# Supplementary material for: FindTargetsWEB: A User-Friendly Tool for Identification of Potential Therapeutic Targets in Metabolic Networks of Bacteria
Source: Front Genet. 2019 Jul 4;10:633. doi: 10.3389/fgene.2019.00633 (PMC6620235; doi:10.3389/fgene.2019.00633)
Supplement: Supplementary file 1 [file Table_1.xlsx]

## Sheet: K.pneumoniae FBA-only
	EC NUMBER	PRODUCT	ORGANISM NAME	UNIPROTID	DRUGBANKID	HIT_UNIPROTID	PERCENT_IDENT_BLAST	EVALUE	GENE_NAME	PATHWAY	FUNCTION	CATALYTIC ACTIVITY	ID PDB	DRUGBANKDRUGID	DRUGNAME	DRUGGROUP	PHARMAACTION	ACTIONS
0	1.1.1.22	UDP-glucose 6-dehydrogenase	Streptococcus pyogenes	P0C0F4	BE0002000	G0LD09	54.5	3.4e-147	ugd KPR_11496 NCTC5046_05057			CATALYTIC ACTIVITY: Reaction=H2O + 2 NAD(+) + UDP-alpha-D-glucose = 3 H(+) + 2 NADH + UDP-alpha-D-glucuronate; Xref=Rhea:RHEA:23596, ChEBI:CHEBI:15377, ChEBI:CHEBI:15378, ChEBI:CHEBI:57540, ChEBI:CHEBI:57945, ChEBI:CHEBI:58052, ChEBI:CHEBI:58885; EC=1.1.1.22; Evidence={ECO:0000256|PIRNR:PIRNR000124};		DB01713	Udp-Alpha-D-Xylopyranose	experimental	unknown
1	1.1.1.22	UDP-glucose 6-dehydrogenase	Streptococcus pyogenes	P0C0F4	BE0002000	G0LD09	54.5	3.4e-147	ugd KPR_11496 NCTC5046_05057			CATALYTIC ACTIVITY: Reaction=H2O + 2 NAD(+) + UDP-alpha-D-glucose = 3 H(+) + 2 NADH + UDP-alpha-D-glucuronate; Xref=Rhea:RHEA:23596, ChEBI:CHEBI:15377, ChEBI:CHEBI:15378, ChEBI:CHEBI:57540, ChEBI:CHEBI:57945, ChEBI:CHEBI:58052, ChEBI:CHEBI:58885; EC=1.1.1.22; Evidence={ECO:0000256|PIRNR:PIRNR000124};		DB03041	UDP-alpha-D-glucuronic acid	experimental	unknown
2	1.1.1.22	UDP-glucose 6-dehydrogenase	Streptococcus pyogenes	P0C0F4	BE0002000	A0A377ZCW7	54.5	6.9e-147	ugd NCTC5050_01747			CATALYTIC ACTIVITY: Reaction=H2O + 2 NAD(+) + UDP-alpha-D-glucose = 3 H(+) + 2 NADH + UDP-alpha-D-glucuronate; Xref=Rhea:RHEA:23596, ChEBI:CHEBI:15377, ChEBI:CHEBI:15378, ChEBI:CHEBI:57540, ChEBI:CHEBI:57945, ChEBI:CHEBI:58052, ChEBI:CHEBI:58885; EC=1.1.1.22; Evidence={ECO:0000256|PIRNR:PIRNR000124};		DB01713	Udp-Alpha-D-Xylopyranose	experimental	unknown
3	1.1.1.22	UDP-glucose 6-dehydrogenase	Streptococcus pyogenes	P0C0F4	BE0002000	A0A377ZCW7	54.5	6.9e-147	ugd NCTC5050_01747			CATALYTIC ACTIVITY: Reaction=H2O + 2 NAD(+) + UDP-alpha-D-glucose = 3 H(+) + 2 NADH + UDP-alpha-D-glucuronate; Xref=Rhea:RHEA:23596, ChEBI:CHEBI:15377, ChEBI:CHEBI:15378, ChEBI:CHEBI:57540, ChEBI:CHEBI:57945, ChEBI:CHEBI:58052, ChEBI:CHEBI:58885; EC=1.1.1.22; Evidence={ECO:0000256|PIRNR:PIRNR000124};		DB03041	UDP-alpha-D-glucuronic acid	experimental	unknown
4	1.1.1.22	UDP-glucose 6-dehydrogenase	Streptococcus pyogenes	P0C0F4	BE0002000	A6TBE0	54.5	6.9e-147	ugd KPN_02493			CATALYTIC ACTIVITY: Reaction=H2O + 2 NAD(+) + UDP-alpha-D-glucose = 3 H(+) + 2 NADH + UDP-alpha-D-glucuronate; Xref=Rhea:RHEA:23596, ChEBI:CHEBI:15377, ChEBI:CHEBI:15378, ChEBI:CHEBI:57540, ChEBI:CHEBI:57945, ChEBI:CHEBI:58052, ChEBI:CHEBI:58885; EC=1.1.1.22; Evidence={ECO:0000256|PIRNR:PIRNR000124};		DB01713	Udp-Alpha-D-Xylopyranose	experimental	unknown
5	1.1.1.22	UDP-glucose 6-dehydrogenase	Streptococcus pyogenes	P0C0F4	BE0002000	A6TBE0	54.5	6.9e-147	ugd KPN_02493			CATALYTIC ACTIVITY: Reaction=H2O + 2 NAD(+) + UDP-alpha-D-glucose = 3 H(+) + 2 NADH + UDP-alpha-D-glucuronate; Xref=Rhea:RHEA:23596, ChEBI:CHEBI:15377, ChEBI:CHEBI:15378, ChEBI:CHEBI:57540, ChEBI:CHEBI:57945, ChEBI:CHEBI:58052, ChEBI:CHEBI:58885; EC=1.1.1.22; Evidence={ECO:0000256|PIRNR:PIRNR000124};		DB03041	UDP-alpha-D-glucuronic acid	experimental	unknown
6	1.1.1.22	UDP-glucose 6-dehydrogenase	Streptococcus pyogenes	P0C0F4	BE0002000	A0A0H3GV84	54.5	6.9e-147	KPHS_35540			CATALYTIC ACTIVITY: Reaction=H2O + 2 NAD(+) + UDP-alpha-D-glucose = 3 H(+) + 2 NADH + UDP-alpha-D-glucuronate; Xref=Rhea:RHEA:23596, ChEBI:CHEBI:15377, ChEBI:CHEBI:15378, ChEBI:CHEBI:57540, ChEBI:CHEBI:57945, ChEBI:CHEBI:58052, ChEBI:CHEBI:58885; EC=1.1.1.22; Evidence={ECO:0000256|PIRNR:PIRNR000124};		DB01713	Udp-Alpha-D-Xylopyranose	experimental	unknown
7	1.1.1.22	UDP-glucose 6-dehydrogenase	Streptococcus pyogenes	P0C0F4	BE0002000	A0A0H3GV84	54.5	6.9e-147	KPHS_35540			CATALYTIC ACTIVITY: Reaction=H2O + 2 NAD(+) + UDP-alpha-D-glucose = 3 H(+) + 2 NADH + UDP-alpha-D-glucuronate; Xref=Rhea:RHEA:23596, ChEBI:CHEBI:15377, ChEBI:CHEBI:15378, ChEBI:CHEBI:57540, ChEBI:CHEBI:57945, ChEBI:CHEBI:58052, ChEBI:CHEBI:58885; EC=1.1.1.22; Evidence={ECO:0000256|PIRNR:PIRNR000124};		DB03041	UDP-alpha-D-glucuronic acid	experimental	unknown
8	1.1.1.23	Histidinol dehydrogenase	Escherichia coli (strain K12)	P06988	BE0001751	A0A378EC02	90.7	0	hisD_1 NCTC5046_05089	Amino-acid biosynthesis; L-histidine biosynthesis; L-histidine from 5-phospho-alpha-D-ribose 1-diphosphate: step 9/9.	FUNCTION: Catalyzes the sequential NAD-dependent oxidations of L-histidinol to L-histidinaldehyde and then to L-histidine. {ECO:0000256|RuleBase:RU000580}.	CATALYTIC ACTIVITY: Reaction=H2O + L-histidinol + 2 NAD(+) = 3 H(+) + L-histidine + 2 NADH; Xref=Rhea:RHEA:20641, ChEBI:CHEBI:15377, ChEBI:CHEBI:15378, ChEBI:CHEBI:57540, ChEBI:CHEBI:57595, ChEBI:CHEBI:57699, ChEBI:CHEBI:57945; EC=1.1.1.23; Evidence={ECO:0000256|RuleBase:RU000580};		DB03366	Imidazole	experimental, investigational	unknown
9	1.1.1.23	Histidinol dehydrogenase	Escherichia coli (strain K12)	P06988	BE0001751	A0A378EC02	90.7	0	hisD_1 NCTC5046_05089	Amino-acid biosynthesis; L-histidine biosynthesis; L-histidine from 5-phospho-alpha-D-ribose 1-diphosphate: step 9/9.	FUNCTION: Catalyzes the sequential NAD-dependent oxidations of L-histidinol to L-histidinaldehyde and then to L-histidine. {ECO:0000256|RuleBase:RU000580}.	CATALYTIC ACTIVITY: Reaction=H2O + L-histidinol + 2 NAD(+) = 3 H(+) + L-histidine + 2 NADH; Xref=Rhea:RHEA:20641, ChEBI:CHEBI:15377, ChEBI:CHEBI:15378, ChEBI:CHEBI:57540, ChEBI:CHEBI:57595, ChEBI:CHEBI:57699, ChEBI:CHEBI:57945; EC=1.1.1.23; Evidence={ECO:0000256|RuleBase:RU000580};		DB04447	1,4-Dithiothreitol	experimental	unknown
10	1.1.1.23	Histidinol dehydrogenase	Escherichia coli (strain K12)	P06988	BE0001751	A0A378EC02	90.7	0	hisD_1 NCTC5046_05089	Amino-acid biosynthesis; L-histidine biosynthesis; L-histidine from 5-phospho-alpha-D-ribose 1-diphosphate: step 9/9.	FUNCTION: Catalyzes the sequential NAD-dependent oxidations of L-histidinol to L-histidinaldehyde and then to L-histidine. {ECO:0000256|RuleBase:RU000580}.	CATALYTIC ACTIVITY: Reaction=H2O + L-histidinol + 2 NAD(+) = 3 H(+) + L-histidine + 2 NADH; Xref=Rhea:RHEA:20641, ChEBI:CHEBI:15377, ChEBI:CHEBI:15378, ChEBI:CHEBI:57540, ChEBI:CHEBI:57595, ChEBI:CHEBI:57699, ChEBI:CHEBI:57945; EC=1.1.1.23; Evidence={ECO:0000256|RuleBase:RU000580};		DB09462	Glycerin	approved, investigational	unknown
11	1.1.1.23	Histidinol dehydrogenase	Escherichia coli (strain K12)	P06988	BE0001751	A0A378EC02	90.7	0	hisD_1 NCTC5046_05089	Amino-acid biosynthesis; L-histidine biosynthesis; L-histidine from 5-phospho-alpha-D-ribose 1-diphosphate: step 9/9.	FUNCTION: Catalyzes the sequential NAD-dependent oxidations of L-histidinol to L-histidinaldehyde and then to L-histidine. {ECO:0000256|RuleBase:RU000580}.	CATALYTIC ACTIVITY: Reaction=H2O + L-histidinol + 2 NAD(+) = 3 H(+) + L-histidine + 2 NADH; Xref=Rhea:RHEA:20641, ChEBI:CHEBI:15377, ChEBI:CHEBI:15378, ChEBI:CHEBI:57540, ChEBI:CHEBI:57595, ChEBI:CHEBI:57699, ChEBI:CHEBI:57945; EC=1.1.1.23; Evidence={ECO:0000256|RuleBase:RU000580};		DB03811	Histidinol	experimental	unknown
12	1.1.1.23	Histidinol dehydrogenase	Escherichia coli (strain K12)	P06988	BE0001751	A0A377ZBQ0	88.4	0	hisD_2 hisD NCTC5050_01774	Amino-acid biosynthesis; L-histidine biosynthesis; L-histidine from 5-phospho-alpha-D-ribose 1-diphosphate: step 9/9.	FUNCTION: Catalyzes the sequential NAD-dependent oxidations of L-histidinol to L-histidinaldehyde and then to L-histidine. {ECO:0000256|HAMAP-Rule:MF_01024, ECO:0000256|PIRNR:PIRNR000099, ECO:0000256|SAAS:SAAS00728939}.	CATALYTIC ACTIVITY: Reaction=H2O + L-histidinol + 2 NAD(+) = 3 H(+) + L-histidine + 2 NADH; Xref=Rhea:RHEA:20641, ChEBI:CHEBI:15377, ChEBI:CHEBI:15378, ChEBI:CHEBI:57540, ChEBI:CHEBI:57595, ChEBI:CHEBI:57699, ChEBI:CHEBI:57945; EC=1.1.1.23; Evidence={ECO:0000256|HAMAP-Rule:MF_01024, ECO:0000256|PIRNR:PIRNR000099, ECO:0000256|SAAS:SAAS01118474};		DB03366	Imidazole	experimental, investigational	unknown
13	1.1.1.23	Histidinol dehydrogenase	Escherichia coli (strain K12)	P06988	BE0001751	A0A377ZBQ0	88.4	0	hisD_2 hisD NCTC5050_01774	Amino-acid biosynthesis; L-histidine biosynthesis; L-histidine from 5-phospho-alpha-D-ribose 1-diphosphate: step 9/9.	FUNCTION: Catalyzes the sequential NAD-dependent oxidations of L-histidinol to L-histidinaldehyde and then to L-histidine. {ECO:0000256|HAMAP-Rule:MF_01024, ECO:0000256|PIRNR:PIRNR000099, ECO:0000256|SAAS:SAAS00728939}.	CATALYTIC ACTIVITY: Reaction=H2O + L-histidinol + 2 NAD(+) = 3 H(+) + L-histidine + 2 NADH; Xref=Rhea:RHEA:20641, ChEBI:CHEBI:15377, ChEBI:CHEBI:15378, ChEBI:CHEBI:57540, ChEBI:CHEBI:57595, ChEBI:CHEBI:57699, ChEBI:CHEBI:57945; EC=1.1.1.23; Evidence={ECO:0000256|HAMAP-Rule:MF_01024, ECO:0000256|PIRNR:PIRNR000099, ECO:0000256|SAAS:SAAS01118474};		DB04447	1,4-Dithiothreitol	experimental	unknown
14	1.1.1.23	Histidinol dehydrogenase	Escherichia coli (strain K12)	P06988	BE0001751	A0A377ZBQ0	88.4	0	hisD_2 hisD NCTC5050_01774	Amino-acid biosynthesis; L-histidine biosynthesis; L-histidine from 5-phospho-alpha-D-ribose 1-diphosphate: step 9/9.	FUNCTION: Catalyzes the sequential NAD-dependent oxidations of L-histidinol to L-histidinaldehyde and then to L-histidine. {ECO:0000256|HAMAP-Rule:MF_01024, ECO:0000256|PIRNR:PIRNR000099, ECO:0000256|SAAS:SAAS00728939}.	CATALYTIC ACTIVITY: Reaction=H2O + L-histidinol + 2 NAD(+) = 3 H(+) + L-histidine + 2 NADH; Xref=Rhea:RHEA:20641, ChEBI:CHEBI:15377, ChEBI:CHEBI:15378, ChEBI:CHEBI:57540, ChEBI:CHEBI:57595, ChEBI:CHEBI:57699, ChEBI:CHEBI:57945; EC=1.1.1.23; Evidence={ECO:0000256|HAMAP-Rule:MF_01024, ECO:0000256|PIRNR:PIRNR000099, ECO:0000256|SAAS:SAAS01118474};		DB09462	Glycerin	approved, investigational	unknown
15	1.1.1.23	Histidinol dehydrogenase	Escherichia coli (strain K12)	P06988	BE0001751	A0A377ZBQ0	88.4	0	hisD_2 hisD NCTC5050_01774	Amino-acid biosynthesis; L-histidine biosynthesis; L-histidine from 5-phospho-alpha-D-ribose 1-diphosphate: step 9/9.	FUNCTION: Catalyzes the sequential NAD-dependent oxidations of L-histidinol to L-histidinaldehyde and then to L-histidine. {ECO:0000256|HAMAP-Rule:MF_01024, ECO:0000256|PIRNR:PIRNR000099, ECO:0000256|SAAS:SAAS00728939}.	CATALYTIC ACTIVITY: Reaction=H2O + L-histidinol + 2 NAD(+) = 3 H(+) + L-histidine + 2 NADH; Xref=Rhea:RHEA:20641, ChEBI:CHEBI:15377, ChEBI:CHEBI:15378, ChEBI:CHEBI:57540, ChEBI:CHEBI:57595, ChEBI:CHEBI:57699, ChEBI:CHEBI:57945; EC=1.1.1.23; Evidence={ECO:0000256|HAMAP-Rule:MF_01024, ECO:0000256|PIRNR:PIRNR000099, ECO:0000256|SAAS:SAAS01118474};		DB03811	Histidinol	experimental	unknown
16	1.1.1.23	Histidinol dehydrogenase	Escherichia coli (strain K12)	P06988	BE0001751	A6TBC3	88.5	0	hisD KPN_02476	Amino-acid biosynthesis; L-histidine biosynthesis; L-histidine from 5-phospho-alpha-D-ribose 1-diphosphate: step 9/9.	FUNCTION: Catalyzes the sequential NAD-dependent oxidations of L-histidinol to L-histidinaldehyde and then to L-histidine. {ECO:0000256|HAMAP-Rule:MF_01024, ECO:0000256|PIRNR:PIRNR000099, ECO:0000256|SAAS:SAAS00728939}.	CATALYTIC ACTIVITY: Reaction=H2O + L-histidinol + 2 NAD(+) = 3 H(+) + L-histidine + 2 NADH; Xref=Rhea:RHEA:20641, ChEBI:CHEBI:15377, ChEBI:CHEBI:15378, ChEBI:CHEBI:57540, ChEBI:CHEBI:57595, ChEBI:CHEBI:57699, ChEBI:CHEBI:57945; EC=1.1.1.23; Evidence={ECO:0000256|HAMAP-Rule:MF_01024, ECO:0000256|PIRNR:PIRNR000099, ECO:0000256|SAAS:SAAS01118474};		DB03366	Imidazole	experimental, investigational	unknown
17	1.1.1.23	Histidinol dehydrogenase	Escherichia coli (strain K12)	P06988	BE0001751	A6TBC3	88.5	0	hisD KPN_02476	Amino-acid biosynthesis; L-histidine biosynthesis; L-histidine from 5-phospho-alpha-D-ribose 1-diphosphate: step 9/9.	FUNCTION: Catalyzes the sequential NAD-dependent oxidations of L-histidinol to L-histidinaldehyde and then to L-histidine. {ECO:0000256|HAMAP-Rule:MF_01024, ECO:0000256|PIRNR:PIRNR000099, ECO:0000256|SAAS:SAAS00728939}.	CATALYTIC ACTIVITY: Reaction=H2O + L-histidinol + 2 NAD(+) = 3 H(+) + L-histidine + 2 NADH; Xref=Rhea:RHEA:20641, ChEBI:CHEBI:15377, ChEBI:CHEBI:15378, ChEBI:CHEBI:57540, ChEBI:CHEBI:57595, ChEBI:CHEBI:57699, ChEBI:CHEBI:57945; EC=1.1.1.23; Evidence={ECO:0000256|HAMAP-Rule:MF_01024, ECO:0000256|PIRNR:PIRNR000099, ECO:0000256|SAAS:SAAS01118474};		DB04447	1,4-Dithiothreitol	experimental	unknown
18	1.1.1.23	Histidinol dehydrogenase	Escherichia coli (strain K12)	P06988	BE0001751	A6TBC3	88.5	0	hisD KPN_02476	Amino-acid biosynthesis; L-histidine biosynthesis; L-histidine from 5-phospho-alpha-D-ribose 1-diphosphate: step 9/9.	FUNCTION: Catalyzes the sequential NAD-dependent oxidations of L-histidinol to L-histidinaldehyde and then to L-histidine. {ECO:0000256|HAMAP-Rule:MF_01024, ECO:0000256|PIRNR:PIRNR000099, ECO:0000256|SAAS:SAAS00728939}.	CATALYTIC ACTIVITY: Reaction=H2O + L-histidinol + 2 NAD(+) = 3 H(+) + L-histidine + 2 NADH; Xref=Rhea:RHEA:20641, ChEBI:CHEBI:15377, ChEBI:CHEBI:15378, ChEBI:CHEBI:57540, ChEBI:CHEBI:57595, ChEBI:CHEBI:57699, ChEBI:CHEBI:57945; EC=1.1.1.23; Evidence={ECO:0000256|HAMAP-Rule:MF_01024, ECO:0000256|PIRNR:PIRNR000099, ECO:0000256|SAAS:SAAS01118474};		DB09462	Glycerin	approved, investigational	unknown
19	1.1.1.23	Histidinol dehydrogenase	Escherichia coli (strain K12)	P06988	BE0001751	A6TBC3	88.5	0	hisD KPN_02476	Amino-acid biosynthesis; L-histidine biosynthesis; L-histidine from 5-phospho-alpha-D-ribose 1-diphosphate: step 9/9.	FUNCTION: Catalyzes the sequential NAD-dependent oxidations of L-histidinol to L-histidinaldehyde and then to L-histidine. {ECO:0000256|HAMAP-Rule:MF_01024, ECO:0000256|PIRNR:PIRNR000099, ECO:0000256|SAAS:SAAS00728939}.	CATALYTIC ACTIVITY: Reaction=H2O + L-histidinol + 2 NAD(+) = 3 H(+) + L-histidine + 2 NADH; Xref=Rhea:RHEA:20641, ChEBI:CHEBI:15377, ChEBI:CHEBI:15378, ChEBI:CHEBI:57540, ChEBI:CHEBI:57595, ChEBI:CHEBI:57699, ChEBI:CHEBI:57945; EC=1.1.1.23; Evidence={ECO:0000256|HAMAP-Rule:MF_01024, ECO:0000256|PIRNR:PIRNR000099, ECO:0000256|SAAS:SAAS01118474};		DB03811	Histidinol	experimental	unknown
20	1.1.1.23	Histidinol dehydrogenase	Escherichia coli (strain K12)	P06988	BE0001751	A0A0H3GQM4	88.2	0	hisD KPHS_35370	Amino-acid biosynthesis; L-histidine biosynthesis; L-histidine from 5-phospho-alpha-D-ribose 1-diphosphate: step 9/9.	FUNCTION: Catalyzes the sequential NAD-dependent oxidations of L-histidinol to L-histidinaldehyde and then to L-histidine. {ECO:0000256|HAMAP-Rule:MF_01024, ECO:0000256|PIRNR:PIRNR000099, ECO:0000256|SAAS:SAAS00728939}.	CATALYTIC ACTIVITY: Reaction=H2O + L-histidinol + 2 NAD(+) = 3 H(+) + L-histidine + 2 NADH; Xref=Rhea:RHEA:20641, ChEBI:CHEBI:15377, ChEBI:CHEBI:15378, ChEBI:CHEBI:57540, ChEBI:CHEBI:57595, ChEBI:CHEBI:57699, ChEBI:CHEBI:57945; EC=1.1.1.23; Evidence={ECO:0000256|HAMAP-Rule:MF_01024, ECO:0000256|PIRNR:PIRNR000099, ECO:0000256|SAAS:SAAS01118474};		DB03366	Imidazole	experimental, investigational	unknown
21	1.1.1.23	Histidinol dehydrogenase	Escherichia coli (strain K12)	P06988	BE0001751	A0A0H3GQM4	88.2	0	hisD KPHS_35370	Amino-acid biosynthesis; L-histidine biosynthesis; L-histidine from 5-phospho-alpha-D-ribose 1-diphosphate: step 9/9.	FUNCTION: Catalyzes the sequential NAD-dependent oxidations of L-histidinol to L-histidinaldehyde and then to L-histidine. {ECO:0000256|HAMAP-Rule:MF_01024, ECO:0000256|PIRNR:PIRNR000099, ECO:0000256|SAAS:SAAS00728939}.	CATALYTIC ACTIVITY: Reaction=H2O + L-histidinol + 2 NAD(+) = 3 H(+) + L-histidine + 2 NADH; Xref=Rhea:RHEA:20641, ChEBI:CHEBI:15377, ChEBI:CHEBI:15378, ChEBI:CHEBI:57540, ChEBI:CHEBI:57595, ChEBI:CHEBI:57699, ChEBI:CHEBI:57945; EC=1.1.1.23; Evidence={ECO:0000256|HAMAP-Rule:MF_01024, ECO:0000256|PIRNR:PIRNR000099, ECO:0000256|SAAS:SAAS01118474};		DB04447	1,4-Dithiothreitol	experimental	unknown
22	1.1.1.23	Histidinol dehydrogenase	Escherichia coli (strain K12)	P06988	BE0001751	A0A0H3GQM4	88.2	0	hisD KPHS_35370	Amino-acid biosynthesis; L-histidine biosynthesis; L-histidine from 5-phospho-alpha-D-ribose 1-diphosphate: step 9/9.	FUNCTION: Catalyzes the sequential NAD-dependent oxidations of L-histidinol to L-histidinaldehyde and then to L-histidine. {ECO:0000256|HAMAP-Rule:MF_01024, ECO:0000256|PIRNR:PIRNR000099, ECO:0000256|SAAS:SAAS00728939}.	CATALYTIC ACTIVITY: Reaction=H2O + L-histidinol + 2 NAD(+) = 3 H(+) + L-histidine + 2 NADH; Xref=Rhea:RHEA:20641, ChEBI:CHEBI:15377, ChEBI:CHEBI:15378, ChEBI:CHEBI:57540, ChEBI:CHEBI:57595, ChEBI:CHEBI:57699, ChEBI:CHEBI:57945; EC=1.1.1.23; Evidence={ECO:0000256|HAMAP-Rule:MF_01024, ECO:0000256|PIRNR:PIRNR000099, ECO:0000256|SAAS:SAAS01118474};		DB09462	Glycerin	approved, investigational	unknown
23	1.1.1.23	Histidinol dehydrogenase	Escherichia coli (strain K12)	P06988	BE0001751	A0A0H3GQM4	88.2	0	hisD KPHS_35370	Amino-acid biosynthesis; L-histidine biosynthesis; L-histidine from 5-phospho-alpha-D-ribose 1-diphosphate: step 9/9.	FUNCTION: Catalyzes the sequential NAD-dependent oxidations of L-histidinol to L-histidinaldehyde and then to L-histidine. {ECO:0000256|HAMAP-Rule:MF_01024, ECO:0000256|PIRNR:PIRNR000099, ECO:0000256|SAAS:SAAS00728939}.	CATALYTIC ACTIVITY: Reaction=H2O + L-histidinol + 2 NAD(+) = 3 H(+) + L-histidine + 2 NADH; Xref=Rhea:RHEA:20641, ChEBI:CHEBI:15377, ChEBI:CHEBI:15378, ChEBI:CHEBI:57540, ChEBI:CHEBI:57595, ChEBI:CHEBI:57699, ChEBI:CHEBI:57945; EC=1.1.1.23; Evidence={ECO:0000256|HAMAP-Rule:MF_01024, ECO:0000256|PIRNR:PIRNR000099, ECO:0000256|SAAS:SAAS01118474};		DB03811	Histidinol	experimental	unknown
24	1.17.1.8	4-hydroxy-tetrahydrodipicolinate reductase	Escherichia coli (strain K12)	P04036	BE0001986	A6T4H8	92.3	1.9e-177	dapB KPN78578_00380 KPN_00039	Amino-acid biosynthesis; L-lysine biosynthesis via DAP pathway; (S)-tetrahydrodipicolinate from L-aspartate: step 4/4.	FUNCTION: Catalyzes the conversion of 4-hydroxy-tetrahydrodipicolinate (HTPA) to tetrahydrodipicolinate. {ECO:0000255|HAMAP-Rule:MF_00102}.	CATALYTIC ACTIVITY: Reaction=(S)-2,3,4,5-tetrahydrodipicolinate + H2O + NAD(+) = (2S,4S)-4-hydroxy-2,3,4,5-tetrahydrodipicolinate + H(+) + NADH; Xref=Rhea:RHEA:35323, ChEBI:CHEBI:15377, ChEBI:CHEBI:15378, ChEBI:CHEBI:16845, ChEBI:CHEBI:57540, ChEBI:CHEBI:57945, ChEBI:CHEBI:67139; EC=1.17.1.8; Evidence={ECO:0000255|HAMAP-Rule:MF_00102}; CATALYTIC ACTIVITY: Reaction=(S)-2,3,4,5-tetrahydrodipicolina…		DB03363	3-Acetylpyridine Adenine Dinucleotide	experimental	unknown
25	1.17.1.8	4-hydroxy-tetrahydrodipicolinate reductase	Escherichia coli (strain K12)	P04036	BE0001986	A6T4H8	92.3	1.9e-177	dapB KPN78578_00380 KPN_00039	Amino-acid biosynthesis; L-lysine biosynthesis via DAP pathway; (S)-tetrahydrodipicolinate from L-aspartate: step 4/4.	FUNCTION: Catalyzes the conversion of 4-hydroxy-tetrahydrodipicolinate (HTPA) to tetrahydrodipicolinate. {ECO:0000255|HAMAP-Rule:MF_00102}.	CATALYTIC ACTIVITY: Reaction=(S)-2,3,4,5-tetrahydrodipicolinate + H2O + NAD(+) = (2S,4S)-4-hydroxy-2,3,4,5-tetrahydrodipicolinate + H(+) + NADH; Xref=Rhea:RHEA:35323, ChEBI:CHEBI:15377, ChEBI:CHEBI:15378, ChEBI:CHEBI:16845, ChEBI:CHEBI:57540, ChEBI:CHEBI:57945, ChEBI:CHEBI:67139; EC=1.17.1.8; Evidence={ECO:0000255|HAMAP-Rule:MF_00102}; CATALYTIC ACTIVITY: Reaction=(S)-2,3,4,5-tetrahydrodipicolina…		DB04267	Dipicolinic Acid	experimental	unknown
26	1.17.1.8	4-hydroxy-tetrahydrodipicolinate reductase	Escherichia coli (strain K12)	P04036	BE0001986	A0A0H3GN28	92.3	1.9e-177	dapB KPHS_07490	Amino-acid biosynthesis; L-lysine biosynthesis via DAP pathway; (S)-tetrahydrodipicolinate from L-aspartate: step 4/4.	FUNCTION: Catalyzes the conversion of 4-hydroxy-tetrahydrodipicolinate (HTPA) to tetrahydrodipicolinate. {ECO:0000256|HAMAP-Rule:MF_00102, ECO:0000256|SAAS:SAAS01081415}.	CATALYTIC ACTIVITY: Reaction=(S)-2,3,4,5-tetrahydrodipicolinate + H2O + NAD(+) = (2S,4S)-4-hydroxy-2,3,4,5-tetrahydrodipicolinate + H(+) + NADH; Xref=Rhea:RHEA:35323, ChEBI:CHEBI:15377, ChEBI:CHEBI:15378, ChEBI:CHEBI:16845, ChEBI:CHEBI:57540, ChEBI:CHEBI:57945, ChEBI:CHEBI:67139; EC=1.17.1.8; Evidence={ECO:0000256|HAMAP-Rule:MF_00102, ECO:0000256|SAAS:SAAS01117954}; CATALYTIC ACTIVITY: Reaction=(…		DB03363	3-Acetylpyridine Adenine Dinucleotide	experimental	unknown
27	1.17.1.8	4-hydroxy-tetrahydrodipicolinate reductase	Escherichia coli (strain K12)	P04036	BE0001986	A0A0H3GN28	92.3	1.9e-177	dapB KPHS_07490	Amino-acid biosynthesis; L-lysine biosynthesis via DAP pathway; (S)-tetrahydrodipicolinate from L-aspartate: step 4/4.	FUNCTION: Catalyzes the conversion of 4-hydroxy-tetrahydrodipicolinate (HTPA) to tetrahydrodipicolinate. {ECO:0000256|HAMAP-Rule:MF_00102, ECO:0000256|SAAS:SAAS01081415}.	CATALYTIC ACTIVITY: Reaction=(S)-2,3,4,5-tetrahydrodipicolinate + H2O + NAD(+) = (2S,4S)-4-hydroxy-2,3,4,5-tetrahydrodipicolinate + H(+) + NADH; Xref=Rhea:RHEA:35323, ChEBI:CHEBI:15377, ChEBI:CHEBI:15378, ChEBI:CHEBI:16845, ChEBI:CHEBI:57540, ChEBI:CHEBI:57945, ChEBI:CHEBI:67139; EC=1.17.1.8; Evidence={ECO:0000256|HAMAP-Rule:MF_00102, ECO:0000256|SAAS:SAAS01117954}; CATALYTIC ACTIVITY: Reaction=(…		DB04267	Dipicolinic Acid	experimental	unknown
28	1.17.1.8	4-hydroxy-tetrahydrodipicolinate reductase	Escherichia coli (strain K12)	P04036	BE0001986	A0A378C3R8	92.3	1.9e-177	dapB NCTC5050_06692	Amino-acid biosynthesis; L-lysine biosynthesis via DAP pathway; (S)-tetrahydrodipicolinate from L-aspartate: step 4/4.	FUNCTION: Catalyzes the conversion of 4-hydroxy-tetrahydrodipicolinate (HTPA) to tetrahydrodipicolinate. {ECO:0000256|HAMAP-Rule:MF_00102, ECO:0000256|SAAS:SAAS01081415}.	CATALYTIC ACTIVITY: Reaction=(S)-2,3,4,5-tetrahydrodipicolinate + H2O + NAD(+) = (2S,4S)-4-hydroxy-2,3,4,5-tetrahydrodipicolinate + H(+) + NADH; Xref=Rhea:RHEA:35323, ChEBI:CHEBI:15377, ChEBI:CHEBI:15378, ChEBI:CHEBI:16845, ChEBI:CHEBI:57540, ChEBI:CHEBI:57945, ChEBI:CHEBI:67139; EC=1.17.1.8; Evidence={ECO:0000256|HAMAP-Rule:MF_00102, ECO:0000256|SAAS:SAAS01117954}; CATALYTIC ACTIVITY: Reaction=(…		DB03363	3-Acetylpyridine Adenine Dinucleotide	experimental	unknown
29	1.17.1.8	4-hydroxy-tetrahydrodipicolinate reductase	Escherichia coli (strain K12)	P04036	BE0001986	A0A378C3R8	92.3	1.9e-177	dapB NCTC5050_06692	Amino-acid biosynthesis; L-lysine biosynthesis via DAP pathway; (S)-tetrahydrodipicolinate from L-aspartate: step 4/4.	FUNCTION: Catalyzes the conversion of 4-hydroxy-tetrahydrodipicolinate (HTPA) to tetrahydrodipicolinate. {ECO:0000256|HAMAP-Rule:MF_00102, ECO:0000256|SAAS:SAAS01081415}.	CATALYTIC ACTIVITY: Reaction=(S)-2,3,4,5-tetrahydrodipicolinate + H2O + NAD(+) = (2S,4S)-4-hydroxy-2,3,4,5-tetrahydrodipicolinate + H(+) + NADH; Xref=Rhea:RHEA:35323, ChEBI:CHEBI:15377, ChEBI:CHEBI:15378, ChEBI:CHEBI:16845, ChEBI:CHEBI:57540, ChEBI:CHEBI:57945, ChEBI:CHEBI:67139; EC=1.17.1.8; Evidence={ECO:0000256|HAMAP-Rule:MF_00102, ECO:0000256|SAAS:SAAS01117954}; CATALYTIC ACTIVITY: Reaction=(…		DB04267	Dipicolinic Acid	experimental	unknown
30	1.17.1.8	4-hydroxy-tetrahydrodipicolinate reductase	Escherichia coli (strain K12)	P04036	BE0001986	A0A378E9V1	91.6	5.2e-175	dapB NCTC5046_04201	Amino-acid biosynthesis; L-lysine biosynthesis via DAP pathway; (S)-tetrahydrodipicolinate from L-aspartate: step 4/4.	FUNCTION: Catalyzes the conversion of 4-hydroxy-tetrahydrodipicolinate (HTPA) to tetrahydrodipicolinate. {ECO:0000256|HAMAP-Rule:MF_00102, ECO:0000256|SAAS:SAAS01081415}.	CATALYTIC ACTIVITY: Reaction=(S)-2,3,4,5-tetrahydrodipicolinate + H2O + NAD(+) = (2S,4S)-4-hydroxy-2,3,4,5-tetrahydrodipicolinate + H(+) + NADH; Xref=Rhea:RHEA:35323, ChEBI:CHEBI:15377, ChEBI:CHEBI:15378, ChEBI:CHEBI:16845, ChEBI:CHEBI:57540, ChEBI:CHEBI:57945, ChEBI:CHEBI:67139; EC=1.17.1.8; Evidence={ECO:0000256|HAMAP-Rule:MF_00102, ECO:0000256|SAAS:SAAS01117954}; CATALYTIC ACTIVITY: Reaction=(…		DB03363	3-Acetylpyridine Adenine Dinucleotide	experimental	unknown
31	1.17.1.8	4-hydroxy-tetrahydrodipicolinate reductase	Escherichia coli (strain K12)	P04036	BE0001986	A0A378E9V1	91.6	5.2e-175	dapB NCTC5046_04201	Amino-acid biosynthesis; L-lysine biosynthesis via DAP pathway; (S)-tetrahydrodipicolinate from L-aspartate: step 4/4.	FUNCTION: Catalyzes the conversion of 4-hydroxy-tetrahydrodipicolinate (HTPA) to tetrahydrodipicolinate. {ECO:0000256|HAMAP-Rule:MF_00102, ECO:0000256|SAAS:SAAS01081415}.	CATALYTIC ACTIVITY: Reaction=(S)-2,3,4,5-tetrahydrodipicolinate + H2O + NAD(+) = (2S,4S)-4-hydroxy-2,3,4,5-tetrahydrodipicolinate + H(+) + NADH; Xref=Rhea:RHEA:35323, ChEBI:CHEBI:15377, ChEBI:CHEBI:15378, ChEBI:CHEBI:16845, ChEBI:CHEBI:57540, ChEBI:CHEBI:57945, ChEBI:CHEBI:67139; EC=1.17.1.8; Evidence={ECO:0000256|HAMAP-Rule:MF_00102, ECO:0000256|SAAS:SAAS01117954}; CATALYTIC ACTIVITY: Reaction=(…		DB04267	Dipicolinic Acid	experimental	unknown
32	1.2.1.11	Aspartate-semialdehyde dehydrogenase	Haemophilus influenzae (strain ATCC 51907 / DSM 11121 / KW20 / Rd)	P44801	BE0001681	A0A0H3H447	73.4	0	asd KPHS_49510	Amino-acid biosynthesis; L-lysine biosynthesis via DAP pathway; (S)-tetrahydrodipicolinate from L-aspartate: step 2/4. Amino-acid biosynthesis; L-methionine biosynthesis via de novo pathway; L-homoserine from L-aspartate: step 2/3. Amino-acid biosynthesis; L-threonine biosynthesis; L-threonine from L-aspartate: step 2/5.	FUNCTION: Catalyzes the NADPH-dependent formation of L-aspartate-semialdehyde (L-ASA) by the reductive dephosphorylation of L-aspartyl-4-phosphate. {ECO:0000256|HAMAP-Rule:MF_02121}.	CATALYTIC ACTIVITY: Reaction=L-aspartate 4-semialdehyde + NADP(+) + phosphate = 4-phospho-L-aspartate + H(+) + NADPH; Xref=Rhea:RHEA:24284, ChEBI:CHEBI:15378, ChEBI:CHEBI:43474, ChEBI:CHEBI:57535, ChEBI:CHEBI:57783, ChEBI:CHEBI:58349, ChEBI:CHEBI:537519; EC=1.2.1.11; Evidence={ECO:0000256|HAMAP-Rule:MF_02121};		DB03461	2'-Monophosphoadenosine 5'-Diphosphoribose	experimental	unknown
33	1.2.1.11	Aspartate-semialdehyde dehydrogenase	Haemophilus influenzae (strain ATCC 51907 / DSM 11121 / KW20 / Rd)	P44801	BE0001681	A0A0H3H447	73.4	0	asd KPHS_49510	Amino-acid biosynthesis; L-lysine biosynthesis via DAP pathway; (S)-tetrahydrodipicolinate from L-aspartate: step 2/4. Amino-acid biosynthesis; L-methionine biosynthesis via de novo pathway; L-homoserine from L-aspartate: step 2/3. Amino-acid biosynthesis; L-threonine biosynthesis; L-threonine from L-aspartate: step 2/5.	FUNCTION: Catalyzes the NADPH-dependent formation of L-aspartate-semialdehyde (L-ASA) by the reductive dephosphorylation of L-aspartyl-4-phosphate. {ECO:0000256|HAMAP-Rule:MF_02121}.	CATALYTIC ACTIVITY: Reaction=L-aspartate 4-semialdehyde + NADP(+) + phosphate = 4-phospho-L-aspartate + H(+) + NADPH; Xref=Rhea:RHEA:24284, ChEBI:CHEBI:15378, ChEBI:CHEBI:43474, ChEBI:CHEBI:57535, ChEBI:CHEBI:57783, ChEBI:CHEBI:58349, ChEBI:CHEBI:537519; EC=1.2.1.11; Evidence={ECO:0000256|HAMAP-Rule:MF_02121};		DB03502	(4s)-4-{[(2s)-2-Amino-3-Oxopropyl]Sulfanyl}-L-Homoserinate	experimental	unknown
34	1.2.1.11	Aspartate-semialdehyde dehydrogenase	Haemophilus influenzae (strain ATCC 51907 / DSM 11121 / KW20 / Rd)	P44801	BE0001681	A0A0H3H447	73.4	0	asd KPHS_49510	Amino-acid biosynthesis; L-lysine biosynthesis via DAP pathway; (S)-tetrahydrodipicolinate from L-aspartate: step 2/4. Amino-acid biosynthesis; L-methionine biosynthesis via de novo pathway; L-homoserine from L-aspartate: step 2/3. Amino-acid biosynthesis; L-threonine biosynthesis; L-threonine from L-aspartate: step 2/5.	FUNCTION: Catalyzes the NADPH-dependent formation of L-aspartate-semialdehyde (L-ASA) by the reductive dephosphorylation of L-aspartyl-4-phosphate. {ECO:0000256|HAMAP-Rule:MF_02121}.	CATALYTIC ACTIVITY: Reaction=L-aspartate 4-semialdehyde + NADP(+) + phosphate = 4-phospho-L-aspartate + H(+) + NADPH; Xref=Rhea:RHEA:24284, ChEBI:CHEBI:15378, ChEBI:CHEBI:43474, ChEBI:CHEBI:57535, ChEBI:CHEBI:57783, ChEBI:CHEBI:58349, ChEBI:CHEBI:537519; EC=1.2.1.11; Evidence={ECO:0000256|HAMAP-Rule:MF_02121};		DB04498	Aspartate Semialdehyde	experimental	unknown
35	1.2.1.11	Aspartate-semialdehyde dehydrogenase	Haemophilus influenzae (strain ATCC 51907 / DSM 11121 / KW20 / Rd)	P44801	BE0001681	A0A378AP86	70.9	1.1e-179	asd_1 asd NCTC5050_02692	Amino-acid biosynthesis; L-lysine biosynthesis via DAP pathway; (S)-tetrahydrodipicolinate from L-aspartate: step 2/4. Amino-acid biosynthesis; L-methionine biosynthesis via de novo pathway; L-homoserine from L-aspartate: step 2/3. Amino-acid biosynthesis; L-threonine biosynthesis; L-threonine from L-aspartate: step 2/5.	FUNCTION: Catalyzes the NADPH-dependent formation of L-aspartate-semialdehyde (L-ASA) by the reductive dephosphorylation of L-aspartyl-4-phosphate. {ECO:0000256|HAMAP-Rule:MF_02121}.	CATALYTIC ACTIVITY: Reaction=L-aspartate 4-semialdehyde + NADP(+) + phosphate = 4-phospho-L-aspartate + H(+) + NADPH; Xref=Rhea:RHEA:24284, ChEBI:CHEBI:15378, ChEBI:CHEBI:43474, ChEBI:CHEBI:57535, ChEBI:CHEBI:57783, ChEBI:CHEBI:58349, ChEBI:CHEBI:537519; EC=1.2.1.11; Evidence={ECO:0000256|HAMAP-Rule:MF_02121};		DB03461	2'-Monophosphoadenosine 5'-Diphosphoribose	experimental	unknown
36	1.2.1.11	Aspartate-semialdehyde dehydrogenase	Haemophilus influenzae (strain ATCC 51907 / DSM 11121 / KW20 / Rd)	P44801	BE0001681	A0A378AP86	70.9	1.1e-179	asd_1 asd NCTC5050_02692	Amino-acid biosynthesis; L-lysine biosynthesis via DAP pathway; (S)-tetrahydrodipicolinate from L-aspartate: step 2/4. Amino-acid biosynthesis; L-methionine biosynthesis via de novo pathway; L-homoserine from L-aspartate: step 2/3. Amino-acid biosynthesis; L-threonine biosynthesis; L-threonine from L-aspartate: step 2/5.	FUNCTION: Catalyzes the NADPH-dependent formation of L-aspartate-semialdehyde (L-ASA) by the reductive dephosphorylation of L-aspartyl-4-phosphate. {ECO:0000256|HAMAP-Rule:MF_02121}.	CATALYTIC ACTIVITY: Reaction=L-aspartate 4-semialdehyde + NADP(+) + phosphate = 4-phospho-L-aspartate + H(+) + NADPH; Xref=Rhea:RHEA:24284, ChEBI:CHEBI:15378, ChEBI:CHEBI:43474, ChEBI:CHEBI:57535, ChEBI:CHEBI:57783, ChEBI:CHEBI:58349, ChEBI:CHEBI:537519; EC=1.2.1.11; Evidence={ECO:0000256|HAMAP-Rule:MF_02121};		DB03502	(4s)-4-{[(2s)-2-Amino-3-Oxopropyl]Sulfanyl}-L-Homoserinate	experimental	unknown
37	1.2.1.11	Aspartate-semialdehyde dehydrogenase	Haemophilus influenzae (strain ATCC 51907 / DSM 11121 / KW20 / Rd)	P44801	BE0001681	A0A378AP86	70.9	1.1e-179	asd_1 asd NCTC5050_02692	Amino-acid biosynthesis; L-lysine biosynthesis via DAP pathway; (S)-tetrahydrodipicolinate from L-aspartate: step 2/4. Amino-acid biosynthesis; L-methionine biosynthesis via de novo pathway; L-homoserine from L-aspartate: step 2/3. Amino-acid biosynthesis; L-threonine biosynthesis; L-threonine from L-aspartate: step 2/5.	FUNCTION: Catalyzes the NADPH-dependent formation of L-aspartate-semialdehyde (L-ASA) by the reductive dephosphorylation of L-aspartyl-4-phosphate. {ECO:0000256|HAMAP-Rule:MF_02121}.	CATALYTIC ACTIVITY: Reaction=L-aspartate 4-semialdehyde + NADP(+) + phosphate = 4-phospho-L-aspartate + H(+) + NADPH; Xref=Rhea:RHEA:24284, ChEBI:CHEBI:15378, ChEBI:CHEBI:43474, ChEBI:CHEBI:57535, ChEBI:CHEBI:57783, ChEBI:CHEBI:58349, ChEBI:CHEBI:537519; EC=1.2.1.11; Evidence={ECO:0000256|HAMAP-Rule:MF_02121};		DB04498	Aspartate Semialdehyde	experimental	unknown
38	1.2.1.11	Aspartate-semialdehyde dehydrogenase	Haemophilus influenzae (strain ATCC 51907 / DSM 11121 / KW20 / Rd)	P44801	BE0001681	A6TF52	73.4	0	asd KPN_03799	Amino-acid biosynthesis; L-lysine biosynthesis via DAP pathway; (S)-tetrahydrodipicolinate from L-aspartate: step 2/4. Amino-acid biosynthesis; L-methionine biosynthesis via de novo pathway; L-homoserine from L-aspartate: step 2/3. Amino-acid biosynthesis; L-threonine biosynthesis; L-threonine from L-aspartate: step 2/5.	FUNCTION: Catalyzes the NADPH-dependent formation of L-aspartate-semialdehyde (L-ASA) by the reductive dephosphorylation of L-aspartyl-4-phosphate. {ECO:0000256|HAMAP-Rule:MF_02121}.	CATALYTIC ACTIVITY: Reaction=L-aspartate 4-semialdehyde + NADP(+) + phosphate = 4-phospho-L-aspartate + H(+) + NADPH; Xref=Rhea:RHEA:24284, ChEBI:CHEBI:15378, ChEBI:CHEBI:43474, ChEBI:CHEBI:57535, ChEBI:CHEBI:57783, ChEBI:CHEBI:58349, ChEBI:CHEBI:537519; EC=1.2.1.11; Evidence={ECO:0000256|HAMAP-Rule:MF_02121};		DB03461	2'-Monophosphoadenosine 5'-Diphosphoribose	experimental	unknown
39	1.2.1.11	Aspartate-semialdehyde dehydrogenase	Haemophilus influenzae (strain ATCC 51907 / DSM 11121 / KW20 / Rd)	P44801	BE0001681	A6TF52	73.4	0	asd KPN_03799	Amino-acid biosynthesis; L-lysine biosynthesis via DAP pathway; (S)-tetrahydrodipicolinate from L-aspartate: step 2/4. Amino-acid biosynthesis; L-methionine biosynthesis via de novo pathway; L-homoserine from L-aspartate: step 2/3. Amino-acid biosynthesis; L-threonine biosynthesis; L-threonine from L-aspartate: step 2/5.	FUNCTION: Catalyzes the NADPH-dependent formation of L-aspartate-semialdehyde (L-ASA) by the reductive dephosphorylation of L-aspartyl-4-phosphate. {ECO:0000256|HAMAP-Rule:MF_02121}.	CATALYTIC ACTIVITY: Reaction=L-aspartate 4-semialdehyde + NADP(+) + phosphate = 4-phospho-L-aspartate + H(+) + NADPH; Xref=Rhea:RHEA:24284, ChEBI:CHEBI:15378, ChEBI:CHEBI:43474, ChEBI:CHEBI:57535, ChEBI:CHEBI:57783, ChEBI:CHEBI:58349, ChEBI:CHEBI:537519; EC=1.2.1.11; Evidence={ECO:0000256|HAMAP-Rule:MF_02121};		DB03502	(4s)-4-{[(2s)-2-Amino-3-Oxopropyl]Sulfanyl}-L-Homoserinate	experimental	unknown
40	1.2.1.11	Aspartate-semialdehyde dehydrogenase	Haemophilus influenzae (strain ATCC 51907 / DSM 11121 / KW20 / Rd)	P44801	BE0001681	A6TF52	73.4	0	asd KPN_03799	Amino-acid biosynthesis; L-lysine biosynthesis via DAP pathway; (S)-tetrahydrodipicolinate from L-aspartate: step 2/4. Amino-acid biosynthesis; L-methionine biosynthesis via de novo pathway; L-homoserine from L-aspartate: step 2/3. Amino-acid biosynthesis; L-threonine biosynthesis; L-threonine from L-aspartate: step 2/5.	FUNCTION: Catalyzes the NADPH-dependent formation of L-aspartate-semialdehyde (L-ASA) by the reductive dephosphorylation of L-aspartyl-4-phosphate. {ECO:0000256|HAMAP-Rule:MF_02121}.	CATALYTIC ACTIVITY: Reaction=L-aspartate 4-semialdehyde + NADP(+) + phosphate = 4-phospho-L-aspartate + H(+) + NADPH; Xref=Rhea:RHEA:24284, ChEBI:CHEBI:15378, ChEBI:CHEBI:43474, ChEBI:CHEBI:57535, ChEBI:CHEBI:57783, ChEBI:CHEBI:58349, ChEBI:CHEBI:537519; EC=1.2.1.11; Evidence={ECO:0000256|HAMAP-Rule:MF_02121};		DB04498	Aspartate Semialdehyde	experimental	unknown
41	1.2.1.11	Aspartate-semialdehyde dehydrogenase	Haemophilus influenzae (strain ATCC 51907 / DSM 11121 / KW20 / Rd)	P44801	BE0001681	A0A378E6L7	73.4	0	asd NCTC5046_02977	Amino-acid biosynthesis; L-lysine biosynthesis via DAP pathway; (S)-tetrahydrodipicolinate from L-aspartate: step 2/4. Amino-acid biosynthesis; L-methionine biosynthesis via de novo pathway; L-homoserine from L-aspartate: step 2/3. Amino-acid biosynthesis; L-threonine biosynthesis; L-threonine from L-aspartate: step 2/5.	FUNCTION: Catalyzes the NADPH-dependent formation of L-aspartate-semialdehyde (L-ASA) by the reductive dephosphorylation of L-aspartyl-4-phosphate. {ECO:0000256|HAMAP-Rule:MF_02121}.	CATALYTIC ACTIVITY: Reaction=L-aspartate 4-semialdehyde + NADP(+) + phosphate = 4-phospho-L-aspartate + H(+) + NADPH; Xref=Rhea:RHEA:24284, ChEBI:CHEBI:15378, ChEBI:CHEBI:43474, ChEBI:CHEBI:57535, ChEBI:CHEBI:57783, ChEBI:CHEBI:58349, ChEBI:CHEBI:537519; EC=1.2.1.11; Evidence={ECO:0000256|HAMAP-Rule:MF_02121};		DB03461	2'-Monophosphoadenosine 5'-Diphosphoribose	experimental	unknown
42	1.2.1.11	Aspartate-semialdehyde dehydrogenase	Haemophilus influenzae (strain ATCC 51907 / DSM 11121 / KW20 / Rd)	P44801	BE0001681	A0A378E6L7	73.4	0	asd NCTC5046_02977	Amino-acid biosynthesis; L-lysine biosynthesis via DAP pathway; (S)-tetrahydrodipicolinate from L-aspartate: step 2/4. Amino-acid biosynthesis; L-methionine biosynthesis via de novo pathway; L-homoserine from L-aspartate: step 2/3. Amino-acid biosynthesis; L-threonine biosynthesis; L-threonine from L-aspartate: step 2/5.	FUNCTION: Catalyzes the NADPH-dependent formation of L-aspartate-semialdehyde (L-ASA) by the reductive dephosphorylation of L-aspartyl-4-phosphate. {ECO:0000256|HAMAP-Rule:MF_02121}.	CATALYTIC ACTIVITY: Reaction=L-aspartate 4-semialdehyde + NADP(+) + phosphate = 4-phospho-L-aspartate + H(+) + NADPH; Xref=Rhea:RHEA:24284, ChEBI:CHEBI:15378, ChEBI:CHEBI:43474, ChEBI:CHEBI:57535, ChEBI:CHEBI:57783, ChEBI:CHEBI:58349, ChEBI:CHEBI:537519; EC=1.2.1.11; Evidence={ECO:0000256|HAMAP-Rule:MF_02121};		DB03502	(4s)-4-{[(2s)-2-Amino-3-Oxopropyl]Sulfanyl}-L-Homoserinate	experimental	unknown
43	1.2.1.11	Aspartate-semialdehyde dehydrogenase	Haemophilus influenzae (strain ATCC 51907 / DSM 11121 / KW20 / Rd)	P44801	BE0001681	A0A378E6L7	73.4	0	asd NCTC5046_02977	Amino-acid biosynthesis; L-lysine biosynthesis via DAP pathway; (S)-tetrahydrodipicolinate from L-aspartate: step 2/4. Amino-acid biosynthesis; L-methionine biosynthesis via de novo pathway; L-homoserine from L-aspartate: step 2/3. Amino-acid biosynthesis; L-threonine biosynthesis; L-threonine from L-aspartate: step 2/5.	FUNCTION: Catalyzes the NADPH-dependent formation of L-aspartate-semialdehyde (L-ASA) by the reductive dephosphorylation of L-aspartyl-4-phosphate. {ECO:0000256|HAMAP-Rule:MF_02121}.	CATALYTIC ACTIVITY: Reaction=L-aspartate 4-semialdehyde + NADP(+) + phosphate = 4-phospho-L-aspartate + H(+) + NADPH; Xref=Rhea:RHEA:24284, ChEBI:CHEBI:15378, ChEBI:CHEBI:43474, ChEBI:CHEBI:57535, ChEBI:CHEBI:57783, ChEBI:CHEBI:58349, ChEBI:CHEBI:537519; EC=1.2.1.11; Evidence={ECO:0000256|HAMAP-Rule:MF_02121};		DB04498	Aspartate Semialdehyde	experimental	unknown
44	1.3.1.98	UDP-N-acetylenolpyruvoylglucosamine reductase	Escherichia coli (strain K12)	P08373	BE0002971	A0A378E7A2	78.4	0	murB NCTC5046_02664	Cell wall biogenesis; peptidoglycan biosynthesis.	FUNCTION: Cell wall formation. {ECO:0000256|HAMAP-Rule:MF_00037, ECO:0000256|SAAS:SAAS00098160}.	CATALYTIC ACTIVITY: Reaction=NADP(+) + UDP-N-acetyl-alpha-D-muramate = H(+) + NADPH + UDP-N-acetyl-3-O-(1-carboxyvinyl)-alpha-D-glucosamine; Xref=Rhea:RHEA:12248, ChEBI:CHEBI:15378, ChEBI:CHEBI:57783, ChEBI:CHEBI:58349, ChEBI:CHEBI:68483, ChEBI:CHEBI:70757; EC=1.3.1.98; Evidence={ECO:0000256|HAMAP-Rule:MF_00037, ECO:0000256|SAAS:SAAS01115694};		DB07296	(5Z)-3-(4-CHLOROPHENYL)-4-HYDROXY-5-(1-NAPHTHYLMETHYLENE)FURAN-2(5H)-ONE	experimental	unknown
45	1.3.1.98	UDP-N-acetylenolpyruvoylglucosamine reductase	Escherichia coli (strain K12)	P08373	BE0002971	A0A378E7A2	78.4	0	murB NCTC5046_02664	Cell wall biogenesis; peptidoglycan biosynthesis.	FUNCTION: Cell wall formation. {ECO:0000256|HAMAP-Rule:MF_00037, ECO:0000256|SAAS:SAAS00098160}.	CATALYTIC ACTIVITY: Reaction=NADP(+) + UDP-N-acetyl-alpha-D-muramate = H(+) + NADPH + UDP-N-acetyl-3-O-(1-carboxyvinyl)-alpha-D-glucosamine; Xref=Rhea:RHEA:12248, ChEBI:CHEBI:15378, ChEBI:CHEBI:57783, ChEBI:CHEBI:58349, ChEBI:CHEBI:68483, ChEBI:CHEBI:70757; EC=1.3.1.98; Evidence={ECO:0000256|HAMAP-Rule:MF_00037, ECO:0000256|SAAS:SAAS01115694};		DB03147	Flavin adenine dinucleotide	approved	unknown
46	1.3.1.98	UDP-N-acetylenolpyruvoylglucosamine reductase	Escherichia coli (strain K12)	P08373	BE0002971	A6TGM9	78.7	0	murB KPN_04350	Cell wall biogenesis; peptidoglycan biosynthesis.	FUNCTION: Cell wall formation. {ECO:0000256|HAMAP-Rule:MF_00037, ECO:0000256|SAAS:SAAS00098160}.	CATALYTIC ACTIVITY: Reaction=NADP(+) + UDP-N-acetyl-alpha-D-muramate = H(+) + NADPH + UDP-N-acetyl-3-O-(1-carboxyvinyl)-alpha-D-glucosamine; Xref=Rhea:RHEA:12248, ChEBI:CHEBI:15378, ChEBI:CHEBI:57783, ChEBI:CHEBI:58349, ChEBI:CHEBI:68483, ChEBI:CHEBI:70757; EC=1.3.1.98; Evidence={ECO:0000256|HAMAP-Rule:MF_00037, ECO:0000256|SAAS:SAAS01115694};		DB07296	(5Z)-3-(4-CHLOROPHENYL)-4-HYDROXY-5-(1-NAPHTHYLMETHYLENE)FURAN-2(5H)-ONE	experimental	unknown
47	1.3.1.98	UDP-N-acetylenolpyruvoylglucosamine reductase	Escherichia coli (strain K12)	P08373	BE0002971	A6TGM9	78.7	0	murB KPN_04350	Cell wall biogenesis; peptidoglycan biosynthesis.	FUNCTION: Cell wall formation. {ECO:0000256|HAMAP-Rule:MF_00037, ECO:0000256|SAAS:SAAS00098160}.	CATALYTIC ACTIVITY: Reaction=NADP(+) + UDP-N-acetyl-alpha-D-muramate = H(+) + NADPH + UDP-N-acetyl-3-O-(1-carboxyvinyl)-alpha-D-glucosamine; Xref=Rhea:RHEA:12248, ChEBI:CHEBI:15378, ChEBI:CHEBI:57783, ChEBI:CHEBI:58349, ChEBI:CHEBI:68483, ChEBI:CHEBI:70757; EC=1.3.1.98; Evidence={ECO:0000256|HAMAP-Rule:MF_00037, ECO:0000256|SAAS:SAAS01115694};		DB03147	Flavin adenine dinucleotide	approved	unknown
48	1.3.1.98	UDP-N-acetylenolpyruvoylglucosamine reductase	Escherichia coli (strain K12)	P08373	BE0002971	A0A0H3GPZ2	78.7	0	murB KPHS_01910	Cell wall biogenesis; peptidoglycan biosynthesis.	FUNCTION: Cell wall formation. {ECO:0000256|HAMAP-Rule:MF_00037, ECO:0000256|SAAS:SAAS00098160}.	CATALYTIC ACTIVITY: Reaction=NADP(+) + UDP-N-acetyl-alpha-D-muramate = H(+) + NADPH + UDP-N-acetyl-3-O-(1-carboxyvinyl)-alpha-D-glucosamine; Xref=Rhea:RHEA:12248, ChEBI:CHEBI:15378, ChEBI:CHEBI:57783, ChEBI:CHEBI:58349, ChEBI:CHEBI:68483, ChEBI:CHEBI:70757; EC=1.3.1.98; Evidence={ECO:0000256|HAMAP-Rule:MF_00037, ECO:0000256|SAAS:SAAS01115694};		DB07296	(5Z)-3-(4-CHLOROPHENYL)-4-HYDROXY-5-(1-NAPHTHYLMETHYLENE)FURAN-2(5H)-ONE	experimental	unknown
49	1.3.1.98	UDP-N-acetylenolpyruvoylglucosamine reductase	Escherichia coli (strain K12)	P08373	BE0002971	A0A0H3GPZ2	78.7	0	murB KPHS_01910	Cell wall biogenesis; peptidoglycan biosynthesis.	FUNCTION: Cell wall formation. {ECO:0000256|HAMAP-Rule:MF_00037, ECO:0000256|SAAS:SAAS00098160}.	CATALYTIC ACTIVITY: Reaction=NADP(+) + UDP-N-acetyl-alpha-D-muramate = H(+) + NADPH + UDP-N-acetyl-3-O-(1-carboxyvinyl)-alpha-D-glucosamine; Xref=Rhea:RHEA:12248, ChEBI:CHEBI:15378, ChEBI:CHEBI:57783, ChEBI:CHEBI:58349, ChEBI:CHEBI:68483, ChEBI:CHEBI:70757; EC=1.3.1.98; Evidence={ECO:0000256|HAMAP-Rule:MF_00037, ECO:0000256|SAAS:SAAS01115694};		DB03147	Flavin adenine dinucleotide	approved	unknown
50	1.8.1.2	Sulfite reductase [NADPH] hemoprotein beta-component	Escherichia coli (strain K12)	P17846	BE0001900	A6TD48	93.7	0	cysI KPN78578_30580 KPN_03118	Sulfur metabolism; hydrogen sulfide biosynthesis; hydrogen sulfide from sulfite (NADPH route): step 1/1.	FUNCTION: Component of the sulfite reductase complex that catalyzes the 6-electron reduction of sulfite to sulfide. This is one of several activities required for the biosynthesis of L-cysteine from sulfate. {ECO:0000255|HAMAP-Rule:MF_01540}.	CATALYTIC ACTIVITY: Reaction=3 H2O + hydrogen sulfide + 3 NADP(+) = 4 H(+) + 3 NADPH + sulfite; Xref=Rhea:RHEA:13801, ChEBI:CHEBI:15377, ChEBI:CHEBI:15378, ChEBI:CHEBI:17359, ChEBI:CHEBI:29919, ChEBI:CHEBI:57783, ChEBI:CHEBI:58349; EC=1.8.1.2; Evidence={ECO:0000255|HAMAP-Rule:MF_01540};		DB02832	Siroheme	experimental	unknown
51	1.8.1.2	Sulfite reductase [NADPH] hemoprotein beta-component	Escherichia coli (strain K12)	P17846	BE0001900	A0A377Z6G5	97.4	0	cysI_1 NCTC5050_00849					DB02832	Siroheme	experimental	unknown
52	1.8.1.2	Sulfite reductase [NADPH] hemoprotein beta-component	Escherichia coli (strain K12)	P17846	BE0001900	A0A377Z5D9	89.3	0	cysI_2 NCTC5050_00850	Sulfur metabolism; hydrogen sulfide biosynthesis; hydrogen sulfide from sulfite (NADPH route): step 1/1.	FUNCTION: Component of the sulfite reductase complex that catalyzes the 6-electron reduction of sulfite to sulfide. This is one of several activities required for the biosynthesis of L-cysteine from sulfate. {ECO:0000256|SAAS:SAAS00081128}.	CATALYTIC ACTIVITY: Reaction=3 H2O + hydrogen sulfide + 3 NADP(+) = 4 H(+) + 3 NADPH + sulfite; Xref=Rhea:RHEA:13801, ChEBI:CHEBI:15377, ChEBI:CHEBI:15378, ChEBI:CHEBI:17359, ChEBI:CHEBI:29919, ChEBI:CHEBI:57783, ChEBI:CHEBI:58349; EC=1.8.1.2; Evidence={ECO:0000256|SAAS:SAAS01116127};		DB02832	Siroheme	experimental	unknown
53	1.8.1.2	Sulfite reductase [NADPH] hemoprotein beta-component	Escherichia coli (strain K12)	P17846	BE0001900	A0A378DJI4	94.9	0	cysI_2 NCTC5046_01659					DB02832	Siroheme	experimental	unknown
54	1.8.1.2	Sulfite reductase [NADPH] hemoprotein beta-component	Escherichia coli (strain K12)	P17846	BE0001900	A0A0H3GXH1	93.5	0	cysI KPHS_41930	Sulfur metabolism; hydrogen sulfide biosynthesis; hydrogen sulfide from sulfite (NADPH route): step 1/1.	FUNCTION: Component of the sulfite reductase complex that catalyzes the 6-electron reduction of sulfite to sulfide. This is one of several activities required for the biosynthesis of L-cysteine from sulfate. {ECO:0000256|HAMAP-Rule:MF_01540, ECO:0000256|SAAS:SAAS00081128}.	CATALYTIC ACTIVITY: Reaction=3 H2O + hydrogen sulfide + 3 NADP(+) = 4 H(+) + 3 NADPH + sulfite; Xref=Rhea:RHEA:13801, ChEBI:CHEBI:15377, ChEBI:CHEBI:15378, ChEBI:CHEBI:17359, ChEBI:CHEBI:29919, ChEBI:CHEBI:57783, ChEBI:CHEBI:58349; EC=1.8.1.2; Evidence={ECO:0000256|HAMAP-Rule:MF_01540, ECO:0000256|SAAS:SAAS01116127};		DB02832	Siroheme	experimental	unknown
55	1.8.1.2	Sulfite reductase [NADPH] flavoprotein alpha-component	Escherichia coli (strain K12)	P38038	BE0002963	A6TD49	90.3	0	cysJ KPN78578_30590 KPN_03119	Sulfur metabolism; hydrogen sulfide biosynthesis; hydrogen sulfide from sulfite (NADPH route): step 1/1.	FUNCTION: Component of the sulfite reductase complex that catalyzes the 6-electron reduction of sulfite to sulfide. This is one of several activities required for the biosynthesis of L-cysteine from sulfate. The flavoprotein component catalyzes the electron flow from NADPH -> FAD -> FMN to the hemoprotein component. {ECO:0000255|HAMAP-Rule:MF_01541}.	CATALYTIC ACTIVITY: Reaction=3 H2O + hydrogen sulfide + 3 NADP(+) = 4 H(+) + 3 NADPH + sulfite; Xref=Rhea:RHEA:13801, ChEBI:CHEBI:15377, ChEBI:CHEBI:15378, ChEBI:CHEBI:17359, ChEBI:CHEBI:29919, ChEBI:CHEBI:57783, ChEBI:CHEBI:58349; EC=1.8.1.2; Evidence={ECO:0000255|HAMAP-Rule:MF_01541};		DB03147	Flavin adenine dinucleotide	approved	unknown
56	1.8.1.2	Sulfite reductase [NADPH] flavoprotein alpha-component	Escherichia coli (strain K12)	P38038	BE0002963	A6TD49	90.3	0	cysJ KPN78578_30590 KPN_03119	Sulfur metabolism; hydrogen sulfide biosynthesis; hydrogen sulfide from sulfite (NADPH route): step 1/1.	FUNCTION: Component of the sulfite reductase complex that catalyzes the 6-electron reduction of sulfite to sulfide. This is one of several activities required for the biosynthesis of L-cysteine from sulfate. The flavoprotein component catalyzes the electron flow from NADPH -> FAD -> FMN to the hemoprotein component. {ECO:0000255|HAMAP-Rule:MF_01541}.	CATALYTIC ACTIVITY: Reaction=3 H2O + hydrogen sulfide + 3 NADP(+) = 4 H(+) + 3 NADPH + sulfite; Xref=Rhea:RHEA:13801, ChEBI:CHEBI:15377, ChEBI:CHEBI:15378, ChEBI:CHEBI:17359, ChEBI:CHEBI:29919, ChEBI:CHEBI:57783, ChEBI:CHEBI:58349; EC=1.8.1.2; Evidence={ECO:0000255|HAMAP-Rule:MF_01541};		DB03461	2'-Monophosphoadenosine 5'-Diphosphoribose	experimental	unknown
57	1.8.1.2	Sulfite reductase [NADPH] flavoprotein alpha-component	Escherichia coli (strain K12)	P38038	BE0002963	A0A0H3GWU1	90.3	0	cysJ KPHS_41940	Sulfur metabolism; hydrogen sulfide biosynthesis; hydrogen sulfide from sulfite (NADPH route): step 1/1.	FUNCTION: Component of the sulfite reductase complex that catalyzes the 6-electron reduction of sulfite to sulfide. This is one of several activities required for the biosynthesis of L-cysteine from sulfate. The flavoprotein component catalyzes the electron flow from NADPH -> FAD -> FMN to the hemoprotein component. {ECO:0000256|HAMAP-Rule:MF_01541, ECO:0000256|PIRNR:PIRNR000207, ECO:0000256|SAAS…	CATALYTIC ACTIVITY: Reaction=3 H2O + hydrogen sulfide + 3 NADP(+) = 4 H(+) + 3 NADPH + sulfite; Xref=Rhea:RHEA:13801, ChEBI:CHEBI:15377, ChEBI:CHEBI:15378, ChEBI:CHEBI:17359, ChEBI:CHEBI:29919, ChEBI:CHEBI:57783, ChEBI:CHEBI:58349; EC=1.8.1.2; Evidence={ECO:0000256|HAMAP-Rule:MF_01541, ECO:0000256|PIRNR:PIRNR000207, ECO:0000256|SAAS:SAAS01115428};		DB03147	Flavin adenine dinucleotide	approved	unknown
58	1.8.1.2	Sulfite reductase [NADPH] flavoprotein alpha-component	Escherichia coli (strain K12)	P38038	BE0002963	A0A0H3GWU1	90.3	0	cysJ KPHS_41940	Sulfur metabolism; hydrogen sulfide biosynthesis; hydrogen sulfide from sulfite (NADPH route): step 1/1.	FUNCTION: Component of the sulfite reductase complex that catalyzes the 6-electron reduction of sulfite to sulfide. This is one of several activities required for the biosynthesis of L-cysteine from sulfate. The flavoprotein component catalyzes the electron flow from NADPH -> FAD -> FMN to the hemoprotein component. {ECO:0000256|HAMAP-Rule:MF_01541, ECO:0000256|PIRNR:PIRNR000207, ECO:0000256|SAAS…	CATALYTIC ACTIVITY: Reaction=3 H2O + hydrogen sulfide + 3 NADP(+) = 4 H(+) + 3 NADPH + sulfite; Xref=Rhea:RHEA:13801, ChEBI:CHEBI:15377, ChEBI:CHEBI:15378, ChEBI:CHEBI:17359, ChEBI:CHEBI:29919, ChEBI:CHEBI:57783, ChEBI:CHEBI:58349; EC=1.8.1.2; Evidence={ECO:0000256|HAMAP-Rule:MF_01541, ECO:0000256|PIRNR:PIRNR000207, ECO:0000256|SAAS:SAAS01115428};		DB03461	2'-Monophosphoadenosine 5'-Diphosphoribose	experimental	unknown
59	1.8.1.2	Sulfite reductase [NADPH] flavoprotein alpha-component	Escherichia coli (strain K12)	P38038	BE0002963	A0A377Z696	90.2	0	cysJ NCTC5050_00848					DB03147	Flavin adenine dinucleotide	approved	unknown
60	1.8.1.2	Sulfite reductase [NADPH] flavoprotein alpha-component	Escherichia coli (strain K12)	P38038	BE0002963	A0A377Z696	90.2	0	cysJ NCTC5050_00848					DB03461	2'-Monophosphoadenosine 5'-Diphosphoribose	experimental	unknown
61	1.8.1.2	Sulfite reductase [NADPH] flavoprotein alpha-component	Escherichia coli (strain K12)	P38038	BE0002963	A0A378DJ97	91.1	0	cysJ NCTC5046_01660	Sulfur metabolism; hydrogen sulfide biosynthesis; hydrogen sulfide from sulfite (NADPH route): step 1/1.	FUNCTION: Component of the sulfite reductase complex that catalyzes the 6-electron reduction of sulfite to sulfide. This is one of several activities required for the biosynthesis of L-cysteine from sulfate. The flavoprotein component catalyzes the electron flow from NADPH -> FAD -> FMN to the hemoprotein component. {ECO:0000256|SAAS:SAAS00040600}.	CATALYTIC ACTIVITY: Reaction=3 H2O + hydrogen sulfide + 3 NADP(+) = 4 H(+) + 3 NADPH + sulfite; Xref=Rhea:RHEA:13801, ChEBI:CHEBI:15377, ChEBI:CHEBI:15378, ChEBI:CHEBI:17359, ChEBI:CHEBI:29919, ChEBI:CHEBI:57783, ChEBI:CHEBI:58349; EC=1.8.1.2; Evidence={ECO:0000256|SAAS:SAAS01115428};		DB03147	Flavin adenine dinucleotide	approved	unknown
62	1.8.1.2	Sulfite reductase [NADPH] flavoprotein alpha-component	Escherichia coli (strain K12)	P38038	BE0002963	A0A378DJ97	91.1	0	cysJ NCTC5046_01660	Sulfur metabolism; hydrogen sulfide biosynthesis; hydrogen sulfide from sulfite (NADPH route): step 1/1.	FUNCTION: Component of the sulfite reductase complex that catalyzes the 6-electron reduction of sulfite to sulfide. This is one of several activities required for the biosynthesis of L-cysteine from sulfate. The flavoprotein component catalyzes the electron flow from NADPH -> FAD -> FMN to the hemoprotein component. {ECO:0000256|SAAS:SAAS00040600}.	CATALYTIC ACTIVITY: Reaction=3 H2O + hydrogen sulfide + 3 NADP(+) = 4 H(+) + 3 NADPH + sulfite; Xref=Rhea:RHEA:13801, ChEBI:CHEBI:15377, ChEBI:CHEBI:15378, ChEBI:CHEBI:17359, ChEBI:CHEBI:29919, ChEBI:CHEBI:57783, ChEBI:CHEBI:58349; EC=1.8.1.2; Evidence={ECO:0000256|SAAS:SAAS01115428};		DB03461	2'-Monophosphoadenosine 5'-Diphosphoribose	experimental	unknown
63	2.1.1.45	Thymidylate synthase	Escherichia coli (strain K12)	P0A884	BE0001438	A6TDG3	94.3	0	thyA KPN78578_31730 KPN_03236	Pyrimidine metabolism; dTTP biosynthesis.	FUNCTION: Catalyzes the reductive methylation of 2'-deoxyuridine-5'-monophosphate (dUMP) to 2'-deoxythymidine-5'-monophosphate (dTMP) while utilizing 5,10-methylenetetrahydrofolate (mTHF) as the methyl donor and reductant in the reaction, yielding dihydrofolate (DHF) as a by-product. This enzymatic reaction provides an intracellular de novo source of dTMP, an essential precursor for DNA biosynthe…	CATALYTIC ACTIVITY: Reaction=(6R)-5,10-methylene-5,6,7,8-tetrahydrofolate + dUMP = 7,8-dihydrofolate + dTMP; Xref=Rhea:RHEA:12104, ChEBI:CHEBI:15636, ChEBI:CHEBI:57451, ChEBI:CHEBI:63528, ChEBI:CHEBI:246422; EC=2.1.1.45; Evidence={ECO:0000255|HAMAP-Rule:MF_00008};		DB03541	10-Propargyl-5,8-Dideazafolic Acid	experimental	unknown
64	2.1.1.45	Thymidylate synthase	Escherichia coli (strain K12)	P0A884	BE0001438	A6TDG3	94.3	0	thyA KPN78578_31730 KPN_03236	Pyrimidine metabolism; dTTP biosynthesis.	FUNCTION: Catalyzes the reductive methylation of 2'-deoxyuridine-5'-monophosphate (dUMP) to 2'-deoxythymidine-5'-monophosphate (dTMP) while utilizing 5,10-methylenetetrahydrofolate (mTHF) as the methyl donor and reductant in the reaction, yielding dihydrofolate (DHF) as a by-product. This enzymatic reaction provides an intracellular de novo source of dTMP, an essential precursor for DNA biosynthe…	CATALYTIC ACTIVITY: Reaction=(6R)-5,10-methylene-5,6,7,8-tetrahydrofolate + dUMP = 7,8-dihydrofolate + dTMP; Xref=Rhea:RHEA:12104, ChEBI:CHEBI:15636, ChEBI:CHEBI:57451, ChEBI:CHEBI:63528, ChEBI:CHEBI:246422; EC=2.1.1.45; Evidence={ECO:0000255|HAMAP-Rule:MF_00008};		DB03274	2'-5'dideoxyuridine	experimental	unknown
65	2.1.1.45	Thymidylate synthase	Escherichia coli (strain K12)	P0A884	BE0001438	A6TDG3	94.3	0	thyA KPN78578_31730 KPN_03236	Pyrimidine metabolism; dTTP biosynthesis.	FUNCTION: Catalyzes the reductive methylation of 2'-deoxyuridine-5'-monophosphate (dUMP) to 2'-deoxythymidine-5'-monophosphate (dTMP) while utilizing 5,10-methylenetetrahydrofolate (mTHF) as the methyl donor and reductant in the reaction, yielding dihydrofolate (DHF) as a by-product. This enzymatic reaction provides an intracellular de novo source of dTMP, an essential precursor for DNA biosynthe…	CATALYTIC ACTIVITY: Reaction=(6R)-5,10-methylene-5,6,7,8-tetrahydrofolate + dUMP = 7,8-dihydrofolate + dTMP; Xref=Rhea:RHEA:12104, ChEBI:CHEBI:15636, ChEBI:CHEBI:57451, ChEBI:CHEBI:63528, ChEBI:CHEBI:246422; EC=2.1.1.45; Evidence={ECO:0000255|HAMAP-Rule:MF_00008};		DB03157	N,O-Didansyl-L-Tyrosine	experimental	unknown
66	2.1.1.45	Thymidylate synthase	Escherichia coli (strain K12)	P0A884	BE0001438	A6TDG3	94.3	0	thyA KPN78578_31730 KPN_03236	Pyrimidine metabolism; dTTP biosynthesis.	FUNCTION: Catalyzes the reductive methylation of 2'-deoxyuridine-5'-monophosphate (dUMP) to 2'-deoxythymidine-5'-monophosphate (dTMP) while utilizing 5,10-methylenetetrahydrofolate (mTHF) as the methyl donor and reductant in the reaction, yielding dihydrofolate (DHF) as a by-product. This enzymatic reaction provides an intracellular de novo source of dTMP, an essential precursor for DNA biosynthe…	CATALYTIC ACTIVITY: Reaction=(6R)-5,10-methylene-5,6,7,8-tetrahydrofolate + dUMP = 7,8-dihydrofolate + dTMP; Xref=Rhea:RHEA:12104, ChEBI:CHEBI:15636, ChEBI:CHEBI:57451, ChEBI:CHEBI:63528, ChEBI:CHEBI:246422; EC=2.1.1.45; Evidence={ECO:0000255|HAMAP-Rule:MF_00008};		DB03038	LY341770	experimental	unknown
67	2.1.1.45	Thymidylate synthase	Escherichia coli (strain K12)	P0A884	BE0001438	A6TDG3	94.3	0	thyA KPN78578_31730 KPN_03236	Pyrimidine metabolism; dTTP biosynthesis.	FUNCTION: Catalyzes the reductive methylation of 2'-deoxyuridine-5'-monophosphate (dUMP) to 2'-deoxythymidine-5'-monophosphate (dTMP) while utilizing 5,10-methylenetetrahydrofolate (mTHF) as the methyl donor and reductant in the reaction, yielding dihydrofolate (DHF) as a by-product. This enzymatic reaction provides an intracellular de novo source of dTMP, an essential precursor for DNA biosynthe…	CATALYTIC ACTIVITY: Reaction=(6R)-5,10-methylene-5,6,7,8-tetrahydrofolate + dUMP = 7,8-dihydrofolate + dTMP; Xref=Rhea:RHEA:12104, ChEBI:CHEBI:15636, ChEBI:CHEBI:57451, ChEBI:CHEBI:63528, ChEBI:CHEBI:246422; EC=2.1.1.45; Evidence={ECO:0000255|HAMAP-Rule:MF_00008};		DB02899	N-Carboxymethionine	experimental	unknown
68	2.1.1.45	Thymidylate synthase	Escherichia coli (strain K12)	P0A884	BE0001438	A6TDG3	94.3	0	thyA KPN78578_31730 KPN_03236	Pyrimidine metabolism; dTTP biosynthesis.	FUNCTION: Catalyzes the reductive methylation of 2'-deoxyuridine-5'-monophosphate (dUMP) to 2'-deoxythymidine-5'-monophosphate (dTMP) while utilizing 5,10-methylenetetrahydrofolate (mTHF) as the methyl donor and reductant in the reaction, yielding dihydrofolate (DHF) as a by-product. This enzymatic reaction provides an intracellular de novo source of dTMP, an essential precursor for DNA biosynthe…	CATALYTIC ACTIVITY: Reaction=(6R)-5,10-methylene-5,6,7,8-tetrahydrofolate + dUMP = 7,8-dihydrofolate + dTMP; Xref=Rhea:RHEA:12104, ChEBI:CHEBI:15636, ChEBI:CHEBI:57451, ChEBI:CHEBI:63528, ChEBI:CHEBI:246422; EC=2.1.1.45; Evidence={ECO:0000255|HAMAP-Rule:MF_00008};		DB02256	2'-Deoxyuridine	experimental	unknown
69	2.1.1.45	Thymidylate synthase	Escherichia coli (strain K12)	P0A884	BE0001438	A6TDG3	94.3	0	thyA KPN78578_31730 KPN_03236	Pyrimidine metabolism; dTTP biosynthesis.	FUNCTION: Catalyzes the reductive methylation of 2'-deoxyuridine-5'-monophosphate (dUMP) to 2'-deoxythymidine-5'-monophosphate (dTMP) while utilizing 5,10-methylenetetrahydrofolate (mTHF) as the methyl donor and reductant in the reaction, yielding dihydrofolate (DHF) as a by-product. This enzymatic reaction provides an intracellular de novo source of dTMP, an essential precursor for DNA biosynthe…	CATALYTIC ACTIVITY: Reaction=(6R)-5,10-methylene-5,6,7,8-tetrahydrofolate + dUMP = 7,8-dihydrofolate + dTMP; Xref=Rhea:RHEA:12104, ChEBI:CHEBI:15636, ChEBI:CHEBI:57451, ChEBI:CHEBI:63528, ChEBI:CHEBI:246422; EC=2.1.1.45; Evidence={ECO:0000255|HAMAP-Rule:MF_00008};		DB02467	L-methionine (S)-S-oxide	experimental	unknown
70	2.1.1.45	Thymidylate synthase	Escherichia coli (strain K12)	P0A884	BE0001438	A6TDG3	94.3	0	thyA KPN78578_31730 KPN_03236	Pyrimidine metabolism; dTTP biosynthesis.	FUNCTION: Catalyzes the reductive methylation of 2'-deoxyuridine-5'-monophosphate (dUMP) to 2'-deoxythymidine-5'-monophosphate (dTMP) while utilizing 5,10-methylenetetrahydrofolate (mTHF) as the methyl donor and reductant in the reaction, yielding dihydrofolate (DHF) as a by-product. This enzymatic reaction provides an intracellular de novo source of dTMP, an essential precursor for DNA biosynthe…	CATALYTIC ACTIVITY: Reaction=(6R)-5,10-methylene-5,6,7,8-tetrahydrofolate + dUMP = 7,8-dihydrofolate + dTMP; Xref=Rhea:RHEA:12104, ChEBI:CHEBI:15636, ChEBI:CHEBI:57451, ChEBI:CHEBI:63528, ChEBI:CHEBI:246422; EC=2.1.1.45; Evidence={ECO:0000255|HAMAP-Rule:MF_00008};		DB02301	5,10-Methylene-6-Hydrofolic Acid	experimental	unknown
71	2.1.1.45	Thymidylate synthase	Escherichia coli (strain K12)	P0A884	BE0001438	A6TDG3	94.3	0	thyA KPN78578_31730 KPN_03236	Pyrimidine metabolism; dTTP biosynthesis.	FUNCTION: Catalyzes the reductive methylation of 2'-deoxyuridine-5'-monophosphate (dUMP) to 2'-deoxythymidine-5'-monophosphate (dTMP) while utilizing 5,10-methylenetetrahydrofolate (mTHF) as the methyl donor and reductant in the reaction, yielding dihydrofolate (DHF) as a by-product. This enzymatic reaction provides an intracellular de novo source of dTMP, an essential precursor for DNA biosynthe…	CATALYTIC ACTIVITY: Reaction=(6R)-5,10-methylene-5,6,7,8-tetrahydrofolate + dUMP = 7,8-dihydrofolate + dTMP; Xref=Rhea:RHEA:12104, ChEBI:CHEBI:15636, ChEBI:CHEBI:57451, ChEBI:CHEBI:63528, ChEBI:CHEBI:246422; EC=2.1.1.45; Evidence={ECO:0000255|HAMAP-Rule:MF_00008};		DB03558	Sp-876	experimental	unknown
72	2.1.1.45	Thymidylate synthase	Escherichia coli (strain K12)	P0A884	BE0001438	A6TDG3	94.3	0	thyA KPN78578_31730 KPN_03236	Pyrimidine metabolism; dTTP biosynthesis.	FUNCTION: Catalyzes the reductive methylation of 2'-deoxyuridine-5'-monophosphate (dUMP) to 2'-deoxythymidine-5'-monophosphate (dTMP) while utilizing 5,10-methylenetetrahydrofolate (mTHF) as the methyl donor and reductant in the reaction, yielding dihydrofolate (DHF) as a by-product. This enzymatic reaction provides an intracellular de novo source of dTMP, an essential precursor for DNA biosynthe…	CATALYTIC ACTIVITY: Reaction=(6R)-5,10-methylene-5,6,7,8-tetrahydrofolate + dUMP = 7,8-dihydrofolate + dTMP; Xref=Rhea:RHEA:12104, ChEBI:CHEBI:15636, ChEBI:CHEBI:57451, ChEBI:CHEBI:63528, ChEBI:CHEBI:246422; EC=2.1.1.45; Evidence={ECO:0000255|HAMAP-Rule:MF_00008};		DB02223	Ly231514 Tetra Glu	experimental	unknown
73	2.1.1.45	Thymidylate synthase	Escherichia coli (strain K12)	P0A884	BE0001438	A6TDG3	94.3	0	thyA KPN78578_31730 KPN_03236	Pyrimidine metabolism; dTTP biosynthesis.	FUNCTION: Catalyzes the reductive methylation of 2'-deoxyuridine-5'-monophosphate (dUMP) to 2'-deoxythymidine-5'-monophosphate (dTMP) while utilizing 5,10-methylenetetrahydrofolate (mTHF) as the methyl donor and reductant in the reaction, yielding dihydrofolate (DHF) as a by-product. This enzymatic reaction provides an intracellular de novo source of dTMP, an essential precursor for DNA biosynthe…	CATALYTIC ACTIVITY: Reaction=(6R)-5,10-methylene-5,6,7,8-tetrahydrofolate + dUMP = 7,8-dihydrofolate + dTMP; Xref=Rhea:RHEA:12104, ChEBI:CHEBI:15636, ChEBI:CHEBI:57451, ChEBI:CHEBI:63528, ChEBI:CHEBI:246422; EC=2.1.1.45; Evidence={ECO:0000255|HAMAP-Rule:MF_00008};		DB02031	(6S)-5,6,7,8-tetrahydrofolate	experimental	unknown
74	2.1.1.45	Thymidylate synthase	Escherichia coli (strain K12)	P0A884	BE0001438	A6TDG3	94.3	0	thyA KPN78578_31730 KPN_03236	Pyrimidine metabolism; dTTP biosynthesis.	FUNCTION: Catalyzes the reductive methylation of 2'-deoxyuridine-5'-monophosphate (dUMP) to 2'-deoxythymidine-5'-monophosphate (dTMP) while utilizing 5,10-methylenetetrahydrofolate (mTHF) as the methyl donor and reductant in the reaction, yielding dihydrofolate (DHF) as a by-product. This enzymatic reaction provides an intracellular de novo source of dTMP, an essential precursor for DNA biosynthe…	CATALYTIC ACTIVITY: Reaction=(6R)-5,10-methylene-5,6,7,8-tetrahydrofolate + dUMP = 7,8-dihydrofolate + dTMP; Xref=Rhea:RHEA:12104, ChEBI:CHEBI:15636, ChEBI:CHEBI:57451, ChEBI:CHEBI:63528, ChEBI:CHEBI:246422; EC=2.1.1.45; Evidence={ECO:0000255|HAMAP-Rule:MF_00008};		DB02752	Tosyl-D-Proline	experimental	unknown
75	2.1.1.45	Thymidylate synthase	Escherichia coli (strain K12)	P0A884	BE0001438	A6TDG3	94.3	0	thyA KPN78578_31730 KPN_03236	Pyrimidine metabolism; dTTP biosynthesis.	FUNCTION: Catalyzes the reductive methylation of 2'-deoxyuridine-5'-monophosphate (dUMP) to 2'-deoxythymidine-5'-monophosphate (dTMP) while utilizing 5,10-methylenetetrahydrofolate (mTHF) as the methyl donor and reductant in the reaction, yielding dihydrofolate (DHF) as a by-product. This enzymatic reaction provides an intracellular de novo source of dTMP, an essential precursor for DNA biosynthe…	CATALYTIC ACTIVITY: Reaction=(6R)-5,10-methylene-5,6,7,8-tetrahydrofolate + dUMP = 7,8-dihydrofolate + dTMP; Xref=Rhea:RHEA:12104, ChEBI:CHEBI:15636, ChEBI:CHEBI:57451, ChEBI:CHEBI:63528, ChEBI:CHEBI:246422; EC=2.1.1.45; Evidence={ECO:0000255|HAMAP-Rule:MF_00008};		DB03800	2'-deoxyuridylic acid	experimental	unknown
76	2.1.1.45	Thymidylate synthase	Escherichia coli (strain K12)	P0A884	BE0001438	A6TDG3	94.3	0	thyA KPN78578_31730 KPN_03236	Pyrimidine metabolism; dTTP biosynthesis.	FUNCTION: Catalyzes the reductive methylation of 2'-deoxyuridine-5'-monophosphate (dUMP) to 2'-deoxythymidine-5'-monophosphate (dTMP) while utilizing 5,10-methylenetetrahydrofolate (mTHF) as the methyl donor and reductant in the reaction, yielding dihydrofolate (DHF) as a by-product. This enzymatic reaction provides an intracellular de novo source of dTMP, an essential precursor for DNA biosynthe…	CATALYTIC ACTIVITY: Reaction=(6R)-5,10-methylene-5,6,7,8-tetrahydrofolate + dUMP = 7,8-dihydrofolate + dTMP; Xref=Rhea:RHEA:12104, ChEBI:CHEBI:15636, ChEBI:CHEBI:57451, ChEBI:CHEBI:63528, ChEBI:CHEBI:246422; EC=2.1.1.45; Evidence={ECO:0000255|HAMAP-Rule:MF_00008};		DB03761	5-Fluoro-2'-Deoxyuridine-5'-Monophosphate	experimental	unknown
77	2.1.1.45	Thymidylate synthase	Escherichia coli (strain K12)	P0A884	BE0001438	A6TDG3	94.3	0	thyA KPN78578_31730 KPN_03236	Pyrimidine metabolism; dTTP biosynthesis.	FUNCTION: Catalyzes the reductive methylation of 2'-deoxyuridine-5'-monophosphate (dUMP) to 2'-deoxythymidine-5'-monophosphate (dTMP) while utilizing 5,10-methylenetetrahydrofolate (mTHF) as the methyl donor and reductant in the reaction, yielding dihydrofolate (DHF) as a by-product. This enzymatic reaction provides an intracellular de novo source of dTMP, an essential precursor for DNA biosynthe…	CATALYTIC ACTIVITY: Reaction=(6R)-5,10-methylene-5,6,7,8-tetrahydrofolate + dUMP = 7,8-dihydrofolate + dTMP; Xref=Rhea:RHEA:12104, ChEBI:CHEBI:15636, ChEBI:CHEBI:57451, ChEBI:CHEBI:63528, ChEBI:CHEBI:246422; EC=2.1.1.45; Evidence={ECO:0000255|HAMAP-Rule:MF_00008};		DB04447	1,4-Dithiothreitol	experimental	unknown
78	2.1.1.45	Thymidylate synthase	Escherichia coli (strain K12)	P0A884	BE0001438	A6TDG3	94.3	0	thyA KPN78578_31730 KPN_03236	Pyrimidine metabolism; dTTP biosynthesis.	FUNCTION: Catalyzes the reductive methylation of 2'-deoxyuridine-5'-monophosphate (dUMP) to 2'-deoxythymidine-5'-monophosphate (dTMP) while utilizing 5,10-methylenetetrahydrofolate (mTHF) as the methyl donor and reductant in the reaction, yielding dihydrofolate (DHF) as a by-product. This enzymatic reaction provides an intracellular de novo source of dTMP, an essential precursor for DNA biosynthe…	CATALYTIC ACTIVITY: Reaction=(6R)-5,10-methylene-5,6,7,8-tetrahydrofolate + dUMP = 7,8-dihydrofolate + dTMP; Xref=Rhea:RHEA:12104, ChEBI:CHEBI:15636, ChEBI:CHEBI:57451, ChEBI:CHEBI:63528, ChEBI:CHEBI:246422; EC=2.1.1.45; Evidence={ECO:0000255|HAMAP-Rule:MF_00008};		DB04457	2'-Deoxyguanosine-5'-Monophosphate	experimental	unknown
79	2.1.1.45	Thymidylate synthase	Escherichia coli (strain K12)	P0A884	BE0001438	A6TDG3	94.3	0	thyA KPN78578_31730 KPN_03236	Pyrimidine metabolism; dTTP biosynthesis.	FUNCTION: Catalyzes the reductive methylation of 2'-deoxyuridine-5'-monophosphate (dUMP) to 2'-deoxythymidine-5'-monophosphate (dTMP) while utilizing 5,10-methylenetetrahydrofolate (mTHF) as the methyl donor and reductant in the reaction, yielding dihydrofolate (DHF) as a by-product. This enzymatic reaction provides an intracellular de novo source of dTMP, an essential precursor for DNA biosynthe…	CATALYTIC ACTIVITY: Reaction=(6R)-5,10-methylene-5,6,7,8-tetrahydrofolate + dUMP = 7,8-dihydrofolate + dTMP; Xref=Rhea:RHEA:12104, ChEBI:CHEBI:15636, ChEBI:CHEBI:57451, ChEBI:CHEBI:63528, ChEBI:CHEBI:246422; EC=2.1.1.45; Evidence={ECO:0000255|HAMAP-Rule:MF_00008};		DB04503	Sp-722	experimental	unknown
80	2.1.1.45	Thymidylate synthase	Escherichia coli (strain K12)	P0A884	BE0001438	A6TDG3	94.3	0	thyA KPN78578_31730 KPN_03236	Pyrimidine metabolism; dTTP biosynthesis.	FUNCTION: Catalyzes the reductive methylation of 2'-deoxyuridine-5'-monophosphate (dUMP) to 2'-deoxythymidine-5'-monophosphate (dTMP) while utilizing 5,10-methylenetetrahydrofolate (mTHF) as the methyl donor and reductant in the reaction, yielding dihydrofolate (DHF) as a by-product. This enzymatic reaction provides an intracellular de novo source of dTMP, an essential precursor for DNA biosynthe…	CATALYTIC ACTIVITY: Reaction=(6R)-5,10-methylene-5,6,7,8-tetrahydrofolate + dUMP = 7,8-dihydrofolate + dTMP; Xref=Rhea:RHEA:12104, ChEBI:CHEBI:15636, ChEBI:CHEBI:57451, ChEBI:CHEBI:63528, ChEBI:CHEBI:246422; EC=2.1.1.45; Evidence={ECO:0000255|HAMAP-Rule:MF_00008};		DB04530	S,S-(2-Hydroxyethyl)Thiocysteine	experimental	unknown
81	2.1.1.45	Thymidylate synthase	Escherichia coli (strain K12)	P0A884	BE0001438	A6TDG3	94.3	0	thyA KPN78578_31730 KPN_03236	Pyrimidine metabolism; dTTP biosynthesis.	FUNCTION: Catalyzes the reductive methylation of 2'-deoxyuridine-5'-monophosphate (dUMP) to 2'-deoxythymidine-5'-monophosphate (dTMP) while utilizing 5,10-methylenetetrahydrofolate (mTHF) as the methyl donor and reductant in the reaction, yielding dihydrofolate (DHF) as a by-product. This enzymatic reaction provides an intracellular de novo source of dTMP, an essential precursor for DNA biosynthe…	CATALYTIC ACTIVITY: Reaction=(6R)-5,10-methylene-5,6,7,8-tetrahydrofolate + dUMP = 7,8-dihydrofolate + dTMP; Xref=Rhea:RHEA:12104, ChEBI:CHEBI:15636, ChEBI:CHEBI:57451, ChEBI:CHEBI:63528, ChEBI:CHEBI:246422; EC=2.1.1.45; Evidence={ECO:0000255|HAMAP-Rule:MF_00008};		DB04586	2-bromophenol	experimental	unknown
82	2.1.1.45	Thymidylate synthase	Escherichia coli (strain K12)	P0A884	BE0001438	A6TDG3	94.3	0	thyA KPN78578_31730 KPN_03236	Pyrimidine metabolism; dTTP biosynthesis.	FUNCTION: Catalyzes the reductive methylation of 2'-deoxyuridine-5'-monophosphate (dUMP) to 2'-deoxythymidine-5'-monophosphate (dTMP) while utilizing 5,10-methylenetetrahydrofolate (mTHF) as the methyl donor and reductant in the reaction, yielding dihydrofolate (DHF) as a by-product. This enzymatic reaction provides an intracellular de novo source of dTMP, an essential precursor for DNA biosynthe…	CATALYTIC ACTIVITY: Reaction=(6R)-5,10-methylene-5,6,7,8-tetrahydrofolate + dUMP = 7,8-dihydrofolate + dTMP; Xref=Rhea:RHEA:12104, ChEBI:CHEBI:15636, ChEBI:CHEBI:57451, ChEBI:CHEBI:63528, ChEBI:CHEBI:246422; EC=2.1.1.45; Evidence={ECO:0000255|HAMAP-Rule:MF_00008};		DB04696	4-CHLORO-3',3''-DIBROMOPHENOL-1,8-NAPHTHALEIN	experimental	unknown
83	2.1.1.45	Thymidylate synthase	Escherichia coli (strain K12)	P0A884	BE0001438	A6TDG3	94.3	0	thyA KPN78578_31730 KPN_03236	Pyrimidine metabolism; dTTP biosynthesis.	FUNCTION: Catalyzes the reductive methylation of 2'-deoxyuridine-5'-monophosphate (dUMP) to 2'-deoxythymidine-5'-monophosphate (dTMP) while utilizing 5,10-methylenetetrahydrofolate (mTHF) as the methyl donor and reductant in the reaction, yielding dihydrofolate (DHF) as a by-product. This enzymatic reaction provides an intracellular de novo source of dTMP, an essential precursor for DNA biosynthe…	CATALYTIC ACTIVITY: Reaction=(6R)-5,10-methylene-5,6,7,8-tetrahydrofolate + dUMP = 7,8-dihydrofolate + dTMP; Xref=Rhea:RHEA:12104, ChEBI:CHEBI:15636, ChEBI:CHEBI:57451, ChEBI:CHEBI:63528, ChEBI:CHEBI:246422; EC=2.1.1.45; Evidence={ECO:0000255|HAMAP-Rule:MF_00008};		DB08131	2-{4-[2-(2-AMINO-4-OXO-4,7-DIHYDRO-3H-PYRROLO[2,3-D]PYRIMIDIN-5-YL)-ETHYL]-BENZOYLAMINO}-3-METHYL-BUTYRIC ACID	experimental	unknown
84	2.1.1.45	Thymidylate synthase	Escherichia coli (strain K12)	P0A884	BE0001438	A6TDG3	94.3	0	thyA KPN78578_31730 KPN_03236	Pyrimidine metabolism; dTTP biosynthesis.	FUNCTION: Catalyzes the reductive methylation of 2'-deoxyuridine-5'-monophosphate (dUMP) to 2'-deoxythymidine-5'-monophosphate (dTMP) while utilizing 5,10-methylenetetrahydrofolate (mTHF) as the methyl donor and reductant in the reaction, yielding dihydrofolate (DHF) as a by-product. This enzymatic reaction provides an intracellular de novo source of dTMP, an essential precursor for DNA biosynthe…	CATALYTIC ACTIVITY: Reaction=(6R)-5,10-methylene-5,6,7,8-tetrahydrofolate + dUMP = 7,8-dihydrofolate + dTMP; Xref=Rhea:RHEA:12104, ChEBI:CHEBI:15636, ChEBI:CHEBI:57451, ChEBI:CHEBI:63528, ChEBI:CHEBI:246422; EC=2.1.1.45; Evidence={ECO:0000255|HAMAP-Rule:MF_00008};		DB03818	N-[Tosyl-D-Prolinyl]Amino-Ethanethiol	experimental	unknown
85	2.1.1.45	Thymidylate synthase	Escherichia coli (strain K12)	P0A884	BE0001438	A0A378EEU5	93.9	0	thyA NCTC5046_05316	Pyrimidine metabolism; dTTP biosynthesis.	FUNCTION: Catalyzes the reductive methylation of 2'-deoxyuridine-5'-monophosphate (dUMP) to 2'-deoxythymidine-5'-monophosphate (dTMP) while utilizing 5,10-methylenetetrahydrofolate (mTHF) as the methyl donor and reductant in the reaction, yielding dihydrofolate (DHF) as a by-product. This enzymatic reaction provides an intracellular de novo source of dTMP, an essential precursor for DNA biosynthe…	CATALYTIC ACTIVITY: Reaction=(6R)-5,10-methylene-5,6,7,8-tetrahydrofolate + dUMP = 7,8-dihydrofolate + dTMP; Xref=Rhea:RHEA:12104, ChEBI:CHEBI:15636, ChEBI:CHEBI:57451, ChEBI:CHEBI:63528, ChEBI:CHEBI:246422; EC=2.1.1.45; Evidence={ECO:0000256|HAMAP-Rule:MF_00008, ECO:0000256|SAAS:SAAS01115414};		DB03541	10-Propargyl-5,8-Dideazafolic Acid	experimental	unknown
86	2.1.1.45	Thymidylate synthase	Escherichia coli (strain K12)	P0A884	BE0001438	A0A378EEU5	93.9	0	thyA NCTC5046_05316	Pyrimidine metabolism; dTTP biosynthesis.	FUNCTION: Catalyzes the reductive methylation of 2'-deoxyuridine-5'-monophosphate (dUMP) to 2'-deoxythymidine-5'-monophosphate (dTMP) while utilizing 5,10-methylenetetrahydrofolate (mTHF) as the methyl donor and reductant in the reaction, yielding dihydrofolate (DHF) as a by-product. This enzymatic reaction provides an intracellular de novo source of dTMP, an essential precursor for DNA biosynthe…	CATALYTIC ACTIVITY: Reaction=(6R)-5,10-methylene-5,6,7,8-tetrahydrofolate + dUMP = 7,8-dihydrofolate + dTMP; Xref=Rhea:RHEA:12104, ChEBI:CHEBI:15636, ChEBI:CHEBI:57451, ChEBI:CHEBI:63528, ChEBI:CHEBI:246422; EC=2.1.1.45; Evidence={ECO:0000256|HAMAP-Rule:MF_00008, ECO:0000256|SAAS:SAAS01115414};		DB03274	2'-5'dideoxyuridine	experimental	unknown
87	2.1.1.45	Thymidylate synthase	Escherichia coli (strain K12)	P0A884	BE0001438	A0A378EEU5	93.9	0	thyA NCTC5046_05316	Pyrimidine metabolism; dTTP biosynthesis.	FUNCTION: Catalyzes the reductive methylation of 2'-deoxyuridine-5'-monophosphate (dUMP) to 2'-deoxythymidine-5'-monophosphate (dTMP) while utilizing 5,10-methylenetetrahydrofolate (mTHF) as the methyl donor and reductant in the reaction, yielding dihydrofolate (DHF) as a by-product. This enzymatic reaction provides an intracellular de novo source of dTMP, an essential precursor for DNA biosynthe…	CATALYTIC ACTIVITY: Reaction=(6R)-5,10-methylene-5,6,7,8-tetrahydrofolate + dUMP = 7,8-dihydrofolate + dTMP; Xref=Rhea:RHEA:12104, ChEBI:CHEBI:15636, ChEBI:CHEBI:57451, ChEBI:CHEBI:63528, ChEBI:CHEBI:246422; EC=2.1.1.45; Evidence={ECO:0000256|HAMAP-Rule:MF_00008, ECO:0000256|SAAS:SAAS01115414};		DB03157	N,O-Didansyl-L-Tyrosine	experimental	unknown
88	2.1.1.45	Thymidylate synthase	Escherichia coli (strain K12)	P0A884	BE0001438	A0A378EEU5	93.9	0	thyA NCTC5046_05316	Pyrimidine metabolism; dTTP biosynthesis.	FUNCTION: Catalyzes the reductive methylation of 2'-deoxyuridine-5'-monophosphate (dUMP) to 2'-deoxythymidine-5'-monophosphate (dTMP) while utilizing 5,10-methylenetetrahydrofolate (mTHF) as the methyl donor and reductant in the reaction, yielding dihydrofolate (DHF) as a by-product. This enzymatic reaction provides an intracellular de novo source of dTMP, an essential precursor for DNA biosynthe…	CATALYTIC ACTIVITY: Reaction=(6R)-5,10-methylene-5,6,7,8-tetrahydrofolate + dUMP = 7,8-dihydrofolate + dTMP; Xref=Rhea:RHEA:12104, ChEBI:CHEBI:15636, ChEBI:CHEBI:57451, ChEBI:CHEBI:63528, ChEBI:CHEBI:246422; EC=2.1.1.45; Evidence={ECO:0000256|HAMAP-Rule:MF_00008, ECO:0000256|SAAS:SAAS01115414};		DB03038	LY341770	experimental	unknown
89	2.1.1.45	Thymidylate synthase	Escherichia coli (strain K12)	P0A884	BE0001438	A0A378EEU5	93.9	0	thyA NCTC5046_05316	Pyrimidine metabolism; dTTP biosynthesis.	FUNCTION: Catalyzes the reductive methylation of 2'-deoxyuridine-5'-monophosphate (dUMP) to 2'-deoxythymidine-5'-monophosphate (dTMP) while utilizing 5,10-methylenetetrahydrofolate (mTHF) as the methyl donor and reductant in the reaction, yielding dihydrofolate (DHF) as a by-product. This enzymatic reaction provides an intracellular de novo source of dTMP, an essential precursor for DNA biosynthe…	CATALYTIC ACTIVITY: Reaction=(6R)-5,10-methylene-5,6,7,8-tetrahydrofolate + dUMP = 7,8-dihydrofolate + dTMP; Xref=Rhea:RHEA:12104, ChEBI:CHEBI:15636, ChEBI:CHEBI:57451, ChEBI:CHEBI:63528, ChEBI:CHEBI:246422; EC=2.1.1.45; Evidence={ECO:0000256|HAMAP-Rule:MF_00008, ECO:0000256|SAAS:SAAS01115414};		DB02899	N-Carboxymethionine	experimental	unknown
90	2.1.1.45	Thymidylate synthase	Escherichia coli (strain K12)	P0A884	BE0001438	A0A378EEU5	93.9	0	thyA NCTC5046_05316	Pyrimidine metabolism; dTTP biosynthesis.	FUNCTION: Catalyzes the reductive methylation of 2'-deoxyuridine-5'-monophosphate (dUMP) to 2'-deoxythymidine-5'-monophosphate (dTMP) while utilizing 5,10-methylenetetrahydrofolate (mTHF) as the methyl donor and reductant in the reaction, yielding dihydrofolate (DHF) as a by-product. This enzymatic reaction provides an intracellular de novo source of dTMP, an essential precursor for DNA biosynthe…	CATALYTIC ACTIVITY: Reaction=(6R)-5,10-methylene-5,6,7,8-tetrahydrofolate + dUMP = 7,8-dihydrofolate + dTMP; Xref=Rhea:RHEA:12104, ChEBI:CHEBI:15636, ChEBI:CHEBI:57451, ChEBI:CHEBI:63528, ChEBI:CHEBI:246422; EC=2.1.1.45; Evidence={ECO:0000256|HAMAP-Rule:MF_00008, ECO:0000256|SAAS:SAAS01115414};		DB02256	2'-Deoxyuridine	experimental	unknown
91	2.1.1.45	Thymidylate synthase	Escherichia coli (strain K12)	P0A884	BE0001438	A0A378EEU5	93.9	0	thyA NCTC5046_05316	Pyrimidine metabolism; dTTP biosynthesis.	FUNCTION: Catalyzes the reductive methylation of 2'-deoxyuridine-5'-monophosphate (dUMP) to 2'-deoxythymidine-5'-monophosphate (dTMP) while utilizing 5,10-methylenetetrahydrofolate (mTHF) as the methyl donor and reductant in the reaction, yielding dihydrofolate (DHF) as a by-product. This enzymatic reaction provides an intracellular de novo source of dTMP, an essential precursor for DNA biosynthe…	CATALYTIC ACTIVITY: Reaction=(6R)-5,10-methylene-5,6,7,8-tetrahydrofolate + dUMP = 7,8-dihydrofolate + dTMP; Xref=Rhea:RHEA:12104, ChEBI:CHEBI:15636, ChEBI:CHEBI:57451, ChEBI:CHEBI:63528, ChEBI:CHEBI:246422; EC=2.1.1.45; Evidence={ECO:0000256|HAMAP-Rule:MF_00008, ECO:0000256|SAAS:SAAS01115414};		DB02467	L-methionine (S)-S-oxide	experimental	unknown
92	2.1.1.45	Thymidylate synthase	Escherichia coli (strain K12)	P0A884	BE0001438	A0A378EEU5	93.9	0	thyA NCTC5046_05316	Pyrimidine metabolism; dTTP biosynthesis.	FUNCTION: Catalyzes the reductive methylation of 2'-deoxyuridine-5'-monophosphate (dUMP) to 2'-deoxythymidine-5'-monophosphate (dTMP) while utilizing 5,10-methylenetetrahydrofolate (mTHF) as the methyl donor and reductant in the reaction, yielding dihydrofolate (DHF) as a by-product. This enzymatic reaction provides an intracellular de novo source of dTMP, an essential precursor for DNA biosynthe…	CATALYTIC ACTIVITY: Reaction=(6R)-5,10-methylene-5,6,7,8-tetrahydrofolate + dUMP = 7,8-dihydrofolate + dTMP; Xref=Rhea:RHEA:12104, ChEBI:CHEBI:15636, ChEBI:CHEBI:57451, ChEBI:CHEBI:63528, ChEBI:CHEBI:246422; EC=2.1.1.45; Evidence={ECO:0000256|HAMAP-Rule:MF_00008, ECO:0000256|SAAS:SAAS01115414};		DB02301	5,10-Methylene-6-Hydrofolic Acid	experimental	unknown
93	2.1.1.45	Thymidylate synthase	Escherichia coli (strain K12)	P0A884	BE0001438	A0A378EEU5	93.9	0	thyA NCTC5046_05316	Pyrimidine metabolism; dTTP biosynthesis.	FUNCTION: Catalyzes the reductive methylation of 2'-deoxyuridine-5'-monophosphate (dUMP) to 2'-deoxythymidine-5'-monophosphate (dTMP) while utilizing 5,10-methylenetetrahydrofolate (mTHF) as the methyl donor and reductant in the reaction, yielding dihydrofolate (DHF) as a by-product. This enzymatic reaction provides an intracellular de novo source of dTMP, an essential precursor for DNA biosynthe…	CATALYTIC ACTIVITY: Reaction=(6R)-5,10-methylene-5,6,7,8-tetrahydrofolate + dUMP = 7,8-dihydrofolate + dTMP; Xref=Rhea:RHEA:12104, ChEBI:CHEBI:15636, ChEBI:CHEBI:57451, ChEBI:CHEBI:63528, ChEBI:CHEBI:246422; EC=2.1.1.45; Evidence={ECO:0000256|HAMAP-Rule:MF_00008, ECO:0000256|SAAS:SAAS01115414};		DB03558	Sp-876	experimental	unknown
94	2.1.1.45	Thymidylate synthase	Escherichia coli (strain K12)	P0A884	BE0001438	A0A378EEU5	93.9	0	thyA NCTC5046_05316	Pyrimidine metabolism; dTTP biosynthesis.	FUNCTION: Catalyzes the reductive methylation of 2'-deoxyuridine-5'-monophosphate (dUMP) to 2'-deoxythymidine-5'-monophosphate (dTMP) while utilizing 5,10-methylenetetrahydrofolate (mTHF) as the methyl donor and reductant in the reaction, yielding dihydrofolate (DHF) as a by-product. This enzymatic reaction provides an intracellular de novo source of dTMP, an essential precursor for DNA biosynthe…	CATALYTIC ACTIVITY: Reaction=(6R)-5,10-methylene-5,6,7,8-tetrahydrofolate + dUMP = 7,8-dihydrofolate + dTMP; Xref=Rhea:RHEA:12104, ChEBI:CHEBI:15636, ChEBI:CHEBI:57451, ChEBI:CHEBI:63528, ChEBI:CHEBI:246422; EC=2.1.1.45; Evidence={ECO:0000256|HAMAP-Rule:MF_00008, ECO:0000256|SAAS:SAAS01115414};		DB02223	Ly231514 Tetra Glu	experimental	unknown
95	2.1.1.45	Thymidylate synthase	Escherichia coli (strain K12)	P0A884	BE0001438	A0A378EEU5	93.9	0	thyA NCTC5046_05316	Pyrimidine metabolism; dTTP biosynthesis.	FUNCTION: Catalyzes the reductive methylation of 2'-deoxyuridine-5'-monophosphate (dUMP) to 2'-deoxythymidine-5'-monophosphate (dTMP) while utilizing 5,10-methylenetetrahydrofolate (mTHF) as the methyl donor and reductant in the reaction, yielding dihydrofolate (DHF) as a by-product. This enzymatic reaction provides an intracellular de novo source of dTMP, an essential precursor for DNA biosynthe…	CATALYTIC ACTIVITY: Reaction=(6R)-5,10-methylene-5,6,7,8-tetrahydrofolate + dUMP = 7,8-dihydrofolate + dTMP; Xref=Rhea:RHEA:12104, ChEBI:CHEBI:15636, ChEBI:CHEBI:57451, ChEBI:CHEBI:63528, ChEBI:CHEBI:246422; EC=2.1.1.45; Evidence={ECO:0000256|HAMAP-Rule:MF_00008, ECO:0000256|SAAS:SAAS01115414};		DB02031	(6S)-5,6,7,8-tetrahydrofolate	experimental	unknown
96	2.1.1.45	Thymidylate synthase	Escherichia coli (strain K12)	P0A884	BE0001438	A0A378EEU5	93.9	0	thyA NCTC5046_05316	Pyrimidine metabolism; dTTP biosynthesis.	FUNCTION: Catalyzes the reductive methylation of 2'-deoxyuridine-5'-monophosphate (dUMP) to 2'-deoxythymidine-5'-monophosphate (dTMP) while utilizing 5,10-methylenetetrahydrofolate (mTHF) as the methyl donor and reductant in the reaction, yielding dihydrofolate (DHF) as a by-product. This enzymatic reaction provides an intracellular de novo source of dTMP, an essential precursor for DNA biosynthe…	CATALYTIC ACTIVITY: Reaction=(6R)-5,10-methylene-5,6,7,8-tetrahydrofolate + dUMP = 7,8-dihydrofolate + dTMP; Xref=Rhea:RHEA:12104, ChEBI:CHEBI:15636, ChEBI:CHEBI:57451, ChEBI:CHEBI:63528, ChEBI:CHEBI:246422; EC=2.1.1.45; Evidence={ECO:0000256|HAMAP-Rule:MF_00008, ECO:0000256|SAAS:SAAS01115414};		DB02752	Tosyl-D-Proline	experimental	unknown
97	2.1.1.45	Thymidylate synthase	Escherichia coli (strain K12)	P0A884	BE0001438	A0A378EEU5	93.9	0	thyA NCTC5046_05316	Pyrimidine metabolism; dTTP biosynthesis.	FUNCTION: Catalyzes the reductive methylation of 2'-deoxyuridine-5'-monophosphate (dUMP) to 2'-deoxythymidine-5'-monophosphate (dTMP) while utilizing 5,10-methylenetetrahydrofolate (mTHF) as the methyl donor and reductant in the reaction, yielding dihydrofolate (DHF) as a by-product. This enzymatic reaction provides an intracellular de novo source of dTMP, an essential precursor for DNA biosynthe…	CATALYTIC ACTIVITY: Reaction=(6R)-5,10-methylene-5,6,7,8-tetrahydrofolate + dUMP = 7,8-dihydrofolate + dTMP; Xref=Rhea:RHEA:12104, ChEBI:CHEBI:15636, ChEBI:CHEBI:57451, ChEBI:CHEBI:63528, ChEBI:CHEBI:246422; EC=2.1.1.45; Evidence={ECO:0000256|HAMAP-Rule:MF_00008, ECO:0000256|SAAS:SAAS01115414};		DB03800	2'-deoxyuridylic acid	experimental	unknown
98	2.1.1.45	Thymidylate synthase	Escherichia coli (strain K12)	P0A884	BE0001438	A0A378EEU5	93.9	0	thyA NCTC5046_05316	Pyrimidine metabolism; dTTP biosynthesis.	FUNCTION: Catalyzes the reductive methylation of 2'-deoxyuridine-5'-monophosphate (dUMP) to 2'-deoxythymidine-5'-monophosphate (dTMP) while utilizing 5,10-methylenetetrahydrofolate (mTHF) as the methyl donor and reductant in the reaction, yielding dihydrofolate (DHF) as a by-product. This enzymatic reaction provides an intracellular de novo source of dTMP, an essential precursor for DNA biosynthe…	CATALYTIC ACTIVITY: Reaction=(6R)-5,10-methylene-5,6,7,8-tetrahydrofolate + dUMP = 7,8-dihydrofolate + dTMP; Xref=Rhea:RHEA:12104, ChEBI:CHEBI:15636, ChEBI:CHEBI:57451, ChEBI:CHEBI:63528, ChEBI:CHEBI:246422; EC=2.1.1.45; Evidence={ECO:0000256|HAMAP-Rule:MF_00008, ECO:0000256|SAAS:SAAS01115414};		DB03761	5-Fluoro-2'-Deoxyuridine-5'-Monophosphate	experimental	unknown
99	2.1.1.45	Thymidylate synthase	Escherichia coli (strain K12)	P0A884	BE0001438	A0A378EEU5	93.9	0	thyA NCTC5046_05316	Pyrimidine metabolism; dTTP biosynthesis.	FUNCTION: Catalyzes the reductive methylation of 2'-deoxyuridine-5'-monophosphate (dUMP) to 2'-deoxythymidine-5'-monophosphate (dTMP) while utilizing 5,10-methylenetetrahydrofolate (mTHF) as the methyl donor and reductant in the reaction, yielding dihydrofolate (DHF) as a by-product. This enzymatic reaction provides an intracellular de novo source of dTMP, an essential precursor for DNA biosynthe…	CATALYTIC ACTIVITY: Reaction=(6R)-5,10-methylene-5,6,7,8-tetrahydrofolate + dUMP = 7,8-dihydrofolate + dTMP; Xref=Rhea:RHEA:12104, ChEBI:CHEBI:15636, ChEBI:CHEBI:57451, ChEBI:CHEBI:63528, ChEBI:CHEBI:246422; EC=2.1.1.45; Evidence={ECO:0000256|HAMAP-Rule:MF_00008, ECO:0000256|SAAS:SAAS01115414};		DB04447	1,4-Dithiothreitol	experimental	unknown
100	2.1.1.45	Thymidylate synthase	Escherichia coli (strain K12)	P0A884	BE0001438	A0A378EEU5	93.9	0	thyA NCTC5046_05316	Pyrimidine metabolism; dTTP biosynthesis.	FUNCTION: Catalyzes the reductive methylation of 2'-deoxyuridine-5'-monophosphate (dUMP) to 2'-deoxythymidine-5'-monophosphate (dTMP) while utilizing 5,10-methylenetetrahydrofolate (mTHF) as the methyl donor and reductant in the reaction, yielding dihydrofolate (DHF) as a by-product. This enzymatic reaction provides an intracellular de novo source of dTMP, an essential precursor for DNA biosynthe…	CATALYTIC ACTIVITY: Reaction=(6R)-5,10-methylene-5,6,7,8-tetrahydrofolate + dUMP = 7,8-dihydrofolate + dTMP; Xref=Rhea:RHEA:12104, ChEBI:CHEBI:15636, ChEBI:CHEBI:57451, ChEBI:CHEBI:63528, ChEBI:CHEBI:246422; EC=2.1.1.45; Evidence={ECO:0000256|HAMAP-Rule:MF_00008, ECO:0000256|SAAS:SAAS01115414};		DB04457	2'-Deoxyguanosine-5'-Monophosphate	experimental	unknown
101	2.1.1.45	Thymidylate synthase	Escherichia coli (strain K12)	P0A884	BE0001438	A0A378EEU5	93.9	0	thyA NCTC5046_05316	Pyrimidine metabolism; dTTP biosynthesis.	FUNCTION: Catalyzes the reductive methylation of 2'-deoxyuridine-5'-monophosphate (dUMP) to 2'-deoxythymidine-5'-monophosphate (dTMP) while utilizing 5,10-methylenetetrahydrofolate (mTHF) as the methyl donor and reductant in the reaction, yielding dihydrofolate (DHF) as a by-product. This enzymatic reaction provides an intracellular de novo source of dTMP, an essential precursor for DNA biosynthe…	CATALYTIC ACTIVITY: Reaction=(6R)-5,10-methylene-5,6,7,8-tetrahydrofolate + dUMP = 7,8-dihydrofolate + dTMP; Xref=Rhea:RHEA:12104, ChEBI:CHEBI:15636, ChEBI:CHEBI:57451, ChEBI:CHEBI:63528, ChEBI:CHEBI:246422; EC=2.1.1.45; Evidence={ECO:0000256|HAMAP-Rule:MF_00008, ECO:0000256|SAAS:SAAS01115414};		DB04503	Sp-722	experimental	unknown
102	2.1.1.45	Thymidylate synthase	Escherichia coli (strain K12)	P0A884	BE0001438	A0A378EEU5	93.9	0	thyA NCTC5046_05316	Pyrimidine metabolism; dTTP biosynthesis.	FUNCTION: Catalyzes the reductive methylation of 2'-deoxyuridine-5'-monophosphate (dUMP) to 2'-deoxythymidine-5'-monophosphate (dTMP) while utilizing 5,10-methylenetetrahydrofolate (mTHF) as the methyl donor and reductant in the reaction, yielding dihydrofolate (DHF) as a by-product. This enzymatic reaction provides an intracellular de novo source of dTMP, an essential precursor for DNA biosynthe…	CATALYTIC ACTIVITY: Reaction=(6R)-5,10-methylene-5,6,7,8-tetrahydrofolate + dUMP = 7,8-dihydrofolate + dTMP; Xref=Rhea:RHEA:12104, ChEBI:CHEBI:15636, ChEBI:CHEBI:57451, ChEBI:CHEBI:63528, ChEBI:CHEBI:246422; EC=2.1.1.45; Evidence={ECO:0000256|HAMAP-Rule:MF_00008, ECO:0000256|SAAS:SAAS01115414};		DB04530	S,S-(2-Hydroxyethyl)Thiocysteine	experimental	unknown
103	2.1.1.45	Thymidylate synthase	Escherichia coli (strain K12)	P0A884	BE0001438	A0A378EEU5	93.9	0	thyA NCTC5046_05316	Pyrimidine metabolism; dTTP biosynthesis.	FUNCTION: Catalyzes the reductive methylation of 2'-deoxyuridine-5'-monophosphate (dUMP) to 2'-deoxythymidine-5'-monophosphate (dTMP) while utilizing 5,10-methylenetetrahydrofolate (mTHF) as the methyl donor and reductant in the reaction, yielding dihydrofolate (DHF) as a by-product. This enzymatic reaction provides an intracellular de novo source of dTMP, an essential precursor for DNA biosynthe…	CATALYTIC ACTIVITY: Reaction=(6R)-5,10-methylene-5,6,7,8-tetrahydrofolate + dUMP = 7,8-dihydrofolate + dTMP; Xref=Rhea:RHEA:12104, ChEBI:CHEBI:15636, ChEBI:CHEBI:57451, ChEBI:CHEBI:63528, ChEBI:CHEBI:246422; EC=2.1.1.45; Evidence={ECO:0000256|HAMAP-Rule:MF_00008, ECO:0000256|SAAS:SAAS01115414};		DB04586	2-bromophenol	experimental	unknown
104	2.1.1.45	Thymidylate synthase	Escherichia coli (strain K12)	P0A884	BE0001438	A0A378EEU5	93.9	0	thyA NCTC5046_05316	Pyrimidine metabolism; dTTP biosynthesis.	FUNCTION: Catalyzes the reductive methylation of 2'-deoxyuridine-5'-monophosphate (dUMP) to 2'-deoxythymidine-5'-monophosphate (dTMP) while utilizing 5,10-methylenetetrahydrofolate (mTHF) as the methyl donor and reductant in the reaction, yielding dihydrofolate (DHF) as a by-product. This enzymatic reaction provides an intracellular de novo source of dTMP, an essential precursor for DNA biosynthe…	CATALYTIC ACTIVITY: Reaction=(6R)-5,10-methylene-5,6,7,8-tetrahydrofolate + dUMP = 7,8-dihydrofolate + dTMP; Xref=Rhea:RHEA:12104, ChEBI:CHEBI:15636, ChEBI:CHEBI:57451, ChEBI:CHEBI:63528, ChEBI:CHEBI:246422; EC=2.1.1.45; Evidence={ECO:0000256|HAMAP-Rule:MF_00008, ECO:0000256|SAAS:SAAS01115414};		DB04696	4-CHLORO-3',3''-DIBROMOPHENOL-1,8-NAPHTHALEIN	experimental	unknown
105	2.1.1.45	Thymidylate synthase	Escherichia coli (strain K12)	P0A884	BE0001438	A0A378EEU5	93.9	0	thyA NCTC5046_05316	Pyrimidine metabolism; dTTP biosynthesis.	FUNCTION: Catalyzes the reductive methylation of 2'-deoxyuridine-5'-monophosphate (dUMP) to 2'-deoxythymidine-5'-monophosphate (dTMP) while utilizing 5,10-methylenetetrahydrofolate (mTHF) as the methyl donor and reductant in the reaction, yielding dihydrofolate (DHF) as a by-product. This enzymatic reaction provides an intracellular de novo source of dTMP, an essential precursor for DNA biosynthe…	CATALYTIC ACTIVITY: Reaction=(6R)-5,10-methylene-5,6,7,8-tetrahydrofolate + dUMP = 7,8-dihydrofolate + dTMP; Xref=Rhea:RHEA:12104, ChEBI:CHEBI:15636, ChEBI:CHEBI:57451, ChEBI:CHEBI:63528, ChEBI:CHEBI:246422; EC=2.1.1.45; Evidence={ECO:0000256|HAMAP-Rule:MF_00008, ECO:0000256|SAAS:SAAS01115414};		DB08131	2-{4-[2-(2-AMINO-4-OXO-4,7-DIHYDRO-3H-PYRROLO[2,3-D]PYRIMIDIN-5-YL)-ETHYL]-BENZOYLAMINO}-3-METHYL-BUTYRIC ACID	experimental	unknown
106	2.1.1.45	Thymidylate synthase	Escherichia coli (strain K12)	P0A884	BE0001438	A0A378EEU5	93.9	0	thyA NCTC5046_05316	Pyrimidine metabolism; dTTP biosynthesis.	FUNCTION: Catalyzes the reductive methylation of 2'-deoxyuridine-5'-monophosphate (dUMP) to 2'-deoxythymidine-5'-monophosphate (dTMP) while utilizing 5,10-methylenetetrahydrofolate (mTHF) as the methyl donor and reductant in the reaction, yielding dihydrofolate (DHF) as a by-product. This enzymatic reaction provides an intracellular de novo source of dTMP, an essential precursor for DNA biosynthe…	CATALYTIC ACTIVITY: Reaction=(6R)-5,10-methylene-5,6,7,8-tetrahydrofolate + dUMP = 7,8-dihydrofolate + dTMP; Xref=Rhea:RHEA:12104, ChEBI:CHEBI:15636, ChEBI:CHEBI:57451, ChEBI:CHEBI:63528, ChEBI:CHEBI:246422; EC=2.1.1.45; Evidence={ECO:0000256|HAMAP-Rule:MF_00008, ECO:0000256|SAAS:SAAS01115414};		DB03818	N-[Tosyl-D-Prolinyl]Amino-Ethanethiol	experimental	unknown
107	2.1.1.45	Thymidylate synthase	Escherichia coli (strain K12)	P0A884	BE0001438	A0A0H3GX29	93.9	0	thyA KPHS_42990	Pyrimidine metabolism; dTTP biosynthesis.	FUNCTION: Catalyzes the reductive methylation of 2'-deoxyuridine-5'-monophosphate (dUMP) to 2'-deoxythymidine-5'-monophosphate (dTMP) while utilizing 5,10-methylenetetrahydrofolate (mTHF) as the methyl donor and reductant in the reaction, yielding dihydrofolate (DHF) as a by-product. This enzymatic reaction provides an intracellular de novo source of dTMP, an essential precursor for DNA biosynthe…	CATALYTIC ACTIVITY: Reaction=(6R)-5,10-methylene-5,6,7,8-tetrahydrofolate + dUMP = 7,8-dihydrofolate + dTMP; Xref=Rhea:RHEA:12104, ChEBI:CHEBI:15636, ChEBI:CHEBI:57451, ChEBI:CHEBI:63528, ChEBI:CHEBI:246422; EC=2.1.1.45; Evidence={ECO:0000256|HAMAP-Rule:MF_00008, ECO:0000256|SAAS:SAAS01115414};		DB03541	10-Propargyl-5,8-Dideazafolic Acid	experimental	unknown
108	2.1.1.45	Thymidylate synthase	Escherichia coli (strain K12)	P0A884	BE0001438	A0A0H3GX29	93.9	0	thyA KPHS_42990	Pyrimidine metabolism; dTTP biosynthesis.	FUNCTION: Catalyzes the reductive methylation of 2'-deoxyuridine-5'-monophosphate (dUMP) to 2'-deoxythymidine-5'-monophosphate (dTMP) while utilizing 5,10-methylenetetrahydrofolate (mTHF) as the methyl donor and reductant in the reaction, yielding dihydrofolate (DHF) as a by-product. This enzymatic reaction provides an intracellular de novo source of dTMP, an essential precursor for DNA biosynthe…	CATALYTIC ACTIVITY: Reaction=(6R)-5,10-methylene-5,6,7,8-tetrahydrofolate + dUMP = 7,8-dihydrofolate + dTMP; Xref=Rhea:RHEA:12104, ChEBI:CHEBI:15636, ChEBI:CHEBI:57451, ChEBI:CHEBI:63528, ChEBI:CHEBI:246422; EC=2.1.1.45; Evidence={ECO:0000256|HAMAP-Rule:MF_00008, ECO:0000256|SAAS:SAAS01115414};		DB03274	2'-5'dideoxyuridine	experimental	unknown
109	2.1.1.45	Thymidylate synthase	Escherichia coli (strain K12)	P0A884	BE0001438	A0A0H3GX29	93.9	0	thyA KPHS_42990	Pyrimidine metabolism; dTTP biosynthesis.	FUNCTION: Catalyzes the reductive methylation of 2'-deoxyuridine-5'-monophosphate (dUMP) to 2'-deoxythymidine-5'-monophosphate (dTMP) while utilizing 5,10-methylenetetrahydrofolate (mTHF) as the methyl donor and reductant in the reaction, yielding dihydrofolate (DHF) as a by-product. This enzymatic reaction provides an intracellular de novo source of dTMP, an essential precursor for DNA biosynthe…	CATALYTIC ACTIVITY: Reaction=(6R)-5,10-methylene-5,6,7,8-tetrahydrofolate + dUMP = 7,8-dihydrofolate + dTMP; Xref=Rhea:RHEA:12104, ChEBI:CHEBI:15636, ChEBI:CHEBI:57451, ChEBI:CHEBI:63528, ChEBI:CHEBI:246422; EC=2.1.1.45; Evidence={ECO:0000256|HAMAP-Rule:MF_00008, ECO:0000256|SAAS:SAAS01115414};		DB03157	N,O-Didansyl-L-Tyrosine	experimental	unknown
110	2.1.1.45	Thymidylate synthase	Escherichia coli (strain K12)	P0A884	BE0001438	A0A0H3GX29	93.9	0	thyA KPHS_42990	Pyrimidine metabolism; dTTP biosynthesis.	FUNCTION: Catalyzes the reductive methylation of 2'-deoxyuridine-5'-monophosphate (dUMP) to 2'-deoxythymidine-5'-monophosphate (dTMP) while utilizing 5,10-methylenetetrahydrofolate (mTHF) as the methyl donor and reductant in the reaction, yielding dihydrofolate (DHF) as a by-product. This enzymatic reaction provides an intracellular de novo source of dTMP, an essential precursor for DNA biosynthe…	CATALYTIC ACTIVITY: Reaction=(6R)-5,10-methylene-5,6,7,8-tetrahydrofolate + dUMP = 7,8-dihydrofolate + dTMP; Xref=Rhea:RHEA:12104, ChEBI:CHEBI:15636, ChEBI:CHEBI:57451, ChEBI:CHEBI:63528, ChEBI:CHEBI:246422; EC=2.1.1.45; Evidence={ECO:0000256|HAMAP-Rule:MF_00008, ECO:0000256|SAAS:SAAS01115414};		DB03038	LY341770	experimental	unknown
111	2.1.1.45	Thymidylate synthase	Escherichia coli (strain K12)	P0A884	BE0001438	A0A0H3GX29	93.9	0	thyA KPHS_42990	Pyrimidine metabolism; dTTP biosynthesis.	FUNCTION: Catalyzes the reductive methylation of 2'-deoxyuridine-5'-monophosphate (dUMP) to 2'-deoxythymidine-5'-monophosphate (dTMP) while utilizing 5,10-methylenetetrahydrofolate (mTHF) as the methyl donor and reductant in the reaction, yielding dihydrofolate (DHF) as a by-product. This enzymatic reaction provides an intracellular de novo source of dTMP, an essential precursor for DNA biosynthe…	CATALYTIC ACTIVITY: Reaction=(6R)-5,10-methylene-5,6,7,8-tetrahydrofolate + dUMP = 7,8-dihydrofolate + dTMP; Xref=Rhea:RHEA:12104, ChEBI:CHEBI:15636, ChEBI:CHEBI:57451, ChEBI:CHEBI:63528, ChEBI:CHEBI:246422; EC=2.1.1.45; Evidence={ECO:0000256|HAMAP-Rule:MF_00008, ECO:0000256|SAAS:SAAS01115414};		DB02899	N-Carboxymethionine	experimental	unknown
112	2.1.1.45	Thymidylate synthase	Escherichia coli (strain K12)	P0A884	BE0001438	A0A0H3GX29	93.9	0	thyA KPHS_42990	Pyrimidine metabolism; dTTP biosynthesis.	FUNCTION: Catalyzes the reductive methylation of 2'-deoxyuridine-5'-monophosphate (dUMP) to 2'-deoxythymidine-5'-monophosphate (dTMP) while utilizing 5,10-methylenetetrahydrofolate (mTHF) as the methyl donor and reductant in the reaction, yielding dihydrofolate (DHF) as a by-product. This enzymatic reaction provides an intracellular de novo source of dTMP, an essential precursor for DNA biosynthe…	CATALYTIC ACTIVITY: Reaction=(6R)-5,10-methylene-5,6,7,8-tetrahydrofolate + dUMP = 7,8-dihydrofolate + dTMP; Xref=Rhea:RHEA:12104, ChEBI:CHEBI:15636, ChEBI:CHEBI:57451, ChEBI:CHEBI:63528, ChEBI:CHEBI:246422; EC=2.1.1.45; Evidence={ECO:0000256|HAMAP-Rule:MF_00008, ECO:0000256|SAAS:SAAS01115414};		DB02256	2'-Deoxyuridine	experimental	unknown
113	2.1.1.45	Thymidylate synthase	Escherichia coli (strain K12)	P0A884	BE0001438	A0A0H3GX29	93.9	0	thyA KPHS_42990	Pyrimidine metabolism; dTTP biosynthesis.	FUNCTION: Catalyzes the reductive methylation of 2'-deoxyuridine-5'-monophosphate (dUMP) to 2'-deoxythymidine-5'-monophosphate (dTMP) while utilizing 5,10-methylenetetrahydrofolate (mTHF) as the methyl donor and reductant in the reaction, yielding dihydrofolate (DHF) as a by-product. This enzymatic reaction provides an intracellular de novo source of dTMP, an essential precursor for DNA biosynthe…	CATALYTIC ACTIVITY: Reaction=(6R)-5,10-methylene-5,6,7,8-tetrahydrofolate + dUMP = 7,8-dihydrofolate + dTMP; Xref=Rhea:RHEA:12104, ChEBI:CHEBI:15636, ChEBI:CHEBI:57451, ChEBI:CHEBI:63528, ChEBI:CHEBI:246422; EC=2.1.1.45; Evidence={ECO:0000256|HAMAP-Rule:MF_00008, ECO:0000256|SAAS:SAAS01115414};		DB02467	L-methionine (S)-S-oxide	experimental	unknown
114	2.1.1.45	Thymidylate synthase	Escherichia coli (strain K12)	P0A884	BE0001438	A0A0H3GX29	93.9	0	thyA KPHS_42990	Pyrimidine metabolism; dTTP biosynthesis.	FUNCTION: Catalyzes the reductive methylation of 2'-deoxyuridine-5'-monophosphate (dUMP) to 2'-deoxythymidine-5'-monophosphate (dTMP) while utilizing 5,10-methylenetetrahydrofolate (mTHF) as the methyl donor and reductant in the reaction, yielding dihydrofolate (DHF) as a by-product. This enzymatic reaction provides an intracellular de novo source of dTMP, an essential precursor for DNA biosynthe…	CATALYTIC ACTIVITY: Reaction=(6R)-5,10-methylene-5,6,7,8-tetrahydrofolate + dUMP = 7,8-dihydrofolate + dTMP; Xref=Rhea:RHEA:12104, ChEBI:CHEBI:15636, ChEBI:CHEBI:57451, ChEBI:CHEBI:63528, ChEBI:CHEBI:246422; EC=2.1.1.45; Evidence={ECO:0000256|HAMAP-Rule:MF_00008, ECO:0000256|SAAS:SAAS01115414};		DB02301	5,10-Methylene-6-Hydrofolic Acid	experimental	unknown
115	2.1.1.45	Thymidylate synthase	Escherichia coli (strain K12)	P0A884	BE0001438	A0A0H3GX29	93.9	0	thyA KPHS_42990	Pyrimidine metabolism; dTTP biosynthesis.	FUNCTION: Catalyzes the reductive methylation of 2'-deoxyuridine-5'-monophosphate (dUMP) to 2'-deoxythymidine-5'-monophosphate (dTMP) while utilizing 5,10-methylenetetrahydrofolate (mTHF) as the methyl donor and reductant in the reaction, yielding dihydrofolate (DHF) as a by-product. This enzymatic reaction provides an intracellular de novo source of dTMP, an essential precursor for DNA biosynthe…	CATALYTIC ACTIVITY: Reaction=(6R)-5,10-methylene-5,6,7,8-tetrahydrofolate + dUMP = 7,8-dihydrofolate + dTMP; Xref=Rhea:RHEA:12104, ChEBI:CHEBI:15636, ChEBI:CHEBI:57451, ChEBI:CHEBI:63528, ChEBI:CHEBI:246422; EC=2.1.1.45; Evidence={ECO:0000256|HAMAP-Rule:MF_00008, ECO:0000256|SAAS:SAAS01115414};		DB03558	Sp-876	experimental	unknown
116	2.1.1.45	Thymidylate synthase	Escherichia coli (strain K12)	P0A884	BE0001438	A0A0H3GX29	93.9	0	thyA KPHS_42990	Pyrimidine metabolism; dTTP biosynthesis.	FUNCTION: Catalyzes the reductive methylation of 2'-deoxyuridine-5'-monophosphate (dUMP) to 2'-deoxythymidine-5'-monophosphate (dTMP) while utilizing 5,10-methylenetetrahydrofolate (mTHF) as the methyl donor and reductant in the reaction, yielding dihydrofolate (DHF) as a by-product. This enzymatic reaction provides an intracellular de novo source of dTMP, an essential precursor for DNA biosynthe…	CATALYTIC ACTIVITY: Reaction=(6R)-5,10-methylene-5,6,7,8-tetrahydrofolate + dUMP = 7,8-dihydrofolate + dTMP; Xref=Rhea:RHEA:12104, ChEBI:CHEBI:15636, ChEBI:CHEBI:57451, ChEBI:CHEBI:63528, ChEBI:CHEBI:246422; EC=2.1.1.45; Evidence={ECO:0000256|HAMAP-Rule:MF_00008, ECO:0000256|SAAS:SAAS01115414};		DB02223	Ly231514 Tetra Glu	experimental	unknown
117	2.1.1.45	Thymidylate synthase	Escherichia coli (strain K12)	P0A884	BE0001438	A0A0H3GX29	93.9	0	thyA KPHS_42990	Pyrimidine metabolism; dTTP biosynthesis.	FUNCTION: Catalyzes the reductive methylation of 2'-deoxyuridine-5'-monophosphate (dUMP) to 2'-deoxythymidine-5'-monophosphate (dTMP) while utilizing 5,10-methylenetetrahydrofolate (mTHF) as the methyl donor and reductant in the reaction, yielding dihydrofolate (DHF) as a by-product. This enzymatic reaction provides an intracellular de novo source of dTMP, an essential precursor for DNA biosynthe…	CATALYTIC ACTIVITY: Reaction=(6R)-5,10-methylene-5,6,7,8-tetrahydrofolate + dUMP = 7,8-dihydrofolate + dTMP; Xref=Rhea:RHEA:12104, ChEBI:CHEBI:15636, ChEBI:CHEBI:57451, ChEBI:CHEBI:63528, ChEBI:CHEBI:246422; EC=2.1.1.45; Evidence={ECO:0000256|HAMAP-Rule:MF_00008, ECO:0000256|SAAS:SAAS01115414};		DB02031	(6S)-5,6,7,8-tetrahydrofolate	experimental	unknown
118	2.1.1.45	Thymidylate synthase	Escherichia coli (strain K12)	P0A884	BE0001438	A0A0H3GX29	93.9	0	thyA KPHS_42990	Pyrimidine metabolism; dTTP biosynthesis.	FUNCTION: Catalyzes the reductive methylation of 2'-deoxyuridine-5'-monophosphate (dUMP) to 2'-deoxythymidine-5'-monophosphate (dTMP) while utilizing 5,10-methylenetetrahydrofolate (mTHF) as the methyl donor and reductant in the reaction, yielding dihydrofolate (DHF) as a by-product. This enzymatic reaction provides an intracellular de novo source of dTMP, an essential precursor for DNA biosynthe…	CATALYTIC ACTIVITY: Reaction=(6R)-5,10-methylene-5,6,7,8-tetrahydrofolate + dUMP = 7,8-dihydrofolate + dTMP; Xref=Rhea:RHEA:12104, ChEBI:CHEBI:15636, ChEBI:CHEBI:57451, ChEBI:CHEBI:63528, ChEBI:CHEBI:246422; EC=2.1.1.45; Evidence={ECO:0000256|HAMAP-Rule:MF_00008, ECO:0000256|SAAS:SAAS01115414};		DB02752	Tosyl-D-Proline	experimental	unknown
119	2.1.1.45	Thymidylate synthase	Escherichia coli (strain K12)	P0A884	BE0001438	A0A0H3GX29	93.9	0	thyA KPHS_42990	Pyrimidine metabolism; dTTP biosynthesis.	FUNCTION: Catalyzes the reductive methylation of 2'-deoxyuridine-5'-monophosphate (dUMP) to 2'-deoxythymidine-5'-monophosphate (dTMP) while utilizing 5,10-methylenetetrahydrofolate (mTHF) as the methyl donor and reductant in the reaction, yielding dihydrofolate (DHF) as a by-product. This enzymatic reaction provides an intracellular de novo source of dTMP, an essential precursor for DNA biosynthe…	CATALYTIC ACTIVITY: Reaction=(6R)-5,10-methylene-5,6,7,8-tetrahydrofolate + dUMP = 7,8-dihydrofolate + dTMP; Xref=Rhea:RHEA:12104, ChEBI:CHEBI:15636, ChEBI:CHEBI:57451, ChEBI:CHEBI:63528, ChEBI:CHEBI:246422; EC=2.1.1.45; Evidence={ECO:0000256|HAMAP-Rule:MF_00008, ECO:0000256|SAAS:SAAS01115414};		DB03800	2'-deoxyuridylic acid	experimental	unknown
120	2.1.1.45	Thymidylate synthase	Escherichia coli (strain K12)	P0A884	BE0001438	A0A0H3GX29	93.9	0	thyA KPHS_42990	Pyrimidine metabolism; dTTP biosynthesis.	FUNCTION: Catalyzes the reductive methylation of 2'-deoxyuridine-5'-monophosphate (dUMP) to 2'-deoxythymidine-5'-monophosphate (dTMP) while utilizing 5,10-methylenetetrahydrofolate (mTHF) as the methyl donor and reductant in the reaction, yielding dihydrofolate (DHF) as a by-product. This enzymatic reaction provides an intracellular de novo source of dTMP, an essential precursor for DNA biosynthe…	CATALYTIC ACTIVITY: Reaction=(6R)-5,10-methylene-5,6,7,8-tetrahydrofolate + dUMP = 7,8-dihydrofolate + dTMP; Xref=Rhea:RHEA:12104, ChEBI:CHEBI:15636, ChEBI:CHEBI:57451, ChEBI:CHEBI:63528, ChEBI:CHEBI:246422; EC=2.1.1.45; Evidence={ECO:0000256|HAMAP-Rule:MF_00008, ECO:0000256|SAAS:SAAS01115414};		DB03761	5-Fluoro-2'-Deoxyuridine-5'-Monophosphate	experimental	unknown
121	2.1.1.45	Thymidylate synthase	Escherichia coli (strain K12)	P0A884	BE0001438	A0A0H3GX29	93.9	0	thyA KPHS_42990	Pyrimidine metabolism; dTTP biosynthesis.	FUNCTION: Catalyzes the reductive methylation of 2'-deoxyuridine-5'-monophosphate (dUMP) to 2'-deoxythymidine-5'-monophosphate (dTMP) while utilizing 5,10-methylenetetrahydrofolate (mTHF) as the methyl donor and reductant in the reaction, yielding dihydrofolate (DHF) as a by-product. This enzymatic reaction provides an intracellular de novo source of dTMP, an essential precursor for DNA biosynthe…	CATALYTIC ACTIVITY: Reaction=(6R)-5,10-methylene-5,6,7,8-tetrahydrofolate + dUMP = 7,8-dihydrofolate + dTMP; Xref=Rhea:RHEA:12104, ChEBI:CHEBI:15636, ChEBI:CHEBI:57451, ChEBI:CHEBI:63528, ChEBI:CHEBI:246422; EC=2.1.1.45; Evidence={ECO:0000256|HAMAP-Rule:MF_00008, ECO:0000256|SAAS:SAAS01115414};		DB04447	1,4-Dithiothreitol	experimental	unknown
122	2.1.1.45	Thymidylate synthase	Escherichia coli (strain K12)	P0A884	BE0001438	A0A0H3GX29	93.9	0	thyA KPHS_42990	Pyrimidine metabolism; dTTP biosynthesis.	FUNCTION: Catalyzes the reductive methylation of 2'-deoxyuridine-5'-monophosphate (dUMP) to 2'-deoxythymidine-5'-monophosphate (dTMP) while utilizing 5,10-methylenetetrahydrofolate (mTHF) as the methyl donor and reductant in the reaction, yielding dihydrofolate (DHF) as a by-product. This enzymatic reaction provides an intracellular de novo source of dTMP, an essential precursor for DNA biosynthe…	CATALYTIC ACTIVITY: Reaction=(6R)-5,10-methylene-5,6,7,8-tetrahydrofolate + dUMP = 7,8-dihydrofolate + dTMP; Xref=Rhea:RHEA:12104, ChEBI:CHEBI:15636, ChEBI:CHEBI:57451, ChEBI:CHEBI:63528, ChEBI:CHEBI:246422; EC=2.1.1.45; Evidence={ECO:0000256|HAMAP-Rule:MF_00008, ECO:0000256|SAAS:SAAS01115414};		DB04457	2'-Deoxyguanosine-5'-Monophosphate	experimental	unknown
123	2.1.1.45	Thymidylate synthase	Escherichia coli (strain K12)	P0A884	BE0001438	A0A0H3GX29	93.9	0	thyA KPHS_42990	Pyrimidine metabolism; dTTP biosynthesis.	FUNCTION: Catalyzes the reductive methylation of 2'-deoxyuridine-5'-monophosphate (dUMP) to 2'-deoxythymidine-5'-monophosphate (dTMP) while utilizing 5,10-methylenetetrahydrofolate (mTHF) as the methyl donor and reductant in the reaction, yielding dihydrofolate (DHF) as a by-product. This enzymatic reaction provides an intracellular de novo source of dTMP, an essential precursor for DNA biosynthe…	CATALYTIC ACTIVITY: Reaction=(6R)-5,10-methylene-5,6,7,8-tetrahydrofolate + dUMP = 7,8-dihydrofolate + dTMP; Xref=Rhea:RHEA:12104, ChEBI:CHEBI:15636, ChEBI:CHEBI:57451, ChEBI:CHEBI:63528, ChEBI:CHEBI:246422; EC=2.1.1.45; Evidence={ECO:0000256|HAMAP-Rule:MF_00008, ECO:0000256|SAAS:SAAS01115414};		DB04503	Sp-722	experimental	unknown
124	2.1.1.45	Thymidylate synthase	Escherichia coli (strain K12)	P0A884	BE0001438	A0A0H3GX29	93.9	0	thyA KPHS_42990	Pyrimidine metabolism; dTTP biosynthesis.	FUNCTION: Catalyzes the reductive methylation of 2'-deoxyuridine-5'-monophosphate (dUMP) to 2'-deoxythymidine-5'-monophosphate (dTMP) while utilizing 5,10-methylenetetrahydrofolate (mTHF) as the methyl donor and reductant in the reaction, yielding dihydrofolate (DHF) as a by-product. This enzymatic reaction provides an intracellular de novo source of dTMP, an essential precursor for DNA biosynthe…	CATALYTIC ACTIVITY: Reaction=(6R)-5,10-methylene-5,6,7,8-tetrahydrofolate + dUMP = 7,8-dihydrofolate + dTMP; Xref=Rhea:RHEA:12104, ChEBI:CHEBI:15636, ChEBI:CHEBI:57451, ChEBI:CHEBI:63528, ChEBI:CHEBI:246422; EC=2.1.1.45; Evidence={ECO:0000256|HAMAP-Rule:MF_00008, ECO:0000256|SAAS:SAAS01115414};		DB04530	S,S-(2-Hydroxyethyl)Thiocysteine	experimental	unknown
125	2.1.1.45	Thymidylate synthase	Escherichia coli (strain K12)	P0A884	BE0001438	A0A0H3GX29	93.9	0	thyA KPHS_42990	Pyrimidine metabolism; dTTP biosynthesis.	FUNCTION: Catalyzes the reductive methylation of 2'-deoxyuridine-5'-monophosphate (dUMP) to 2'-deoxythymidine-5'-monophosphate (dTMP) while utilizing 5,10-methylenetetrahydrofolate (mTHF) as the methyl donor and reductant in the reaction, yielding dihydrofolate (DHF) as a by-product. This enzymatic reaction provides an intracellular de novo source of dTMP, an essential precursor for DNA biosynthe…	CATALYTIC ACTIVITY: Reaction=(6R)-5,10-methylene-5,6,7,8-tetrahydrofolate + dUMP = 7,8-dihydrofolate + dTMP; Xref=Rhea:RHEA:12104, ChEBI:CHEBI:15636, ChEBI:CHEBI:57451, ChEBI:CHEBI:63528, ChEBI:CHEBI:246422; EC=2.1.1.45; Evidence={ECO:0000256|HAMAP-Rule:MF_00008, ECO:0000256|SAAS:SAAS01115414};		DB04586	2-bromophenol	experimental	unknown
126	2.1.1.45	Thymidylate synthase	Escherichia coli (strain K12)	P0A884	BE0001438	A0A0H3GX29	93.9	0	thyA KPHS_42990	Pyrimidine metabolism; dTTP biosynthesis.	FUNCTION: Catalyzes the reductive methylation of 2'-deoxyuridine-5'-monophosphate (dUMP) to 2'-deoxythymidine-5'-monophosphate (dTMP) while utilizing 5,10-methylenetetrahydrofolate (mTHF) as the methyl donor and reductant in the reaction, yielding dihydrofolate (DHF) as a by-product. This enzymatic reaction provides an intracellular de novo source of dTMP, an essential precursor for DNA biosynthe…	CATALYTIC ACTIVITY: Reaction=(6R)-5,10-methylene-5,6,7,8-tetrahydrofolate + dUMP = 7,8-dihydrofolate + dTMP; Xref=Rhea:RHEA:12104, ChEBI:CHEBI:15636, ChEBI:CHEBI:57451, ChEBI:CHEBI:63528, ChEBI:CHEBI:246422; EC=2.1.1.45; Evidence={ECO:0000256|HAMAP-Rule:MF_00008, ECO:0000256|SAAS:SAAS01115414};		DB04696	4-CHLORO-3',3''-DIBROMOPHENOL-1,8-NAPHTHALEIN	experimental	unknown
127	2.1.1.45	Thymidylate synthase	Escherichia coli (strain K12)	P0A884	BE0001438	A0A0H3GX29	93.9	0	thyA KPHS_42990	Pyrimidine metabolism; dTTP biosynthesis.	FUNCTION: Catalyzes the reductive methylation of 2'-deoxyuridine-5'-monophosphate (dUMP) to 2'-deoxythymidine-5'-monophosphate (dTMP) while utilizing 5,10-methylenetetrahydrofolate (mTHF) as the methyl donor and reductant in the reaction, yielding dihydrofolate (DHF) as a by-product. This enzymatic reaction provides an intracellular de novo source of dTMP, an essential precursor for DNA biosynthe…	CATALYTIC ACTIVITY: Reaction=(6R)-5,10-methylene-5,6,7,8-tetrahydrofolate + dUMP = 7,8-dihydrofolate + dTMP; Xref=Rhea:RHEA:12104, ChEBI:CHEBI:15636, ChEBI:CHEBI:57451, ChEBI:CHEBI:63528, ChEBI:CHEBI:246422; EC=2.1.1.45; Evidence={ECO:0000256|HAMAP-Rule:MF_00008, ECO:0000256|SAAS:SAAS01115414};		DB08131	2-{4-[2-(2-AMINO-4-OXO-4,7-DIHYDRO-3H-PYRROLO[2,3-D]PYRIMIDIN-5-YL)-ETHYL]-BENZOYLAMINO}-3-METHYL-BUTYRIC ACID	experimental	unknown
128	2.1.1.45	Thymidylate synthase	Escherichia coli (strain K12)	P0A884	BE0001438	A0A0H3GX29	93.9	0	thyA KPHS_42990	Pyrimidine metabolism; dTTP biosynthesis.	FUNCTION: Catalyzes the reductive methylation of 2'-deoxyuridine-5'-monophosphate (dUMP) to 2'-deoxythymidine-5'-monophosphate (dTMP) while utilizing 5,10-methylenetetrahydrofolate (mTHF) as the methyl donor and reductant in the reaction, yielding dihydrofolate (DHF) as a by-product. This enzymatic reaction provides an intracellular de novo source of dTMP, an essential precursor for DNA biosynthe…	CATALYTIC ACTIVITY: Reaction=(6R)-5,10-methylene-5,6,7,8-tetrahydrofolate + dUMP = 7,8-dihydrofolate + dTMP; Xref=Rhea:RHEA:12104, ChEBI:CHEBI:15636, ChEBI:CHEBI:57451, ChEBI:CHEBI:63528, ChEBI:CHEBI:246422; EC=2.1.1.45; Evidence={ECO:0000256|HAMAP-Rule:MF_00008, ECO:0000256|SAAS:SAAS01115414};		DB03818	N-[Tosyl-D-Prolinyl]Amino-Ethanethiol	experimental	unknown
129	2.1.3.2	Aspartate carbamoyltransferase catalytic chain	Shigella flexneri	P0A789	BE0001928	A0A0H3GMI1	93.9	0	pyrB KPHS_05040	Pyrimidine metabolism; UMP biosynthesis via de novo pathway; (S)-dihydroorotate from bicarbonate: step 2/3.		CATALYTIC ACTIVITY: Reaction=carbamoyl phosphate + L-aspartate = H(+) + N-carbamoyl-L-aspartate + phosphate; Xref=Rhea:RHEA:20013, ChEBI:CHEBI:15378, ChEBI:CHEBI:29991, ChEBI:CHEBI:32814, ChEBI:CHEBI:43474, ChEBI:CHEBI:58228; EC=2.1.3.2; Evidence={ECO:0000256|HAMAP-Rule:MF_00001};		DB03459	Sparfosic acid	experimental	unknown
130	2.1.3.2	Aspartate carbamoyltransferase catalytic chain	Shigella flexneri	P0A789	BE0001928	A0A378B0J6	93.9	0	pyrB NCTC5050_03825	Pyrimidine metabolism; UMP biosynthesis via de novo pathway; (S)-dihydroorotate from bicarbonate: step 2/3.		CATALYTIC ACTIVITY: Reaction=carbamoyl phosphate + L-aspartate = H(+) + N-carbamoyl-L-aspartate + phosphate; Xref=Rhea:RHEA:20013, ChEBI:CHEBI:15378, ChEBI:CHEBI:29991, ChEBI:CHEBI:32814, ChEBI:CHEBI:43474, ChEBI:CHEBI:58228; EC=2.1.3.2; Evidence={ECO:0000256|HAMAP-Rule:MF_00001};		DB03459	Sparfosic acid	experimental	unknown
131	2.1.3.2	Aspartate carbamoyltransferase catalytic chain	Shigella flexneri	P0A789	BE0001928	A6THH4	93.9	0	pyrB KPN78578_45840 KPN_04657	Pyrimidine metabolism; UMP biosynthesis via de novo pathway; (S)-dihydroorotate from bicarbonate: step 2/3.		CATALYTIC ACTIVITY: Reaction=carbamoyl phosphate + L-aspartate = H(+) + N-carbamoyl-L-aspartate + phosphate; Xref=Rhea:RHEA:20013, ChEBI:CHEBI:15378, ChEBI:CHEBI:29991, ChEBI:CHEBI:32814, ChEBI:CHEBI:43474, ChEBI:CHEBI:58228; EC=2.1.3.2; Evidence={ECO:0000255|HAMAP-Rule:MF_00001};		DB03459	Sparfosic acid	experimental	unknown
132	2.1.3.2	Aspartate carbamoyltransferase catalytic chain	Escherichia coli (strain K12)	P0A786	BE0003341	A0A0H3GMI1	93.9	0	pyrB KPHS_05040	Pyrimidine metabolism; UMP biosynthesis via de novo pathway; (S)-dihydroorotate from bicarbonate: step 2/3.		CATALYTIC ACTIVITY: Reaction=carbamoyl phosphate + L-aspartate = H(+) + N-carbamoyl-L-aspartate + phosphate; Xref=Rhea:RHEA:20013, ChEBI:CHEBI:15378, ChEBI:CHEBI:29991, ChEBI:CHEBI:32814, ChEBI:CHEBI:43474, ChEBI:CHEBI:58228; EC=2.1.3.2; Evidence={ECO:0000256|HAMAP-Rule:MF_00001};		DB05540	Alanosine	investigational	unknown
133	2.1.3.2	Aspartate carbamoyltransferase catalytic chain	Escherichia coli (strain K12)	P0A786	BE0003341	A0A378B0J6	93.9	0	pyrB NCTC5050_03825	Pyrimidine metabolism; UMP biosynthesis via de novo pathway; (S)-dihydroorotate from bicarbonate: step 2/3.		CATALYTIC ACTIVITY: Reaction=carbamoyl phosphate + L-aspartate = H(+) + N-carbamoyl-L-aspartate + phosphate; Xref=Rhea:RHEA:20013, ChEBI:CHEBI:15378, ChEBI:CHEBI:29991, ChEBI:CHEBI:32814, ChEBI:CHEBI:43474, ChEBI:CHEBI:58228; EC=2.1.3.2; Evidence={ECO:0000256|HAMAP-Rule:MF_00001};		DB05540	Alanosine	investigational	unknown
134	2.1.3.2	Aspartate carbamoyltransferase catalytic chain	Escherichia coli (strain K12)	P0A786	BE0003341	A6THH4	93.9	0	pyrB KPN78578_45840 KPN_04657	Pyrimidine metabolism; UMP biosynthesis via de novo pathway; (S)-dihydroorotate from bicarbonate: step 2/3.		CATALYTIC ACTIVITY: Reaction=carbamoyl phosphate + L-aspartate = H(+) + N-carbamoyl-L-aspartate + phosphate; Xref=Rhea:RHEA:20013, ChEBI:CHEBI:15378, ChEBI:CHEBI:29991, ChEBI:CHEBI:32814, ChEBI:CHEBI:43474, ChEBI:CHEBI:58228; EC=2.1.3.2; Evidence={ECO:0000255|HAMAP-Rule:MF_00001};		DB05540	Alanosine	investigational	unknown
135	2.1.3.3	Ornithine carbamoyltransferase chain I	Escherichia coli (strain K12)	P04391	BE0001875	A0A0H3GHJ1	88.9	0	KPHS_05120		FUNCTION: Reversibly catalyzes the transfer of the carbamoyl group from carbamoyl phosphate (CP) to the N(epsilon) atom of ornithine (ORN) to produce L-citrulline. {ECO:0000256|SAAS:SAAS00009102}.	CATALYTIC ACTIVITY: Reaction=carbamoyl phosphate + L-ornithine = H(+) + L-citrulline + phosphate; Xref=Rhea:RHEA:19513, ChEBI:CHEBI:15378, ChEBI:CHEBI:43474, ChEBI:CHEBI:46911, ChEBI:CHEBI:57743, ChEBI:CHEBI:58228; EC=2.1.3.3; Evidence={ECO:0000256|HAMAP-Rule:MF_01109, ECO:0000256|SAAS:SAAS01125822};		DB02965	Ndelta-(N'-Sulphodiaminophosphinyl)-L-Ornithine	experimental	unknown
136	2.1.3.3	Ornithine carbamoyltransferase chain I	Escherichia coli (strain K12)	P04391	BE0001875	A6THH6	89.2	0	argI KPN_04659	Amino-acid biosynthesis; L-arginine biosynthesis; L-arginine from L-ornithine and carbamoyl phosphate: step 1/3.	FUNCTION: Reversibly catalyzes the transfer of the carbamoyl group from carbamoyl phosphate (CP) to the N(epsilon) atom of ornithine (ORN) to produce L-citrulline. {ECO:0000256|SAAS:SAAS00009102}.	CATALYTIC ACTIVITY: Reaction=carbamoyl phosphate + L-ornithine = H(+) + L-citrulline + phosphate; Xref=Rhea:RHEA:19513, ChEBI:CHEBI:15378, ChEBI:CHEBI:43474, ChEBI:CHEBI:46911, ChEBI:CHEBI:57743, ChEBI:CHEBI:58228; EC=2.1.3.3; Evidence={ECO:0000256|HAMAP-Rule:MF_01109, ECO:0000256|SAAS:SAAS01125822};		DB02965	Ndelta-(N'-Sulphodiaminophosphinyl)-L-Ornithine	experimental	unknown
137	2.1.3.3	Ornithine carbamoyltransferase chain I	Escherichia coli (strain K12)	P04391	BE0001875	A0A378B121	89.2	0	argI NCTC5050_03827		FUNCTION: Reversibly catalyzes the transfer of the carbamoyl group from carbamoyl phosphate (CP) to the N(epsilon) atom of ornithine (ORN) to produce L-citrulline. {ECO:0000256|SAAS:SAAS00009102}.	CATALYTIC ACTIVITY: Reaction=carbamoyl phosphate + L-ornithine = H(+) + L-citrulline + phosphate; Xref=Rhea:RHEA:19513, ChEBI:CHEBI:15378, ChEBI:CHEBI:43474, ChEBI:CHEBI:46911, ChEBI:CHEBI:57743, ChEBI:CHEBI:58228; EC=2.1.3.3; Evidence={ECO:0000256|HAMAP-Rule:MF_01109, ECO:0000256|SAAS:SAAS01125822};		DB02965	Ndelta-(N'-Sulphodiaminophosphinyl)-L-Ornithine	experimental	unknown
138	2.3.1.117	2,3,4,5-tetrahydropyridine-2,6-dicarboxylate N-succinyltransferase	Unknown prokaryotic organism	P56220	BE0001297	A0A378C0N6	96.4	0	dapD NCTC10313_01570 NCTC5050_06498	Amino-acid biosynthesis; L-lysine biosynthesis via DAP pathway; LL-2,6-diaminopimelate from (S)-tetrahydrodipicolinate (succinylase route): step 1/3.		CATALYTIC ACTIVITY: Reaction=(S)-2,3,4,5-tetrahydrodipicolinate + H2O + succinyl-CoA = CoA + L-2-succinylamino-6-oxopimelate; Xref=Rhea:RHEA:17325, ChEBI:CHEBI:15377, ChEBI:CHEBI:15685, ChEBI:CHEBI:16845, ChEBI:CHEBI:57287, ChEBI:CHEBI:57292; EC=2.3.1.117; Evidence={ECO:0000256|HAMAP-Rule:MF_00811, ECO:0000256|SAAS:SAAS01124328};		DB01992	Coenzyme A	investigational, nutraceutical	unknown
139	2.3.1.117	2,3,4,5-tetrahydropyridine-2,6-dicarboxylate N-succinyltransferase	Unknown prokaryotic organism	P56220	BE0001297	A0A378C0N6	96.4	0	dapD NCTC10313_01570 NCTC5050_06498	Amino-acid biosynthesis; L-lysine biosynthesis via DAP pathway; LL-2,6-diaminopimelate from (S)-tetrahydrodipicolinate (succinylase route): step 1/3.		CATALYTIC ACTIVITY: Reaction=(S)-2,3,4,5-tetrahydrodipicolinate + H2O + succinyl-CoA = CoA + L-2-succinylamino-6-oxopimelate; Xref=Rhea:RHEA:17325, ChEBI:CHEBI:15377, ChEBI:CHEBI:15685, ChEBI:CHEBI:16845, ChEBI:CHEBI:57287, ChEBI:CHEBI:57292; EC=2.3.1.117; Evidence={ECO:0000256|HAMAP-Rule:MF_00811, ECO:0000256|SAAS:SAAS01124328};		DB03134	2-Aminopimelic Acid	experimental	unknown
140	2.3.1.117	2,3,4,5-tetrahydropyridine-2,6-dicarboxylate N-succinyltransferase	Unknown prokaryotic organism	P56220	BE0001297	A0A378C0N6	96.4	0	dapD NCTC10313_01570 NCTC5050_06498	Amino-acid biosynthesis; L-lysine biosynthesis via DAP pathway; LL-2,6-diaminopimelate from (S)-tetrahydrodipicolinate (succinylase route): step 1/3.		CATALYTIC ACTIVITY: Reaction=(S)-2,3,4,5-tetrahydrodipicolinate + H2O + succinyl-CoA = CoA + L-2-succinylamino-6-oxopimelate; Xref=Rhea:RHEA:17325, ChEBI:CHEBI:15377, ChEBI:CHEBI:15685, ChEBI:CHEBI:16845, ChEBI:CHEBI:57287, ChEBI:CHEBI:57292; EC=2.3.1.117; Evidence={ECO:0000256|HAMAP-Rule:MF_00811, ECO:0000256|SAAS:SAAS01124328};		DB01856	Pimelic Acid	experimental	unknown
141	2.3.1.117	2,3,4,5-tetrahydropyridine-2,6-dicarboxylate N-succinyltransferase	Unknown prokaryotic organism	P56220	BE0001297	A0A378C0N6	96.4	0	dapD NCTC10313_01570 NCTC5050_06498	Amino-acid biosynthesis; L-lysine biosynthesis via DAP pathway; LL-2,6-diaminopimelate from (S)-tetrahydrodipicolinate (succinylase route): step 1/3.		CATALYTIC ACTIVITY: Reaction=(S)-2,3,4,5-tetrahydrodipicolinate + H2O + succinyl-CoA = CoA + L-2-succinylamino-6-oxopimelate; Xref=Rhea:RHEA:17325, ChEBI:CHEBI:15377, ChEBI:CHEBI:15685, ChEBI:CHEBI:16845, ChEBI:CHEBI:57287, ChEBI:CHEBI:57292; EC=2.3.1.117; Evidence={ECO:0000256|HAMAP-Rule:MF_00811, ECO:0000256|SAAS:SAAS01124328};		DB03699	Succinyl-Coenzyme A	experimental	unknown
142	2.3.1.117	2,3,4,5-tetrahydropyridine-2,6-dicarboxylate N-succinyltransferase	Unknown prokaryotic organism	P56220	BE0001297	A0A378C0N6	96.4	0	dapD NCTC10313_01570 NCTC5050_06498	Amino-acid biosynthesis; L-lysine biosynthesis via DAP pathway; LL-2,6-diaminopimelate from (S)-tetrahydrodipicolinate (succinylase route): step 1/3.		CATALYTIC ACTIVITY: Reaction=(S)-2,3,4,5-tetrahydrodipicolinate + H2O + succinyl-CoA = CoA + L-2-succinylamino-6-oxopimelate; Xref=Rhea:RHEA:17325, ChEBI:CHEBI:15377, ChEBI:CHEBI:15685, ChEBI:CHEBI:16845, ChEBI:CHEBI:57287, ChEBI:CHEBI:57292; EC=2.3.1.117; Evidence={ECO:0000256|HAMAP-Rule:MF_00811, ECO:0000256|SAAS:SAAS01124328};		DB03905	Succinamide-Coa	experimental	unknown
143	2.3.1.117	2,3,4,5-tetrahydropyridine-2,6-dicarboxylate N-succinyltransferase	Unknown prokaryotic organism	P56220	BE0001297	A0A0H3GMV1	96.4	0	dapD KPHS_09130	Amino-acid biosynthesis; L-lysine biosynthesis via DAP pathway; LL-2,6-diaminopimelate from (S)-tetrahydrodipicolinate (succinylase route): step 1/3.		CATALYTIC ACTIVITY: Reaction=(S)-2,3,4,5-tetrahydrodipicolinate + H2O + succinyl-CoA = CoA + L-2-succinylamino-6-oxopimelate; Xref=Rhea:RHEA:17325, ChEBI:CHEBI:15377, ChEBI:CHEBI:15685, ChEBI:CHEBI:16845, ChEBI:CHEBI:57287, ChEBI:CHEBI:57292; EC=2.3.1.117; Evidence={ECO:0000256|HAMAP-Rule:MF_00811, ECO:0000256|SAAS:SAAS01124328};		DB01992	Coenzyme A	investigational, nutraceutical	unknown
144	2.3.1.117	2,3,4,5-tetrahydropyridine-2,6-dicarboxylate N-succinyltransferase	Unknown prokaryotic organism	P56220	BE0001297	A0A0H3GMV1	96.4	0	dapD KPHS_09130	Amino-acid biosynthesis; L-lysine biosynthesis via DAP pathway; LL-2,6-diaminopimelate from (S)-tetrahydrodipicolinate (succinylase route): step 1/3.		CATALYTIC ACTIVITY: Reaction=(S)-2,3,4,5-tetrahydrodipicolinate + H2O + succinyl-CoA = CoA + L-2-succinylamino-6-oxopimelate; Xref=Rhea:RHEA:17325, ChEBI:CHEBI:15377, ChEBI:CHEBI:15685, ChEBI:CHEBI:16845, ChEBI:CHEBI:57287, ChEBI:CHEBI:57292; EC=2.3.1.117; Evidence={ECO:0000256|HAMAP-Rule:MF_00811, ECO:0000256|SAAS:SAAS01124328};		DB03134	2-Aminopimelic Acid	experimental	unknown
145	2.3.1.117	2,3,4,5-tetrahydropyridine-2,6-dicarboxylate N-succinyltransferase	Unknown prokaryotic organism	P56220	BE0001297	A0A0H3GMV1	96.4	0	dapD KPHS_09130	Amino-acid biosynthesis; L-lysine biosynthesis via DAP pathway; LL-2,6-diaminopimelate from (S)-tetrahydrodipicolinate (succinylase route): step 1/3.		CATALYTIC ACTIVITY: Reaction=(S)-2,3,4,5-tetrahydrodipicolinate + H2O + succinyl-CoA = CoA + L-2-succinylamino-6-oxopimelate; Xref=Rhea:RHEA:17325, ChEBI:CHEBI:15377, ChEBI:CHEBI:15685, ChEBI:CHEBI:16845, ChEBI:CHEBI:57287, ChEBI:CHEBI:57292; EC=2.3.1.117; Evidence={ECO:0000256|HAMAP-Rule:MF_00811, ECO:0000256|SAAS:SAAS01124328};		DB01856	Pimelic Acid	experimental	unknown
146	2.3.1.117	2,3,4,5-tetrahydropyridine-2,6-dicarboxylate N-succinyltransferase	Unknown prokaryotic organism	P56220	BE0001297	A0A0H3GMV1	96.4	0	dapD KPHS_09130	Amino-acid biosynthesis; L-lysine biosynthesis via DAP pathway; LL-2,6-diaminopimelate from (S)-tetrahydrodipicolinate (succinylase route): step 1/3.		CATALYTIC ACTIVITY: Reaction=(S)-2,3,4,5-tetrahydrodipicolinate + H2O + succinyl-CoA = CoA + L-2-succinylamino-6-oxopimelate; Xref=Rhea:RHEA:17325, ChEBI:CHEBI:15377, ChEBI:CHEBI:15685, ChEBI:CHEBI:16845, ChEBI:CHEBI:57287, ChEBI:CHEBI:57292; EC=2.3.1.117; Evidence={ECO:0000256|HAMAP-Rule:MF_00811, ECO:0000256|SAAS:SAAS01124328};		DB03699	Succinyl-Coenzyme A	experimental	unknown
147	2.3.1.117	2,3,4,5-tetrahydropyridine-2,6-dicarboxylate N-succinyltransferase	Unknown prokaryotic organism	P56220	BE0001297	A0A0H3GMV1	96.4	0	dapD KPHS_09130	Amino-acid biosynthesis; L-lysine biosynthesis via DAP pathway; LL-2,6-diaminopimelate from (S)-tetrahydrodipicolinate (succinylase route): step 1/3.		CATALYTIC ACTIVITY: Reaction=(S)-2,3,4,5-tetrahydrodipicolinate + H2O + succinyl-CoA = CoA + L-2-succinylamino-6-oxopimelate; Xref=Rhea:RHEA:17325, ChEBI:CHEBI:15377, ChEBI:CHEBI:15685, ChEBI:CHEBI:16845, ChEBI:CHEBI:57287, ChEBI:CHEBI:57292; EC=2.3.1.117; Evidence={ECO:0000256|HAMAP-Rule:MF_00811, ECO:0000256|SAAS:SAAS01124328};		DB03905	Succinamide-Coa	experimental	unknown
148	2.3.1.117	2,3,4,5-tetrahydropyridine-2,6-dicarboxylate N-succinyltransferase	Unknown prokaryotic organism	P56220	BE0001297	A0A378EA89	96.4	0	dapD NCTC5046_04389	Amino-acid biosynthesis; L-lysine biosynthesis via DAP pathway; LL-2,6-diaminopimelate from (S)-tetrahydrodipicolinate (succinylase route): step 1/3.		CATALYTIC ACTIVITY: Reaction=(S)-2,3,4,5-tetrahydrodipicolinate + H2O + succinyl-CoA = CoA + L-2-succinylamino-6-oxopimelate; Xref=Rhea:RHEA:17325, ChEBI:CHEBI:15377, ChEBI:CHEBI:15685, ChEBI:CHEBI:16845, ChEBI:CHEBI:57287, ChEBI:CHEBI:57292; EC=2.3.1.117; Evidence={ECO:0000256|HAMAP-Rule:MF_00811, ECO:0000256|SAAS:SAAS01124328};		DB01992	Coenzyme A	investigational, nutraceutical	unknown
149	2.3.1.117	2,3,4,5-tetrahydropyridine-2,6-dicarboxylate N-succinyltransferase	Unknown prokaryotic organism	P56220	BE0001297	A0A378EA89	96.4	0	dapD NCTC5046_04389	Amino-acid biosynthesis; L-lysine biosynthesis via DAP pathway; LL-2,6-diaminopimelate from (S)-tetrahydrodipicolinate (succinylase route): step 1/3.		CATALYTIC ACTIVITY: Reaction=(S)-2,3,4,5-tetrahydrodipicolinate + H2O + succinyl-CoA = CoA + L-2-succinylamino-6-oxopimelate; Xref=Rhea:RHEA:17325, ChEBI:CHEBI:15377, ChEBI:CHEBI:15685, ChEBI:CHEBI:16845, ChEBI:CHEBI:57287, ChEBI:CHEBI:57292; EC=2.3.1.117; Evidence={ECO:0000256|HAMAP-Rule:MF_00811, ECO:0000256|SAAS:SAAS01124328};		DB03134	2-Aminopimelic Acid	experimental	unknown
150	2.3.1.117	2,3,4,5-tetrahydropyridine-2,6-dicarboxylate N-succinyltransferase	Unknown prokaryotic organism	P56220	BE0001297	A0A378EA89	96.4	0	dapD NCTC5046_04389	Amino-acid biosynthesis; L-lysine biosynthesis via DAP pathway; LL-2,6-diaminopimelate from (S)-tetrahydrodipicolinate (succinylase route): step 1/3.		CATALYTIC ACTIVITY: Reaction=(S)-2,3,4,5-tetrahydrodipicolinate + H2O + succinyl-CoA = CoA + L-2-succinylamino-6-oxopimelate; Xref=Rhea:RHEA:17325, ChEBI:CHEBI:15377, ChEBI:CHEBI:15685, ChEBI:CHEBI:16845, ChEBI:CHEBI:57287, ChEBI:CHEBI:57292; EC=2.3.1.117; Evidence={ECO:0000256|HAMAP-Rule:MF_00811, ECO:0000256|SAAS:SAAS01124328};		DB01856	Pimelic Acid	experimental	unknown
151	2.3.1.117	2,3,4,5-tetrahydropyridine-2,6-dicarboxylate N-succinyltransferase	Unknown prokaryotic organism	P56220	BE0001297	A0A378EA89	96.4	0	dapD NCTC5046_04389	Amino-acid biosynthesis; L-lysine biosynthesis via DAP pathway; LL-2,6-diaminopimelate from (S)-tetrahydrodipicolinate (succinylase route): step 1/3.		CATALYTIC ACTIVITY: Reaction=(S)-2,3,4,5-tetrahydrodipicolinate + H2O + succinyl-CoA = CoA + L-2-succinylamino-6-oxopimelate; Xref=Rhea:RHEA:17325, ChEBI:CHEBI:15377, ChEBI:CHEBI:15685, ChEBI:CHEBI:16845, ChEBI:CHEBI:57287, ChEBI:CHEBI:57292; EC=2.3.1.117; Evidence={ECO:0000256|HAMAP-Rule:MF_00811, ECO:0000256|SAAS:SAAS01124328};		DB03699	Succinyl-Coenzyme A	experimental	unknown
152	2.3.1.117	2,3,4,5-tetrahydropyridine-2,6-dicarboxylate N-succinyltransferase	Unknown prokaryotic organism	P56220	BE0001297	A0A378EA89	96.4	0	dapD NCTC5046_04389	Amino-acid biosynthesis; L-lysine biosynthesis via DAP pathway; LL-2,6-diaminopimelate from (S)-tetrahydrodipicolinate (succinylase route): step 1/3.		CATALYTIC ACTIVITY: Reaction=(S)-2,3,4,5-tetrahydrodipicolinate + H2O + succinyl-CoA = CoA + L-2-succinylamino-6-oxopimelate; Xref=Rhea:RHEA:17325, ChEBI:CHEBI:15377, ChEBI:CHEBI:15685, ChEBI:CHEBI:16845, ChEBI:CHEBI:57287, ChEBI:CHEBI:57292; EC=2.3.1.117; Evidence={ECO:0000256|HAMAP-Rule:MF_00811, ECO:0000256|SAAS:SAAS01124328};		DB03905	Succinamide-Coa	experimental	unknown
153	2.3.1.117	2,3,4,5-tetrahydropyridine-2,6-dicarboxylate N-succinyltransferase	Unknown prokaryotic organism	P56220	BE0001297	A6T4W8	96.4	0	dapD KPN78578_01780 KPN_00179	Amino-acid biosynthesis; L-lysine biosynthesis via DAP pathway; LL-2,6-diaminopimelate from (S)-tetrahydrodipicolinate (succinylase route): step 1/3.		CATALYTIC ACTIVITY: Reaction=(S)-2,3,4,5-tetrahydrodipicolinate + H2O + succinyl-CoA = CoA + L-2-succinylamino-6-oxopimelate; Xref=Rhea:RHEA:17325, ChEBI:CHEBI:15377, ChEBI:CHEBI:15685, ChEBI:CHEBI:16845, ChEBI:CHEBI:57287, ChEBI:CHEBI:57292; EC=2.3.1.117; Evidence={ECO:0000255|HAMAP-Rule:MF_00811};		DB01992	Coenzyme A	investigational, nutraceutical	unknown
154	2.3.1.117	2,3,4,5-tetrahydropyridine-2,6-dicarboxylate N-succinyltransferase	Unknown prokaryotic organism	P56220	BE0001297	A6T4W8	96.4	0	dapD KPN78578_01780 KPN_00179	Amino-acid biosynthesis; L-lysine biosynthesis via DAP pathway; LL-2,6-diaminopimelate from (S)-tetrahydrodipicolinate (succinylase route): step 1/3.		CATALYTIC ACTIVITY: Reaction=(S)-2,3,4,5-tetrahydrodipicolinate + H2O + succinyl-CoA = CoA + L-2-succinylamino-6-oxopimelate; Xref=Rhea:RHEA:17325, ChEBI:CHEBI:15377, ChEBI:CHEBI:15685, ChEBI:CHEBI:16845, ChEBI:CHEBI:57287, ChEBI:CHEBI:57292; EC=2.3.1.117; Evidence={ECO:0000255|HAMAP-Rule:MF_00811};		DB03134	2-Aminopimelic Acid	experimental	unknown
155	2.3.1.117	2,3,4,5-tetrahydropyridine-2,6-dicarboxylate N-succinyltransferase	Unknown prokaryotic organism	P56220	BE0001297	A6T4W8	96.4	0	dapD KPN78578_01780 KPN_00179	Amino-acid biosynthesis; L-lysine biosynthesis via DAP pathway; LL-2,6-diaminopimelate from (S)-tetrahydrodipicolinate (succinylase route): step 1/3.		CATALYTIC ACTIVITY: Reaction=(S)-2,3,4,5-tetrahydrodipicolinate + H2O + succinyl-CoA = CoA + L-2-succinylamino-6-oxopimelate; Xref=Rhea:RHEA:17325, ChEBI:CHEBI:15377, ChEBI:CHEBI:15685, ChEBI:CHEBI:16845, ChEBI:CHEBI:57287, ChEBI:CHEBI:57292; EC=2.3.1.117; Evidence={ECO:0000255|HAMAP-Rule:MF_00811};		DB01856	Pimelic Acid	experimental	unknown
156	2.3.1.117	2,3,4,5-tetrahydropyridine-2,6-dicarboxylate N-succinyltransferase	Unknown prokaryotic organism	P56220	BE0001297	A6T4W8	96.4	0	dapD KPN78578_01780 KPN_00179	Amino-acid biosynthesis; L-lysine biosynthesis via DAP pathway; LL-2,6-diaminopimelate from (S)-tetrahydrodipicolinate (succinylase route): step 1/3.		CATALYTIC ACTIVITY: Reaction=(S)-2,3,4,5-tetrahydrodipicolinate + H2O + succinyl-CoA = CoA + L-2-succinylamino-6-oxopimelate; Xref=Rhea:RHEA:17325, ChEBI:CHEBI:15377, ChEBI:CHEBI:15685, ChEBI:CHEBI:16845, ChEBI:CHEBI:57287, ChEBI:CHEBI:57292; EC=2.3.1.117; Evidence={ECO:0000255|HAMAP-Rule:MF_00811};		DB03699	Succinyl-Coenzyme A	experimental	unknown
157	2.3.1.117	2,3,4,5-tetrahydropyridine-2,6-dicarboxylate N-succinyltransferase	Unknown prokaryotic organism	P56220	BE0001297	A6T4W8	96.4	0	dapD KPN78578_01780 KPN_00179	Amino-acid biosynthesis; L-lysine biosynthesis via DAP pathway; LL-2,6-diaminopimelate from (S)-tetrahydrodipicolinate (succinylase route): step 1/3.		CATALYTIC ACTIVITY: Reaction=(S)-2,3,4,5-tetrahydrodipicolinate + H2O + succinyl-CoA = CoA + L-2-succinylamino-6-oxopimelate; Xref=Rhea:RHEA:17325, ChEBI:CHEBI:15377, ChEBI:CHEBI:15685, ChEBI:CHEBI:16845, ChEBI:CHEBI:57287, ChEBI:CHEBI:57292; EC=2.3.1.117; Evidence={ECO:0000255|HAMAP-Rule:MF_00811};		DB03905	Succinamide-Coa	experimental	unknown
158	2.3.1.129	Acyl-[acyl-carrier-protein]--UDP-N-acetylglucosamine O-acyltransferase	Helicobacter pylori (strain ATCC 700392 / 26695)	O25927	BE0002505	A0A0H3GMW8	42.4	5.4e-58	lpxA KPHS_09280	Glycolipid biosynthesis; lipid IV(A) biosynthesis; lipid IV(A) from (3R)-3-hydroxytetradecanoyl-[acyl-carrier-protein] and UDP-N-acetyl-alpha-D-glucosamine: step 1/6.	FUNCTION: Involved in the biosynthesis of lipid A, a phosphorylated glycolipid that anchors the lipopolysaccharide to the outer membrane of the cell. {ECO:0000256|HAMAP-Rule:MF_00387, ECO:0000256|SAAS:SAAS00943771}.	CATALYTIC ACTIVITY: Reaction=(3R)-hydroxytetradecanoyl-[ACP] + UDP-N-acetyl-alpha-D-glucosamine = holo-[ACP] + UDP-3-O-[(3R)-3-hydroxytetradecanoyl]-N-acetyl-alpha-D-glucosamine; Xref=Rhea:RHEA:13925, Rhea:RHEA-COMP:9646, Rhea:RHEA-COMP:9685, ChEBI:CHEBI:57705, ChEBI:CHEBI:61494, ChEBI:CHEBI:64479, ChEBI:CHEBI:78474; EC=2.3.1.129; Evidence={ECO:0000256|HAMAP-Rule:MF_00387, ECO:0000256|SAAS:SAAS01…		DB08558	2-HYDROXYMETHYL-6-OCTYLSULFANYL-TETRAHYDRO-PYRAN-3,4,5-TRIOL	experimental	unknown
159	2.3.1.129	Acyl-[acyl-carrier-protein]--UDP-N-acetylglucosamine O-acyltransferase	Helicobacter pylori (strain ATCC 700392 / 26695)	O25927	BE0002505	A0A0H3GMW8	42.4	5.4e-58	lpxA KPHS_09280	Glycolipid biosynthesis; lipid IV(A) biosynthesis; lipid IV(A) from (3R)-3-hydroxytetradecanoyl-[acyl-carrier-protein] and UDP-N-acetyl-alpha-D-glucosamine: step 1/6.	FUNCTION: Involved in the biosynthesis of lipid A, a phosphorylated glycolipid that anchors the lipopolysaccharide to the outer membrane of the cell. {ECO:0000256|HAMAP-Rule:MF_00387, ECO:0000256|SAAS:SAAS00943771}.	CATALYTIC ACTIVITY: Reaction=(3R)-hydroxytetradecanoyl-[ACP] + UDP-N-acetyl-alpha-D-glucosamine = holo-[ACP] + UDP-3-O-[(3R)-3-hydroxytetradecanoyl]-N-acetyl-alpha-D-glucosamine; Xref=Rhea:RHEA:13925, Rhea:RHEA-COMP:9646, Rhea:RHEA-COMP:9685, ChEBI:CHEBI:57705, ChEBI:CHEBI:61494, ChEBI:CHEBI:64479, ChEBI:CHEBI:78474; EC=2.3.1.129; Evidence={ECO:0000256|HAMAP-Rule:MF_00387, ECO:0000256|SAAS:SAAS01…		DB01694	D-tartaric acid	experimental	unknown
160	2.3.1.129	Acyl-[acyl-carrier-protein]--UDP-N-acetylglucosamine O-acyltransferase	Helicobacter pylori (strain ATCC 700392 / 26695)	O25927	BE0002505	A6T4Y3	42.4	5.4e-58	lpxA KPN78578_01930 KPN_00194	Glycolipid biosynthesis; lipid IV(A) biosynthesis; lipid IV(A) from (3R)-3-hydroxytetradecanoyl-[acyl-carrier-protein] and UDP-N-acetyl-alpha-D-glucosamine: step 1/6.	FUNCTION: Involved in the biosynthesis of lipid A, a phosphorylated glycolipid that anchors the lipopolysaccharide to the outer membrane of the cell. {ECO:0000255|HAMAP-Rule:MF_00387}.	CATALYTIC ACTIVITY: Reaction=(3R)-hydroxytetradecanoyl-[ACP] + UDP-N-acetyl-alpha-D-glucosamine = holo-[ACP] + UDP-3-O-[(3R)-3-hydroxytetradecanoyl]-N-acetyl-alpha-D-glucosamine; Xref=Rhea:RHEA:13925, Rhea:RHEA-COMP:9646, Rhea:RHEA-COMP:9685, ChEBI:CHEBI:57705, ChEBI:CHEBI:61494, ChEBI:CHEBI:64479, ChEBI:CHEBI:78474; EC=2.3.1.129; Evidence={ECO:0000255|HAMAP-Rule:MF_00387};		DB08558	2-HYDROXYMETHYL-6-OCTYLSULFANYL-TETRAHYDRO-PYRAN-3,4,5-TRIOL	experimental	unknown
161	2.3.1.129	Acyl-[acyl-carrier-protein]--UDP-N-acetylglucosamine O-acyltransferase	Helicobacter pylori (strain ATCC 700392 / 26695)	O25927	BE0002505	A6T4Y3	42.4	5.4e-58	lpxA KPN78578_01930 KPN_00194	Glycolipid biosynthesis; lipid IV(A) biosynthesis; lipid IV(A) from (3R)-3-hydroxytetradecanoyl-[acyl-carrier-protein] and UDP-N-acetyl-alpha-D-glucosamine: step 1/6.	FUNCTION: Involved in the biosynthesis of lipid A, a phosphorylated glycolipid that anchors the lipopolysaccharide to the outer membrane of the cell. {ECO:0000255|HAMAP-Rule:MF_00387}.	CATALYTIC ACTIVITY: Reaction=(3R)-hydroxytetradecanoyl-[ACP] + UDP-N-acetyl-alpha-D-glucosamine = holo-[ACP] + UDP-3-O-[(3R)-3-hydroxytetradecanoyl]-N-acetyl-alpha-D-glucosamine; Xref=Rhea:RHEA:13925, Rhea:RHEA-COMP:9646, Rhea:RHEA-COMP:9685, ChEBI:CHEBI:57705, ChEBI:CHEBI:61494, ChEBI:CHEBI:64479, ChEBI:CHEBI:78474; EC=2.3.1.129; Evidence={ECO:0000255|HAMAP-Rule:MF_00387};		DB01694	D-tartaric acid	experimental	unknown
162	2.3.1.129	Acyl-[acyl-carrier-protein]--UDP-N-acetylglucosamine O-acyltransferase	Helicobacter pylori (strain ATCC 700392 / 26695)	O25927	BE0002505	A0A378C0J0	42.4	2.7e-58	lpxA NCTC10313_01586 NCTC5050_06478	Glycolipid biosynthesis; lipid IV(A) biosynthesis; lipid IV(A) from (3R)-3-hydroxytetradecanoyl-[acyl-carrier-protein] and UDP-N-acetyl-alpha-D-glucosamine: step 1/6.	FUNCTION: Involved in the biosynthesis of lipid A, a phosphorylated glycolipid that anchors the lipopolysaccharide to the outer membrane of the cell. {ECO:0000256|HAMAP-Rule:MF_00387, ECO:0000256|SAAS:SAAS00943771}.	CATALYTIC ACTIVITY: Reaction=(3R)-hydroxytetradecanoyl-[ACP] + UDP-N-acetyl-alpha-D-glucosamine = holo-[ACP] + UDP-3-O-[(3R)-3-hydroxytetradecanoyl]-N-acetyl-alpha-D-glucosamine; Xref=Rhea:RHEA:13925, Rhea:RHEA-COMP:9646, Rhea:RHEA-COMP:9685, ChEBI:CHEBI:57705, ChEBI:CHEBI:61494, ChEBI:CHEBI:64479, ChEBI:CHEBI:78474; EC=2.3.1.129; Evidence={ECO:0000256|HAMAP-Rule:MF_00387, ECO:0000256|SAAS:SAAS01…		DB08558	2-HYDROXYMETHYL-6-OCTYLSULFANYL-TETRAHYDRO-PYRAN-3,4,5-TRIOL	experimental	unknown
163	2.3.1.129	Acyl-[acyl-carrier-protein]--UDP-N-acetylglucosamine O-acyltransferase	Helicobacter pylori (strain ATCC 700392 / 26695)	O25927	BE0002505	A0A378C0J0	42.4	2.7e-58	lpxA NCTC10313_01586 NCTC5050_06478	Glycolipid biosynthesis; lipid IV(A) biosynthesis; lipid IV(A) from (3R)-3-hydroxytetradecanoyl-[acyl-carrier-protein] and UDP-N-acetyl-alpha-D-glucosamine: step 1/6.	FUNCTION: Involved in the biosynthesis of lipid A, a phosphorylated glycolipid that anchors the lipopolysaccharide to the outer membrane of the cell. {ECO:0000256|HAMAP-Rule:MF_00387, ECO:0000256|SAAS:SAAS00943771}.	CATALYTIC ACTIVITY: Reaction=(3R)-hydroxytetradecanoyl-[ACP] + UDP-N-acetyl-alpha-D-glucosamine = holo-[ACP] + UDP-3-O-[(3R)-3-hydroxytetradecanoyl]-N-acetyl-alpha-D-glucosamine; Xref=Rhea:RHEA:13925, Rhea:RHEA-COMP:9646, Rhea:RHEA-COMP:9685, ChEBI:CHEBI:57705, ChEBI:CHEBI:61494, ChEBI:CHEBI:64479, ChEBI:CHEBI:78474; EC=2.3.1.129; Evidence={ECO:0000256|HAMAP-Rule:MF_00387, ECO:0000256|SAAS:SAAS01…		DB01694	D-tartaric acid	experimental	unknown
164	2.3.1.129	Acyl-[acyl-carrier-protein]--UDP-N-acetylglucosamine O-acyltransferase	Helicobacter pylori (strain ATCC 700392 / 26695)	O25927	BE0002505	A0A378EC06	42.4	2.7e-58	lpxA NCTC5046_04408	Glycolipid biosynthesis; lipid IV(A) biosynthesis; lipid IV(A) from (3R)-3-hydroxytetradecanoyl-[acyl-carrier-protein] and UDP-N-acetyl-alpha-D-glucosamine: step 1/6.	FUNCTION: Involved in the biosynthesis of lipid A, a phosphorylated glycolipid that anchors the lipopolysaccharide to the outer membrane of the cell. {ECO:0000256|HAMAP-Rule:MF_00387, ECO:0000256|SAAS:SAAS00943771}.	CATALYTIC ACTIVITY: Reaction=(3R)-hydroxytetradecanoyl-[ACP] + UDP-N-acetyl-alpha-D-glucosamine = holo-[ACP] + UDP-3-O-[(3R)-3-hydroxytetradecanoyl]-N-acetyl-alpha-D-glucosamine; Xref=Rhea:RHEA:13925, Rhea:RHEA-COMP:9646, Rhea:RHEA-COMP:9685, ChEBI:CHEBI:57705, ChEBI:CHEBI:61494, ChEBI:CHEBI:64479, ChEBI:CHEBI:78474; EC=2.3.1.129; Evidence={ECO:0000256|HAMAP-Rule:MF_00387, ECO:0000256|SAAS:SAAS01…		DB08558	2-HYDROXYMETHYL-6-OCTYLSULFANYL-TETRAHYDRO-PYRAN-3,4,5-TRIOL	experimental	unknown
165	2.3.1.129	Acyl-[acyl-carrier-protein]--UDP-N-acetylglucosamine O-acyltransferase	Helicobacter pylori (strain ATCC 700392 / 26695)	O25927	BE0002505	A0A378EC06	42.4	2.7e-58	lpxA NCTC5046_04408	Glycolipid biosynthesis; lipid IV(A) biosynthesis; lipid IV(A) from (3R)-3-hydroxytetradecanoyl-[acyl-carrier-protein] and UDP-N-acetyl-alpha-D-glucosamine: step 1/6.	FUNCTION: Involved in the biosynthesis of lipid A, a phosphorylated glycolipid that anchors the lipopolysaccharide to the outer membrane of the cell. {ECO:0000256|HAMAP-Rule:MF_00387, ECO:0000256|SAAS:SAAS00943771}.	CATALYTIC ACTIVITY: Reaction=(3R)-hydroxytetradecanoyl-[ACP] + UDP-N-acetyl-alpha-D-glucosamine = holo-[ACP] + UDP-3-O-[(3R)-3-hydroxytetradecanoyl]-N-acetyl-alpha-D-glucosamine; Xref=Rhea:RHEA:13925, Rhea:RHEA-COMP:9646, Rhea:RHEA-COMP:9685, ChEBI:CHEBI:57705, ChEBI:CHEBI:61494, ChEBI:CHEBI:64479, ChEBI:CHEBI:78474; EC=2.3.1.129; Evidence={ECO:0000256|HAMAP-Rule:MF_00387, ECO:0000256|SAAS:SAAS01…		DB01694	D-tartaric acid	experimental	unknown
166	2.3.1.179	3-oxoacyl-[acyl-carrier-protein] synthase 2	Escherichia coli (strain K12)	P0AAI5	BE0000800	A0A0H3GLG4	95.3	0	KPHS_19720	Lipid metabolism; fatty acid biosynthesis.	FUNCTION: Catalyzes the condensation reaction of fatty acid synthesis by the addition to an acyl acceptor of two carbons from malonyl-ACP. {ECO:0000256|PIRNR:PIRNR000447}.	CATALYTIC ACTIVITY: Reaction=(11Z)-hexadecenoyl-[ACP] + H(+) + malonyl-[ACP] = 3-oxo-(13Z)-octadecenoyl-[ACP] + CO2 + holo-[ACP]; Xref=Rhea:RHEA:14565, Rhea:RHEA-COMP:9623, Rhea:RHEA-COMP:9685, Rhea:RHEA-COMP:9921, Rhea:RHEA-COMP:9922, ChEBI:CHEBI:15378, ChEBI:CHEBI:16526, ChEBI:CHEBI:64479, ChEBI:CHEBI:78449, ChEBI:CHEBI:78778, ChEBI:CHEBI:78779; EC=2.3.1.179; Evidence={ECO:0000256|PIRNR:PIRNR00…		DB09414	Dipotassium phosphate	approved	unknown
167	2.3.1.179	3-oxoacyl-[acyl-carrier-protein] synthase 2	Escherichia coli (strain K12)	P0AAI5	BE0000800	A0A0H3GLG4	95.3	0	KPHS_19720	Lipid metabolism; fatty acid biosynthesis.	FUNCTION: Catalyzes the condensation reaction of fatty acid synthesis by the addition to an acyl acceptor of two carbons from malonyl-ACP. {ECO:0000256|PIRNR:PIRNR000447}.	CATALYTIC ACTIVITY: Reaction=(11Z)-hexadecenoyl-[ACP] + H(+) + malonyl-[ACP] = 3-oxo-(13Z)-octadecenoyl-[ACP] + CO2 + holo-[ACP]; Xref=Rhea:RHEA:14565, Rhea:RHEA-COMP:9623, Rhea:RHEA-COMP:9685, Rhea:RHEA-COMP:9921, Rhea:RHEA-COMP:9922, ChEBI:CHEBI:15378, ChEBI:CHEBI:16526, ChEBI:CHEBI:64479, ChEBI:CHEBI:78449, ChEBI:CHEBI:78778, ChEBI:CHEBI:78779; EC=2.3.1.179; Evidence={ECO:0000256|PIRNR:PIRNR00…		DB08407	PLATENSIMYCIN	experimental	unknown
168	2.3.1.179	3-oxoacyl-[acyl-carrier-protein] synthase 2	Escherichia coli (strain K12)	P0AAI5	BE0000800	A0A0H3GLG4	95.3	0	KPHS_19720	Lipid metabolism; fatty acid biosynthesis.	FUNCTION: Catalyzes the condensation reaction of fatty acid synthesis by the addition to an acyl acceptor of two carbons from malonyl-ACP. {ECO:0000256|PIRNR:PIRNR000447}.	CATALYTIC ACTIVITY: Reaction=(11Z)-hexadecenoyl-[ACP] + H(+) + malonyl-[ACP] = 3-oxo-(13Z)-octadecenoyl-[ACP] + CO2 + holo-[ACP]; Xref=Rhea:RHEA:14565, Rhea:RHEA-COMP:9623, Rhea:RHEA-COMP:9685, Rhea:RHEA-COMP:9921, Rhea:RHEA-COMP:9922, ChEBI:CHEBI:15378, ChEBI:CHEBI:16526, ChEBI:CHEBI:64479, ChEBI:CHEBI:78449, ChEBI:CHEBI:78778, ChEBI:CHEBI:78779; EC=2.3.1.179; Evidence={ECO:0000256|PIRNR:PIRNR00…		DB03017	Lauric Acid	approved, experimental	unknown
169	2.3.1.179	3-oxoacyl-[acyl-carrier-protein] synthase 2	Escherichia coli (strain K12)	P0AAI5	BE0000800	A0A0H3GLG4	95.3	0	KPHS_19720	Lipid metabolism; fatty acid biosynthesis.	FUNCTION: Catalyzes the condensation reaction of fatty acid synthesis by the addition to an acyl acceptor of two carbons from malonyl-ACP. {ECO:0000256|PIRNR:PIRNR000447}.	CATALYTIC ACTIVITY: Reaction=(11Z)-hexadecenoyl-[ACP] + H(+) + malonyl-[ACP] = 3-oxo-(13Z)-octadecenoyl-[ACP] + CO2 + holo-[ACP]; Xref=Rhea:RHEA:14565, Rhea:RHEA-COMP:9623, Rhea:RHEA-COMP:9685, Rhea:RHEA-COMP:9921, Rhea:RHEA-COMP:9922, ChEBI:CHEBI:15378, ChEBI:CHEBI:16526, ChEBI:CHEBI:64479, ChEBI:CHEBI:78449, ChEBI:CHEBI:78778, ChEBI:CHEBI:78779; EC=2.3.1.179; Evidence={ECO:0000256|PIRNR:PIRNR00…		DB01034	Cerulenin	approved	yes	inhibitor
170	2.3.1.179	3-oxoacyl-[acyl-carrier-protein] synthase 2	Escherichia coli (strain K12)	P0AAI5	BE0000800	A0A0H3GLG4	95.3	0	KPHS_19720	Lipid metabolism; fatty acid biosynthesis.	FUNCTION: Catalyzes the condensation reaction of fatty acid synthesis by the addition to an acyl acceptor of two carbons from malonyl-ACP. {ECO:0000256|PIRNR:PIRNR000447}.	CATALYTIC ACTIVITY: Reaction=(11Z)-hexadecenoyl-[ACP] + H(+) + malonyl-[ACP] = 3-oxo-(13Z)-octadecenoyl-[ACP] + CO2 + holo-[ACP]; Xref=Rhea:RHEA:14565, Rhea:RHEA-COMP:9623, Rhea:RHEA-COMP:9685, Rhea:RHEA-COMP:9921, Rhea:RHEA-COMP:9922, ChEBI:CHEBI:15378, ChEBI:CHEBI:16526, ChEBI:CHEBI:64479, ChEBI:CHEBI:78449, ChEBI:CHEBI:78778, ChEBI:CHEBI:78779; EC=2.3.1.179; Evidence={ECO:0000256|PIRNR:PIRNR00…		DB08366	3-({3-[(1S,4aS,6S,7S,9S,9aR)-1,6-dimethyl-2-oxodecahydro-6,9-epoxy-4a,7-methanobenzo[7]annulen-1-yl]propanoyl}amino)-2,4-dihydroxybenzoic acid	experimental	unknown
171	2.3.1.179	3-oxoacyl-[acyl-carrier-protein] synthase 2	Escherichia coli (strain K12)	P0AAI5	BE0000800	A6T7F5	95.4	0	fabF KPN_01093	Lipid metabolism; fatty acid biosynthesis.	FUNCTION: Catalyzes the condensation reaction of fatty acid synthesis by the addition to an acyl acceptor of two carbons from malonyl-ACP. {ECO:0000256|PIRNR:PIRNR000447}.	CATALYTIC ACTIVITY: Reaction=(11Z)-hexadecenoyl-[ACP] + H(+) + malonyl-[ACP] = 3-oxo-(13Z)-octadecenoyl-[ACP] + CO2 + holo-[ACP]; Xref=Rhea:RHEA:14565, Rhea:RHEA-COMP:9623, Rhea:RHEA-COMP:9685, Rhea:RHEA-COMP:9921, Rhea:RHEA-COMP:9922, ChEBI:CHEBI:15378, ChEBI:CHEBI:16526, ChEBI:CHEBI:64479, ChEBI:CHEBI:78449, ChEBI:CHEBI:78778, ChEBI:CHEBI:78779; EC=2.3.1.179; Evidence={ECO:0000256|PIRNR:PIRNR00…		DB09414	Dipotassium phosphate	approved	unknown
172	2.3.1.179	3-oxoacyl-[acyl-carrier-protein] synthase 2	Escherichia coli (strain K12)	P0AAI5	BE0000800	A6T7F5	95.4	0	fabF KPN_01093	Lipid metabolism; fatty acid biosynthesis.	FUNCTION: Catalyzes the condensation reaction of fatty acid synthesis by the addition to an acyl acceptor of two carbons from malonyl-ACP. {ECO:0000256|PIRNR:PIRNR000447}.	CATALYTIC ACTIVITY: Reaction=(11Z)-hexadecenoyl-[ACP] + H(+) + malonyl-[ACP] = 3-oxo-(13Z)-octadecenoyl-[ACP] + CO2 + holo-[ACP]; Xref=Rhea:RHEA:14565, Rhea:RHEA-COMP:9623, Rhea:RHEA-COMP:9685, Rhea:RHEA-COMP:9921, Rhea:RHEA-COMP:9922, ChEBI:CHEBI:15378, ChEBI:CHEBI:16526, ChEBI:CHEBI:64479, ChEBI:CHEBI:78449, ChEBI:CHEBI:78778, ChEBI:CHEBI:78779; EC=2.3.1.179; Evidence={ECO:0000256|PIRNR:PIRNR00…		DB08407	PLATENSIMYCIN	experimental	unknown
173	2.3.1.179	3-oxoacyl-[acyl-carrier-protein] synthase 2	Escherichia coli (strain K12)	P0AAI5	BE0000800	A6T7F5	95.4	0	fabF KPN_01093	Lipid metabolism; fatty acid biosynthesis.	FUNCTION: Catalyzes the condensation reaction of fatty acid synthesis by the addition to an acyl acceptor of two carbons from malonyl-ACP. {ECO:0000256|PIRNR:PIRNR000447}.	CATALYTIC ACTIVITY: Reaction=(11Z)-hexadecenoyl-[ACP] + H(+) + malonyl-[ACP] = 3-oxo-(13Z)-octadecenoyl-[ACP] + CO2 + holo-[ACP]; Xref=Rhea:RHEA:14565, Rhea:RHEA-COMP:9623, Rhea:RHEA-COMP:9685, Rhea:RHEA-COMP:9921, Rhea:RHEA-COMP:9922, ChEBI:CHEBI:15378, ChEBI:CHEBI:16526, ChEBI:CHEBI:64479, ChEBI:CHEBI:78449, ChEBI:CHEBI:78778, ChEBI:CHEBI:78779; EC=2.3.1.179; Evidence={ECO:0000256|PIRNR:PIRNR00…		DB03017	Lauric Acid	approved, experimental	unknown
174	2.3.1.179	3-oxoacyl-[acyl-carrier-protein] synthase 2	Escherichia coli (strain K12)	P0AAI5	BE0000800	A6T7F5	95.4	0	fabF KPN_01093	Lipid metabolism; fatty acid biosynthesis.	FUNCTION: Catalyzes the condensation reaction of fatty acid synthesis by the addition to an acyl acceptor of two carbons from malonyl-ACP. {ECO:0000256|PIRNR:PIRNR000447}.	CATALYTIC ACTIVITY: Reaction=(11Z)-hexadecenoyl-[ACP] + H(+) + malonyl-[ACP] = 3-oxo-(13Z)-octadecenoyl-[ACP] + CO2 + holo-[ACP]; Xref=Rhea:RHEA:14565, Rhea:RHEA-COMP:9623, Rhea:RHEA-COMP:9685, Rhea:RHEA-COMP:9921, Rhea:RHEA-COMP:9922, ChEBI:CHEBI:15378, ChEBI:CHEBI:16526, ChEBI:CHEBI:64479, ChEBI:CHEBI:78449, ChEBI:CHEBI:78778, ChEBI:CHEBI:78779; EC=2.3.1.179; Evidence={ECO:0000256|PIRNR:PIRNR00…		DB01034	Cerulenin	approved	yes	inhibitor
175	2.3.1.179	3-oxoacyl-[acyl-carrier-protein] synthase 2	Escherichia coli (strain K12)	P0AAI5	BE0000800	A6T7F5	95.4	0	fabF KPN_01093	Lipid metabolism; fatty acid biosynthesis.	FUNCTION: Catalyzes the condensation reaction of fatty acid synthesis by the addition to an acyl acceptor of two carbons from malonyl-ACP. {ECO:0000256|PIRNR:PIRNR000447}.	CATALYTIC ACTIVITY: Reaction=(11Z)-hexadecenoyl-[ACP] + H(+) + malonyl-[ACP] = 3-oxo-(13Z)-octadecenoyl-[ACP] + CO2 + holo-[ACP]; Xref=Rhea:RHEA:14565, Rhea:RHEA-COMP:9623, Rhea:RHEA-COMP:9685, Rhea:RHEA-COMP:9921, Rhea:RHEA-COMP:9922, ChEBI:CHEBI:15378, ChEBI:CHEBI:16526, ChEBI:CHEBI:64479, ChEBI:CHEBI:78449, ChEBI:CHEBI:78778, ChEBI:CHEBI:78779; EC=2.3.1.179; Evidence={ECO:0000256|PIRNR:PIRNR00…		DB08366	3-({3-[(1S,4aS,6S,7S,9S,9aR)-1,6-dimethyl-2-oxodecahydro-6,9-epoxy-4a,7-methanobenzo[7]annulen-1-yl]propanoyl}amino)-2,4-dihydroxybenzoic acid	experimental	unknown
176	2.3.1.179	3-oxoacyl-[acyl-carrier-protein] synthase 2	Escherichia coli (strain K12)	P0AAI5	BE0000800	A0A377ZBZ2	95.4	0	fabF_1 NCTC5050_01823	Lipid metabolism; fatty acid biosynthesis.	FUNCTION: Catalyzes the condensation reaction of fatty acid synthesis by the addition to an acyl acceptor of two carbons from malonyl-ACP. {ECO:0000256|PIRNR:PIRNR000447}.	CATALYTIC ACTIVITY: Reaction=(11Z)-hexadecenoyl-[ACP] + H(+) + malonyl-[ACP] = 3-oxo-(13Z)-octadecenoyl-[ACP] + CO2 + holo-[ACP]; Xref=Rhea:RHEA:14565, Rhea:RHEA-COMP:9623, Rhea:RHEA-COMP:9685, Rhea:RHEA-COMP:9921, Rhea:RHEA-COMP:9922, ChEBI:CHEBI:15378, ChEBI:CHEBI:16526, ChEBI:CHEBI:64479, ChEBI:CHEBI:78449, ChEBI:CHEBI:78778, ChEBI:CHEBI:78779; EC=2.3.1.179; Evidence={ECO:0000256|PIRNR:PIRNR00…		DB09414	Dipotassium phosphate	approved	unknown
177	2.3.1.179	3-oxoacyl-[acyl-carrier-protein] synthase 2	Escherichia coli (strain K12)	P0AAI5	BE0000800	A0A377ZBZ2	95.4	0	fabF_1 NCTC5050_01823	Lipid metabolism; fatty acid biosynthesis.	FUNCTION: Catalyzes the condensation reaction of fatty acid synthesis by the addition to an acyl acceptor of two carbons from malonyl-ACP. {ECO:0000256|PIRNR:PIRNR000447}.	CATALYTIC ACTIVITY: Reaction=(11Z)-hexadecenoyl-[ACP] + H(+) + malonyl-[ACP] = 3-oxo-(13Z)-octadecenoyl-[ACP] + CO2 + holo-[ACP]; Xref=Rhea:RHEA:14565, Rhea:RHEA-COMP:9623, Rhea:RHEA-COMP:9685, Rhea:RHEA-COMP:9921, Rhea:RHEA-COMP:9922, ChEBI:CHEBI:15378, ChEBI:CHEBI:16526, ChEBI:CHEBI:64479, ChEBI:CHEBI:78449, ChEBI:CHEBI:78778, ChEBI:CHEBI:78779; EC=2.3.1.179; Evidence={ECO:0000256|PIRNR:PIRNR00…		DB08407	PLATENSIMYCIN	experimental	unknown
178	2.3.1.179	3-oxoacyl-[acyl-carrier-protein] synthase 2	Escherichia coli (strain K12)	P0AAI5	BE0000800	A0A377ZBZ2	95.4	0	fabF_1 NCTC5050_01823	Lipid metabolism; fatty acid biosynthesis.	FUNCTION: Catalyzes the condensation reaction of fatty acid synthesis by the addition to an acyl acceptor of two carbons from malonyl-ACP. {ECO:0000256|PIRNR:PIRNR000447}.	CATALYTIC ACTIVITY: Reaction=(11Z)-hexadecenoyl-[ACP] + H(+) + malonyl-[ACP] = 3-oxo-(13Z)-octadecenoyl-[ACP] + CO2 + holo-[ACP]; Xref=Rhea:RHEA:14565, Rhea:RHEA-COMP:9623, Rhea:RHEA-COMP:9685, Rhea:RHEA-COMP:9921, Rhea:RHEA-COMP:9922, ChEBI:CHEBI:15378, ChEBI:CHEBI:16526, ChEBI:CHEBI:64479, ChEBI:CHEBI:78449, ChEBI:CHEBI:78778, ChEBI:CHEBI:78779; EC=2.3.1.179; Evidence={ECO:0000256|PIRNR:PIRNR00…		DB03017	Lauric Acid	approved, experimental	unknown
179	2.3.1.179	3-oxoacyl-[acyl-carrier-protein] synthase 2	Escherichia coli (strain K12)	P0AAI5	BE0000800	A0A377ZBZ2	95.4	0	fabF_1 NCTC5050_01823	Lipid metabolism; fatty acid biosynthesis.	FUNCTION: Catalyzes the condensation reaction of fatty acid synthesis by the addition to an acyl acceptor of two carbons from malonyl-ACP. {ECO:0000256|PIRNR:PIRNR000447}.	CATALYTIC ACTIVITY: Reaction=(11Z)-hexadecenoyl-[ACP] + H(+) + malonyl-[ACP] = 3-oxo-(13Z)-octadecenoyl-[ACP] + CO2 + holo-[ACP]; Xref=Rhea:RHEA:14565, Rhea:RHEA-COMP:9623, Rhea:RHEA-COMP:9685, Rhea:RHEA-COMP:9921, Rhea:RHEA-COMP:9922, ChEBI:CHEBI:15378, ChEBI:CHEBI:16526, ChEBI:CHEBI:64479, ChEBI:CHEBI:78449, ChEBI:CHEBI:78778, ChEBI:CHEBI:78779; EC=2.3.1.179; Evidence={ECO:0000256|PIRNR:PIRNR00…		DB01034	Cerulenin	approved	yes	inhibitor
180	2.3.1.179	3-oxoacyl-[acyl-carrier-protein] synthase 2	Escherichia coli (strain K12)	P0AAI5	BE0000800	A0A377ZBZ2	95.4	0	fabF_1 NCTC5050_01823	Lipid metabolism; fatty acid biosynthesis.	FUNCTION: Catalyzes the condensation reaction of fatty acid synthesis by the addition to an acyl acceptor of two carbons from malonyl-ACP. {ECO:0000256|PIRNR:PIRNR000447}.	CATALYTIC ACTIVITY: Reaction=(11Z)-hexadecenoyl-[ACP] + H(+) + malonyl-[ACP] = 3-oxo-(13Z)-octadecenoyl-[ACP] + CO2 + holo-[ACP]; Xref=Rhea:RHEA:14565, Rhea:RHEA-COMP:9623, Rhea:RHEA-COMP:9685, Rhea:RHEA-COMP:9921, Rhea:RHEA-COMP:9922, ChEBI:CHEBI:15378, ChEBI:CHEBI:16526, ChEBI:CHEBI:64479, ChEBI:CHEBI:78449, ChEBI:CHEBI:78778, ChEBI:CHEBI:78779; EC=2.3.1.179; Evidence={ECO:0000256|PIRNR:PIRNR00…		DB08366	3-({3-[(1S,4aS,6S,7S,9S,9aR)-1,6-dimethyl-2-oxodecahydro-6,9-epoxy-4a,7-methanobenzo[7]annulen-1-yl]propanoyl}amino)-2,4-dihydroxybenzoic acid	experimental	unknown
181	2.3.1.41	3-oxoacyl-[acyl-carrier-protein] synthase 1	Escherichia coli (strain K12)	P0A953	BE0000801	A0A377ZAM0	96.5	1.2e-179	fabB_2 NCTC5050_01417					DB04519	Caprylic acid	experimental, investigational	unknown
182	2.3.1.41	3-oxoacyl-[acyl-carrier-protein] synthase 1	Escherichia coli (strain K12)	P0A953	BE0000801	A0A377ZAM0	96.5	1.2e-179	fabB_2 NCTC5050_01417					DB01034	Cerulenin	approved	yes	inhibitor
183	2.3.1.41	3-oxoacyl-[acyl-carrier-protein] synthase 1	Escherichia coli (strain K12)	P0A953	BE0000801	A0A377ZAM0	96.5	1.2e-179	fabB_2 NCTC5050_01417					DB03017	Lauric Acid	approved, experimental	unknown
184	2.3.1.41	3-oxoacyl-[acyl-carrier-protein] synthase 1	Escherichia coli (strain K12)	P0A953	BE0000801	A0A377ZAM0	96.5	1.2e-179	fabB_2 NCTC5050_01417					DB03600	Capric acid	experimental	unknown
185	2.3.1.41	3-oxoacyl-[acyl-carrier-protein] synthase 1	Escherichia coli (strain K12)	P0A953	BE0000801	A0A377ZAM0	96.5	1.2e-179	fabB_2 NCTC5050_01417					DB08628	(5R)-5-[(1E)-BUTA-1,3-DIENYL]-4-HYDROXY-3,5-DIMETHYLTHIOPHEN-2(5H)-ONE	experimental	unknown
186	2.3.1.41	3-oxoacyl-[acyl-carrier-protein] synthase 1	Escherichia coli (strain K12)	P0A953	BE0000801	A0A377ZAM0	96.5	1.2e-179	fabB_2 NCTC5050_01417					DB08627	(5R)-4-HYDROXY-3,5-DIMETHYL-5-[(1E,3E)-2-METHYLPENTA-1,3-DIENYL]THIOPHEN-2(5H)-ONE	experimental	unknown
187	2.3.1.41	3-oxoacyl-[acyl-carrier-protein] synthase 1	Escherichia coli (strain K12)	P0A953	BE0000801	A0A377ZAM0	96.5	1.2e-179	fabB_2 NCTC5050_01417					DB08359	2-PHENYLAMINO-4-METHYL-5-ACETYL THIAZOLE	experimental	unknown
188	2.3.1.41	3-oxoacyl-[acyl-carrier-protein] synthase 1	Escherichia coli (strain K12)	P0A953	BE0000801	A0A377ZAM0	96.5	1.2e-179	fabB_2 NCTC5050_01417					DB04302	4-Hydroxy-3,5-Dimethyl-5-(2-Methyl-Buta-1,3-Dienyl)-5h-Thiophen-2-One	experimental	unknown
189	2.3.1.41	3-oxoacyl-[acyl-carrier-protein] synthase 1	Escherichia coli (strain K12)	P0A953	BE0000801	A6TC09	96.5	0	fabB KPN_02713					DB04519	Caprylic acid	experimental, investigational	unknown
190	2.3.1.41	3-oxoacyl-[acyl-carrier-protein] synthase 1	Escherichia coli (strain K12)	P0A953	BE0000801	A6TC09	96.5	0	fabB KPN_02713					DB01034	Cerulenin	approved	yes	inhibitor
191	2.3.1.41	3-oxoacyl-[acyl-carrier-protein] synthase 1	Escherichia coli (strain K12)	P0A953	BE0000801	A6TC09	96.5	0	fabB KPN_02713					DB03017	Lauric Acid	approved, experimental	unknown
192	2.3.1.41	3-oxoacyl-[acyl-carrier-protein] synthase 1	Escherichia coli (strain K12)	P0A953	BE0000801	A6TC09	96.5	0	fabB KPN_02713					DB03600	Capric acid	experimental	unknown
193	2.3.1.41	3-oxoacyl-[acyl-carrier-protein] synthase 1	Escherichia coli (strain K12)	P0A953	BE0000801	A6TC09	96.5	0	fabB KPN_02713					DB08628	(5R)-5-[(1E)-BUTA-1,3-DIENYL]-4-HYDROXY-3,5-DIMETHYLTHIOPHEN-2(5H)-ONE	experimental	unknown
194	2.3.1.41	3-oxoacyl-[acyl-carrier-protein] synthase 1	Escherichia coli (strain K12)	P0A953	BE0000801	A6TC09	96.5	0	fabB KPN_02713					DB08627	(5R)-4-HYDROXY-3,5-DIMETHYL-5-[(1E,3E)-2-METHYLPENTA-1,3-DIENYL]THIOPHEN-2(5H)-ONE	experimental	unknown
195	2.3.1.41	3-oxoacyl-[acyl-carrier-protein] synthase 1	Escherichia coli (strain K12)	P0A953	BE0000801	A6TC09	96.5	0	fabB KPN_02713					DB08359	2-PHENYLAMINO-4-METHYL-5-ACETYL THIAZOLE	experimental	unknown
196	2.3.1.41	3-oxoacyl-[acyl-carrier-protein] synthase 1	Escherichia coli (strain K12)	P0A953	BE0000801	A6TC09	96.5	0	fabB KPN_02713					DB04302	4-Hydroxy-3,5-Dimethyl-5-(2-Methyl-Buta-1,3-Dienyl)-5h-Thiophen-2-One	experimental	unknown
197	2.3.1.41	3-oxoacyl-[acyl-carrier-protein] synthase 1	Escherichia coli (strain K12)	P0A953	BE0000801	A0A378CQJ7	96.3	0	fabB NCTC5046_00576					DB04519	Caprylic acid	experimental, investigational	unknown
198	2.3.1.41	3-oxoacyl-[acyl-carrier-protein] synthase 1	Escherichia coli (strain K12)	P0A953	BE0000801	A0A378CQJ7	96.3	0	fabB NCTC5046_00576					DB01034	Cerulenin	approved	yes	inhibitor
199	2.3.1.41	3-oxoacyl-[acyl-carrier-protein] synthase 1	Escherichia coli (strain K12)	P0A953	BE0000801	A0A378CQJ7	96.3	0	fabB NCTC5046_00576					DB03017	Lauric Acid	approved, experimental	unknown
200	2.3.1.41	3-oxoacyl-[acyl-carrier-protein] synthase 1	Escherichia coli (strain K12)	P0A953	BE0000801	A0A378CQJ7	96.3	0	fabB NCTC5046_00576					DB03600	Capric acid	experimental	unknown
201	2.3.1.41	3-oxoacyl-[acyl-carrier-protein] synthase 1	Escherichia coli (strain K12)	P0A953	BE0000801	A0A378CQJ7	96.3	0	fabB NCTC5046_00576					DB08628	(5R)-5-[(1E)-BUTA-1,3-DIENYL]-4-HYDROXY-3,5-DIMETHYLTHIOPHEN-2(5H)-ONE	experimental	unknown
202	2.3.1.41	3-oxoacyl-[acyl-carrier-protein] synthase 1	Escherichia coli (strain K12)	P0A953	BE0000801	A0A378CQJ7	96.3	0	fabB NCTC5046_00576					DB08627	(5R)-4-HYDROXY-3,5-DIMETHYL-5-[(1E,3E)-2-METHYLPENTA-1,3-DIENYL]THIOPHEN-2(5H)-ONE	experimental	unknown
203	2.3.1.41	3-oxoacyl-[acyl-carrier-protein] synthase 1	Escherichia coli (strain K12)	P0A953	BE0000801	A0A378CQJ7	96.3	0	fabB NCTC5046_00576					DB08359	2-PHENYLAMINO-4-METHYL-5-ACETYL THIAZOLE	experimental	unknown
204	2.3.1.41	3-oxoacyl-[acyl-carrier-protein] synthase 1	Escherichia coli (strain K12)	P0A953	BE0000801	A0A378CQJ7	96.3	0	fabB NCTC5046_00576					DB04302	4-Hydroxy-3,5-Dimethyl-5-(2-Methyl-Buta-1,3-Dienyl)-5h-Thiophen-2-One	experimental	unknown
205	2.3.1.41	3-oxoacyl-[acyl-carrier-protein] synthase 1	Escherichia coli (strain K12)	P0A953	BE0000801	A0A0H3GR90	96.5	0	KPHS_37820					DB04519	Caprylic acid	experimental, investigational	unknown
206	2.3.1.41	3-oxoacyl-[acyl-carrier-protein] synthase 1	Escherichia coli (strain K12)	P0A953	BE0000801	A0A0H3GR90	96.5	0	KPHS_37820					DB01034	Cerulenin	approved	yes	inhibitor
207	2.3.1.41	3-oxoacyl-[acyl-carrier-protein] synthase 1	Escherichia coli (strain K12)	P0A953	BE0000801	A0A0H3GR90	96.5	0	KPHS_37820					DB03017	Lauric Acid	approved, experimental	unknown
208	2.3.1.41	3-oxoacyl-[acyl-carrier-protein] synthase 1	Escherichia coli (strain K12)	P0A953	BE0000801	A0A0H3GR90	96.5	0	KPHS_37820					DB03600	Capric acid	experimental	unknown
209	2.3.1.41	3-oxoacyl-[acyl-carrier-protein] synthase 1	Escherichia coli (strain K12)	P0A953	BE0000801	A0A0H3GR90	96.5	0	KPHS_37820					DB08628	(5R)-5-[(1E)-BUTA-1,3-DIENYL]-4-HYDROXY-3,5-DIMETHYLTHIOPHEN-2(5H)-ONE	experimental	unknown
210	2.3.1.41	3-oxoacyl-[acyl-carrier-protein] synthase 1	Escherichia coli (strain K12)	P0A953	BE0000801	A0A0H3GR90	96.5	0	KPHS_37820					DB08627	(5R)-4-HYDROXY-3,5-DIMETHYL-5-[(1E,3E)-2-METHYLPENTA-1,3-DIENYL]THIOPHEN-2(5H)-ONE	experimental	unknown
211	2.3.1.41	3-oxoacyl-[acyl-carrier-protein] synthase 1	Escherichia coli (strain K12)	P0A953	BE0000801	A0A0H3GR90	96.5	0	KPHS_37820					DB08359	2-PHENYLAMINO-4-METHYL-5-ACETYL THIAZOLE	experimental	unknown
212	2.3.1.41	3-oxoacyl-[acyl-carrier-protein] synthase 1	Escherichia coli (strain K12)	P0A953	BE0000801	A0A0H3GR90	96.5	0	KPHS_37820					DB04302	4-Hydroxy-3,5-Dimethyl-5-(2-Methyl-Buta-1,3-Dienyl)-5h-Thiophen-2-One	experimental	unknown
213	2.4.1.227	UDP-N-acetylglucosamine--N-acetylmuramyl-(pentapeptide) pyrophosphoryl-undecaprenol N-acetylglucosamine transferase	Escherichia coli (strain K12)	P17443	BE0001454	A6T4N3	89.6	0	murG KPN78578_00930 KPN_00094	Cell wall biogenesis; peptidoglycan biosynthesis.	FUNCTION: Cell wall formation. Catalyzes the transfer of a GlcNAc subunit on undecaprenyl-pyrophosphoryl-MurNAc-pentapeptide (lipid intermediate I) to form undecaprenyl-pyrophosphoryl-MurNAc-(pentapeptide)GlcNAc (lipid intermediate II). {ECO:0000255|HAMAP-Rule:MF_00033}.	CATALYTIC ACTIVITY: Reaction=Mur2Ac(oyl-L-Ala-gamma-D-Glu-L-Lys-D-Ala-D-Ala)-diphospho-di-trans,octa-cis-undecaprenol + UDP-N-acetyl-alpha-D-glucosamine = beta-D-GlcNAc-(1->4)-Mur2Ac(oyl-L-Ala-gamma-D-Glu-L-Lys-D-Ala-D-Ala)-diphospho-di-trans,octa-cis-undecaprenol + H(+) + UDP; Xref=Rhea:RHEA:23192, ChEBI:CHEBI:15378, ChEBI:CHEBI:57705, ChEBI:CHEBI:58223, ChEBI:CHEBI:60032, ChEBI:CHEBI:60033; EC=…		DB02196	Uridine-Diphosphate-N-Acetylgalactosamine	experimental	unknown
214	2.4.1.227	UDP-N-acetylglucosamine--N-acetylmuramyl-(pentapeptide) pyrophosphoryl-undecaprenol N-acetylglucosamine transferase	Escherichia coli (strain K12)	P17443	BE0001454	A0A0H3GJ97	89.6	0	murG KPHS_08100	Cell wall biogenesis; peptidoglycan biosynthesis.	FUNCTION: Cell wall formation. Catalyzes the transfer of a GlcNAc subunit on undecaprenyl-pyrophosphoryl-MurNAc-pentapeptide (lipid intermediate I) to form undecaprenyl-pyrophosphoryl-MurNAc-(pentapeptide)GlcNAc (lipid intermediate II). {ECO:0000256|HAMAP-Rule:MF_00033, ECO:0000256|SAAS:SAAS00765558}.	CATALYTIC ACTIVITY: Reaction=Mur2Ac(oyl-L-Ala-gamma-D-Glu-L-Lys-D-Ala-D-Ala)-diphospho-di-trans,octa-cis-undecaprenol + UDP-N-acetyl-alpha-D-glucosamine = beta-D-GlcNAc-(1->4)-Mur2Ac(oyl-L-Ala-gamma-D-Glu-L-Lys-D-Ala-D-Ala)-diphospho-di-trans,octa-cis-undecaprenol + H(+) + UDP; Xref=Rhea:RHEA:23192, ChEBI:CHEBI:15378, ChEBI:CHEBI:57705, ChEBI:CHEBI:58223, ChEBI:CHEBI:60032, ChEBI:CHEBI:60033; EC=…		DB02196	Uridine-Diphosphate-N-Acetylgalactosamine	experimental	unknown
215	2.4.1.227	UDP-N-acetylglucosamine--N-acetylmuramyl-(pentapeptide) pyrophosphoryl-undecaprenol N-acetylglucosamine transferase	Escherichia coli (strain K12)	P17443	BE0001454	A0A378EBK5	88.7	1.8e-147	murG_2 NCTC5046_04271	Cell wall biogenesis; peptidoglycan biosynthesis.	FUNCTION: Cell wall formation. Catalyzes the transfer of a GlcNAc subunit on undecaprenyl-pyrophosphoryl-MurNAc-pentapeptide (lipid intermediate I) to form undecaprenyl-pyrophosphoryl-MurNAc-(pentapeptide)GlcNAc (lipid intermediate II). {ECO:0000256|SAAS:SAAS00765558}.	CATALYTIC ACTIVITY: Reaction=Mur2Ac(oyl-L-Ala-gamma-D-Glu-L-Lys-D-Ala-D-Ala)-diphospho-di-trans,octa-cis-undecaprenol + UDP-N-acetyl-alpha-D-glucosamine = beta-D-GlcNAc-(1->4)-Mur2Ac(oyl-L-Ala-gamma-D-Glu-L-Lys-D-Ala-D-Ala)-diphospho-di-trans,octa-cis-undecaprenol + H(+) + UDP; Xref=Rhea:RHEA:23192, ChEBI:CHEBI:15378, ChEBI:CHEBI:57705, ChEBI:CHEBI:58223, ChEBI:CHEBI:60032, ChEBI:CHEBI:60033; EC=…		DB02196	Uridine-Diphosphate-N-Acetylgalactosamine	experimental	unknown
216	2.4.1.227	UDP-N-acetylglucosamine--N-acetylmuramyl-(pentapeptide) pyrophosphoryl-undecaprenol N-acetylglucosamine transferase	Escherichia coli (strain K12)	P17443	BE0001454	A0A378C1B0	88.1	1.6e-144	murG_1 NCTC5050_06619	Cell wall biogenesis; peptidoglycan biosynthesis.	FUNCTION: Cell wall formation. Catalyzes the transfer of a GlcNAc subunit on undecaprenyl-pyrophosphoryl-MurNAc-pentapeptide (lipid intermediate I) to form undecaprenyl-pyrophosphoryl-MurNAc-(pentapeptide)GlcNAc (lipid intermediate II). {ECO:0000256|SAAS:SAAS00765558}.	CATALYTIC ACTIVITY: Reaction=Mur2Ac(oyl-L-Ala-gamma-D-Glu-L-Lys-D-Ala-D-Ala)-diphospho-di-trans,octa-cis-undecaprenol + UDP-N-acetyl-alpha-D-glucosamine = beta-D-GlcNAc-(1->4)-Mur2Ac(oyl-L-Ala-gamma-D-Glu-L-Lys-D-Ala-D-Ala)-diphospho-di-trans,octa-cis-undecaprenol + H(+) + UDP; Xref=Rhea:RHEA:23192, ChEBI:CHEBI:15378, ChEBI:CHEBI:57705, ChEBI:CHEBI:58223, ChEBI:CHEBI:60032, ChEBI:CHEBI:60033; EC=…		DB02196	Uridine-Diphosphate-N-Acetylgalactosamine	experimental	unknown
217	2.4.2.10	Orotate phosphoribosyltransferase	Salmonella typhimurium (strain LT2 / SGSC1412 / ATCC 700720)	P08870	BE0001533	A0A0H3GXD7	93.4	1.2e-139	pyrE KPHS_51450	Pyrimidine metabolism; UMP biosynthesis via de novo pathway; UMP from orotate: step 1/2.	FUNCTION: Catalyzes the transfer of a ribosyl phosphate group from 5-phosphoribose 1-diphosphate to orotate, leading to the formation of orotidine monophosphate (OMP). {ECO:0000256|HAMAP-Rule:MF_01208, ECO:0000256|SAAS:SAAS01081938}.	CATALYTIC ACTIVITY: Reaction=diphosphate + orotidine 5'-phosphate = 5-phospho-alpha-D-ribose 1-diphosphate + orotate; Xref=Rhea:RHEA:10380, ChEBI:CHEBI:30839, ChEBI:CHEBI:33019, ChEBI:CHEBI:57538, ChEBI:CHEBI:58017; EC=2.4.2.10; Evidence={ECO:0000256|HAMAP-Rule:MF_01208, ECO:0000256|SAAS:SAAS01118317};		DB01632	Alpha-Phosphoribosylpyrophosphoric Acid	experimental, investigational	unknown
218	2.4.2.10	Orotate phosphoribosyltransferase	Salmonella typhimurium (strain LT2 / SGSC1412 / ATCC 700720)	P08870	BE0001533	A0A0H3GXD7	93.4	1.2e-139	pyrE KPHS_51450	Pyrimidine metabolism; UMP biosynthesis via de novo pathway; UMP from orotate: step 1/2.	FUNCTION: Catalyzes the transfer of a ribosyl phosphate group from 5-phosphoribose 1-diphosphate to orotate, leading to the formation of orotidine monophosphate (OMP). {ECO:0000256|HAMAP-Rule:MF_01208, ECO:0000256|SAAS:SAAS01081938}.	CATALYTIC ACTIVITY: Reaction=diphosphate + orotidine 5'-phosphate = 5-phospho-alpha-D-ribose 1-diphosphate + orotate; Xref=Rhea:RHEA:10380, ChEBI:CHEBI:30839, ChEBI:CHEBI:33019, ChEBI:CHEBI:57538, ChEBI:CHEBI:58017; EC=2.4.2.10; Evidence={ECO:0000256|HAMAP-Rule:MF_01208, ECO:0000256|SAAS:SAAS01118317};		DB02262	Orotic Acid	experimental, investigational	unknown
219	2.4.2.10	Orotate phosphoribosyltransferase	Salmonella typhimurium (strain LT2 / SGSC1412 / ATCC 700720)	P08870	BE0001533	A6TFN4	93.9	1.4e-140	pyrE KPN78578_39440 KPN_03983	Pyrimidine metabolism; UMP biosynthesis via de novo pathway; UMP from orotate: step 1/2.	FUNCTION: Catalyzes the transfer of a ribosyl phosphate group from 5-phosphoribose 1-diphosphate to orotate, leading to the formation of orotidine monophosphate (OMP). {ECO:0000255|HAMAP-Rule:MF_01208}.	CATALYTIC ACTIVITY: Reaction=diphosphate + orotidine 5'-phosphate = 5-phospho-alpha-D-ribose 1-diphosphate + orotate; Xref=Rhea:RHEA:10380, ChEBI:CHEBI:30839, ChEBI:CHEBI:33019, ChEBI:CHEBI:57538, ChEBI:CHEBI:58017; EC=2.4.2.10; Evidence={ECO:0000255|HAMAP-Rule:MF_01208};		DB01632	Alpha-Phosphoribosylpyrophosphoric Acid	experimental, investigational	unknown
220	2.4.2.10	Orotate phosphoribosyltransferase	Salmonella typhimurium (strain LT2 / SGSC1412 / ATCC 700720)	P08870	BE0001533	A6TFN4	93.9	1.4e-140	pyrE KPN78578_39440 KPN_03983	Pyrimidine metabolism; UMP biosynthesis via de novo pathway; UMP from orotate: step 1/2.	FUNCTION: Catalyzes the transfer of a ribosyl phosphate group from 5-phosphoribose 1-diphosphate to orotate, leading to the formation of orotidine monophosphate (OMP). {ECO:0000255|HAMAP-Rule:MF_01208}.	CATALYTIC ACTIVITY: Reaction=diphosphate + orotidine 5'-phosphate = 5-phospho-alpha-D-ribose 1-diphosphate + orotate; Xref=Rhea:RHEA:10380, ChEBI:CHEBI:30839, ChEBI:CHEBI:33019, ChEBI:CHEBI:57538, ChEBI:CHEBI:58017; EC=2.4.2.10; Evidence={ECO:0000255|HAMAP-Rule:MF_01208};		DB02262	Orotic Acid	experimental, investigational	unknown
221	2.4.2.10	Orotate phosphoribosyltransferase	Salmonella typhimurium (strain LT2 / SGSC1412 / ATCC 700720)	P08870	BE0001533	A0A378AUX2	90.1	2.3e-77	pyrE NCTC5050_03219	Pyrimidine metabolism; UMP biosynthesis via de novo pathway; UMP from orotate: step 1/2.	FUNCTION: Catalyzes the transfer of a ribosyl phosphate group from 5-phosphoribose 1-diphosphate to orotate, leading to the formation of orotidine monophosphate (OMP). {ECO:0000256|HAMAP-Rule:MF_01208, ECO:0000256|SAAS:SAAS01081938}.	CATALYTIC ACTIVITY: Reaction=diphosphate + orotidine 5'-phosphate = 5-phospho-alpha-D-ribose 1-diphosphate + orotate; Xref=Rhea:RHEA:10380, ChEBI:CHEBI:30839, ChEBI:CHEBI:33019, ChEBI:CHEBI:57538, ChEBI:CHEBI:58017; EC=2.4.2.10; Evidence={ECO:0000256|HAMAP-Rule:MF_01208, ECO:0000256|SAAS:SAAS01118317};		DB01632	Alpha-Phosphoribosylpyrophosphoric Acid	experimental, investigational	unknown
222	2.4.2.10	Orotate phosphoribosyltransferase	Salmonella typhimurium (strain LT2 / SGSC1412 / ATCC 700720)	P08870	BE0001533	A0A378AUX2	90.1	2.3e-77	pyrE NCTC5050_03219	Pyrimidine metabolism; UMP biosynthesis via de novo pathway; UMP from orotate: step 1/2.	FUNCTION: Catalyzes the transfer of a ribosyl phosphate group from 5-phosphoribose 1-diphosphate to orotate, leading to the formation of orotidine monophosphate (OMP). {ECO:0000256|HAMAP-Rule:MF_01208, ECO:0000256|SAAS:SAAS01081938}.	CATALYTIC ACTIVITY: Reaction=diphosphate + orotidine 5'-phosphate = 5-phospho-alpha-D-ribose 1-diphosphate + orotate; Xref=Rhea:RHEA:10380, ChEBI:CHEBI:30839, ChEBI:CHEBI:33019, ChEBI:CHEBI:57538, ChEBI:CHEBI:58017; EC=2.4.2.10; Evidence={ECO:0000256|HAMAP-Rule:MF_01208, ECO:0000256|SAAS:SAAS01118317};		DB02262	Orotic Acid	experimental, investigational	unknown
223	2.4.2.10	Orotate phosphoribosyltransferase	Salmonella typhimurium (strain LT2 / SGSC1412 / ATCC 700720)	P08870	BE0001533	A0A378E7H8	93.9	8.2e-140	pyrE NCTC5046_02750	Pyrimidine metabolism; UMP biosynthesis via de novo pathway; UMP from orotate: step 1/2.	FUNCTION: Catalyzes the transfer of a ribosyl phosphate group from 5-phosphoribose 1-diphosphate to orotate, leading to the formation of orotidine monophosphate (OMP). {ECO:0000256|HAMAP-Rule:MF_01208, ECO:0000256|SAAS:SAAS01081938}.	CATALYTIC ACTIVITY: Reaction=diphosphate + orotidine 5'-phosphate = 5-phospho-alpha-D-ribose 1-diphosphate + orotate; Xref=Rhea:RHEA:10380, ChEBI:CHEBI:30839, ChEBI:CHEBI:33019, ChEBI:CHEBI:57538, ChEBI:CHEBI:58017; EC=2.4.2.10; Evidence={ECO:0000256|HAMAP-Rule:MF_01208, ECO:0000256|SAAS:SAAS01118317};		DB01632	Alpha-Phosphoribosylpyrophosphoric Acid	experimental, investigational	unknown
224	2.4.2.10	Orotate phosphoribosyltransferase	Salmonella typhimurium (strain LT2 / SGSC1412 / ATCC 700720)	P08870	BE0001533	A0A378E7H8	93.9	8.2e-140	pyrE NCTC5046_02750	Pyrimidine metabolism; UMP biosynthesis via de novo pathway; UMP from orotate: step 1/2.	FUNCTION: Catalyzes the transfer of a ribosyl phosphate group from 5-phosphoribose 1-diphosphate to orotate, leading to the formation of orotidine monophosphate (OMP). {ECO:0000256|HAMAP-Rule:MF_01208, ECO:0000256|SAAS:SAAS01081938}.	CATALYTIC ACTIVITY: Reaction=diphosphate + orotidine 5'-phosphate = 5-phospho-alpha-D-ribose 1-diphosphate + orotate; Xref=Rhea:RHEA:10380, ChEBI:CHEBI:30839, ChEBI:CHEBI:33019, ChEBI:CHEBI:57538, ChEBI:CHEBI:58017; EC=2.4.2.10; Evidence={ECO:0000256|HAMAP-Rule:MF_01208, ECO:0000256|SAAS:SAAS01118317};		DB02262	Orotic Acid	experimental, investigational	unknown
225	2.4.2.14	Amidophosphoribosyltransferase	Escherichia coli (strain K12)	P0AG16	BE0002042	A6TBZ8	96.6	0	purF KPN_02702	Purine metabolism; IMP biosynthesis via de novo pathway; N(1)-(5-phospho-D-ribosyl)glycinamide from 5-phospho-alpha-D-ribose 1-diphosphate: step 1/2.	FUNCTION: Catalyzes the formation of phosphoribosylamine from phosphoribosylpyrophosphate (PRPP) and glutamine. {ECO:0000256|HAMAP-Rule:MF_01931}.	CATALYTIC ACTIVITY: Reaction=5-phospho-beta-D-ribosylamine + diphosphate + L-glutamate = 5-phospho-alpha-D-ribose 1-diphosphate + H2O + L-glutamine; Xref=Rhea:RHEA:14905, ChEBI:CHEBI:15377, ChEBI:CHEBI:29985, ChEBI:CHEBI:33019, ChEBI:CHEBI:58017, ChEBI:CHEBI:58359, ChEBI:CHEBI:58681; EC=2.4.2.14; Evidence={ECO:0000256|HAMAP-Rule:MF_01931, ECO:0000256|PIRNR:PIRNR000485};		DB03942	Carboxylic PRPP	experimental	unknown
226	2.4.2.14	Amidophosphoribosyltransferase	Escherichia coli (strain K12)	P0AG16	BE0002042	A6TBZ8	96.6	0	purF KPN_02702	Purine metabolism; IMP biosynthesis via de novo pathway; N(1)-(5-phospho-D-ribosyl)glycinamide from 5-phospho-alpha-D-ribose 1-diphosphate: step 1/2.	FUNCTION: Catalyzes the formation of phosphoribosylamine from phosphoribosylpyrophosphate (PRPP) and glutamine. {ECO:0000256|HAMAP-Rule:MF_01931}.	CATALYTIC ACTIVITY: Reaction=5-phospho-beta-D-ribosylamine + diphosphate + L-glutamate = 5-phospho-alpha-D-ribose 1-diphosphate + H2O + L-glutamine; Xref=Rhea:RHEA:14905, ChEBI:CHEBI:15377, ChEBI:CHEBI:29985, ChEBI:CHEBI:33019, ChEBI:CHEBI:58017, ChEBI:CHEBI:58359, ChEBI:CHEBI:58681; EC=2.4.2.14; Evidence={ECO:0000256|HAMAP-Rule:MF_01931, ECO:0000256|PIRNR:PIRNR000485};		DB04296	5-Oxo-L-Norleucine	experimental	unknown
227	2.4.2.14	Amidophosphoribosyltransferase	Escherichia coli (strain K12)	P0AG16	BE0002042	A6TBZ8	96.6	0	purF KPN_02702	Purine metabolism; IMP biosynthesis via de novo pathway; N(1)-(5-phospho-D-ribosyl)glycinamide from 5-phospho-alpha-D-ribose 1-diphosphate: step 1/2.	FUNCTION: Catalyzes the formation of phosphoribosylamine from phosphoribosylpyrophosphate (PRPP) and glutamine. {ECO:0000256|HAMAP-Rule:MF_01931}.	CATALYTIC ACTIVITY: Reaction=5-phospho-beta-D-ribosylamine + diphosphate + L-glutamate = 5-phospho-alpha-D-ribose 1-diphosphate + H2O + L-glutamine; Xref=Rhea:RHEA:14905, ChEBI:CHEBI:15377, ChEBI:CHEBI:29985, ChEBI:CHEBI:33019, ChEBI:CHEBI:58017, ChEBI:CHEBI:58359, ChEBI:CHEBI:58681; EC=2.4.2.14; Evidence={ECO:0000256|HAMAP-Rule:MF_01931, ECO:0000256|PIRNR:PIRNR000485};		DB01972	Guanosine-5'-Monophosphate	experimental	unknown
228	2.4.2.14	Amidophosphoribosyltransferase	Escherichia coli (strain K12)	P0AG16	BE0002042	A0A378CQK2	96.6	0	purF NCTC5046_00589	Purine metabolism; IMP biosynthesis via de novo pathway; N(1)-(5-phospho-D-ribosyl)glycinamide from 5-phospho-alpha-D-ribose 1-diphosphate: step 1/2.	FUNCTION: Catalyzes the formation of phosphoribosylamine from phosphoribosylpyrophosphate (PRPP) and glutamine. {ECO:0000256|HAMAP-Rule:MF_01931}.	CATALYTIC ACTIVITY: Reaction=5-phospho-beta-D-ribosylamine + diphosphate + L-glutamate = 5-phospho-alpha-D-ribose 1-diphosphate + H2O + L-glutamine; Xref=Rhea:RHEA:14905, ChEBI:CHEBI:15377, ChEBI:CHEBI:29985, ChEBI:CHEBI:33019, ChEBI:CHEBI:58017, ChEBI:CHEBI:58359, ChEBI:CHEBI:58681; EC=2.4.2.14; Evidence={ECO:0000256|HAMAP-Rule:MF_01931, ECO:0000256|PIRNR:PIRNR000485};		DB03942	Carboxylic PRPP	experimental	unknown
229	2.4.2.14	Amidophosphoribosyltransferase	Escherichia coli (strain K12)	P0AG16	BE0002042	A0A378CQK2	96.6	0	purF NCTC5046_00589	Purine metabolism; IMP biosynthesis via de novo pathway; N(1)-(5-phospho-D-ribosyl)glycinamide from 5-phospho-alpha-D-ribose 1-diphosphate: step 1/2.	FUNCTION: Catalyzes the formation of phosphoribosylamine from phosphoribosylpyrophosphate (PRPP) and glutamine. {ECO:0000256|HAMAP-Rule:MF_01931}.	CATALYTIC ACTIVITY: Reaction=5-phospho-beta-D-ribosylamine + diphosphate + L-glutamate = 5-phospho-alpha-D-ribose 1-diphosphate + H2O + L-glutamine; Xref=Rhea:RHEA:14905, ChEBI:CHEBI:15377, ChEBI:CHEBI:29985, ChEBI:CHEBI:33019, ChEBI:CHEBI:58017, ChEBI:CHEBI:58359, ChEBI:CHEBI:58681; EC=2.4.2.14; Evidence={ECO:0000256|HAMAP-Rule:MF_01931, ECO:0000256|PIRNR:PIRNR000485};		DB04296	5-Oxo-L-Norleucine	experimental	unknown
230	2.4.2.14	Amidophosphoribosyltransferase	Escherichia coli (strain K12)	P0AG16	BE0002042	A0A378CQK2	96.6	0	purF NCTC5046_00589	Purine metabolism; IMP biosynthesis via de novo pathway; N(1)-(5-phospho-D-ribosyl)glycinamide from 5-phospho-alpha-D-ribose 1-diphosphate: step 1/2.	FUNCTION: Catalyzes the formation of phosphoribosylamine from phosphoribosylpyrophosphate (PRPP) and glutamine. {ECO:0000256|HAMAP-Rule:MF_01931}.	CATALYTIC ACTIVITY: Reaction=5-phospho-beta-D-ribosylamine + diphosphate + L-glutamate = 5-phospho-alpha-D-ribose 1-diphosphate + H2O + L-glutamine; Xref=Rhea:RHEA:14905, ChEBI:CHEBI:15377, ChEBI:CHEBI:29985, ChEBI:CHEBI:33019, ChEBI:CHEBI:58017, ChEBI:CHEBI:58359, ChEBI:CHEBI:58681; EC=2.4.2.14; Evidence={ECO:0000256|HAMAP-Rule:MF_01931, ECO:0000256|PIRNR:PIRNR000485};		DB01972	Guanosine-5'-Monophosphate	experimental	unknown
231	2.4.2.14	Amidophosphoribosyltransferase	Escherichia coli (strain K12)	P0AG16	BE0002042	A0A377Z9V1	96.6	0	purF NCTC10313_04977 NCTC5050_01433	Purine metabolism; IMP biosynthesis via de novo pathway; N(1)-(5-phospho-D-ribosyl)glycinamide from 5-phospho-alpha-D-ribose 1-diphosphate: step 1/2.	FUNCTION: Catalyzes the formation of phosphoribosylamine from phosphoribosylpyrophosphate (PRPP) and glutamine. {ECO:0000256|HAMAP-Rule:MF_01931}.	CATALYTIC ACTIVITY: Reaction=5-phospho-beta-D-ribosylamine + diphosphate + L-glutamate = 5-phospho-alpha-D-ribose 1-diphosphate + H2O + L-glutamine; Xref=Rhea:RHEA:14905, ChEBI:CHEBI:15377, ChEBI:CHEBI:29985, ChEBI:CHEBI:33019, ChEBI:CHEBI:58017, ChEBI:CHEBI:58359, ChEBI:CHEBI:58681; EC=2.4.2.14; Evidence={ECO:0000256|HAMAP-Rule:MF_01931, ECO:0000256|PIRNR:PIRNR000485};		DB03942	Carboxylic PRPP	experimental	unknown
232	2.4.2.14	Amidophosphoribosyltransferase	Escherichia coli (strain K12)	P0AG16	BE0002042	A0A377Z9V1	96.6	0	purF NCTC10313_04977 NCTC5050_01433	Purine metabolism; IMP biosynthesis via de novo pathway; N(1)-(5-phospho-D-ribosyl)glycinamide from 5-phospho-alpha-D-ribose 1-diphosphate: step 1/2.	FUNCTION: Catalyzes the formation of phosphoribosylamine from phosphoribosylpyrophosphate (PRPP) and glutamine. {ECO:0000256|HAMAP-Rule:MF_01931}.	CATALYTIC ACTIVITY: Reaction=5-phospho-beta-D-ribosylamine + diphosphate + L-glutamate = 5-phospho-alpha-D-ribose 1-diphosphate + H2O + L-glutamine; Xref=Rhea:RHEA:14905, ChEBI:CHEBI:15377, ChEBI:CHEBI:29985, ChEBI:CHEBI:33019, ChEBI:CHEBI:58017, ChEBI:CHEBI:58359, ChEBI:CHEBI:58681; EC=2.4.2.14; Evidence={ECO:0000256|HAMAP-Rule:MF_01931, ECO:0000256|PIRNR:PIRNR000485};		DB04296	5-Oxo-L-Norleucine	experimental	unknown
233	2.4.2.14	Amidophosphoribosyltransferase	Escherichia coli (strain K12)	P0AG16	BE0002042	A0A377Z9V1	96.6	0	purF NCTC10313_04977 NCTC5050_01433	Purine metabolism; IMP biosynthesis via de novo pathway; N(1)-(5-phospho-D-ribosyl)glycinamide from 5-phospho-alpha-D-ribose 1-diphosphate: step 1/2.	FUNCTION: Catalyzes the formation of phosphoribosylamine from phosphoribosylpyrophosphate (PRPP) and glutamine. {ECO:0000256|HAMAP-Rule:MF_01931}.	CATALYTIC ACTIVITY: Reaction=5-phospho-beta-D-ribosylamine + diphosphate + L-glutamate = 5-phospho-alpha-D-ribose 1-diphosphate + H2O + L-glutamine; Xref=Rhea:RHEA:14905, ChEBI:CHEBI:15377, ChEBI:CHEBI:29985, ChEBI:CHEBI:33019, ChEBI:CHEBI:58017, ChEBI:CHEBI:58359, ChEBI:CHEBI:58681; EC=2.4.2.14; Evidence={ECO:0000256|HAMAP-Rule:MF_01931, ECO:0000256|PIRNR:PIRNR000485};		DB01972	Guanosine-5'-Monophosphate	experimental	unknown
234	2.4.2.14	Amidophosphoribosyltransferase	Escherichia coli (strain K12)	P0AG16	BE0002042	A0A0H3H133	96.6	0	purF KPHS_37710	Purine metabolism; IMP biosynthesis via de novo pathway; N(1)-(5-phospho-D-ribosyl)glycinamide from 5-phospho-alpha-D-ribose 1-diphosphate: step 1/2.	FUNCTION: Catalyzes the formation of phosphoribosylamine from phosphoribosylpyrophosphate (PRPP) and glutamine. {ECO:0000256|HAMAP-Rule:MF_01931}.	CATALYTIC ACTIVITY: Reaction=5-phospho-beta-D-ribosylamine + diphosphate + L-glutamate = 5-phospho-alpha-D-ribose 1-diphosphate + H2O + L-glutamine; Xref=Rhea:RHEA:14905, ChEBI:CHEBI:15377, ChEBI:CHEBI:29985, ChEBI:CHEBI:33019, ChEBI:CHEBI:58017, ChEBI:CHEBI:58359, ChEBI:CHEBI:58681; EC=2.4.2.14; Evidence={ECO:0000256|HAMAP-Rule:MF_01931, ECO:0000256|PIRNR:PIRNR000485};		DB03942	Carboxylic PRPP	experimental	unknown
235	2.4.2.14	Amidophosphoribosyltransferase	Escherichia coli (strain K12)	P0AG16	BE0002042	A0A0H3H133	96.6	0	purF KPHS_37710	Purine metabolism; IMP biosynthesis via de novo pathway; N(1)-(5-phospho-D-ribosyl)glycinamide from 5-phospho-alpha-D-ribose 1-diphosphate: step 1/2.	FUNCTION: Catalyzes the formation of phosphoribosylamine from phosphoribosylpyrophosphate (PRPP) and glutamine. {ECO:0000256|HAMAP-Rule:MF_01931}.	CATALYTIC ACTIVITY: Reaction=5-phospho-beta-D-ribosylamine + diphosphate + L-glutamate = 5-phospho-alpha-D-ribose 1-diphosphate + H2O + L-glutamine; Xref=Rhea:RHEA:14905, ChEBI:CHEBI:15377, ChEBI:CHEBI:29985, ChEBI:CHEBI:33019, ChEBI:CHEBI:58017, ChEBI:CHEBI:58359, ChEBI:CHEBI:58681; EC=2.4.2.14; Evidence={ECO:0000256|HAMAP-Rule:MF_01931, ECO:0000256|PIRNR:PIRNR000485};		DB04296	5-Oxo-L-Norleucine	experimental	unknown
236	2.4.2.14	Amidophosphoribosyltransferase	Escherichia coli (strain K12)	P0AG16	BE0002042	A0A0H3H133	96.6	0	purF KPHS_37710	Purine metabolism; IMP biosynthesis via de novo pathway; N(1)-(5-phospho-D-ribosyl)glycinamide from 5-phospho-alpha-D-ribose 1-diphosphate: step 1/2.	FUNCTION: Catalyzes the formation of phosphoribosylamine from phosphoribosylpyrophosphate (PRPP) and glutamine. {ECO:0000256|HAMAP-Rule:MF_01931}.	CATALYTIC ACTIVITY: Reaction=5-phospho-beta-D-ribosylamine + diphosphate + L-glutamate = 5-phospho-alpha-D-ribose 1-diphosphate + H2O + L-glutamine; Xref=Rhea:RHEA:14905, ChEBI:CHEBI:15377, ChEBI:CHEBI:29985, ChEBI:CHEBI:33019, ChEBI:CHEBI:58017, ChEBI:CHEBI:58359, ChEBI:CHEBI:58681; EC=2.4.2.14; Evidence={ECO:0000256|HAMAP-Rule:MF_01931, ECO:0000256|PIRNR:PIRNR000485};		DB01972	Guanosine-5'-Monophosphate	experimental	unknown
237	2.4.2.17	ATP phosphoribosyltransferase	Escherichia coli (strain K12)	P60757	BE0001228	A0A377ZDD3	94	0	hisG NCTC10313_04649 NCTC5050_01775	Amino-acid biosynthesis; L-histidine biosynthesis; L-histidine from 5-phospho-alpha-D-ribose 1-diphosphate: step 1/9.	FUNCTION: Catalyzes the condensation of ATP and 5-phosphoribose 1-diphosphate to form N'-(5'-phosphoribosyl)-ATP (PR-ATP). Has a crucial role in the pathway because the rate of histidine biosynthesis seems to be controlled primarily by regulation of HisG enzymatic activity. {ECO:0000256|HAMAP-Rule:MF_00079}.	CATALYTIC ACTIVITY: Reaction=1-(5-phospho-beta-D-ribosyl)-ATP + diphosphate = 5-phospho-alpha-D-ribose 1-diphosphate + ATP; Xref=Rhea:RHEA:18473, ChEBI:CHEBI:30616, ChEBI:CHEBI:33019, ChEBI:CHEBI:58017, ChEBI:CHEBI:73183; EC=2.4.2.17; Evidence={ECO:0000256|HAMAP-Rule:MF_00079, ECO:0000256|SAAS:SAAS01121154};		DB01661	Phosphoribosyl Atp	experimental	unknown
238	2.4.2.17	ATP phosphoribosyltransferase	Escherichia coli (strain K12)	P60757	BE0001228	A6TBC2	94	0	hisG KPN78578_24320 KPN_02475	Amino-acid biosynthesis; L-histidine biosynthesis; L-histidine from 5-phospho-alpha-D-ribose 1-diphosphate: step 1/9.	FUNCTION: Catalyzes the condensation of ATP and 5-phosphoribose 1-diphosphate to form N'-(5'-phosphoribosyl)-ATP (PR-ATP). Has a crucial role in the pathway because the rate of histidine biosynthesis seems to be controlled primarily by regulation of HisG enzymatic activity. {ECO:0000255|HAMAP-Rule:MF_00079}.	CATALYTIC ACTIVITY: Reaction=1-(5-phospho-beta-D-ribosyl)-ATP + diphosphate = 5-phospho-alpha-D-ribose 1-diphosphate + ATP; Xref=Rhea:RHEA:18473, ChEBI:CHEBI:30616, ChEBI:CHEBI:33019, ChEBI:CHEBI:58017, ChEBI:CHEBI:73183; EC=2.4.2.17; Evidence={ECO:0000255|HAMAP-Rule:MF_00079};		DB01661	Phosphoribosyl Atp	experimental	unknown
239	2.4.2.17	ATP phosphoribosyltransferase	Escherichia coli (strain K12)	P60757	BE0001228	A0A378EE61	93.8	4.7e-114	hisG_2 NCTC5046_05092	Amino-acid biosynthesis; L-histidine biosynthesis; L-histidine from 5-phospho-alpha-D-ribose 1-diphosphate: step 1/9.	FUNCTION: Catalyzes the condensation of ATP and 5-phosphoribose 1-diphosphate to form N'-(5'-phosphoribosyl)-ATP (PR-ATP). Has a crucial role in the pathway because the rate of histidine biosynthesis seems to be controlled primarily by regulation of HisG enzymatic activity. {ECO:0000256|SAAS:SAAS00046314}.	CATALYTIC ACTIVITY: Reaction=1-(5-phospho-beta-D-ribosyl)-ATP + diphosphate = 5-phospho-alpha-D-ribose 1-diphosphate + ATP; Xref=Rhea:RHEA:18473, ChEBI:CHEBI:30616, ChEBI:CHEBI:33019, ChEBI:CHEBI:58017, ChEBI:CHEBI:73183; EC=2.4.2.17; Evidence={ECO:0000256|SAAS:SAAS01121154};		DB01661	Phosphoribosyl Atp	experimental	unknown
240	2.4.2.17	ATP phosphoribosyltransferase	Escherichia coli (strain K12)	P60757	BE0001228	A0A0H3H0I5	94	0	hisG KPHS_35360	Amino-acid biosynthesis; L-histidine biosynthesis; L-histidine from 5-phospho-alpha-D-ribose 1-diphosphate: step 1/9.	FUNCTION: Catalyzes the condensation of ATP and 5-phosphoribose 1-diphosphate to form N'-(5'-phosphoribosyl)-ATP (PR-ATP). Has a crucial role in the pathway because the rate of histidine biosynthesis seems to be controlled primarily by regulation of HisG enzymatic activity. {ECO:0000256|HAMAP-Rule:MF_00079}.	CATALYTIC ACTIVITY: Reaction=1-(5-phospho-beta-D-ribosyl)-ATP + diphosphate = 5-phospho-alpha-D-ribose 1-diphosphate + ATP; Xref=Rhea:RHEA:18473, ChEBI:CHEBI:30616, ChEBI:CHEBI:33019, ChEBI:CHEBI:58017, ChEBI:CHEBI:73183; EC=2.4.2.17; Evidence={ECO:0000256|HAMAP-Rule:MF_00079, ECO:0000256|SAAS:SAAS01121154};		DB01661	Phosphoribosyl Atp	experimental	unknown
241	2.4.2.18	Anthranilate phosphoribosyltransferase	Erwinia carotovora	Q8VP84	BE0002489	A6T7W8	73.1	6.4e-169	trpD KPN_01256	Amino-acid biosynthesis; L-tryptophan biosynthesis; L-tryptophan from chorismate: step 2/5.	FUNCTION: Catalyzes the transfer of the phosphoribosyl group of 5-phosphorylribose-1-pyrophosphate (PRPP) to anthranilate to yield N-(5'-phosphoribosyl)-anthranilate (PRA). {ECO:0000256|HAMAP-Rule:MF_00211, ECO:0000256|SAAS:SAAS00918330}.	CATALYTIC ACTIVITY: Reaction=diphosphate + N-(5-phospho-beta-D-ribosyl)anthranilate = 5-phospho-alpha-D-ribose 1-diphosphate + anthranilate; Xref=Rhea:RHEA:11768, ChEBI:CHEBI:16567, ChEBI:CHEBI:18277, ChEBI:CHEBI:33019, ChEBI:CHEBI:58017; EC=2.4.2.18; Evidence={ECO:0000256|HAMAP-Rule:MF_00211, ECO:0000256|SAAS:SAAS01124167};		DB01632	Alpha-Phosphoribosylpyrophosphoric Acid	experimental, investigational	unknown
242	2.4.2.18	Anthranilate phosphoribosyltransferase	Erwinia carotovora	Q8VP84	BE0002489	A0A0H3GLX6	73.1	6.4e-169	trpD KPHS_21620	Amino-acid biosynthesis; L-tryptophan biosynthesis; L-tryptophan from chorismate: step 2/5.	FUNCTION: Catalyzes the transfer of the phosphoribosyl group of 5-phosphorylribose-1-pyrophosphate (PRPP) to anthranilate to yield N-(5'-phosphoribosyl)-anthranilate (PRA). {ECO:0000256|HAMAP-Rule:MF_00211, ECO:0000256|SAAS:SAAS00918330}.	CATALYTIC ACTIVITY: Reaction=diphosphate + N-(5-phospho-beta-D-ribosyl)anthranilate = 5-phospho-alpha-D-ribose 1-diphosphate + anthranilate; Xref=Rhea:RHEA:11768, ChEBI:CHEBI:16567, ChEBI:CHEBI:18277, ChEBI:CHEBI:33019, ChEBI:CHEBI:58017; EC=2.4.2.18; Evidence={ECO:0000256|HAMAP-Rule:MF_00211, ECO:0000256|SAAS:SAAS01124167};		DB01632	Alpha-Phosphoribosylpyrophosphoric Acid	experimental, investigational	unknown
243	2.4.2.18	Anthranilate phosphoribosyltransferase	Erwinia carotovora	Q8VP84	BE0002489	A0A378EHA3	72.8	2.6e-168	trpD NCTC5046_07037	Amino-acid biosynthesis; L-tryptophan biosynthesis; L-tryptophan from chorismate: step 2/5.	FUNCTION: Catalyzes the transfer of the phosphoribosyl group of 5-phosphorylribose-1-pyrophosphate (PRPP) to anthranilate to yield N-(5'-phosphoribosyl)-anthranilate (PRA). {ECO:0000256|HAMAP-Rule:MF_00211, ECO:0000256|SAAS:SAAS00918330}.	CATALYTIC ACTIVITY: Reaction=diphosphate + N-(5-phospho-beta-D-ribosyl)anthranilate = 5-phospho-alpha-D-ribose 1-diphosphate + anthranilate; Xref=Rhea:RHEA:11768, ChEBI:CHEBI:16567, ChEBI:CHEBI:18277, ChEBI:CHEBI:33019, ChEBI:CHEBI:58017; EC=2.4.2.18; Evidence={ECO:0000256|HAMAP-Rule:MF_00211, ECO:0000256|SAAS:SAAS01124167};		DB01632	Alpha-Phosphoribosylpyrophosphoric Acid	experimental, investigational	unknown
244	2.5.1.19	3-phosphoshikimate 1-carboxyvinyltransferase	Escherichia coli (strain K12)	P0A6D3	BE0001381	A0A378BNF7	88.7	5.4e-174	aroA_2 NCTC5050_05393	Metabolic intermediate biosynthesis; chorismate biosynthesis.	FUNCTION: Catalyzes the transfer of the enolpyruvyl moiety of phosphoenolpyruvate (PEP) to the 5-hydroxyl of shikimate-3-phosphate (S3P) to produce enolpyruvyl shikimate-3-phosphate and inorganic phosphate. {ECO:0000256|SAAS:SAAS00378958}.	CATALYTIC ACTIVITY: Reaction=3-phosphoshikimate + phosphoenolpyruvate = 5-O-(1-carboxyvinyl)-3-phosphoshikimate + phosphate; Xref=Rhea:RHEA:21256, ChEBI:CHEBI:43474, ChEBI:CHEBI:57701, ChEBI:CHEBI:58702, ChEBI:CHEBI:145989; EC=2.5.1.19; Evidence={ECO:0000256|SAAS:SAAS01118199};		DB03116	5-(1-Carboxy-1-Phosphonooxy-Ethoxyl)-Shikimate-3-Phosphate	experimental	unknown
245	2.5.1.19	3-phosphoshikimate 1-carboxyvinyltransferase	Escherichia coli (strain K12)	P0A6D3	BE0001381	A0A378BNF7	88.7	5.4e-174	aroA_2 NCTC5050_05393	Metabolic intermediate biosynthesis; chorismate biosynthesis.	FUNCTION: Catalyzes the transfer of the enolpyruvyl moiety of phosphoenolpyruvate (PEP) to the 5-hydroxyl of shikimate-3-phosphate (S3P) to produce enolpyruvyl shikimate-3-phosphate and inorganic phosphate. {ECO:0000256|SAAS:SAAS00378958}.	CATALYTIC ACTIVITY: Reaction=3-phosphoshikimate + phosphoenolpyruvate = 5-O-(1-carboxyvinyl)-3-phosphoshikimate + phosphate; Xref=Rhea:RHEA:21256, ChEBI:CHEBI:43474, ChEBI:CHEBI:57701, ChEBI:CHEBI:58702, ChEBI:CHEBI:145989; EC=2.5.1.19; Evidence={ECO:0000256|SAAS:SAAS01118199};		DB01942	Formic Acid	approved, experimental	unknown
246	2.5.1.19	3-phosphoshikimate 1-carboxyvinyltransferase	Escherichia coli (strain K12)	P0A6D3	BE0001381	A0A378BNF7	88.7	5.4e-174	aroA_2 NCTC5050_05393	Metabolic intermediate biosynthesis; chorismate biosynthesis.	FUNCTION: Catalyzes the transfer of the enolpyruvyl moiety of phosphoenolpyruvate (PEP) to the 5-hydroxyl of shikimate-3-phosphate (S3P) to produce enolpyruvyl shikimate-3-phosphate and inorganic phosphate. {ECO:0000256|SAAS:SAAS00378958}.	CATALYTIC ACTIVITY: Reaction=3-phosphoshikimate + phosphoenolpyruvate = 5-O-(1-carboxyvinyl)-3-phosphoshikimate + phosphate; Xref=Rhea:RHEA:21256, ChEBI:CHEBI:43474, ChEBI:CHEBI:57701, ChEBI:CHEBI:58702, ChEBI:CHEBI:145989; EC=2.5.1.19; Evidence={ECO:0000256|SAAS:SAAS01118199};		DB04539	Glyphosate	experimental	unknown
247	2.5.1.19	3-phosphoshikimate 1-carboxyvinyltransferase	Escherichia coli (strain K12)	P0A6D3	BE0001381	A0A378BNF7	88.7	5.4e-174	aroA_2 NCTC5050_05393	Metabolic intermediate biosynthesis; chorismate biosynthesis.	FUNCTION: Catalyzes the transfer of the enolpyruvyl moiety of phosphoenolpyruvate (PEP) to the 5-hydroxyl of shikimate-3-phosphate (S3P) to produce enolpyruvyl shikimate-3-phosphate and inorganic phosphate. {ECO:0000256|SAAS:SAAS00378958}.	CATALYTIC ACTIVITY: Reaction=3-phosphoshikimate + phosphoenolpyruvate = 5-O-(1-carboxyvinyl)-3-phosphoshikimate + phosphate; Xref=Rhea:RHEA:21256, ChEBI:CHEBI:43474, ChEBI:CHEBI:57701, ChEBI:CHEBI:58702, ChEBI:CHEBI:145989; EC=2.5.1.19; Evidence={ECO:0000256|SAAS:SAAS01118199};		DB04328	Shikimate-3-Phosphate	experimental	unknown
248	2.5.1.19	3-phosphoshikimate 1-carboxyvinyltransferase	Escherichia coli (strain K12)	P0A6D3	BE0001381	A6T701	89	0	aroA KPN78578_09110 KPN_00936	Metabolic intermediate biosynthesis; chorismate biosynthesis; chorismate from D-erythrose 4-phosphate and phosphoenolpyruvate: step 6/7.	FUNCTION: Catalyzes the transfer of the enolpyruvyl moiety of phosphoenolpyruvate (PEP) to the 5-hydroxyl of shikimate-3-phosphate (S3P) to produce enolpyruvyl shikimate-3-phosphate and inorganic phosphate. {ECO:0000255|HAMAP-Rule:MF_00210}.	CATALYTIC ACTIVITY: Reaction=3-phosphoshikimate + phosphoenolpyruvate = 5-O-(1-carboxyvinyl)-3-phosphoshikimate + phosphate; Xref=Rhea:RHEA:21256, ChEBI:CHEBI:43474, ChEBI:CHEBI:57701, ChEBI:CHEBI:58702, ChEBI:CHEBI:145989; EC=2.5.1.19; Evidence={ECO:0000255|HAMAP-Rule:MF_00210};		DB03116	5-(1-Carboxy-1-Phosphonooxy-Ethoxyl)-Shikimate-3-Phosphate	experimental	unknown
249	2.5.1.19	3-phosphoshikimate 1-carboxyvinyltransferase	Escherichia coli (strain K12)	P0A6D3	BE0001381	A6T701	89	0	aroA KPN78578_09110 KPN_00936	Metabolic intermediate biosynthesis; chorismate biosynthesis; chorismate from D-erythrose 4-phosphate and phosphoenolpyruvate: step 6/7.	FUNCTION: Catalyzes the transfer of the enolpyruvyl moiety of phosphoenolpyruvate (PEP) to the 5-hydroxyl of shikimate-3-phosphate (S3P) to produce enolpyruvyl shikimate-3-phosphate and inorganic phosphate. {ECO:0000255|HAMAP-Rule:MF_00210}.	CATALYTIC ACTIVITY: Reaction=3-phosphoshikimate + phosphoenolpyruvate = 5-O-(1-carboxyvinyl)-3-phosphoshikimate + phosphate; Xref=Rhea:RHEA:21256, ChEBI:CHEBI:43474, ChEBI:CHEBI:57701, ChEBI:CHEBI:58702, ChEBI:CHEBI:145989; EC=2.5.1.19; Evidence={ECO:0000255|HAMAP-Rule:MF_00210};		DB01942	Formic Acid	approved, experimental	unknown
250	2.5.1.19	3-phosphoshikimate 1-carboxyvinyltransferase	Escherichia coli (strain K12)	P0A6D3	BE0001381	A6T701	89	0	aroA KPN78578_09110 KPN_00936	Metabolic intermediate biosynthesis; chorismate biosynthesis; chorismate from D-erythrose 4-phosphate and phosphoenolpyruvate: step 6/7.	FUNCTION: Catalyzes the transfer of the enolpyruvyl moiety of phosphoenolpyruvate (PEP) to the 5-hydroxyl of shikimate-3-phosphate (S3P) to produce enolpyruvyl shikimate-3-phosphate and inorganic phosphate. {ECO:0000255|HAMAP-Rule:MF_00210}.	CATALYTIC ACTIVITY: Reaction=3-phosphoshikimate + phosphoenolpyruvate = 5-O-(1-carboxyvinyl)-3-phosphoshikimate + phosphate; Xref=Rhea:RHEA:21256, ChEBI:CHEBI:43474, ChEBI:CHEBI:57701, ChEBI:CHEBI:58702, ChEBI:CHEBI:145989; EC=2.5.1.19; Evidence={ECO:0000255|HAMAP-Rule:MF_00210};		DB04539	Glyphosate	experimental	unknown
251	2.5.1.19	3-phosphoshikimate 1-carboxyvinyltransferase	Escherichia coli (strain K12)	P0A6D3	BE0001381	A6T701	89	0	aroA KPN78578_09110 KPN_00936	Metabolic intermediate biosynthesis; chorismate biosynthesis; chorismate from D-erythrose 4-phosphate and phosphoenolpyruvate: step 6/7.	FUNCTION: Catalyzes the transfer of the enolpyruvyl moiety of phosphoenolpyruvate (PEP) to the 5-hydroxyl of shikimate-3-phosphate (S3P) to produce enolpyruvyl shikimate-3-phosphate and inorganic phosphate. {ECO:0000255|HAMAP-Rule:MF_00210}.	CATALYTIC ACTIVITY: Reaction=3-phosphoshikimate + phosphoenolpyruvate = 5-O-(1-carboxyvinyl)-3-phosphoshikimate + phosphate; Xref=Rhea:RHEA:21256, ChEBI:CHEBI:43474, ChEBI:CHEBI:57701, ChEBI:CHEBI:58702, ChEBI:CHEBI:145989; EC=2.5.1.19; Evidence={ECO:0000255|HAMAP-Rule:MF_00210};		DB04328	Shikimate-3-Phosphate	experimental	unknown
252	2.5.1.19	3-phosphoshikimate 1-carboxyvinyltransferase	Escherichia coli (strain K12)	P0A6D3	BE0001381	A0A378DHG0	89	0	aroA NCTC5046_01000	Metabolic intermediate biosynthesis; chorismate biosynthesis; chorismate from D-erythrose 4-phosphate and phosphoenolpyruvate: step 6/7.	FUNCTION: Catalyzes the transfer of the enolpyruvyl moiety of phosphoenolpyruvate (PEP) to the 5-hydroxyl of shikimate-3-phosphate (S3P) to produce enolpyruvyl shikimate-3-phosphate and inorganic phosphate. {ECO:0000256|HAMAP-Rule:MF_00210, ECO:0000256|SAAS:SAAS00378958}.	CATALYTIC ACTIVITY: Reaction=3-phosphoshikimate + phosphoenolpyruvate = 5-O-(1-carboxyvinyl)-3-phosphoshikimate + phosphate; Xref=Rhea:RHEA:21256, ChEBI:CHEBI:43474, ChEBI:CHEBI:57701, ChEBI:CHEBI:58702, ChEBI:CHEBI:145989; EC=2.5.1.19; Evidence={ECO:0000256|HAMAP-Rule:MF_00210, ECO:0000256|SAAS:SAAS01118199};		DB03116	5-(1-Carboxy-1-Phosphonooxy-Ethoxyl)-Shikimate-3-Phosphate	experimental	unknown
253	2.5.1.19	3-phosphoshikimate 1-carboxyvinyltransferase	Escherichia coli (strain K12)	P0A6D3	BE0001381	A0A378DHG0	89	0	aroA NCTC5046_01000	Metabolic intermediate biosynthesis; chorismate biosynthesis; chorismate from D-erythrose 4-phosphate and phosphoenolpyruvate: step 6/7.	FUNCTION: Catalyzes the transfer of the enolpyruvyl moiety of phosphoenolpyruvate (PEP) to the 5-hydroxyl of shikimate-3-phosphate (S3P) to produce enolpyruvyl shikimate-3-phosphate and inorganic phosphate. {ECO:0000256|HAMAP-Rule:MF_00210, ECO:0000256|SAAS:SAAS00378958}.	CATALYTIC ACTIVITY: Reaction=3-phosphoshikimate + phosphoenolpyruvate = 5-O-(1-carboxyvinyl)-3-phosphoshikimate + phosphate; Xref=Rhea:RHEA:21256, ChEBI:CHEBI:43474, ChEBI:CHEBI:57701, ChEBI:CHEBI:58702, ChEBI:CHEBI:145989; EC=2.5.1.19; Evidence={ECO:0000256|HAMAP-Rule:MF_00210, ECO:0000256|SAAS:SAAS01118199};		DB01942	Formic Acid	approved, experimental	unknown
254	2.5.1.19	3-phosphoshikimate 1-carboxyvinyltransferase	Escherichia coli (strain K12)	P0A6D3	BE0001381	A0A378DHG0	89	0	aroA NCTC5046_01000	Metabolic intermediate biosynthesis; chorismate biosynthesis; chorismate from D-erythrose 4-phosphate and phosphoenolpyruvate: step 6/7.	FUNCTION: Catalyzes the transfer of the enolpyruvyl moiety of phosphoenolpyruvate (PEP) to the 5-hydroxyl of shikimate-3-phosphate (S3P) to produce enolpyruvyl shikimate-3-phosphate and inorganic phosphate. {ECO:0000256|HAMAP-Rule:MF_00210, ECO:0000256|SAAS:SAAS00378958}.	CATALYTIC ACTIVITY: Reaction=3-phosphoshikimate + phosphoenolpyruvate = 5-O-(1-carboxyvinyl)-3-phosphoshikimate + phosphate; Xref=Rhea:RHEA:21256, ChEBI:CHEBI:43474, ChEBI:CHEBI:57701, ChEBI:CHEBI:58702, ChEBI:CHEBI:145989; EC=2.5.1.19; Evidence={ECO:0000256|HAMAP-Rule:MF_00210, ECO:0000256|SAAS:SAAS01118199};		DB04539	Glyphosate	experimental	unknown
255	2.5.1.19	3-phosphoshikimate 1-carboxyvinyltransferase	Escherichia coli (strain K12)	P0A6D3	BE0001381	A0A378DHG0	89	0	aroA NCTC5046_01000	Metabolic intermediate biosynthesis; chorismate biosynthesis; chorismate from D-erythrose 4-phosphate and phosphoenolpyruvate: step 6/7.	FUNCTION: Catalyzes the transfer of the enolpyruvyl moiety of phosphoenolpyruvate (PEP) to the 5-hydroxyl of shikimate-3-phosphate (S3P) to produce enolpyruvyl shikimate-3-phosphate and inorganic phosphate. {ECO:0000256|HAMAP-Rule:MF_00210, ECO:0000256|SAAS:SAAS00378958}.	CATALYTIC ACTIVITY: Reaction=3-phosphoshikimate + phosphoenolpyruvate = 5-O-(1-carboxyvinyl)-3-phosphoshikimate + phosphate; Xref=Rhea:RHEA:21256, ChEBI:CHEBI:43474, ChEBI:CHEBI:57701, ChEBI:CHEBI:58702, ChEBI:CHEBI:145989; EC=2.5.1.19; Evidence={ECO:0000256|HAMAP-Rule:MF_00210, ECO:0000256|SAAS:SAAS01118199};		DB04328	Shikimate-3-Phosphate	experimental	unknown
256	2.5.1.19	3-phosphoshikimate 1-carboxyvinyltransferase	Escherichia coli (strain K12)	P0A6D3	BE0001381	A0A0H3GV01	89.2	0	aroA KPHS_18160	Metabolic intermediate biosynthesis; chorismate biosynthesis; chorismate from D-erythrose 4-phosphate and phosphoenolpyruvate: step 6/7.	FUNCTION: Catalyzes the transfer of the enolpyruvyl moiety of phosphoenolpyruvate (PEP) to the 5-hydroxyl of shikimate-3-phosphate (S3P) to produce enolpyruvyl shikimate-3-phosphate and inorganic phosphate. {ECO:0000256|HAMAP-Rule:MF_00210, ECO:0000256|SAAS:SAAS00378958}.	CATALYTIC ACTIVITY: Reaction=3-phosphoshikimate + phosphoenolpyruvate = 5-O-(1-carboxyvinyl)-3-phosphoshikimate + phosphate; Xref=Rhea:RHEA:21256, ChEBI:CHEBI:43474, ChEBI:CHEBI:57701, ChEBI:CHEBI:58702, ChEBI:CHEBI:145989; EC=2.5.1.19; Evidence={ECO:0000256|HAMAP-Rule:MF_00210, ECO:0000256|SAAS:SAAS01118199};		DB03116	5-(1-Carboxy-1-Phosphonooxy-Ethoxyl)-Shikimate-3-Phosphate	experimental	unknown
257	2.5.1.19	3-phosphoshikimate 1-carboxyvinyltransferase	Escherichia coli (strain K12)	P0A6D3	BE0001381	A0A0H3GV01	89.2	0	aroA KPHS_18160	Metabolic intermediate biosynthesis; chorismate biosynthesis; chorismate from D-erythrose 4-phosphate and phosphoenolpyruvate: step 6/7.	FUNCTION: Catalyzes the transfer of the enolpyruvyl moiety of phosphoenolpyruvate (PEP) to the 5-hydroxyl of shikimate-3-phosphate (S3P) to produce enolpyruvyl shikimate-3-phosphate and inorganic phosphate. {ECO:0000256|HAMAP-Rule:MF_00210, ECO:0000256|SAAS:SAAS00378958}.	CATALYTIC ACTIVITY: Reaction=3-phosphoshikimate + phosphoenolpyruvate = 5-O-(1-carboxyvinyl)-3-phosphoshikimate + phosphate; Xref=Rhea:RHEA:21256, ChEBI:CHEBI:43474, ChEBI:CHEBI:57701, ChEBI:CHEBI:58702, ChEBI:CHEBI:145989; EC=2.5.1.19; Evidence={ECO:0000256|HAMAP-Rule:MF_00210, ECO:0000256|SAAS:SAAS01118199};		DB01942	Formic Acid	approved, experimental	unknown
258	2.5.1.19	3-phosphoshikimate 1-carboxyvinyltransferase	Escherichia coli (strain K12)	P0A6D3	BE0001381	A0A0H3GV01	89.2	0	aroA KPHS_18160	Metabolic intermediate biosynthesis; chorismate biosynthesis; chorismate from D-erythrose 4-phosphate and phosphoenolpyruvate: step 6/7.	FUNCTION: Catalyzes the transfer of the enolpyruvyl moiety of phosphoenolpyruvate (PEP) to the 5-hydroxyl of shikimate-3-phosphate (S3P) to produce enolpyruvyl shikimate-3-phosphate and inorganic phosphate. {ECO:0000256|HAMAP-Rule:MF_00210, ECO:0000256|SAAS:SAAS00378958}.	CATALYTIC ACTIVITY: Reaction=3-phosphoshikimate + phosphoenolpyruvate = 5-O-(1-carboxyvinyl)-3-phosphoshikimate + phosphate; Xref=Rhea:RHEA:21256, ChEBI:CHEBI:43474, ChEBI:CHEBI:57701, ChEBI:CHEBI:58702, ChEBI:CHEBI:145989; EC=2.5.1.19; Evidence={ECO:0000256|HAMAP-Rule:MF_00210, ECO:0000256|SAAS:SAAS01118199};		DB04539	Glyphosate	experimental	unknown
259	2.5.1.19	3-phosphoshikimate 1-carboxyvinyltransferase	Escherichia coli (strain K12)	P0A6D3	BE0001381	A0A0H3GV01	89.2	0	aroA KPHS_18160	Metabolic intermediate biosynthesis; chorismate biosynthesis; chorismate from D-erythrose 4-phosphate and phosphoenolpyruvate: step 6/7.	FUNCTION: Catalyzes the transfer of the enolpyruvyl moiety of phosphoenolpyruvate (PEP) to the 5-hydroxyl of shikimate-3-phosphate (S3P) to produce enolpyruvyl shikimate-3-phosphate and inorganic phosphate. {ECO:0000256|HAMAP-Rule:MF_00210, ECO:0000256|SAAS:SAAS00378958}.	CATALYTIC ACTIVITY: Reaction=3-phosphoshikimate + phosphoenolpyruvate = 5-O-(1-carboxyvinyl)-3-phosphoshikimate + phosphate; Xref=Rhea:RHEA:21256, ChEBI:CHEBI:43474, ChEBI:CHEBI:57701, ChEBI:CHEBI:58702, ChEBI:CHEBI:145989; EC=2.5.1.19; Evidence={ECO:0000256|HAMAP-Rule:MF_00210, ECO:0000256|SAAS:SAAS01118199};		DB04328	Shikimate-3-Phosphate	experimental	unknown
260	2.5.1.48	Cystathionine gamma-synthase	Escherichia coli (strain K12)	P00935	BE0003209	A0A378E8P3	95.8	0	metB NCTC5046_03255					DB04083	N'-Pyridoxyl-Lysine-5'-Monophosphate	experimental	unknown
261	2.5.1.48	Cystathionine gamma-synthase	Escherichia coli (strain K12)	P00935	BE0003209	A0A0H3GPP8	95.8	0	KPHS_00860					DB04083	N'-Pyridoxyl-Lysine-5'-Monophosphate	experimental	unknown
262	2.5.1.48	Cystathionine gamma-synthase	Escherichia coli (strain K12)	P00935	BE0003209	A0A378AUN9	95.8	0	metB NCTC10313_07038 NCTC5050_03330					DB04083	N'-Pyridoxyl-Lysine-5'-Monophosphate	experimental	unknown
263	2.5.1.48	Cystathionine gamma-synthase	Escherichia coli (strain K12)	P00935	BE0003209	A6TGC8	95.8	0	metB KPN_04233					DB04083	N'-Pyridoxyl-Lysine-5'-Monophosphate	experimental	unknown
264	2.5.1.55	2-dehydro-3-deoxyphosphooctonate aldolase	Shigella flexneri	P0A716	BE0001394	A0A0H3GUB6	95.4	0	kdsA KPHS_32290	Bacterial outer membrane biogenesis; lipopolysaccharide biosynthesis. Carbohydrate biosynthesis; 3-deoxy-D-manno-octulosonate biosynthesis; 3-deoxy-D-manno-octulosonate from D-ribulose 5-phosphate: step 2/3.		CATALYTIC ACTIVITY: Reaction=D-arabinose 5-phosphate + H2O + phosphoenolpyruvate = 3-deoxy-alpha-D-manno-2-octulosonate-8-phosphate + phosphate; Xref=Rhea:RHEA:14053, ChEBI:CHEBI:15377, ChEBI:CHEBI:43474, ChEBI:CHEBI:57693, ChEBI:CHEBI:58702, ChEBI:CHEBI:85985; EC=2.5.1.55; Evidence={ECO:0000256|HAMAP-Rule:MF_00056, ECO:0000256|SAAS:SAAS01123735};		DB01819	Phosphoenolpyruvate	experimental	unknown
265	2.5.1.55	2-dehydro-3-deoxyphosphooctonate aldolase	Shigella flexneri	P0A716	BE0001394	A0A0H3GUB6	95.4	0	kdsA KPHS_32290	Bacterial outer membrane biogenesis; lipopolysaccharide biosynthesis. Carbohydrate biosynthesis; 3-deoxy-D-manno-octulosonate biosynthesis; 3-deoxy-D-manno-octulosonate from D-ribulose 5-phosphate: step 2/3.		CATALYTIC ACTIVITY: Reaction=D-arabinose 5-phosphate + H2O + phosphoenolpyruvate = 3-deoxy-alpha-D-manno-2-octulosonate-8-phosphate + phosphate; Xref=Rhea:RHEA:14053, ChEBI:CHEBI:15377, ChEBI:CHEBI:43474, ChEBI:CHEBI:57693, ChEBI:CHEBI:58702, ChEBI:CHEBI:85985; EC=2.5.1.55; Evidence={ECO:0000256|HAMAP-Rule:MF_00056, ECO:0000256|SAAS:SAAS01123735};		DB02433	{[(2,2-Dihydroxy-Ethyl)-(2,3,4,5-Tetrahydroxy-6-Phosphonooxy-Hexyl)-Amino]-Methyl}-Phosphonic Acid	experimental	unknown
266	2.5.1.55	2-dehydro-3-deoxyphosphooctonate aldolase	Shigella flexneri	P0A716	BE0001394	A0A0H3GUB6	95.4	0	kdsA KPHS_32290	Bacterial outer membrane biogenesis; lipopolysaccharide biosynthesis. Carbohydrate biosynthesis; 3-deoxy-D-manno-octulosonate biosynthesis; 3-deoxy-D-manno-octulosonate from D-ribulose 5-phosphate: step 2/3.		CATALYTIC ACTIVITY: Reaction=D-arabinose 5-phosphate + H2O + phosphoenolpyruvate = 3-deoxy-alpha-D-manno-2-octulosonate-8-phosphate + phosphate; Xref=Rhea:RHEA:14053, ChEBI:CHEBI:15377, ChEBI:CHEBI:43474, ChEBI:CHEBI:57693, ChEBI:CHEBI:58702, ChEBI:CHEBI:85985; EC=2.5.1.55; Evidence={ECO:0000256|HAMAP-Rule:MF_00056, ECO:0000256|SAAS:SAAS01123735};		DB03113	3-Fluoro-2-(Phosphonooxy)Propanoic Acid	experimental	unknown
267	2.5.1.55	2-dehydro-3-deoxyphosphooctonate aldolase	Shigella flexneri	P0A716	BE0001394	A0A0H3GUB6	95.4	0	kdsA KPHS_32290	Bacterial outer membrane biogenesis; lipopolysaccharide biosynthesis. Carbohydrate biosynthesis; 3-deoxy-D-manno-octulosonate biosynthesis; 3-deoxy-D-manno-octulosonate from D-ribulose 5-phosphate: step 2/3.		CATALYTIC ACTIVITY: Reaction=D-arabinose 5-phosphate + H2O + phosphoenolpyruvate = 3-deoxy-alpha-D-manno-2-octulosonate-8-phosphate + phosphate; Xref=Rhea:RHEA:14053, ChEBI:CHEBI:15377, ChEBI:CHEBI:43474, ChEBI:CHEBI:57693, ChEBI:CHEBI:58702, ChEBI:CHEBI:85985; EC=2.5.1.55; Evidence={ECO:0000256|HAMAP-Rule:MF_00056, ECO:0000256|SAAS:SAAS01123735};		DB03936	1-Deoxy-Ribofuranose-5'-Phosphate	experimental	unknown
268	2.5.1.55	2-dehydro-3-deoxyphosphooctonate aldolase	Shigella flexneri	P0A716	BE0001394	A0A378EE77	95.4	0	kdsA NCTC5046_05810	Bacterial outer membrane biogenesis; lipopolysaccharide biosynthesis. Carbohydrate biosynthesis; 3-deoxy-D-manno-octulosonate biosynthesis; 3-deoxy-D-manno-octulosonate from D-ribulose 5-phosphate: step 2/3.		CATALYTIC ACTIVITY: Reaction=D-arabinose 5-phosphate + H2O + phosphoenolpyruvate = 3-deoxy-alpha-D-manno-2-octulosonate-8-phosphate + phosphate; Xref=Rhea:RHEA:14053, ChEBI:CHEBI:15377, ChEBI:CHEBI:43474, ChEBI:CHEBI:57693, ChEBI:CHEBI:58702, ChEBI:CHEBI:85985; EC=2.5.1.55; Evidence={ECO:0000256|HAMAP-Rule:MF_00056, ECO:0000256|SAAS:SAAS01123735};		DB01819	Phosphoenolpyruvate	experimental	unknown
269	2.5.1.55	2-dehydro-3-deoxyphosphooctonate aldolase	Shigella flexneri	P0A716	BE0001394	A0A378EE77	95.4	0	kdsA NCTC5046_05810	Bacterial outer membrane biogenesis; lipopolysaccharide biosynthesis. Carbohydrate biosynthesis; 3-deoxy-D-manno-octulosonate biosynthesis; 3-deoxy-D-manno-octulosonate from D-ribulose 5-phosphate: step 2/3.		CATALYTIC ACTIVITY: Reaction=D-arabinose 5-phosphate + H2O + phosphoenolpyruvate = 3-deoxy-alpha-D-manno-2-octulosonate-8-phosphate + phosphate; Xref=Rhea:RHEA:14053, ChEBI:CHEBI:15377, ChEBI:CHEBI:43474, ChEBI:CHEBI:57693, ChEBI:CHEBI:58702, ChEBI:CHEBI:85985; EC=2.5.1.55; Evidence={ECO:0000256|HAMAP-Rule:MF_00056, ECO:0000256|SAAS:SAAS01123735};		DB02433	{[(2,2-Dihydroxy-Ethyl)-(2,3,4,5-Tetrahydroxy-6-Phosphonooxy-Hexyl)-Amino]-Methyl}-Phosphonic Acid	experimental	unknown
270	2.5.1.55	2-dehydro-3-deoxyphosphooctonate aldolase	Shigella flexneri	P0A716	BE0001394	A0A378EE77	95.4	0	kdsA NCTC5046_05810	Bacterial outer membrane biogenesis; lipopolysaccharide biosynthesis. Carbohydrate biosynthesis; 3-deoxy-D-manno-octulosonate biosynthesis; 3-deoxy-D-manno-octulosonate from D-ribulose 5-phosphate: step 2/3.		CATALYTIC ACTIVITY: Reaction=D-arabinose 5-phosphate + H2O + phosphoenolpyruvate = 3-deoxy-alpha-D-manno-2-octulosonate-8-phosphate + phosphate; Xref=Rhea:RHEA:14053, ChEBI:CHEBI:15377, ChEBI:CHEBI:43474, ChEBI:CHEBI:57693, ChEBI:CHEBI:58702, ChEBI:CHEBI:85985; EC=2.5.1.55; Evidence={ECO:0000256|HAMAP-Rule:MF_00056, ECO:0000256|SAAS:SAAS01123735};		DB03113	3-Fluoro-2-(Phosphonooxy)Propanoic Acid	experimental	unknown
271	2.5.1.55	2-dehydro-3-deoxyphosphooctonate aldolase	Shigella flexneri	P0A716	BE0001394	A0A378EE77	95.4	0	kdsA NCTC5046_05810	Bacterial outer membrane biogenesis; lipopolysaccharide biosynthesis. Carbohydrate biosynthesis; 3-deoxy-D-manno-octulosonate biosynthesis; 3-deoxy-D-manno-octulosonate from D-ribulose 5-phosphate: step 2/3.		CATALYTIC ACTIVITY: Reaction=D-arabinose 5-phosphate + H2O + phosphoenolpyruvate = 3-deoxy-alpha-D-manno-2-octulosonate-8-phosphate + phosphate; Xref=Rhea:RHEA:14053, ChEBI:CHEBI:15377, ChEBI:CHEBI:43474, ChEBI:CHEBI:57693, ChEBI:CHEBI:58702, ChEBI:CHEBI:85985; EC=2.5.1.55; Evidence={ECO:0000256|HAMAP-Rule:MF_00056, ECO:0000256|SAAS:SAAS01123735};		DB03936	1-Deoxy-Ribofuranose-5'-Phosphate	experimental	unknown
272	2.5.1.55	2-dehydro-3-deoxyphosphooctonate aldolase	Shigella flexneri	P0A716	BE0001394	A0A378BC15	95.4	0	kdsA NCTC5050_04802	Bacterial outer membrane biogenesis; lipopolysaccharide biosynthesis. Carbohydrate biosynthesis; 3-deoxy-D-manno-octulosonate biosynthesis; 3-deoxy-D-manno-octulosonate from D-ribulose 5-phosphate: step 2/3.		CATALYTIC ACTIVITY: Reaction=D-arabinose 5-phosphate + H2O + phosphoenolpyruvate = 3-deoxy-alpha-D-manno-2-octulosonate-8-phosphate + phosphate; Xref=Rhea:RHEA:14053, ChEBI:CHEBI:15377, ChEBI:CHEBI:43474, ChEBI:CHEBI:57693, ChEBI:CHEBI:58702, ChEBI:CHEBI:85985; EC=2.5.1.55; Evidence={ECO:0000256|HAMAP-Rule:MF_00056, ECO:0000256|SAAS:SAAS01123735};		DB01819	Phosphoenolpyruvate	experimental	unknown
273	2.5.1.55	2-dehydro-3-deoxyphosphooctonate aldolase	Shigella flexneri	P0A716	BE0001394	A0A378BC15	95.4	0	kdsA NCTC5050_04802	Bacterial outer membrane biogenesis; lipopolysaccharide biosynthesis. Carbohydrate biosynthesis; 3-deoxy-D-manno-octulosonate biosynthesis; 3-deoxy-D-manno-octulosonate from D-ribulose 5-phosphate: step 2/3.		CATALYTIC ACTIVITY: Reaction=D-arabinose 5-phosphate + H2O + phosphoenolpyruvate = 3-deoxy-alpha-D-manno-2-octulosonate-8-phosphate + phosphate; Xref=Rhea:RHEA:14053, ChEBI:CHEBI:15377, ChEBI:CHEBI:43474, ChEBI:CHEBI:57693, ChEBI:CHEBI:58702, ChEBI:CHEBI:85985; EC=2.5.1.55; Evidence={ECO:0000256|HAMAP-Rule:MF_00056, ECO:0000256|SAAS:SAAS01123735};		DB02433	{[(2,2-Dihydroxy-Ethyl)-(2,3,4,5-Tetrahydroxy-6-Phosphonooxy-Hexyl)-Amino]-Methyl}-Phosphonic Acid	experimental	unknown
274	2.5.1.55	2-dehydro-3-deoxyphosphooctonate aldolase	Shigella flexneri	P0A716	BE0001394	A0A378BC15	95.4	0	kdsA NCTC5050_04802	Bacterial outer membrane biogenesis; lipopolysaccharide biosynthesis. Carbohydrate biosynthesis; 3-deoxy-D-manno-octulosonate biosynthesis; 3-deoxy-D-manno-octulosonate from D-ribulose 5-phosphate: step 2/3.		CATALYTIC ACTIVITY: Reaction=D-arabinose 5-phosphate + H2O + phosphoenolpyruvate = 3-deoxy-alpha-D-manno-2-octulosonate-8-phosphate + phosphate; Xref=Rhea:RHEA:14053, ChEBI:CHEBI:15377, ChEBI:CHEBI:43474, ChEBI:CHEBI:57693, ChEBI:CHEBI:58702, ChEBI:CHEBI:85985; EC=2.5.1.55; Evidence={ECO:0000256|HAMAP-Rule:MF_00056, ECO:0000256|SAAS:SAAS01123735};		DB03113	3-Fluoro-2-(Phosphonooxy)Propanoic Acid	experimental	unknown
275	2.5.1.55	2-dehydro-3-deoxyphosphooctonate aldolase	Shigella flexneri	P0A716	BE0001394	A0A378BC15	95.4	0	kdsA NCTC5050_04802	Bacterial outer membrane biogenesis; lipopolysaccharide biosynthesis. Carbohydrate biosynthesis; 3-deoxy-D-manno-octulosonate biosynthesis; 3-deoxy-D-manno-octulosonate from D-ribulose 5-phosphate: step 2/3.		CATALYTIC ACTIVITY: Reaction=D-arabinose 5-phosphate + H2O + phosphoenolpyruvate = 3-deoxy-alpha-D-manno-2-octulosonate-8-phosphate + phosphate; Xref=Rhea:RHEA:14053, ChEBI:CHEBI:15377, ChEBI:CHEBI:43474, ChEBI:CHEBI:57693, ChEBI:CHEBI:58702, ChEBI:CHEBI:85985; EC=2.5.1.55; Evidence={ECO:0000256|HAMAP-Rule:MF_00056, ECO:0000256|SAAS:SAAS01123735};		DB03936	1-Deoxy-Ribofuranose-5'-Phosphate	experimental	unknown
276	2.5.1.55	2-dehydro-3-deoxyphosphooctonate aldolase	Shigella flexneri	P0A716	BE0001394	A6TAN5	95.4	0	kdsA KPN78578_21950 KPN_02230	Carbohydrate biosynthesis; 3-deoxy-D-manno-octulosonate biosynthesis; 3-deoxy-D-manno-octulosonate from D-ribulose 5-phosphate: step 2/3. Bacterial outer membrane biogenesis; lipopolysaccharide biosynthesis.		CATALYTIC ACTIVITY: Reaction=D-arabinose 5-phosphate + H2O + phosphoenolpyruvate = 3-deoxy-alpha-D-manno-2-octulosonate-8-phosphate + phosphate; Xref=Rhea:RHEA:14053, ChEBI:CHEBI:15377, ChEBI:CHEBI:43474, ChEBI:CHEBI:57693, ChEBI:CHEBI:58702, ChEBI:CHEBI:85985; EC=2.5.1.55; Evidence={ECO:0000255|HAMAP-Rule:MF_00056};		DB01819	Phosphoenolpyruvate	experimental	unknown
277	2.5.1.55	2-dehydro-3-deoxyphosphooctonate aldolase	Shigella flexneri	P0A716	BE0001394	A6TAN5	95.4	0	kdsA KPN78578_21950 KPN_02230	Carbohydrate biosynthesis; 3-deoxy-D-manno-octulosonate biosynthesis; 3-deoxy-D-manno-octulosonate from D-ribulose 5-phosphate: step 2/3. Bacterial outer membrane biogenesis; lipopolysaccharide biosynthesis.		CATALYTIC ACTIVITY: Reaction=D-arabinose 5-phosphate + H2O + phosphoenolpyruvate = 3-deoxy-alpha-D-manno-2-octulosonate-8-phosphate + phosphate; Xref=Rhea:RHEA:14053, ChEBI:CHEBI:15377, ChEBI:CHEBI:43474, ChEBI:CHEBI:57693, ChEBI:CHEBI:58702, ChEBI:CHEBI:85985; EC=2.5.1.55; Evidence={ECO:0000255|HAMAP-Rule:MF_00056};		DB02433	{[(2,2-Dihydroxy-Ethyl)-(2,3,4,5-Tetrahydroxy-6-Phosphonooxy-Hexyl)-Amino]-Methyl}-Phosphonic Acid	experimental	unknown
278	2.5.1.55	2-dehydro-3-deoxyphosphooctonate aldolase	Shigella flexneri	P0A716	BE0001394	A6TAN5	95.4	0	kdsA KPN78578_21950 KPN_02230	Carbohydrate biosynthesis; 3-deoxy-D-manno-octulosonate biosynthesis; 3-deoxy-D-manno-octulosonate from D-ribulose 5-phosphate: step 2/3. Bacterial outer membrane biogenesis; lipopolysaccharide biosynthesis.		CATALYTIC ACTIVITY: Reaction=D-arabinose 5-phosphate + H2O + phosphoenolpyruvate = 3-deoxy-alpha-D-manno-2-octulosonate-8-phosphate + phosphate; Xref=Rhea:RHEA:14053, ChEBI:CHEBI:15377, ChEBI:CHEBI:43474, ChEBI:CHEBI:57693, ChEBI:CHEBI:58702, ChEBI:CHEBI:85985; EC=2.5.1.55; Evidence={ECO:0000255|HAMAP-Rule:MF_00056};		DB03113	3-Fluoro-2-(Phosphonooxy)Propanoic Acid	experimental	unknown
279	2.5.1.55	2-dehydro-3-deoxyphosphooctonate aldolase	Shigella flexneri	P0A716	BE0001394	A6TAN5	95.4	0	kdsA KPN78578_21950 KPN_02230	Carbohydrate biosynthesis; 3-deoxy-D-manno-octulosonate biosynthesis; 3-deoxy-D-manno-octulosonate from D-ribulose 5-phosphate: step 2/3. Bacterial outer membrane biogenesis; lipopolysaccharide biosynthesis.		CATALYTIC ACTIVITY: Reaction=D-arabinose 5-phosphate + H2O + phosphoenolpyruvate = 3-deoxy-alpha-D-manno-2-octulosonate-8-phosphate + phosphate; Xref=Rhea:RHEA:14053, ChEBI:CHEBI:15377, ChEBI:CHEBI:43474, ChEBI:CHEBI:57693, ChEBI:CHEBI:58702, ChEBI:CHEBI:85985; EC=2.5.1.55; Evidence={ECO:0000255|HAMAP-Rule:MF_00056};		DB03936	1-Deoxy-Ribofuranose-5'-Phosphate	experimental	unknown
280	2.5.1.7	UDP-N-acetylglucosamine 1-carboxyvinyltransferase	Enterobacter cloacae subsp. cloacae (strain ATCC 13047 / DSM 30054 / NBRC 13535 / NCDC 279-56)	P33038	BE0001291	A0A378E6U7	93.9	0	murA_2 NCTC5046_02521	Cell wall biogenesis; peptidoglycan biosynthesis.	FUNCTION: Cell wall formation. Adds enolpyruvyl to UDP-N-acetylglucosamine. {ECO:0000256|SAAS:SAAS00767217}.	CATALYTIC ACTIVITY: Reaction=phosphoenolpyruvate + UDP-N-acetyl-alpha-D-glucosamine = phosphate + UDP-N-acetyl-3-O-(1-carboxyvinyl)-alpha-D-glucosamine; Xref=Rhea:RHEA:18681, ChEBI:CHEBI:43474, ChEBI:CHEBI:57705, ChEBI:CHEBI:58702, ChEBI:CHEBI:68483; EC=2.5.1.7; Evidence={ECO:0000256|SAAS:SAAS01124343};		DB04474	1-Anilino-8-Naphthalene Sulfonate	experimental	unknown
281	2.5.1.7	UDP-N-acetylglucosamine 1-carboxyvinyltransferase	Enterobacter cloacae subsp. cloacae (strain ATCC 13047 / DSM 30054 / NBRC 13535 / NCDC 279-56)	P33038	BE0001291	A0A378E6U7	93.9	0	murA_2 NCTC5046_02521	Cell wall biogenesis; peptidoglycan biosynthesis.	FUNCTION: Cell wall formation. Adds enolpyruvyl to UDP-N-acetylglucosamine. {ECO:0000256|SAAS:SAAS00767217}.	CATALYTIC ACTIVITY: Reaction=phosphoenolpyruvate + UDP-N-acetyl-alpha-D-glucosamine = phosphate + UDP-N-acetyl-3-O-(1-carboxyvinyl)-alpha-D-glucosamine; Xref=Rhea:RHEA:18681, ChEBI:CHEBI:43474, ChEBI:CHEBI:57705, ChEBI:CHEBI:58702, ChEBI:CHEBI:68483; EC=2.5.1.7; Evidence={ECO:0000256|SAAS:SAAS01124343};		DB02435	Aminomethylcyclohexane	experimental	unknown
282	2.5.1.7	UDP-N-acetylglucosamine 1-carboxyvinyltransferase	Enterobacter cloacae subsp. cloacae (strain ATCC 13047 / DSM 30054 / NBRC 13535 / NCDC 279-56)	P33038	BE0001291	A0A378E6U7	93.9	0	murA_2 NCTC5046_02521	Cell wall biogenesis; peptidoglycan biosynthesis.	FUNCTION: Cell wall formation. Adds enolpyruvyl to UDP-N-acetylglucosamine. {ECO:0000256|SAAS:SAAS00767217}.	CATALYTIC ACTIVITY: Reaction=phosphoenolpyruvate + UDP-N-acetyl-alpha-D-glucosamine = phosphate + UDP-N-acetyl-3-O-(1-carboxyvinyl)-alpha-D-glucosamine; Xref=Rhea:RHEA:18681, ChEBI:CHEBI:43474, ChEBI:CHEBI:57705, ChEBI:CHEBI:58702, ChEBI:CHEBI:68483; EC=2.5.1.7; Evidence={ECO:0000256|SAAS:SAAS01124343};		DB04174	3'-1-Carboxy-1-Phosphonooxy-Ethoxy-Uridine-Diphosphate-N-Acetylglucosamine	experimental	unknown
283	2.5.1.7	UDP-N-acetylglucosamine 1-carboxyvinyltransferase	Enterobacter cloacae subsp. cloacae (strain ATCC 13047 / DSM 30054 / NBRC 13535 / NCDC 279-56)	P33038	BE0001291	A0A378E6U7	93.9	0	murA_2 NCTC5046_02521	Cell wall biogenesis; peptidoglycan biosynthesis.	FUNCTION: Cell wall formation. Adds enolpyruvyl to UDP-N-acetylglucosamine. {ECO:0000256|SAAS:SAAS00767217}.	CATALYTIC ACTIVITY: Reaction=phosphoenolpyruvate + UDP-N-acetyl-alpha-D-glucosamine = phosphate + UDP-N-acetyl-3-O-(1-carboxyvinyl)-alpha-D-glucosamine; Xref=Rhea:RHEA:18681, ChEBI:CHEBI:43474, ChEBI:CHEBI:57705, ChEBI:CHEBI:58702, ChEBI:CHEBI:68483; EC=2.5.1.7; Evidence={ECO:0000256|SAAS:SAAS01124343};		DB02995	Cyclohexylammonium Ion	experimental	unknown
284	2.5.1.7	UDP-N-acetylglucosamine 1-carboxyvinyltransferase	Enterobacter cloacae subsp. cloacae (strain ATCC 13047 / DSM 30054 / NBRC 13535 / NCDC 279-56)	P33038	BE0001291	A0A378E6U7	93.9	0	murA_2 NCTC5046_02521	Cell wall biogenesis; peptidoglycan biosynthesis.	FUNCTION: Cell wall formation. Adds enolpyruvyl to UDP-N-acetylglucosamine. {ECO:0000256|SAAS:SAAS00767217}.	CATALYTIC ACTIVITY: Reaction=phosphoenolpyruvate + UDP-N-acetyl-alpha-D-glucosamine = phosphate + UDP-N-acetyl-3-O-(1-carboxyvinyl)-alpha-D-glucosamine; Xref=Rhea:RHEA:18681, ChEBI:CHEBI:43474, ChEBI:CHEBI:57705, ChEBI:CHEBI:58702, ChEBI:CHEBI:68483; EC=2.5.1.7; Evidence={ECO:0000256|SAAS:SAAS01124343};		DB01879	(S)-2-{Methyl-[2-(Naphthalene-2-Sulfonylamino)-5-(Naphthalene-2-Sulfonyloxy)-Benzoyl]-Amino}-Succinicacid	experimental	unknown
285	2.5.1.7	UDP-N-acetylglucosamine 1-carboxyvinyltransferase	Enterobacter cloacae subsp. cloacae (strain ATCC 13047 / DSM 30054 / NBRC 13535 / NCDC 279-56)	P33038	BE0001291	A6TEK8	93.6	0	murA KPN78578_35680 KPN_03599	Cell wall biogenesis; peptidoglycan biosynthesis.	FUNCTION: Cell wall formation. Adds enolpyruvyl to UDP-N-acetylglucosamine. {ECO:0000255|HAMAP-Rule:MF_00111}.	CATALYTIC ACTIVITY: Reaction=phosphoenolpyruvate + UDP-N-acetyl-alpha-D-glucosamine = phosphate + UDP-N-acetyl-3-O-(1-carboxyvinyl)-alpha-D-glucosamine; Xref=Rhea:RHEA:18681, ChEBI:CHEBI:43474, ChEBI:CHEBI:57705, ChEBI:CHEBI:58702, ChEBI:CHEBI:68483; EC=2.5.1.7; Evidence={ECO:0000255|HAMAP-Rule:MF_00111};		DB04474	1-Anilino-8-Naphthalene Sulfonate	experimental	unknown
286	2.5.1.7	UDP-N-acetylglucosamine 1-carboxyvinyltransferase	Enterobacter cloacae subsp. cloacae (strain ATCC 13047 / DSM 30054 / NBRC 13535 / NCDC 279-56)	P33038	BE0001291	A6TEK8	93.6	0	murA KPN78578_35680 KPN_03599	Cell wall biogenesis; peptidoglycan biosynthesis.	FUNCTION: Cell wall formation. Adds enolpyruvyl to UDP-N-acetylglucosamine. {ECO:0000255|HAMAP-Rule:MF_00111}.	CATALYTIC ACTIVITY: Reaction=phosphoenolpyruvate + UDP-N-acetyl-alpha-D-glucosamine = phosphate + UDP-N-acetyl-3-O-(1-carboxyvinyl)-alpha-D-glucosamine; Xref=Rhea:RHEA:18681, ChEBI:CHEBI:43474, ChEBI:CHEBI:57705, ChEBI:CHEBI:58702, ChEBI:CHEBI:68483; EC=2.5.1.7; Evidence={ECO:0000255|HAMAP-Rule:MF_00111};		DB02435	Aminomethylcyclohexane	experimental	unknown
287	2.5.1.7	UDP-N-acetylglucosamine 1-carboxyvinyltransferase	Enterobacter cloacae subsp. cloacae (strain ATCC 13047 / DSM 30054 / NBRC 13535 / NCDC 279-56)	P33038	BE0001291	A6TEK8	93.6	0	murA KPN78578_35680 KPN_03599	Cell wall biogenesis; peptidoglycan biosynthesis.	FUNCTION: Cell wall formation. Adds enolpyruvyl to UDP-N-acetylglucosamine. {ECO:0000255|HAMAP-Rule:MF_00111}.	CATALYTIC ACTIVITY: Reaction=phosphoenolpyruvate + UDP-N-acetyl-alpha-D-glucosamine = phosphate + UDP-N-acetyl-3-O-(1-carboxyvinyl)-alpha-D-glucosamine; Xref=Rhea:RHEA:18681, ChEBI:CHEBI:43474, ChEBI:CHEBI:57705, ChEBI:CHEBI:58702, ChEBI:CHEBI:68483; EC=2.5.1.7; Evidence={ECO:0000255|HAMAP-Rule:MF_00111};		DB04174	3'-1-Carboxy-1-Phosphonooxy-Ethoxy-Uridine-Diphosphate-N-Acetylglucosamine	experimental	unknown
288	2.5.1.7	UDP-N-acetylglucosamine 1-carboxyvinyltransferase	Enterobacter cloacae subsp. cloacae (strain ATCC 13047 / DSM 30054 / NBRC 13535 / NCDC 279-56)	P33038	BE0001291	A6TEK8	93.6	0	murA KPN78578_35680 KPN_03599	Cell wall biogenesis; peptidoglycan biosynthesis.	FUNCTION: Cell wall formation. Adds enolpyruvyl to UDP-N-acetylglucosamine. {ECO:0000255|HAMAP-Rule:MF_00111}.	CATALYTIC ACTIVITY: Reaction=phosphoenolpyruvate + UDP-N-acetyl-alpha-D-glucosamine = phosphate + UDP-N-acetyl-3-O-(1-carboxyvinyl)-alpha-D-glucosamine; Xref=Rhea:RHEA:18681, ChEBI:CHEBI:43474, ChEBI:CHEBI:57705, ChEBI:CHEBI:58702, ChEBI:CHEBI:68483; EC=2.5.1.7; Evidence={ECO:0000255|HAMAP-Rule:MF_00111};		DB02995	Cyclohexylammonium Ion	experimental	unknown
289	2.5.1.7	UDP-N-acetylglucosamine 1-carboxyvinyltransferase	Enterobacter cloacae subsp. cloacae (strain ATCC 13047 / DSM 30054 / NBRC 13535 / NCDC 279-56)	P33038	BE0001291	A6TEK8	93.6	0	murA KPN78578_35680 KPN_03599	Cell wall biogenesis; peptidoglycan biosynthesis.	FUNCTION: Cell wall formation. Adds enolpyruvyl to UDP-N-acetylglucosamine. {ECO:0000255|HAMAP-Rule:MF_00111}.	CATALYTIC ACTIVITY: Reaction=phosphoenolpyruvate + UDP-N-acetyl-alpha-D-glucosamine = phosphate + UDP-N-acetyl-3-O-(1-carboxyvinyl)-alpha-D-glucosamine; Xref=Rhea:RHEA:18681, ChEBI:CHEBI:43474, ChEBI:CHEBI:57705, ChEBI:CHEBI:58702, ChEBI:CHEBI:68483; EC=2.5.1.7; Evidence={ECO:0000255|HAMAP-Rule:MF_00111};		DB01879	(S)-2-{Methyl-[2-(Naphthalene-2-Sulfonylamino)-5-(Naphthalene-2-Sulfonyloxy)-Benzoyl]-Amino}-Succinicacid	experimental	unknown
290	2.5.1.7	UDP-N-acetylglucosamine 1-carboxyvinyltransferase	Enterobacter cloacae subsp. cloacae (strain ATCC 13047 / DSM 30054 / NBRC 13535 / NCDC 279-56)	P33038	BE0001291	A0A0H3GYZ6	93.6	0	murA KPHS_47380	Cell wall biogenesis; peptidoglycan biosynthesis.	FUNCTION: Cell wall formation. Adds enolpyruvyl to UDP-N-acetylglucosamine. {ECO:0000256|HAMAP-Rule:MF_00111, ECO:0000256|SAAS:SAAS00767217}.	CATALYTIC ACTIVITY: Reaction=phosphoenolpyruvate + UDP-N-acetyl-alpha-D-glucosamine = phosphate + UDP-N-acetyl-3-O-(1-carboxyvinyl)-alpha-D-glucosamine; Xref=Rhea:RHEA:18681, ChEBI:CHEBI:43474, ChEBI:CHEBI:57705, ChEBI:CHEBI:58702, ChEBI:CHEBI:68483; EC=2.5.1.7; Evidence={ECO:0000256|HAMAP-Rule:MF_00111, ECO:0000256|SAAS:SAAS01124343};		DB04474	1-Anilino-8-Naphthalene Sulfonate	experimental	unknown
291	2.5.1.7	UDP-N-acetylglucosamine 1-carboxyvinyltransferase	Enterobacter cloacae subsp. cloacae (strain ATCC 13047 / DSM 30054 / NBRC 13535 / NCDC 279-56)	P33038	BE0001291	A0A0H3GYZ6	93.6	0	murA KPHS_47380	Cell wall biogenesis; peptidoglycan biosynthesis.	FUNCTION: Cell wall formation. Adds enolpyruvyl to UDP-N-acetylglucosamine. {ECO:0000256|HAMAP-Rule:MF_00111, ECO:0000256|SAAS:SAAS00767217}.	CATALYTIC ACTIVITY: Reaction=phosphoenolpyruvate + UDP-N-acetyl-alpha-D-glucosamine = phosphate + UDP-N-acetyl-3-O-(1-carboxyvinyl)-alpha-D-glucosamine; Xref=Rhea:RHEA:18681, ChEBI:CHEBI:43474, ChEBI:CHEBI:57705, ChEBI:CHEBI:58702, ChEBI:CHEBI:68483; EC=2.5.1.7; Evidence={ECO:0000256|HAMAP-Rule:MF_00111, ECO:0000256|SAAS:SAAS01124343};		DB02435	Aminomethylcyclohexane	experimental	unknown
292	2.5.1.7	UDP-N-acetylglucosamine 1-carboxyvinyltransferase	Enterobacter cloacae subsp. cloacae (strain ATCC 13047 / DSM 30054 / NBRC 13535 / NCDC 279-56)	P33038	BE0001291	A0A0H3GYZ6	93.6	0	murA KPHS_47380	Cell wall biogenesis; peptidoglycan biosynthesis.	FUNCTION: Cell wall formation. Adds enolpyruvyl to UDP-N-acetylglucosamine. {ECO:0000256|HAMAP-Rule:MF_00111, ECO:0000256|SAAS:SAAS00767217}.	CATALYTIC ACTIVITY: Reaction=phosphoenolpyruvate + UDP-N-acetyl-alpha-D-glucosamine = phosphate + UDP-N-acetyl-3-O-(1-carboxyvinyl)-alpha-D-glucosamine; Xref=Rhea:RHEA:18681, ChEBI:CHEBI:43474, ChEBI:CHEBI:57705, ChEBI:CHEBI:58702, ChEBI:CHEBI:68483; EC=2.5.1.7; Evidence={ECO:0000256|HAMAP-Rule:MF_00111, ECO:0000256|SAAS:SAAS01124343};		DB04174	3'-1-Carboxy-1-Phosphonooxy-Ethoxy-Uridine-Diphosphate-N-Acetylglucosamine	experimental	unknown
293	2.5.1.7	UDP-N-acetylglucosamine 1-carboxyvinyltransferase	Enterobacter cloacae subsp. cloacae (strain ATCC 13047 / DSM 30054 / NBRC 13535 / NCDC 279-56)	P33038	BE0001291	A0A0H3GYZ6	93.6	0	murA KPHS_47380	Cell wall biogenesis; peptidoglycan biosynthesis.	FUNCTION: Cell wall formation. Adds enolpyruvyl to UDP-N-acetylglucosamine. {ECO:0000256|HAMAP-Rule:MF_00111, ECO:0000256|SAAS:SAAS00767217}.	CATALYTIC ACTIVITY: Reaction=phosphoenolpyruvate + UDP-N-acetyl-alpha-D-glucosamine = phosphate + UDP-N-acetyl-3-O-(1-carboxyvinyl)-alpha-D-glucosamine; Xref=Rhea:RHEA:18681, ChEBI:CHEBI:43474, ChEBI:CHEBI:57705, ChEBI:CHEBI:58702, ChEBI:CHEBI:68483; EC=2.5.1.7; Evidence={ECO:0000256|HAMAP-Rule:MF_00111, ECO:0000256|SAAS:SAAS01124343};		DB02995	Cyclohexylammonium Ion	experimental	unknown
294	2.5.1.7	UDP-N-acetylglucosamine 1-carboxyvinyltransferase	Enterobacter cloacae subsp. cloacae (strain ATCC 13047 / DSM 30054 / NBRC 13535 / NCDC 279-56)	P33038	BE0001291	A0A0H3GYZ6	93.6	0	murA KPHS_47380	Cell wall biogenesis; peptidoglycan biosynthesis.	FUNCTION: Cell wall formation. Adds enolpyruvyl to UDP-N-acetylglucosamine. {ECO:0000256|HAMAP-Rule:MF_00111, ECO:0000256|SAAS:SAAS00767217}.	CATALYTIC ACTIVITY: Reaction=phosphoenolpyruvate + UDP-N-acetyl-alpha-D-glucosamine = phosphate + UDP-N-acetyl-3-O-(1-carboxyvinyl)-alpha-D-glucosamine; Xref=Rhea:RHEA:18681, ChEBI:CHEBI:43474, ChEBI:CHEBI:57705, ChEBI:CHEBI:58702, ChEBI:CHEBI:68483; EC=2.5.1.7; Evidence={ECO:0000256|HAMAP-Rule:MF_00111, ECO:0000256|SAAS:SAAS01124343};		DB01879	(S)-2-{Methyl-[2-(Naphthalene-2-Sulfonylamino)-5-(Naphthalene-2-Sulfonyloxy)-Benzoyl]-Amino}-Succinicacid	experimental	unknown
295	2.5.1.7	UDP-N-acetylglucosamine 1-carboxyvinyltransferase	Enterobacter cloacae subsp. cloacae (strain ATCC 13047 / DSM 30054 / NBRC 13535 / NCDC 279-56)	P33038	BE0001291	A0A378AHV3	93.6	0	murA NCTC5050_02435	Cell wall biogenesis; peptidoglycan biosynthesis.	FUNCTION: Cell wall formation. Adds enolpyruvyl to UDP-N-acetylglucosamine. {ECO:0000256|HAMAP-Rule:MF_00111, ECO:0000256|SAAS:SAAS00767217}.	CATALYTIC ACTIVITY: Reaction=phosphoenolpyruvate + UDP-N-acetyl-alpha-D-glucosamine = phosphate + UDP-N-acetyl-3-O-(1-carboxyvinyl)-alpha-D-glucosamine; Xref=Rhea:RHEA:18681, ChEBI:CHEBI:43474, ChEBI:CHEBI:57705, ChEBI:CHEBI:58702, ChEBI:CHEBI:68483; EC=2.5.1.7; Evidence={ECO:0000256|HAMAP-Rule:MF_00111, ECO:0000256|SAAS:SAAS01124343};		DB04474	1-Anilino-8-Naphthalene Sulfonate	experimental	unknown
296	2.5.1.7	UDP-N-acetylglucosamine 1-carboxyvinyltransferase	Enterobacter cloacae subsp. cloacae (strain ATCC 13047 / DSM 30054 / NBRC 13535 / NCDC 279-56)	P33038	BE0001291	A0A378AHV3	93.6	0	murA NCTC5050_02435	Cell wall biogenesis; peptidoglycan biosynthesis.	FUNCTION: Cell wall formation. Adds enolpyruvyl to UDP-N-acetylglucosamine. {ECO:0000256|HAMAP-Rule:MF_00111, ECO:0000256|SAAS:SAAS00767217}.	CATALYTIC ACTIVITY: Reaction=phosphoenolpyruvate + UDP-N-acetyl-alpha-D-glucosamine = phosphate + UDP-N-acetyl-3-O-(1-carboxyvinyl)-alpha-D-glucosamine; Xref=Rhea:RHEA:18681, ChEBI:CHEBI:43474, ChEBI:CHEBI:57705, ChEBI:CHEBI:58702, ChEBI:CHEBI:68483; EC=2.5.1.7; Evidence={ECO:0000256|HAMAP-Rule:MF_00111, ECO:0000256|SAAS:SAAS01124343};		DB02435	Aminomethylcyclohexane	experimental	unknown
297	2.5.1.7	UDP-N-acetylglucosamine 1-carboxyvinyltransferase	Enterobacter cloacae subsp. cloacae (strain ATCC 13047 / DSM 30054 / NBRC 13535 / NCDC 279-56)	P33038	BE0001291	A0A378AHV3	93.6	0	murA NCTC5050_02435	Cell wall biogenesis; peptidoglycan biosynthesis.	FUNCTION: Cell wall formation. Adds enolpyruvyl to UDP-N-acetylglucosamine. {ECO:0000256|HAMAP-Rule:MF_00111, ECO:0000256|SAAS:SAAS00767217}.	CATALYTIC ACTIVITY: Reaction=phosphoenolpyruvate + UDP-N-acetyl-alpha-D-glucosamine = phosphate + UDP-N-acetyl-3-O-(1-carboxyvinyl)-alpha-D-glucosamine; Xref=Rhea:RHEA:18681, ChEBI:CHEBI:43474, ChEBI:CHEBI:57705, ChEBI:CHEBI:58702, ChEBI:CHEBI:68483; EC=2.5.1.7; Evidence={ECO:0000256|HAMAP-Rule:MF_00111, ECO:0000256|SAAS:SAAS01124343};		DB04174	3'-1-Carboxy-1-Phosphonooxy-Ethoxy-Uridine-Diphosphate-N-Acetylglucosamine	experimental	unknown
298	2.5.1.7	UDP-N-acetylglucosamine 1-carboxyvinyltransferase	Enterobacter cloacae subsp. cloacae (strain ATCC 13047 / DSM 30054 / NBRC 13535 / NCDC 279-56)	P33038	BE0001291	A0A378AHV3	93.6	0	murA NCTC5050_02435	Cell wall biogenesis; peptidoglycan biosynthesis.	FUNCTION: Cell wall formation. Adds enolpyruvyl to UDP-N-acetylglucosamine. {ECO:0000256|HAMAP-Rule:MF_00111, ECO:0000256|SAAS:SAAS00767217}.	CATALYTIC ACTIVITY: Reaction=phosphoenolpyruvate + UDP-N-acetyl-alpha-D-glucosamine = phosphate + UDP-N-acetyl-3-O-(1-carboxyvinyl)-alpha-D-glucosamine; Xref=Rhea:RHEA:18681, ChEBI:CHEBI:43474, ChEBI:CHEBI:57705, ChEBI:CHEBI:58702, ChEBI:CHEBI:68483; EC=2.5.1.7; Evidence={ECO:0000256|HAMAP-Rule:MF_00111, ECO:0000256|SAAS:SAAS01124343};		DB02995	Cyclohexylammonium Ion	experimental	unknown
299	2.5.1.7	UDP-N-acetylglucosamine 1-carboxyvinyltransferase	Enterobacter cloacae subsp. cloacae (strain ATCC 13047 / DSM 30054 / NBRC 13535 / NCDC 279-56)	P33038	BE0001291	A0A378AHV3	93.6	0	murA NCTC5050_02435	Cell wall biogenesis; peptidoglycan biosynthesis.	FUNCTION: Cell wall formation. Adds enolpyruvyl to UDP-N-acetylglucosamine. {ECO:0000256|HAMAP-Rule:MF_00111, ECO:0000256|SAAS:SAAS00767217}.	CATALYTIC ACTIVITY: Reaction=phosphoenolpyruvate + UDP-N-acetyl-alpha-D-glucosamine = phosphate + UDP-N-acetyl-3-O-(1-carboxyvinyl)-alpha-D-glucosamine; Xref=Rhea:RHEA:18681, ChEBI:CHEBI:43474, ChEBI:CHEBI:57705, ChEBI:CHEBI:58702, ChEBI:CHEBI:68483; EC=2.5.1.7; Evidence={ECO:0000256|HAMAP-Rule:MF_00111, ECO:0000256|SAAS:SAAS01124343};		DB01879	(S)-2-{Methyl-[2-(Naphthalene-2-Sulfonylamino)-5-(Naphthalene-2-Sulfonyloxy)-Benzoyl]-Amino}-Succinicacid	experimental	unknown
300	2.5.1.7	UDP-N-acetylglucosamine 1-carboxyvinyltransferase	Escherichia coli (strain K12)	P0A749	BE0000468	A6TEK8	92.1	0	murA KPN78578_35680 KPN_03599	Cell wall biogenesis; peptidoglycan biosynthesis.	FUNCTION: Cell wall formation. Adds enolpyruvyl to UDP-N-acetylglucosamine. {ECO:0000255|HAMAP-Rule:MF_00111}.	CATALYTIC ACTIVITY: Reaction=phosphoenolpyruvate + UDP-N-acetyl-alpha-D-glucosamine = phosphate + UDP-N-acetyl-3-O-(1-carboxyvinyl)-alpha-D-glucosamine; Xref=Rhea:RHEA:18681, ChEBI:CHEBI:43474, ChEBI:CHEBI:57705, ChEBI:CHEBI:58702, ChEBI:CHEBI:68483; EC=2.5.1.7; Evidence={ECO:0000255|HAMAP-Rule:MF_00111};		DB00828	Fosfomycin	approved	yes	inhibitor
301	2.5.1.7	UDP-N-acetylglucosamine 1-carboxyvinyltransferase	Escherichia coli (strain K12)	P0A749	BE0000468	A0A378E6U7	92.4	0	murA_2 NCTC5046_02521	Cell wall biogenesis; peptidoglycan biosynthesis.	FUNCTION: Cell wall formation. Adds enolpyruvyl to UDP-N-acetylglucosamine. {ECO:0000256|SAAS:SAAS00767217}.	CATALYTIC ACTIVITY: Reaction=phosphoenolpyruvate + UDP-N-acetyl-alpha-D-glucosamine = phosphate + UDP-N-acetyl-3-O-(1-carboxyvinyl)-alpha-D-glucosamine; Xref=Rhea:RHEA:18681, ChEBI:CHEBI:43474, ChEBI:CHEBI:57705, ChEBI:CHEBI:58702, ChEBI:CHEBI:68483; EC=2.5.1.7; Evidence={ECO:0000256|SAAS:SAAS01124343};		DB00828	Fosfomycin	approved	yes	inhibitor
302	2.5.1.7	UDP-N-acetylglucosamine 1-carboxyvinyltransferase	Escherichia coli (strain K12)	P0A749	BE0000468	A0A0H3GYZ6	92.1	0	murA KPHS_47380	Cell wall biogenesis; peptidoglycan biosynthesis.	FUNCTION: Cell wall formation. Adds enolpyruvyl to UDP-N-acetylglucosamine. {ECO:0000256|HAMAP-Rule:MF_00111, ECO:0000256|SAAS:SAAS00767217}.	CATALYTIC ACTIVITY: Reaction=phosphoenolpyruvate + UDP-N-acetyl-alpha-D-glucosamine = phosphate + UDP-N-acetyl-3-O-(1-carboxyvinyl)-alpha-D-glucosamine; Xref=Rhea:RHEA:18681, ChEBI:CHEBI:43474, ChEBI:CHEBI:57705, ChEBI:CHEBI:58702, ChEBI:CHEBI:68483; EC=2.5.1.7; Evidence={ECO:0000256|HAMAP-Rule:MF_00111, ECO:0000256|SAAS:SAAS01124343};		DB00828	Fosfomycin	approved	yes	inhibitor
303	2.5.1.7	UDP-N-acetylglucosamine 1-carboxyvinyltransferase	Escherichia coli (strain K12)	P0A749	BE0000468	A0A378AHV3	92.1	0	murA NCTC5050_02435	Cell wall biogenesis; peptidoglycan biosynthesis.	FUNCTION: Cell wall formation. Adds enolpyruvyl to UDP-N-acetylglucosamine. {ECO:0000256|HAMAP-Rule:MF_00111, ECO:0000256|SAAS:SAAS00767217}.	CATALYTIC ACTIVITY: Reaction=phosphoenolpyruvate + UDP-N-acetyl-alpha-D-glucosamine = phosphate + UDP-N-acetyl-3-O-(1-carboxyvinyl)-alpha-D-glucosamine; Xref=Rhea:RHEA:18681, ChEBI:CHEBI:43474, ChEBI:CHEBI:57705, ChEBI:CHEBI:58702, ChEBI:CHEBI:68483; EC=2.5.1.7; Evidence={ECO:0000256|HAMAP-Rule:MF_00111, ECO:0000256|SAAS:SAAS01124343};		DB00828	Fosfomycin	approved	yes	inhibitor
304	2.5.1.7	UDP-N-acetylglucosamine 1-carboxyvinyltransferase	Shigella flexneri	P0A751	BE0001252	A0A378E6U7	92.4	0	murA_2 NCTC5046_02521	Cell wall biogenesis; peptidoglycan biosynthesis.	FUNCTION: Cell wall formation. Adds enolpyruvyl to UDP-N-acetylglucosamine. {ECO:0000256|SAAS:SAAS00767217}.	CATALYTIC ACTIVITY: Reaction=phosphoenolpyruvate + UDP-N-acetyl-alpha-D-glucosamine = phosphate + UDP-N-acetyl-3-O-(1-carboxyvinyl)-alpha-D-glucosamine; Xref=Rhea:RHEA:18681, ChEBI:CHEBI:43474, ChEBI:CHEBI:57705, ChEBI:CHEBI:58702, ChEBI:CHEBI:68483; EC=2.5.1.7; Evidence={ECO:0000256|SAAS:SAAS01124343};		DB03397	Uridine-Diphosphate-N-Acetylglucosamine	experimental	unknown
305	2.5.1.7	UDP-N-acetylglucosamine 1-carboxyvinyltransferase	Shigella flexneri	P0A751	BE0001252	A0A0H3GYZ6	92.1	0	murA KPHS_47380	Cell wall biogenesis; peptidoglycan biosynthesis.	FUNCTION: Cell wall formation. Adds enolpyruvyl to UDP-N-acetylglucosamine. {ECO:0000256|HAMAP-Rule:MF_00111, ECO:0000256|SAAS:SAAS00767217}.	CATALYTIC ACTIVITY: Reaction=phosphoenolpyruvate + UDP-N-acetyl-alpha-D-glucosamine = phosphate + UDP-N-acetyl-3-O-(1-carboxyvinyl)-alpha-D-glucosamine; Xref=Rhea:RHEA:18681, ChEBI:CHEBI:43474, ChEBI:CHEBI:57705, ChEBI:CHEBI:58702, ChEBI:CHEBI:68483; EC=2.5.1.7; Evidence={ECO:0000256|HAMAP-Rule:MF_00111, ECO:0000256|SAAS:SAAS01124343};		DB03397	Uridine-Diphosphate-N-Acetylglucosamine	experimental	unknown
306	2.5.1.7	UDP-N-acetylglucosamine 1-carboxyvinyltransferase	Shigella flexneri	P0A751	BE0001252	A0A378AHV3	92.1	0	murA NCTC5050_02435	Cell wall biogenesis; peptidoglycan biosynthesis.	FUNCTION: Cell wall formation. Adds enolpyruvyl to UDP-N-acetylglucosamine. {ECO:0000256|HAMAP-Rule:MF_00111, ECO:0000256|SAAS:SAAS00767217}.	CATALYTIC ACTIVITY: Reaction=phosphoenolpyruvate + UDP-N-acetyl-alpha-D-glucosamine = phosphate + UDP-N-acetyl-3-O-(1-carboxyvinyl)-alpha-D-glucosamine; Xref=Rhea:RHEA:18681, ChEBI:CHEBI:43474, ChEBI:CHEBI:57705, ChEBI:CHEBI:58702, ChEBI:CHEBI:68483; EC=2.5.1.7; Evidence={ECO:0000256|HAMAP-Rule:MF_00111, ECO:0000256|SAAS:SAAS01124343};		DB03397	Uridine-Diphosphate-N-Acetylglucosamine	experimental	unknown
307	2.5.1.7	UDP-N-acetylglucosamine 1-carboxyvinyltransferase	Shigella flexneri	P0A751	BE0001252	A6TEK8	92.1	0	murA KPN78578_35680 KPN_03599	Cell wall biogenesis; peptidoglycan biosynthesis.	FUNCTION: Cell wall formation. Adds enolpyruvyl to UDP-N-acetylglucosamine. {ECO:0000255|HAMAP-Rule:MF_00111}.	CATALYTIC ACTIVITY: Reaction=phosphoenolpyruvate + UDP-N-acetyl-alpha-D-glucosamine = phosphate + UDP-N-acetyl-3-O-(1-carboxyvinyl)-alpha-D-glucosamine; Xref=Rhea:RHEA:18681, ChEBI:CHEBI:43474, ChEBI:CHEBI:57705, ChEBI:CHEBI:58702, ChEBI:CHEBI:68483; EC=2.5.1.7; Evidence={ECO:0000255|HAMAP-Rule:MF_00111};		DB03397	Uridine-Diphosphate-N-Acetylglucosamine	experimental	unknown
308	2.6.1.16	Glutamine--fructose-6-phosphate aminotransferase [isomerizing]	Escherichia coli (strain K12)	P17169	BE0001423	A0A378E908	92	0	glmS_1 glmS NCTC5046_03130		FUNCTION: Catalyzes the first step in hexosamine metabolism, converting fructose-6P into glucosamine-6P using glutamine as a nitrogen source. {ECO:0000256|HAMAP-Rule:MF_00164}.	CATALYTIC ACTIVITY: Reaction=D-fructose 6-phosphate + L-glutamine = D-glucosamine 6-phosphate + L-glutamate; Xref=Rhea:RHEA:13237, ChEBI:CHEBI:29985, ChEBI:CHEBI:58359, ChEBI:CHEBI:58725, ChEBI:CHEBI:61527; EC=2.6.1.16; Evidence={ECO:0000256|HAMAP-Rule:MF_00164};		DB03814	2-(N-Morpholino)-Ethanesulfonic Acid	experimental	unknown
309	2.6.1.16	Glutamine--fructose-6-phosphate aminotransferase [isomerizing]	Escherichia coli (strain K12)	P17169	BE0001423	A0A378E908	92	0	glmS_1 glmS NCTC5046_03130		FUNCTION: Catalyzes the first step in hexosamine metabolism, converting fructose-6P into glucosamine-6P using glutamine as a nitrogen source. {ECO:0000256|HAMAP-Rule:MF_00164}.	CATALYTIC ACTIVITY: Reaction=D-fructose 6-phosphate + L-glutamine = D-glucosamine 6-phosphate + L-glutamate; Xref=Rhea:RHEA:13237, ChEBI:CHEBI:29985, ChEBI:CHEBI:58359, ChEBI:CHEBI:58725, ChEBI:CHEBI:61527; EC=2.6.1.16; Evidence={ECO:0000256|HAMAP-Rule:MF_00164};		DB03581	Glucose-6-Phosphate	experimental	unknown
310	2.6.1.16	Glutamine--fructose-6-phosphate aminotransferase [isomerizing]	Escherichia coli (strain K12)	P17169	BE0001423	A0A378E908	92	0	glmS_1 glmS NCTC5046_03130		FUNCTION: Catalyzes the first step in hexosamine metabolism, converting fructose-6P into glucosamine-6P using glutamine as a nitrogen source. {ECO:0000256|HAMAP-Rule:MF_00164}.	CATALYTIC ACTIVITY: Reaction=D-fructose 6-phosphate + L-glutamine = D-glucosamine 6-phosphate + L-glutamate; Xref=Rhea:RHEA:13237, ChEBI:CHEBI:29985, ChEBI:CHEBI:58359, ChEBI:CHEBI:58725, ChEBI:CHEBI:61527; EC=2.6.1.16; Evidence={ECO:0000256|HAMAP-Rule:MF_00164};		DB02657	Glucosamine 6-Phosphate	experimental	unknown
311	2.6.1.16	Glutamine--fructose-6-phosphate aminotransferase [isomerizing]	Escherichia coli (strain K12)	P17169	BE0001423	A0A378E908	92	0	glmS_1 glmS NCTC5046_03130		FUNCTION: Catalyzes the first step in hexosamine metabolism, converting fructose-6P into glucosamine-6P using glutamine as a nitrogen source. {ECO:0000256|HAMAP-Rule:MF_00164}.	CATALYTIC ACTIVITY: Reaction=D-fructose 6-phosphate + L-glutamine = D-glucosamine 6-phosphate + L-glutamate; Xref=Rhea:RHEA:13237, ChEBI:CHEBI:29985, ChEBI:CHEBI:58359, ChEBI:CHEBI:58725, ChEBI:CHEBI:61527; EC=2.6.1.16; Evidence={ECO:0000256|HAMAP-Rule:MF_00164};		DB02007	alpha-D-glucose 6-phosphate	experimental	unknown
312	2.6.1.16	Glutamine--fructose-6-phosphate aminotransferase [isomerizing]	Escherichia coli (strain K12)	P17169	BE0001423	A0A378E908	92	0	glmS_1 glmS NCTC5046_03130		FUNCTION: Catalyzes the first step in hexosamine metabolism, converting fructose-6P into glucosamine-6P using glutamine as a nitrogen source. {ECO:0000256|HAMAP-Rule:MF_00164}.	CATALYTIC ACTIVITY: Reaction=D-fructose 6-phosphate + L-glutamine = D-glucosamine 6-phosphate + L-glutamate; Xref=Rhea:RHEA:13237, ChEBI:CHEBI:29985, ChEBI:CHEBI:58359, ChEBI:CHEBI:58725, ChEBI:CHEBI:61527; EC=2.6.1.16; Evidence={ECO:0000256|HAMAP-Rule:MF_00164};		DB02446	Glutamine Hydroxamate	experimental	unknown
313	2.6.1.16	Glutamine--fructose-6-phosphate aminotransferase [isomerizing]	Escherichia coli (strain K12)	P17169	BE0001423	A0A378E908	92	0	glmS_1 glmS NCTC5046_03130		FUNCTION: Catalyzes the first step in hexosamine metabolism, converting fructose-6P into glucosamine-6P using glutamine as a nitrogen source. {ECO:0000256|HAMAP-Rule:MF_00164}.	CATALYTIC ACTIVITY: Reaction=D-fructose 6-phosphate + L-glutamine = D-glucosamine 6-phosphate + L-glutamate; Xref=Rhea:RHEA:13237, ChEBI:CHEBI:29985, ChEBI:CHEBI:58359, ChEBI:CHEBI:58725, ChEBI:CHEBI:61527; EC=2.6.1.16; Evidence={ECO:0000256|HAMAP-Rule:MF_00164};		DB02445	2-Deoxy-2-Amino Glucitol-6-Phosphate	experimental	unknown
314	2.6.1.16	Glutamine--fructose-6-phosphate aminotransferase [isomerizing]	Escherichia coli (strain K12)	P17169	BE0001423	A0A0H3H4X5	92	0	glmS KPHS_53010		FUNCTION: Catalyzes the first step in hexosamine metabolism, converting fructose-6P into glucosamine-6P using glutamine as a nitrogen source. {ECO:0000256|HAMAP-Rule:MF_00164}.	CATALYTIC ACTIVITY: Reaction=D-fructose 6-phosphate + L-glutamine = D-glucosamine 6-phosphate + L-glutamate; Xref=Rhea:RHEA:13237, ChEBI:CHEBI:29985, ChEBI:CHEBI:58359, ChEBI:CHEBI:58725, ChEBI:CHEBI:61527; EC=2.6.1.16; Evidence={ECO:0000256|HAMAP-Rule:MF_00164};		DB03814	2-(N-Morpholino)-Ethanesulfonic Acid	experimental	unknown
315	2.6.1.16	Glutamine--fructose-6-phosphate aminotransferase [isomerizing]	Escherichia coli (strain K12)	P17169	BE0001423	A0A0H3H4X5	92	0	glmS KPHS_53010		FUNCTION: Catalyzes the first step in hexosamine metabolism, converting fructose-6P into glucosamine-6P using glutamine as a nitrogen source. {ECO:0000256|HAMAP-Rule:MF_00164}.	CATALYTIC ACTIVITY: Reaction=D-fructose 6-phosphate + L-glutamine = D-glucosamine 6-phosphate + L-glutamate; Xref=Rhea:RHEA:13237, ChEBI:CHEBI:29985, ChEBI:CHEBI:58359, ChEBI:CHEBI:58725, ChEBI:CHEBI:61527; EC=2.6.1.16; Evidence={ECO:0000256|HAMAP-Rule:MF_00164};		DB03581	Glucose-6-Phosphate	experimental	unknown
316	2.6.1.16	Glutamine--fructose-6-phosphate aminotransferase [isomerizing]	Escherichia coli (strain K12)	P17169	BE0001423	A0A0H3H4X5	92	0	glmS KPHS_53010		FUNCTION: Catalyzes the first step in hexosamine metabolism, converting fructose-6P into glucosamine-6P using glutamine as a nitrogen source. {ECO:0000256|HAMAP-Rule:MF_00164}.	CATALYTIC ACTIVITY: Reaction=D-fructose 6-phosphate + L-glutamine = D-glucosamine 6-phosphate + L-glutamate; Xref=Rhea:RHEA:13237, ChEBI:CHEBI:29985, ChEBI:CHEBI:58359, ChEBI:CHEBI:58725, ChEBI:CHEBI:61527; EC=2.6.1.16; Evidence={ECO:0000256|HAMAP-Rule:MF_00164};		DB02657	Glucosamine 6-Phosphate	experimental	unknown
317	2.6.1.16	Glutamine--fructose-6-phosphate aminotransferase [isomerizing]	Escherichia coli (strain K12)	P17169	BE0001423	A0A0H3H4X5	92	0	glmS KPHS_53010		FUNCTION: Catalyzes the first step in hexosamine metabolism, converting fructose-6P into glucosamine-6P using glutamine as a nitrogen source. {ECO:0000256|HAMAP-Rule:MF_00164}.	CATALYTIC ACTIVITY: Reaction=D-fructose 6-phosphate + L-glutamine = D-glucosamine 6-phosphate + L-glutamate; Xref=Rhea:RHEA:13237, ChEBI:CHEBI:29985, ChEBI:CHEBI:58359, ChEBI:CHEBI:58725, ChEBI:CHEBI:61527; EC=2.6.1.16; Evidence={ECO:0000256|HAMAP-Rule:MF_00164};		DB02007	alpha-D-glucose 6-phosphate	experimental	unknown
318	2.6.1.16	Glutamine--fructose-6-phosphate aminotransferase [isomerizing]	Escherichia coli (strain K12)	P17169	BE0001423	A0A0H3H4X5	92	0	glmS KPHS_53010		FUNCTION: Catalyzes the first step in hexosamine metabolism, converting fructose-6P into glucosamine-6P using glutamine as a nitrogen source. {ECO:0000256|HAMAP-Rule:MF_00164}.	CATALYTIC ACTIVITY: Reaction=D-fructose 6-phosphate + L-glutamine = D-glucosamine 6-phosphate + L-glutamate; Xref=Rhea:RHEA:13237, ChEBI:CHEBI:29985, ChEBI:CHEBI:58359, ChEBI:CHEBI:58725, ChEBI:CHEBI:61527; EC=2.6.1.16; Evidence={ECO:0000256|HAMAP-Rule:MF_00164};		DB02446	Glutamine Hydroxamate	experimental	unknown
319	2.6.1.16	Glutamine--fructose-6-phosphate aminotransferase [isomerizing]	Escherichia coli (strain K12)	P17169	BE0001423	A0A0H3H4X5	92	0	glmS KPHS_53010		FUNCTION: Catalyzes the first step in hexosamine metabolism, converting fructose-6P into glucosamine-6P using glutamine as a nitrogen source. {ECO:0000256|HAMAP-Rule:MF_00164}.	CATALYTIC ACTIVITY: Reaction=D-fructose 6-phosphate + L-glutamine = D-glucosamine 6-phosphate + L-glutamate; Xref=Rhea:RHEA:13237, ChEBI:CHEBI:29985, ChEBI:CHEBI:58359, ChEBI:CHEBI:58725, ChEBI:CHEBI:61527; EC=2.6.1.16; Evidence={ECO:0000256|HAMAP-Rule:MF_00164};		DB02445	2-Deoxy-2-Amino Glucitol-6-Phosphate	experimental	unknown
320	2.6.1.16	Glutamine--fructose-6-phosphate aminotransferase [isomerizing]	Escherichia coli (strain K12)	P17169	BE0001423	A0A378ARM3	92.3	0	glmS_1 glmS NCTC5050_03000		FUNCTION: Catalyzes the first step in hexosamine metabolism, converting fructose-6P into glucosamine-6P using glutamine as a nitrogen source. {ECO:0000256|HAMAP-Rule:MF_00164}.	CATALYTIC ACTIVITY: Reaction=D-fructose 6-phosphate + L-glutamine = D-glucosamine 6-phosphate + L-glutamate; Xref=Rhea:RHEA:13237, ChEBI:CHEBI:29985, ChEBI:CHEBI:58359, ChEBI:CHEBI:58725, ChEBI:CHEBI:61527; EC=2.6.1.16; Evidence={ECO:0000256|HAMAP-Rule:MF_00164};		DB03814	2-(N-Morpholino)-Ethanesulfonic Acid	experimental	unknown
321	2.6.1.16	Glutamine--fructose-6-phosphate aminotransferase [isomerizing]	Escherichia coli (strain K12)	P17169	BE0001423	A0A378ARM3	92.3	0	glmS_1 glmS NCTC5050_03000		FUNCTION: Catalyzes the first step in hexosamine metabolism, converting fructose-6P into glucosamine-6P using glutamine as a nitrogen source. {ECO:0000256|HAMAP-Rule:MF_00164}.	CATALYTIC ACTIVITY: Reaction=D-fructose 6-phosphate + L-glutamine = D-glucosamine 6-phosphate + L-glutamate; Xref=Rhea:RHEA:13237, ChEBI:CHEBI:29985, ChEBI:CHEBI:58359, ChEBI:CHEBI:58725, ChEBI:CHEBI:61527; EC=2.6.1.16; Evidence={ECO:0000256|HAMAP-Rule:MF_00164};		DB03581	Glucose-6-Phosphate	experimental	unknown
322	2.6.1.16	Glutamine--fructose-6-phosphate aminotransferase [isomerizing]	Escherichia coli (strain K12)	P17169	BE0001423	A0A378ARM3	92.3	0	glmS_1 glmS NCTC5050_03000		FUNCTION: Catalyzes the first step in hexosamine metabolism, converting fructose-6P into glucosamine-6P using glutamine as a nitrogen source. {ECO:0000256|HAMAP-Rule:MF_00164}.	CATALYTIC ACTIVITY: Reaction=D-fructose 6-phosphate + L-glutamine = D-glucosamine 6-phosphate + L-glutamate; Xref=Rhea:RHEA:13237, ChEBI:CHEBI:29985, ChEBI:CHEBI:58359, ChEBI:CHEBI:58725, ChEBI:CHEBI:61527; EC=2.6.1.16; Evidence={ECO:0000256|HAMAP-Rule:MF_00164};		DB02657	Glucosamine 6-Phosphate	experimental	unknown
323	2.6.1.16	Glutamine--fructose-6-phosphate aminotransferase [isomerizing]	Escherichia coli (strain K12)	P17169	BE0001423	A0A378ARM3	92.3	0	glmS_1 glmS NCTC5050_03000		FUNCTION: Catalyzes the first step in hexosamine metabolism, converting fructose-6P into glucosamine-6P using glutamine as a nitrogen source. {ECO:0000256|HAMAP-Rule:MF_00164}.	CATALYTIC ACTIVITY: Reaction=D-fructose 6-phosphate + L-glutamine = D-glucosamine 6-phosphate + L-glutamate; Xref=Rhea:RHEA:13237, ChEBI:CHEBI:29985, ChEBI:CHEBI:58359, ChEBI:CHEBI:58725, ChEBI:CHEBI:61527; EC=2.6.1.16; Evidence={ECO:0000256|HAMAP-Rule:MF_00164};		DB02007	alpha-D-glucose 6-phosphate	experimental	unknown
324	2.6.1.16	Glutamine--fructose-6-phosphate aminotransferase [isomerizing]	Escherichia coli (strain K12)	P17169	BE0001423	A0A378ARM3	92.3	0	glmS_1 glmS NCTC5050_03000		FUNCTION: Catalyzes the first step in hexosamine metabolism, converting fructose-6P into glucosamine-6P using glutamine as a nitrogen source. {ECO:0000256|HAMAP-Rule:MF_00164}.	CATALYTIC ACTIVITY: Reaction=D-fructose 6-phosphate + L-glutamine = D-glucosamine 6-phosphate + L-glutamate; Xref=Rhea:RHEA:13237, ChEBI:CHEBI:29985, ChEBI:CHEBI:58359, ChEBI:CHEBI:58725, ChEBI:CHEBI:61527; EC=2.6.1.16; Evidence={ECO:0000256|HAMAP-Rule:MF_00164};		DB02446	Glutamine Hydroxamate	experimental	unknown
325	2.6.1.16	Glutamine--fructose-6-phosphate aminotransferase [isomerizing]	Escherichia coli (strain K12)	P17169	BE0001423	A0A378ARM3	92.3	0	glmS_1 glmS NCTC5050_03000		FUNCTION: Catalyzes the first step in hexosamine metabolism, converting fructose-6P into glucosamine-6P using glutamine as a nitrogen source. {ECO:0000256|HAMAP-Rule:MF_00164}.	CATALYTIC ACTIVITY: Reaction=D-fructose 6-phosphate + L-glutamine = D-glucosamine 6-phosphate + L-glutamate; Xref=Rhea:RHEA:13237, ChEBI:CHEBI:29985, ChEBI:CHEBI:58359, ChEBI:CHEBI:58725, ChEBI:CHEBI:61527; EC=2.6.1.16; Evidence={ECO:0000256|HAMAP-Rule:MF_00164};		DB02445	2-Deoxy-2-Amino Glucitol-6-Phosphate	experimental	unknown
326	2.6.1.16	Glutamine--fructose-6-phosphate aminotransferase [isomerizing]	Escherichia coli (strain K12)	P17169	BE0001423	A6TG33	92.4	0	glmS KPN_04134		FUNCTION: Catalyzes the first step in hexosamine metabolism, converting fructose-6P into glucosamine-6P using glutamine as a nitrogen source. {ECO:0000256|HAMAP-Rule:MF_00164}.	CATALYTIC ACTIVITY: Reaction=D-fructose 6-phosphate + L-glutamine = D-glucosamine 6-phosphate + L-glutamate; Xref=Rhea:RHEA:13237, ChEBI:CHEBI:29985, ChEBI:CHEBI:58359, ChEBI:CHEBI:58725, ChEBI:CHEBI:61527; EC=2.6.1.16; Evidence={ECO:0000256|HAMAP-Rule:MF_00164};		DB03814	2-(N-Morpholino)-Ethanesulfonic Acid	experimental	unknown
327	2.6.1.16	Glutamine--fructose-6-phosphate aminotransferase [isomerizing]	Escherichia coli (strain K12)	P17169	BE0001423	A6TG33	92.4	0	glmS KPN_04134		FUNCTION: Catalyzes the first step in hexosamine metabolism, converting fructose-6P into glucosamine-6P using glutamine as a nitrogen source. {ECO:0000256|HAMAP-Rule:MF_00164}.	CATALYTIC ACTIVITY: Reaction=D-fructose 6-phosphate + L-glutamine = D-glucosamine 6-phosphate + L-glutamate; Xref=Rhea:RHEA:13237, ChEBI:CHEBI:29985, ChEBI:CHEBI:58359, ChEBI:CHEBI:58725, ChEBI:CHEBI:61527; EC=2.6.1.16; Evidence={ECO:0000256|HAMAP-Rule:MF_00164};		DB03581	Glucose-6-Phosphate	experimental	unknown
328	2.6.1.16	Glutamine--fructose-6-phosphate aminotransferase [isomerizing]	Escherichia coli (strain K12)	P17169	BE0001423	A6TG33	92.4	0	glmS KPN_04134		FUNCTION: Catalyzes the first step in hexosamine metabolism, converting fructose-6P into glucosamine-6P using glutamine as a nitrogen source. {ECO:0000256|HAMAP-Rule:MF_00164}.	CATALYTIC ACTIVITY: Reaction=D-fructose 6-phosphate + L-glutamine = D-glucosamine 6-phosphate + L-glutamate; Xref=Rhea:RHEA:13237, ChEBI:CHEBI:29985, ChEBI:CHEBI:58359, ChEBI:CHEBI:58725, ChEBI:CHEBI:61527; EC=2.6.1.16; Evidence={ECO:0000256|HAMAP-Rule:MF_00164};		DB02657	Glucosamine 6-Phosphate	experimental	unknown
329	2.6.1.16	Glutamine--fructose-6-phosphate aminotransferase [isomerizing]	Escherichia coli (strain K12)	P17169	BE0001423	A6TG33	92.4	0	glmS KPN_04134		FUNCTION: Catalyzes the first step in hexosamine metabolism, converting fructose-6P into glucosamine-6P using glutamine as a nitrogen source. {ECO:0000256|HAMAP-Rule:MF_00164}.	CATALYTIC ACTIVITY: Reaction=D-fructose 6-phosphate + L-glutamine = D-glucosamine 6-phosphate + L-glutamate; Xref=Rhea:RHEA:13237, ChEBI:CHEBI:29985, ChEBI:CHEBI:58359, ChEBI:CHEBI:58725, ChEBI:CHEBI:61527; EC=2.6.1.16; Evidence={ECO:0000256|HAMAP-Rule:MF_00164};		DB02007	alpha-D-glucose 6-phosphate	experimental	unknown
330	2.6.1.16	Glutamine--fructose-6-phosphate aminotransferase [isomerizing]	Escherichia coli (strain K12)	P17169	BE0001423	A6TG33	92.4	0	glmS KPN_04134		FUNCTION: Catalyzes the first step in hexosamine metabolism, converting fructose-6P into glucosamine-6P using glutamine as a nitrogen source. {ECO:0000256|HAMAP-Rule:MF_00164}.	CATALYTIC ACTIVITY: Reaction=D-fructose 6-phosphate + L-glutamine = D-glucosamine 6-phosphate + L-glutamate; Xref=Rhea:RHEA:13237, ChEBI:CHEBI:29985, ChEBI:CHEBI:58359, ChEBI:CHEBI:58725, ChEBI:CHEBI:61527; EC=2.6.1.16; Evidence={ECO:0000256|HAMAP-Rule:MF_00164};		DB02446	Glutamine Hydroxamate	experimental	unknown
331	2.6.1.16	Glutamine--fructose-6-phosphate aminotransferase [isomerizing]	Escherichia coli (strain K12)	P17169	BE0001423	A6TG33	92.4	0	glmS KPN_04134		FUNCTION: Catalyzes the first step in hexosamine metabolism, converting fructose-6P into glucosamine-6P using glutamine as a nitrogen source. {ECO:0000256|HAMAP-Rule:MF_00164}.	CATALYTIC ACTIVITY: Reaction=D-fructose 6-phosphate + L-glutamine = D-glucosamine 6-phosphate + L-glutamate; Xref=Rhea:RHEA:13237, ChEBI:CHEBI:29985, ChEBI:CHEBI:58359, ChEBI:CHEBI:58725, ChEBI:CHEBI:61527; EC=2.6.1.16; Evidence={ECO:0000256|HAMAP-Rule:MF_00164};		DB02445	2-Deoxy-2-Amino Glucitol-6-Phosphate	experimental	unknown
332	2.6.1.42	Branched-chain-amino-acid aminotransferase	Escherichia coli (strain K12)	P0AB80	BE0002016	A0A0H3GPS2	94.8	0	ilvE KPHS_01160	Amino-acid biosynthesis; L-isoleucine biosynthesis; L-isoleucine from 2-oxobutanoate: step 4/4. Amino-acid biosynthesis; L-leucine biosynthesis; L-leucine from 3-methyl-2-oxobutanoate: step 4/4. Amino-acid biosynthesis; L-valine biosynthesis; L-valine from pyruvate: step 4/4.	FUNCTION: Acts on leucine, isoleucine and valine. {ECO:0000256|RuleBase:RU364094}.	CATALYTIC ACTIVITY: Reaction=2-oxoglutarate + L-isoleucine = (S)-3-methyl-2-oxopentanoate + L-glutamate; Xref=Rhea:RHEA:24801, ChEBI:CHEBI:16810, ChEBI:CHEBI:29985, ChEBI:CHEBI:35146, ChEBI:CHEBI:58045; EC=2.6.1.42; Evidence={ECO:0000256|RuleBase:RU364094}; CATALYTIC ACTIVITY: Reaction=2-oxoglutarate + L-leucine = 4-methyl-2-oxopentanoate + L-glutamate; Xref=Rhea:RHEA:18321, ChEBI:CHEBI:16810, Ch…		DB01813	Pyridoxyl-Glutamic Acid-5'-Monophosphate	experimental	unknown
333	2.6.1.42	Branched-chain-amino-acid aminotransferase	Escherichia coli (strain K12)	P0AB80	BE0002016	A0A0H3GPS2	94.8	0	ilvE KPHS_01160	Amino-acid biosynthesis; L-isoleucine biosynthesis; L-isoleucine from 2-oxobutanoate: step 4/4. Amino-acid biosynthesis; L-leucine biosynthesis; L-leucine from 3-methyl-2-oxobutanoate: step 4/4. Amino-acid biosynthesis; L-valine biosynthesis; L-valine from pyruvate: step 4/4.	FUNCTION: Acts on leucine, isoleucine and valine. {ECO:0000256|RuleBase:RU364094}.	CATALYTIC ACTIVITY: Reaction=2-oxoglutarate + L-isoleucine = (S)-3-methyl-2-oxopentanoate + L-glutamate; Xref=Rhea:RHEA:24801, ChEBI:CHEBI:16810, ChEBI:CHEBI:29985, ChEBI:CHEBI:35146, ChEBI:CHEBI:58045; EC=2.6.1.42; Evidence={ECO:0000256|RuleBase:RU364094}; CATALYTIC ACTIVITY: Reaction=2-oxoglutarate + L-leucine = 4-methyl-2-oxopentanoate + L-glutamate; Xref=Rhea:RHEA:18321, ChEBI:CHEBI:16810, Ch…		DB03553	Glutaric Acid	experimental	unknown
334	2.6.1.42	Branched-chain-amino-acid aminotransferase	Escherichia coli (strain K12)	P0AB80	BE0002016	A0A0H3GPS2	94.8	0	ilvE KPHS_01160	Amino-acid biosynthesis; L-isoleucine biosynthesis; L-isoleucine from 2-oxobutanoate: step 4/4. Amino-acid biosynthesis; L-leucine biosynthesis; L-leucine from 3-methyl-2-oxobutanoate: step 4/4. Amino-acid biosynthesis; L-valine biosynthesis; L-valine from pyruvate: step 4/4.	FUNCTION: Acts on leucine, isoleucine and valine. {ECO:0000256|RuleBase:RU364094}.	CATALYTIC ACTIVITY: Reaction=2-oxoglutarate + L-isoleucine = (S)-3-methyl-2-oxopentanoate + L-glutamate; Xref=Rhea:RHEA:24801, ChEBI:CHEBI:16810, ChEBI:CHEBI:29985, ChEBI:CHEBI:35146, ChEBI:CHEBI:58045; EC=2.6.1.42; Evidence={ECO:0000256|RuleBase:RU364094}; CATALYTIC ACTIVITY: Reaction=2-oxoglutarate + L-leucine = 4-methyl-2-oxopentanoate + L-glutamate; Xref=Rhea:RHEA:18321, ChEBI:CHEBI:16810, Ch…		DB03993	4-Methyl Valeric Acid	experimental	unknown
335	2.6.1.42	Branched-chain-amino-acid aminotransferase	Escherichia coli (strain K12)	P0AB80	BE0002016	A0A0H3GPS2	94.8	0	ilvE KPHS_01160	Amino-acid biosynthesis; L-isoleucine biosynthesis; L-isoleucine from 2-oxobutanoate: step 4/4. Amino-acid biosynthesis; L-leucine biosynthesis; L-leucine from 3-methyl-2-oxobutanoate: step 4/4. Amino-acid biosynthesis; L-valine biosynthesis; L-valine from pyruvate: step 4/4.	FUNCTION: Acts on leucine, isoleucine and valine. {ECO:0000256|RuleBase:RU364094}.	CATALYTIC ACTIVITY: Reaction=2-oxoglutarate + L-isoleucine = (S)-3-methyl-2-oxopentanoate + L-glutamate; Xref=Rhea:RHEA:24801, ChEBI:CHEBI:16810, ChEBI:CHEBI:29985, ChEBI:CHEBI:35146, ChEBI:CHEBI:58045; EC=2.6.1.42; Evidence={ECO:0000256|RuleBase:RU364094}; CATALYTIC ACTIVITY: Reaction=2-oxoglutarate + L-leucine = 4-methyl-2-oxopentanoate + L-glutamate; Xref=Rhea:RHEA:18321, ChEBI:CHEBI:16810, Ch…		DB04063	2-Methylleucine	experimental	unknown
336	2.6.1.42	Branched-chain-amino-acid aminotransferase	Escherichia coli (strain K12)	P0AB80	BE0002016	A6TGF7	94.8	0	ilvE KPN_04269	Amino-acid biosynthesis; L-isoleucine biosynthesis; L-isoleucine from 2-oxobutanoate: step 4/4. Amino-acid biosynthesis; L-leucine biosynthesis; L-leucine from 3-methyl-2-oxobutanoate: step 4/4. Amino-acid biosynthesis; L-valine biosynthesis; L-valine from pyruvate: step 4/4.	FUNCTION: Acts on leucine, isoleucine and valine. {ECO:0000256|RuleBase:RU364094}.	CATALYTIC ACTIVITY: Reaction=2-oxoglutarate + L-isoleucine = (S)-3-methyl-2-oxopentanoate + L-glutamate; Xref=Rhea:RHEA:24801, ChEBI:CHEBI:16810, ChEBI:CHEBI:29985, ChEBI:CHEBI:35146, ChEBI:CHEBI:58045; EC=2.6.1.42; Evidence={ECO:0000256|RuleBase:RU364094}; CATALYTIC ACTIVITY: Reaction=2-oxoglutarate + L-leucine = 4-methyl-2-oxopentanoate + L-glutamate; Xref=Rhea:RHEA:18321, ChEBI:CHEBI:16810, Ch…		DB01813	Pyridoxyl-Glutamic Acid-5'-Monophosphate	experimental	unknown
337	2.6.1.42	Branched-chain-amino-acid aminotransferase	Escherichia coli (strain K12)	P0AB80	BE0002016	A6TGF7	94.8	0	ilvE KPN_04269	Amino-acid biosynthesis; L-isoleucine biosynthesis; L-isoleucine from 2-oxobutanoate: step 4/4. Amino-acid biosynthesis; L-leucine biosynthesis; L-leucine from 3-methyl-2-oxobutanoate: step 4/4. Amino-acid biosynthesis; L-valine biosynthesis; L-valine from pyruvate: step 4/4.	FUNCTION: Acts on leucine, isoleucine and valine. {ECO:0000256|RuleBase:RU364094}.	CATALYTIC ACTIVITY: Reaction=2-oxoglutarate + L-isoleucine = (S)-3-methyl-2-oxopentanoate + L-glutamate; Xref=Rhea:RHEA:24801, ChEBI:CHEBI:16810, ChEBI:CHEBI:29985, ChEBI:CHEBI:35146, ChEBI:CHEBI:58045; EC=2.6.1.42; Evidence={ECO:0000256|RuleBase:RU364094}; CATALYTIC ACTIVITY: Reaction=2-oxoglutarate + L-leucine = 4-methyl-2-oxopentanoate + L-glutamate; Xref=Rhea:RHEA:18321, ChEBI:CHEBI:16810, Ch…		DB03553	Glutaric Acid	experimental	unknown
338	2.6.1.42	Branched-chain-amino-acid aminotransferase	Escherichia coli (strain K12)	P0AB80	BE0002016	A6TGF7	94.8	0	ilvE KPN_04269	Amino-acid biosynthesis; L-isoleucine biosynthesis; L-isoleucine from 2-oxobutanoate: step 4/4. Amino-acid biosynthesis; L-leucine biosynthesis; L-leucine from 3-methyl-2-oxobutanoate: step 4/4. Amino-acid biosynthesis; L-valine biosynthesis; L-valine from pyruvate: step 4/4.	FUNCTION: Acts on leucine, isoleucine and valine. {ECO:0000256|RuleBase:RU364094}.	CATALYTIC ACTIVITY: Reaction=2-oxoglutarate + L-isoleucine = (S)-3-methyl-2-oxopentanoate + L-glutamate; Xref=Rhea:RHEA:24801, ChEBI:CHEBI:16810, ChEBI:CHEBI:29985, ChEBI:CHEBI:35146, ChEBI:CHEBI:58045; EC=2.6.1.42; Evidence={ECO:0000256|RuleBase:RU364094}; CATALYTIC ACTIVITY: Reaction=2-oxoglutarate + L-leucine = 4-methyl-2-oxopentanoate + L-glutamate; Xref=Rhea:RHEA:18321, ChEBI:CHEBI:16810, Ch…		DB03993	4-Methyl Valeric Acid	experimental	unknown
339	2.6.1.42	Branched-chain-amino-acid aminotransferase	Escherichia coli (strain K12)	P0AB80	BE0002016	A6TGF7	94.8	0	ilvE KPN_04269	Amino-acid biosynthesis; L-isoleucine biosynthesis; L-isoleucine from 2-oxobutanoate: step 4/4. Amino-acid biosynthesis; L-leucine biosynthesis; L-leucine from 3-methyl-2-oxobutanoate: step 4/4. Amino-acid biosynthesis; L-valine biosynthesis; L-valine from pyruvate: step 4/4.	FUNCTION: Acts on leucine, isoleucine and valine. {ECO:0000256|RuleBase:RU364094}.	CATALYTIC ACTIVITY: Reaction=2-oxoglutarate + L-isoleucine = (S)-3-methyl-2-oxopentanoate + L-glutamate; Xref=Rhea:RHEA:24801, ChEBI:CHEBI:16810, ChEBI:CHEBI:29985, ChEBI:CHEBI:35146, ChEBI:CHEBI:58045; EC=2.6.1.42; Evidence={ECO:0000256|RuleBase:RU364094}; CATALYTIC ACTIVITY: Reaction=2-oxoglutarate + L-leucine = 4-methyl-2-oxopentanoate + L-glutamate; Xref=Rhea:RHEA:18321, ChEBI:CHEBI:16810, Ch…		DB04063	2-Methylleucine	experimental	unknown
340	2.6.1.42	Branched-chain-amino-acid aminotransferase	Escherichia coli (strain K12)	P0AB80	BE0002016	A0A378AS62	94.8	0	ilvE NCTC5050_02940	Amino-acid biosynthesis; L-isoleucine biosynthesis; L-isoleucine from 2-oxobutanoate: step 4/4. Amino-acid biosynthesis; L-leucine biosynthesis; L-leucine from 3-methyl-2-oxobutanoate: step 4/4. Amino-acid biosynthesis; L-valine biosynthesis; L-valine from pyruvate: step 4/4.	FUNCTION: Acts on leucine, isoleucine and valine. {ECO:0000256|RuleBase:RU364094}.	CATALYTIC ACTIVITY: Reaction=2-oxoglutarate + L-isoleucine = (S)-3-methyl-2-oxopentanoate + L-glutamate; Xref=Rhea:RHEA:24801, ChEBI:CHEBI:16810, ChEBI:CHEBI:29985, ChEBI:CHEBI:35146, ChEBI:CHEBI:58045; EC=2.6.1.42; Evidence={ECO:0000256|RuleBase:RU364094}; CATALYTIC ACTIVITY: Reaction=2-oxoglutarate + L-leucine = 4-methyl-2-oxopentanoate + L-glutamate; Xref=Rhea:RHEA:18321, ChEBI:CHEBI:16810, Ch…		DB01813	Pyridoxyl-Glutamic Acid-5'-Monophosphate	experimental	unknown
341	2.6.1.42	Branched-chain-amino-acid aminotransferase	Escherichia coli (strain K12)	P0AB80	BE0002016	A0A378AS62	94.8	0	ilvE NCTC5050_02940	Amino-acid biosynthesis; L-isoleucine biosynthesis; L-isoleucine from 2-oxobutanoate: step 4/4. Amino-acid biosynthesis; L-leucine biosynthesis; L-leucine from 3-methyl-2-oxobutanoate: step 4/4. Amino-acid biosynthesis; L-valine biosynthesis; L-valine from pyruvate: step 4/4.	FUNCTION: Acts on leucine, isoleucine and valine. {ECO:0000256|RuleBase:RU364094}.	CATALYTIC ACTIVITY: Reaction=2-oxoglutarate + L-isoleucine = (S)-3-methyl-2-oxopentanoate + L-glutamate; Xref=Rhea:RHEA:24801, ChEBI:CHEBI:16810, ChEBI:CHEBI:29985, ChEBI:CHEBI:35146, ChEBI:CHEBI:58045; EC=2.6.1.42; Evidence={ECO:0000256|RuleBase:RU364094}; CATALYTIC ACTIVITY: Reaction=2-oxoglutarate + L-leucine = 4-methyl-2-oxopentanoate + L-glutamate; Xref=Rhea:RHEA:18321, ChEBI:CHEBI:16810, Ch…		DB03553	Glutaric Acid	experimental	unknown
342	2.6.1.42	Branched-chain-amino-acid aminotransferase	Escherichia coli (strain K12)	P0AB80	BE0002016	A0A378AS62	94.8	0	ilvE NCTC5050_02940	Amino-acid biosynthesis; L-isoleucine biosynthesis; L-isoleucine from 2-oxobutanoate: step 4/4. Amino-acid biosynthesis; L-leucine biosynthesis; L-leucine from 3-methyl-2-oxobutanoate: step 4/4. Amino-acid biosynthesis; L-valine biosynthesis; L-valine from pyruvate: step 4/4.	FUNCTION: Acts on leucine, isoleucine and valine. {ECO:0000256|RuleBase:RU364094}.	CATALYTIC ACTIVITY: Reaction=2-oxoglutarate + L-isoleucine = (S)-3-methyl-2-oxopentanoate + L-glutamate; Xref=Rhea:RHEA:24801, ChEBI:CHEBI:16810, ChEBI:CHEBI:29985, ChEBI:CHEBI:35146, ChEBI:CHEBI:58045; EC=2.6.1.42; Evidence={ECO:0000256|RuleBase:RU364094}; CATALYTIC ACTIVITY: Reaction=2-oxoglutarate + L-leucine = 4-methyl-2-oxopentanoate + L-glutamate; Xref=Rhea:RHEA:18321, ChEBI:CHEBI:16810, Ch…		DB03993	4-Methyl Valeric Acid	experimental	unknown
343	2.6.1.42	Branched-chain-amino-acid aminotransferase	Escherichia coli (strain K12)	P0AB80	BE0002016	A0A378AS62	94.8	0	ilvE NCTC5050_02940	Amino-acid biosynthesis; L-isoleucine biosynthesis; L-isoleucine from 2-oxobutanoate: step 4/4. Amino-acid biosynthesis; L-leucine biosynthesis; L-leucine from 3-methyl-2-oxobutanoate: step 4/4. Amino-acid biosynthesis; L-valine biosynthesis; L-valine from pyruvate: step 4/4.	FUNCTION: Acts on leucine, isoleucine and valine. {ECO:0000256|RuleBase:RU364094}.	CATALYTIC ACTIVITY: Reaction=2-oxoglutarate + L-isoleucine = (S)-3-methyl-2-oxopentanoate + L-glutamate; Xref=Rhea:RHEA:24801, ChEBI:CHEBI:16810, ChEBI:CHEBI:29985, ChEBI:CHEBI:35146, ChEBI:CHEBI:58045; EC=2.6.1.42; Evidence={ECO:0000256|RuleBase:RU364094}; CATALYTIC ACTIVITY: Reaction=2-oxoglutarate + L-leucine = 4-methyl-2-oxopentanoate + L-glutamate; Xref=Rhea:RHEA:18321, ChEBI:CHEBI:16810, Ch…		DB04063	2-Methylleucine	experimental	unknown
344	2.6.1.42	Branched-chain-amino-acid aminotransferase	Escherichia coli (strain K12)	P0AB80	BE0002016	A0A378E787	94.7	2.9e-114	ilvE_1 ilvE NCTC5046_03301	Amino-acid biosynthesis; L-isoleucine biosynthesis; L-isoleucine from 2-oxobutanoate: step 4/4. Amino-acid biosynthesis; L-leucine biosynthesis; L-leucine from 3-methyl-2-oxobutanoate: step 4/4. Amino-acid biosynthesis; L-valine biosynthesis; L-valine from pyruvate: step 4/4.	FUNCTION: Acts on leucine, isoleucine and valine. {ECO:0000256|RuleBase:RU364094}.	CATALYTIC ACTIVITY: Reaction=2-oxoglutarate + L-isoleucine = (S)-3-methyl-2-oxopentanoate + L-glutamate; Xref=Rhea:RHEA:24801, ChEBI:CHEBI:16810, ChEBI:CHEBI:29985, ChEBI:CHEBI:35146, ChEBI:CHEBI:58045; EC=2.6.1.42; Evidence={ECO:0000256|RuleBase:RU364094}; CATALYTIC ACTIVITY: Reaction=2-oxoglutarate + L-leucine = 4-methyl-2-oxopentanoate + L-glutamate; Xref=Rhea:RHEA:18321, ChEBI:CHEBI:16810, Ch…		DB01813	Pyridoxyl-Glutamic Acid-5'-Monophosphate	experimental	unknown
345	2.6.1.42	Branched-chain-amino-acid aminotransferase	Escherichia coli (strain K12)	P0AB80	BE0002016	A0A378E787	94.7	2.9e-114	ilvE_1 ilvE NCTC5046_03301	Amino-acid biosynthesis; L-isoleucine biosynthesis; L-isoleucine from 2-oxobutanoate: step 4/4. Amino-acid biosynthesis; L-leucine biosynthesis; L-leucine from 3-methyl-2-oxobutanoate: step 4/4. Amino-acid biosynthesis; L-valine biosynthesis; L-valine from pyruvate: step 4/4.	FUNCTION: Acts on leucine, isoleucine and valine. {ECO:0000256|RuleBase:RU364094}.	CATALYTIC ACTIVITY: Reaction=2-oxoglutarate + L-isoleucine = (S)-3-methyl-2-oxopentanoate + L-glutamate; Xref=Rhea:RHEA:24801, ChEBI:CHEBI:16810, ChEBI:CHEBI:29985, ChEBI:CHEBI:35146, ChEBI:CHEBI:58045; EC=2.6.1.42; Evidence={ECO:0000256|RuleBase:RU364094}; CATALYTIC ACTIVITY: Reaction=2-oxoglutarate + L-leucine = 4-methyl-2-oxopentanoate + L-glutamate; Xref=Rhea:RHEA:18321, ChEBI:CHEBI:16810, Ch…		DB03553	Glutaric Acid	experimental	unknown
346	2.6.1.42	Branched-chain-amino-acid aminotransferase	Escherichia coli (strain K12)	P0AB80	BE0002016	A0A378E787	94.7	2.9e-114	ilvE_1 ilvE NCTC5046_03301	Amino-acid biosynthesis; L-isoleucine biosynthesis; L-isoleucine from 2-oxobutanoate: step 4/4. Amino-acid biosynthesis; L-leucine biosynthesis; L-leucine from 3-methyl-2-oxobutanoate: step 4/4. Amino-acid biosynthesis; L-valine biosynthesis; L-valine from pyruvate: step 4/4.	FUNCTION: Acts on leucine, isoleucine and valine. {ECO:0000256|RuleBase:RU364094}.	CATALYTIC ACTIVITY: Reaction=2-oxoglutarate + L-isoleucine = (S)-3-methyl-2-oxopentanoate + L-glutamate; Xref=Rhea:RHEA:24801, ChEBI:CHEBI:16810, ChEBI:CHEBI:29985, ChEBI:CHEBI:35146, ChEBI:CHEBI:58045; EC=2.6.1.42; Evidence={ECO:0000256|RuleBase:RU364094}; CATALYTIC ACTIVITY: Reaction=2-oxoglutarate + L-leucine = 4-methyl-2-oxopentanoate + L-glutamate; Xref=Rhea:RHEA:18321, ChEBI:CHEBI:16810, Ch…		DB03993	4-Methyl Valeric Acid	experimental	unknown
347	2.6.1.42	Branched-chain-amino-acid aminotransferase	Escherichia coli (strain K12)	P0AB80	BE0002016	A0A378E787	94.7	2.9e-114	ilvE_1 ilvE NCTC5046_03301	Amino-acid biosynthesis; L-isoleucine biosynthesis; L-isoleucine from 2-oxobutanoate: step 4/4. Amino-acid biosynthesis; L-leucine biosynthesis; L-leucine from 3-methyl-2-oxobutanoate: step 4/4. Amino-acid biosynthesis; L-valine biosynthesis; L-valine from pyruvate: step 4/4.	FUNCTION: Acts on leucine, isoleucine and valine. {ECO:0000256|RuleBase:RU364094}.	CATALYTIC ACTIVITY: Reaction=2-oxoglutarate + L-isoleucine = (S)-3-methyl-2-oxopentanoate + L-glutamate; Xref=Rhea:RHEA:24801, ChEBI:CHEBI:16810, ChEBI:CHEBI:29985, ChEBI:CHEBI:35146, ChEBI:CHEBI:58045; EC=2.6.1.42; Evidence={ECO:0000256|RuleBase:RU364094}; CATALYTIC ACTIVITY: Reaction=2-oxoglutarate + L-leucine = 4-methyl-2-oxopentanoate + L-glutamate; Xref=Rhea:RHEA:18321, ChEBI:CHEBI:16810, Ch…		DB04063	2-Methylleucine	experimental	unknown
348	2.6.1.9	Histidinol-phosphate aminotransferase	Escherichia coli (strain K12)	P06986	BE0001396	A0A377ZEZ0	85.3	6.5e-137	hisC_2 NCTC5050_01772					DB01813	Pyridoxyl-Glutamic Acid-5'-Monophosphate	experimental	unknown
349	2.6.1.9	Histidinol-phosphate aminotransferase	Escherichia coli (strain K12)	P06986	BE0001396	A0A377ZEZ0	85.3	6.5e-137	hisC_2 NCTC5050_01772					DB02142	Pyridoxamine-5'-Phosphate	experimental	unknown
350	2.6.1.9	Histidinol-phosphate aminotransferase	Escherichia coli (strain K12)	P06986	BE0001396	A0A377ZEZ0	85.3	6.5e-137	hisC_2 NCTC5050_01772					DB03997	L-histidinol phosphate	experimental	unknown
351	2.6.1.9	Histidinol-phosphate aminotransferase	Escherichia coli (strain K12)	P06986	BE0001396	A0A0H3GVS5	84.1	0	hisC KPHS_35380	Amino-acid biosynthesis; L-histidine biosynthesis; L-histidine from 5-phospho-alpha-D-ribose 1-diphosphate: step 7/9.		CATALYTIC ACTIVITY: Reaction=2-oxoglutarate + L-histidinol phosphate = 3-(imidazol-4-yl)-2-oxopropyl phosphate + L-glutamate; Xref=Rhea:RHEA:23744, ChEBI:CHEBI:16810, ChEBI:CHEBI:29985, ChEBI:CHEBI:57766, ChEBI:CHEBI:57980; EC=2.6.1.9; Evidence={ECO:0000256|HAMAP-Rule:MF_01023, ECO:0000256|SAAS:SAAS01124268};		DB01813	Pyridoxyl-Glutamic Acid-5'-Monophosphate	experimental	unknown
352	2.6.1.9	Histidinol-phosphate aminotransferase	Escherichia coli (strain K12)	P06986	BE0001396	A0A0H3GVS5	84.1	0	hisC KPHS_35380	Amino-acid biosynthesis; L-histidine biosynthesis; L-histidine from 5-phospho-alpha-D-ribose 1-diphosphate: step 7/9.		CATALYTIC ACTIVITY: Reaction=2-oxoglutarate + L-histidinol phosphate = 3-(imidazol-4-yl)-2-oxopropyl phosphate + L-glutamate; Xref=Rhea:RHEA:23744, ChEBI:CHEBI:16810, ChEBI:CHEBI:29985, ChEBI:CHEBI:57766, ChEBI:CHEBI:57980; EC=2.6.1.9; Evidence={ECO:0000256|HAMAP-Rule:MF_01023, ECO:0000256|SAAS:SAAS01124268};		DB02142	Pyridoxamine-5'-Phosphate	experimental	unknown
353	2.6.1.9	Histidinol-phosphate aminotransferase	Escherichia coli (strain K12)	P06986	BE0001396	A0A0H3GVS5	84.1	0	hisC KPHS_35380	Amino-acid biosynthesis; L-histidine biosynthesis; L-histidine from 5-phospho-alpha-D-ribose 1-diphosphate: step 7/9.		CATALYTIC ACTIVITY: Reaction=2-oxoglutarate + L-histidinol phosphate = 3-(imidazol-4-yl)-2-oxopropyl phosphate + L-glutamate; Xref=Rhea:RHEA:23744, ChEBI:CHEBI:16810, ChEBI:CHEBI:29985, ChEBI:CHEBI:57766, ChEBI:CHEBI:57980; EC=2.6.1.9; Evidence={ECO:0000256|HAMAP-Rule:MF_01023, ECO:0000256|SAAS:SAAS01124268};		DB03997	L-histidinol phosphate	experimental	unknown
354	2.6.1.9	Histidinol-phosphate aminotransferase	Escherichia coli (strain K12)	P06986	BE0001396	A0A378EDY0	84.1	0	hisC NCTC5046_05088	Amino-acid biosynthesis; L-histidine biosynthesis; L-histidine from 5-phospho-alpha-D-ribose 1-diphosphate: step 7/9.		CATALYTIC ACTIVITY: Reaction=2-oxoglutarate + L-histidinol phosphate = 3-(imidazol-4-yl)-2-oxopropyl phosphate + L-glutamate; Xref=Rhea:RHEA:23744, ChEBI:CHEBI:16810, ChEBI:CHEBI:29985, ChEBI:CHEBI:57766, ChEBI:CHEBI:57980; EC=2.6.1.9; Evidence={ECO:0000256|HAMAP-Rule:MF_01023, ECO:0000256|SAAS:SAAS01124268};		DB01813	Pyridoxyl-Glutamic Acid-5'-Monophosphate	experimental	unknown
355	2.6.1.9	Histidinol-phosphate aminotransferase	Escherichia coli (strain K12)	P06986	BE0001396	A0A378EDY0	84.1	0	hisC NCTC5046_05088	Amino-acid biosynthesis; L-histidine biosynthesis; L-histidine from 5-phospho-alpha-D-ribose 1-diphosphate: step 7/9.		CATALYTIC ACTIVITY: Reaction=2-oxoglutarate + L-histidinol phosphate = 3-(imidazol-4-yl)-2-oxopropyl phosphate + L-glutamate; Xref=Rhea:RHEA:23744, ChEBI:CHEBI:16810, ChEBI:CHEBI:29985, ChEBI:CHEBI:57766, ChEBI:CHEBI:57980; EC=2.6.1.9; Evidence={ECO:0000256|HAMAP-Rule:MF_01023, ECO:0000256|SAAS:SAAS01124268};		DB02142	Pyridoxamine-5'-Phosphate	experimental	unknown
356	2.6.1.9	Histidinol-phosphate aminotransferase	Escherichia coli (strain K12)	P06986	BE0001396	A0A378EDY0	84.1	0	hisC NCTC5046_05088	Amino-acid biosynthesis; L-histidine biosynthesis; L-histidine from 5-phospho-alpha-D-ribose 1-diphosphate: step 7/9.		CATALYTIC ACTIVITY: Reaction=2-oxoglutarate + L-histidinol phosphate = 3-(imidazol-4-yl)-2-oxopropyl phosphate + L-glutamate; Xref=Rhea:RHEA:23744, ChEBI:CHEBI:16810, ChEBI:CHEBI:29985, ChEBI:CHEBI:57766, ChEBI:CHEBI:57980; EC=2.6.1.9; Evidence={ECO:0000256|HAMAP-Rule:MF_01023, ECO:0000256|SAAS:SAAS01124268};		DB03997	L-histidinol phosphate	experimental	unknown
357	2.6.1.9	Histidinol-phosphate aminotransferase	Escherichia coli (strain K12)	P06986	BE0001396	A6TBC4	84.4	0	hisC KPN78578_24340 KPN_02477	Amino-acid biosynthesis; L-histidine biosynthesis; L-histidine from 5-phospho-alpha-D-ribose 1-diphosphate: step 7/9.		CATALYTIC ACTIVITY: Reaction=2-oxoglutarate + L-histidinol phosphate = 3-(imidazol-4-yl)-2-oxopropyl phosphate + L-glutamate; Xref=Rhea:RHEA:23744, ChEBI:CHEBI:16810, ChEBI:CHEBI:29985, ChEBI:CHEBI:57766, ChEBI:CHEBI:57980; EC=2.6.1.9; Evidence={ECO:0000255|HAMAP-Rule:MF_01023};		DB01813	Pyridoxyl-Glutamic Acid-5'-Monophosphate	experimental	unknown
358	2.6.1.9	Histidinol-phosphate aminotransferase	Escherichia coli (strain K12)	P06986	BE0001396	A6TBC4	84.4	0	hisC KPN78578_24340 KPN_02477	Amino-acid biosynthesis; L-histidine biosynthesis; L-histidine from 5-phospho-alpha-D-ribose 1-diphosphate: step 7/9.		CATALYTIC ACTIVITY: Reaction=2-oxoglutarate + L-histidinol phosphate = 3-(imidazol-4-yl)-2-oxopropyl phosphate + L-glutamate; Xref=Rhea:RHEA:23744, ChEBI:CHEBI:16810, ChEBI:CHEBI:29985, ChEBI:CHEBI:57766, ChEBI:CHEBI:57980; EC=2.6.1.9; Evidence={ECO:0000255|HAMAP-Rule:MF_01023};		DB02142	Pyridoxamine-5'-Phosphate	experimental	unknown
359	2.6.1.9	Histidinol-phosphate aminotransferase	Escherichia coli (strain K12)	P06986	BE0001396	A6TBC4	84.4	0	hisC KPN78578_24340 KPN_02477	Amino-acid biosynthesis; L-histidine biosynthesis; L-histidine from 5-phospho-alpha-D-ribose 1-diphosphate: step 7/9.		CATALYTIC ACTIVITY: Reaction=2-oxoglutarate + L-histidinol phosphate = 3-(imidazol-4-yl)-2-oxopropyl phosphate + L-glutamate; Xref=Rhea:RHEA:23744, ChEBI:CHEBI:16810, ChEBI:CHEBI:29985, ChEBI:CHEBI:57766, ChEBI:CHEBI:57980; EC=2.6.1.9; Evidence={ECO:0000255|HAMAP-Rule:MF_01023};		DB03997	L-histidinol phosphate	experimental	unknown
360	2.7.2.8	Acetylglutamate kinase	Escherichia coli (strain K12)	P0A6C8	BE0001589	A0A378E8W0	93.8	5.9e-43	argB_2 NCTC5046_03277					DB04444	Tetrafluoroaluminate Ion	experimental	unknown
361	2.7.2.8	Acetylglutamate kinase	Escherichia coli (strain K12)	P0A6C8	BE0001589	A0A378E8W0	93.8	5.9e-43	argB_2 NCTC5046_03277					DB04075	N-Acetyl-L-Glutamate	experimental	unknown
362	2.7.2.8	Acetylglutamate kinase	Escherichia coli (strain K12)	P0A6C8	BE0001589	A0A378E8W0	93.8	5.9e-43	argB_2 NCTC5046_03277					DB04395	Phosphoaminophosphonic Acid-Adenylate Ester	experimental	unknown
363	2.7.2.8	Acetylglutamate kinase	Escherichia coli (strain K12)	P0A6C8	BE0001589	A0A378E7A4	91.9	4e-106	argB_1 NCTC5046_03276	Amino-acid biosynthesis; L-arginine biosynthesis; N(2)-acetyl-L-ornithine from L-glutamate: step 2/4.		CATALYTIC ACTIVITY: Reaction=ATP + N-acetyl-L-glutamate = ADP + N-acetyl-L-glutamyl 5-phosphate; Xref=Rhea:RHEA:14629, ChEBI:CHEBI:30616, ChEBI:CHEBI:44337, ChEBI:CHEBI:57936, ChEBI:CHEBI:456216; EC=2.7.2.8; Evidence={ECO:0000256|SAAS:SAAS01124576};		DB04444	Tetrafluoroaluminate Ion	experimental	unknown
364	2.7.2.8	Acetylglutamate kinase	Escherichia coli (strain K12)	P0A6C8	BE0001589	A0A378E7A4	91.9	4e-106	argB_1 NCTC5046_03276	Amino-acid biosynthesis; L-arginine biosynthesis; N(2)-acetyl-L-ornithine from L-glutamate: step 2/4.		CATALYTIC ACTIVITY: Reaction=ATP + N-acetyl-L-glutamate = ADP + N-acetyl-L-glutamyl 5-phosphate; Xref=Rhea:RHEA:14629, ChEBI:CHEBI:30616, ChEBI:CHEBI:44337, ChEBI:CHEBI:57936, ChEBI:CHEBI:456216; EC=2.7.2.8; Evidence={ECO:0000256|SAAS:SAAS01124576};		DB04075	N-Acetyl-L-Glutamate	experimental	unknown
365	2.7.2.8	Acetylglutamate kinase	Escherichia coli (strain K12)	P0A6C8	BE0001589	A0A378E7A4	91.9	4e-106	argB_1 NCTC5046_03276	Amino-acid biosynthesis; L-arginine biosynthesis; N(2)-acetyl-L-ornithine from L-glutamate: step 2/4.		CATALYTIC ACTIVITY: Reaction=ATP + N-acetyl-L-glutamate = ADP + N-acetyl-L-glutamyl 5-phosphate; Xref=Rhea:RHEA:14629, ChEBI:CHEBI:30616, ChEBI:CHEBI:44337, ChEBI:CHEBI:57936, ChEBI:CHEBI:456216; EC=2.7.2.8; Evidence={ECO:0000256|SAAS:SAAS01124576};		DB04395	Phosphoaminophosphonic Acid-Adenylate Ester	experimental	unknown
366	2.7.2.8	Acetylglutamate kinase	Escherichia coli (strain K12)	P0A6C8	BE0001589	A6TGE3	93	3.3e-166	argB KPN78578_42030 KPN_04248	Amino-acid biosynthesis; L-arginine biosynthesis; N(2)-acetyl-L-ornithine from L-glutamate: step 2/4.	FUNCTION: Catalyzes the ATP-dependent phosphorylation of N-acetyl-L-glutamate. {ECO:0000255|HAMAP-Rule:MF_00082}.	CATALYTIC ACTIVITY: Reaction=ATP + N-acetyl-L-glutamate = ADP + N-acetyl-L-glutamyl 5-phosphate; Xref=Rhea:RHEA:14629, ChEBI:CHEBI:30616, ChEBI:CHEBI:44337, ChEBI:CHEBI:57936, ChEBI:CHEBI:456216; EC=2.7.2.8; Evidence={ECO:0000255|HAMAP-Rule:MF_00082};		DB04444	Tetrafluoroaluminate Ion	experimental	unknown
367	2.7.2.8	Acetylglutamate kinase	Escherichia coli (strain K12)	P0A6C8	BE0001589	A6TGE3	93	3.3e-166	argB KPN78578_42030 KPN_04248	Amino-acid biosynthesis; L-arginine biosynthesis; N(2)-acetyl-L-ornithine from L-glutamate: step 2/4.	FUNCTION: Catalyzes the ATP-dependent phosphorylation of N-acetyl-L-glutamate. {ECO:0000255|HAMAP-Rule:MF_00082}.	CATALYTIC ACTIVITY: Reaction=ATP + N-acetyl-L-glutamate = ADP + N-acetyl-L-glutamyl 5-phosphate; Xref=Rhea:RHEA:14629, ChEBI:CHEBI:30616, ChEBI:CHEBI:44337, ChEBI:CHEBI:57936, ChEBI:CHEBI:456216; EC=2.7.2.8; Evidence={ECO:0000255|HAMAP-Rule:MF_00082};		DB04075	N-Acetyl-L-Glutamate	experimental	unknown
368	2.7.2.8	Acetylglutamate kinase	Escherichia coli (strain K12)	P0A6C8	BE0001589	A6TGE3	93	3.3e-166	argB KPN78578_42030 KPN_04248	Amino-acid biosynthesis; L-arginine biosynthesis; N(2)-acetyl-L-ornithine from L-glutamate: step 2/4.	FUNCTION: Catalyzes the ATP-dependent phosphorylation of N-acetyl-L-glutamate. {ECO:0000255|HAMAP-Rule:MF_00082}.	CATALYTIC ACTIVITY: Reaction=ATP + N-acetyl-L-glutamate = ADP + N-acetyl-L-glutamyl 5-phosphate; Xref=Rhea:RHEA:14629, ChEBI:CHEBI:30616, ChEBI:CHEBI:44337, ChEBI:CHEBI:57936, ChEBI:CHEBI:456216; EC=2.7.2.8; Evidence={ECO:0000255|HAMAP-Rule:MF_00082};		DB04395	Phosphoaminophosphonic Acid-Adenylate Ester	experimental	unknown
369	2.7.2.8	Acetylglutamate kinase	Escherichia coli (strain K12)	P0A6C8	BE0001589	A0A0H3GPQ8	93	1.3e-165	argB KPHS_01010	Amino-acid biosynthesis; L-arginine biosynthesis; N(2)-acetyl-L-ornithine from L-glutamate: step 2/4.	FUNCTION: Catalyzes the ATP-dependent phosphorylation of N-acetyl-L-glutamate. {ECO:0000256|HAMAP-Rule:MF_00082, ECO:0000256|SAAS:SAAS01076979}.	CATALYTIC ACTIVITY: Reaction=ATP + N-acetyl-L-glutamate = ADP + N-acetyl-L-glutamyl 5-phosphate; Xref=Rhea:RHEA:14629, ChEBI:CHEBI:30616, ChEBI:CHEBI:44337, ChEBI:CHEBI:57936, ChEBI:CHEBI:456216; EC=2.7.2.8; Evidence={ECO:0000256|HAMAP-Rule:MF_00082, ECO:0000256|SAAS:SAAS01124576};		DB04444	Tetrafluoroaluminate Ion	experimental	unknown
370	2.7.2.8	Acetylglutamate kinase	Escherichia coli (strain K12)	P0A6C8	BE0001589	A0A0H3GPQ8	93	1.3e-165	argB KPHS_01010	Amino-acid biosynthesis; L-arginine biosynthesis; N(2)-acetyl-L-ornithine from L-glutamate: step 2/4.	FUNCTION: Catalyzes the ATP-dependent phosphorylation of N-acetyl-L-glutamate. {ECO:0000256|HAMAP-Rule:MF_00082, ECO:0000256|SAAS:SAAS01076979}.	CATALYTIC ACTIVITY: Reaction=ATP + N-acetyl-L-glutamate = ADP + N-acetyl-L-glutamyl 5-phosphate; Xref=Rhea:RHEA:14629, ChEBI:CHEBI:30616, ChEBI:CHEBI:44337, ChEBI:CHEBI:57936, ChEBI:CHEBI:456216; EC=2.7.2.8; Evidence={ECO:0000256|HAMAP-Rule:MF_00082, ECO:0000256|SAAS:SAAS01124576};		DB04075	N-Acetyl-L-Glutamate	experimental	unknown
371	2.7.2.8	Acetylglutamate kinase	Escherichia coli (strain K12)	P0A6C8	BE0001589	A0A0H3GPQ8	93	1.3e-165	argB KPHS_01010	Amino-acid biosynthesis; L-arginine biosynthesis; N(2)-acetyl-L-ornithine from L-glutamate: step 2/4.	FUNCTION: Catalyzes the ATP-dependent phosphorylation of N-acetyl-L-glutamate. {ECO:0000256|HAMAP-Rule:MF_00082, ECO:0000256|SAAS:SAAS01076979}.	CATALYTIC ACTIVITY: Reaction=ATP + N-acetyl-L-glutamate = ADP + N-acetyl-L-glutamyl 5-phosphate; Xref=Rhea:RHEA:14629, ChEBI:CHEBI:30616, ChEBI:CHEBI:44337, ChEBI:CHEBI:57936, ChEBI:CHEBI:456216; EC=2.7.2.8; Evidence={ECO:0000256|HAMAP-Rule:MF_00082, ECO:0000256|SAAS:SAAS01124576};		DB04395	Phosphoaminophosphonic Acid-Adenylate Ester	experimental	unknown
372	2.7.2.8	Acetylglutamate kinase	Escherichia coli (strain K12)	P0A6C8	BE0001589	A0A378AUU7	92.6	3e-164	argB NCTC5050_03349	Amino-acid biosynthesis; L-arginine biosynthesis; N(2)-acetyl-L-ornithine from L-glutamate: step 2/4.	FUNCTION: Catalyzes the ATP-dependent phosphorylation of N-acetyl-L-glutamate. {ECO:0000256|HAMAP-Rule:MF_00082, ECO:0000256|SAAS:SAAS01076979}.	CATALYTIC ACTIVITY: Reaction=ATP + N-acetyl-L-glutamate = ADP + N-acetyl-L-glutamyl 5-phosphate; Xref=Rhea:RHEA:14629, ChEBI:CHEBI:30616, ChEBI:CHEBI:44337, ChEBI:CHEBI:57936, ChEBI:CHEBI:456216; EC=2.7.2.8; Evidence={ECO:0000256|HAMAP-Rule:MF_00082, ECO:0000256|SAAS:SAAS01124576};		DB04444	Tetrafluoroaluminate Ion	experimental	unknown
373	2.7.2.8	Acetylglutamate kinase	Escherichia coli (strain K12)	P0A6C8	BE0001589	A0A378AUU7	92.6	3e-164	argB NCTC5050_03349	Amino-acid biosynthesis; L-arginine biosynthesis; N(2)-acetyl-L-ornithine from L-glutamate: step 2/4.	FUNCTION: Catalyzes the ATP-dependent phosphorylation of N-acetyl-L-glutamate. {ECO:0000256|HAMAP-Rule:MF_00082, ECO:0000256|SAAS:SAAS01076979}.	CATALYTIC ACTIVITY: Reaction=ATP + N-acetyl-L-glutamate = ADP + N-acetyl-L-glutamyl 5-phosphate; Xref=Rhea:RHEA:14629, ChEBI:CHEBI:30616, ChEBI:CHEBI:44337, ChEBI:CHEBI:57936, ChEBI:CHEBI:456216; EC=2.7.2.8; Evidence={ECO:0000256|HAMAP-Rule:MF_00082, ECO:0000256|SAAS:SAAS01124576};		DB04075	N-Acetyl-L-Glutamate	experimental	unknown
374	2.7.2.8	Acetylglutamate kinase	Escherichia coli (strain K12)	P0A6C8	BE0001589	A0A378AUU7	92.6	3e-164	argB NCTC5050_03349	Amino-acid biosynthesis; L-arginine biosynthesis; N(2)-acetyl-L-ornithine from L-glutamate: step 2/4.	FUNCTION: Catalyzes the ATP-dependent phosphorylation of N-acetyl-L-glutamate. {ECO:0000256|HAMAP-Rule:MF_00082, ECO:0000256|SAAS:SAAS01076979}.	CATALYTIC ACTIVITY: Reaction=ATP + N-acetyl-L-glutamate = ADP + N-acetyl-L-glutamyl 5-phosphate; Xref=Rhea:RHEA:14629, ChEBI:CHEBI:30616, ChEBI:CHEBI:44337, ChEBI:CHEBI:57936, ChEBI:CHEBI:456216; EC=2.7.2.8; Evidence={ECO:0000256|HAMAP-Rule:MF_00082, ECO:0000256|SAAS:SAAS01124576};		DB04395	Phosphoaminophosphonic Acid-Adenylate Ester	experimental	unknown
375	2.7.4.9	Thymidylate kinase	Shigella flexneri	P0A721	BE0001932	A6T7F8	84.3	1.5e-119	tmk KPN78578_10680 KPN_01096		FUNCTION: Phosphorylation of dTMP to form dTDP in both de novo and salvage pathways of dTTP synthesis. {ECO:0000255|HAMAP-Rule:MF_00165}.	CATALYTIC ACTIVITY: Reaction=ATP + dTMP = ADP + dTDP; Xref=Rhea:RHEA:13517, ChEBI:CHEBI:30616, ChEBI:CHEBI:58369, ChEBI:CHEBI:63528, ChEBI:CHEBI:456216; EC=2.7.4.9; Evidence={ECO:0000255|HAMAP-Rule:MF_00165};		DB03280	P1-(5'-Adenosyl)P5-(5'-Thymidyl)Pentaphosphate	experimental	unknown
376	2.7.4.9	Thymidylate kinase	Shigella flexneri	P0A721	BE0001932	A0A0H3GMT6	84.3	1.5e-119	tmk KPHS_19750		FUNCTION: Phosphorylation of dTMP to form dTDP in both de novo and salvage pathways of dTTP synthesis. {ECO:0000256|HAMAP-Rule:MF_00165}.	CATALYTIC ACTIVITY: Reaction=ATP + dTMP = ADP + dTDP; Xref=Rhea:RHEA:13517, ChEBI:CHEBI:30616, ChEBI:CHEBI:58369, ChEBI:CHEBI:63528, ChEBI:CHEBI:456216; EC=2.7.4.9; Evidence={ECO:0000256|HAMAP-Rule:MF_00165, ECO:0000256|SAAS:SAAS01114966};		DB03280	P1-(5'-Adenosyl)P5-(5'-Thymidyl)Pentaphosphate	experimental	unknown
377	2.7.4.9	Thymidylate kinase	Shigella flexneri	P0A721	BE0001932	A0A377ZWF0	84.3	1.5e-119	tmk NCTC10313_04311 NCTC5050_01826		FUNCTION: Phosphorylation of dTMP to form dTDP in both de novo and salvage pathways of dTTP synthesis. {ECO:0000256|HAMAP-Rule:MF_00165}.	CATALYTIC ACTIVITY: Reaction=ATP + dTMP = ADP + dTDP; Xref=Rhea:RHEA:13517, ChEBI:CHEBI:30616, ChEBI:CHEBI:58369, ChEBI:CHEBI:63528, ChEBI:CHEBI:456216; EC=2.7.4.9; Evidence={ECO:0000256|HAMAP-Rule:MF_00165, ECO:0000256|SAAS:SAAS01114966};		DB03280	P1-(5'-Adenosyl)P5-(5'-Thymidyl)Pentaphosphate	experimental	unknown
378	2.7.4.9	Thymidylate kinase	Shigella flexneri	P0A721	BE0001932	A0A378CRW1	83.8	4.4e-119	tmk NCTC5046_00789		FUNCTION: Phosphorylation of dTMP to form dTDP in both de novo and salvage pathways of dTTP synthesis. {ECO:0000256|HAMAP-Rule:MF_00165}.	CATALYTIC ACTIVITY: Reaction=ATP + dTMP = ADP + dTDP; Xref=Rhea:RHEA:13517, ChEBI:CHEBI:30616, ChEBI:CHEBI:58369, ChEBI:CHEBI:63528, ChEBI:CHEBI:456216; EC=2.7.4.9; Evidence={ECO:0000256|HAMAP-Rule:MF_00165, ECO:0000256|SAAS:SAAS01114966};		DB03280	P1-(5'-Adenosyl)P5-(5'-Thymidyl)Pentaphosphate	experimental	unknown
379	2.7.7.23	Bifunctional protein GlmU	Haemophilus influenzae (strain ATCC 51907 / DSM 11121 / KW20 / Rd)	P43889	BE0004280	A0A378E8H7	68.6	0	glmU NCTC5046_03131	Bacterial outer membrane biogenesis; LPS lipid A biosynthesis. Nucleotide-sugar biosynthesis; UDP-N-acetyl-alpha-D-glucosamine biosynthesis; N-acetyl-alpha-D-glucosamine 1-phosphate from alpha-D-glucosamine 6-phosphate (route II): step 2/2. Nucleotide-sugar biosynthesis; UDP-N-acetyl-alpha-D-glucosamine biosynthesis; UDP-N-acetyl-alpha-D-glucosamine from N-acetyl-alpha-D-glucosamine 1-phosphate: …	FUNCTION: Catalyzes the last two sequential reactions in the de novo biosynthetic pathway for UDP-N-acetylglucosamine (UDP-GlcNAc). The C-terminal domain catalyzes the transfer of acetyl group from acetyl coenzyme A to glucosamine-1-phosphate (GlcN-1-P) to produce N-acetylglucosamine-1-phosphate (GlcNAc-1-P), which is converted into UDP-GlcNAc by the transfer of uridine 5-monophosphate (from urid…	CATALYTIC ACTIVITY: Reaction=H(+) + N-acetyl-alpha-D-glucosamine 1-phosphate + UTP = diphosphate + UDP-N-acetyl-alpha-D-glucosamine; Xref=Rhea:RHEA:13509, ChEBI:CHEBI:15378, ChEBI:CHEBI:33019, ChEBI:CHEBI:46398, ChEBI:CHEBI:57705, ChEBI:CHEBI:57776; EC=2.7.7.23; Evidence={ECO:0000256|HAMAP-Rule:MF_01631, ECO:0000256|SAAS:SAAS01124206}; CATALYTIC ACTIVITY: Reaction=acetyl-CoA + alpha-D-glucosamine…		DB08344	4-chloro-N-(3-methoxypropyl)-N-[(3S)-1-(2-phenylethyl)piperidin-3-yl]benzamide	experimental	unknown
380	2.7.7.23	Bifunctional protein GlmU	Haemophilus influenzae (strain ATCC 51907 / DSM 11121 / KW20 / Rd)	P43889	BE0004280	A0A0H3GVB1	68.9	0	glmU KPHS_53020	Bacterial outer membrane biogenesis; LPS lipid A biosynthesis. Nucleotide-sugar biosynthesis; UDP-N-acetyl-alpha-D-glucosamine biosynthesis; N-acetyl-alpha-D-glucosamine 1-phosphate from alpha-D-glucosamine 6-phosphate (route II): step 2/2. Nucleotide-sugar biosynthesis; UDP-N-acetyl-alpha-D-glucosamine biosynthesis; UDP-N-acetyl-alpha-D-glucosamine from N-acetyl-alpha-D-glucosamine 1-phosphate: …	FUNCTION: Catalyzes the last two sequential reactions in the de novo biosynthetic pathway for UDP-N-acetylglucosamine (UDP-GlcNAc). The C-terminal domain catalyzes the transfer of acetyl group from acetyl coenzyme A to glucosamine-1-phosphate (GlcN-1-P) to produce N-acetylglucosamine-1-phosphate (GlcNAc-1-P), which is converted into UDP-GlcNAc by the transfer of uridine 5-monophosphate (from urid…	CATALYTIC ACTIVITY: Reaction=H(+) + N-acetyl-alpha-D-glucosamine 1-phosphate + UTP = diphosphate + UDP-N-acetyl-alpha-D-glucosamine; Xref=Rhea:RHEA:13509, ChEBI:CHEBI:15378, ChEBI:CHEBI:33019, ChEBI:CHEBI:46398, ChEBI:CHEBI:57705, ChEBI:CHEBI:57776; EC=2.7.7.23; Evidence={ECO:0000256|HAMAP-Rule:MF_01631, ECO:0000256|SAAS:SAAS01124206}; CATALYTIC ACTIVITY: Reaction=acetyl-CoA + alpha-D-glucosamine…		DB08344	4-chloro-N-(3-methoxypropyl)-N-[(3S)-1-(2-phenylethyl)piperidin-3-yl]benzamide	experimental	unknown
381	2.7.7.23	Bifunctional protein GlmU	Haemophilus influenzae (strain ATCC 51907 / DSM 11121 / KW20 / Rd)	P43889	BE0004280	A6TG34	68.6	0	glmU KPN78578_40940 KPN_04135	Nucleotide-sugar biosynthesis; UDP-N-acetyl-alpha-D-glucosamine biosynthesis; N-acetyl-alpha-D-glucosamine 1-phosphate from alpha-D-glucosamine 6-phosphate (route II): step 2/2. Nucleotide-sugar biosynthesis; UDP-N-acetyl-alpha-D-glucosamine biosynthesis; UDP-N-acetyl-alpha-D-glucosamine from N-acetyl-alpha-D-glucosamine 1-phosphate: step 1/1. Bacterial outer membrane biogenesis; LPS lipid A bios…	FUNCTION: Catalyzes the last two sequential reactions in the de novo biosynthetic pathway for UDP-N-acetylglucosamine (UDP-GlcNAc). The C-terminal domain catalyzes the transfer of acetyl group from acetyl coenzyme A to glucosamine-1-phosphate (GlcN-1-P) to produce N-acetylglucosamine-1-phosphate (GlcNAc-1-P), which is converted into UDP-GlcNAc by the transfer of uridine 5-monophosphate (from urid…	CATALYTIC ACTIVITY: Reaction=acetyl-CoA + alpha-D-glucosamine 1-phosphate = CoA + H(+) + N-acetyl-alpha-D-glucosamine 1-phosphate; Xref=Rhea:RHEA:13725, ChEBI:CHEBI:15378, ChEBI:CHEBI:57287, ChEBI:CHEBI:57288, ChEBI:CHEBI:57776, ChEBI:CHEBI:58516; EC=2.3.1.157; Evidence={ECO:0000255|HAMAP-Rule:MF_01631}; CATALYTIC ACTIVITY: Reaction=H(+) + N-acetyl-alpha-D-glucosamine 1-phosphate + UTP = diphosph…		DB08344	4-chloro-N-(3-methoxypropyl)-N-[(3S)-1-(2-phenylethyl)piperidin-3-yl]benzamide	experimental	unknown
382	3.1.3.45	3-deoxy-D-manno-octulosonate 8-phosphate phosphatase KdsC	Haemophilus influenzae (strain ATCC 51907 / DSM 11121 / KW20 / Rd)	P45314	BE0003190	A0A0H3GTS8	41.7	1.9e-33	KPHS_47470	Bacterial outer membrane biogenesis; lipopolysaccharide biosynthesis. Carbohydrate biosynthesis; 3-deoxy-D-manno-octulosonate biosynthesis; 3-deoxy-D-manno-octulosonate from D-ribulose 5-phosphate: step 3/3.	FUNCTION: Catalyzes the hydrolysis of 3-deoxy-D-manno-octulosonate 8-phosphate (KDO 8-P) to 3-deoxy-D-manno-octulosonate (KDO) and inorganic phosphate. {ECO:0000256|PIRNR:PIRNR006118}.	CATALYTIC ACTIVITY: Reaction=3-deoxy-alpha-D-manno-2-octulosonate-8-phosphate + H2O = 3-deoxy-alpha-D-manno-oct-2-ulosonate + phosphate; Xref=Rhea:RHEA:11500, ChEBI:CHEBI:15377, ChEBI:CHEBI:43474, ChEBI:CHEBI:85985, ChEBI:CHEBI:85986; EC=3.1.3.45; Evidence={ECO:0000256|PIRNR:PIRNR006118};		DB03814	2-(N-Morpholino)-Ethanesulfonic Acid	experimental	unknown
383	3.1.3.45	3-deoxy-D-manno-octulosonate 8-phosphate phosphatase KdsC	Haemophilus influenzae (strain ATCC 51907 / DSM 11121 / KW20 / Rd)	P45314	BE0003190	A0A378AHM5	41.1	5.4e-33	kdsC NCTC10313_00960 NCTC5050_02446	Bacterial outer membrane biogenesis; lipopolysaccharide biosynthesis. Carbohydrate biosynthesis; 3-deoxy-D-manno-octulosonate biosynthesis; 3-deoxy-D-manno-octulosonate from D-ribulose 5-phosphate: step 3/3.	FUNCTION: Catalyzes the hydrolysis of 3-deoxy-D-manno-octulosonate 8-phosphate (KDO 8-P) to 3-deoxy-D-manno-octulosonate (KDO) and inorganic phosphate. {ECO:0000256|PIRNR:PIRNR006118}.	CATALYTIC ACTIVITY: Reaction=3-deoxy-alpha-D-manno-2-octulosonate-8-phosphate + H2O = 3-deoxy-alpha-D-manno-oct-2-ulosonate + phosphate; Xref=Rhea:RHEA:11500, ChEBI:CHEBI:15377, ChEBI:CHEBI:43474, ChEBI:CHEBI:85985, ChEBI:CHEBI:85986; EC=3.1.3.45; Evidence={ECO:0000256|PIRNR:PIRNR006118};		DB03814	2-(N-Morpholino)-Ethanesulfonic Acid	experimental	unknown
384	3.1.3.45	3-deoxy-D-manno-octulosonate 8-phosphate phosphatase KdsC	Haemophilus influenzae (strain ATCC 51907 / DSM 11121 / KW20 / Rd)	P45314	BE0003190	A6TEL7	41.7	1.9e-33	yrbI KPN_03608	Bacterial outer membrane biogenesis; lipopolysaccharide biosynthesis. Carbohydrate biosynthesis; 3-deoxy-D-manno-octulosonate biosynthesis; 3-deoxy-D-manno-octulosonate from D-ribulose 5-phosphate: step 3/3.	FUNCTION: Catalyzes the hydrolysis of 3-deoxy-D-manno-octulosonate 8-phosphate (KDO 8-P) to 3-deoxy-D-manno-octulosonate (KDO) and inorganic phosphate. {ECO:0000256|PIRNR:PIRNR006118}.	CATALYTIC ACTIVITY: Reaction=3-deoxy-alpha-D-manno-2-octulosonate-8-phosphate + H2O = 3-deoxy-alpha-D-manno-oct-2-ulosonate + phosphate; Xref=Rhea:RHEA:11500, ChEBI:CHEBI:15377, ChEBI:CHEBI:43474, ChEBI:CHEBI:85985, ChEBI:CHEBI:85986; EC=3.1.3.45; Evidence={ECO:0000256|PIRNR:PIRNR006118};		DB03814	2-(N-Morpholino)-Ethanesulfonic Acid	experimental	unknown
385	3.1.3.45	3-deoxy-D-manno-octulosonate 8-phosphate phosphatase KdsC	Haemophilus influenzae (strain ATCC 51907 / DSM 11121 / KW20 / Rd)	P45314	BE0003190	A0A378E6Z2	41.7	1.9e-33	kdsC NCTC5046_02530	Bacterial outer membrane biogenesis; lipopolysaccharide biosynthesis. Carbohydrate biosynthesis; 3-deoxy-D-manno-octulosonate biosynthesis; 3-deoxy-D-manno-octulosonate from D-ribulose 5-phosphate: step 3/3.	FUNCTION: Catalyzes the hydrolysis of 3-deoxy-D-manno-octulosonate 8-phosphate (KDO 8-P) to 3-deoxy-D-manno-octulosonate (KDO) and inorganic phosphate. {ECO:0000256|PIRNR:PIRNR006118}.	CATALYTIC ACTIVITY: Reaction=3-deoxy-alpha-D-manno-2-octulosonate-8-phosphate + H2O = 3-deoxy-alpha-D-manno-oct-2-ulosonate + phosphate; Xref=Rhea:RHEA:11500, ChEBI:CHEBI:15377, ChEBI:CHEBI:43474, ChEBI:CHEBI:85985, ChEBI:CHEBI:85986; EC=3.1.3.45; Evidence={ECO:0000256|PIRNR:PIRNR006118};		DB03814	2-(N-Morpholino)-Ethanesulfonic Acid	experimental	unknown
386	3.5.2.3	Dihydroorotase	Escherichia coli (strain K12)	P05020	BE0001452	A0A378CRM0	89.1	0	pyrC_2 pyrC NCTC5046_00750	Pyrimidine metabolism; UMP biosynthesis via de novo pathway; (S)-dihydroorotate from bicarbonate: step 3/3.	FUNCTION: Catalyzes the reversible cyclization of carbamoyl aspartate to dihydroorotate. {ECO:0000256|HAMAP-Rule:MF_00219, ECO:0000256|SAAS:SAAS01090757}.	CATALYTIC ACTIVITY: Reaction=(S)-dihydroorotate + H2O = H(+) + N-carbamoyl-L-aspartate; Xref=Rhea:RHEA:24296, ChEBI:CHEBI:15377, ChEBI:CHEBI:15378, ChEBI:CHEBI:30864, ChEBI:CHEBI:32814; EC=3.5.2.3; Evidence={ECO:0000256|HAMAP-Rule:MF_00219, ECO:0000256|RuleBase:RU003440, ECO:0000256|SAAS:SAAS01124551};		DB04252	N-Carbamoyl-L-Aspartate	experimental	unknown
387	3.5.2.3	Dihydroorotase	Escherichia coli (strain K12)	P05020	BE0001452	A0A378CRM0	89.1	0	pyrC_2 pyrC NCTC5046_00750	Pyrimidine metabolism; UMP biosynthesis via de novo pathway; (S)-dihydroorotate from bicarbonate: step 3/3.	FUNCTION: Catalyzes the reversible cyclization of carbamoyl aspartate to dihydroorotate. {ECO:0000256|HAMAP-Rule:MF_00219, ECO:0000256|SAAS:SAAS01090757}.	CATALYTIC ACTIVITY: Reaction=(S)-dihydroorotate + H2O = H(+) + N-carbamoyl-L-aspartate; Xref=Rhea:RHEA:24296, ChEBI:CHEBI:15377, ChEBI:CHEBI:15378, ChEBI:CHEBI:30864, ChEBI:CHEBI:32814; EC=3.5.2.3; Evidence={ECO:0000256|HAMAP-Rule:MF_00219, ECO:0000256|RuleBase:RU003440, ECO:0000256|SAAS:SAAS01124551};		DB03801	Lysine Nz-Carboxylic Acid	experimental	unknown
388	3.5.2.3	Dihydroorotase	Escherichia coli (strain K12)	P05020	BE0001452	A0A378CRM0	89.1	0	pyrC_2 pyrC NCTC5046_00750	Pyrimidine metabolism; UMP biosynthesis via de novo pathway; (S)-dihydroorotate from bicarbonate: step 3/3.	FUNCTION: Catalyzes the reversible cyclization of carbamoyl aspartate to dihydroorotate. {ECO:0000256|HAMAP-Rule:MF_00219, ECO:0000256|SAAS:SAAS01090757}.	CATALYTIC ACTIVITY: Reaction=(S)-dihydroorotate + H2O = H(+) + N-carbamoyl-L-aspartate; Xref=Rhea:RHEA:24296, ChEBI:CHEBI:15377, ChEBI:CHEBI:15378, ChEBI:CHEBI:30864, ChEBI:CHEBI:32814; EC=3.5.2.3; Evidence={ECO:0000256|HAMAP-Rule:MF_00219, ECO:0000256|RuleBase:RU003440, ECO:0000256|SAAS:SAAS01124551};		DB02262	Orotic Acid	experimental, investigational	unknown	inhibitor
389	3.5.2.3	Dihydroorotase	Escherichia coli (strain K12)	P05020	BE0001452	A0A378CRM0	89.1	0	pyrC_2 pyrC NCTC5046_00750	Pyrimidine metabolism; UMP biosynthesis via de novo pathway; (S)-dihydroorotate from bicarbonate: step 3/3.	FUNCTION: Catalyzes the reversible cyclization of carbamoyl aspartate to dihydroorotate. {ECO:0000256|HAMAP-Rule:MF_00219, ECO:0000256|SAAS:SAAS01090757}.	CATALYTIC ACTIVITY: Reaction=(S)-dihydroorotate + H2O = H(+) + N-carbamoyl-L-aspartate; Xref=Rhea:RHEA:24296, ChEBI:CHEBI:15377, ChEBI:CHEBI:15378, ChEBI:CHEBI:30864, ChEBI:CHEBI:32814; EC=3.5.2.3; Evidence={ECO:0000256|HAMAP-Rule:MF_00219, ECO:0000256|RuleBase:RU003440, ECO:0000256|SAAS:SAAS01124551};		DB02129	Dihydroorotic Acid	experimental	unknown
390	3.5.2.3	Dihydroorotase	Escherichia coli (strain K12)	P05020	BE0001452	A0A377ZDG2	89.4	0	pyrC NCTC5050_01794	Pyrimidine metabolism; UMP biosynthesis via de novo pathway; (S)-dihydroorotate from bicarbonate: step 3/3.	FUNCTION: Catalyzes the reversible cyclization of carbamoyl aspartate to dihydroorotate. {ECO:0000256|HAMAP-Rule:MF_00219, ECO:0000256|SAAS:SAAS01090757}.	CATALYTIC ACTIVITY: Reaction=(S)-dihydroorotate + H2O = H(+) + N-carbamoyl-L-aspartate; Xref=Rhea:RHEA:24296, ChEBI:CHEBI:15377, ChEBI:CHEBI:15378, ChEBI:CHEBI:30864, ChEBI:CHEBI:32814; EC=3.5.2.3; Evidence={ECO:0000256|HAMAP-Rule:MF_00219, ECO:0000256|RuleBase:RU003440, ECO:0000256|SAAS:SAAS01124551};		DB04252	N-Carbamoyl-L-Aspartate	experimental	unknown
391	3.5.2.3	Dihydroorotase	Escherichia coli (strain K12)	P05020	BE0001452	A0A377ZDG2	89.4	0	pyrC NCTC5050_01794	Pyrimidine metabolism; UMP biosynthesis via de novo pathway; (S)-dihydroorotate from bicarbonate: step 3/3.	FUNCTION: Catalyzes the reversible cyclization of carbamoyl aspartate to dihydroorotate. {ECO:0000256|HAMAP-Rule:MF_00219, ECO:0000256|SAAS:SAAS01090757}.	CATALYTIC ACTIVITY: Reaction=(S)-dihydroorotate + H2O = H(+) + N-carbamoyl-L-aspartate; Xref=Rhea:RHEA:24296, ChEBI:CHEBI:15377, ChEBI:CHEBI:15378, ChEBI:CHEBI:30864, ChEBI:CHEBI:32814; EC=3.5.2.3; Evidence={ECO:0000256|HAMAP-Rule:MF_00219, ECO:0000256|RuleBase:RU003440, ECO:0000256|SAAS:SAAS01124551};		DB03801	Lysine Nz-Carboxylic Acid	experimental	unknown
392	3.5.2.3	Dihydroorotase	Escherichia coli (strain K12)	P05020	BE0001452	A0A377ZDG2	89.4	0	pyrC NCTC5050_01794	Pyrimidine metabolism; UMP biosynthesis via de novo pathway; (S)-dihydroorotate from bicarbonate: step 3/3.	FUNCTION: Catalyzes the reversible cyclization of carbamoyl aspartate to dihydroorotate. {ECO:0000256|HAMAP-Rule:MF_00219, ECO:0000256|SAAS:SAAS01090757}.	CATALYTIC ACTIVITY: Reaction=(S)-dihydroorotate + H2O = H(+) + N-carbamoyl-L-aspartate; Xref=Rhea:RHEA:24296, ChEBI:CHEBI:15377, ChEBI:CHEBI:15378, ChEBI:CHEBI:30864, ChEBI:CHEBI:32814; EC=3.5.2.3; Evidence={ECO:0000256|HAMAP-Rule:MF_00219, ECO:0000256|RuleBase:RU003440, ECO:0000256|SAAS:SAAS01124551};		DB02262	Orotic Acid	experimental, investigational	unknown	inhibitor
393	3.5.2.3	Dihydroorotase	Escherichia coli (strain K12)	P05020	BE0001452	A0A377ZDG2	89.4	0	pyrC NCTC5050_01794	Pyrimidine metabolism; UMP biosynthesis via de novo pathway; (S)-dihydroorotate from bicarbonate: step 3/3.	FUNCTION: Catalyzes the reversible cyclization of carbamoyl aspartate to dihydroorotate. {ECO:0000256|HAMAP-Rule:MF_00219, ECO:0000256|SAAS:SAAS01090757}.	CATALYTIC ACTIVITY: Reaction=(S)-dihydroorotate + H2O = H(+) + N-carbamoyl-L-aspartate; Xref=Rhea:RHEA:24296, ChEBI:CHEBI:15377, ChEBI:CHEBI:15378, ChEBI:CHEBI:30864, ChEBI:CHEBI:32814; EC=3.5.2.3; Evidence={ECO:0000256|HAMAP-Rule:MF_00219, ECO:0000256|RuleBase:RU003440, ECO:0000256|SAAS:SAAS01124551};		DB02129	Dihydroorotic Acid	experimental	unknown
394	3.5.2.3	Dihydroorotase	Escherichia coli (strain K12)	P05020	BE0001452	A6T7D6	89.7	0	pyrC KPN78578_10460 KPN_01074	Pyrimidine metabolism; UMP biosynthesis via de novo pathway; (S)-dihydroorotate from bicarbonate: step 3/3.	FUNCTION: Catalyzes the reversible cyclization of carbamoyl aspartate to dihydroorotate. {ECO:0000255|HAMAP-Rule:MF_00219, ECO:0000269|PubMed:20676924}.	CATALYTIC ACTIVITY: Reaction=(S)-dihydroorotate + H2O = H(+) + N-carbamoyl-L-aspartate; Xref=Rhea:RHEA:24296, ChEBI:CHEBI:15377, ChEBI:CHEBI:15378, ChEBI:CHEBI:30864, ChEBI:CHEBI:32814; EC=3.5.2.3; Evidence={ECO:0000255|HAMAP-Rule:MF_00219, ECO:0000269|PubMed:20676924};		DB04252	N-Carbamoyl-L-Aspartate	experimental	unknown
395	3.5.2.3	Dihydroorotase	Escherichia coli (strain K12)	P05020	BE0001452	A6T7D6	89.7	0	pyrC KPN78578_10460 KPN_01074	Pyrimidine metabolism; UMP biosynthesis via de novo pathway; (S)-dihydroorotate from bicarbonate: step 3/3.	FUNCTION: Catalyzes the reversible cyclization of carbamoyl aspartate to dihydroorotate. {ECO:0000255|HAMAP-Rule:MF_00219, ECO:0000269|PubMed:20676924}.	CATALYTIC ACTIVITY: Reaction=(S)-dihydroorotate + H2O = H(+) + N-carbamoyl-L-aspartate; Xref=Rhea:RHEA:24296, ChEBI:CHEBI:15377, ChEBI:CHEBI:15378, ChEBI:CHEBI:30864, ChEBI:CHEBI:32814; EC=3.5.2.3; Evidence={ECO:0000255|HAMAP-Rule:MF_00219, ECO:0000269|PubMed:20676924};		DB03801	Lysine Nz-Carboxylic Acid	experimental	unknown
396	3.5.2.3	Dihydroorotase	Escherichia coli (strain K12)	P05020	BE0001452	A6T7D6	89.7	0	pyrC KPN78578_10460 KPN_01074	Pyrimidine metabolism; UMP biosynthesis via de novo pathway; (S)-dihydroorotate from bicarbonate: step 3/3.	FUNCTION: Catalyzes the reversible cyclization of carbamoyl aspartate to dihydroorotate. {ECO:0000255|HAMAP-Rule:MF_00219, ECO:0000269|PubMed:20676924}.	CATALYTIC ACTIVITY: Reaction=(S)-dihydroorotate + H2O = H(+) + N-carbamoyl-L-aspartate; Xref=Rhea:RHEA:24296, ChEBI:CHEBI:15377, ChEBI:CHEBI:15378, ChEBI:CHEBI:30864, ChEBI:CHEBI:32814; EC=3.5.2.3; Evidence={ECO:0000255|HAMAP-Rule:MF_00219, ECO:0000269|PubMed:20676924};		DB02262	Orotic Acid	experimental, investigational	unknown	inhibitor
397	3.5.2.3	Dihydroorotase	Escherichia coli (strain K12)	P05020	BE0001452	A6T7D6	89.7	0	pyrC KPN78578_10460 KPN_01074	Pyrimidine metabolism; UMP biosynthesis via de novo pathway; (S)-dihydroorotate from bicarbonate: step 3/3.	FUNCTION: Catalyzes the reversible cyclization of carbamoyl aspartate to dihydroorotate. {ECO:0000255|HAMAP-Rule:MF_00219, ECO:0000269|PubMed:20676924}.	CATALYTIC ACTIVITY: Reaction=(S)-dihydroorotate + H2O = H(+) + N-carbamoyl-L-aspartate; Xref=Rhea:RHEA:24296, ChEBI:CHEBI:15377, ChEBI:CHEBI:15378, ChEBI:CHEBI:30864, ChEBI:CHEBI:32814; EC=3.5.2.3; Evidence={ECO:0000255|HAMAP-Rule:MF_00219, ECO:0000269|PubMed:20676924};		DB02129	Dihydroorotic Acid	experimental	unknown
398	4.1.1.20	Diaminopimelate decarboxylase	Escherichia coli (strain K12)	P00861	BE0001844	A0A378EEI5	87.1	0	lysA NCTC5046_05290	Amino-acid biosynthesis; L-lysine biosynthesis via DAP pathway; L-lysine from DL-2,6-diaminopimelate: step 1/1.	FUNCTION: Specifically catalyzes the decarboxylation of meso-diaminopimelate (meso-DAP) to L-lysine. {ECO:0000256|HAMAP-Rule:MF_02120}.	CATALYTIC ACTIVITY: Reaction=H(+) + meso-2,6-diaminopimelate = CO2 + L-lysine; Xref=Rhea:RHEA:15101, ChEBI:CHEBI:15378, ChEBI:CHEBI:16526, ChEBI:CHEBI:32551, ChEBI:CHEBI:57791; EC=4.1.1.20; Evidence={ECO:0000256|HAMAP-Rule:MF_02120, ECO:0000256|RuleBase:RU003738};		DB03814	2-(N-Morpholino)-Ethanesulfonic Acid	experimental	unknown
399	4.1.1.20	Diaminopimelate decarboxylase	Escherichia coli (strain K12)	P00861	BE0001844	A0A378EEI5	87.1	0	lysA NCTC5046_05290	Amino-acid biosynthesis; L-lysine biosynthesis via DAP pathway; L-lysine from DL-2,6-diaminopimelate: step 1/1.	FUNCTION: Specifically catalyzes the decarboxylation of meso-diaminopimelate (meso-DAP) to L-lysine. {ECO:0000256|HAMAP-Rule:MF_02120}.	CATALYTIC ACTIVITY: Reaction=H(+) + meso-2,6-diaminopimelate = CO2 + L-lysine; Xref=Rhea:RHEA:15101, ChEBI:CHEBI:15378, ChEBI:CHEBI:16526, ChEBI:CHEBI:32551, ChEBI:CHEBI:57791; EC=4.1.1.20; Evidence={ECO:0000256|HAMAP-Rule:MF_02120, ECO:0000256|RuleBase:RU003738};		DB03252	D-Lysine	experimental	unknown
400	4.1.1.20	Diaminopimelate decarboxylase	Escherichia coli (strain K12)	P00861	BE0001844	A0A377Z4Z0	87.1	0	lysA lysA_1 NCTC10313_05801 NCTC5050_00670	Amino-acid biosynthesis; L-lysine biosynthesis via DAP pathway; L-lysine from DL-2,6-diaminopimelate: step 1/1.	FUNCTION: Specifically catalyzes the decarboxylation of meso-diaminopimelate (meso-DAP) to L-lysine. {ECO:0000256|HAMAP-Rule:MF_02120}.	CATALYTIC ACTIVITY: Reaction=H(+) + meso-2,6-diaminopimelate = CO2 + L-lysine; Xref=Rhea:RHEA:15101, ChEBI:CHEBI:15378, ChEBI:CHEBI:16526, ChEBI:CHEBI:32551, ChEBI:CHEBI:57791; EC=4.1.1.20; Evidence={ECO:0000256|HAMAP-Rule:MF_02120, ECO:0000256|RuleBase:RU003738};		DB03814	2-(N-Morpholino)-Ethanesulfonic Acid	experimental	unknown
401	4.1.1.20	Diaminopimelate decarboxylase	Escherichia coli (strain K12)	P00861	BE0001844	A0A377Z4Z0	87.1	0	lysA lysA_1 NCTC10313_05801 NCTC5050_00670	Amino-acid biosynthesis; L-lysine biosynthesis via DAP pathway; L-lysine from DL-2,6-diaminopimelate: step 1/1.	FUNCTION: Specifically catalyzes the decarboxylation of meso-diaminopimelate (meso-DAP) to L-lysine. {ECO:0000256|HAMAP-Rule:MF_02120}.	CATALYTIC ACTIVITY: Reaction=H(+) + meso-2,6-diaminopimelate = CO2 + L-lysine; Xref=Rhea:RHEA:15101, ChEBI:CHEBI:15378, ChEBI:CHEBI:16526, ChEBI:CHEBI:32551, ChEBI:CHEBI:57791; EC=4.1.1.20; Evidence={ECO:0000256|HAMAP-Rule:MF_02120, ECO:0000256|RuleBase:RU003738};		DB03252	D-Lysine	experimental	unknown
402	4.1.1.20	Diaminopimelate decarboxylase	Escherichia coli (strain K12)	P00861	BE0001844	A0A0H3GSP6	87.1	0	lysA KPHS_43170	Amino-acid biosynthesis; L-lysine biosynthesis via DAP pathway; L-lysine from DL-2,6-diaminopimelate: step 1/1.	FUNCTION: Specifically catalyzes the decarboxylation of meso-diaminopimelate (meso-DAP) to L-lysine. {ECO:0000256|HAMAP-Rule:MF_02120}.	CATALYTIC ACTIVITY: Reaction=H(+) + meso-2,6-diaminopimelate = CO2 + L-lysine; Xref=Rhea:RHEA:15101, ChEBI:CHEBI:15378, ChEBI:CHEBI:16526, ChEBI:CHEBI:32551, ChEBI:CHEBI:57791; EC=4.1.1.20; Evidence={ECO:0000256|HAMAP-Rule:MF_02120, ECO:0000256|RuleBase:RU003738};		DB03814	2-(N-Morpholino)-Ethanesulfonic Acid	experimental	unknown
403	4.1.1.20	Diaminopimelate decarboxylase	Escherichia coli (strain K12)	P00861	BE0001844	A0A0H3GSP6	87.1	0	lysA KPHS_43170	Amino-acid biosynthesis; L-lysine biosynthesis via DAP pathway; L-lysine from DL-2,6-diaminopimelate: step 1/1.	FUNCTION: Specifically catalyzes the decarboxylation of meso-diaminopimelate (meso-DAP) to L-lysine. {ECO:0000256|HAMAP-Rule:MF_02120}.	CATALYTIC ACTIVITY: Reaction=H(+) + meso-2,6-diaminopimelate = CO2 + L-lysine; Xref=Rhea:RHEA:15101, ChEBI:CHEBI:15378, ChEBI:CHEBI:16526, ChEBI:CHEBI:32551, ChEBI:CHEBI:57791; EC=4.1.1.20; Evidence={ECO:0000256|HAMAP-Rule:MF_02120, ECO:0000256|RuleBase:RU003738};		DB03252	D-Lysine	experimental	unknown
404	4.1.1.20	Diaminopimelate decarboxylase	Escherichia coli (strain K12)	P00861	BE0001844	A6TDH9	87.1	0	lysA KPN_03252	Amino-acid biosynthesis; L-lysine biosynthesis via DAP pathway; L-lysine from DL-2,6-diaminopimelate: step 1/1.	FUNCTION: Specifically catalyzes the decarboxylation of meso-diaminopimelate (meso-DAP) to L-lysine. {ECO:0000256|HAMAP-Rule:MF_02120}.	CATALYTIC ACTIVITY: Reaction=H(+) + meso-2,6-diaminopimelate = CO2 + L-lysine; Xref=Rhea:RHEA:15101, ChEBI:CHEBI:15378, ChEBI:CHEBI:16526, ChEBI:CHEBI:32551, ChEBI:CHEBI:57791; EC=4.1.1.20; Evidence={ECO:0000256|HAMAP-Rule:MF_02120, ECO:0000256|RuleBase:RU003738};		DB03814	2-(N-Morpholino)-Ethanesulfonic Acid	experimental	unknown
405	4.1.1.20	Diaminopimelate decarboxylase	Escherichia coli (strain K12)	P00861	BE0001844	A6TDH9	87.1	0	lysA KPN_03252	Amino-acid biosynthesis; L-lysine biosynthesis via DAP pathway; L-lysine from DL-2,6-diaminopimelate: step 1/1.	FUNCTION: Specifically catalyzes the decarboxylation of meso-diaminopimelate (meso-DAP) to L-lysine. {ECO:0000256|HAMAP-Rule:MF_02120}.	CATALYTIC ACTIVITY: Reaction=H(+) + meso-2,6-diaminopimelate = CO2 + L-lysine; Xref=Rhea:RHEA:15101, ChEBI:CHEBI:15378, ChEBI:CHEBI:16526, ChEBI:CHEBI:32551, ChEBI:CHEBI:57791; EC=4.1.1.20; Evidence={ECO:0000256|HAMAP-Rule:MF_02120, ECO:0000256|RuleBase:RU003738};		DB03252	D-Lysine	experimental	unknown
406	4.1.1.23	Orotidine 5'-phosphate decarboxylase	Escherichia coli (strain K12)	P08244	BE0001677	A0A377ZGT0	85.3	2.6e-145	pyrF NCTC10313_04086 NCTC5050_02067	Pyrimidine metabolism; UMP biosynthesis via de novo pathway; UMP from orotate: step 2/2.	FUNCTION: Catalyzes the decarboxylation of orotidine 5'-monophosphate (OMP) to uridine 5'-monophosphate (UMP). {ECO:0000256|HAMAP-Rule:MF_01200, ECO:0000256|SAAS:SAAS01083804}.	CATALYTIC ACTIVITY: Reaction=H(+) + orotidine 5'-phosphate = CO2 + UMP; Xref=Rhea:RHEA:11596, ChEBI:CHEBI:15378, ChEBI:CHEBI:16526, ChEBI:CHEBI:57538, ChEBI:CHEBI:57865; EC=4.1.1.23; Evidence={ECO:0000256|HAMAP-Rule:MF_01200, ECO:0000256|RuleBase:RU000512};		DB03668	1-(5'-Phospho-Beta-D-Ribofuranosyl)Barbituric Acid	experimental	unknown
407	4.1.1.23	Orotidine 5'-phosphate decarboxylase	Escherichia coli (strain K12)	P08244	BE0001677	A0A377ZGT0	85.3	2.6e-145	pyrF NCTC10313_04086 NCTC5050_02067	Pyrimidine metabolism; UMP biosynthesis via de novo pathway; UMP from orotate: step 2/2.	FUNCTION: Catalyzes the decarboxylation of orotidine 5'-monophosphate (OMP) to uridine 5'-monophosphate (UMP). {ECO:0000256|HAMAP-Rule:MF_01200, ECO:0000256|SAAS:SAAS01083804}.	CATALYTIC ACTIVITY: Reaction=H(+) + orotidine 5'-phosphate = CO2 + UMP; Xref=Rhea:RHEA:11596, ChEBI:CHEBI:15378, ChEBI:CHEBI:16526, ChEBI:CHEBI:57538, ChEBI:CHEBI:57865; EC=4.1.1.23; Evidence={ECO:0000256|HAMAP-Rule:MF_01200, ECO:0000256|RuleBase:RU000512};		DB02890	6-Hydroxyuridine-5'-Phosphate	experimental	unknown
408	4.1.1.23	Orotidine 5'-phosphate decarboxylase	Escherichia coli (strain K12)	P08244	BE0001677	A6T7Y9	85.5	1.4e-136	pyrF KPN_01277	Pyrimidine metabolism; UMP biosynthesis via de novo pathway; UMP from orotate: step 2/2.	FUNCTION: Catalyzes the decarboxylation of orotidine 5'-monophosphate (OMP) to uridine 5'-monophosphate (UMP). {ECO:0000256|HAMAP-Rule:MF_01200, ECO:0000256|SAAS:SAAS01083804}.	CATALYTIC ACTIVITY: Reaction=H(+) + orotidine 5'-phosphate = CO2 + UMP; Xref=Rhea:RHEA:11596, ChEBI:CHEBI:15378, ChEBI:CHEBI:16526, ChEBI:CHEBI:57538, ChEBI:CHEBI:57865; EC=4.1.1.23; Evidence={ECO:0000256|HAMAP-Rule:MF_01200, ECO:0000256|RuleBase:RU000512};		DB03668	1-(5'-Phospho-Beta-D-Ribofuranosyl)Barbituric Acid	experimental	unknown
409	4.1.1.23	Orotidine 5'-phosphate decarboxylase	Escherichia coli (strain K12)	P08244	BE0001677	A6T7Y9	85.5	1.4e-136	pyrF KPN_01277	Pyrimidine metabolism; UMP biosynthesis via de novo pathway; UMP from orotate: step 2/2.	FUNCTION: Catalyzes the decarboxylation of orotidine 5'-monophosphate (OMP) to uridine 5'-monophosphate (UMP). {ECO:0000256|HAMAP-Rule:MF_01200, ECO:0000256|SAAS:SAAS01083804}.	CATALYTIC ACTIVITY: Reaction=H(+) + orotidine 5'-phosphate = CO2 + UMP; Xref=Rhea:RHEA:11596, ChEBI:CHEBI:15378, ChEBI:CHEBI:16526, ChEBI:CHEBI:57538, ChEBI:CHEBI:57865; EC=4.1.1.23; Evidence={ECO:0000256|HAMAP-Rule:MF_01200, ECO:0000256|RuleBase:RU000512};		DB02890	6-Hydroxyuridine-5'-Phosphate	experimental	unknown
410	4.1.1.23	Orotidine 5'-phosphate decarboxylase	Escherichia coli (strain K12)	P08244	BE0001677	A0A0H3GNE4	85.5	1.4e-136	pyrF KPHS_21850	Pyrimidine metabolism; UMP biosynthesis via de novo pathway; UMP from orotate: step 2/2.	FUNCTION: Catalyzes the decarboxylation of orotidine 5'-monophosphate (OMP) to uridine 5'-monophosphate (UMP). {ECO:0000256|HAMAP-Rule:MF_01200, ECO:0000256|SAAS:SAAS01083804}.	CATALYTIC ACTIVITY: Reaction=H(+) + orotidine 5'-phosphate = CO2 + UMP; Xref=Rhea:RHEA:11596, ChEBI:CHEBI:15378, ChEBI:CHEBI:16526, ChEBI:CHEBI:57538, ChEBI:CHEBI:57865; EC=4.1.1.23; Evidence={ECO:0000256|HAMAP-Rule:MF_01200, ECO:0000256|RuleBase:RU000512};		DB03668	1-(5'-Phospho-Beta-D-Ribofuranosyl)Barbituric Acid	experimental	unknown
411	4.1.1.23	Orotidine 5'-phosphate decarboxylase	Escherichia coli (strain K12)	P08244	BE0001677	A0A0H3GNE4	85.5	1.4e-136	pyrF KPHS_21850	Pyrimidine metabolism; UMP biosynthesis via de novo pathway; UMP from orotate: step 2/2.	FUNCTION: Catalyzes the decarboxylation of orotidine 5'-monophosphate (OMP) to uridine 5'-monophosphate (UMP). {ECO:0000256|HAMAP-Rule:MF_01200, ECO:0000256|SAAS:SAAS01083804}.	CATALYTIC ACTIVITY: Reaction=H(+) + orotidine 5'-phosphate = CO2 + UMP; Xref=Rhea:RHEA:11596, ChEBI:CHEBI:15378, ChEBI:CHEBI:16526, ChEBI:CHEBI:57538, ChEBI:CHEBI:57865; EC=4.1.1.23; Evidence={ECO:0000256|HAMAP-Rule:MF_01200, ECO:0000256|RuleBase:RU000512};		DB02890	6-Hydroxyuridine-5'-Phosphate	experimental	unknown
412	4.2.1.10	3-dehydroquinate dehydratase	Salmonella typhi	P24670	BE0001819	A0A378EBZ2	56.1	6.6e-88	aroD NCTC5046_04243	Metabolic intermediate biosynthesis; chorismate biosynthesis; chorismate from D-erythrose 4-phosphate and phosphoenolpyruvate: step 3/7.	FUNCTION: Involved in the third step of the chorismate pathway, which leads to the biosynthesis of aromatic amino acids. Catalyzes the cis-dehydration of 3-dehydroquinate (DHQ) and introduces the first double bond of the aromatic ring to yield 3-dehydroshikimate. {ECO:0000256|HAMAP-Rule:MF_00214}.	CATALYTIC ACTIVITY: Reaction=3-dehydroquinate = 3-dehydroshikimate + H2O; Xref=Rhea:RHEA:21096, ChEBI:CHEBI:15377, ChEBI:CHEBI:16630, ChEBI:CHEBI:32364; EC=4.2.1.10; Evidence={ECO:0000256|HAMAP-Rule:MF_00214};		DB03746	3-Amino-4,5-Dihydroxy-Cyclohex-1-Enecarboxylate	experimental	unknown
413	4.2.1.10	3-dehydroquinate dehydratase	Salmonella typhi	P24670	BE0001819	A0A0H3GMI6	55.7	1.9e-87	aroD KPHS_07880	Metabolic intermediate biosynthesis; chorismate biosynthesis; chorismate from D-erythrose 4-phosphate and phosphoenolpyruvate: step 3/7.	FUNCTION: Involved in the third step of the chorismate pathway, which leads to the biosynthesis of aromatic amino acids. Catalyzes the cis-dehydration of 3-dehydroquinate (DHQ) and introduces the first double bond of the aromatic ring to yield 3-dehydroshikimate. {ECO:0000256|HAMAP-Rule:MF_00214}.	CATALYTIC ACTIVITY: Reaction=3-dehydroquinate = 3-dehydroshikimate + H2O; Xref=Rhea:RHEA:21096, ChEBI:CHEBI:15377, ChEBI:CHEBI:16630, ChEBI:CHEBI:32364; EC=4.2.1.10; Evidence={ECO:0000256|HAMAP-Rule:MF_00214};		DB03746	3-Amino-4,5-Dihydroxy-Cyclohex-1-Enecarboxylate	experimental	unknown
414	4.2.1.10	3-dehydroquinate dehydratase	Salmonella typhi	P24670	BE0001819	A0A378C2N8	55.7	1.9e-87	aroD NCTC5050_06648	Metabolic intermediate biosynthesis; chorismate biosynthesis; chorismate from D-erythrose 4-phosphate and phosphoenolpyruvate: step 3/7.	FUNCTION: Involved in the third step of the chorismate pathway, which leads to the biosynthesis of aromatic amino acids. Catalyzes the cis-dehydration of 3-dehydroquinate (DHQ) and introduces the first double bond of the aromatic ring to yield 3-dehydroshikimate. {ECO:0000256|HAMAP-Rule:MF_00214}.	CATALYTIC ACTIVITY: Reaction=3-dehydroquinate = 3-dehydroshikimate + H2O; Xref=Rhea:RHEA:21096, ChEBI:CHEBI:15377, ChEBI:CHEBI:16630, ChEBI:CHEBI:32364; EC=4.2.1.10; Evidence={ECO:0000256|HAMAP-Rule:MF_00214};		DB03746	3-Amino-4,5-Dihydroxy-Cyclohex-1-Enecarboxylate	experimental	unknown
415	4.2.1.10	3-dehydroquinate dehydratase	Salmonella typhi	P24670	BE0001819	A6T4L2	56.1	6.6e-88	aroD KPN78578_00720 KPN_00073	Metabolic intermediate biosynthesis; chorismate biosynthesis; chorismate from D-erythrose 4-phosphate and phosphoenolpyruvate: step 3/7.	FUNCTION: Involved in the third step of the chorismate pathway, which leads to the biosynthesis of aromatic amino acids. Catalyzes the cis-dehydration of 3-dehydroquinate (DHQ) and introduces the first double bond of the aromatic ring to yield 3-dehydroshikimate. {ECO:0000255|HAMAP-Rule:MF_00214}.	CATALYTIC ACTIVITY: Reaction=3-dehydroquinate = 3-dehydroshikimate + H2O; Xref=Rhea:RHEA:21096, ChEBI:CHEBI:15377, ChEBI:CHEBI:16630, ChEBI:CHEBI:32364; EC=4.2.1.10; Evidence={ECO:0000255|HAMAP-Rule:MF_00214};		DB03746	3-Amino-4,5-Dihydroxy-Cyclohex-1-Enecarboxylate	experimental	unknown
416	4.2.1.10	3-dehydroquinate dehydratase	Staphylococcus aureus (strain MRSA252)	Q6GII7	BE0001690	A0A378C2N8	31	2.6e-25	aroD NCTC5050_06648	Metabolic intermediate biosynthesis; chorismate biosynthesis; chorismate from D-erythrose 4-phosphate and phosphoenolpyruvate: step 3/7.	FUNCTION: Involved in the third step of the chorismate pathway, which leads to the biosynthesis of aromatic amino acids. Catalyzes the cis-dehydration of 3-dehydroquinate (DHQ) and introduces the first double bond of the aromatic ring to yield 3-dehydroshikimate. {ECO:0000256|HAMAP-Rule:MF_00214}.	CATALYTIC ACTIVITY: Reaction=3-dehydroquinate = 3-dehydroshikimate + H2O; Xref=Rhea:RHEA:21096, ChEBI:CHEBI:15377, ChEBI:CHEBI:16630, ChEBI:CHEBI:32364; EC=4.2.1.10; Evidence={ECO:0000256|HAMAP-Rule:MF_00214};		DB04347	3-Dehydroshikimate	experimental	unknown
417	4.2.1.10	3-dehydroquinate dehydratase	Staphylococcus aureus (strain MRSA252)	Q6GII7	BE0001690	A0A378EBZ2	31	2.6e-25	aroD NCTC5046_04243	Metabolic intermediate biosynthesis; chorismate biosynthesis; chorismate from D-erythrose 4-phosphate and phosphoenolpyruvate: step 3/7.	FUNCTION: Involved in the third step of the chorismate pathway, which leads to the biosynthesis of aromatic amino acids. Catalyzes the cis-dehydration of 3-dehydroquinate (DHQ) and introduces the first double bond of the aromatic ring to yield 3-dehydroshikimate. {ECO:0000256|HAMAP-Rule:MF_00214}.	CATALYTIC ACTIVITY: Reaction=3-dehydroquinate = 3-dehydroshikimate + H2O; Xref=Rhea:RHEA:21096, ChEBI:CHEBI:15377, ChEBI:CHEBI:16630, ChEBI:CHEBI:32364; EC=4.2.1.10; Evidence={ECO:0000256|HAMAP-Rule:MF_00214};		DB04347	3-Dehydroshikimate	experimental	unknown
418	4.2.1.10	3-dehydroquinate dehydratase	Staphylococcus aureus (strain MRSA252)	Q6GII7	BE0001690	A0A0H3GMI6	31	2.6e-25	aroD KPHS_07880	Metabolic intermediate biosynthesis; chorismate biosynthesis; chorismate from D-erythrose 4-phosphate and phosphoenolpyruvate: step 3/7.	FUNCTION: Involved in the third step of the chorismate pathway, which leads to the biosynthesis of aromatic amino acids. Catalyzes the cis-dehydration of 3-dehydroquinate (DHQ) and introduces the first double bond of the aromatic ring to yield 3-dehydroshikimate. {ECO:0000256|HAMAP-Rule:MF_00214}.	CATALYTIC ACTIVITY: Reaction=3-dehydroquinate = 3-dehydroshikimate + H2O; Xref=Rhea:RHEA:21096, ChEBI:CHEBI:15377, ChEBI:CHEBI:16630, ChEBI:CHEBI:32364; EC=4.2.1.10; Evidence={ECO:0000256|HAMAP-Rule:MF_00214};		DB04347	3-Dehydroshikimate	experimental	unknown
419	4.2.1.10	3-dehydroquinate dehydratase	Staphylococcus aureus (strain MRSA252)	Q6GII7	BE0001690	A6T4L2	31	2.6e-25	aroD KPN78578_00720 KPN_00073	Metabolic intermediate biosynthesis; chorismate biosynthesis; chorismate from D-erythrose 4-phosphate and phosphoenolpyruvate: step 3/7.	FUNCTION: Involved in the third step of the chorismate pathway, which leads to the biosynthesis of aromatic amino acids. Catalyzes the cis-dehydration of 3-dehydroquinate (DHQ) and introduces the first double bond of the aromatic ring to yield 3-dehydroshikimate. {ECO:0000255|HAMAP-Rule:MF_00214}.	CATALYTIC ACTIVITY: Reaction=3-dehydroquinate = 3-dehydroshikimate + H2O; Xref=Rhea:RHEA:21096, ChEBI:CHEBI:15377, ChEBI:CHEBI:16630, ChEBI:CHEBI:32364; EC=4.2.1.10; Evidence={ECO:0000255|HAMAP-Rule:MF_00214};		DB04347	3-Dehydroshikimate	experimental	unknown
420	4.2.1.59	3-hydroxydecanoyl-[acyl-carrier-protein] dehydratase	Shigella flexneri	P0A6Q5	BE0001829	A0A378BP67	97.7	1e-122	fabA NCTC10313_04481 NCTC5050_05321	Lipid metabolism; fatty acid biosynthesis.	FUNCTION: Necessary for the introduction of cis unsaturation into fatty acids. Catalyzes the dehydration of (3R)-3-hydroxydecanoyl-ACP to E-(2)-decenoyl-ACP and then its isomerization to Z-(3)-decenoyl-ACP. Can catalyze the dehydratase reaction for beta-hydroxyacyl-ACPs with saturated chain lengths up to 16:0, being most active on intermediate chain length. {ECO:0000256|HAMAP-Rule:MF_00405, ECO:0…	CATALYTIC ACTIVITY: Reaction=(2E)-decenoyl-[ACP] = (3Z)-decenoyl-[ACP]; Xref=Rhea:RHEA:23568, Rhea:RHEA-COMP:9639, Rhea:RHEA-COMP:9927, ChEBI:CHEBI:78467, ChEBI:CHEBI:78798; EC=5.3.3.14; Evidence={ECO:0000256|HAMAP-Rule:MF_00405, ECO:0000256|SAAS:SAAS01122664}; CATALYTIC ACTIVITY: Reaction=(3R)-hydroxydecanoyl-[ACP] = (2E)-decenoyl-[ACP] + H2O; Xref=Rhea:RHEA:41860, Rhea:RHEA-COMP:9638, Rhea:RHEA…		DB03813	2-Decenoyl N-Acetyl Cysteamine	experimental	unknown
421	4.2.1.59	3-hydroxydecanoyl-[acyl-carrier-protein] dehydratase	Shigella flexneri	P0A6Q5	BE0001829	A0A0H3GL47	97.7	1e-122	fabA KPHS_18620	Lipid metabolism; fatty acid biosynthesis.	FUNCTION: Necessary for the introduction of cis unsaturation into fatty acids. Catalyzes the dehydration of (3R)-3-hydroxydecanoyl-ACP to E-(2)-decenoyl-ACP and then its isomerization to Z-(3)-decenoyl-ACP. Can catalyze the dehydratase reaction for beta-hydroxyacyl-ACPs with saturated chain lengths up to 16:0, being most active on intermediate chain length. {ECO:0000256|HAMAP-Rule:MF_00405, ECO:0…	CATALYTIC ACTIVITY: Reaction=(2E)-decenoyl-[ACP] = (3Z)-decenoyl-[ACP]; Xref=Rhea:RHEA:23568, Rhea:RHEA-COMP:9639, Rhea:RHEA-COMP:9927, ChEBI:CHEBI:78467, ChEBI:CHEBI:78798; EC=5.3.3.14; Evidence={ECO:0000256|HAMAP-Rule:MF_00405, ECO:0000256|SAAS:SAAS01122664}; CATALYTIC ACTIVITY: Reaction=(3R)-hydroxydecanoyl-[ACP] = (2E)-decenoyl-[ACP] + H2O; Xref=Rhea:RHEA:41860, Rhea:RHEA-COMP:9638, Rhea:RHEA…		DB03813	2-Decenoyl N-Acetyl Cysteamine	experimental	unknown
422	4.2.1.59	3-hydroxydecanoyl-[acyl-carrier-protein] dehydratase	Shigella flexneri	P0A6Q5	BE0001829	A6T748	97.7	1e-122	fabA KPN78578_09580 KPN_00983	Lipid metabolism; fatty acid biosynthesis.	FUNCTION: Necessary for the introduction of cis unsaturation into fatty acids. Catalyzes the dehydration of (3R)-3-hydroxydecanoyl-ACP to E-(2)-decenoyl-ACP and then its isomerization to Z-(3)-decenoyl-ACP. Can catalyze the dehydratase reaction for beta-hydroxyacyl-ACPs with saturated chain lengths up to 16:0, being most active on intermediate chain length. {ECO:0000255|HAMAP-Rule:MF_00405}.	CATALYTIC ACTIVITY: Reaction=a (3R)-hydroxyacyl-[ACP] = a (2E)-enoyl-[ACP] + H2O; Xref=Rhea:RHEA:13097, Rhea:RHEA-COMP:9925, Rhea:RHEA-COMP:9945, ChEBI:CHEBI:15377, ChEBI:CHEBI:78784, ChEBI:CHEBI:78827; EC=4.2.1.59; Evidence={ECO:0000255|HAMAP-Rule:MF_00405}; CATALYTIC ACTIVITY: Reaction=(3R)-hydroxydecanoyl-[ACP] = (2E)-decenoyl-[ACP] + H2O; Xref=Rhea:RHEA:41860, Rhea:RHEA-COMP:9638, Rhea:RHEA-C…		DB03813	2-Decenoyl N-Acetyl Cysteamine	experimental	unknown
423	4.2.1.59	3-hydroxydecanoyl-[acyl-carrier-protein] dehydratase	Shigella flexneri	P0A6Q5	BE0001829	A0A378EC77	97.7	1e-122	fabA NCTC5046_05152	Lipid metabolism; fatty acid biosynthesis.	FUNCTION: Necessary for the introduction of cis unsaturation into fatty acids. Catalyzes the dehydration of (3R)-3-hydroxydecanoyl-ACP to E-(2)-decenoyl-ACP and then its isomerization to Z-(3)-decenoyl-ACP. Can catalyze the dehydratase reaction for beta-hydroxyacyl-ACPs with saturated chain lengths up to 16:0, being most active on intermediate chain length. {ECO:0000256|HAMAP-Rule:MF_00405, ECO:0…	CATALYTIC ACTIVITY: Reaction=(2E)-decenoyl-[ACP] = (3Z)-decenoyl-[ACP]; Xref=Rhea:RHEA:23568, Rhea:RHEA-COMP:9639, Rhea:RHEA-COMP:9927, ChEBI:CHEBI:78467, ChEBI:CHEBI:78798; EC=5.3.3.14; Evidence={ECO:0000256|HAMAP-Rule:MF_00405, ECO:0000256|SAAS:SAAS01122664}; CATALYTIC ACTIVITY: Reaction=(3R)-hydroxydecanoyl-[ACP] = (2E)-decenoyl-[ACP] + H2O; Xref=Rhea:RHEA:41860, Rhea:RHEA-COMP:9638, Rhea:RHEA…		DB03813	2-Decenoyl N-Acetyl Cysteamine	experimental	unknown
424	4.2.1.59	3-hydroxydecanoyl-[acyl-carrier-protein] dehydratase	Escherichia coli (strain K12)	P0A6Q3	BE0004016	A6T748	97.7	1e-122	fabA KPN78578_09580 KPN_00983	Lipid metabolism; fatty acid biosynthesis.	FUNCTION: Necessary for the introduction of cis unsaturation into fatty acids. Catalyzes the dehydration of (3R)-3-hydroxydecanoyl-ACP to E-(2)-decenoyl-ACP and then its isomerization to Z-(3)-decenoyl-ACP. Can catalyze the dehydratase reaction for beta-hydroxyacyl-ACPs with saturated chain lengths up to 16:0, being most active on intermediate chain length. {ECO:0000255|HAMAP-Rule:MF_00405}.	CATALYTIC ACTIVITY: Reaction=a (3R)-hydroxyacyl-[ACP] = a (2E)-enoyl-[ACP] + H2O; Xref=Rhea:RHEA:13097, Rhea:RHEA-COMP:9925, Rhea:RHEA-COMP:9945, ChEBI:CHEBI:15377, ChEBI:CHEBI:78784, ChEBI:CHEBI:78827; EC=4.2.1.59; Evidence={ECO:0000255|HAMAP-Rule:MF_00405}; CATALYTIC ACTIVITY: Reaction=(3R)-hydroxydecanoyl-[ACP] = (2E)-decenoyl-[ACP] + H2O; Xref=Rhea:RHEA:41860, Rhea:RHEA-COMP:9638, Rhea:RHEA-C…		DB03813	2-Decenoyl N-Acetyl Cysteamine	experimental	unknown
425	4.2.1.59	3-hydroxydecanoyl-[acyl-carrier-protein] dehydratase	Escherichia coli (strain K12)	P0A6Q3	BE0004016	A0A378EC77	97.7	1e-122	fabA NCTC5046_05152	Lipid metabolism; fatty acid biosynthesis.	FUNCTION: Necessary for the introduction of cis unsaturation into fatty acids. Catalyzes the dehydration of (3R)-3-hydroxydecanoyl-ACP to E-(2)-decenoyl-ACP and then its isomerization to Z-(3)-decenoyl-ACP. Can catalyze the dehydratase reaction for beta-hydroxyacyl-ACPs with saturated chain lengths up to 16:0, being most active on intermediate chain length. {ECO:0000256|HAMAP-Rule:MF_00405, ECO:0…	CATALYTIC ACTIVITY: Reaction=(2E)-decenoyl-[ACP] = (3Z)-decenoyl-[ACP]; Xref=Rhea:RHEA:23568, Rhea:RHEA-COMP:9639, Rhea:RHEA-COMP:9927, ChEBI:CHEBI:78467, ChEBI:CHEBI:78798; EC=5.3.3.14; Evidence={ECO:0000256|HAMAP-Rule:MF_00405, ECO:0000256|SAAS:SAAS01122664}; CATALYTIC ACTIVITY: Reaction=(3R)-hydroxydecanoyl-[ACP] = (2E)-decenoyl-[ACP] + H2O; Xref=Rhea:RHEA:41860, Rhea:RHEA-COMP:9638, Rhea:RHEA…		DB03813	2-Decenoyl N-Acetyl Cysteamine	experimental	unknown
426	4.2.1.59	3-hydroxydecanoyl-[acyl-carrier-protein] dehydratase	Escherichia coli (strain K12)	P0A6Q3	BE0004016	A0A0H3GL47	97.7	1e-122	fabA KPHS_18620	Lipid metabolism; fatty acid biosynthesis.	FUNCTION: Necessary for the introduction of cis unsaturation into fatty acids. Catalyzes the dehydration of (3R)-3-hydroxydecanoyl-ACP to E-(2)-decenoyl-ACP and then its isomerization to Z-(3)-decenoyl-ACP. Can catalyze the dehydratase reaction for beta-hydroxyacyl-ACPs with saturated chain lengths up to 16:0, being most active on intermediate chain length. {ECO:0000256|HAMAP-Rule:MF_00405, ECO:0…	CATALYTIC ACTIVITY: Reaction=(2E)-decenoyl-[ACP] = (3Z)-decenoyl-[ACP]; Xref=Rhea:RHEA:23568, Rhea:RHEA-COMP:9639, Rhea:RHEA-COMP:9927, ChEBI:CHEBI:78467, ChEBI:CHEBI:78798; EC=5.3.3.14; Evidence={ECO:0000256|HAMAP-Rule:MF_00405, ECO:0000256|SAAS:SAAS01122664}; CATALYTIC ACTIVITY: Reaction=(3R)-hydroxydecanoyl-[ACP] = (2E)-decenoyl-[ACP] + H2O; Xref=Rhea:RHEA:41860, Rhea:RHEA-COMP:9638, Rhea:RHEA…		DB03813	2-Decenoyl N-Acetyl Cysteamine	experimental	unknown
427	4.2.1.59	3-hydroxydecanoyl-[acyl-carrier-protein] dehydratase	Escherichia coli (strain K12)	P0A6Q3	BE0004016	A0A378BP67	97.7	1e-122	fabA NCTC10313_04481 NCTC5050_05321	Lipid metabolism; fatty acid biosynthesis.	FUNCTION: Necessary for the introduction of cis unsaturation into fatty acids. Catalyzes the dehydration of (3R)-3-hydroxydecanoyl-ACP to E-(2)-decenoyl-ACP and then its isomerization to Z-(3)-decenoyl-ACP. Can catalyze the dehydratase reaction for beta-hydroxyacyl-ACPs with saturated chain lengths up to 16:0, being most active on intermediate chain length. {ECO:0000256|HAMAP-Rule:MF_00405, ECO:0…	CATALYTIC ACTIVITY: Reaction=(2E)-decenoyl-[ACP] = (3Z)-decenoyl-[ACP]; Xref=Rhea:RHEA:23568, Rhea:RHEA-COMP:9639, Rhea:RHEA-COMP:9927, ChEBI:CHEBI:78467, ChEBI:CHEBI:78798; EC=5.3.3.14; Evidence={ECO:0000256|HAMAP-Rule:MF_00405, ECO:0000256|SAAS:SAAS01122664}; CATALYTIC ACTIVITY: Reaction=(3R)-hydroxydecanoyl-[ACP] = (2E)-decenoyl-[ACP] + H2O; Xref=Rhea:RHEA:41860, Rhea:RHEA-COMP:9638, Rhea:RHEA…		DB03813	2-Decenoyl N-Acetyl Cysteamine	experimental	unknown
428	4.2.3.5	Chorismate synthase	Helicobacter pylori (strain ATCC 700392 / 26695)	P56122	BE0003020	A0A378CQP1	46.4	6.6e-98	aroC NCTC5046_00568	Metabolic intermediate biosynthesis; chorismate biosynthesis; chorismate from D-erythrose 4-phosphate and phosphoenolpyruvate: step 7/7.	FUNCTION: Catalyzes the anti-1,4-elimination of the C-3 phosphate and the C-6 proR hydrogen from 5-enolpyruvylshikimate-3-phosphate (EPSP) to yield chorismate, which is the branch point compound that serves as the starting substrate for the three terminal pathways of aromatic amino acid biosynthesis. This reaction introduces a second double bond into the aromatic ring system. {ECO:0000256|HAMAP-R…	CATALYTIC ACTIVITY: Reaction=5-O-(1-carboxyvinyl)-3-phosphoshikimate = chorismate + phosphate; Xref=Rhea:RHEA:21020, ChEBI:CHEBI:29748, ChEBI:CHEBI:43474, ChEBI:CHEBI:57701; EC=4.2.3.5; Evidence={ECO:0000256|HAMAP-Rule:MF_00300, ECO:0000256|RuleBase:RU000605};		DB03247	Riboflavin Monophosphate	approved	unknown
429	4.2.3.5	Chorismate synthase	Helicobacter pylori (strain ATCC 700392 / 26695)	P56122	BE0003020	A0A0H3GWE8	46.4	4.6e-98	aroC KPHS_37880	Metabolic intermediate biosynthesis; chorismate biosynthesis; chorismate from D-erythrose 4-phosphate and phosphoenolpyruvate: step 7/7.	FUNCTION: Catalyzes the anti-1,4-elimination of the C-3 phosphate and the C-6 proR hydrogen from 5-enolpyruvylshikimate-3-phosphate (EPSP) to yield chorismate, which is the branch point compound that serves as the starting substrate for the three terminal pathways of aromatic amino acid biosynthesis. This reaction introduces a second double bond into the aromatic ring system. {ECO:0000256|HAMAP-R…	CATALYTIC ACTIVITY: Reaction=5-O-(1-carboxyvinyl)-3-phosphoshikimate = chorismate + phosphate; Xref=Rhea:RHEA:21020, ChEBI:CHEBI:29748, ChEBI:CHEBI:43474, ChEBI:CHEBI:57701; EC=4.2.3.5; Evidence={ECO:0000256|HAMAP-Rule:MF_00300, ECO:0000256|RuleBase:RU000605};		DB03247	Riboflavin Monophosphate	approved	unknown
430	4.2.3.5	Chorismate synthase	Helicobacter pylori (strain ATCC 700392 / 26695)	P56122	BE0003020	A6TC15	46.4	4.6e-98	aroC KPN78578_26750 KPN_02719	Metabolic intermediate biosynthesis; chorismate biosynthesis; chorismate from D-erythrose 4-phosphate and phosphoenolpyruvate: step 7/7.	FUNCTION: Catalyzes the anti-1,4-elimination of the C-3 phosphate and the C-6 proR hydrogen from 5-enolpyruvylshikimate-3-phosphate (EPSP) to yield chorismate, which is the branch point compound that serves as the starting substrate for the three terminal pathways of aromatic amino acid biosynthesis. This reaction introduces a second double bond into the aromatic ring system. {ECO:0000255|HAMAP-R…	CATALYTIC ACTIVITY: Reaction=5-O-(1-carboxyvinyl)-3-phosphoshikimate = chorismate + phosphate; Xref=Rhea:RHEA:21020, ChEBI:CHEBI:29748, ChEBI:CHEBI:43474, ChEBI:CHEBI:57701; EC=4.2.3.5; Evidence={ECO:0000255|HAMAP-Rule:MF_00300};		DB03247	Riboflavin Monophosphate	approved	unknown
431	5.1.3.2	UDP-glucose 4-epimerase	Escherichia coli (strain K12)	P09147	BE0001901	A6T6I8	92.9	0	galE KPN_00773					DB03435	Uridine-5'-Diphosphate	experimental	unknown
432	5.1.3.2	UDP-glucose 4-epimerase	Escherichia coli (strain K12)	P09147	BE0001901	A6T6I8	92.9	0	galE KPN_00773					DB03397	Uridine-Diphosphate-N-Acetylglucosamine	experimental	unknown
433	5.1.3.2	UDP-glucose 4-epimerase	Escherichia coli (strain K12)	P09147	BE0001901	A6T6I8	92.9	0	galE KPN_00773					DB02790	Phenyl-Uridine-5'-Diphosphate	experimental	unknown
434	5.1.3.2	UDP-glucose 4-epimerase	Escherichia coli (strain K12)	P09147	BE0001901	A6T6I8	92.9	0	galE KPN_00773					DB02421	Uridine-5'-Diphosphate-Mannose	experimental	unknown
435	5.1.3.2	UDP-glucose 4-epimerase	Escherichia coli (strain K12)	P09147	BE0001901	A6T6I8	92.9	0	galE KPN_00773					DB04097	Uridine-5'-Diphosphate-4-Deoxy-4-Fluoro-Alpha-D-Galactose	experimental	unknown
436	5.1.3.2	UDP-glucose 4-epimerase	Escherichia coli (strain K12)	P09147	BE0001901	A6T6I8	92.9	0	galE KPN_00773					DB01861	Uridine diphosphate glucose	experimental	unknown
437	5.1.3.2	UDP-glucose 4-epimerase	Escherichia coli (strain K12)	P09147	BE0001901	A0A378BS14	92.6	0	galE NCTC5050_05657					DB03435	Uridine-5'-Diphosphate	experimental	unknown
438	5.1.3.2	UDP-glucose 4-epimerase	Escherichia coli (strain K12)	P09147	BE0001901	A0A378BS14	92.6	0	galE NCTC5050_05657					DB03397	Uridine-Diphosphate-N-Acetylglucosamine	experimental	unknown
439	5.1.3.2	UDP-glucose 4-epimerase	Escherichia coli (strain K12)	P09147	BE0001901	A0A378BS14	92.6	0	galE NCTC5050_05657					DB02790	Phenyl-Uridine-5'-Diphosphate	experimental	unknown
440	5.1.3.2	UDP-glucose 4-epimerase	Escherichia coli (strain K12)	P09147	BE0001901	A0A378BS14	92.6	0	galE NCTC5050_05657					DB02421	Uridine-5'-Diphosphate-Mannose	experimental	unknown
441	5.1.3.2	UDP-glucose 4-epimerase	Escherichia coli (strain K12)	P09147	BE0001901	A0A378BS14	92.6	0	galE NCTC5050_05657					DB04097	Uridine-5'-Diphosphate-4-Deoxy-4-Fluoro-Alpha-D-Galactose	experimental	unknown
442	5.1.3.2	UDP-glucose 4-epimerase	Escherichia coli (strain K12)	P09147	BE0001901	A0A378BS14	92.6	0	galE NCTC5050_05657					DB01861	Uridine diphosphate glucose	experimental	unknown
443	5.1.3.2	UDP-glucose 4-epimerase	Escherichia coli (strain K12)	P09147	BE0001901	A0A378DI54	91.7	4.5e-143	galE_1 NCTC5046_01245					DB03435	Uridine-5'-Diphosphate	experimental	unknown
444	5.1.3.2	UDP-glucose 4-epimerase	Escherichia coli (strain K12)	P09147	BE0001901	A0A378DI54	91.7	4.5e-143	galE_1 NCTC5046_01245					DB03397	Uridine-Diphosphate-N-Acetylglucosamine	experimental	unknown
445	5.1.3.2	UDP-glucose 4-epimerase	Escherichia coli (strain K12)	P09147	BE0001901	A0A378DI54	91.7	4.5e-143	galE_1 NCTC5046_01245					DB02790	Phenyl-Uridine-5'-Diphosphate	experimental	unknown
446	5.1.3.2	UDP-glucose 4-epimerase	Escherichia coli (strain K12)	P09147	BE0001901	A0A378DI54	91.7	4.5e-143	galE_1 NCTC5046_01245					DB02421	Uridine-5'-Diphosphate-Mannose	experimental	unknown
447	5.1.3.2	UDP-glucose 4-epimerase	Escherichia coli (strain K12)	P09147	BE0001901	A0A378DI54	91.7	4.5e-143	galE_1 NCTC5046_01245					DB04097	Uridine-5'-Diphosphate-4-Deoxy-4-Fluoro-Alpha-D-Galactose	experimental	unknown
448	5.1.3.2	UDP-glucose 4-epimerase	Escherichia coli (strain K12)	P09147	BE0001901	A0A378DI54	91.7	4.5e-143	galE_1 NCTC5046_01245					DB01861	Uridine diphosphate glucose	experimental	unknown
449	5.1.3.2	UDP-glucose 4-epimerase	Escherichia coli (strain K12)	P09147	BE0001901	A0A0H3GLM5	92.9	0	KPHS_15950					DB03435	Uridine-5'-Diphosphate	experimental	unknown
450	5.1.3.2	UDP-glucose 4-epimerase	Escherichia coli (strain K12)	P09147	BE0001901	A0A0H3GLM5	92.9	0	KPHS_15950					DB03397	Uridine-Diphosphate-N-Acetylglucosamine	experimental	unknown
451	5.1.3.2	UDP-glucose 4-epimerase	Escherichia coli (strain K12)	P09147	BE0001901	A0A0H3GLM5	92.9	0	KPHS_15950					DB02790	Phenyl-Uridine-5'-Diphosphate	experimental	unknown
452	5.1.3.2	UDP-glucose 4-epimerase	Escherichia coli (strain K12)	P09147	BE0001901	A0A0H3GLM5	92.9	0	KPHS_15950					DB02421	Uridine-5'-Diphosphate-Mannose	experimental	unknown
453	5.1.3.2	UDP-glucose 4-epimerase	Escherichia coli (strain K12)	P09147	BE0001901	A0A0H3GLM5	92.9	0	KPHS_15950					DB04097	Uridine-5'-Diphosphate-4-Deoxy-4-Fluoro-Alpha-D-Galactose	experimental	unknown
454	5.1.3.2	UDP-glucose 4-epimerase	Escherichia coli (strain K12)	P09147	BE0001901	A0A0H3GLM5	92.9	0	KPHS_15950					DB01861	Uridine diphosphate glucose	experimental	unknown
455	5.1.3.20	ADP-L-glycero-D-manno-heptose-6-epimerase	Escherichia coli (strain K12)	P67910	BE0001296	A6TFL4	97.4	0	hldD KPN78578_39240 KPN_03963	Nucleotide-sugar biosynthesis; ADP-L-glycero-beta-D-manno-heptose biosynthesis; ADP-L-glycero-beta-D-manno-heptose from D-glycero-beta-D-manno-heptose 7-phosphate: step 4/4.	FUNCTION: Catalyzes the interconversion between ADP-D-glycero-beta-D-manno-heptose and ADP-L-glycero-beta-D-manno-heptose via an epimerization at carbon 6 of the heptose. {ECO:0000255|HAMAP-Rule:MF_01601}.	CATALYTIC ACTIVITY: Reaction=ADP-D-glycero-beta-D-manno-heptose = ADP-L-glycero-beta-D-manno-heptose; Xref=Rhea:RHEA:17577, ChEBI:CHEBI:59967, ChEBI:CHEBI:61506; EC=5.1.3.20; Evidence={ECO:0000255|HAMAP-Rule:MF_01601};		DB01774	Adenosine-5'-Monophosphate Glucopyranosyl-Monophosphate Ester	experimental	unknown
456	5.1.3.20	ADP-L-glycero-D-manno-heptose-6-epimerase	Escherichia coli (strain K12)	P67910	BE0001296	A6TFL4	97.4	0	hldD KPN78578_39240 KPN_03963	Nucleotide-sugar biosynthesis; ADP-L-glycero-beta-D-manno-heptose biosynthesis; ADP-L-glycero-beta-D-manno-heptose from D-glycero-beta-D-manno-heptose 7-phosphate: step 4/4.	FUNCTION: Catalyzes the interconversion between ADP-D-glycero-beta-D-manno-heptose and ADP-L-glycero-beta-D-manno-heptose via an epimerization at carbon 6 of the heptose. {ECO:0000255|HAMAP-Rule:MF_01601}.	CATALYTIC ACTIVITY: Reaction=ADP-D-glycero-beta-D-manno-heptose = ADP-L-glycero-beta-D-manno-heptose; Xref=Rhea:RHEA:17577, ChEBI:CHEBI:59967, ChEBI:CHEBI:61506; EC=5.1.3.20; Evidence={ECO:0000255|HAMAP-Rule:MF_01601};		DB03461	2'-Monophosphoadenosine 5'-Diphosphoribose	experimental	unknown
457	5.1.3.20	ADP-L-glycero-D-manno-heptose-6-epimerase	Escherichia coli (strain K12)	P67910	BE0001296	A0A0H3GUR3	97.4	0	hldD KPHS_51220	Nucleotide-sugar biosynthesis; ADP-L-glycero-beta-D-manno-heptose biosynthesis; ADP-L-glycero-beta-D-manno-heptose from D-glycero-beta-D-manno-heptose 7-phosphate: step 4/4.	FUNCTION: Catalyzes the interconversion between ADP-D-glycero-beta-D-manno-heptose and ADP-L-glycero-beta-D-manno-heptose via an epimerization at carbon 6 of the heptose. {ECO:0000256|HAMAP-Rule:MF_01601, ECO:0000256|SAAS:SAAS00751121}.	CATALYTIC ACTIVITY: Reaction=ADP-D-glycero-beta-D-manno-heptose = ADP-L-glycero-beta-D-manno-heptose; Xref=Rhea:RHEA:17577, ChEBI:CHEBI:59967, ChEBI:CHEBI:61506; EC=5.1.3.20; Evidence={ECO:0000256|HAMAP-Rule:MF_01601, ECO:0000256|SAAS:SAAS01121954};		DB01774	Adenosine-5'-Monophosphate Glucopyranosyl-Monophosphate Ester	experimental	unknown
458	5.1.3.20	ADP-L-glycero-D-manno-heptose-6-epimerase	Escherichia coli (strain K12)	P67910	BE0001296	A0A0H3GUR3	97.4	0	hldD KPHS_51220	Nucleotide-sugar biosynthesis; ADP-L-glycero-beta-D-manno-heptose biosynthesis; ADP-L-glycero-beta-D-manno-heptose from D-glycero-beta-D-manno-heptose 7-phosphate: step 4/4.	FUNCTION: Catalyzes the interconversion between ADP-D-glycero-beta-D-manno-heptose and ADP-L-glycero-beta-D-manno-heptose via an epimerization at carbon 6 of the heptose. {ECO:0000256|HAMAP-Rule:MF_01601, ECO:0000256|SAAS:SAAS00751121}.	CATALYTIC ACTIVITY: Reaction=ADP-D-glycero-beta-D-manno-heptose = ADP-L-glycero-beta-D-manno-heptose; Xref=Rhea:RHEA:17577, ChEBI:CHEBI:59967, ChEBI:CHEBI:61506; EC=5.1.3.20; Evidence={ECO:0000256|HAMAP-Rule:MF_01601, ECO:0000256|SAAS:SAAS01121954};		DB03461	2'-Monophosphoadenosine 5'-Diphosphoribose	experimental	unknown
459	5.1.3.20	ADP-L-glycero-D-manno-heptose-6-epimerase	Escherichia coli (strain K12)	P67910	BE0001296	A0A377YYC3	97.4	0	hldD NCTC10313_00421 NCTC5050_03246	Nucleotide-sugar biosynthesis; ADP-L-glycero-beta-D-manno-heptose biosynthesis; ADP-L-glycero-beta-D-manno-heptose from D-glycero-beta-D-manno-heptose 7-phosphate: step 4/4.	FUNCTION: Catalyzes the interconversion between ADP-D-glycero-beta-D-manno-heptose and ADP-L-glycero-beta-D-manno-heptose via an epimerization at carbon 6 of the heptose. {ECO:0000256|HAMAP-Rule:MF_01601, ECO:0000256|SAAS:SAAS00751121}.	CATALYTIC ACTIVITY: Reaction=ADP-D-glycero-beta-D-manno-heptose = ADP-L-glycero-beta-D-manno-heptose; Xref=Rhea:RHEA:17577, ChEBI:CHEBI:59967, ChEBI:CHEBI:61506; EC=5.1.3.20; Evidence={ECO:0000256|HAMAP-Rule:MF_01601, ECO:0000256|SAAS:SAAS01121954};		DB01774	Adenosine-5'-Monophosphate Glucopyranosyl-Monophosphate Ester	experimental	unknown
460	5.1.3.20	ADP-L-glycero-D-manno-heptose-6-epimerase	Escherichia coli (strain K12)	P67910	BE0001296	A0A377YYC3	97.4	0	hldD NCTC10313_00421 NCTC5050_03246	Nucleotide-sugar biosynthesis; ADP-L-glycero-beta-D-manno-heptose biosynthesis; ADP-L-glycero-beta-D-manno-heptose from D-glycero-beta-D-manno-heptose 7-phosphate: step 4/4.	FUNCTION: Catalyzes the interconversion between ADP-D-glycero-beta-D-manno-heptose and ADP-L-glycero-beta-D-manno-heptose via an epimerization at carbon 6 of the heptose. {ECO:0000256|HAMAP-Rule:MF_01601, ECO:0000256|SAAS:SAAS00751121}.	CATALYTIC ACTIVITY: Reaction=ADP-D-glycero-beta-D-manno-heptose = ADP-L-glycero-beta-D-manno-heptose; Xref=Rhea:RHEA:17577, ChEBI:CHEBI:59967, ChEBI:CHEBI:61506; EC=5.1.3.20; Evidence={ECO:0000256|HAMAP-Rule:MF_01601, ECO:0000256|SAAS:SAAS01121954};		DB03461	2'-Monophosphoadenosine 5'-Diphosphoribose	experimental	unknown
461	5.1.3.20	ADP-L-glycero-D-manno-heptose-6-epimerase	Escherichia coli (strain K12)	P67910	BE0001296	A0A378E7F1	97.4	0	hldD NCTC5046_02773	Nucleotide-sugar biosynthesis; ADP-L-glycero-beta-D-manno-heptose biosynthesis; ADP-L-glycero-beta-D-manno-heptose from D-glycero-beta-D-manno-heptose 7-phosphate: step 4/4.	FUNCTION: Catalyzes the interconversion between ADP-D-glycero-beta-D-manno-heptose and ADP-L-glycero-beta-D-manno-heptose via an epimerization at carbon 6 of the heptose. {ECO:0000256|HAMAP-Rule:MF_01601, ECO:0000256|SAAS:SAAS00751121}.	CATALYTIC ACTIVITY: Reaction=ADP-D-glycero-beta-D-manno-heptose = ADP-L-glycero-beta-D-manno-heptose; Xref=Rhea:RHEA:17577, ChEBI:CHEBI:59967, ChEBI:CHEBI:61506; EC=5.1.3.20; Evidence={ECO:0000256|HAMAP-Rule:MF_01601, ECO:0000256|SAAS:SAAS01121954};		DB01774	Adenosine-5'-Monophosphate Glucopyranosyl-Monophosphate Ester	experimental	unknown
462	5.1.3.20	ADP-L-glycero-D-manno-heptose-6-epimerase	Escherichia coli (strain K12)	P67910	BE0001296	A0A378E7F1	97.4	0	hldD NCTC5046_02773	Nucleotide-sugar biosynthesis; ADP-L-glycero-beta-D-manno-heptose biosynthesis; ADP-L-glycero-beta-D-manno-heptose from D-glycero-beta-D-manno-heptose 7-phosphate: step 4/4.	FUNCTION: Catalyzes the interconversion between ADP-D-glycero-beta-D-manno-heptose and ADP-L-glycero-beta-D-manno-heptose via an epimerization at carbon 6 of the heptose. {ECO:0000256|HAMAP-Rule:MF_01601, ECO:0000256|SAAS:SAAS00751121}.	CATALYTIC ACTIVITY: Reaction=ADP-D-glycero-beta-D-manno-heptose = ADP-L-glycero-beta-D-manno-heptose; Xref=Rhea:RHEA:17577, ChEBI:CHEBI:59967, ChEBI:CHEBI:61506; EC=5.1.3.20; Evidence={ECO:0000256|HAMAP-Rule:MF_01601, ECO:0000256|SAAS:SAAS01121954};		DB03461	2'-Monophosphoadenosine 5'-Diphosphoribose	experimental	unknown
463	5.3.1.28	Phosphoheptose isomerase	Pseudomonas aeruginosa (strain ATCC 15692 / PAO1 / 1C / PRS 101 / LMG 12228)	Q9HVZ0	BE0001887	A6TEG8	54.9	1.9e-70	diaA KPN78578_35280 KPN_03557		FUNCTION: Required for the timely initiation of chromosomal replication via direct interactions with the DnaA initiator protein. {ECO:0000255|HAMAP-Rule:MF_01157}.			DB02470	D-Glycero-D-Mannopyranose-7-Phosphate	experimental	unknown
464	5.3.1.28	Phosphoheptose isomerase	Pseudomonas aeruginosa (strain ATCC 15692 / PAO1 / 1C / PRS 101 / LMG 12228)	Q9HVZ0	BE0001887	A0A377YYQ4	54.9	1.9e-70	yraO diaA NCTC10313_01032 NCTC5050_02380		FUNCTION: Required for the timely initiation of chromosomal replication via direct interactions with the DnaA initiator protein. {ECO:0000256|HAMAP-Rule:MF_01157, ECO:0000256|SAAS:SAAS00846119}.			DB02470	D-Glycero-D-Mannopyranose-7-Phosphate	experimental	unknown
465	5.3.1.28	Phosphoheptose isomerase	Pseudomonas aeruginosa (strain ATCC 15692 / PAO1 / 1C / PRS 101 / LMG 12228)	Q9HVZ0	BE0001887	A0A0H3GXZ7	54.9	1.9e-70	diaA KPHS_46940		FUNCTION: Required for the timely initiation of chromosomal replication via direct interactions with the DnaA initiator protein. {ECO:0000256|HAMAP-Rule:MF_01157, ECO:0000256|SAAS:SAAS00846119}.			DB02470	D-Glycero-D-Mannopyranose-7-Phosphate	experimental	unknown
466	5.3.1.28	Phosphoheptose isomerase	Pseudomonas aeruginosa (strain ATCC 15692 / PAO1 / 1C / PRS 101 / LMG 12228)	Q9HVZ0	BE0001887	A0A378E6M5	54.9	1.9e-70	yraO diaA NCTC5046_02468		FUNCTION: Required for the timely initiation of chromosomal replication via direct interactions with the DnaA initiator protein. {ECO:0000256|HAMAP-Rule:MF_01157, ECO:0000256|SAAS:SAAS00846119}.			DB02470	D-Glycero-D-Mannopyranose-7-Phosphate	experimental	unknown
467	5.4.99.5	P-protein	Escherichia coli (strain K12)	P0A9J8	BE0004360	A0A377ZAQ0	89.4	0	pheA NCTC5050_01083					DB08648	(1R,3S,5S,8R)-8-Hydroxy-2-oxabicyclo[3.3.1]non-6-ene-3,5-dicarboxylic acid	experimental	unknown
468	5.4.99.5	P-protein	Escherichia coli (strain K12)	P0A9J8	BE0004360	A6TCK5	89.4	0	pheA KPN_02920					DB08648	(1R,3S,5S,8R)-8-Hydroxy-2-oxabicyclo[3.3.1]non-6-ene-3,5-dicarboxylic acid	experimental	unknown
469	5.4.99.5	P-protein	Escherichia coli (strain K12)	P0A9J8	BE0004360	A0A0H3GTV9	89.4	0	KPHS_39900					DB08648	(1R,3S,5S,8R)-8-Hydroxy-2-oxabicyclo[3.3.1]non-6-ene-3,5-dicarboxylic acid	experimental	unknown
470	5.4.99.5	P-protein	Escherichia coli (strain K12)	P0A9J8	BE0004360	A0A378EB22	94.1	3.9e-72	pheA_2 NCTC5046_04703					DB08648	(1R,3S,5S,8R)-8-Hydroxy-2-oxabicyclo[3.3.1]non-6-ene-3,5-dicarboxylic acid	experimental	unknown
471	5.4.99.5	P-protein	Escherichia coli (strain K12)	P0A9J8	BE0004360	A0A378EAY2	88.5	6.7e-84	pheA_1 pheA NCTC5046_04702	Amino-acid biosynthesis; L-phenylalanine biosynthesis; phenylpyruvate from prephenate: step 1/1.		CATALYTIC ACTIVITY: Reaction=H(+) + prephenate = 3-phenylpyruvate + CO2 + H2O; Xref=Rhea:RHEA:21648, ChEBI:CHEBI:15377, ChEBI:CHEBI:15378, ChEBI:CHEBI:16526, ChEBI:CHEBI:18005, ChEBI:CHEBI:29934; EC=4.2.1.51; Evidence={ECO:0000256|RuleBase:RU361254};		DB08648	(1R,3S,5S,8R)-8-Hydroxy-2-oxabicyclo[3.3.1]non-6-ene-3,5-dicarboxylic acid	experimental	unknown
472	6.3.2.13	UDP-N-acetylmuramoyl-L-alanyl-D-glutamate--2,6-diaminopimelate ligase	Escherichia coli (strain K12)	P22188	BE0001538	A0A0H3GJ91	91.7	0	murE KPHS_08050	Cell wall biogenesis; peptidoglycan biosynthesis.	FUNCTION: Catalyzes the addition of meso-diaminopimelic acid to the nucleotide precursor UDP-N-acetylmuramoyl-L-alanyl-D-glutamate (UMAG) in the biosynthesis of bacterial cell-wall peptidoglycan. {ECO:0000256|HAMAP-Rule:MF_00208}.	CATALYTIC ACTIVITY: Reaction=ATP + meso-2,6-diaminopimelate + UDP-N-acetyl-alpha-D-muramoyl-L-alanyl-D-glutamate = ADP + H(+) + phosphate + UDP-N-acetyl-alpha-D-muramoyl-L-alanyl-gamma-D-glutamyl-meso-diaminopimelate; Xref=Rhea:RHEA:23676, ChEBI:CHEBI:15378, ChEBI:CHEBI:30616, ChEBI:CHEBI:43474, ChEBI:CHEBI:57791, ChEBI:CHEBI:83900, ChEBI:CHEBI:83905, ChEBI:CHEBI:456216; EC=6.3.2.13; Evidence={EC…		DB03801	Lysine Nz-Carboxylic Acid	experimental	unknown
473	6.3.2.13	UDP-N-acetylmuramoyl-L-alanyl-D-glutamate--2,6-diaminopimelate ligase	Escherichia coli (strain K12)	P22188	BE0001538	A0A0H3GJ91	91.7	0	murE KPHS_08050	Cell wall biogenesis; peptidoglycan biosynthesis.	FUNCTION: Catalyzes the addition of meso-diaminopimelic acid to the nucleotide precursor UDP-N-acetylmuramoyl-L-alanyl-D-glutamate (UMAG) in the biosynthesis of bacterial cell-wall peptidoglycan. {ECO:0000256|HAMAP-Rule:MF_00208}.	CATALYTIC ACTIVITY: Reaction=ATP + meso-2,6-diaminopimelate + UDP-N-acetyl-alpha-D-muramoyl-L-alanyl-D-glutamate = ADP + H(+) + phosphate + UDP-N-acetyl-alpha-D-muramoyl-L-alanyl-gamma-D-glutamyl-meso-diaminopimelate; Xref=Rhea:RHEA:23676, ChEBI:CHEBI:15378, ChEBI:CHEBI:30616, ChEBI:CHEBI:43474, ChEBI:CHEBI:57791, ChEBI:CHEBI:83900, ChEBI:CHEBI:83905, ChEBI:CHEBI:456216; EC=6.3.2.13; Evidence={EC…		DB03590	2,6-Diaminopimelic Acid	experimental	unknown
474	6.3.2.13	UDP-N-acetylmuramoyl-L-alanyl-D-glutamate--2,6-diaminopimelate ligase	Escherichia coli (strain K12)	P22188	BE0001538	A0A0H3GJ91	91.7	0	murE KPHS_08050	Cell wall biogenesis; peptidoglycan biosynthesis.	FUNCTION: Catalyzes the addition of meso-diaminopimelic acid to the nucleotide precursor UDP-N-acetylmuramoyl-L-alanyl-D-glutamate (UMAG) in the biosynthesis of bacterial cell-wall peptidoglycan. {ECO:0000256|HAMAP-Rule:MF_00208}.	CATALYTIC ACTIVITY: Reaction=ATP + meso-2,6-diaminopimelate + UDP-N-acetyl-alpha-D-muramoyl-L-alanyl-D-glutamate = ADP + H(+) + phosphate + UDP-N-acetyl-alpha-D-muramoyl-L-alanyl-gamma-D-glutamyl-meso-diaminopimelate; Xref=Rhea:RHEA:23676, ChEBI:CHEBI:15378, ChEBI:CHEBI:30616, ChEBI:CHEBI:43474, ChEBI:CHEBI:57791, ChEBI:CHEBI:83900, ChEBI:CHEBI:83905, ChEBI:CHEBI:456216; EC=6.3.2.13; Evidence={EC…		DB02314	Uridine-5'-Diphosphate-N-Acetylmuramoyl-L-Alanine-D-Glutamate	experimental	unknown
475	6.3.2.13	UDP-N-acetylmuramoyl-L-alanyl-D-glutamate--2,6-diaminopimelate ligase	Escherichia coli (strain K12)	P22188	BE0001538	A6T4M8	91.7	0	murE KPN_00089	Cell wall biogenesis; peptidoglycan biosynthesis.	FUNCTION: Catalyzes the addition of meso-diaminopimelic acid to the nucleotide precursor UDP-N-acetylmuramoyl-L-alanyl-D-glutamate (UMAG) in the biosynthesis of bacterial cell-wall peptidoglycan. {ECO:0000256|HAMAP-Rule:MF_00208}.	CATALYTIC ACTIVITY: Reaction=ATP + meso-2,6-diaminopimelate + UDP-N-acetyl-alpha-D-muramoyl-L-alanyl-D-glutamate = ADP + H(+) + phosphate + UDP-N-acetyl-alpha-D-muramoyl-L-alanyl-gamma-D-glutamyl-meso-diaminopimelate; Xref=Rhea:RHEA:23676, ChEBI:CHEBI:15378, ChEBI:CHEBI:30616, ChEBI:CHEBI:43474, ChEBI:CHEBI:57791, ChEBI:CHEBI:83900, ChEBI:CHEBI:83905, ChEBI:CHEBI:456216; EC=6.3.2.13; Evidence={EC…		DB03801	Lysine Nz-Carboxylic Acid	experimental	unknown
476	6.3.2.13	UDP-N-acetylmuramoyl-L-alanyl-D-glutamate--2,6-diaminopimelate ligase	Escherichia coli (strain K12)	P22188	BE0001538	A6T4M8	91.7	0	murE KPN_00089	Cell wall biogenesis; peptidoglycan biosynthesis.	FUNCTION: Catalyzes the addition of meso-diaminopimelic acid to the nucleotide precursor UDP-N-acetylmuramoyl-L-alanyl-D-glutamate (UMAG) in the biosynthesis of bacterial cell-wall peptidoglycan. {ECO:0000256|HAMAP-Rule:MF_00208}.	CATALYTIC ACTIVITY: Reaction=ATP + meso-2,6-diaminopimelate + UDP-N-acetyl-alpha-D-muramoyl-L-alanyl-D-glutamate = ADP + H(+) + phosphate + UDP-N-acetyl-alpha-D-muramoyl-L-alanyl-gamma-D-glutamyl-meso-diaminopimelate; Xref=Rhea:RHEA:23676, ChEBI:CHEBI:15378, ChEBI:CHEBI:30616, ChEBI:CHEBI:43474, ChEBI:CHEBI:57791, ChEBI:CHEBI:83900, ChEBI:CHEBI:83905, ChEBI:CHEBI:456216; EC=6.3.2.13; Evidence={EC…		DB03590	2,6-Diaminopimelic Acid	experimental	unknown
477	6.3.2.13	UDP-N-acetylmuramoyl-L-alanyl-D-glutamate--2,6-diaminopimelate ligase	Escherichia coli (strain K12)	P22188	BE0001538	A6T4M8	91.7	0	murE KPN_00089	Cell wall biogenesis; peptidoglycan biosynthesis.	FUNCTION: Catalyzes the addition of meso-diaminopimelic acid to the nucleotide precursor UDP-N-acetylmuramoyl-L-alanyl-D-glutamate (UMAG) in the biosynthesis of bacterial cell-wall peptidoglycan. {ECO:0000256|HAMAP-Rule:MF_00208}.	CATALYTIC ACTIVITY: Reaction=ATP + meso-2,6-diaminopimelate + UDP-N-acetyl-alpha-D-muramoyl-L-alanyl-D-glutamate = ADP + H(+) + phosphate + UDP-N-acetyl-alpha-D-muramoyl-L-alanyl-gamma-D-glutamyl-meso-diaminopimelate; Xref=Rhea:RHEA:23676, ChEBI:CHEBI:15378, ChEBI:CHEBI:30616, ChEBI:CHEBI:43474, ChEBI:CHEBI:57791, ChEBI:CHEBI:83900, ChEBI:CHEBI:83905, ChEBI:CHEBI:456216; EC=6.3.2.13; Evidence={EC…		DB02314	Uridine-5'-Diphosphate-N-Acetylmuramoyl-L-Alanine-D-Glutamate	experimental	unknown
478	6.3.2.13	UDP-N-acetylmuramoyl-L-alanyl-D-glutamate--2,6-diaminopimelate ligase	Escherichia coli (strain K12)	P22188	BE0001538	A0A378EC10	91.7	0	murE NCTC5046_04264	Cell wall biogenesis; peptidoglycan biosynthesis.	FUNCTION: Catalyzes the addition of meso-diaminopimelic acid to the nucleotide precursor UDP-N-acetylmuramoyl-L-alanyl-D-glutamate (UMAG) in the biosynthesis of bacterial cell-wall peptidoglycan. {ECO:0000256|HAMAP-Rule:MF_00208}.	CATALYTIC ACTIVITY: Reaction=ATP + meso-2,6-diaminopimelate + UDP-N-acetyl-alpha-D-muramoyl-L-alanyl-D-glutamate = ADP + H(+) + phosphate + UDP-N-acetyl-alpha-D-muramoyl-L-alanyl-gamma-D-glutamyl-meso-diaminopimelate; Xref=Rhea:RHEA:23676, ChEBI:CHEBI:15378, ChEBI:CHEBI:30616, ChEBI:CHEBI:43474, ChEBI:CHEBI:57791, ChEBI:CHEBI:83900, ChEBI:CHEBI:83905, ChEBI:CHEBI:456216; EC=6.3.2.13; Evidence={EC…		DB03801	Lysine Nz-Carboxylic Acid	experimental	unknown
479	6.3.2.13	UDP-N-acetylmuramoyl-L-alanyl-D-glutamate--2,6-diaminopimelate ligase	Escherichia coli (strain K12)	P22188	BE0001538	A0A378EC10	91.7	0	murE NCTC5046_04264	Cell wall biogenesis; peptidoglycan biosynthesis.	FUNCTION: Catalyzes the addition of meso-diaminopimelic acid to the nucleotide precursor UDP-N-acetylmuramoyl-L-alanyl-D-glutamate (UMAG) in the biosynthesis of bacterial cell-wall peptidoglycan. {ECO:0000256|HAMAP-Rule:MF_00208}.	CATALYTIC ACTIVITY: Reaction=ATP + meso-2,6-diaminopimelate + UDP-N-acetyl-alpha-D-muramoyl-L-alanyl-D-glutamate = ADP + H(+) + phosphate + UDP-N-acetyl-alpha-D-muramoyl-L-alanyl-gamma-D-glutamyl-meso-diaminopimelate; Xref=Rhea:RHEA:23676, ChEBI:CHEBI:15378, ChEBI:CHEBI:30616, ChEBI:CHEBI:43474, ChEBI:CHEBI:57791, ChEBI:CHEBI:83900, ChEBI:CHEBI:83905, ChEBI:CHEBI:456216; EC=6.3.2.13; Evidence={EC…		DB03590	2,6-Diaminopimelic Acid	experimental	unknown
480	6.3.2.13	UDP-N-acetylmuramoyl-L-alanyl-D-glutamate--2,6-diaminopimelate ligase	Escherichia coli (strain K12)	P22188	BE0001538	A0A378EC10	91.7	0	murE NCTC5046_04264	Cell wall biogenesis; peptidoglycan biosynthesis.	FUNCTION: Catalyzes the addition of meso-diaminopimelic acid to the nucleotide precursor UDP-N-acetylmuramoyl-L-alanyl-D-glutamate (UMAG) in the biosynthesis of bacterial cell-wall peptidoglycan. {ECO:0000256|HAMAP-Rule:MF_00208}.	CATALYTIC ACTIVITY: Reaction=ATP + meso-2,6-diaminopimelate + UDP-N-acetyl-alpha-D-muramoyl-L-alanyl-D-glutamate = ADP + H(+) + phosphate + UDP-N-acetyl-alpha-D-muramoyl-L-alanyl-gamma-D-glutamyl-meso-diaminopimelate; Xref=Rhea:RHEA:23676, ChEBI:CHEBI:15378, ChEBI:CHEBI:30616, ChEBI:CHEBI:43474, ChEBI:CHEBI:57791, ChEBI:CHEBI:83900, ChEBI:CHEBI:83905, ChEBI:CHEBI:456216; EC=6.3.2.13; Evidence={EC…		DB02314	Uridine-5'-Diphosphate-N-Acetylmuramoyl-L-Alanine-D-Glutamate	experimental	unknown
481	6.3.2.13	UDP-N-acetylmuramoyl-L-alanyl-D-glutamate--2,6-diaminopimelate ligase	Escherichia coli (strain K12)	P22188	BE0001538	A0A378C1F3	91.9	0	murE NCTC5050_06625	Cell wall biogenesis; peptidoglycan biosynthesis.	FUNCTION: Catalyzes the addition of meso-diaminopimelic acid to the nucleotide precursor UDP-N-acetylmuramoyl-L-alanyl-D-glutamate (UMAG) in the biosynthesis of bacterial cell-wall peptidoglycan. {ECO:0000256|HAMAP-Rule:MF_00208}.	CATALYTIC ACTIVITY: Reaction=ATP + meso-2,6-diaminopimelate + UDP-N-acetyl-alpha-D-muramoyl-L-alanyl-D-glutamate = ADP + H(+) + phosphate + UDP-N-acetyl-alpha-D-muramoyl-L-alanyl-gamma-D-glutamyl-meso-diaminopimelate; Xref=Rhea:RHEA:23676, ChEBI:CHEBI:15378, ChEBI:CHEBI:30616, ChEBI:CHEBI:43474, ChEBI:CHEBI:57791, ChEBI:CHEBI:83900, ChEBI:CHEBI:83905, ChEBI:CHEBI:456216; EC=6.3.2.13; Evidence={EC…		DB03801	Lysine Nz-Carboxylic Acid	experimental	unknown
482	6.3.2.13	UDP-N-acetylmuramoyl-L-alanyl-D-glutamate--2,6-diaminopimelate ligase	Escherichia coli (strain K12)	P22188	BE0001538	A0A378C1F3	91.9	0	murE NCTC5050_06625	Cell wall biogenesis; peptidoglycan biosynthesis.	FUNCTION: Catalyzes the addition of meso-diaminopimelic acid to the nucleotide precursor UDP-N-acetylmuramoyl-L-alanyl-D-glutamate (UMAG) in the biosynthesis of bacterial cell-wall peptidoglycan. {ECO:0000256|HAMAP-Rule:MF_00208}.	CATALYTIC ACTIVITY: Reaction=ATP + meso-2,6-diaminopimelate + UDP-N-acetyl-alpha-D-muramoyl-L-alanyl-D-glutamate = ADP + H(+) + phosphate + UDP-N-acetyl-alpha-D-muramoyl-L-alanyl-gamma-D-glutamyl-meso-diaminopimelate; Xref=Rhea:RHEA:23676, ChEBI:CHEBI:15378, ChEBI:CHEBI:30616, ChEBI:CHEBI:43474, ChEBI:CHEBI:57791, ChEBI:CHEBI:83900, ChEBI:CHEBI:83905, ChEBI:CHEBI:456216; EC=6.3.2.13; Evidence={EC…		DB03590	2,6-Diaminopimelic Acid	experimental	unknown
483	6.3.2.13	UDP-N-acetylmuramoyl-L-alanyl-D-glutamate--2,6-diaminopimelate ligase	Escherichia coli (strain K12)	P22188	BE0001538	A0A378C1F3	91.9	0	murE NCTC5050_06625	Cell wall biogenesis; peptidoglycan biosynthesis.	FUNCTION: Catalyzes the addition of meso-diaminopimelic acid to the nucleotide precursor UDP-N-acetylmuramoyl-L-alanyl-D-glutamate (UMAG) in the biosynthesis of bacterial cell-wall peptidoglycan. {ECO:0000256|HAMAP-Rule:MF_00208}.	CATALYTIC ACTIVITY: Reaction=ATP + meso-2,6-diaminopimelate + UDP-N-acetyl-alpha-D-muramoyl-L-alanyl-D-glutamate = ADP + H(+) + phosphate + UDP-N-acetyl-alpha-D-muramoyl-L-alanyl-gamma-D-glutamyl-meso-diaminopimelate; Xref=Rhea:RHEA:23676, ChEBI:CHEBI:15378, ChEBI:CHEBI:30616, ChEBI:CHEBI:43474, ChEBI:CHEBI:57791, ChEBI:CHEBI:83900, ChEBI:CHEBI:83905, ChEBI:CHEBI:456216; EC=6.3.2.13; Evidence={EC…		DB02314	Uridine-5'-Diphosphate-N-Acetylmuramoyl-L-Alanine-D-Glutamate	experimental	unknown
484	6.3.2.8	UDP-N-acetylmuramate--L-alanine ligase	Haemophilus influenzae (strain ATCC 51907 / DSM 11121 / KW20 / Rd)	P45066	BE0001247	A0A0H3GI71	67.9	0	murC KPHS_08120	Cell wall biogenesis; peptidoglycan biosynthesis.	FUNCTION: Cell wall formation. {ECO:0000256|HAMAP-Rule:MF_00046, ECO:0000256|SAAS:SAAS01090476}.	CATALYTIC ACTIVITY: Reaction=ATP + L-alanine + UDP-N-acetyl-alpha-D-muramate = ADP + H(+) + phosphate + UDP-N-acetyl-alpha-D-muramoyl-L-alanine; Xref=Rhea:RHEA:23372, ChEBI:CHEBI:15378, ChEBI:CHEBI:30616, ChEBI:CHEBI:43474, ChEBI:CHEBI:57972, ChEBI:CHEBI:70757, ChEBI:CHEBI:83898, ChEBI:CHEBI:456216; EC=6.3.2.8; Evidence={ECO:0000256|HAMAP-Rule:MF_00046, ECO:0000256|SAAS:SAAS01124320};		DB04395	Phosphoaminophosphonic Acid-Adenylate Ester	experimental	unknown
485	6.3.2.8	UDP-N-acetylmuramate--L-alanine ligase	Haemophilus influenzae (strain ATCC 51907 / DSM 11121 / KW20 / Rd)	P45066	BE0001247	A0A0H3GI71	67.9	0	murC KPHS_08120	Cell wall biogenesis; peptidoglycan biosynthesis.	FUNCTION: Cell wall formation. {ECO:0000256|HAMAP-Rule:MF_00046, ECO:0000256|SAAS:SAAS01090476}.	CATALYTIC ACTIVITY: Reaction=ATP + L-alanine + UDP-N-acetyl-alpha-D-muramate = ADP + H(+) + phosphate + UDP-N-acetyl-alpha-D-muramoyl-L-alanine; Xref=Rhea:RHEA:23372, ChEBI:CHEBI:15378, ChEBI:CHEBI:30616, ChEBI:CHEBI:43474, ChEBI:CHEBI:57972, ChEBI:CHEBI:70757, ChEBI:CHEBI:83898, ChEBI:CHEBI:456216; EC=6.3.2.8; Evidence={ECO:0000256|HAMAP-Rule:MF_00046, ECO:0000256|SAAS:SAAS01124320};		DB03909	Adenosine-5'-[Beta, Gamma-Methylene]Triphosphate	experimental	unknown
486	6.3.2.8	UDP-N-acetylmuramate--L-alanine ligase	Haemophilus influenzae (strain ATCC 51907 / DSM 11121 / KW20 / Rd)	P45066	BE0001247	A0A0H3GI71	67.9	0	murC KPHS_08120	Cell wall biogenesis; peptidoglycan biosynthesis.	FUNCTION: Cell wall formation. {ECO:0000256|HAMAP-Rule:MF_00046, ECO:0000256|SAAS:SAAS01090476}.	CATALYTIC ACTIVITY: Reaction=ATP + L-alanine + UDP-N-acetyl-alpha-D-muramate = ADP + H(+) + phosphate + UDP-N-acetyl-alpha-D-muramoyl-L-alanine; Xref=Rhea:RHEA:23372, ChEBI:CHEBI:15378, ChEBI:CHEBI:30616, ChEBI:CHEBI:43474, ChEBI:CHEBI:57972, ChEBI:CHEBI:70757, ChEBI:CHEBI:83898, ChEBI:CHEBI:456216; EC=6.3.2.8; Evidence={ECO:0000256|HAMAP-Rule:MF_00046, ECO:0000256|SAAS:SAAS01124320};		DB01673	Uridine-5'-Diphosphate-N-Acetylmuramoyl-L-Alanine	experimental	unknown
487	6.3.2.8	UDP-N-acetylmuramate--L-alanine ligase	Haemophilus influenzae (strain ATCC 51907 / DSM 11121 / KW20 / Rd)	P45066	BE0001247	A6T4N4	67.9	0	murC KPN78578_00940 KPN_00095	Cell wall biogenesis; peptidoglycan biosynthesis.	FUNCTION: Cell wall formation. {ECO:0000255|HAMAP-Rule:MF_00046}.	CATALYTIC ACTIVITY: Reaction=ATP + L-alanine + UDP-N-acetyl-alpha-D-muramate = ADP + H(+) + phosphate + UDP-N-acetyl-alpha-D-muramoyl-L-alanine; Xref=Rhea:RHEA:23372, ChEBI:CHEBI:15378, ChEBI:CHEBI:30616, ChEBI:CHEBI:43474, ChEBI:CHEBI:57972, ChEBI:CHEBI:70757, ChEBI:CHEBI:83898, ChEBI:CHEBI:456216; EC=6.3.2.8; Evidence={ECO:0000255|HAMAP-Rule:MF_00046};		DB04395	Phosphoaminophosphonic Acid-Adenylate Ester	experimental	unknown
488	6.3.2.8	UDP-N-acetylmuramate--L-alanine ligase	Haemophilus influenzae (strain ATCC 51907 / DSM 11121 / KW20 / Rd)	P45066	BE0001247	A6T4N4	67.9	0	murC KPN78578_00940 KPN_00095	Cell wall biogenesis; peptidoglycan biosynthesis.	FUNCTION: Cell wall formation. {ECO:0000255|HAMAP-Rule:MF_00046}.	CATALYTIC ACTIVITY: Reaction=ATP + L-alanine + UDP-N-acetyl-alpha-D-muramate = ADP + H(+) + phosphate + UDP-N-acetyl-alpha-D-muramoyl-L-alanine; Xref=Rhea:RHEA:23372, ChEBI:CHEBI:15378, ChEBI:CHEBI:30616, ChEBI:CHEBI:43474, ChEBI:CHEBI:57972, ChEBI:CHEBI:70757, ChEBI:CHEBI:83898, ChEBI:CHEBI:456216; EC=6.3.2.8; Evidence={ECO:0000255|HAMAP-Rule:MF_00046};		DB03909	Adenosine-5'-[Beta, Gamma-Methylene]Triphosphate	experimental	unknown
489	6.3.2.8	UDP-N-acetylmuramate--L-alanine ligase	Haemophilus influenzae (strain ATCC 51907 / DSM 11121 / KW20 / Rd)	P45066	BE0001247	A6T4N4	67.9	0	murC KPN78578_00940 KPN_00095	Cell wall biogenesis; peptidoglycan biosynthesis.	FUNCTION: Cell wall formation. {ECO:0000255|HAMAP-Rule:MF_00046}.	CATALYTIC ACTIVITY: Reaction=ATP + L-alanine + UDP-N-acetyl-alpha-D-muramate = ADP + H(+) + phosphate + UDP-N-acetyl-alpha-D-muramoyl-L-alanine; Xref=Rhea:RHEA:23372, ChEBI:CHEBI:15378, ChEBI:CHEBI:30616, ChEBI:CHEBI:43474, ChEBI:CHEBI:57972, ChEBI:CHEBI:70757, ChEBI:CHEBI:83898, ChEBI:CHEBI:456216; EC=6.3.2.8; Evidence={ECO:0000255|HAMAP-Rule:MF_00046};		DB01673	Uridine-5'-Diphosphate-N-Acetylmuramoyl-L-Alanine	experimental	unknown
490	6.3.2.9	UDP-N-acetylmuramoylalanine--D-glutamate ligase	Escherichia coli (strain K12)	P14900	BE0001258	A0A378C1D3	88.4	0	murD NCTC5050_06622	Cell wall biogenesis; peptidoglycan biosynthesis.	FUNCTION: Cell wall formation. Catalyzes the addition of glutamate to the nucleotide precursor UDP-N-acetylmuramoyl-L-alanine (UMA). {ECO:0000256|HAMAP-Rule:MF_00639, ECO:0000256|RuleBase:RU003664, ECO:0000256|SAAS:SAAS00382010}.	CATALYTIC ACTIVITY: Reaction=ATP + D-glutamate + UDP-N-acetyl-alpha-D-muramoyl-L-alanine = ADP + H(+) + phosphate + UDP-N-acetyl-alpha-D-muramoyl-L-alanyl-D-glutamate; Xref=Rhea:RHEA:16429, ChEBI:CHEBI:15378, ChEBI:CHEBI:29986, ChEBI:CHEBI:30616, ChEBI:CHEBI:43474, ChEBI:CHEBI:83898, ChEBI:CHEBI:83900, ChEBI:CHEBI:456216; EC=6.3.2.9; Evidence={ECO:0000256|HAMAP-Rule:MF_00639, ECO:0000256|RuleBase…		DB02314	Uridine-5'-Diphosphate-N-Acetylmuramoyl-L-Alanine-D-Glutamate	experimental	unknown
491	6.3.2.9	UDP-N-acetylmuramoylalanine--D-glutamate ligase	Escherichia coli (strain K12)	P14900	BE0001258	A0A378C1D3	88.4	0	murD NCTC5050_06622	Cell wall biogenesis; peptidoglycan biosynthesis.	FUNCTION: Cell wall formation. Catalyzes the addition of glutamate to the nucleotide precursor UDP-N-acetylmuramoyl-L-alanine (UMA). {ECO:0000256|HAMAP-Rule:MF_00639, ECO:0000256|RuleBase:RU003664, ECO:0000256|SAAS:SAAS00382010}.	CATALYTIC ACTIVITY: Reaction=ATP + D-glutamate + UDP-N-acetyl-alpha-D-muramoyl-L-alanine = ADP + H(+) + phosphate + UDP-N-acetyl-alpha-D-muramoyl-L-alanyl-D-glutamate; Xref=Rhea:RHEA:16429, ChEBI:CHEBI:15378, ChEBI:CHEBI:29986, ChEBI:CHEBI:30616, ChEBI:CHEBI:43474, ChEBI:CHEBI:83898, ChEBI:CHEBI:83900, ChEBI:CHEBI:456216; EC=6.3.2.9; Evidence={ECO:0000256|HAMAP-Rule:MF_00639, ECO:0000256|RuleBase…		DB08105	N-[(6-butoxynaphthalen-2-yl)sulfonyl]-L-glutamic acid	experimental	unknown
492	6.3.2.9	UDP-N-acetylmuramoylalanine--D-glutamate ligase	Escherichia coli (strain K12)	P14900	BE0001258	A0A378C1D3	88.4	0	murD NCTC5050_06622	Cell wall biogenesis; peptidoglycan biosynthesis.	FUNCTION: Cell wall formation. Catalyzes the addition of glutamate to the nucleotide precursor UDP-N-acetylmuramoyl-L-alanine (UMA). {ECO:0000256|HAMAP-Rule:MF_00639, ECO:0000256|RuleBase:RU003664, ECO:0000256|SAAS:SAAS00382010}.	CATALYTIC ACTIVITY: Reaction=ATP + D-glutamate + UDP-N-acetyl-alpha-D-muramoyl-L-alanine = ADP + H(+) + phosphate + UDP-N-acetyl-alpha-D-muramoyl-L-alanyl-D-glutamate; Xref=Rhea:RHEA:16429, ChEBI:CHEBI:15378, ChEBI:CHEBI:29986, ChEBI:CHEBI:30616, ChEBI:CHEBI:43474, ChEBI:CHEBI:83898, ChEBI:CHEBI:83900, ChEBI:CHEBI:456216; EC=6.3.2.9; Evidence={ECO:0000256|HAMAP-Rule:MF_00639, ECO:0000256|RuleBase…		DB08106	N-[(6-butoxynaphthalen-2-yl)sulfonyl]-D-glutamic acid	experimental	unknown
493	6.3.2.9	UDP-N-acetylmuramoylalanine--D-glutamate ligase	Escherichia coli (strain K12)	P14900	BE0001258	A0A378C1D3	88.4	0	murD NCTC5050_06622	Cell wall biogenesis; peptidoglycan biosynthesis.	FUNCTION: Cell wall formation. Catalyzes the addition of glutamate to the nucleotide precursor UDP-N-acetylmuramoyl-L-alanine (UMA). {ECO:0000256|HAMAP-Rule:MF_00639, ECO:0000256|RuleBase:RU003664, ECO:0000256|SAAS:SAAS00382010}.	CATALYTIC ACTIVITY: Reaction=ATP + D-glutamate + UDP-N-acetyl-alpha-D-muramoyl-L-alanine = ADP + H(+) + phosphate + UDP-N-acetyl-alpha-D-muramoyl-L-alanyl-D-glutamate; Xref=Rhea:RHEA:16429, ChEBI:CHEBI:15378, ChEBI:CHEBI:29986, ChEBI:CHEBI:30616, ChEBI:CHEBI:43474, ChEBI:CHEBI:83898, ChEBI:CHEBI:83900, ChEBI:CHEBI:456216; EC=6.3.2.9; Evidence={ECO:0000256|HAMAP-Rule:MF_00639, ECO:0000256|RuleBase…		DB08107	N-{[6-(PENTYLOXY)NAPHTHALEN-2-YL]SULFONYL}-D-GLUTAMIC ACID	experimental	unknown
494	6.3.2.9	UDP-N-acetylmuramoylalanine--D-glutamate ligase	Escherichia coli (strain K12)	P14900	BE0001258	A0A378C1D3	88.4	0	murD NCTC5050_06622	Cell wall biogenesis; peptidoglycan biosynthesis.	FUNCTION: Cell wall formation. Catalyzes the addition of glutamate to the nucleotide precursor UDP-N-acetylmuramoyl-L-alanine (UMA). {ECO:0000256|HAMAP-Rule:MF_00639, ECO:0000256|RuleBase:RU003664, ECO:0000256|SAAS:SAAS00382010}.	CATALYTIC ACTIVITY: Reaction=ATP + D-glutamate + UDP-N-acetyl-alpha-D-muramoyl-L-alanine = ADP + H(+) + phosphate + UDP-N-acetyl-alpha-D-muramoyl-L-alanyl-D-glutamate; Xref=Rhea:RHEA:16429, ChEBI:CHEBI:15378, ChEBI:CHEBI:29986, ChEBI:CHEBI:30616, ChEBI:CHEBI:43474, ChEBI:CHEBI:83898, ChEBI:CHEBI:83900, ChEBI:CHEBI:456216; EC=6.3.2.9; Evidence={ECO:0000256|HAMAP-Rule:MF_00639, ECO:0000256|RuleBase…		DB08108	N-({6-[(4-CYANOBENZYL)OXY]NAPHTHALEN-2-YL}SULFONYL)-D-GLUTAMIC ACID	experimental	unknown
495	6.3.2.9	UDP-N-acetylmuramoylalanine--D-glutamate ligase	Escherichia coli (strain K12)	P14900	BE0001258	A0A378C1D3	88.4	0	murD NCTC5050_06622	Cell wall biogenesis; peptidoglycan biosynthesis.	FUNCTION: Cell wall formation. Catalyzes the addition of glutamate to the nucleotide precursor UDP-N-acetylmuramoyl-L-alanine (UMA). {ECO:0000256|HAMAP-Rule:MF_00639, ECO:0000256|RuleBase:RU003664, ECO:0000256|SAAS:SAAS00382010}.	CATALYTIC ACTIVITY: Reaction=ATP + D-glutamate + UDP-N-acetyl-alpha-D-muramoyl-L-alanine = ADP + H(+) + phosphate + UDP-N-acetyl-alpha-D-muramoyl-L-alanyl-D-glutamate; Xref=Rhea:RHEA:16429, ChEBI:CHEBI:15378, ChEBI:CHEBI:29986, ChEBI:CHEBI:30616, ChEBI:CHEBI:43474, ChEBI:CHEBI:83898, ChEBI:CHEBI:83900, ChEBI:CHEBI:456216; EC=6.3.2.9; Evidence={ECO:0000256|HAMAP-Rule:MF_00639, ECO:0000256|RuleBase…		DB08112	N-({6-[(4-CYANO-2-FLUOROBENZYL)OXY]NAPHTHALEN-2-YL}SULFONYL)-D-GLUTAMIC ACID	experimental	unknown
496	6.3.2.9	UDP-N-acetylmuramoylalanine--D-glutamate ligase	Escherichia coli (strain K12)	P14900	BE0001258	A0A378C1D3	88.4	0	murD NCTC5050_06622	Cell wall biogenesis; peptidoglycan biosynthesis.	FUNCTION: Cell wall formation. Catalyzes the addition of glutamate to the nucleotide precursor UDP-N-acetylmuramoyl-L-alanine (UMA). {ECO:0000256|HAMAP-Rule:MF_00639, ECO:0000256|RuleBase:RU003664, ECO:0000256|SAAS:SAAS00382010}.	CATALYTIC ACTIVITY: Reaction=ATP + D-glutamate + UDP-N-acetyl-alpha-D-muramoyl-L-alanine = ADP + H(+) + phosphate + UDP-N-acetyl-alpha-D-muramoyl-L-alanyl-D-glutamate; Xref=Rhea:RHEA:16429, ChEBI:CHEBI:15378, ChEBI:CHEBI:29986, ChEBI:CHEBI:30616, ChEBI:CHEBI:43474, ChEBI:CHEBI:83898, ChEBI:CHEBI:83900, ChEBI:CHEBI:456216; EC=6.3.2.9; Evidence={ECO:0000256|HAMAP-Rule:MF_00639, ECO:0000256|RuleBase…		DB01673	Uridine-5'-Diphosphate-N-Acetylmuramoyl-L-Alanine	experimental	unknown
497	6.3.2.9	UDP-N-acetylmuramoylalanine--D-glutamate ligase	Escherichia coli (strain K12)	P14900	BE0001258	A0A378C1D3	88.4	0	murD NCTC5050_06622	Cell wall biogenesis; peptidoglycan biosynthesis.	FUNCTION: Cell wall formation. Catalyzes the addition of glutamate to the nucleotide precursor UDP-N-acetylmuramoyl-L-alanine (UMA). {ECO:0000256|HAMAP-Rule:MF_00639, ECO:0000256|RuleBase:RU003664, ECO:0000256|SAAS:SAAS00382010}.	CATALYTIC ACTIVITY: Reaction=ATP + D-glutamate + UDP-N-acetyl-alpha-D-muramoyl-L-alanine = ADP + H(+) + phosphate + UDP-N-acetyl-alpha-D-muramoyl-L-alanyl-D-glutamate; Xref=Rhea:RHEA:16429, ChEBI:CHEBI:15378, ChEBI:CHEBI:29986, ChEBI:CHEBI:30616, ChEBI:CHEBI:43474, ChEBI:CHEBI:83898, ChEBI:CHEBI:83900, ChEBI:CHEBI:456216; EC=6.3.2.9; Evidence={ECO:0000256|HAMAP-Rule:MF_00639, ECO:0000256|RuleBase…		DB03801	Lysine Nz-Carboxylic Acid	experimental	unknown
498	6.3.2.9	UDP-N-acetylmuramoylalanine--D-glutamate ligase	Escherichia coli (strain K12)	P14900	BE0001258	A0A378E9W8	88.6	0	murD NCTC5046_04267	Cell wall biogenesis; peptidoglycan biosynthesis.	FUNCTION: Cell wall formation. Catalyzes the addition of glutamate to the nucleotide precursor UDP-N-acetylmuramoyl-L-alanine (UMA). {ECO:0000256|HAMAP-Rule:MF_00639, ECO:0000256|RuleBase:RU003664, ECO:0000256|SAAS:SAAS00382010}.	CATALYTIC ACTIVITY: Reaction=ATP + D-glutamate + UDP-N-acetyl-alpha-D-muramoyl-L-alanine = ADP + H(+) + phosphate + UDP-N-acetyl-alpha-D-muramoyl-L-alanyl-D-glutamate; Xref=Rhea:RHEA:16429, ChEBI:CHEBI:15378, ChEBI:CHEBI:29986, ChEBI:CHEBI:30616, ChEBI:CHEBI:43474, ChEBI:CHEBI:83898, ChEBI:CHEBI:83900, ChEBI:CHEBI:456216; EC=6.3.2.9; Evidence={ECO:0000256|HAMAP-Rule:MF_00639, ECO:0000256|RuleBase…		DB02314	Uridine-5'-Diphosphate-N-Acetylmuramoyl-L-Alanine-D-Glutamate	experimental	unknown
499	6.3.2.9	UDP-N-acetylmuramoylalanine--D-glutamate ligase	Escherichia coli (strain K12)	P14900	BE0001258	A0A378E9W8	88.6	0	murD NCTC5046_04267	Cell wall biogenesis; peptidoglycan biosynthesis.	FUNCTION: Cell wall formation. Catalyzes the addition of glutamate to the nucleotide precursor UDP-N-acetylmuramoyl-L-alanine (UMA). {ECO:0000256|HAMAP-Rule:MF_00639, ECO:0000256|RuleBase:RU003664, ECO:0000256|SAAS:SAAS00382010}.	CATALYTIC ACTIVITY: Reaction=ATP + D-glutamate + UDP-N-acetyl-alpha-D-muramoyl-L-alanine = ADP + H(+) + phosphate + UDP-N-acetyl-alpha-D-muramoyl-L-alanyl-D-glutamate; Xref=Rhea:RHEA:16429, ChEBI:CHEBI:15378, ChEBI:CHEBI:29986, ChEBI:CHEBI:30616, ChEBI:CHEBI:43474, ChEBI:CHEBI:83898, ChEBI:CHEBI:83900, ChEBI:CHEBI:456216; EC=6.3.2.9; Evidence={ECO:0000256|HAMAP-Rule:MF_00639, ECO:0000256|RuleBase…		DB08105	N-[(6-butoxynaphthalen-2-yl)sulfonyl]-L-glutamic acid	experimental	unknown
500	6.3.2.9	UDP-N-acetylmuramoylalanine--D-glutamate ligase	Escherichia coli (strain K12)	P14900	BE0001258	A0A378E9W8	88.6	0	murD NCTC5046_04267	Cell wall biogenesis; peptidoglycan biosynthesis.	FUNCTION: Cell wall formation. Catalyzes the addition of glutamate to the nucleotide precursor UDP-N-acetylmuramoyl-L-alanine (UMA). {ECO:0000256|HAMAP-Rule:MF_00639, ECO:0000256|RuleBase:RU003664, ECO:0000256|SAAS:SAAS00382010}.	CATALYTIC ACTIVITY: Reaction=ATP + D-glutamate + UDP-N-acetyl-alpha-D-muramoyl-L-alanine = ADP + H(+) + phosphate + UDP-N-acetyl-alpha-D-muramoyl-L-alanyl-D-glutamate; Xref=Rhea:RHEA:16429, ChEBI:CHEBI:15378, ChEBI:CHEBI:29986, ChEBI:CHEBI:30616, ChEBI:CHEBI:43474, ChEBI:CHEBI:83898, ChEBI:CHEBI:83900, ChEBI:CHEBI:456216; EC=6.3.2.9; Evidence={ECO:0000256|HAMAP-Rule:MF_00639, ECO:0000256|RuleBase…		DB08106	N-[(6-butoxynaphthalen-2-yl)sulfonyl]-D-glutamic acid	experimental	unknown
501	6.3.2.9	UDP-N-acetylmuramoylalanine--D-glutamate ligase	Escherichia coli (strain K12)	P14900	BE0001258	A0A378E9W8	88.6	0	murD NCTC5046_04267	Cell wall biogenesis; peptidoglycan biosynthesis.	FUNCTION: Cell wall formation. Catalyzes the addition of glutamate to the nucleotide precursor UDP-N-acetylmuramoyl-L-alanine (UMA). {ECO:0000256|HAMAP-Rule:MF_00639, ECO:0000256|RuleBase:RU003664, ECO:0000256|SAAS:SAAS00382010}.	CATALYTIC ACTIVITY: Reaction=ATP + D-glutamate + UDP-N-acetyl-alpha-D-muramoyl-L-alanine = ADP + H(+) + phosphate + UDP-N-acetyl-alpha-D-muramoyl-L-alanyl-D-glutamate; Xref=Rhea:RHEA:16429, ChEBI:CHEBI:15378, ChEBI:CHEBI:29986, ChEBI:CHEBI:30616, ChEBI:CHEBI:43474, ChEBI:CHEBI:83898, ChEBI:CHEBI:83900, ChEBI:CHEBI:456216; EC=6.3.2.9; Evidence={ECO:0000256|HAMAP-Rule:MF_00639, ECO:0000256|RuleBase…		DB08107	N-{[6-(PENTYLOXY)NAPHTHALEN-2-YL]SULFONYL}-D-GLUTAMIC ACID	experimental	unknown
502	6.3.2.9	UDP-N-acetylmuramoylalanine--D-glutamate ligase	Escherichia coli (strain K12)	P14900	BE0001258	A0A378E9W8	88.6	0	murD NCTC5046_04267	Cell wall biogenesis; peptidoglycan biosynthesis.	FUNCTION: Cell wall formation. Catalyzes the addition of glutamate to the nucleotide precursor UDP-N-acetylmuramoyl-L-alanine (UMA). {ECO:0000256|HAMAP-Rule:MF_00639, ECO:0000256|RuleBase:RU003664, ECO:0000256|SAAS:SAAS00382010}.	CATALYTIC ACTIVITY: Reaction=ATP + D-glutamate + UDP-N-acetyl-alpha-D-muramoyl-L-alanine = ADP + H(+) + phosphate + UDP-N-acetyl-alpha-D-muramoyl-L-alanyl-D-glutamate; Xref=Rhea:RHEA:16429, ChEBI:CHEBI:15378, ChEBI:CHEBI:29986, ChEBI:CHEBI:30616, ChEBI:CHEBI:43474, ChEBI:CHEBI:83898, ChEBI:CHEBI:83900, ChEBI:CHEBI:456216; EC=6.3.2.9; Evidence={ECO:0000256|HAMAP-Rule:MF_00639, ECO:0000256|RuleBase…		DB08108	N-({6-[(4-CYANOBENZYL)OXY]NAPHTHALEN-2-YL}SULFONYL)-D-GLUTAMIC ACID	experimental	unknown
503	6.3.2.9	UDP-N-acetylmuramoylalanine--D-glutamate ligase	Escherichia coli (strain K12)	P14900	BE0001258	A0A378E9W8	88.6	0	murD NCTC5046_04267	Cell wall biogenesis; peptidoglycan biosynthesis.	FUNCTION: Cell wall formation. Catalyzes the addition of glutamate to the nucleotide precursor UDP-N-acetylmuramoyl-L-alanine (UMA). {ECO:0000256|HAMAP-Rule:MF_00639, ECO:0000256|RuleBase:RU003664, ECO:0000256|SAAS:SAAS00382010}.	CATALYTIC ACTIVITY: Reaction=ATP + D-glutamate + UDP-N-acetyl-alpha-D-muramoyl-L-alanine = ADP + H(+) + phosphate + UDP-N-acetyl-alpha-D-muramoyl-L-alanyl-D-glutamate; Xref=Rhea:RHEA:16429, ChEBI:CHEBI:15378, ChEBI:CHEBI:29986, ChEBI:CHEBI:30616, ChEBI:CHEBI:43474, ChEBI:CHEBI:83898, ChEBI:CHEBI:83900, ChEBI:CHEBI:456216; EC=6.3.2.9; Evidence={ECO:0000256|HAMAP-Rule:MF_00639, ECO:0000256|RuleBase…		DB08112	N-({6-[(4-CYANO-2-FLUOROBENZYL)OXY]NAPHTHALEN-2-YL}SULFONYL)-D-GLUTAMIC ACID	experimental	unknown
504	6.3.2.9	UDP-N-acetylmuramoylalanine--D-glutamate ligase	Escherichia coli (strain K12)	P14900	BE0001258	A0A378E9W8	88.6	0	murD NCTC5046_04267	Cell wall biogenesis; peptidoglycan biosynthesis.	FUNCTION: Cell wall formation. Catalyzes the addition of glutamate to the nucleotide precursor UDP-N-acetylmuramoyl-L-alanine (UMA). {ECO:0000256|HAMAP-Rule:MF_00639, ECO:0000256|RuleBase:RU003664, ECO:0000256|SAAS:SAAS00382010}.	CATALYTIC ACTIVITY: Reaction=ATP + D-glutamate + UDP-N-acetyl-alpha-D-muramoyl-L-alanine = ADP + H(+) + phosphate + UDP-N-acetyl-alpha-D-muramoyl-L-alanyl-D-glutamate; Xref=Rhea:RHEA:16429, ChEBI:CHEBI:15378, ChEBI:CHEBI:29986, ChEBI:CHEBI:30616, ChEBI:CHEBI:43474, ChEBI:CHEBI:83898, ChEBI:CHEBI:83900, ChEBI:CHEBI:456216; EC=6.3.2.9; Evidence={ECO:0000256|HAMAP-Rule:MF_00639, ECO:0000256|RuleBase…		DB01673	Uridine-5'-Diphosphate-N-Acetylmuramoyl-L-Alanine	experimental	unknown
505	6.3.2.9	UDP-N-acetylmuramoylalanine--D-glutamate ligase	Escherichia coli (strain K12)	P14900	BE0001258	A0A378E9W8	88.6	0	murD NCTC5046_04267	Cell wall biogenesis; peptidoglycan biosynthesis.	FUNCTION: Cell wall formation. Catalyzes the addition of glutamate to the nucleotide precursor UDP-N-acetylmuramoyl-L-alanine (UMA). {ECO:0000256|HAMAP-Rule:MF_00639, ECO:0000256|RuleBase:RU003664, ECO:0000256|SAAS:SAAS00382010}.	CATALYTIC ACTIVITY: Reaction=ATP + D-glutamate + UDP-N-acetyl-alpha-D-muramoyl-L-alanine = ADP + H(+) + phosphate + UDP-N-acetyl-alpha-D-muramoyl-L-alanyl-D-glutamate; Xref=Rhea:RHEA:16429, ChEBI:CHEBI:15378, ChEBI:CHEBI:29986, ChEBI:CHEBI:30616, ChEBI:CHEBI:43474, ChEBI:CHEBI:83898, ChEBI:CHEBI:83900, ChEBI:CHEBI:456216; EC=6.3.2.9; Evidence={ECO:0000256|HAMAP-Rule:MF_00639, ECO:0000256|RuleBase…		DB03801	Lysine Nz-Carboxylic Acid	experimental	unknown
506	6.3.2.9	UDP-N-acetylmuramoylalanine--D-glutamate ligase	Escherichia coli (strain K12)	P14900	BE0001258	A0A0H3GML0	89	0	murD KPHS_08080	Cell wall biogenesis; peptidoglycan biosynthesis.	FUNCTION: Cell wall formation. Catalyzes the addition of glutamate to the nucleotide precursor UDP-N-acetylmuramoyl-L-alanine (UMA). {ECO:0000256|HAMAP-Rule:MF_00639, ECO:0000256|RuleBase:RU003664, ECO:0000256|SAAS:SAAS00382010}.	CATALYTIC ACTIVITY: Reaction=ATP + D-glutamate + UDP-N-acetyl-alpha-D-muramoyl-L-alanine = ADP + H(+) + phosphate + UDP-N-acetyl-alpha-D-muramoyl-L-alanyl-D-glutamate; Xref=Rhea:RHEA:16429, ChEBI:CHEBI:15378, ChEBI:CHEBI:29986, ChEBI:CHEBI:30616, ChEBI:CHEBI:43474, ChEBI:CHEBI:83898, ChEBI:CHEBI:83900, ChEBI:CHEBI:456216; EC=6.3.2.9; Evidence={ECO:0000256|HAMAP-Rule:MF_00639, ECO:0000256|RuleBase…		DB02314	Uridine-5'-Diphosphate-N-Acetylmuramoyl-L-Alanine-D-Glutamate	experimental	unknown
507	6.3.2.9	UDP-N-acetylmuramoylalanine--D-glutamate ligase	Escherichia coli (strain K12)	P14900	BE0001258	A0A0H3GML0	89	0	murD KPHS_08080	Cell wall biogenesis; peptidoglycan biosynthesis.	FUNCTION: Cell wall formation. Catalyzes the addition of glutamate to the nucleotide precursor UDP-N-acetylmuramoyl-L-alanine (UMA). {ECO:0000256|HAMAP-Rule:MF_00639, ECO:0000256|RuleBase:RU003664, ECO:0000256|SAAS:SAAS00382010}.	CATALYTIC ACTIVITY: Reaction=ATP + D-glutamate + UDP-N-acetyl-alpha-D-muramoyl-L-alanine = ADP + H(+) + phosphate + UDP-N-acetyl-alpha-D-muramoyl-L-alanyl-D-glutamate; Xref=Rhea:RHEA:16429, ChEBI:CHEBI:15378, ChEBI:CHEBI:29986, ChEBI:CHEBI:30616, ChEBI:CHEBI:43474, ChEBI:CHEBI:83898, ChEBI:CHEBI:83900, ChEBI:CHEBI:456216; EC=6.3.2.9; Evidence={ECO:0000256|HAMAP-Rule:MF_00639, ECO:0000256|RuleBase…		DB08105	N-[(6-butoxynaphthalen-2-yl)sulfonyl]-L-glutamic acid	experimental	unknown
508	6.3.2.9	UDP-N-acetylmuramoylalanine--D-glutamate ligase	Escherichia coli (strain K12)	P14900	BE0001258	A0A0H3GML0	89	0	murD KPHS_08080	Cell wall biogenesis; peptidoglycan biosynthesis.	FUNCTION: Cell wall formation. Catalyzes the addition of glutamate to the nucleotide precursor UDP-N-acetylmuramoyl-L-alanine (UMA). {ECO:0000256|HAMAP-Rule:MF_00639, ECO:0000256|RuleBase:RU003664, ECO:0000256|SAAS:SAAS00382010}.	CATALYTIC ACTIVITY: Reaction=ATP + D-glutamate + UDP-N-acetyl-alpha-D-muramoyl-L-alanine = ADP + H(+) + phosphate + UDP-N-acetyl-alpha-D-muramoyl-L-alanyl-D-glutamate; Xref=Rhea:RHEA:16429, ChEBI:CHEBI:15378, ChEBI:CHEBI:29986, ChEBI:CHEBI:30616, ChEBI:CHEBI:43474, ChEBI:CHEBI:83898, ChEBI:CHEBI:83900, ChEBI:CHEBI:456216; EC=6.3.2.9; Evidence={ECO:0000256|HAMAP-Rule:MF_00639, ECO:0000256|RuleBase…		DB08106	N-[(6-butoxynaphthalen-2-yl)sulfonyl]-D-glutamic acid	experimental	unknown
509	6.3.2.9	UDP-N-acetylmuramoylalanine--D-glutamate ligase	Escherichia coli (strain K12)	P14900	BE0001258	A0A0H3GML0	89	0	murD KPHS_08080	Cell wall biogenesis; peptidoglycan biosynthesis.	FUNCTION: Cell wall formation. Catalyzes the addition of glutamate to the nucleotide precursor UDP-N-acetylmuramoyl-L-alanine (UMA). {ECO:0000256|HAMAP-Rule:MF_00639, ECO:0000256|RuleBase:RU003664, ECO:0000256|SAAS:SAAS00382010}.	CATALYTIC ACTIVITY: Reaction=ATP + D-glutamate + UDP-N-acetyl-alpha-D-muramoyl-L-alanine = ADP + H(+) + phosphate + UDP-N-acetyl-alpha-D-muramoyl-L-alanyl-D-glutamate; Xref=Rhea:RHEA:16429, ChEBI:CHEBI:15378, ChEBI:CHEBI:29986, ChEBI:CHEBI:30616, ChEBI:CHEBI:43474, ChEBI:CHEBI:83898, ChEBI:CHEBI:83900, ChEBI:CHEBI:456216; EC=6.3.2.9; Evidence={ECO:0000256|HAMAP-Rule:MF_00639, ECO:0000256|RuleBase…		DB08107	N-{[6-(PENTYLOXY)NAPHTHALEN-2-YL]SULFONYL}-D-GLUTAMIC ACID	experimental	unknown
510	6.3.2.9	UDP-N-acetylmuramoylalanine--D-glutamate ligase	Escherichia coli (strain K12)	P14900	BE0001258	A0A0H3GML0	89	0	murD KPHS_08080	Cell wall biogenesis; peptidoglycan biosynthesis.	FUNCTION: Cell wall formation. Catalyzes the addition of glutamate to the nucleotide precursor UDP-N-acetylmuramoyl-L-alanine (UMA). {ECO:0000256|HAMAP-Rule:MF_00639, ECO:0000256|RuleBase:RU003664, ECO:0000256|SAAS:SAAS00382010}.	CATALYTIC ACTIVITY: Reaction=ATP + D-glutamate + UDP-N-acetyl-alpha-D-muramoyl-L-alanine = ADP + H(+) + phosphate + UDP-N-acetyl-alpha-D-muramoyl-L-alanyl-D-glutamate; Xref=Rhea:RHEA:16429, ChEBI:CHEBI:15378, ChEBI:CHEBI:29986, ChEBI:CHEBI:30616, ChEBI:CHEBI:43474, ChEBI:CHEBI:83898, ChEBI:CHEBI:83900, ChEBI:CHEBI:456216; EC=6.3.2.9; Evidence={ECO:0000256|HAMAP-Rule:MF_00639, ECO:0000256|RuleBase…		DB08108	N-({6-[(4-CYANOBENZYL)OXY]NAPHTHALEN-2-YL}SULFONYL)-D-GLUTAMIC ACID	experimental	unknown
511	6.3.2.9	UDP-N-acetylmuramoylalanine--D-glutamate ligase	Escherichia coli (strain K12)	P14900	BE0001258	A0A0H3GML0	89	0	murD KPHS_08080	Cell wall biogenesis; peptidoglycan biosynthesis.	FUNCTION: Cell wall formation. Catalyzes the addition of glutamate to the nucleotide precursor UDP-N-acetylmuramoyl-L-alanine (UMA). {ECO:0000256|HAMAP-Rule:MF_00639, ECO:0000256|RuleBase:RU003664, ECO:0000256|SAAS:SAAS00382010}.	CATALYTIC ACTIVITY: Reaction=ATP + D-glutamate + UDP-N-acetyl-alpha-D-muramoyl-L-alanine = ADP + H(+) + phosphate + UDP-N-acetyl-alpha-D-muramoyl-L-alanyl-D-glutamate; Xref=Rhea:RHEA:16429, ChEBI:CHEBI:15378, ChEBI:CHEBI:29986, ChEBI:CHEBI:30616, ChEBI:CHEBI:43474, ChEBI:CHEBI:83898, ChEBI:CHEBI:83900, ChEBI:CHEBI:456216; EC=6.3.2.9; Evidence={ECO:0000256|HAMAP-Rule:MF_00639, ECO:0000256|RuleBase…		DB08112	N-({6-[(4-CYANO-2-FLUOROBENZYL)OXY]NAPHTHALEN-2-YL}SULFONYL)-D-GLUTAMIC ACID	experimental	unknown
512	6.3.2.9	UDP-N-acetylmuramoylalanine--D-glutamate ligase	Escherichia coli (strain K12)	P14900	BE0001258	A0A0H3GML0	89	0	murD KPHS_08080	Cell wall biogenesis; peptidoglycan biosynthesis.	FUNCTION: Cell wall formation. Catalyzes the addition of glutamate to the nucleotide precursor UDP-N-acetylmuramoyl-L-alanine (UMA). {ECO:0000256|HAMAP-Rule:MF_00639, ECO:0000256|RuleBase:RU003664, ECO:0000256|SAAS:SAAS00382010}.	CATALYTIC ACTIVITY: Reaction=ATP + D-glutamate + UDP-N-acetyl-alpha-D-muramoyl-L-alanine = ADP + H(+) + phosphate + UDP-N-acetyl-alpha-D-muramoyl-L-alanyl-D-glutamate; Xref=Rhea:RHEA:16429, ChEBI:CHEBI:15378, ChEBI:CHEBI:29986, ChEBI:CHEBI:30616, ChEBI:CHEBI:43474, ChEBI:CHEBI:83898, ChEBI:CHEBI:83900, ChEBI:CHEBI:456216; EC=6.3.2.9; Evidence={ECO:0000256|HAMAP-Rule:MF_00639, ECO:0000256|RuleBase…		DB01673	Uridine-5'-Diphosphate-N-Acetylmuramoyl-L-Alanine	experimental	unknown
513	6.3.2.9	UDP-N-acetylmuramoylalanine--D-glutamate ligase	Escherichia coli (strain K12)	P14900	BE0001258	A0A0H3GML0	89	0	murD KPHS_08080	Cell wall biogenesis; peptidoglycan biosynthesis.	FUNCTION: Cell wall formation. Catalyzes the addition of glutamate to the nucleotide precursor UDP-N-acetylmuramoyl-L-alanine (UMA). {ECO:0000256|HAMAP-Rule:MF_00639, ECO:0000256|RuleBase:RU003664, ECO:0000256|SAAS:SAAS00382010}.	CATALYTIC ACTIVITY: Reaction=ATP + D-glutamate + UDP-N-acetyl-alpha-D-muramoyl-L-alanine = ADP + H(+) + phosphate + UDP-N-acetyl-alpha-D-muramoyl-L-alanyl-D-glutamate; Xref=Rhea:RHEA:16429, ChEBI:CHEBI:15378, ChEBI:CHEBI:29986, ChEBI:CHEBI:30616, ChEBI:CHEBI:43474, ChEBI:CHEBI:83898, ChEBI:CHEBI:83900, ChEBI:CHEBI:456216; EC=6.3.2.9; Evidence={ECO:0000256|HAMAP-Rule:MF_00639, ECO:0000256|RuleBase…		DB03801	Lysine Nz-Carboxylic Acid	experimental	unknown
514	6.3.2.9	UDP-N-acetylmuramoylalanine--D-glutamate ligase	Escherichia coli (strain K12)	P14900	BE0001258	A6T4N1	89	0	murD KPN_00092	Cell wall biogenesis; peptidoglycan biosynthesis.	FUNCTION: Cell wall formation. Catalyzes the addition of glutamate to the nucleotide precursor UDP-N-acetylmuramoyl-L-alanine (UMA). {ECO:0000256|HAMAP-Rule:MF_00639, ECO:0000256|RuleBase:RU003664, ECO:0000256|SAAS:SAAS00382010}.	CATALYTIC ACTIVITY: Reaction=ATP + D-glutamate + UDP-N-acetyl-alpha-D-muramoyl-L-alanine = ADP + H(+) + phosphate + UDP-N-acetyl-alpha-D-muramoyl-L-alanyl-D-glutamate; Xref=Rhea:RHEA:16429, ChEBI:CHEBI:15378, ChEBI:CHEBI:29986, ChEBI:CHEBI:30616, ChEBI:CHEBI:43474, ChEBI:CHEBI:83898, ChEBI:CHEBI:83900, ChEBI:CHEBI:456216; EC=6.3.2.9; Evidence={ECO:0000256|HAMAP-Rule:MF_00639, ECO:0000256|RuleBase…		DB02314	Uridine-5'-Diphosphate-N-Acetylmuramoyl-L-Alanine-D-Glutamate	experimental	unknown
515	6.3.2.9	UDP-N-acetylmuramoylalanine--D-glutamate ligase	Escherichia coli (strain K12)	P14900	BE0001258	A6T4N1	89	0	murD KPN_00092	Cell wall biogenesis; peptidoglycan biosynthesis.	FUNCTION: Cell wall formation. Catalyzes the addition of glutamate to the nucleotide precursor UDP-N-acetylmuramoyl-L-alanine (UMA). {ECO:0000256|HAMAP-Rule:MF_00639, ECO:0000256|RuleBase:RU003664, ECO:0000256|SAAS:SAAS00382010}.	CATALYTIC ACTIVITY: Reaction=ATP + D-glutamate + UDP-N-acetyl-alpha-D-muramoyl-L-alanine = ADP + H(+) + phosphate + UDP-N-acetyl-alpha-D-muramoyl-L-alanyl-D-glutamate; Xref=Rhea:RHEA:16429, ChEBI:CHEBI:15378, ChEBI:CHEBI:29986, ChEBI:CHEBI:30616, ChEBI:CHEBI:43474, ChEBI:CHEBI:83898, ChEBI:CHEBI:83900, ChEBI:CHEBI:456216; EC=6.3.2.9; Evidence={ECO:0000256|HAMAP-Rule:MF_00639, ECO:0000256|RuleBase…		DB08105	N-[(6-butoxynaphthalen-2-yl)sulfonyl]-L-glutamic acid	experimental	unknown
516	6.3.2.9	UDP-N-acetylmuramoylalanine--D-glutamate ligase	Escherichia coli (strain K12)	P14900	BE0001258	A6T4N1	89	0	murD KPN_00092	Cell wall biogenesis; peptidoglycan biosynthesis.	FUNCTION: Cell wall formation. Catalyzes the addition of glutamate to the nucleotide precursor UDP-N-acetylmuramoyl-L-alanine (UMA). {ECO:0000256|HAMAP-Rule:MF_00639, ECO:0000256|RuleBase:RU003664, ECO:0000256|SAAS:SAAS00382010}.	CATALYTIC ACTIVITY: Reaction=ATP + D-glutamate + UDP-N-acetyl-alpha-D-muramoyl-L-alanine = ADP + H(+) + phosphate + UDP-N-acetyl-alpha-D-muramoyl-L-alanyl-D-glutamate; Xref=Rhea:RHEA:16429, ChEBI:CHEBI:15378, ChEBI:CHEBI:29986, ChEBI:CHEBI:30616, ChEBI:CHEBI:43474, ChEBI:CHEBI:83898, ChEBI:CHEBI:83900, ChEBI:CHEBI:456216; EC=6.3.2.9; Evidence={ECO:0000256|HAMAP-Rule:MF_00639, ECO:0000256|RuleBase…		DB08106	N-[(6-butoxynaphthalen-2-yl)sulfonyl]-D-glutamic acid	experimental	unknown
517	6.3.2.9	UDP-N-acetylmuramoylalanine--D-glutamate ligase	Escherichia coli (strain K12)	P14900	BE0001258	A6T4N1	89	0	murD KPN_00092	Cell wall biogenesis; peptidoglycan biosynthesis.	FUNCTION: Cell wall formation. Catalyzes the addition of glutamate to the nucleotide precursor UDP-N-acetylmuramoyl-L-alanine (UMA). {ECO:0000256|HAMAP-Rule:MF_00639, ECO:0000256|RuleBase:RU003664, ECO:0000256|SAAS:SAAS00382010}.	CATALYTIC ACTIVITY: Reaction=ATP + D-glutamate + UDP-N-acetyl-alpha-D-muramoyl-L-alanine = ADP + H(+) + phosphate + UDP-N-acetyl-alpha-D-muramoyl-L-alanyl-D-glutamate; Xref=Rhea:RHEA:16429, ChEBI:CHEBI:15378, ChEBI:CHEBI:29986, ChEBI:CHEBI:30616, ChEBI:CHEBI:43474, ChEBI:CHEBI:83898, ChEBI:CHEBI:83900, ChEBI:CHEBI:456216; EC=6.3.2.9; Evidence={ECO:0000256|HAMAP-Rule:MF_00639, ECO:0000256|RuleBase…		DB08107	N-{[6-(PENTYLOXY)NAPHTHALEN-2-YL]SULFONYL}-D-GLUTAMIC ACID	experimental	unknown
518	6.3.2.9	UDP-N-acetylmuramoylalanine--D-glutamate ligase	Escherichia coli (strain K12)	P14900	BE0001258	A6T4N1	89	0	murD KPN_00092	Cell wall biogenesis; peptidoglycan biosynthesis.	FUNCTION: Cell wall formation. Catalyzes the addition of glutamate to the nucleotide precursor UDP-N-acetylmuramoyl-L-alanine (UMA). {ECO:0000256|HAMAP-Rule:MF_00639, ECO:0000256|RuleBase:RU003664, ECO:0000256|SAAS:SAAS00382010}.	CATALYTIC ACTIVITY: Reaction=ATP + D-glutamate + UDP-N-acetyl-alpha-D-muramoyl-L-alanine = ADP + H(+) + phosphate + UDP-N-acetyl-alpha-D-muramoyl-L-alanyl-D-glutamate; Xref=Rhea:RHEA:16429, ChEBI:CHEBI:15378, ChEBI:CHEBI:29986, ChEBI:CHEBI:30616, ChEBI:CHEBI:43474, ChEBI:CHEBI:83898, ChEBI:CHEBI:83900, ChEBI:CHEBI:456216; EC=6.3.2.9; Evidence={ECO:0000256|HAMAP-Rule:MF_00639, ECO:0000256|RuleBase…		DB08108	N-({6-[(4-CYANOBENZYL)OXY]NAPHTHALEN-2-YL}SULFONYL)-D-GLUTAMIC ACID	experimental	unknown
519	6.3.2.9	UDP-N-acetylmuramoylalanine--D-glutamate ligase	Escherichia coli (strain K12)	P14900	BE0001258	A6T4N1	89	0	murD KPN_00092	Cell wall biogenesis; peptidoglycan biosynthesis.	FUNCTION: Cell wall formation. Catalyzes the addition of glutamate to the nucleotide precursor UDP-N-acetylmuramoyl-L-alanine (UMA). {ECO:0000256|HAMAP-Rule:MF_00639, ECO:0000256|RuleBase:RU003664, ECO:0000256|SAAS:SAAS00382010}.	CATALYTIC ACTIVITY: Reaction=ATP + D-glutamate + UDP-N-acetyl-alpha-D-muramoyl-L-alanine = ADP + H(+) + phosphate + UDP-N-acetyl-alpha-D-muramoyl-L-alanyl-D-glutamate; Xref=Rhea:RHEA:16429, ChEBI:CHEBI:15378, ChEBI:CHEBI:29986, ChEBI:CHEBI:30616, ChEBI:CHEBI:43474, ChEBI:CHEBI:83898, ChEBI:CHEBI:83900, ChEBI:CHEBI:456216; EC=6.3.2.9; Evidence={ECO:0000256|HAMAP-Rule:MF_00639, ECO:0000256|RuleBase…		DB08112	N-({6-[(4-CYANO-2-FLUOROBENZYL)OXY]NAPHTHALEN-2-YL}SULFONYL)-D-GLUTAMIC ACID	experimental	unknown
520	6.3.2.9	UDP-N-acetylmuramoylalanine--D-glutamate ligase	Escherichia coli (strain K12)	P14900	BE0001258	A6T4N1	89	0	murD KPN_00092	Cell wall biogenesis; peptidoglycan biosynthesis.	FUNCTION: Cell wall formation. Catalyzes the addition of glutamate to the nucleotide precursor UDP-N-acetylmuramoyl-L-alanine (UMA). {ECO:0000256|HAMAP-Rule:MF_00639, ECO:0000256|RuleBase:RU003664, ECO:0000256|SAAS:SAAS00382010}.	CATALYTIC ACTIVITY: Reaction=ATP + D-glutamate + UDP-N-acetyl-alpha-D-muramoyl-L-alanine = ADP + H(+) + phosphate + UDP-N-acetyl-alpha-D-muramoyl-L-alanyl-D-glutamate; Xref=Rhea:RHEA:16429, ChEBI:CHEBI:15378, ChEBI:CHEBI:29986, ChEBI:CHEBI:30616, ChEBI:CHEBI:43474, ChEBI:CHEBI:83898, ChEBI:CHEBI:83900, ChEBI:CHEBI:456216; EC=6.3.2.9; Evidence={ECO:0000256|HAMAP-Rule:MF_00639, ECO:0000256|RuleBase…		DB01673	Uridine-5'-Diphosphate-N-Acetylmuramoyl-L-Alanine	experimental	unknown
521	6.3.2.9	UDP-N-acetylmuramoylalanine--D-glutamate ligase	Escherichia coli (strain K12)	P14900	BE0001258	A6T4N1	89	0	murD KPN_00092	Cell wall biogenesis; peptidoglycan biosynthesis.	FUNCTION: Cell wall formation. Catalyzes the addition of glutamate to the nucleotide precursor UDP-N-acetylmuramoyl-L-alanine (UMA). {ECO:0000256|HAMAP-Rule:MF_00639, ECO:0000256|RuleBase:RU003664, ECO:0000256|SAAS:SAAS00382010}.	CATALYTIC ACTIVITY: Reaction=ATP + D-glutamate + UDP-N-acetyl-alpha-D-muramoyl-L-alanine = ADP + H(+) + phosphate + UDP-N-acetyl-alpha-D-muramoyl-L-alanyl-D-glutamate; Xref=Rhea:RHEA:16429, ChEBI:CHEBI:15378, ChEBI:CHEBI:29986, ChEBI:CHEBI:30616, ChEBI:CHEBI:43474, ChEBI:CHEBI:83898, ChEBI:CHEBI:83900, ChEBI:CHEBI:456216; EC=6.3.2.9; Evidence={ECO:0000256|HAMAP-Rule:MF_00639, ECO:0000256|RuleBase…		DB03801	Lysine Nz-Carboxylic Acid	experimental	unknown
522	6.3.4.14	Biotin carboxylase	Escherichia coli (strain K12)	P24182	BE0004154	A0A378E671	96.3	0	accC NCTC5046_02598	Lipid metabolism; malonyl-CoA biosynthesis; malonyl-CoA from acetyl-CoA: step 1/1.	FUNCTION: This protein is a component of the acetyl coenzyme A carboxylase complex; first, biotin carboxylase catalyzes the carboxylation of the carrier protein and then the transcarboxylase transfers the carboxyl group to form malonyl-CoA. {ECO:0000256|RuleBase:RU365063}.	CATALYTIC ACTIVITY: Reaction=ATP + hydrogencarbonate + N(6)-biotinyl-L-lysyl-[protein] = ADP + H(+) + N(6)-carboxybiotinyl-L-lysyl-[protein] + phosphate; Xref=Rhea:RHEA:13501, Rhea:RHEA-COMP:10505, Rhea:RHEA-COMP:10506, ChEBI:CHEBI:15378, ChEBI:CHEBI:17544, ChEBI:CHEBI:30616, ChEBI:CHEBI:43474, ChEBI:CHEBI:83144, ChEBI:CHEBI:83145, ChEBI:CHEBI:456216; EC=6.3.4.14; Evidence={ECO:0000256|RuleBase:R…		DB08075	4-(2-amino-1,3-thiazol-4-yl)pyrimidin-2-amine	experimental	unknown
523	6.3.4.14	Biotin carboxylase	Escherichia coli (strain K12)	P24182	BE0004154	A0A378E671	96.3	0	accC NCTC5046_02598	Lipid metabolism; malonyl-CoA biosynthesis; malonyl-CoA from acetyl-CoA: step 1/1.	FUNCTION: This protein is a component of the acetyl coenzyme A carboxylase complex; first, biotin carboxylase catalyzes the carboxylation of the carrier protein and then the transcarboxylase transfers the carboxyl group to form malonyl-CoA. {ECO:0000256|RuleBase:RU365063}.	CATALYTIC ACTIVITY: Reaction=ATP + hydrogencarbonate + N(6)-biotinyl-L-lysyl-[protein] = ADP + H(+) + N(6)-carboxybiotinyl-L-lysyl-[protein] + phosphate; Xref=Rhea:RHEA:13501, Rhea:RHEA-COMP:10505, Rhea:RHEA-COMP:10506, ChEBI:CHEBI:15378, ChEBI:CHEBI:17544, ChEBI:CHEBI:30616, ChEBI:CHEBI:43474, ChEBI:CHEBI:83144, ChEBI:CHEBI:83145, ChEBI:CHEBI:456216; EC=6.3.4.14; Evidence={ECO:0000256|RuleBase:R…		DB08146	7-(2,5-dihydropyrrol-1-yl)-6-phenyl-pyrido[6,5-d]pyrimidin-2-amine	experimental	unknown
524	6.3.4.14	Biotin carboxylase	Escherichia coli (strain K12)	P24182	BE0004154	A0A378E671	96.3	0	accC NCTC5046_02598	Lipid metabolism; malonyl-CoA biosynthesis; malonyl-CoA from acetyl-CoA: step 1/1.	FUNCTION: This protein is a component of the acetyl coenzyme A carboxylase complex; first, biotin carboxylase catalyzes the carboxylation of the carrier protein and then the transcarboxylase transfers the carboxyl group to form malonyl-CoA. {ECO:0000256|RuleBase:RU365063}.	CATALYTIC ACTIVITY: Reaction=ATP + hydrogencarbonate + N(6)-biotinyl-L-lysyl-[protein] = ADP + H(+) + N(6)-carboxybiotinyl-L-lysyl-[protein] + phosphate; Xref=Rhea:RHEA:13501, Rhea:RHEA-COMP:10505, Rhea:RHEA-COMP:10506, ChEBI:CHEBI:15378, ChEBI:CHEBI:17544, ChEBI:CHEBI:30616, ChEBI:CHEBI:43474, ChEBI:CHEBI:83144, ChEBI:CHEBI:83145, ChEBI:CHEBI:456216; EC=6.3.4.14; Evidence={ECO:0000256|RuleBase:R…		DB08076	4-[1-(2,6-dichlorobenzyl)-2-methyl-1H-imidazol-4-yl]pyrimidin-2-amine	experimental	unknown
525	6.3.4.14	Biotin carboxylase	Escherichia coli (strain K12)	P24182	BE0004154	A0A378E671	96.3	0	accC NCTC5046_02598	Lipid metabolism; malonyl-CoA biosynthesis; malonyl-CoA from acetyl-CoA: step 1/1.	FUNCTION: This protein is a component of the acetyl coenzyme A carboxylase complex; first, biotin carboxylase catalyzes the carboxylation of the carrier protein and then the transcarboxylase transfers the carboxyl group to form malonyl-CoA. {ECO:0000256|RuleBase:RU365063}.	CATALYTIC ACTIVITY: Reaction=ATP + hydrogencarbonate + N(6)-biotinyl-L-lysyl-[protein] = ADP + H(+) + N(6)-carboxybiotinyl-L-lysyl-[protein] + phosphate; Xref=Rhea:RHEA:13501, Rhea:RHEA-COMP:10505, Rhea:RHEA-COMP:10506, ChEBI:CHEBI:15378, ChEBI:CHEBI:17544, ChEBI:CHEBI:30616, ChEBI:CHEBI:43474, ChEBI:CHEBI:83144, ChEBI:CHEBI:83145, ChEBI:CHEBI:456216; EC=6.3.4.14; Evidence={ECO:0000256|RuleBase:R…		DB08144	6-(2,6-dibromophenyl)pyrido[2,3-d]pyrimidine-2,7-diamine	experimental	unknown
526	6.3.4.14	Biotin carboxylase	Escherichia coli (strain K12)	P24182	BE0004154	A0A378E671	96.3	0	accC NCTC5046_02598	Lipid metabolism; malonyl-CoA biosynthesis; malonyl-CoA from acetyl-CoA: step 1/1.	FUNCTION: This protein is a component of the acetyl coenzyme A carboxylase complex; first, biotin carboxylase catalyzes the carboxylation of the carrier protein and then the transcarboxylase transfers the carboxyl group to form malonyl-CoA. {ECO:0000256|RuleBase:RU365063}.	CATALYTIC ACTIVITY: Reaction=ATP + hydrogencarbonate + N(6)-biotinyl-L-lysyl-[protein] = ADP + H(+) + N(6)-carboxybiotinyl-L-lysyl-[protein] + phosphate; Xref=Rhea:RHEA:13501, Rhea:RHEA-COMP:10505, Rhea:RHEA-COMP:10506, ChEBI:CHEBI:15378, ChEBI:CHEBI:17544, ChEBI:CHEBI:30616, ChEBI:CHEBI:43474, ChEBI:CHEBI:83144, ChEBI:CHEBI:83145, ChEBI:CHEBI:456216; EC=6.3.4.14; Evidence={ECO:0000256|RuleBase:R…		DB08145	6-(2,6-DIMETHOXYPHENYL)PYRIDO[2,3-D]PYRIMIDINE-2,7-DIAMINE	experimental	unknown
527	6.3.4.14	Biotin carboxylase	Escherichia coli (strain K12)	P24182	BE0004154	A0A378E671	96.3	0	accC NCTC5046_02598	Lipid metabolism; malonyl-CoA biosynthesis; malonyl-CoA from acetyl-CoA: step 1/1.	FUNCTION: This protein is a component of the acetyl coenzyme A carboxylase complex; first, biotin carboxylase catalyzes the carboxylation of the carrier protein and then the transcarboxylase transfers the carboxyl group to form malonyl-CoA. {ECO:0000256|RuleBase:RU365063}.	CATALYTIC ACTIVITY: Reaction=ATP + hydrogencarbonate + N(6)-biotinyl-L-lysyl-[protein] = ADP + H(+) + N(6)-carboxybiotinyl-L-lysyl-[protein] + phosphate; Xref=Rhea:RHEA:13501, Rhea:RHEA-COMP:10505, Rhea:RHEA-COMP:10506, ChEBI:CHEBI:15378, ChEBI:CHEBI:17544, ChEBI:CHEBI:30616, ChEBI:CHEBI:43474, ChEBI:CHEBI:83144, ChEBI:CHEBI:83145, ChEBI:CHEBI:456216; EC=6.3.4.14; Evidence={ECO:0000256|RuleBase:R…		DB08314	(2-AMINO-1,3-OXAZOL-5-YL)-(3-BROMOPHENYL)METHANONE	experimental	unknown
528	6.3.4.14	Biotin carboxylase	Escherichia coli (strain K12)	P24182	BE0004154	A0A378E671	96.3	0	accC NCTC5046_02598	Lipid metabolism; malonyl-CoA biosynthesis; malonyl-CoA from acetyl-CoA: step 1/1.	FUNCTION: This protein is a component of the acetyl coenzyme A carboxylase complex; first, biotin carboxylase catalyzes the carboxylation of the carrier protein and then the transcarboxylase transfers the carboxyl group to form malonyl-CoA. {ECO:0000256|RuleBase:RU365063}.	CATALYTIC ACTIVITY: Reaction=ATP + hydrogencarbonate + N(6)-biotinyl-L-lysyl-[protein] = ADP + H(+) + N(6)-carboxybiotinyl-L-lysyl-[protein] + phosphate; Xref=Rhea:RHEA:13501, Rhea:RHEA-COMP:10505, Rhea:RHEA-COMP:10506, ChEBI:CHEBI:15378, ChEBI:CHEBI:17544, ChEBI:CHEBI:30616, ChEBI:CHEBI:43474, ChEBI:CHEBI:83144, ChEBI:CHEBI:83145, ChEBI:CHEBI:456216; EC=6.3.4.14; Evidence={ECO:0000256|RuleBase:R…		DB08315	2-AMINO-N,N-BIS(PHENYLMETHYL)-1,3-OXAZOLE-5-CARBOXAMIDE	experimental	unknown
529	6.3.4.14	Biotin carboxylase	Escherichia coli (strain K12)	P24182	BE0004154	A0A378E671	96.3	0	accC NCTC5046_02598	Lipid metabolism; malonyl-CoA biosynthesis; malonyl-CoA from acetyl-CoA: step 1/1.	FUNCTION: This protein is a component of the acetyl coenzyme A carboxylase complex; first, biotin carboxylase catalyzes the carboxylation of the carrier protein and then the transcarboxylase transfers the carboxyl group to form malonyl-CoA. {ECO:0000256|RuleBase:RU365063}.	CATALYTIC ACTIVITY: Reaction=ATP + hydrogencarbonate + N(6)-biotinyl-L-lysyl-[protein] = ADP + H(+) + N(6)-carboxybiotinyl-L-lysyl-[protein] + phosphate; Xref=Rhea:RHEA:13501, Rhea:RHEA-COMP:10505, Rhea:RHEA-COMP:10506, ChEBI:CHEBI:15378, ChEBI:CHEBI:17544, ChEBI:CHEBI:30616, ChEBI:CHEBI:43474, ChEBI:CHEBI:83144, ChEBI:CHEBI:83145, ChEBI:CHEBI:456216; EC=6.3.4.14; Evidence={ECO:0000256|RuleBase:R…		DB08316	4-amino-7,7-dimethyl-7,8-dihydroquinazolin-5(6H)-one	experimental	unknown
530	6.3.4.14	Biotin carboxylase	Escherichia coli (strain K12)	P24182	BE0004154	A0A378E671	96.3	0	accC NCTC5046_02598	Lipid metabolism; malonyl-CoA biosynthesis; malonyl-CoA from acetyl-CoA: step 1/1.	FUNCTION: This protein is a component of the acetyl coenzyme A carboxylase complex; first, biotin carboxylase catalyzes the carboxylation of the carrier protein and then the transcarboxylase transfers the carboxyl group to form malonyl-CoA. {ECO:0000256|RuleBase:RU365063}.	CATALYTIC ACTIVITY: Reaction=ATP + hydrogencarbonate + N(6)-biotinyl-L-lysyl-[protein] = ADP + H(+) + N(6)-carboxybiotinyl-L-lysyl-[protein] + phosphate; Xref=Rhea:RHEA:13501, Rhea:RHEA-COMP:10505, Rhea:RHEA-COMP:10506, ChEBI:CHEBI:15378, ChEBI:CHEBI:17544, ChEBI:CHEBI:30616, ChEBI:CHEBI:43474, ChEBI:CHEBI:83144, ChEBI:CHEBI:83145, ChEBI:CHEBI:456216; EC=6.3.4.14; Evidence={ECO:0000256|RuleBase:R…		DB08317	5-methyl-6-phenylquinazoline-2,4-diamine	experimental	unknown
531	6.3.4.14	Biotin carboxylase	Escherichia coli (strain K12)	P24182	BE0004154	A0A378E671	96.3	0	accC NCTC5046_02598	Lipid metabolism; malonyl-CoA biosynthesis; malonyl-CoA from acetyl-CoA: step 1/1.	FUNCTION: This protein is a component of the acetyl coenzyme A carboxylase complex; first, biotin carboxylase catalyzes the carboxylation of the carrier protein and then the transcarboxylase transfers the carboxyl group to form malonyl-CoA. {ECO:0000256|RuleBase:RU365063}.	CATALYTIC ACTIVITY: Reaction=ATP + hydrogencarbonate + N(6)-biotinyl-L-lysyl-[protein] = ADP + H(+) + N(6)-carboxybiotinyl-L-lysyl-[protein] + phosphate; Xref=Rhea:RHEA:13501, Rhea:RHEA-COMP:10505, Rhea:RHEA-COMP:10506, ChEBI:CHEBI:15378, ChEBI:CHEBI:17544, ChEBI:CHEBI:30616, ChEBI:CHEBI:43474, ChEBI:CHEBI:83144, ChEBI:CHEBI:83145, ChEBI:CHEBI:456216; EC=6.3.4.14; Evidence={ECO:0000256|RuleBase:R…		DB08318	6-(2-phenoxyethoxy)-1,3,5-triazine-2,4-diamine	experimental	unknown
[truncated: 77 more rows]

## Sheet: K.pneumoniae FBA+FVA
	EC NUMBER	PRODUCT	ORGANISM NAME	UNIPROTID	DRUGBANKID	HIT_UNIPROTID	PERCENT_IDENT_BLAST	EVALUE	GENE_NAME	PATHWAY	FUNCTION	CATALYTIC ACTIVITY	ID PDB	DRUGBANKDRUGID	DRUGNAME	DRUGGROUP	PHARMAACTION	ACTIONS
0	1.1.1.22	UDP-glucose 6-dehydrogenase	Streptococcus pyogenes	P0C0F4	BE0002000	G0LD09	54.5	3.4e-147	ugd KPR_11496 NCTC5046_05057			CATALYTIC ACTIVITY: Reaction=H2O + 2 NAD(+) + UDP-alpha-D-glucose = 3 H(+) + 2 NADH + UDP-alpha-D-glucuronate; Xref=Rhea:RHEA:23596, ChEBI:CHEBI:15377, ChEBI:CHEBI:15378, ChEBI:CHEBI:57540, ChEBI:CHEBI:57945, ChEBI:CHEBI:58052, ChEBI:CHEBI:58885; EC=1.1.1.22; Evidence={ECO:0000256|PIRNR:PIRNR000124};		DB01713	Udp-Alpha-D-Xylopyranose	experimental	unknown
[truncated: 608 more rows]

## Sheet: H.influenzae FBA-only
	EC NUMBER	PRODUCT	ORGANISM NAME	UNIPROTID	DRUGBANKID	HIT_UNIPROTID	PERCENT_IDENT_BLAST	EVALUE	GENE_NAME	PATHWAY	FUNCTION	CATALYTIC ACTIVITY	ID PDB	DRUGBANKDRUGID	DRUGNAME	DRUGGROUP	PHARMAACTION	ACTIONS
[truncated: 48 more rows]

[truncated: 17 more sheets: H.influenzae FBA+FVA, P.aeruginosa PA14 FBA-only, P.aeruginosa PA14 FBA+FVA, P.aeruginosa CCBH4851 Tier2 FBA, Página5, P.aeruginosa PAO1 2008 FBA-only, P.aeruginosa PAO1 2008 FBA+FVA, P.aeruginosa PAO1 2017 FBA-only, P.aeruginosa PAO1 2017 FBA+FVA, P.aeruginosa CCBH4851 Tier3 FBA, Página6, M. tuberculosis FBA+FVA, M. tuberculosis FBA-only, S. aureus FBA-only, S. aureus FBA+FVA, P. putida FBA-only, P. putida FBA+FVA]
