# Supplementary material for: FindTargetsWEB: A User-Friendly Tool for Identification of Potential Therapeutic Targets in Metabolic Networks of Bacteria
Source: Front Genet. 2019 Jul 4;10:633. doi: 10.3389/fgene.2019.00633 (PMC6620235; doi:10.3389/fgene.2019.00633)
Supplement: Supplementary file 3 [file DataSheet_2.zip]

Archive with 10 entries (10 files):
- sbm3_ccbh4851_tier2.xml
- sbml3_ccbh4851-draft.xml
- sbml3_hinfluenzae.xml
- sbml3_integrated_Mtuberculosis.xml
- sbml3_kpneumoniae.xml
- sbml3_pa01-2008.xml
- sbml3_pa01-2017.xml
- sbml3_pa14.xml
- sbml3_Pputida.xml
- sbml3_Saureus.xml
