# Supplementary material for: FindTargetsWEB: A User-Friendly Tool for Identification of Potential Therapeutic Targets in Metabolic Networks of Bacteria
Source: Front Genet. 2019 Jul 4;10:633. doi: 10.3389/fgene.2019.00633 (PMC6620235; doi:10.3389/fgene.2019.00633)
Supplement: Supplementary file 3 [file DataSheet_2.zip › sbml3_ccbh4851-draft.xml]

<?xml version='1.0' encoding='UTF-8'?>
<sbml xmlns:fbc="http://www.sbml.org/sbml/level3/version1/fbc/version2" level="3" sboTerm="SBO:0000624" version="1" xmlns="http://www.sbml.org/sbml/level3/version1/core" fbc:required="false">
  <model fbc:strict="true" id="ccbh4851">
    <listOfUnitDefinitions>
      <unitDefinition id="mmol_per_gDW_per_hr">
        <listOfUnits>
          <unit exponent="1" kind="mole" multiplier="1" scale="-3"/>
          <unit exponent="-1" kind="gram" multiplier="1" scale="0"/>
          <unit exponent="-1" kind="second" multiplier="3600" scale="0"/>
        </listOfUnits>
      </unitDefinition>
    </listOfUnitDefinitions>
    <fbc:listOfObjectives fbc:activeObjective="obj">
      <fbc:objective fbc:id="obj" fbc:type="maximize">
        <fbc:listOfFluxObjectives>
          <fbc:fluxObjective fbc:reaction="R_Biomass_formation" fbc:coefficient="1"/>
        </fbc:listOfFluxObjectives>
      </fbc:objective>
    </fbc:listOfObjectives>
    <listOfParameters>
      <parameter constant="true" id="cobra_default_lb" sboTerm="SBO:0000626" units="mmol_per_gDW_per_hr" value="0"/>
      <parameter constant="true" id="cobra_default_ub" sboTerm="SBO:0000626" units="mmol_per_gDW_per_hr" value="1000"/>
      <parameter constant="true" id="cobra_0_bound" sboTerm="SBO:0000626" units="mmol_per_gDW_per_hr" value="0"/>
      <parameter constant="true" id="R_uptake_glc__D_upper_bound" sboTerm="SBO:0000625" units="mmol_per_gDW_per_hr" value="10"/>
    </listOfParameters>
    <listOfCompartments>
      <compartment constant="true" id="c" name="Cytosol"/>
      <compartment constant="true" id="ext" name="Exterior"/>
    </listOfCompartments>
    <listOfSpecies>
      <species boundaryCondition="false" constant="false" hasOnlySubstanceUnits="false" id="M_2tocdacp_c_" name="trans-octadec-2-enoyl-[acyl-carrier-protein]" compartment="c"/>
      <species boundaryCondition="false" constant="false" hasOnlySubstanceUnits="false" id="M_glyc3p_c_" name="sn-glycerol 3-phosphate" compartment="c"/>
      <species boundaryCondition="false" constant="false" hasOnlySubstanceUnits="false" id="M_hdeacp_c_" name="hexadecenoyl-acp (n-c16:1acp)" compartment="c"/>
      <species boundaryCondition="false" constant="false" hasOnlySubstanceUnits="false" id="M_ocdacp_c_" name="octadecanoyl-acp (n-c18:0acp)" compartment="c"/>
      <species boundaryCondition="false" constant="false" hasOnlySubstanceUnits="false" id="M_palmacp_c_" name="palmitoyl-acp (n-c16:0acp)" compartment="c"/>
      <species boundaryCondition="false" constant="false" hasOnlySubstanceUnits="false" id="M_12dag3p_pa_c_" name="1,2-diacyl-sn-glycerol 3-phosphate" compartment="c"/>
      <species boundaryCondition="false" constant="false" hasOnlySubstanceUnits="false" id="M_acp_c_" name="acyl carrier protein" compartment="c"/>
      <species boundaryCondition="false" constant="false" hasOnlySubstanceUnits="false" id="M_13dampp_c_" name="1,3-diaminopropane" compartment="c"/>
      <species boundaryCondition="false" constant="false" hasOnlySubstanceUnits="false" id="M_h2o_c_" name="h2o" compartment="c"/>
      <species boundaryCondition="false" constant="false" hasOnlySubstanceUnits="false" id="M_o2_c_" name="o2" compartment="c"/>
      <species boundaryCondition="false" constant="false" hasOnlySubstanceUnits="false" id="M_3ampa_c_" name="3-aminopropanaldehyde" compartment="c"/>
      <species boundaryCondition="false" constant="false" hasOnlySubstanceUnits="false" id="M_h_c_" name="h+" compartment="c"/>
      <species boundaryCondition="false" constant="false" hasOnlySubstanceUnits="false" id="M_h2o2_c_" name="hydrogen peroxide" compartment="c"/>
      <species boundaryCondition="false" constant="false" hasOnlySubstanceUnits="false" id="M_nh4_c_" name="ammonium" compartment="c"/>
      <species boundaryCondition="false" constant="false" hasOnlySubstanceUnits="false" id="M_nadh_c_" name="nicotinamide adenine dinucleotide - reduced" compartment="c"/>
      <species boundaryCondition="false" constant="false" hasOnlySubstanceUnits="false" id="M_pca_c_" name="phenazine-1-carboxylic acid" compartment="c"/>
      <species boundaryCondition="false" constant="false" hasOnlySubstanceUnits="false" id="M_1hphe_c_" name="1-hydroxyphenazine" compartment="c"/>
      <species boundaryCondition="false" constant="false" hasOnlySubstanceUnits="false" id="M_co2_c_" name="co2" compartment="c"/>
      <species boundaryCondition="false" constant="false" hasOnlySubstanceUnits="false" id="M_nad_c_" name="nicotinamide adenine dinucleotide" compartment="c"/>
      <species boundaryCondition="false" constant="false" hasOnlySubstanceUnits="false" id="M_1pyrr_c_" name="1-pyrroline" compartment="c"/>
      <species boundaryCondition="false" constant="false" hasOnlySubstanceUnits="false" id="M_4abut_c_" name="4-aminobutanoate" compartment="c"/>
      <species boundaryCondition="false" constant="false" hasOnlySubstanceUnits="false" id="M_akg_c_" name="2-oxoglutarate" compartment="c"/>
      <species boundaryCondition="false" constant="false" hasOnlySubstanceUnits="false" id="M_damval_c_" name="delta-aminovalerate" compartment="c"/>
      <species boundaryCondition="false" constant="false" hasOnlySubstanceUnits="false" id="M_glu_l_c_" name="l-glutamate" compartment="c"/>
      <species boundaryCondition="false" constant="false" hasOnlySubstanceUnits="false" id="M_glusa_c_" name="glutarate semialdehyde" compartment="c"/>
      <species boundaryCondition="false" constant="false" hasOnlySubstanceUnits="false" id="M_glcn_d_e_" name="d-gluconate" compartment="ext"/>
      <species boundaryCondition="false" constant="false" hasOnlySubstanceUnits="false" id="M_nadp_c_" name="nicotinamide adenine dinucleotide phosphate" compartment="c"/>
      <species boundaryCondition="false" constant="false" hasOnlySubstanceUnits="false" id="M_2dhglcn_e_" name="2-dehydro-d-gluconate" compartment="ext"/>
      <species boundaryCondition="false" constant="false" hasOnlySubstanceUnits="false" id="M_nadph_c_" name="nicotinamide adenine dinucleotide phosphate - reduced" compartment="c"/>
      <species boundaryCondition="false" constant="false" hasOnlySubstanceUnits="false" id="M_2dhglcn_c_" name="2-dehydro-d-gluconate" compartment="c"/>
      <species boundaryCondition="false" constant="false" hasOnlySubstanceUnits="false" id="M_2mbutdhla_c_" name="s-(2-methylbutanoyl)-dihydrolipoamide" compartment="c"/>
      <species boundaryCondition="false" constant="false" hasOnlySubstanceUnits="false" id="M_coa_c_" name="coenzyme a" compartment="c"/>
      <species boundaryCondition="false" constant="false" hasOnlySubstanceUnits="false" id="M_2mbcoa_c_" name="2-methylbutanoyl-coa" compartment="c"/>
      <species boundaryCondition="false" constant="false" hasOnlySubstanceUnits="false" id="M_dhlam_c_" name="dihydrolipoamide" compartment="c"/>
      <species boundaryCondition="false" constant="false" hasOnlySubstanceUnits="false" id="M_ala_b_c_" name="beta-alanine" compartment="c"/>
      <species boundaryCondition="false" constant="false" hasOnlySubstanceUnits="false" id="M_2bhdccoa_c_" name="beta-hydroxydecanoyl-beta-hydroxydecanoyl-s-coa" compartment="c"/>
      <species boundaryCondition="false" constant="false" hasOnlySubstanceUnits="false" id="M_3h3h_c_" name="3-hydroxydecanoyl-3-hydroxydecanoate" compartment="c"/>
      <species boundaryCondition="false" constant="false" hasOnlySubstanceUnits="false" id="M_3mbutdhla_c_" name="s-(3-methylbutanoyl)-dihydrolipoamide" compartment="c"/>
      <species boundaryCondition="false" constant="false" hasOnlySubstanceUnits="false" id="M_ivcoa_c_" name="isovaleryl-coa" compartment="c"/>
      <species boundaryCondition="false" constant="false" hasOnlySubstanceUnits="false" id="M_n3oxdd_hsl_c_" name="n-(3-oxo-dodecanoyl)-l-homoserine lactone" compartment="c"/>
      <species boundaryCondition="false" constant="false" hasOnlySubstanceUnits="false" id="M_3oxdd_c_" name="3-oxo-dodecanoate" compartment="c"/>
      <species boundaryCondition="false" constant="false" hasOnlySubstanceUnits="false" id="M_hsl_c_" name="homoserine lactone" compartment="c"/>
      <species boundaryCondition="false" constant="false" hasOnlySubstanceUnits="false" id="M_oxadpcoa_c_" name="3-oxoadipyl-coa" compartment="c"/>
      <species boundaryCondition="false" constant="false" hasOnlySubstanceUnits="false" id="M_accoa_c_" name="acetyl-coa" compartment="c"/>
      <species boundaryCondition="false" constant="false" hasOnlySubstanceUnits="false" id="M_succoa_c_" name="succinyl-coa" compartment="c"/>
      <species boundaryCondition="false" constant="false" hasOnlySubstanceUnits="false" id="M_4abutn_c_" name="4-aminobutanal" compartment="c"/>
      <species boundaryCondition="false" constant="false" hasOnlySubstanceUnits="false" id="M_4hthb_c_" name="4a-hydroxytetrahydrobiopterin" compartment="c"/>
      <species boundaryCondition="false" constant="false" hasOnlySubstanceUnits="false" id="M_dhbpt_c_" name="6,7-dihydrobiopterin" compartment="c"/>
      <species boundaryCondition="false" constant="false" hasOnlySubstanceUnits="false" id="M_4hbz_e_" name="4-hydroxybenzoate" compartment="ext"/>
      <species boundaryCondition="false" constant="false" hasOnlySubstanceUnits="false" id="M_h_e_" name="h+" compartment="ext"/>
      <species boundaryCondition="false" constant="false" hasOnlySubstanceUnits="false" id="M_4hbz_c_" name="4-hydroxybenzoate" compartment="c"/>
      <species boundaryCondition="false" constant="false" hasOnlySubstanceUnits="false" id="M_amet_c_" name="s-adenosyl-l-methionine" compartment="c"/>
      <species boundaryCondition="false" constant="false" hasOnlySubstanceUnits="false" id="M_5mpca_c_" name="5-methylphenazine-1-carboxylic acid betaine" compartment="c"/>
      <species boundaryCondition="false" constant="false" hasOnlySubstanceUnits="false" id="M_ahcys_c_" name="s-adenosyl-l-homocysteine" compartment="c"/>
      <species boundaryCondition="false" constant="false" hasOnlySubstanceUnits="false" id="M_5mta_c_" name="5-methylthioadenosine" compartment="c"/>
      <species boundaryCondition="false" constant="false" hasOnlySubstanceUnits="false" id="M_5mta_e_" name="5-methylthioadenosine" compartment="ext"/>
      <species boundaryCondition="false" constant="false" hasOnlySubstanceUnits="false" id="M_ru5p_d_c_" name="d-ribulose 5-phosphate" compartment="c"/>
      <species boundaryCondition="false" constant="false" hasOnlySubstanceUnits="false" id="M_ara5p_c_" name="d-arabinose 5-phosphate" compartment="c"/>
      <species boundaryCondition="false" constant="false" hasOnlySubstanceUnits="false" id="M_sucsal_c_" name="succinic semialdehyde" compartment="c"/>
      <species boundaryCondition="false" constant="false" hasOnlySubstanceUnits="false" id="M_acac_c_" name="acetoacetate" compartment="c"/>
      <species boundaryCondition="false" constant="false" hasOnlySubstanceUnits="false" id="M_atp_c_" name="atp" compartment="c"/>
      <species boundaryCondition="false" constant="false" hasOnlySubstanceUnits="false" id="M_aacoa_c_" name="acetoacetyl-coa" compartment="c"/>
      <species boundaryCondition="false" constant="false" hasOnlySubstanceUnits="false" id="M_amp_c_" name="amp" compartment="c"/>
      <species boundaryCondition="false" constant="false" hasOnlySubstanceUnits="false" id="M_ppi_c_" name="diphosphate" compartment="c"/>
      <species boundaryCondition="false" constant="false" hasOnlySubstanceUnits="false" id="M_2maacoa_c_" name="2-methyl-3-acetoacetyl-coa" compartment="c"/>
      <species boundaryCondition="false" constant="false" hasOnlySubstanceUnits="false" id="M_ppcoa_c_" name="propanoyl-coa" compartment="c"/>
      <species boundaryCondition="false" constant="false" hasOnlySubstanceUnits="false" id="M_hco3_c_" name="bicarbonate" compartment="c"/>
      <species boundaryCondition="false" constant="false" hasOnlySubstanceUnits="false" id="M_adp_c_" name="adp" compartment="c"/>
      <species boundaryCondition="false" constant="false" hasOnlySubstanceUnits="false" id="M_malcoa_c_" name="malonyl-coa" compartment="c"/>
      <species boundaryCondition="false" constant="false" hasOnlySubstanceUnits="false" id="M_pi_c_" name="phosphate" compartment="c"/>
      <species boundaryCondition="false" constant="false" hasOnlySubstanceUnits="false" id="M_acglu_c_" name="n-acetyl-l-glutamate" compartment="c"/>
      <species boundaryCondition="false" constant="false" hasOnlySubstanceUnits="false" id="M_acg5p_c_" name="n-acetyl-l-glutamyl 5-phosphate" compartment="c"/>
      <species boundaryCondition="false" constant="false" hasOnlySubstanceUnits="false" id="M_2obut_c_" name="2-oxobutanoate" compartment="c"/>
      <species boundaryCondition="false" constant="false" hasOnlySubstanceUnits="false" id="M_pyr_c_" name="pyruvate" compartment="c"/>
      <species boundaryCondition="false" constant="false" hasOnlySubstanceUnits="false" id="M_2ahbut_c_" name="(s)-2-aceto-2-hydroxybutanoate" compartment="c"/>
      <species boundaryCondition="false" constant="false" hasOnlySubstanceUnits="false" id="M_ac_c_" name="acetate" compartment="c"/>
      <species boundaryCondition="false" constant="false" hasOnlySubstanceUnits="false" id="M_actp_c_" name="acetyl phosphate" compartment="c"/>
      <species boundaryCondition="false" constant="false" hasOnlySubstanceUnits="false" id="M_alac_s_c_" name="(s)-2-acetolactate" compartment="c"/>
      <species boundaryCondition="false" constant="false" hasOnlySubstanceUnits="false" id="M_acacp_c_" name="acetyl-acp" compartment="c"/>
      <species boundaryCondition="false" constant="false" hasOnlySubstanceUnits="false" id="M_malacp_c_" name="malonyl-[acyl-carrier protein]" compartment="c"/>
      <species boundaryCondition="false" constant="false" hasOnlySubstanceUnits="false" id="M_actacp_c_" name="acetoacetyl-acp" compartment="c"/>
      <species boundaryCondition="false" constant="false" hasOnlySubstanceUnits="false" id="M_butd2coa_c_" name="trans-but-2-enoyl-coa" compartment="c"/>
      <species boundaryCondition="false" constant="false" hasOnlySubstanceUnits="false" id="M_fad_c_" name="fad" compartment="c"/>
      <species boundaryCondition="false" constant="false" hasOnlySubstanceUnits="false" id="M_2mb2coa_c_" name="trans-2-methylbut-2-enoyl-coa" compartment="c"/>
      <species boundaryCondition="false" constant="false" hasOnlySubstanceUnits="false" id="M_fadh2_c_" name="fadh2" compartment="c"/>
      <species boundaryCondition="false" constant="false" hasOnlySubstanceUnits="false" id="M_3mb2coa_c_" name="3-methylbut-2-enoyl-coa" compartment="c"/>
      <species boundaryCondition="false" constant="false" hasOnlySubstanceUnits="false" id="M_acorn_c_" name="n2-acetyl-l-ornithine" compartment="c"/>
      <species boundaryCondition="false" constant="false" hasOnlySubstanceUnits="false" id="M_orn_l_c_" name="l-ornithine" compartment="c"/>
      <species boundaryCondition="false" constant="false" hasOnlySubstanceUnits="false" id="M_cit_c_" name="citrate" compartment="c"/>
      <species boundaryCondition="false" constant="false" hasOnlySubstanceUnits="false" id="M_icit_c_" name="isocitrate" compartment="c"/>
      <species boundaryCondition="false" constant="false" hasOnlySubstanceUnits="false" id="M_acg5sa_c_" name="n-acetyl-l-glutamate 5-semialdehyde" compartment="c"/>
      <species boundaryCondition="false" constant="false" hasOnlySubstanceUnits="false" id="M_ac_e_" name="acetate" compartment="ext"/>
      <species boundaryCondition="false" constant="false" hasOnlySubstanceUnits="false" id="M_adn_c_" name="adenosine" compartment="c"/>
      <species boundaryCondition="false" constant="false" hasOnlySubstanceUnits="false" id="M_ins_c_" name="inosine" compartment="c"/>
      <species boundaryCondition="false" constant="false" hasOnlySubstanceUnits="false" id="M_4adcho_c_" name="4-amino-4-deoxychorismate" compartment="c"/>
      <species boundaryCondition="false" constant="false" hasOnlySubstanceUnits="false" id="M_4abz_c_" name="4-aminobenzoate" compartment="c"/>
      <species boundaryCondition="false" constant="false" hasOnlySubstanceUnits="false" id="M_chor_c_" name="chorismate" compartment="c"/>
      <species boundaryCondition="false" constant="false" hasOnlySubstanceUnits="false" id="M_gln_l_c_" name="l-glutamine" compartment="c"/>
      <species boundaryCondition="false" constant="false" hasOnlySubstanceUnits="false" id="M_ade_c_" name="adenine" compartment="c"/>
      <species boundaryCondition="false" constant="false" hasOnlySubstanceUnits="false" id="M_hxan_c_" name="hypoxanthine" compartment="c"/>
      <species boundaryCondition="false" constant="false" hasOnlySubstanceUnits="false" id="M_a4dic_c_" name="2-amino-2-deoxyisochorismic acid" compartment="c"/>
      <species boundaryCondition="false" constant="false" hasOnlySubstanceUnits="false" id="M_gtp_c_" name="gtp" compartment="c"/>
      <species boundaryCondition="false" constant="false" hasOnlySubstanceUnits="false" id="M_gdp_c_" name="gdp" compartment="c"/>
      <species boundaryCondition="false" constant="false" hasOnlySubstanceUnits="false" id="M_ametam_c_" name="s-adenosylmethioninamine" compartment="c"/>
      <species boundaryCondition="false" constant="false" hasOnlySubstanceUnits="false" id="M_prpp_c_" name="5-phospho-alpha-d-ribose 1-diphosphate" compartment="c"/>
      <species boundaryCondition="false" constant="false" hasOnlySubstanceUnits="false" id="M_aps_c_" name="adenosine 5'-phosphosulfate" compartment="c"/>
      <species boundaryCondition="false" constant="false" hasOnlySubstanceUnits="false" id="M_paps_c_" name="3'-phosphoadenylyl sulfate" compartment="c"/>
      <species boundaryCondition="false" constant="false" hasOnlySubstanceUnits="false" id="M_dcamp_c_" name="n6-(1,2-dicarboxyethyl)-amp" compartment="c"/>
      <species boundaryCondition="false" constant="false" hasOnlySubstanceUnits="false" id="M_fum_c_" name="fumarate" compartment="c"/>
      <species boundaryCondition="false" constant="false" hasOnlySubstanceUnits="false" id="M_25aics_c_" name="(s)-2-[5-amino-1-(5-phospho-d-ribosyl)imidazole-4-carboxamido]succinate" compartment="c"/>
      <species boundaryCondition="false" constant="false" hasOnlySubstanceUnits="false" id="M_aicar_c_" name="5-amino-1-(5-phospho-d-ribosyl)imidazole-4-carboxamide" compartment="c"/>
      <species boundaryCondition="false" constant="false" hasOnlySubstanceUnits="false" id="M_asp_l_c_" name="l-aspartate" compartment="c"/>
      <species boundaryCondition="false" constant="false" hasOnlySubstanceUnits="false" id="M_imp_c_" name="imp" compartment="c"/>
      <species boundaryCondition="false" constant="false" hasOnlySubstanceUnits="false" id="M_adphep_d_d_c_" name="adp-d-glycero-d-manno-heptose" compartment="c"/>
      <species boundaryCondition="false" constant="false" hasOnlySubstanceUnits="false" id="M_adphep_l_d_c_" name="adp-l-glycero-d-manno-heptose" compartment="c"/>
      <species boundaryCondition="false" constant="false" hasOnlySubstanceUnits="false" id="M_agm_c_" name="agmatine" compartment="c"/>
      <species boundaryCondition="false" constant="false" hasOnlySubstanceUnits="false" id="M_ptrc_c_" name="putrescine" compartment="c"/>
      <species boundaryCondition="false" constant="false" hasOnlySubstanceUnits="false" id="M_urea_c_" name="urea" compartment="c"/>
      <species boundaryCondition="false" constant="false" hasOnlySubstanceUnits="false" id="M_cbmps_c_" name="n-carbamoylputrescine" compartment="c"/>
      <species boundaryCondition="false" constant="false" hasOnlySubstanceUnits="false" id="M_nh3_c_" name="ammonia" compartment="c"/>
      <species boundaryCondition="false" constant="false" hasOnlySubstanceUnits="false" id="M_23dhmb_c_" name="(r)-2,3-dihydroxy-3-methylbutanoate" compartment="c"/>
      <species boundaryCondition="false" constant="false" hasOnlySubstanceUnits="false" id="M_hcys_l_c_" name="l-homocysteine" compartment="c"/>
      <species boundaryCondition="false" constant="false" hasOnlySubstanceUnits="false" id="M_air_c_" name="5-amino-1-(5-phospho-d-ribosyl)imidazole" compartment="c"/>
      <species boundaryCondition="false" constant="false" hasOnlySubstanceUnits="false" id="M_4ahmmp_c_" name="4-amino-5-hydroxymethyl-2-methylpyrimidine" compartment="c"/>
      <species boundaryCondition="false" constant="false" hasOnlySubstanceUnits="false" id="M_gcald_c_" name="glycolaldehyde" compartment="c"/>
      <species boundaryCondition="false" constant="false" hasOnlySubstanceUnits="false" id="M_10fthf_c_" name="10-formyltetrahydrofolate" compartment="c"/>
      <species boundaryCondition="false" constant="false" hasOnlySubstanceUnits="false" id="M_fprica_c_" name="5-formamido-1-(5-phospho-d-ribosyl)imidazole-4-carboxamide" compartment="c"/>
      <species boundaryCondition="false" constant="false" hasOnlySubstanceUnits="false" id="M_thf_c_" name="5,6,7,8-tetrahydrofolate" compartment="c"/>
      <species boundaryCondition="false" constant="false" hasOnlySubstanceUnits="false" id="M_5aizc_c_" name="5-amino-1-(5-phospho-d-ribosyl)imidazole-4-carboxylate" compartment="c"/>
      <species boundaryCondition="false" constant="false" hasOnlySubstanceUnits="false" id="M_akg_e_" name="2-oxoglutarate" compartment="ext"/>
      <species boundaryCondition="false" constant="false" hasOnlySubstanceUnits="false" id="M_ahdt_c_" name="2-amino-4-hydroxy-6-(erythro-1,2,3-trihydroxypropyl)dihydropteridine triphosphate" compartment="c"/>
      <species boundaryCondition="false" constant="false" hasOnlySubstanceUnits="false" id="M_dhnpt_c_" name="2-amino-4-hydroxy-6-(d-erythro-1,2,3-trihydroxypropyl)-7,8-dihydropteridine" compartment="c"/>
      <species boundaryCondition="false" constant="false" hasOnlySubstanceUnits="false" id="M_ala_d_c_" name="d-alanine" compartment="c"/>
      <species boundaryCondition="false" constant="false" hasOnlySubstanceUnits="false" id="M_ala_d_e_" name="d-alanine" compartment="ext"/>
      <species boundaryCondition="false" constant="false" hasOnlySubstanceUnits="false" id="M_ala_l_e_" name="l-alanine" compartment="ext"/>
      <species boundaryCondition="false" constant="false" hasOnlySubstanceUnits="false" id="M_ala_l_c_" name="l-alanine" compartment="c"/>
      <species boundaryCondition="false" constant="false" hasOnlySubstanceUnits="false" id="M_alaala_c_" name="d-alanyl-d-alanine" compartment="c"/>
      <species boundaryCondition="false" constant="false" hasOnlySubstanceUnits="false" id="M_na1_e_" name="sodium" compartment="ext"/>
      <species boundaryCondition="false" constant="false" hasOnlySubstanceUnits="false" id="M_na1_c_" name="sodium" compartment="c"/>
      <species boundaryCondition="false" constant="false" hasOnlySubstanceUnits="false" id="M_pydx5p_c_" name="pyridoxal 5'-phosphate" compartment="c"/>
      <species boundaryCondition="false" constant="false" hasOnlySubstanceUnits="false" id="M_pyam5p_c_" name="pyridoxamine 5'-phosphate" compartment="c"/>
      <species boundaryCondition="false" constant="false" hasOnlySubstanceUnits="false" id="M_etoh_c_" name="ethanol" compartment="c"/>
      <species boundaryCondition="false" constant="false" hasOnlySubstanceUnits="false" id="M_pqq_c_" name="pyrroloquinoline quinone" compartment="c"/>
      <species boundaryCondition="false" constant="false" hasOnlySubstanceUnits="false" id="M_acald_c_" name="acetaldehyde" compartment="c"/>
      <species boundaryCondition="false" constant="false" hasOnlySubstanceUnits="false" id="M_pqqh2_c_" name="reduced pyrroloquinoline-quinone" compartment="c"/>
      <species boundaryCondition="false" constant="false" hasOnlySubstanceUnits="false" id="M_gdpman_c_" name="gdp-d-mannose" compartment="c"/>
      <species boundaryCondition="false" constant="false" hasOnlySubstanceUnits="false" id="M_gdpmanur_c_" name="gdp-d-mannuronate" compartment="c"/>
      <species boundaryCondition="false" constant="false" hasOnlySubstanceUnits="false" id="M_algna_c_" name="acetylated alginate" compartment="c"/>
      <species boundaryCondition="false" constant="false" hasOnlySubstanceUnits="false" id="M_algna_e_" name="acetylated alginate" compartment="ext"/>
      <species boundaryCondition="false" constant="false" hasOnlySubstanceUnits="false" id="M_algn_c_" name="alginate" compartment="c"/>
      <species boundaryCondition="false" constant="false" hasOnlySubstanceUnits="false" id="M_algne_c_" name="epimerized alginate dimer" compartment="c"/>
      <species boundaryCondition="false" constant="false" hasOnlySubstanceUnits="false" id="M_alltt_c_" name="allantoate" compartment="c"/>
      <species boundaryCondition="false" constant="false" hasOnlySubstanceUnits="false" id="M_urdglyc_c_" name="(-)-ureidoglycolate" compartment="c"/>
      <species boundaryCondition="false" constant="false" hasOnlySubstanceUnits="false" id="M_alltn_c_" name="allantoin" compartment="c"/>
      <species boundaryCondition="false" constant="false" hasOnlySubstanceUnits="false" id="M_alltn_e_" name="allantoin" compartment="ext"/>
      <species boundaryCondition="false" constant="false" hasOnlySubstanceUnits="false" id="M_r5p_c_" name="alpha-d-ribose 5-phosphate" compartment="c"/>
      <species boundaryCondition="false" constant="false" hasOnlySubstanceUnits="false" id="M_anth_c_" name="anthranilate" compartment="c"/>
      <species boundaryCondition="false" constant="false" hasOnlySubstanceUnits="false" id="M_pran_c_" name="n-(5-phospho-d-ribosyl)anthranilate" compartment="c"/>
      <species boundaryCondition="false" constant="false" hasOnlySubstanceUnits="false" id="M_5apru_c_" name="5-amino-6-(5'-phosphoribosylamino)uracil" compartment="c"/>
      <species boundaryCondition="false" constant="false" hasOnlySubstanceUnits="false" id="M_5aprbu_c_" name="5-amino-6-(5'-phosphoribitylamino)uracil" compartment="c"/>
      <species boundaryCondition="false" constant="false" hasOnlySubstanceUnits="false" id="M_arg_l_e_" name="l-arginine" compartment="ext"/>
      <species boundaryCondition="false" constant="false" hasOnlySubstanceUnits="false" id="M_arg_l_c_" name="l-arginine" compartment="c"/>
      <species boundaryCondition="false" constant="false" hasOnlySubstanceUnits="false" id="M_agm_e_" name="agmatine" compartment="ext"/>
      <species boundaryCondition="false" constant="false" hasOnlySubstanceUnits="false" id="M_citr_l_c_" name="l-citrulline" compartment="c"/>
      <species boundaryCondition="false" constant="false" hasOnlySubstanceUnits="false" id="M_orn_l_e_" name="l-ornithine" compartment="ext"/>
      <species boundaryCondition="false" constant="false" hasOnlySubstanceUnits="false" id="M_argsuc_c_" name="n(omega)-(l-arginino)succinate" compartment="c"/>
      <species boundaryCondition="false" constant="false" hasOnlySubstanceUnits="false" id="M_aspsa_c_" name="l-aspartate 4-semialdehyde" compartment="c"/>
      <species boundaryCondition="false" constant="false" hasOnlySubstanceUnits="false" id="M_4pasp_c_" name="4-phospho-l-aspartate" compartment="c"/>
      <species boundaryCondition="false" constant="false" hasOnlySubstanceUnits="false" id="M_asn_l_c_" name="l-asparagine" compartment="c"/>
      <species boundaryCondition="false" constant="false" hasOnlySubstanceUnits="false" id="M_asp_l_e_" name="l-aspartate" compartment="ext"/>
      <species boundaryCondition="false" constant="false" hasOnlySubstanceUnits="false" id="M_cbp_c_" name="carbamoyl phosphate" compartment="c"/>
      <species boundaryCondition="false" constant="false" hasOnlySubstanceUnits="false" id="M_cbasp_c_" name="n-carbamoyl-l-aspartate" compartment="c"/>
      <species boundaryCondition="false" constant="false" hasOnlySubstanceUnits="false" id="M_iasp_c_" name="iminoaspartate" compartment="c"/>
      <species boundaryCondition="false" constant="false" hasOnlySubstanceUnits="false" id="M_dhap_c_" name="dihydroxyacetone phosphate" compartment="c"/>
      <species boundaryCondition="false" constant="false" hasOnlySubstanceUnits="false" id="M_quln_c_" name="quinolinate" compartment="c"/>
      <species boundaryCondition="false" constant="false" hasOnlySubstanceUnits="false" id="M_oaa_c_" name="oxaloacetate" compartment="c"/>
      <species boundaryCondition="false" constant="false" hasOnlySubstanceUnits="false" id="M_prbatp_c_" name="1-(5-phosphoribosyl)-atp" compartment="c"/>
      <species boundaryCondition="false" constant="false" hasOnlySubstanceUnits="false" id="M_msa_c_" name="malonate semialdehyde" compartment="c"/>
      <species boundaryCondition="false" constant="false" hasOnlySubstanceUnits="false" id="M_pap_c_" name="adenosine 3',5'-bisphosphate" compartment="c"/>
      <species boundaryCondition="false" constant="false" hasOnlySubstanceUnits="false" id="M_2beacp_c_" name="but-2-enoyl-[acyl-carrier protein]" compartment="c"/>
      <species boundaryCondition="false" constant="false" hasOnlySubstanceUnits="false" id="M_butacp_c_" name="butyryl-[acyl-carrier protein]" compartment="c"/>
      <species boundaryCondition="false" constant="false" hasOnlySubstanceUnits="false" id="M_catechol_c_" name="catechol" compartment="c"/>
      <species boundaryCondition="false" constant="false" hasOnlySubstanceUnits="false" id="M_muc_c_" name="cis,cis-hexadienedioate" compartment="c"/>
      <species boundaryCondition="false" constant="false" hasOnlySubstanceUnits="false" id="M_25d5o2a_c_" name="2,5-dihydro-5-oxofuran-2-acetate" compartment="c"/>
      <species boundaryCondition="false" constant="false" hasOnlySubstanceUnits="false" id="M_5odhf2a_c_" name="5-oxo-4,5-dihydrofuran-2-acetate" compartment="c"/>
      <species boundaryCondition="false" constant="false" hasOnlySubstanceUnits="false" id="M_cdpdag_pa_c_" name="cdpdiacylglycerol" compartment="c"/>
      <species boundaryCondition="false" constant="false" hasOnlySubstanceUnits="false" id="M_cmp_c_" name="cmp" compartment="c"/>
      <species boundaryCondition="false" constant="false" hasOnlySubstanceUnits="false" id="M_pglyp_pa_c_" name="phosphatidylglycerophosphate" compartment="c"/>
      <species boundaryCondition="false" constant="false" hasOnlySubstanceUnits="false" id="M_ser_l_c_" name="l-serine" compartment="c"/>
      <species boundaryCondition="false" constant="false" hasOnlySubstanceUnits="false" id="M_ps_pa_c_" name="phosphatidylserine" compartment="c"/>
      <species boundaryCondition="false" constant="false" hasOnlySubstanceUnits="false" id="M_pphn_c_" name="prephenate" compartment="c"/>
      <species boundaryCondition="false" constant="false" hasOnlySubstanceUnits="false" id="M_3psme_c_" name="5-o-(1-carboxyvinyl)-3-phosphoshikimate" compartment="c"/>
      <species boundaryCondition="false" constant="false" hasOnlySubstanceUnits="false" id="M_cit_e_" name="citrate" compartment="ext"/>
      <species boundaryCondition="false" constant="false" hasOnlySubstanceUnits="false" id="M_mg2_e_" name="mg" compartment="ext"/>
      <species boundaryCondition="false" constant="false" hasOnlySubstanceUnits="false" id="M_mg2_c_" name="mg" compartment="c"/>
      <species boundaryCondition="false" constant="false" hasOnlySubstanceUnits="false" id="M_pg_pa_c_" name="phosphatidylglycerol" compartment="c"/>
      <species boundaryCondition="false" constant="false" hasOnlySubstanceUnits="false" id="M_cdlp_pa_c_" name="cardiolipin" compartment="c"/>
      <species boundaryCondition="false" constant="false" hasOnlySubstanceUnits="false" id="M_glyc_c_" name="glycerol" compartment="c"/>
      <species boundaryCondition="false" constant="false" hasOnlySubstanceUnits="false" id="M_co2_e_" name="co2" compartment="ext"/>
      <species boundaryCondition="false" constant="false" hasOnlySubstanceUnits="false" id="M_cpppg3_c_" name="coproporphyrinogen iii" compartment="c"/>
      <species boundaryCondition="false" constant="false" hasOnlySubstanceUnits="false" id="M_pppg9_c_" name="protoporphyrinogen ix" compartment="c"/>
      <species boundaryCondition="false" constant="false" hasOnlySubstanceUnits="false" id="M_fdxo_4:2_c_" name="ferrodoxin (oxidized form 4:2)" compartment="c"/>
      <species boundaryCondition="false" constant="false" hasOnlySubstanceUnits="false" id="M_dad_5_c_" name="5'-deoxyadenosine" compartment="c"/>
      <species boundaryCondition="false" constant="false" hasOnlySubstanceUnits="false" id="M_fdxr_4:2_c_" name="ferrodoxin (reduced form 4:2)" compartment="c"/>
      <species boundaryCondition="false" constant="false" hasOnlySubstanceUnits="false" id="M_met_l_c_" name="l-methionine" compartment="c"/>
      <species boundaryCondition="false" constant="false" hasOnlySubstanceUnits="false" id="M_utp_c_" name="utp" compartment="c"/>
      <species boundaryCondition="false" constant="false" hasOnlySubstanceUnits="false" id="M_ctp_c_" name="ctp" compartment="c"/>
      <species boundaryCondition="false" constant="false" hasOnlySubstanceUnits="false" id="M_focytc_c_" name="ferrocytochrome c" compartment="c"/>
      <species boundaryCondition="false" constant="false" hasOnlySubstanceUnits="false" id="M_ficytc_c_" name="ferricytochrome c" compartment="c"/>
      <species boundaryCondition="false" constant="false" hasOnlySubstanceUnits="false" id="M_ubq8h2_c_" name="ubiquinol-8" compartment="c"/>
      <species boundaryCondition="false" constant="false" hasOnlySubstanceUnits="false" id="M_ubq8_c_" name="ubiquinone-8" compartment="c"/>
      <species boundaryCondition="false" constant="false" hasOnlySubstanceUnits="false" id="M_cys_l_e_" name="l-cysteine" compartment="ext"/>
      <species boundaryCondition="false" constant="false" hasOnlySubstanceUnits="false" id="M_cys_l_c_" name="l-cysteine" compartment="c"/>
      <species boundaryCondition="false" constant="false" hasOnlySubstanceUnits="false" id="M_acser_c_" name="o-acetyl-l-serine" compartment="c"/>
      <species boundaryCondition="false" constant="false" hasOnlySubstanceUnits="false" id="M_h2s_c_" name="hydrogen sulfide" compartment="c"/>
      <species boundaryCondition="false" constant="false" hasOnlySubstanceUnits="false" id="M_cysth_l_c_" name="l-cystathionine" compartment="c"/>
      <species boundaryCondition="false" constant="false" hasOnlySubstanceUnits="false" id="M_cdp_c_" name="cdp" compartment="c"/>
      <species boundaryCondition="false" constant="false" hasOnlySubstanceUnits="false" id="M_dad_5_e_" name="5'-deoxyadenosine" compartment="ext"/>
      <species boundaryCondition="false" constant="false" hasOnlySubstanceUnits="false" id="M_e4p_c_" name="d-erythrose 4-phosphate" compartment="c"/>
      <species boundaryCondition="false" constant="false" hasOnlySubstanceUnits="false" id="M_pep_c_" name="phosphoenolpyruvate" compartment="c"/>
      <species boundaryCondition="false" constant="false" hasOnlySubstanceUnits="false" id="M_2dda7p_c_" name="2-dehydro-3-deoxy-d-arabino-heptonate 7-phosphate" compartment="c"/>
      <species boundaryCondition="false" constant="false" hasOnlySubstanceUnits="false" id="M_26dap_m_c_" name="meso-2,6-diaminoheptanedioate" compartment="c"/>
      <species boundaryCondition="false" constant="false" hasOnlySubstanceUnits="false" id="M_lys_l_c_" name="l-lysine" compartment="c"/>
      <species boundaryCondition="false" constant="false" hasOnlySubstanceUnits="false" id="M_26dap_ll_c_" name="ll-2,6-diaminoheptanedioate" compartment="c"/>
      <species boundaryCondition="false" constant="false" hasOnlySubstanceUnits="false" id="M_dctp_c_" name="dctp" compartment="c"/>
      <species boundaryCondition="false" constant="false" hasOnlySubstanceUnits="false" id="M_dutp_c_" name="dutp" compartment="c"/>
      <species boundaryCondition="false" constant="false" hasOnlySubstanceUnits="false" id="M_2tddacp_c_" name="trans-dodec-2-enoyl-[acyl-carrier protein]" compartment="c"/>
      <species boundaryCondition="false" constant="false" hasOnlySubstanceUnits="false" id="M_ddcaacp_c_" name="dodecanoyl-acp (n-c12:0acp)" compartment="c"/>
      <species boundaryCondition="false" constant="false" hasOnlySubstanceUnits="false" id="M_2tdeacp_c_" name="trans-dec-2-enoyl-[acyl-carrier protein]" compartment="c"/>
      <species boundaryCondition="false" constant="false" hasOnlySubstanceUnits="false" id="M_decacp_c_" name="decanoyl-[acyl-carrier protein]" compartment="c"/>
      <species boundaryCondition="false" constant="false" hasOnlySubstanceUnits="false" id="M_3mob_c_" name="3-methyl-2-oxobutanoate" compartment="c"/>
      <species boundaryCondition="false" constant="false" hasOnlySubstanceUnits="false" id="M_23dhmp_c_" name="(r)-2,3-dihydroxy-3-methylpentanoate" compartment="c"/>
      <species boundaryCondition="false" constant="false" hasOnlySubstanceUnits="false" id="M_2o3mpt_c_" name="(r)-2-oxo-3-methylpentanoate" compartment="c"/>
      <species boundaryCondition="false" constant="false" hasOnlySubstanceUnits="false" id="M_23dhdp_c_" name="2,3-dihydrodipicolinate" compartment="c"/>
      <species boundaryCondition="false" constant="false" hasOnlySubstanceUnits="false" id="M_thdp_c_" name="2,3,4,5-tetrahydrodipicolinate" compartment="c"/>
      <species boundaryCondition="false" constant="false" hasOnlySubstanceUnits="false" id="M_dhf_c_" name="7,8-dihydrofolate" compartment="c"/>
      <species boundaryCondition="false" constant="false" hasOnlySubstanceUnits="false" id="M_dhpt_c_" name="dihydropteroate" compartment="c"/>
      <species boundaryCondition="false" constant="false" hasOnlySubstanceUnits="false" id="M_6p2dglcn_c_" name="6-phospho-2-dehydro-d-gluconate" compartment="c"/>
      <species boundaryCondition="false" constant="false" hasOnlySubstanceUnits="false" id="M_dhha_c_" name="trans-2,3-dihydro-3-hydroxyanthranilic acid" compartment="c"/>
      <species boundaryCondition="false" constant="false" hasOnlySubstanceUnits="false" id="M_2ahhmp_c_" name="2-amino-4-hydroxy-6-hydroxymethyl-7,8-dihydropteridine" compartment="c"/>
      <species boundaryCondition="false" constant="false" hasOnlySubstanceUnits="false" id="M_dhor_s_c_" name="(s)-dihydroorotate" compartment="c"/>
      <species boundaryCondition="false" constant="false" hasOnlySubstanceUnits="false" id="M_orot_c_" name="orotate" compartment="c"/>
      <species boundaryCondition="false" constant="false" hasOnlySubstanceUnits="false" id="M_25dhpp_c_" name="2,5-diamino-6-hydroxy-4-(5'-phosphoribosylamino)-pyrimidine" compartment="c"/>
      <species boundaryCondition="false" constant="false" hasOnlySubstanceUnits="false" id="M_2ahhmd_c_" name="2-amino-4-hydroxy-6-hydroxymethyl-7,8-dihydropteridine diphosphate" compartment="c"/>
      <species boundaryCondition="false" constant="false" hasOnlySubstanceUnits="false" id="M_3dhq_c_" name="3-dehydroquinate" compartment="c"/>
      <species boundaryCondition="false" constant="false" hasOnlySubstanceUnits="false" id="M_3dhsk_c_" name="3-dehydroshikimate" compartment="c"/>
      <species boundaryCondition="false" constant="false" hasOnlySubstanceUnits="false" id="M_15dap_c_" name="1,5-diaminopentane" compartment="c"/>
      <species boundaryCondition="false" constant="false" hasOnlySubstanceUnits="false" id="M_12d3k5m_c_" name="1,2-dihydroxy-3-keto-5-methylthiopentene" compartment="c"/>
      <species boundaryCondition="false" constant="false" hasOnlySubstanceUnits="false" id="M_2kmb_c_" name="2-keto-4-methylthiobutyrate" compartment="c"/>
      <species boundaryCondition="false" constant="false" hasOnlySubstanceUnits="false" id="M_for_c_" name="formate" compartment="c"/>
      <species boundaryCondition="false" constant="false" hasOnlySubstanceUnits="false" id="M_kdo_c_" name="3-deoxy-d-manno-2-octulosonate" compartment="c"/>
      <species boundaryCondition="false" constant="false" hasOnlySubstanceUnits="false" id="M_ckdo_c_" name="cmp-3-deoxy-d-manno-octulosonate" compartment="c"/>
      <species boundaryCondition="false" constant="false" hasOnlySubstanceUnits="false" id="M_dpcoa_c_" name="dephospho-coa" compartment="c"/>
      <species boundaryCondition="false" constant="false" hasOnlySubstanceUnits="false" id="M_2dhp_c_" name="2-dehydropantoate" compartment="c"/>
      <species boundaryCondition="false" constant="false" hasOnlySubstanceUnits="false" id="M_pant_r_c_" name="(r)-pantoate" compartment="c"/>
      <species boundaryCondition="false" constant="false" hasOnlySubstanceUnits="false" id="M_dtmp_c_" name="dtmp" compartment="c"/>
      <species boundaryCondition="false" constant="false" hasOnlySubstanceUnits="false" id="M_dtdp_c_" name="dtdp" compartment="c"/>
      <species boundaryCondition="false" constant="false" hasOnlySubstanceUnits="false" id="M_dump_c_" name="dump" compartment="c"/>
      <species boundaryCondition="false" constant="false" hasOnlySubstanceUnits="false" id="M_g3p_c_" name="glyceraldehyde 3-phosphate" compartment="c"/>
      <species boundaryCondition="false" constant="false" hasOnlySubstanceUnits="false" id="M_dxyl5p_c_" name="1-deoxy-d-xylulose 5-phosphate" compartment="c"/>
      <species boundaryCondition="false" constant="false" hasOnlySubstanceUnits="false" id="M_3hmbcoa_c_" name="(s)-3-hydroxy-2-methylbutyryl-coa" compartment="c"/>
      <species boundaryCondition="false" constant="false" hasOnlySubstanceUnits="false" id="M_2ddg6p_c_" name="2-dehydro-3-deoxy-d-gluconate 6-phosphate" compartment="c"/>
      <species boundaryCondition="false" constant="false" hasOnlySubstanceUnits="false" id="M_2pg_c_" name="d-glycerate 2-phosphate" compartment="c"/>
      <species boundaryCondition="false" constant="false" hasOnlySubstanceUnits="false" id="M_dkmpp_c_" name="2,3-diketo5-methylthio-1-phosphopentane" compartment="c"/>
      <species boundaryCondition="false" constant="false" hasOnlySubstanceUnits="false" id="M_etoh_e_" name="ethanol" compartment="ext"/>
      <species boundaryCondition="false" constant="false" hasOnlySubstanceUnits="false" id="M_fdp_c_" name="d-fructose 1,6-bisphosphate" compartment="c"/>
      <species boundaryCondition="false" constant="false" hasOnlySubstanceUnits="false" id="M_f6p_c_" name="d-fructose 6-phosphate" compartment="c"/>
      <species boundaryCondition="false" constant="false" hasOnlySubstanceUnits="false" id="M_fe2_c_" name="fe2+" compartment="c"/>
      <species boundaryCondition="false" constant="false" hasOnlySubstanceUnits="false" id="M_ppp9_c_" name="protoporphyrin" compartment="c"/>
      <species boundaryCondition="false" constant="false" hasOnlySubstanceUnits="false" id="M_pheme_c_" name="protoheme" compartment="c"/>
      <species boundaryCondition="false" constant="false" hasOnlySubstanceUnits="false" id="M_fe2_e_" name="fe2+" compartment="ext"/>
      <species boundaryCondition="false" constant="false" hasOnlySubstanceUnits="false" id="M_forglu_c_" name="n-formimidoyl-l-glutamate" compartment="c"/>
      <species boundaryCondition="false" constant="false" hasOnlySubstanceUnits="false" id="M_frmd_c_" name="formamide" compartment="c"/>
      <species boundaryCondition="false" constant="false" hasOnlySubstanceUnits="false" id="M_lfmkynr_c_" name="l-formylkynurenine" compartment="c"/>
      <species boundaryCondition="false" constant="false" hasOnlySubstanceUnits="false" id="M_kynr_l_c_" name="l-kynurenine" compartment="c"/>
      <species boundaryCondition="false" constant="false" hasOnlySubstanceUnits="false" id="M_fmn_c_" name="flavin mononucleotide" compartment="c"/>
      <species boundaryCondition="false" constant="false" hasOnlySubstanceUnits="false" id="M_uacfuc_c_" name="udp-n-acetyl fucosamine" compartment="c"/>
      <species boundaryCondition="false" constant="false" hasOnlySubstanceUnits="false" id="M_udcpp_c_" name="undecaprenyl phosphate" compartment="c"/>
      <species boundaryCondition="false" constant="false" hasOnlySubstanceUnits="false" id="M_udcppf_c_" name="fuc2nac-pp-undecaprenyl" compartment="c"/>
      <species boundaryCondition="false" constant="false" hasOnlySubstanceUnits="false" id="M_ump_c_" name="ump" compartment="c"/>
      <species boundaryCondition="false" constant="false" hasOnlySubstanceUnits="false" id="M_mal_l_c_" name="l-malate" compartment="c"/>
      <species boundaryCondition="false" constant="false" hasOnlySubstanceUnits="false" id="M_4fumacac_c_" name="4-fumarylacetoacetate" compartment="c"/>
      <species boundaryCondition="false" constant="false" hasOnlySubstanceUnits="false" id="M_glc_d_e_" name="d-glucose" compartment="ext"/>
      <species boundaryCondition="false" constant="false" hasOnlySubstanceUnits="false" id="M_g15lac_e_" name="d-glucono-1,5-lactone" compartment="ext"/>
      <species boundaryCondition="false" constant="false" hasOnlySubstanceUnits="false" id="M_gam1p_c_" name="d-glucosamine 1-phosphate" compartment="c"/>
      <species boundaryCondition="false" constant="false" hasOnlySubstanceUnits="false" id="M_acgam1p_c_" name="n-acetyl-d-glucosamine 1-phosphate" compartment="c"/>
      <species boundaryCondition="false" constant="false" hasOnlySubstanceUnits="false" id="M_dttp_c_" name="dttp" compartment="c"/>
      <species boundaryCondition="false" constant="false" hasOnlySubstanceUnits="false" id="M_g1p_c_" name="d-glucose 1-phosphate" compartment="c"/>
      <species boundaryCondition="false" constant="false" hasOnlySubstanceUnits="false" id="M_dtdpglc_c_" name="dtdpglucose" compartment="c"/>
      <species boundaryCondition="false" constant="false" hasOnlySubstanceUnits="false" id="M_glu1sa_c_" name="l-glutamate 1-semialdehyde" compartment="c"/>
      <species boundaryCondition="false" constant="false" hasOnlySubstanceUnits="false" id="M_5aop_c_" name="5-amino-4-oxopentanoate" compartment="c"/>
      <species boundaryCondition="false" constant="false" hasOnlySubstanceUnits="false" id="M_glu5sa_c_" name="l-glutamate 5-semialdehyde" compartment="c"/>
      <species boundaryCondition="false" constant="false" hasOnlySubstanceUnits="false" id="M_1pyr5c_c_" name="1-pyrroline-5-carboxylate" compartment="c"/>
      <species boundaryCondition="false" constant="false" hasOnlySubstanceUnits="false" id="M_glu5p_c_" name="l-glutamate 5-phosphate" compartment="c"/>
      <species boundaryCondition="false" constant="false" hasOnlySubstanceUnits="false" id="M_g6p_c_" name="d-glucose 6-phosphate" compartment="c"/>
      <species boundaryCondition="false" constant="false" hasOnlySubstanceUnits="false" id="M_6pgl_c_" name="6-phospho-d-glucono-1,5-lactone" compartment="c"/>
      <species boundaryCondition="false" constant="false" hasOnlySubstanceUnits="false" id="M_g6p_b_c_" name="beta-d-glucose 6-phosphate" compartment="c"/>
      <species boundaryCondition="false" constant="false" hasOnlySubstanceUnits="false" id="M_udpg_c_" name="udpglucose" compartment="c"/>
      <species boundaryCondition="false" constant="false" hasOnlySubstanceUnits="false" id="M_13dpg_c_" name="3-phospho-d-glyceroyl phosphate" compartment="c"/>
      <species boundaryCondition="false" constant="false" hasOnlySubstanceUnits="false" id="M_3pg_c_" name="3-phospho-d-glycerate" compartment="c"/>
      <species boundaryCondition="false" constant="false" hasOnlySubstanceUnits="false" id="M_gar_c_" name="n1-(5-phospho-d-ribosyl)glycinamide" compartment="c"/>
      <species boundaryCondition="false" constant="false" hasOnlySubstanceUnits="false" id="M_fgam_c_" name="n2-formyl-n1-(5-phospho-d-ribosyl)glycinamide" compartment="c"/>
      <species boundaryCondition="false" constant="false" hasOnlySubstanceUnits="false" id="M_gcald_e_" name="glycolaldehyde" compartment="ext"/>
      <species boundaryCondition="false" constant="false" hasOnlySubstanceUnits="false" id="M_gdpddm_c_" name="gdp-4-dehydro-6-deoxy-d-mannose" compartment="c"/>
      <species boundaryCondition="false" constant="false" hasOnlySubstanceUnits="false" id="M_gdpdr_c_" name="gdp-d-rhamnose" compartment="c"/>
      <species boundaryCondition="false" constant="false" hasOnlySubstanceUnits="false" id="M_gam6p_c_" name="d-glucosamine 6-phosphate" compartment="c"/>
      <species boundaryCondition="false" constant="false" hasOnlySubstanceUnits="false" id="M_gly_c_" name="glycine" compartment="c"/>
      <species boundaryCondition="false" constant="false" hasOnlySubstanceUnits="false" id="M_mlthf_c_" name="5,10-methylenetetrahydrofolate" compartment="c"/>
      <species boundaryCondition="false" constant="false" hasOnlySubstanceUnits="false" id="M_gmp_c_" name="gmp" compartment="c"/>
      <species boundaryCondition="false" constant="false" hasOnlySubstanceUnits="false" id="M_glc_d_c_" name="d-glucose" compartment="c"/>
      <species boundaryCondition="false" constant="false" hasOnlySubstanceUnits="false" id="M_uacgam_c_" name="udp-n-acetyl-d-glucosamine" compartment="c"/>
      <species boundaryCondition="false" constant="false" hasOnlySubstanceUnits="false" id="M_glcnacppund_c_" name="n-acetylglucosamine pyrophosphorylundecaprenol" compartment="c"/>
      <species boundaryCondition="false" constant="false" hasOnlySubstanceUnits="false" id="M_glcn_d_c_" name="d-gluconate" compartment="c"/>
      <species boundaryCondition="false" constant="false" hasOnlySubstanceUnits="false" id="M_glycogen_c_" name="glycogen" compartment="c"/>
      <species boundaryCondition="false" constant="false" hasOnlySubstanceUnits="false" id="M_adpglc_c_" name="adpglucose" compartment="c"/>
      <species boundaryCondition="false" constant="false" hasOnlySubstanceUnits="false" id="M_glutcoa_c_" name="glutaryl-coa" compartment="c"/>
      <species boundaryCondition="false" constant="false" hasOnlySubstanceUnits="false" id="M_glu_l_e_" name="l-glutamate" compartment="ext"/>
      <species boundaryCondition="false" constant="false" hasOnlySubstanceUnits="false" id="M_pram_c_" name="5-phospho-beta-d-ribosylamine" compartment="c"/>
      <species boundaryCondition="false" constant="false" hasOnlySubstanceUnits="false" id="M_glu_d_c_" name="d-glutamate" compartment="c"/>
      <species boundaryCondition="false" constant="false" hasOnlySubstanceUnits="false" id="M_glutar_c_" name="glutarate" compartment="c"/>
      <species boundaryCondition="false" constant="false" hasOnlySubstanceUnits="false" id="M_glutrna_c_" name="l-glutamyl-trna(glu)" compartment="c"/>
      <species boundaryCondition="false" constant="false" hasOnlySubstanceUnits="false" id="M_trnaglu_c_" name="trna (glu)" compartment="c"/>
      <species boundaryCondition="false" constant="false" hasOnlySubstanceUnits="false" id="M_glyc_e_" name="glycerol" compartment="ext"/>
      <species boundaryCondition="false" constant="false" hasOnlySubstanceUnits="false" id="M_glx_c_" name="glyoxylate" compartment="c"/>
      <species boundaryCondition="false" constant="false" hasOnlySubstanceUnits="false" id="M_gly_e_" name="glycine" compartment="ext"/>
      <species boundaryCondition="false" constant="false" hasOnlySubstanceUnits="false" id="M_gmh1p_c_" name="d-glycero-d-manno-heptose 1-phosphate" compartment="c"/>
      <species boundaryCondition="false" constant="false" hasOnlySubstanceUnits="false" id="M_gmh7p_c_" name="d-glycero-d-manno-heptose 7-phosphate" compartment="c"/>
      <species boundaryCondition="false" constant="false" hasOnlySubstanceUnits="false" id="M_gmh17bp_c_" name="d-glycero-d-manno-heptose 1,7-bisphosphate" compartment="c"/>
      <species boundaryCondition="false" constant="false" hasOnlySubstanceUnits="false" id="M_xmp_c_" name="xanthosine 5'-phosphate" compartment="c"/>
      <species boundaryCondition="false" constant="false" hasOnlySubstanceUnits="false" id="M_6pgc_c_" name="6-phospho-d-gluconate" compartment="c"/>
      <species boundaryCondition="false" constant="false" hasOnlySubstanceUnits="false" id="M_4gubut_c_" name="4-guanidinobutanoate" compartment="c"/>
      <species boundaryCondition="false" constant="false" hasOnlySubstanceUnits="false" id="M_gua_c_" name="guanine" compartment="c"/>
      <species boundaryCondition="false" constant="false" hasOnlySubstanceUnits="false" id="M_xan_c_" name="xanthine" compartment="c"/>
      <species boundaryCondition="false" constant="false" hasOnlySubstanceUnits="false" id="M_3hbacp_c_" name="(3r)-3-hydroxybutanoyl-[acyl-carrier protein]" compartment="c"/>
      <species boundaryCondition="false" constant="false" hasOnlySubstanceUnits="false" id="M_3hddacp_c_" name="(r)-3-hydroxydodecanoyl-[acyl-carrier protein]" compartment="c"/>
      <species boundaryCondition="false" constant="false" hasOnlySubstanceUnits="false" id="M_3oxddacp_c_" name="3-oxododecanoyl-[acyl-carrier protein]" compartment="c"/>
      <species boundaryCondition="false" constant="false" hasOnlySubstanceUnits="false" id="M_3hdeacp_c_" name="(3r)-3-hydroxydecanoyl-[acyl-carrier protein]" compartment="c"/>
      <species boundaryCondition="false" constant="false" hasOnlySubstanceUnits="false" id="M_3oxdeacp_c_" name="3-oxodecanoyl-[acyl-carrier protein]" compartment="c"/>
      <species boundaryCondition="false" constant="false" hasOnlySubstanceUnits="false" id="M_2theacp_c_" name="trans-hex-2-enoyl-[acp]" compartment="c"/>
      <species boundaryCondition="false" constant="false" hasOnlySubstanceUnits="false" id="M_hexacp_c_" name="hexanoyl-[acyl-carrier protein]" compartment="c"/>
      <species boundaryCondition="false" constant="false" hasOnlySubstanceUnits="false" id="M_hgentis_c_" name="homogentisate" compartment="c"/>
      <species boundaryCondition="false" constant="false" hasOnlySubstanceUnits="false" id="M_4mlacac_c_" name="4-maleylacetoacetate" compartment="c"/>
      <species boundaryCondition="false" constant="false" hasOnlySubstanceUnits="false" id="M_3hpaacp_c_" name="(3r)-3-hydroxypalmitoyl-[acyl-carrier protein]" compartment="c"/>
      <species boundaryCondition="false" constant="false" hasOnlySubstanceUnits="false" id="M_3oxhdacp_c_" name="3-oxohexadecanoyl-[acp]" compartment="c"/>
      <species boundaryCondition="false" constant="false" hasOnlySubstanceUnits="false" id="M_hhq_c_" name="2-heptyl-4-quinolone" compartment="c"/>
      <species boundaryCondition="false" constant="false" hasOnlySubstanceUnits="false" id="M_3hhacp_c_" name="(r)-3-hydroxyhexanoyl-[acp]" compartment="c"/>
      <species boundaryCondition="false" constant="false" hasOnlySubstanceUnits="false" id="M_3oxhacp_c_" name="3-oxohexanoyl-[acyl-carrier protein]" compartment="c"/>
      <species boundaryCondition="false" constant="false" hasOnlySubstanceUnits="false" id="M_his_l_e_" name="l-histidine" compartment="ext"/>
      <species boundaryCondition="false" constant="false" hasOnlySubstanceUnits="false" id="M_his_l_c_" name="l-histidine" compartment="c"/>
      <species boundaryCondition="false" constant="false" hasOnlySubstanceUnits="false" id="M_urcan_c_" name="urocanate" compartment="c"/>
      <species boundaryCondition="false" constant="false" hasOnlySubstanceUnits="false" id="M_histd_c_" name="l-histidinol" compartment="c"/>
      <species boundaryCondition="false" constant="false" hasOnlySubstanceUnits="false" id="M_hisp_c_" name="l-histidinol phosphate" compartment="c"/>
      <species boundaryCondition="false" constant="false" hasOnlySubstanceUnits="false" id="M_ppbng_c_" name="porphobilinogen" compartment="c"/>
      <species boundaryCondition="false" constant="false" hasOnlySubstanceUnits="false" id="M_hmbil_c_" name="hydroxymethylbilane" compartment="c"/>
      <species boundaryCondition="false" constant="false" hasOnlySubstanceUnits="false" id="M_hmgcoa_c_" name="hydroxymethylglutaryl-coa" compartment="c"/>
      <species boundaryCondition="false" constant="false" hasOnlySubstanceUnits="false" id="M_4ampm_c_" name="4-amino-2-methyl-5-phosphomethylpyrimidine" compartment="c"/>
      <species boundaryCondition="false" constant="false" hasOnlySubstanceUnits="false" id="M_3hocacp_c_" name="(r)-3-hydroxyoctanoyl-[acyl-carrier protein]" compartment="c"/>
      <species boundaryCondition="false" constant="false" hasOnlySubstanceUnits="false" id="M_2toceacp_c_" name="trans-oct-2-enoyl-[acp]" compartment="c"/>
      <species boundaryCondition="false" constant="false" hasOnlySubstanceUnits="false" id="M_3oxocacp_c_" name="3-oxooctanoyl-[acyl-carrier protein]" compartment="c"/>
      <species boundaryCondition="false" constant="false" hasOnlySubstanceUnits="false" id="M_3hocdacp_c_" name="(3r)-3-hydroxyoctadecanoyl-[acyl-carrier protein]" compartment="c"/>
      <species boundaryCondition="false" constant="false" hasOnlySubstanceUnits="false" id="M_3oxocdacp_c_" name="3-oxooctadecanoyl-[acp]" compartment="c"/>
      <species boundaryCondition="false" constant="false" hasOnlySubstanceUnits="false" id="M_thbpt_c_" name="tetrahydrobiopterin" compartment="c"/>
      <species boundaryCondition="false" constant="false" hasOnlySubstanceUnits="false" id="M_34hpp_c_" name="3-(4-hydroxyphenyl)pyruvate" compartment="c"/>
      <species boundaryCondition="false" constant="false" hasOnlySubstanceUnits="false" id="M_hom_l_c_" name="l-homoserine" compartment="c"/>
      <species boundaryCondition="false" constant="false" hasOnlySubstanceUnits="false" id="M_achms_c_" name="o-acetyl-l-homoserine" compartment="c"/>
      <species boundaryCondition="false" constant="false" hasOnlySubstanceUnits="false" id="M_phom_c_" name="o-phospho-l-homoserine" compartment="c"/>
      <species boundaryCondition="false" constant="false" hasOnlySubstanceUnits="false" id="M_suchms_c_" name="o-succinyl-l-homoserine" compartment="c"/>
      <species boundaryCondition="false" constant="false" hasOnlySubstanceUnits="false" id="M_imacp_c_" name="3-(imidazol-4-yl)-2-oxopropyl phosphate" compartment="c"/>
      <species boundaryCondition="false" constant="false" hasOnlySubstanceUnits="false" id="M_3htdacp_c_" name="(3r)-3-hydroxytetradecanoyl-[acyl-carrier protein]" compartment="c"/>
      <species boundaryCondition="false" constant="false" hasOnlySubstanceUnits="false" id="M_tdeacp_c_" name="tetradecenoyl-acp (n-c14:1acp)" compartment="c"/>
      <species boundaryCondition="false" constant="false" hasOnlySubstanceUnits="false" id="M_3oxtdacp_c_" name="3-oxotetradecanoyl-[acyl-carrier protein]" compartment="c"/>
      <species boundaryCondition="false" constant="false" hasOnlySubstanceUnits="false" id="M_ichor_c_" name="isochorismate" compartment="c"/>
      <species boundaryCondition="false" constant="false" hasOnlySubstanceUnits="false" id="M_succ_c_" name="succinate" compartment="c"/>
      <species boundaryCondition="false" constant="false" hasOnlySubstanceUnits="false" id="M_prlp_c_" name="5-[(5-phospho-1-deoxyribulos-1-ylamino)methylideneamino]-1-(5-phosphoribosyl)imidazole-4-carboxamide" compartment="c"/>
      <species boundaryCondition="false" constant="false" hasOnlySubstanceUnits="false" id="M_eig3p_c_" name="d-erythro-1-(imidazol-4-yl)glycerol 3-phosphate" compartment="c"/>
      <species boundaryCondition="false" constant="false" hasOnlySubstanceUnits="false" id="M_2cpr5p_c_" name="1-(2-carboxyphenylamino)-1-deoxy-d-ribulose 5-phosphate" compartment="c"/>
      <species boundaryCondition="false" constant="false" hasOnlySubstanceUnits="false" id="M_3ig3p_c_" name="c'-(3-indolyl)-glycerol 3-phosphate" compartment="c"/>
      <species boundaryCondition="false" constant="false" hasOnlySubstanceUnits="false" id="M_ile_l_e_" name="l-isoleucine" compartment="ext"/>
      <species boundaryCondition="false" constant="false" hasOnlySubstanceUnits="false" id="M_ile_l_c_" name="l-isoleucine" compartment="c"/>
      <species boundaryCondition="false" constant="false" hasOnlySubstanceUnits="false" id="M_3mop_c_" name="(s)-3-methyl-2-oxopentanoate" compartment="c"/>
      <species boundaryCondition="false" constant="false" hasOnlySubstanceUnits="false" id="M_3c2hmp_c_" name="3-carboxy-2-hydroxy-4-methylpentanoate" compartment="c"/>
      <species boundaryCondition="false" constant="false" hasOnlySubstanceUnits="false" id="M_4mop_c_" name="4-methyl-2-oxopentanoate" compartment="c"/>
      <species boundaryCondition="false" constant="false" hasOnlySubstanceUnits="false" id="M_2ippm_c_" name="2-isopropylmaleate" compartment="c"/>
      <species boundaryCondition="false" constant="false" hasOnlySubstanceUnits="false" id="M_3c3hmp_c_" name="3-carboxy-3-hydroxy-4-methylpentanoate" compartment="c"/>
      <species boundaryCondition="false" constant="false" hasOnlySubstanceUnits="false" id="M_4izp_c_" name="4-imidazolone-5-propanoate" compartment="c"/>
      <species boundaryCondition="false" constant="false" hasOnlySubstanceUnits="false" id="M_kdo8p_c_" name="3-deoxy-d-manno-octulosonate 8-phosphate" compartment="c"/>
      <species boundaryCondition="false" constant="false" hasOnlySubstanceUnits="false" id="M_lac_d_c_" name="d-lactate" compartment="c"/>
      <species boundaryCondition="false" constant="false" hasOnlySubstanceUnits="false" id="M_leu_l_e_" name="l-leucine" compartment="ext"/>
      <species boundaryCondition="false" constant="false" hasOnlySubstanceUnits="false" id="M_leu_l_c_" name="l-leucine" compartment="c"/>
      <species boundaryCondition="false" constant="false" hasOnlySubstanceUnits="false" id="M_lys_l_e_" name="l-lysine" compartment="ext"/>
      <species boundaryCondition="false" constant="false" hasOnlySubstanceUnits="false" id="M_man1p_c_" name="d-mannose 1-phosphate" compartment="c"/>
      <species boundaryCondition="false" constant="false" hasOnlySubstanceUnits="false" id="M_man6p_c_" name="d-mannose 6-phosphate" compartment="c"/>
      <species boundaryCondition="false" constant="false" hasOnlySubstanceUnits="false" id="M_myrsacp_c_" name="myristoyl-acp (n-c14:0acp)" compartment="c"/>
      <species boundaryCondition="false" constant="false" hasOnlySubstanceUnits="false" id="M_3mgcoa_c_" name="3-methylglutaconyl-coa" compartment="c"/>
      <species boundaryCondition="false" constant="false" hasOnlySubstanceUnits="false" id="M_octacp_c_" name="octanoyl-[acyl-carrier protein]" compartment="c"/>
      <species boundaryCondition="false" constant="false" hasOnlySubstanceUnits="false" id="M_5mdru1p_c_" name="5-methylthio-5-deoxy-d-ribulose 1-phosphate" compartment="c"/>
      <species boundaryCondition="false" constant="false" hasOnlySubstanceUnits="false" id="M_met_l_e_" name="l-methionine" compartment="ext"/>
      <species boundaryCondition="false" constant="false" hasOnlySubstanceUnits="false" id="M_5mthf_c_" name="5-methyltetrahydrofolate" compartment="c"/>
      <species boundaryCondition="false" constant="false" hasOnlySubstanceUnits="false" id="M_uacman(2nac*)a_c_" name="udp-n-acetyl-d-mannosamine (2nac(ch3c=nh)) acid" compartment="c"/>
      <species boundaryCondition="false" constant="false" hasOnlySubstanceUnits="false" id="M_udcppfm_c_" name="man(2nac3nac)a-(beta1,3)-fuc2nac-pp-undecaprenyl" compartment="c"/>
      <species boundaryCondition="false" constant="false" hasOnlySubstanceUnits="false" id="M_mmcoa_s_c_" name="(s)-methylmalonyl-coa" compartment="c"/>
      <species boundaryCondition="false" constant="false" hasOnlySubstanceUnits="false" id="M_uacman(2nac3nac)a_c_" name="udp-n-acetyl-d-manosamine (2nac3nac) acid" compartment="c"/>
      <species boundaryCondition="false" constant="false" hasOnlySubstanceUnits="false" id="M_udcppfmm_c_" name="man(2nac3n)(3,-ch3c=nh)a-(beta1,4)-man(2nac3nac)a-(beta1,3)-fuc2nac-pp-undecaprenyl" compartment="c"/>
      <species boundaryCondition="false" constant="false" hasOnlySubstanceUnits="false" id="M_5mdr1p_c_" name="5-methylthio-5-deoxy-d-ribose 1-phosphate" compartment="c"/>
      <species boundaryCondition="false" constant="false" hasOnlySubstanceUnits="false" id="M_methf_c_" name="5,10-methenyltetrahydrofolate" compartment="c"/>
      <species boundaryCondition="false" constant="false" hasOnlySubstanceUnits="false" id="M_muc_e_" name="cis,cis-hexadienedioate" compartment="ext"/>
      <species boundaryCondition="false" constant="false" hasOnlySubstanceUnits="false" id="M_dnad_c_" name="deamino-nad+" compartment="c"/>
      <species boundaryCondition="false" constant="false" hasOnlySubstanceUnits="false" id="M_udp_c_" name="udp" compartment="c"/>
      <species boundaryCondition="false" constant="false" hasOnlySubstanceUnits="false" id="M_dgdp_c_" name="dgdp" compartment="c"/>
      <species boundaryCondition="false" constant="false" hasOnlySubstanceUnits="false" id="M_dgtp_c_" name="dgtp" compartment="c"/>
      <species boundaryCondition="false" constant="false" hasOnlySubstanceUnits="false" id="M_dudp_c_" name="dudp" compartment="c"/>
      <species boundaryCondition="false" constant="false" hasOnlySubstanceUnits="false" id="M_dcdp_c_" name="dcdp" compartment="c"/>
      <species boundaryCondition="false" constant="false" hasOnlySubstanceUnits="false" id="M_dadp_c_" name="dadp" compartment="c"/>
      <species boundaryCondition="false" constant="false" hasOnlySubstanceUnits="false" id="M_datp_c_" name="datp" compartment="c"/>
      <species boundaryCondition="false" constant="false" hasOnlySubstanceUnits="false" id="M_nh3_e_" name="ammonia" compartment="ext"/>
      <species boundaryCondition="false" constant="false" hasOnlySubstanceUnits="false" id="M_nicrnt_c_" name="nicotinate d-ribonucleotide" compartment="c"/>
      <species boundaryCondition="false" constant="false" hasOnlySubstanceUnits="false" id="M_o2_e_" name="o2" compartment="ext"/>
      <species boundaryCondition="false" constant="false" hasOnlySubstanceUnits="false" id="M_lpam_c_" name="lipoamide" compartment="c"/>
      <species boundaryCondition="false" constant="false" hasOnlySubstanceUnits="false" id="M_orot5p_c_" name="orotidine 5'-phosphate" compartment="c"/>
      <species boundaryCondition="false" constant="false" hasOnlySubstanceUnits="false" id="M_orot_e_" name="orotate" compartment="ext"/>
      <species boundaryCondition="false" constant="false" hasOnlySubstanceUnits="false" id="M_pro_l_c_" name="l-proline" compartment="c"/>
      <species boundaryCondition="false" constant="false" hasOnlySubstanceUnits="false" id="M_pa_kdo2lipida_c_" name="pseudomonas aeruginosa kdo2-lipida" compartment="c"/>
      <species boundaryCondition="false" constant="false" hasOnlySubstanceUnits="false" id="M_pa_core1_lipida_c_" name="pseudomonas aeruginosa lps core precursor 1 + kdo2-lipida" compartment="c"/>
      <species boundaryCondition="false" constant="false" hasOnlySubstanceUnits="false" id="M_pa_core2_lipida_c_" name="pseudomonas aeruginosa lps core precursor 2 + kdo2-lipida" compartment="c"/>
      <species boundaryCondition="false" constant="false" hasOnlySubstanceUnits="false" id="M_udpgal_c_" name="udpgalactose" compartment="c"/>
      <species boundaryCondition="false" constant="false" hasOnlySubstanceUnits="false" id="M_pa_core3_lipida_c_" name="pseudomonas aeruginosa lps core precursor 3 + kdo2-lipida" compartment="c"/>
      <species boundaryCondition="false" constant="false" hasOnlySubstanceUnits="false" id="M_pa_core4_lipida_c_" name="pseudomonas aeruginosa lps core precursor 4 + kdo2-lipida" compartment="c"/>
      <species boundaryCondition="false" constant="false" hasOnlySubstanceUnits="false" id="M_dtdp6dm_c_" name="dtdp-6-deoxy-l-mannose" compartment="c"/>
      <species boundaryCondition="false" constant="false" hasOnlySubstanceUnits="false" id="M_pa_core5_lipida_c_" name="pseudomonas aeruginosa lps core precursor 5 + kdo2-lipida" compartment="c"/>
      <species boundaryCondition="false" constant="false" hasOnlySubstanceUnits="false" id="M_pa_core6_lipida_c_" name="pseudomonas aeruginosa lps core precursor 6 + kdo2-lipida" compartment="c"/>
      <species boundaryCondition="false" constant="false" hasOnlySubstanceUnits="false" id="M_pa_core7_lipida_c_" name="pseudomonas aeruginosa lps core precursor 7 + kdo2-lipida" compartment="c"/>
      <species boundaryCondition="false" constant="false" hasOnlySubstanceUnits="false" id="M_pa_core_lipida_c_" name="pseudomonas aeruginosa lps core + kdo2-lipida" compartment="c"/>
      <species boundaryCondition="false" constant="false" hasOnlySubstanceUnits="false" id="M_pa_lipidapre_c_" name="pseudomonas aeruginosa lipid a precursor" compartment="c"/>
      <species boundaryCondition="false" constant="false" hasOnlySubstanceUnits="false" id="M_pa_lipida_c_" name="pseudomonas aeruginosa lipid a" compartment="c"/>
      <species boundaryCondition="false" constant="false" hasOnlySubstanceUnits="false" id="M_pa_lipidx_c_" name="pseudomonas aeruginosa lipid x" compartment="c"/>
      <species boundaryCondition="false" constant="false" hasOnlySubstanceUnits="false" id="M_pa_u23ga_c_" name="udp-2-nh-(3oh-c12:0),3-o-(3oh-c10:0)glucosamine" compartment="c"/>
      <species boundaryCondition="false" constant="false" hasOnlySubstanceUnits="false" id="M_pa_lipidads_c_" name="pseudomonas lipid a disaccharide" compartment="c"/>
      <species boundaryCondition="false" constant="false" hasOnlySubstanceUnits="false" id="M_pa_lps_a_c_" name="pseudomonas aeruginosa a-band lipopolysaccharide" compartment="c"/>
      <species boundaryCondition="false" constant="false" hasOnlySubstanceUnits="false" id="M_pa_lps_a_e_" name="pseudomonas aeruginosa a-band lipopolysaccharide" compartment="ext"/>
      <species boundaryCondition="false" constant="false" hasOnlySubstanceUnits="false" id="M_pa_lps_b_c_" name="pseudomonas aeruginosa b-band lipopolysaccharide" compartment="c"/>
      <species boundaryCondition="false" constant="false" hasOnlySubstanceUnits="false" id="M_pa_lps_b_e_" name="pseudomonas aeruginosa b-band lipopolysaccharide" compartment="ext"/>
      <species boundaryCondition="false" constant="false" hasOnlySubstanceUnits="false" id="M_rha70glcnacppund_c_" name="(rha-(a1,2)-rha-(a1,3)-rha-(a1,3))23-rha-(a1,3)-n-acetylglucosamine pyrophosphorylundecaprenol" compartment="c"/>
      <species boundaryCondition="false" constant="false" hasOnlySubstanceUnits="false" id="M_udcpdp_c_" name="undecaprenyl diphosphate" compartment="c"/>
      <species boundaryCondition="false" constant="false" hasOnlySubstanceUnits="false" id="M_udcpp26fmm_c_" name="26(man(2nac3n)(3,-ch3c=nh)a-(beta1,4)-man(2nac3nac)a-(beta1,3)-fuc2nac)-pp-undecaprenyl" compartment="c"/>
      <species boundaryCondition="false" constant="false" hasOnlySubstanceUnits="false" id="M_pa_kdolipida_c_" name="pseudomonas aeruginosa kdo-lipida" compartment="c"/>
      <species boundaryCondition="false" constant="false" hasOnlySubstanceUnits="false" id="M_pa_u3hga_c_" name="udp-3-o-(3oh-c10:0)-d-glucosamine" compartment="c"/>
      <species boundaryCondition="false" constant="false" hasOnlySubstanceUnits="false" id="M_pa_u3aga_c_" name="udp-3-o-(3oh-c10:0)-n-acetylglucosamine" compartment="c"/>
      <species boundaryCondition="false" constant="false" hasOnlySubstanceUnits="false" id="M_pnto_r_c_" name="(r)-pantothenate" compartment="c"/>
      <species boundaryCondition="false" constant="false" hasOnlySubstanceUnits="false" id="M_ugmda_c_" name="udp-n-acetylmuramoyl-l-alanyl-d-glutamyl-meso-2,6-diaminopimeloyl-d-alanyl-d-alanine" compartment="c"/>
      <species boundaryCondition="false" constant="false" hasOnlySubstanceUnits="false" id="M_uagmda_c_" name="undecaprenyl-diphospho-n-acetylmuramoyl-l-alanyl-d-glutamyl-meso-2,6-diaminopimeloyl-d-alanyl-d-alanine" compartment="c"/>
      <species boundaryCondition="false" constant="false" hasOnlySubstanceUnits="false" id="M_trdrd_c_" name="reduced thioredoxin" compartment="c"/>
      <species boundaryCondition="false" constant="false" hasOnlySubstanceUnits="false" id="M_so3_c_" name="sulfite" compartment="c"/>
      <species boundaryCondition="false" constant="false" hasOnlySubstanceUnits="false" id="M_trdox_c_" name="oxidized thioredoxin" compartment="c"/>
      <species boundaryCondition="false" constant="false" hasOnlySubstanceUnits="false" id="M_3cmuc_c_" name="3-carboxy-cis,cis-muconate" compartment="c"/>
      <species boundaryCondition="false" constant="false" hasOnlySubstanceUnits="false" id="M_2c25dho_c_" name="2-carboxy-2,5-dihydro-5-oxofuran-2-acetate" compartment="c"/>
      <species boundaryCondition="false" constant="false" hasOnlySubstanceUnits="false" id="M_3oxadp_c_" name="3-oxoadipate" compartment="c"/>
      <species boundaryCondition="false" constant="false" hasOnlySubstanceUnits="false" id="M_34dhbz_c_" name="3,4-dihydroxybenzoate" compartment="c"/>
      <species boundaryCondition="false" constant="false" hasOnlySubstanceUnits="false" id="M_pdx5p_c_" name="pyridoxine 5'-phosphate" compartment="c"/>
      <species boundaryCondition="false" constant="false" hasOnlySubstanceUnits="false" id="M_pydxn_c_" name="pyridoxine" compartment="c"/>
      <species boundaryCondition="false" constant="false" hasOnlySubstanceUnits="false" id="M_3php_c_" name="3-phosphohydroxypyruvate" compartment="c"/>
      <species boundaryCondition="false" constant="false" hasOnlySubstanceUnits="false" id="M_3hdccoa_c_" name="(s)-3-hydroxydecanoyl-coa" compartment="c"/>
      <species boundaryCondition="false" constant="false" hasOnlySubstanceUnits="false" id="M_phe1c_c_" name="phenazine-1-carboxamide" compartment="c"/>
      <species boundaryCondition="false" constant="false" hasOnlySubstanceUnits="false" id="M_phe_l_c_" name="l-phenylalanine" compartment="c"/>
      <species boundaryCondition="false" constant="false" hasOnlySubstanceUnits="false" id="M_tyr_l_c_" name="l-tyrosine" compartment="c"/>
      <species boundaryCondition="false" constant="false" hasOnlySubstanceUnits="false" id="M_phe_l_e_" name="l-phenylalanine" compartment="ext"/>
      <species boundaryCondition="false" constant="false" hasOnlySubstanceUnits="false" id="M_phpyr_c_" name="phenylpyruvate" compartment="c"/>
      <species boundaryCondition="false" constant="false" hasOnlySubstanceUnits="false" id="M_pi_e_" name="phosphate" compartment="ext"/>
      <species boundaryCondition="false" constant="false" hasOnlySubstanceUnits="false" id="M_4r5au_c_" name="4-(1-d-ribitylamino)-5-aminouracil" compartment="c"/>
      <species boundaryCondition="false" constant="false" hasOnlySubstanceUnits="false" id="M_2mahmp_c_" name="2-methyl-4-amino-5-hydroxymethylpyrimidine diphosphate" compartment="c"/>
      <species boundaryCondition="false" constant="false" hasOnlySubstanceUnits="false" id="M_rib_d_c_" name="d-ribose" compartment="c"/>
      <species boundaryCondition="false" constant="false" hasOnlySubstanceUnits="false" id="M_4ppan_c_" name="d-4'-phosphopantothenate" compartment="c"/>
      <species boundaryCondition="false" constant="false" hasOnlySubstanceUnits="false" id="M_4ppcys_c_" name="n-((r)-4-phosphopantothenoyl)-l-cysteine" compartment="c"/>
      <species boundaryCondition="false" constant="false" hasOnlySubstanceUnits="false" id="M_pan4p_c_" name="pantetheine 4'-phosphate" compartment="c"/>
      <species boundaryCondition="false" constant="false" hasOnlySubstanceUnits="false" id="M_uaagmda_c_" name="undecaprenyl-diphospho-n-acetylmuramoyl-(n-acetylglucosamine)-l-alanyl-d-glutamyl-meso-2,6-diaminopimeloyl-d-alanyl-d-alanine" compartment="c"/>
      <species boundaryCondition="false" constant="false" hasOnlySubstanceUnits="false" id="M_peptido_ec_c_" name="peptidoglycan subunit of escherichia coli" compartment="c"/>
      <species boundaryCondition="false" constant="false" hasOnlySubstanceUnits="false" id="M_pqs_c_" name="2-heptyl-3-hydroxy-4-quinolone" compartment="c"/>
      <species boundaryCondition="false" constant="false" hasOnlySubstanceUnits="false" id="M_pqs_e_" name="2-heptyl-3-hydroxy-4-quinolone" compartment="ext"/>
      <species boundaryCondition="false" constant="false" hasOnlySubstanceUnits="false" id="M_fpram_c_" name="2-(formamido)-n1-(5-phospho-d-ribosyl)acetamidine" compartment="c"/>
      <species boundaryCondition="false" constant="false" hasOnlySubstanceUnits="false" id="M_prbamp_c_" name="1-(5-phosphoribosyl)-amp" compartment="c"/>
      <species boundaryCondition="false" constant="false" hasOnlySubstanceUnits="false" id="M_prfp_c_" name="1-(5-phosphoribosyl)-5-[(5-phosphoribosylamino)methylideneamino]imidazole-4-carboxamide" compartment="c"/>
      <species boundaryCondition="false" constant="false" hasOnlySubstanceUnits="false" id="M_pro_l_e_" name="l-proline" compartment="ext"/>
      <species boundaryCondition="false" constant="false" hasOnlySubstanceUnits="false" id="M_skm5p_c_" name="shikimate 5-phosphate" compartment="c"/>
      <species boundaryCondition="false" constant="false" hasOnlySubstanceUnits="false" id="M_pe_pa_c_" name="phosphatidylethanolamine" compartment="c"/>
      <species boundaryCondition="false" constant="false" hasOnlySubstanceUnits="false" id="M_pser_l_c_" name="o-phospho-l-serine" compartment="c"/>
      <species boundaryCondition="false" constant="false" hasOnlySubstanceUnits="false" id="M_pydam_c_" name="pyridoxamine" compartment="c"/>
      <species boundaryCondition="false" constant="false" hasOnlySubstanceUnits="false" id="M_pydx_c_" name="pyridoxal" compartment="c"/>
      <species boundaryCondition="false" constant="false" hasOnlySubstanceUnits="false" id="M_pyo_c_" name="pyocyanin" compartment="c"/>
      <species boundaryCondition="false" constant="false" hasOnlySubstanceUnits="false" id="M_pyr_e_" name="pyruvate" compartment="ext"/>
      <species boundaryCondition="false" constant="false" hasOnlySubstanceUnits="false" id="M_g15lac_c_" name="d-glucono-1,5-lactone" compartment="c"/>
      <species boundaryCondition="false" constant="false" hasOnlySubstanceUnits="false" id="M_ribflv_c_" name="riboflavin" compartment="c"/>
      <species boundaryCondition="false" constant="false" hasOnlySubstanceUnits="false" id="M_db4p_c_" name="3,4-dihydroxy-2-butanone 4-phosphate" compartment="c"/>
      <species boundaryCondition="false" constant="false" hasOnlySubstanceUnits="false" id="M_dmlz_c_" name="6,7-dimethyl-8-(1-d-ribityl)lumazine" compartment="c"/>
      <species boundaryCondition="false" constant="false" hasOnlySubstanceUnits="false" id="M_rha1glcnacppund_c_" name="rha-(alpha1,3)-n-acetylglucosamine pyrophosphorylundecaprenol" compartment="c"/>
      <species boundaryCondition="false" constant="false" hasOnlySubstanceUnits="false" id="M_rha3glcnacppund_c_" name="rha-(a1,3)-rha-(a1,3)-rha-(a1,3)-n-acetylglucosamine pyrophosphorylundecaprenol" compartment="c"/>
      <species boundaryCondition="false" constant="false" hasOnlySubstanceUnits="false" id="M_rha4glcnacppund_c_" name="rha-(a1,2)-rha-(a1,3)-rha-(a1,3)-rha-(a1,3)-n-acetylglucosamine pyrophosphorylundecaprenol" compartment="c"/>
      <species boundaryCondition="false" constant="false" hasOnlySubstanceUnits="false" id="M_dtdpddm_c_" name="dtdp-4-dehydro-6-deoxy-l-mannose" compartment="c"/>
      <species boundaryCondition="false" constant="false" hasOnlySubstanceUnits="false" id="M_lrhh_c_" name="l-rhamnosyl-3-hydroxydecanoyl-3-hydroxydecanoate" compartment="c"/>
      <species boundaryCondition="false" constant="false" hasOnlySubstanceUnits="false" id="M_llrhh_c_" name="l-rhamnosyl-lrhamnosyl-3-hydroxydecanoyl-3-hydroxydecanoate" compartment="c"/>
      <species boundaryCondition="false" constant="false" hasOnlySubstanceUnits="false" id="M_xu5p_d_c_" name="d-xylulose 5-phosphate" compartment="c"/>
      <species boundaryCondition="false" constant="false" hasOnlySubstanceUnits="false" id="M_s7p_c_" name="sedoheptulose 7-phosphate" compartment="c"/>
      <species boundaryCondition="false" constant="false" hasOnlySubstanceUnits="false" id="M_so4_c_" name="sulfate" compartment="c"/>
      <species boundaryCondition="false" constant="false" hasOnlySubstanceUnits="false" id="M_sl26da_c_" name="n-succinyl-ll-2,6-diaminoheptanedioate" compartment="c"/>
      <species boundaryCondition="false" constant="false" hasOnlySubstanceUnits="false" id="M_sl2a6o_c_" name="n-succinyl-2-l-amino-6-oxoheptanedioate" compartment="c"/>
      <species boundaryCondition="false" constant="false" hasOnlySubstanceUnits="false" id="M_ser_l_e_" name="l-serine" compartment="ext"/>
      <species boundaryCondition="false" constant="false" hasOnlySubstanceUnits="false" id="M_sucglu_c_" name="n2-succinyl-l-glutamate" compartment="c"/>
      <species boundaryCondition="false" constant="false" hasOnlySubstanceUnits="false" id="M_skm_c_" name="shikimate" compartment="c"/>
      <species boundaryCondition="false" constant="false" hasOnlySubstanceUnits="false" id="M_spmd_c_" name="spermidine" compartment="c"/>
      <species boundaryCondition="false" constant="false" hasOnlySubstanceUnits="false" id="M_succ_e_" name="succinate" compartment="ext"/>
      <species boundaryCondition="false" constant="false" hasOnlySubstanceUnits="false" id="M_so4_e_" name="sulfate" compartment="ext"/>
      <species boundaryCondition="false" constant="false" hasOnlySubstanceUnits="false" id="M_dtdpddg_c_" name="dtdp-4-dehydro-6-deoxy-d-glucose" compartment="c"/>
      <species boundaryCondition="false" constant="false" hasOnlySubstanceUnits="false" id="M_thm_e_" name="thiamin" compartment="ext"/>
      <species boundaryCondition="false" constant="false" hasOnlySubstanceUnits="false" id="M_thm_c_" name="thiamin" compartment="c"/>
      <species boundaryCondition="false" constant="false" hasOnlySubstanceUnits="false" id="M_thr_l_c_" name="l-threonine" compartment="c"/>
      <species boundaryCondition="false" constant="false" hasOnlySubstanceUnits="false" id="M_thr_l_e_" name="l-threonine" compartment="ext"/>
      <species boundaryCondition="false" constant="false" hasOnlySubstanceUnits="false" id="M_thmmp_c_" name="thiamin monophosphate" compartment="c"/>
      <species boundaryCondition="false" constant="false" hasOnlySubstanceUnits="false" id="M_thmpp_c_" name="thiamine diphosphate" compartment="c"/>
      <species boundaryCondition="false" constant="false" hasOnlySubstanceUnits="false" id="M_4mpetz_c_" name="4-methyl-5-(2-phosphoethyl)-thiazole" compartment="c"/>
      <species boundaryCondition="false" constant="false" hasOnlySubstanceUnits="false" id="M_trp_l_c_" name="l-tryptophan" compartment="c"/>
      <species boundaryCondition="false" constant="false" hasOnlySubstanceUnits="false" id="M_trp_l_e_" name="l-tryptophan" compartment="ext"/>
      <species boundaryCondition="false" constant="false" hasOnlySubstanceUnits="false" id="M_tyr_l_e_" name="l-tyrosine" compartment="ext"/>
      <species boundaryCondition="false" constant="false" hasOnlySubstanceUnits="false" id="M_uamag_c_" name="udp-n-acetylmuramoyl-l-alanyl-d-glutamate" compartment="c"/>
      <species boundaryCondition="false" constant="false" hasOnlySubstanceUnits="false" id="M_ugmd_c_" name="udp-n-acetylmuramoyl-l-alanyl-d-gamma-glutamyl-meso-2,6-diaminopimelate" compartment="c"/>
      <species boundaryCondition="false" constant="false" hasOnlySubstanceUnits="false" id="M_uacgala_c_" name="udp-n-acetyl-d-galactosamine" compartment="c"/>
      <species boundaryCondition="false" constant="false" hasOnlySubstanceUnits="false" id="M_uacman3n_c_" name="udp-n-acetyl-d-mannosamine-3-n" compartment="c"/>
      <species boundaryCondition="false" constant="false" hasOnlySubstanceUnits="false" id="M_uacman(2nac3n)a_c_" name="udp-n-acetyl-d-mannosamine (2nac3n) acid" compartment="c"/>
      <species boundaryCondition="false" constant="false" hasOnlySubstanceUnits="false" id="M_uacmam_c_" name="udp-n-acetyl-d-mannosamine" compartment="c"/>
      <species boundaryCondition="false" constant="false" hasOnlySubstanceUnits="false" id="M_uaccg_c_" name="udp-n-acetyl-3-o-(1-carboxyvinyl)-d-glucosamine" compartment="c"/>
      <species boundaryCondition="false" constant="false" hasOnlySubstanceUnits="false" id="M_uama_c_" name="udp-n-acetylmuramoyl-l-alanine" compartment="c"/>
      <species boundaryCondition="false" constant="false" hasOnlySubstanceUnits="false" id="M_uamr_c_" name="udp-n-acetylmuramate" compartment="c"/>
      <species boundaryCondition="false" constant="false" hasOnlySubstanceUnits="false" id="M_uppg3_c_" name="uroporphyrinogen iii" compartment="c"/>
      <species boundaryCondition="false" constant="false" hasOnlySubstanceUnits="false" id="M_urea_e_" name="urea" compartment="ext"/>
      <species boundaryCondition="false" constant="false" hasOnlySubstanceUnits="false" id="M_urate_c_" name="urate" compartment="c"/>
      <species boundaryCondition="false" constant="false" hasOnlySubstanceUnits="false" id="M_val_l_e_" name="l-valine" compartment="ext"/>
      <species boundaryCondition="false" constant="false" hasOnlySubstanceUnits="false" id="M_val_l_c_" name="l-valine" compartment="c"/>
      <species boundaryCondition="false" constant="false" hasOnlySubstanceUnits="false" id="M_psl_e_" name="psl polysaccharide" compartment="ext"/>
      <species boundaryCondition="false" constant="false" hasOnlySubstanceUnits="false" id="M_pel_e_" name="pel polysaccharide" compartment="ext"/>
      <species boundaryCondition="false" constant="false" hasOnlySubstanceUnits="false" id="M_lac_d_e_" name="d-lactate" compartment="ext"/>
      <species boundaryCondition="false" constant="false" hasOnlySubstanceUnits="false" id="M_sucarg_c_" name="n2-succinyl-l-arginine" compartment="c"/>
      <species boundaryCondition="false" constant="false" hasOnlySubstanceUnits="false" id="M_sucorn_c_" name="n2-succinyl-l-ornithine" compartment="c"/>
      <species boundaryCondition="false" constant="false" hasOnlySubstanceUnits="false" id="M_sucgsa_c_" name="n-succinyl-l-glutamate 5-semialdehyde" compartment="c"/>
      <species boundaryCondition="false" constant="false" hasOnlySubstanceUnits="false" id="M_gop_c_" name="5-guanidino-2-oxopentanoate" compartment="c"/>
      <species boundaryCondition="false" constant="false" hasOnlySubstanceUnits="false" id="M_gbut_c_" name="4-guanidinobutanal" compartment="c"/>
      <species boundaryCondition="false" constant="false" hasOnlySubstanceUnits="false" id="M_nh4_e_" name="ammonium" compartment="ext"/>
      <species boundaryCondition="false" constant="false" hasOnlySubstanceUnits="false" id="M_igly_c_" name="iminoglycine" compartment="c"/>
      <species boundaryCondition="false" constant="false" hasOnlySubstanceUnits="false" id="M_llrhh_e_" name="l-rhamnosyl-lrhamnosyl-3-hydroxydecanoyl-3-hydroxydecanoate" compartment="ext"/>
      <species boundaryCondition="false" constant="false" hasOnlySubstanceUnits="false" id="M_lrhh_e_" name="l-rhamnosyl-3-hydroxydecanoyl-3-hydroxydecanoate" compartment="ext"/>
      <species boundaryCondition="false" constant="false" hasOnlySubstanceUnits="false" id="M_phe1c_e_" name="phenazine-1-carboxamide" compartment="ext"/>
      <species boundaryCondition="false" constant="false" hasOnlySubstanceUnits="false" id="M_pyo_e_" name="pyocyanin" compartment="ext"/>
      <species boundaryCondition="false" constant="false" hasOnlySubstanceUnits="false" id="M_1hphe_e_" name="1-hydroxyphenazine" compartment="ext"/>
      <species boundaryCondition="false" constant="false" hasOnlySubstanceUnits="false" id="M_hsl_e_" name="homoserine lactone" compartment="ext"/>
      <species boundaryCondition="false" constant="false" hasOnlySubstanceUnits="false" id="M_sal_c_" name="salicylate" compartment="c"/>
      <species boundaryCondition="false" constant="false" hasOnlySubstanceUnits="false" id="M_cysamp_c_" name="cysteine-adenylate" compartment="c"/>
      <species boundaryCondition="false" constant="false" hasOnlySubstanceUnits="false" id="M_salamp_c_" name="salicylate-adenylate" compartment="c"/>
      <species boundaryCondition="false" constant="false" hasOnlySubstanceUnits="false" id="M_hpthiazoline_c_" name="hydroxyphenyl-thiazoline" compartment="c"/>
      <species boundaryCondition="false" constant="false" hasOnlySubstanceUnits="false" id="M_hpbthiazoline_c_" name="hydroxyphenyl-4,2-bis-thiazoline" compartment="c"/>
      <species boundaryCondition="false" constant="false" hasOnlySubstanceUnits="false" id="M_dmpyochelin_c_" name="n-desmethyl-pyochelin" compartment="c"/>
      <species boundaryCondition="false" constant="false" hasOnlySubstanceUnits="false" id="M_pyochelin_c_" name="pyochelin" compartment="c"/>
      <species boundaryCondition="false" constant="false" hasOnlySubstanceUnits="false" id="M_pyochelin_e_" name="pyochelin" compartment="ext"/>
      <species boundaryCondition="false" constant="false" hasOnlySubstanceUnits="false" id="M_ara4fnudcp_c_" name="undecaprenyl phosphate alpha-l-ara4fn" compartment="c"/>
      <species boundaryCondition="false" constant="false" hasOnlySubstanceUnits="false" id="M_pa_lipida_ara_c_" name="modified lipida" compartment="c"/>
      <species boundaryCondition="false" constant="false" hasOnlySubstanceUnits="false" id="M_protein_c_" name="protein" compartment="c"/>
      <species boundaryCondition="false" constant="false" hasOnlySubstanceUnits="false" id="M_rna_c_" name="rna" compartment="c"/>
      <species boundaryCondition="false" constant="false" hasOnlySubstanceUnits="false" id="M_dna_c_" name="dna" compartment="c"/>
      <species boundaryCondition="false" constant="false" hasOnlySubstanceUnits="false" id="M_cbio.5mthf_c_" name="cbio.5mthf[c]" compartment="c"/>
      <species boundaryCondition="false" constant="false" hasOnlySubstanceUnits="false" id="M_cbio.pa_core_lipida_c_" name="cbio.pa_core_lipida[c]" compartment="c"/>
      <species boundaryCondition="false" constant="false" hasOnlySubstanceUnits="false" id="M_cbio.accoa_c_" name="cbio.accoa[c]" compartment="c"/>
      <species boundaryCondition="false" constant="false" hasOnlySubstanceUnits="false" id="M_cbio.amp_c_" name="cbio.amp[c]" compartment="c"/>
      <species boundaryCondition="false" constant="false" hasOnlySubstanceUnits="false" id="M_cbio.cdlp_pa_c_" name="cbio.cdlp_pa[c]" compartment="c"/>
      <species boundaryCondition="false" constant="false" hasOnlySubstanceUnits="false" id="M_cbio.coa_c_" name="cbio.coa[c]" compartment="c"/>
      <species boundaryCondition="false" constant="false" hasOnlySubstanceUnits="false" id="M_cbio.fad_c_" name="cbio.fad[c]" compartment="c"/>
      <species boundaryCondition="false" constant="false" hasOnlySubstanceUnits="false" id="M_cbio.glycogen_c_" name="cbio.glycogen[c]" compartment="c"/>
      <species boundaryCondition="false" constant="false" hasOnlySubstanceUnits="false" id="M_cbio.nad_c_" name="cbio.nad[c]" compartment="c"/>
      <species boundaryCondition="false" constant="false" hasOnlySubstanceUnits="false" id="M_cbio.nadh_c_" name="cbio.nadh[c]" compartment="c"/>
      <species boundaryCondition="false" constant="false" hasOnlySubstanceUnits="false" id="M_cbio.nadp_c_" name="cbio.nadp[c]" compartment="c"/>
      <species boundaryCondition="false" constant="false" hasOnlySubstanceUnits="false" id="M_cbio.nadph_c_" name="cbio.nadph[c]" compartment="c"/>
      <species boundaryCondition="false" constant="false" hasOnlySubstanceUnits="false" id="M_cbio.pe_pa_c_" name="cbio.pe_pa[c]" compartment="c"/>
      <species boundaryCondition="false" constant="false" hasOnlySubstanceUnits="false" id="M_cbio.peptido_ec_c_" name="cbio.peptido_ec[c]" compartment="c"/>
      <species boundaryCondition="false" constant="false" hasOnlySubstanceUnits="false" id="M_cbio.pg_pa_c_" name="cbio.pg_pa[c]" compartment="c"/>
      <species boundaryCondition="false" constant="false" hasOnlySubstanceUnits="false" id="M_cbio.pheme_c_" name="cbio.pheme[c]" compartment="c"/>
      <species boundaryCondition="false" constant="false" hasOnlySubstanceUnits="false" id="M_cbio.ps_pa_c_" name="cbio.ps_pa[c]" compartment="c"/>
      <species boundaryCondition="false" constant="false" hasOnlySubstanceUnits="false" id="M_cbio.ptrc_c_" name="cbio.ptrc[c]" compartment="c"/>
      <species boundaryCondition="false" constant="false" hasOnlySubstanceUnits="false" id="M_cbio.spmd_c_" name="cbio.spmd[c]" compartment="c"/>
      <species boundaryCondition="false" constant="false" hasOnlySubstanceUnits="false" id="M_cbio.succoa_c_" name="cbio.succoa[c]" compartment="c"/>
      <species boundaryCondition="false" constant="false" hasOnlySubstanceUnits="false" id="M_cbio.thmpp_c_" name="cbio.thmpp[c]" compartment="c"/>
      <species boundaryCondition="false" constant="false" hasOnlySubstanceUnits="false" id="M_cbio.udpg_c_" name="cbio.udpg[c]" compartment="c"/>
      <species boundaryCondition="false" constant="false" hasOnlySubstanceUnits="false" id="M_cbio.protein_c_" name="cbio.protein[c]" compartment="c"/>
      <species boundaryCondition="false" constant="false" hasOnlySubstanceUnits="false" id="M_cbio.dna_c_" name="cbio.dna[c]" compartment="c"/>
      <species boundaryCondition="false" constant="false" hasOnlySubstanceUnits="false" id="M_cbio.rna_c_" name="cbio.rna[c]" compartment="c"/>
      <species boundaryCondition="false" constant="false" hasOnlySubstanceUnits="false" id="M_biomass_e_" name="biomass" compartment="ext"/>
    </listOfSpecies>
    <listOfReactions>
      <reaction fast="false" id="R_12DAG3Ps_PA" reversible="false" fbc:upperFluxBound="cobra_default_ub" fbc:lowerFluxBound="cobra_default_lb">
        <listOfReactants>
          <speciesReference constant="true" species="M_2tocdacp_c_" stoichiometry="1.02"/>
          <speciesReference constant="true" species="M_glyc3p_c_" stoichiometry="1"/>
          <speciesReference constant="true" species="M_hdeacp_c_" stoichiometry="0.26"/>
          <speciesReference constant="true" species="M_ocdacp_c_" stoichiometry="0.06"/>
          <speciesReference constant="true" species="M_palmacp_c_" stoichiometry="0.66"/>
        </listOfReactants>
        <listOfProducts>
          <speciesReference constant="true" species="M_12dag3p_pa_c_" stoichiometry="1"/>
          <speciesReference constant="true" species="M_acp_c_" stoichiometry="2"/>
        </listOfProducts>
      </reaction>
      <reaction fast="false" id="R_1HPHEs" reversible="false" fbc:upperFluxBound="cobra_default_ub" fbc:lowerFluxBound="cobra_default_lb">
        <listOfReactants>
          <speciesReference constant="true" species="M_h_c_" stoichiometry="1"/>
          <speciesReference constant="true" species="M_nadh_c_" stoichiometry="1"/>
          <speciesReference constant="true" species="M_o2_c_" stoichiometry="1"/>
          <speciesReference constant="true" species="M_pca_c_" stoichiometry="1"/>
        </listOfReactants>
        <listOfProducts>
          <speciesReference constant="true" species="M_1hphe_c_" stoichiometry="1"/>
          <speciesReference constant="true" species="M_co2_c_" stoichiometry="1"/>
          <speciesReference constant="true" species="M_h2o_c_" stoichiometry="1"/>
          <speciesReference constant="true" species="M_nad_c_" stoichiometry="1"/>
        </listOfProducts>
      </reaction>
      <reaction fast="false" id="R_1PYRRD" reversible="false" fbc:upperFluxBound="cobra_default_ub" fbc:lowerFluxBound="cobra_default_lb">
        <listOfReactants>
          <speciesReference constant="true" species="M_1pyrr_c_" stoichiometry="1"/>
          <speciesReference constant="true" species="M_h2o_c_" stoichiometry="2"/>
          <speciesReference constant="true" species="M_nad_c_" stoichiometry="1"/>
        </listOfReactants>
        <listOfProducts>
          <speciesReference constant="true" species="M_4abut_c_" stoichiometry="1"/>
          <speciesReference constant="true" species="M_h_c_" stoichiometry="1"/>
          <speciesReference constant="true" species="M_nadh_c_" stoichiometry="1"/>
        </listOfProducts>
      </reaction>
      <reaction fast="false" id="R_25DOPs" reversible="false" fbc:upperFluxBound="cobra_default_ub" fbc:lowerFluxBound="cobra_default_lb">
        <listOfReactants>
          <speciesReference constant="true" species="M_akg_c_" stoichiometry="1"/>
          <speciesReference constant="true" species="M_damval_c_" stoichiometry="1"/>
        </listOfReactants>
        <listOfProducts>
          <speciesReference constant="true" species="M_glu_l_c_" stoichiometry="1"/>
          <speciesReference constant="true" species="M_glusa_c_" stoichiometry="1"/>
          <speciesReference constant="true" species="M_h_c_" stoichiometry="2"/>
        </listOfProducts>
      </reaction>
      <reaction fast="false" id="R_imo1063__T006" reversible="false" fbc:upperFluxBound="cobra_default_ub" fbc:lowerFluxBound="cobra_default_lb">
        <listOfReactants>
          <speciesReference constant="true" species="M_glcn_d_e_" stoichiometry="1"/>
          <speciesReference constant="true" species="M_nadp_c_" stoichiometry="1"/>
        </listOfReactants>
        <listOfProducts>
          <speciesReference constant="true" species="M_2dhglcn_e_" stoichiometry="1"/>
          <speciesReference constant="true" species="M_h_c_" stoichiometry="1"/>
          <speciesReference constant="true" species="M_nadph_c_" stoichiometry="1"/>
        </listOfProducts>
      </reaction>
      <reaction fast="false" id="R_imo1063__T007" reversible="false" fbc:upperFluxBound="cobra_default_ub" fbc:lowerFluxBound="cobra_default_lb">
        <listOfReactants>
          <speciesReference constant="true" species="M_2dhglcn_e_" stoichiometry="1"/>
        </listOfReactants>
        <listOfProducts>
          <speciesReference constant="true" species="M_2dhglcn_c_" stoichiometry="1"/>
        </listOfProducts>
      </reaction>
      <reaction fast="false" id="R_2MBDT" reversible="false" fbc:upperFluxBound="cobra_default_ub" fbc:lowerFluxBound="cobra_default_lb">
        <listOfReactants>
          <speciesReference constant="true" species="M_2mbutdhla_c_" stoichiometry="1"/>
          <speciesReference constant="true" species="M_coa_c_" stoichiometry="1"/>
        </listOfReactants>
        <listOfProducts>
          <speciesReference constant="true" species="M_2mbcoa_c_" stoichiometry="1"/>
          <speciesReference constant="true" species="M_dhlam_c_" stoichiometry="1"/>
        </listOfProducts>
      </reaction>
      <reaction fast="false" id="R_3AMPADH" reversible="false" fbc:upperFluxBound="cobra_default_ub" fbc:lowerFluxBound="cobra_default_lb">
        <listOfReactants>
          <speciesReference constant="true" species="M_3ampa_c_" stoichiometry="1"/>
          <speciesReference constant="true" species="M_h2o_c_" stoichiometry="1"/>
          <speciesReference constant="true" species="M_nad_c_" stoichiometry="1"/>
        </listOfReactants>
        <listOfProducts>
          <speciesReference constant="true" species="M_ala_b_c_" stoichiometry="1"/>
          <speciesReference constant="true" species="M_h_c_" stoichiometry="1"/>
          <speciesReference constant="true" species="M_nadh_c_" stoichiometry="1"/>
        </listOfProducts>
      </reaction>
      <reaction fast="false" id="R_3H3H" reversible="false" fbc:upperFluxBound="cobra_default_ub" fbc:lowerFluxBound="cobra_default_lb">
        <listOfReactants>
          <speciesReference constant="true" species="M_2bhdccoa_c_" stoichiometry="1"/>
          <speciesReference constant="true" species="M_h2o_c_" stoichiometry="1"/>
        </listOfReactants>
        <listOfProducts>
          <speciesReference constant="true" species="M_3h3h_c_" stoichiometry="1"/>
          <speciesReference constant="true" species="M_coa_c_" stoichiometry="1"/>
        </listOfProducts>
      </reaction>
      <reaction fast="false" id="R_3MBT" reversible="false" fbc:upperFluxBound="cobra_default_ub" fbc:lowerFluxBound="cobra_default_lb">
        <listOfReactants>
          <speciesReference constant="true" species="M_3mbutdhla_c_" stoichiometry="1"/>
          <speciesReference constant="true" species="M_coa_c_" stoichiometry="1"/>
        </listOfReactants>
        <listOfProducts>
          <speciesReference constant="true" species="M_dhlam_c_" stoichiometry="1"/>
          <speciesReference constant="true" species="M_ivcoa_c_" stoichiometry="1"/>
        </listOfProducts>
      </reaction>
      <reaction fast="false" id="R_3OCHLA" reversible="false" fbc:upperFluxBound="cobra_default_ub" fbc:lowerFluxBound="cobra_default_lb">
        <listOfReactants>
          <speciesReference constant="true" species="M_h2o_c_" stoichiometry="1"/>
          <speciesReference constant="true" species="M_n3oxdd_hsl_c_" stoichiometry="1"/>
        </listOfReactants>
        <listOfProducts>
          <speciesReference constant="true" species="M_3oxdd_c_" stoichiometry="1"/>
          <speciesReference constant="true" species="M_h_c_" stoichiometry="1"/>
          <speciesReference constant="true" species="M_hsl_c_" stoichiometry="1"/>
        </listOfProducts>
      </reaction>
      <reaction fast="false" id="R_3OXACOA" reversible="false" fbc:upperFluxBound="cobra_default_ub" fbc:lowerFluxBound="cobra_default_lb">
        <listOfReactants>
          <speciesReference constant="true" species="M_coa_c_" stoichiometry="1"/>
          <speciesReference constant="true" species="M_oxadpcoa_c_" stoichiometry="1"/>
        </listOfReactants>
        <listOfProducts>
          <speciesReference constant="true" species="M_accoa_c_" stoichiometry="1"/>
          <speciesReference constant="true" species="M_succoa_c_" stoichiometry="1"/>
        </listOfProducts>
      </reaction>
      <reaction fast="false" id="R_4AHD2" reversible="false" fbc:upperFluxBound="cobra_default_ub" fbc:lowerFluxBound="cobra_default_lb">
        <listOfReactants>
          <speciesReference constant="true" species="M_4hthb_c_" stoichiometry="1"/>
        </listOfReactants>
        <listOfProducts>
          <speciesReference constant="true" species="M_dhbpt_c_" stoichiometry="1"/>
          <speciesReference constant="true" species="M_h2o_c_" stoichiometry="1"/>
        </listOfProducts>
      </reaction>
      <reaction fast="false" id="R_REV_4AHD2" reversible="false" fbc:upperFluxBound="cobra_default_ub" fbc:lowerFluxBound="cobra_default_lb">
        <listOfReactants>
          <speciesReference constant="true" species="M_dhbpt_c_" stoichiometry="1"/>
          <speciesReference constant="true" species="M_h2o_c_" stoichiometry="1"/>
        </listOfReactants>
        <listOfProducts>
          <speciesReference constant="true" species="M_4hthb_c_" stoichiometry="1"/>
        </listOfProducts>
      </reaction>
      <reaction fast="false" id="R_imo1063__T017" reversible="false" fbc:upperFluxBound="cobra_default_ub" fbc:lowerFluxBound="cobra_default_lb">
        <listOfReactants>
          <speciesReference constant="true" species="M_4hbz_e_" stoichiometry="1"/>
          <speciesReference constant="true" species="M_h_e_" stoichiometry="1"/>
        </listOfReactants>
        <listOfProducts>
          <speciesReference constant="true" species="M_4hbz_c_" stoichiometry="1"/>
          <speciesReference constant="true" species="M_h_c_" stoichiometry="1"/>
        </listOfProducts>
      </reaction>
      <reaction fast="false" id="R_REV_imo1063__T017" reversible="false" fbc:upperFluxBound="cobra_default_ub" fbc:lowerFluxBound="cobra_default_lb">
        <listOfReactants>
          <speciesReference constant="true" species="M_4hbz_c_" stoichiometry="1"/>
          <speciesReference constant="true" species="M_h_c_" stoichiometry="1"/>
        </listOfReactants>
        <listOfProducts>
          <speciesReference constant="true" species="M_4hbz_e_" stoichiometry="1"/>
          <speciesReference constant="true" species="M_h_e_" stoichiometry="1"/>
        </listOfProducts>
      </reaction>
      <reaction fast="false" id="R_5MPCAs" reversible="false" fbc:upperFluxBound="cobra_default_ub" fbc:lowerFluxBound="cobra_default_lb">
        <listOfReactants>
          <speciesReference constant="true" species="M_amet_c_" stoichiometry="1"/>
          <speciesReference constant="true" species="M_pca_c_" stoichiometry="1"/>
        </listOfReactants>
        <listOfProducts>
          <speciesReference constant="true" species="M_5mpca_c_" stoichiometry="1"/>
          <speciesReference constant="true" species="M_ahcys_c_" stoichiometry="1"/>
        </listOfProducts>
      </reaction>
      <reaction fast="false" id="R_imo1063__T020" reversible="false" fbc:upperFluxBound="cobra_default_ub" fbc:lowerFluxBound="cobra_default_lb">
        <listOfReactants>
          <speciesReference constant="true" species="M_5mta_c_" stoichiometry="1"/>
        </listOfReactants>
        <listOfProducts>
          <speciesReference constant="true" species="M_5mta_e_" stoichiometry="1"/>
        </listOfProducts>
      </reaction>
      <reaction fast="false" id="R_A5PISO" reversible="false" fbc:upperFluxBound="cobra_default_ub" fbc:lowerFluxBound="cobra_default_lb">
        <listOfReactants>
          <speciesReference constant="true" species="M_ru5p_d_c_" stoichiometry="1"/>
        </listOfReactants>
        <listOfProducts>
          <speciesReference constant="true" species="M_ara5p_c_" stoichiometry="1"/>
        </listOfProducts>
      </reaction>
      <reaction fast="false" id="R_REV_A5PISO" reversible="false" fbc:upperFluxBound="cobra_default_ub" fbc:lowerFluxBound="cobra_default_lb">
        <listOfReactants>
          <speciesReference constant="true" species="M_ara5p_c_" stoichiometry="1"/>
        </listOfReactants>
        <listOfProducts>
          <speciesReference constant="true" species="M_ru5p_d_c_" stoichiometry="1"/>
        </listOfProducts>
      </reaction>
      <reaction fast="false" id="R_ABTA" reversible="false" fbc:upperFluxBound="cobra_default_ub" fbc:lowerFluxBound="cobra_default_lb">
        <listOfReactants>
          <speciesReference constant="true" species="M_4abut_c_" stoichiometry="1"/>
          <speciesReference constant="true" species="M_akg_c_" stoichiometry="1"/>
        </listOfReactants>
        <listOfProducts>
          <speciesReference constant="true" species="M_glu_l_c_" stoichiometry="1"/>
          <speciesReference constant="true" species="M_sucsal_c_" stoichiometry="1"/>
        </listOfProducts>
      </reaction>
      <reaction fast="false" id="R_ABUTD" reversible="false" fbc:upperFluxBound="cobra_default_ub" fbc:lowerFluxBound="cobra_default_lb">
        <listOfReactants>
          <speciesReference constant="true" species="M_4abutn_c_" stoichiometry="1"/>
          <speciesReference constant="true" species="M_h2o_c_" stoichiometry="1"/>
          <speciesReference constant="true" species="M_nad_c_" stoichiometry="1"/>
        </listOfReactants>
        <listOfProducts>
          <speciesReference constant="true" species="M_4abut_c_" stoichiometry="1"/>
          <speciesReference constant="true" species="M_h_c_" stoichiometry="2"/>
          <speciesReference constant="true" species="M_nadh_c_" stoichiometry="1"/>
        </listOfProducts>
      </reaction>
      <reaction fast="false" id="R_ACAC" reversible="false" fbc:upperFluxBound="cobra_default_ub" fbc:lowerFluxBound="cobra_default_lb">
        <listOfReactants>
          <speciesReference constant="true" species="M_acac_c_" stoichiometry="1"/>
          <speciesReference constant="true" species="M_atp_c_" stoichiometry="1"/>
          <speciesReference constant="true" species="M_coa_c_" stoichiometry="1"/>
        </listOfReactants>
        <listOfProducts>
          <speciesReference constant="true" species="M_aacoa_c_" stoichiometry="1"/>
          <speciesReference constant="true" species="M_amp_c_" stoichiometry="1"/>
          <speciesReference constant="true" species="M_ppi_c_" stoichiometry="1"/>
        </listOfProducts>
      </reaction>
      <reaction fast="false" id="R_ACACT1" reversible="false" fbc:upperFluxBound="cobra_default_ub" fbc:lowerFluxBound="cobra_default_lb">
        <listOfReactants>
          <speciesReference constant="true" species="M_accoa_c_" stoichiometry="2"/>
        </listOfReactants>
        <listOfProducts>
          <speciesReference constant="true" species="M_aacoa_c_" stoichiometry="1"/>
          <speciesReference constant="true" species="M_coa_c_" stoichiometry="1"/>
        </listOfProducts>
      </reaction>
      <reaction fast="false" id="R_ACACT10rr" reversible="false" fbc:upperFluxBound="cobra_default_ub" fbc:lowerFluxBound="cobra_default_lb">
        <listOfReactants>
          <speciesReference constant="true" species="M_2maacoa_c_" stoichiometry="1"/>
          <speciesReference constant="true" species="M_coa_c_" stoichiometry="1"/>
        </listOfReactants>
        <listOfProducts>
          <speciesReference constant="true" species="M_accoa_c_" stoichiometry="1"/>
          <speciesReference constant="true" species="M_ppcoa_c_" stoichiometry="1"/>
        </listOfProducts>
      </reaction>
      <reaction fast="false" id="R_REV_ACACT10rr" reversible="false" fbc:upperFluxBound="cobra_default_ub" fbc:lowerFluxBound="cobra_default_lb">
        <listOfReactants>
          <speciesReference constant="true" species="M_accoa_c_" stoichiometry="1"/>
          <speciesReference constant="true" species="M_ppcoa_c_" stoichiometry="1"/>
        </listOfReactants>
        <listOfProducts>
          <speciesReference constant="true" species="M_2maacoa_c_" stoichiometry="1"/>
          <speciesReference constant="true" species="M_coa_c_" stoichiometry="1"/>
        </listOfProducts>
      </reaction>
      <reaction fast="false" id="R_ACCOACr" reversible="false" fbc:upperFluxBound="cobra_default_ub" fbc:lowerFluxBound="cobra_default_lb">
        <listOfReactants>
          <speciesReference constant="true" species="M_accoa_c_" stoichiometry="1"/>
          <speciesReference constant="true" species="M_atp_c_" stoichiometry="1"/>
          <speciesReference constant="true" species="M_hco3_c_" stoichiometry="1"/>
        </listOfReactants>
        <listOfProducts>
          <speciesReference constant="true" species="M_adp_c_" stoichiometry="1"/>
          <speciesReference constant="true" species="M_h_c_" stoichiometry="1"/>
          <speciesReference constant="true" species="M_malcoa_c_" stoichiometry="1"/>
          <speciesReference constant="true" species="M_pi_c_" stoichiometry="1"/>
        </listOfProducts>
      </reaction>
      <reaction fast="false" id="R_REV_ACCOACr" reversible="false" fbc:upperFluxBound="cobra_default_ub" fbc:lowerFluxBound="cobra_default_lb">
        <listOfReactants>
          <speciesReference constant="true" species="M_adp_c_" stoichiometry="1"/>
          <speciesReference constant="true" species="M_h_c_" stoichiometry="1"/>
          <speciesReference constant="true" species="M_malcoa_c_" stoichiometry="1"/>
          <speciesReference constant="true" species="M_pi_c_" stoichiometry="1"/>
        </listOfReactants>
        <listOfProducts>
          <speciesReference constant="true" species="M_accoa_c_" stoichiometry="1"/>
          <speciesReference constant="true" species="M_atp_c_" stoichiometry="1"/>
          <speciesReference constant="true" species="M_hco3_c_" stoichiometry="1"/>
        </listOfProducts>
      </reaction>
      <reaction fast="false" id="R_ACGK" reversible="false" fbc:upperFluxBound="cobra_default_ub" fbc:lowerFluxBound="cobra_default_lb">
        <listOfReactants>
          <speciesReference constant="true" species="M_acglu_c_" stoichiometry="1"/>
          <speciesReference constant="true" species="M_atp_c_" stoichiometry="1"/>
        </listOfReactants>
        <listOfProducts>
          <speciesReference constant="true" species="M_acg5p_c_" stoichiometry="1"/>
          <speciesReference constant="true" species="M_adp_c_" stoichiometry="1"/>
        </listOfProducts>
      </reaction>
      <reaction fast="false" id="R_ACGS" reversible="false" fbc:upperFluxBound="cobra_default_ub" fbc:lowerFluxBound="cobra_default_lb">
        <listOfReactants>
          <speciesReference constant="true" species="M_accoa_c_" stoichiometry="1"/>
          <speciesReference constant="true" species="M_glu_l_c_" stoichiometry="1"/>
        </listOfReactants>
        <listOfProducts>
          <speciesReference constant="true" species="M_acglu_c_" stoichiometry="1"/>
          <speciesReference constant="true" species="M_coa_c_" stoichiometry="1"/>
          <speciesReference constant="true" species="M_h_c_" stoichiometry="1"/>
        </listOfProducts>
      </reaction>
      <reaction fast="false" id="R_ACHBS" reversible="false" fbc:upperFluxBound="cobra_default_ub" fbc:lowerFluxBound="cobra_default_lb">
        <listOfReactants>
          <speciesReference constant="true" species="M_2obut_c_" stoichiometry="1"/>
          <speciesReference constant="true" species="M_h_c_" stoichiometry="1"/>
          <speciesReference constant="true" species="M_pyr_c_" stoichiometry="1"/>
        </listOfReactants>
        <listOfProducts>
          <speciesReference constant="true" species="M_2ahbut_c_" stoichiometry="1"/>
          <speciesReference constant="true" species="M_co2_c_" stoichiometry="1"/>
        </listOfProducts>
      </reaction>
      <reaction fast="false" id="R_ACKr" reversible="false" fbc:upperFluxBound="cobra_default_ub" fbc:lowerFluxBound="cobra_default_lb">
        <listOfReactants>
          <speciesReference constant="true" species="M_ac_c_" stoichiometry="1"/>
          <speciesReference constant="true" species="M_atp_c_" stoichiometry="1"/>
        </listOfReactants>
        <listOfProducts>
          <speciesReference constant="true" species="M_actp_c_" stoichiometry="1"/>
          <speciesReference constant="true" species="M_adp_c_" stoichiometry="1"/>
        </listOfProducts>
      </reaction>
      <reaction fast="false" id="R_REV_ACKr" reversible="false" fbc:upperFluxBound="cobra_default_ub" fbc:lowerFluxBound="cobra_default_lb">
        <listOfReactants>
          <speciesReference constant="true" species="M_actp_c_" stoichiometry="1"/>
          <speciesReference constant="true" species="M_adp_c_" stoichiometry="1"/>
        </listOfReactants>
        <listOfProducts>
          <speciesReference constant="true" species="M_ac_c_" stoichiometry="1"/>
          <speciesReference constant="true" species="M_atp_c_" stoichiometry="1"/>
        </listOfProducts>
      </reaction>
      <reaction fast="false" id="R_ACLS" reversible="false" fbc:upperFluxBound="cobra_default_ub" fbc:lowerFluxBound="cobra_default_lb">
        <listOfReactants>
          <speciesReference constant="true" species="M_h_c_" stoichiometry="1"/>
          <speciesReference constant="true" species="M_pyr_c_" stoichiometry="2"/>
        </listOfReactants>
        <listOfProducts>
          <speciesReference constant="true" species="M_alac_s_c_" stoichiometry="1"/>
          <speciesReference constant="true" species="M_co2_c_" stoichiometry="1"/>
        </listOfProducts>
      </reaction>
      <reaction fast="false" id="R_ACMAT1" reversible="false" fbc:upperFluxBound="cobra_default_ub" fbc:lowerFluxBound="cobra_default_lb">
        <listOfReactants>
          <speciesReference constant="true" species="M_acacp_c_" stoichiometry="1"/>
          <speciesReference constant="true" species="M_h_c_" stoichiometry="1"/>
          <speciesReference constant="true" species="M_malacp_c_" stoichiometry="1"/>
        </listOfReactants>
        <listOfProducts>
          <speciesReference constant="true" species="M_acp_c_" stoichiometry="1"/>
          <speciesReference constant="true" species="M_actacp_c_" stoichiometry="1"/>
          <speciesReference constant="true" species="M_co2_c_" stoichiometry="1"/>
        </listOfProducts>
      </reaction>
      <reaction fast="false" id="R_ACOAD10" reversible="false" fbc:upperFluxBound="cobra_default_ub" fbc:lowerFluxBound="cobra_default_lb">
        <listOfReactants>
          <speciesReference constant="true" species="M_2mbcoa_c_" stoichiometry="1"/>
          <speciesReference constant="true" species="M_fad_c_" stoichiometry="1"/>
        </listOfReactants>
        <listOfProducts>
          <speciesReference constant="true" species="M_2mb2coa_c_" stoichiometry="1"/>
          <speciesReference constant="true" species="M_fadh2_c_" stoichiometry="1"/>
        </listOfProducts>
      </reaction>
      <reaction fast="false" id="R_REV_ACOAD10" reversible="false" fbc:upperFluxBound="cobra_default_ub" fbc:lowerFluxBound="cobra_default_lb">
        <listOfReactants>
          <speciesReference constant="true" species="M_2mb2coa_c_" stoichiometry="1"/>
          <speciesReference constant="true" species="M_fadh2_c_" stoichiometry="1"/>
        </listOfReactants>
        <listOfProducts>
          <speciesReference constant="true" species="M_2mbcoa_c_" stoichiometry="1"/>
          <speciesReference constant="true" species="M_fad_c_" stoichiometry="1"/>
        </listOfProducts>
      </reaction>
      <reaction fast="false" id="R_ACOAD20" reversible="false" fbc:upperFluxBound="cobra_default_ub" fbc:lowerFluxBound="cobra_default_lb">
        <listOfReactants>
          <speciesReference constant="true" species="M_2mbcoa_c_" stoichiometry="2"/>
          <speciesReference constant="true" species="M_o2_c_" stoichiometry="1"/>
        </listOfReactants>
        <listOfProducts>
          <speciesReference constant="true" species="M_2mb2coa_c_" stoichiometry="2"/>
          <speciesReference constant="true" species="M_h2o_c_" stoichiometry="2"/>
        </listOfProducts>
      </reaction>
      <reaction fast="false" id="R_ACOAD8" reversible="false" fbc:upperFluxBound="cobra_default_ub" fbc:lowerFluxBound="cobra_default_lb">
        <listOfReactants>
          <speciesReference constant="true" species="M_fad_c_" stoichiometry="1"/>
          <speciesReference constant="true" species="M_ivcoa_c_" stoichiometry="1"/>
        </listOfReactants>
        <listOfProducts>
          <speciesReference constant="true" species="M_3mb2coa_c_" stoichiometry="1"/>
          <speciesReference constant="true" species="M_fadh2_c_" stoichiometry="1"/>
        </listOfProducts>
      </reaction>
      <reaction fast="false" id="R_ACODA" reversible="false" fbc:upperFluxBound="cobra_default_ub" fbc:lowerFluxBound="cobra_default_lb">
        <listOfReactants>
          <speciesReference constant="true" species="M_acorn_c_" stoichiometry="1"/>
          <speciesReference constant="true" species="M_h2o_c_" stoichiometry="1"/>
        </listOfReactants>
        <listOfProducts>
          <speciesReference constant="true" species="M_ac_c_" stoichiometry="1"/>
          <speciesReference constant="true" species="M_orn_l_c_" stoichiometry="1"/>
        </listOfProducts>
      </reaction>
      <reaction fast="false" id="R_ACONT" reversible="false" fbc:upperFluxBound="cobra_default_ub" fbc:lowerFluxBound="cobra_default_lb">
        <listOfReactants>
          <speciesReference constant="true" species="M_cit_c_" stoichiometry="1"/>
        </listOfReactants>
        <listOfProducts>
          <speciesReference constant="true" species="M_icit_c_" stoichiometry="1"/>
        </listOfProducts>
      </reaction>
      <reaction fast="false" id="R_REV_ACONT" reversible="false" fbc:upperFluxBound="cobra_default_ub" fbc:lowerFluxBound="cobra_default_lb">
        <listOfReactants>
          <speciesReference constant="true" species="M_icit_c_" stoichiometry="1"/>
        </listOfReactants>
        <listOfProducts>
          <speciesReference constant="true" species="M_cit_c_" stoichiometry="1"/>
        </listOfProducts>
      </reaction>
      <reaction fast="false" id="R_ACOTA" reversible="false" fbc:upperFluxBound="cobra_default_ub" fbc:lowerFluxBound="cobra_default_lb">
        <listOfReactants>
          <speciesReference constant="true" species="M_acorn_c_" stoichiometry="1"/>
          <speciesReference constant="true" species="M_akg_c_" stoichiometry="1"/>
        </listOfReactants>
        <listOfProducts>
          <speciesReference constant="true" species="M_acg5sa_c_" stoichiometry="1"/>
          <speciesReference constant="true" species="M_glu_l_c_" stoichiometry="1"/>
        </listOfProducts>
      </reaction>
      <reaction fast="false" id="R_REV_ACOTA" reversible="false" fbc:upperFluxBound="cobra_default_ub" fbc:lowerFluxBound="cobra_default_lb">
        <listOfReactants>
          <speciesReference constant="true" species="M_acg5sa_c_" stoichiometry="1"/>
          <speciesReference constant="true" species="M_glu_l_c_" stoichiometry="1"/>
        </listOfReactants>
        <listOfProducts>
          <speciesReference constant="true" species="M_acorn_c_" stoichiometry="1"/>
          <speciesReference constant="true" species="M_akg_c_" stoichiometry="1"/>
        </listOfProducts>
      </reaction>
      <reaction fast="false" id="R_ACS" reversible="false" fbc:upperFluxBound="cobra_default_ub" fbc:lowerFluxBound="cobra_default_lb">
        <listOfReactants>
          <speciesReference constant="true" species="M_ac_c_" stoichiometry="1"/>
          <speciesReference constant="true" species="M_atp_c_" stoichiometry="1"/>
          <speciesReference constant="true" species="M_coa_c_" stoichiometry="1"/>
        </listOfReactants>
        <listOfProducts>
          <speciesReference constant="true" species="M_accoa_c_" stoichiometry="1"/>
          <speciesReference constant="true" species="M_amp_c_" stoichiometry="1"/>
          <speciesReference constant="true" species="M_ppi_c_" stoichiometry="1"/>
        </listOfProducts>
      </reaction>
      <reaction fast="false" id="R_imo1063__T050" reversible="false" fbc:upperFluxBound="cobra_default_ub" fbc:lowerFluxBound="cobra_default_lb">
        <listOfReactants>
          <speciesReference constant="true" species="M_ac_e_" stoichiometry="1"/>
          <speciesReference constant="true" species="M_h_e_" stoichiometry="1"/>
        </listOfReactants>
        <listOfProducts>
          <speciesReference constant="true" species="M_ac_c_" stoichiometry="1"/>
          <speciesReference constant="true" species="M_h_c_" stoichiometry="1"/>
        </listOfProducts>
      </reaction>
      <reaction fast="false" id="R_REV_imo1063__T050" reversible="false" fbc:upperFluxBound="cobra_default_ub" fbc:lowerFluxBound="cobra_default_lb">
        <listOfReactants>
          <speciesReference constant="true" species="M_ac_c_" stoichiometry="1"/>
          <speciesReference constant="true" species="M_h_c_" stoichiometry="1"/>
        </listOfReactants>
        <listOfProducts>
          <speciesReference constant="true" species="M_ac_e_" stoichiometry="1"/>
          <speciesReference constant="true" species="M_h_e_" stoichiometry="1"/>
        </listOfProducts>
      </reaction>
      <reaction fast="false" id="R_ADA" reversible="false" fbc:upperFluxBound="cobra_default_ub" fbc:lowerFluxBound="cobra_default_lb">
        <listOfReactants>
          <speciesReference constant="true" species="M_adn_c_" stoichiometry="1"/>
          <speciesReference constant="true" species="M_h2o_c_" stoichiometry="1"/>
          <speciesReference constant="true" species="M_h_c_" stoichiometry="1"/>
        </listOfReactants>
        <listOfProducts>
          <speciesReference constant="true" species="M_ins_c_" stoichiometry="1"/>
          <speciesReference constant="true" species="M_nh4_c_" stoichiometry="1"/>
        </listOfProducts>
      </reaction>
      <reaction fast="false" id="R_ADCL" reversible="false" fbc:upperFluxBound="cobra_default_ub" fbc:lowerFluxBound="cobra_default_lb">
        <listOfReactants>
          <speciesReference constant="true" species="M_4adcho_c_" stoichiometry="1"/>
        </listOfReactants>
        <listOfProducts>
          <speciesReference constant="true" species="M_4abz_c_" stoichiometry="1"/>
          <speciesReference constant="true" species="M_h_c_" stoichiometry="1"/>
          <speciesReference constant="true" species="M_pyr_c_" stoichiometry="1"/>
        </listOfProducts>
      </reaction>
      <reaction fast="false" id="R_ADCS" reversible="false" fbc:upperFluxBound="cobra_default_ub" fbc:lowerFluxBound="cobra_default_lb">
        <listOfReactants>
          <speciesReference constant="true" species="M_chor_c_" stoichiometry="1"/>
          <speciesReference constant="true" species="M_gln_l_c_" stoichiometry="1"/>
        </listOfReactants>
        <listOfProducts>
          <speciesReference constant="true" species="M_4adcho_c_" stoichiometry="1"/>
          <speciesReference constant="true" species="M_glu_l_c_" stoichiometry="1"/>
        </listOfProducts>
      </reaction>
      <reaction fast="false" id="R_ADD" reversible="false" fbc:upperFluxBound="cobra_default_ub" fbc:lowerFluxBound="cobra_default_lb">
        <listOfReactants>
          <speciesReference constant="true" species="M_ade_c_" stoichiometry="1"/>
          <speciesReference constant="true" species="M_h2o_c_" stoichiometry="1"/>
          <speciesReference constant="true" species="M_h_c_" stoichiometry="1"/>
        </listOfReactants>
        <listOfProducts>
          <speciesReference constant="true" species="M_hxan_c_" stoichiometry="1"/>
          <speciesReference constant="true" species="M_nh4_c_" stoichiometry="1"/>
        </listOfProducts>
      </reaction>
      <reaction fast="false" id="R_ADICs" reversible="false" fbc:upperFluxBound="cobra_default_ub" fbc:lowerFluxBound="cobra_default_lb">
        <listOfReactants>
          <speciesReference constant="true" species="M_chor_c_" stoichiometry="1"/>
          <speciesReference constant="true" species="M_gln_l_c_" stoichiometry="1"/>
        </listOfReactants>
        <listOfProducts>
          <speciesReference constant="true" species="M_a4dic_c_" stoichiometry="1"/>
          <speciesReference constant="true" species="M_glu_l_c_" stoichiometry="1"/>
        </listOfProducts>
      </reaction>
      <reaction fast="false" id="R_ADK1" reversible="false" fbc:upperFluxBound="cobra_default_ub" fbc:lowerFluxBound="cobra_default_lb">
        <listOfReactants>
          <speciesReference constant="true" species="M_amp_c_" stoichiometry="1"/>
          <speciesReference constant="true" species="M_atp_c_" stoichiometry="1"/>
        </listOfReactants>
        <listOfProducts>
          <speciesReference constant="true" species="M_adp_c_" stoichiometry="2"/>
        </listOfProducts>
      </reaction>
      <reaction fast="false" id="R_REV_ADK1" reversible="false" fbc:upperFluxBound="cobra_default_ub" fbc:lowerFluxBound="cobra_default_lb">
        <listOfReactants>
          <speciesReference constant="true" species="M_adp_c_" stoichiometry="2"/>
        </listOfReactants>
        <listOfProducts>
          <speciesReference constant="true" species="M_amp_c_" stoichiometry="1"/>
          <speciesReference constant="true" species="M_atp_c_" stoichiometry="1"/>
        </listOfProducts>
      </reaction>
      <reaction fast="false" id="R_ADK3" reversible="false" fbc:upperFluxBound="cobra_default_ub" fbc:lowerFluxBound="cobra_default_lb">
        <listOfReactants>
          <speciesReference constant="true" species="M_amp_c_" stoichiometry="1"/>
          <speciesReference constant="true" species="M_gtp_c_" stoichiometry="1"/>
        </listOfReactants>
        <listOfProducts>
          <speciesReference constant="true" species="M_adp_c_" stoichiometry="1"/>
          <speciesReference constant="true" species="M_gdp_c_" stoichiometry="1"/>
        </listOfProducts>
      </reaction>
      <reaction fast="false" id="R_REV_ADK3" reversible="false" fbc:upperFluxBound="cobra_default_ub" fbc:lowerFluxBound="cobra_default_lb">
        <listOfReactants>
          <speciesReference constant="true" species="M_adp_c_" stoichiometry="1"/>
          <speciesReference constant="true" species="M_gdp_c_" stoichiometry="1"/>
        </listOfReactants>
        <listOfProducts>
          <speciesReference constant="true" species="M_amp_c_" stoichiometry="1"/>
          <speciesReference constant="true" species="M_gtp_c_" stoichiometry="1"/>
        </listOfProducts>
      </reaction>
      <reaction fast="false" id="R_ADMDC" reversible="false" fbc:upperFluxBound="cobra_default_ub" fbc:lowerFluxBound="cobra_default_lb">
        <listOfReactants>
          <speciesReference constant="true" species="M_amet_c_" stoichiometry="1"/>
          <speciesReference constant="true" species="M_h_c_" stoichiometry="1"/>
        </listOfReactants>
        <listOfProducts>
          <speciesReference constant="true" species="M_ametam_c_" stoichiometry="1"/>
          <speciesReference constant="true" species="M_co2_c_" stoichiometry="1"/>
        </listOfProducts>
      </reaction>
      <reaction fast="false" id="R_REV_ADMDC" reversible="false" fbc:upperFluxBound="cobra_default_ub" fbc:lowerFluxBound="cobra_default_lb">
        <listOfReactants>
          <speciesReference constant="true" species="M_ametam_c_" stoichiometry="1"/>
          <speciesReference constant="true" species="M_co2_c_" stoichiometry="1"/>
        </listOfReactants>
        <listOfProducts>
          <speciesReference constant="true" species="M_amet_c_" stoichiometry="1"/>
          <speciesReference constant="true" species="M_h_c_" stoichiometry="1"/>
        </listOfProducts>
      </reaction>
      <reaction fast="false" id="R_ADNK1" reversible="false" fbc:upperFluxBound="cobra_default_ub" fbc:lowerFluxBound="cobra_default_lb">
        <listOfReactants>
          <speciesReference constant="true" species="M_adn_c_" stoichiometry="1"/>
          <speciesReference constant="true" species="M_atp_c_" stoichiometry="1"/>
        </listOfReactants>
        <listOfProducts>
          <speciesReference constant="true" species="M_adp_c_" stoichiometry="1"/>
          <speciesReference constant="true" species="M_amp_c_" stoichiometry="1"/>
          <speciesReference constant="true" species="M_h_c_" stoichiometry="1"/>
        </listOfProducts>
      </reaction>
      <reaction fast="false" id="R_ADPT" reversible="false" fbc:upperFluxBound="cobra_default_ub" fbc:lowerFluxBound="cobra_default_lb">
        <listOfReactants>
          <speciesReference constant="true" species="M_ade_c_" stoichiometry="1"/>
          <speciesReference constant="true" species="M_prpp_c_" stoichiometry="1"/>
        </listOfReactants>
        <listOfProducts>
          <speciesReference constant="true" species="M_amp_c_" stoichiometry="1"/>
          <speciesReference constant="true" species="M_ppi_c_" stoichiometry="1"/>
        </listOfProducts>
      </reaction>
      <reaction fast="false" id="R_ADSK" reversible="false" fbc:upperFluxBound="cobra_default_ub" fbc:lowerFluxBound="cobra_default_lb">
        <listOfReactants>
          <speciesReference constant="true" species="M_aps_c_" stoichiometry="1"/>
          <speciesReference constant="true" species="M_atp_c_" stoichiometry="1"/>
        </listOfReactants>
        <listOfProducts>
          <speciesReference constant="true" species="M_adp_c_" stoichiometry="1"/>
          <speciesReference constant="true" species="M_h_c_" stoichiometry="1"/>
          <speciesReference constant="true" species="M_paps_c_" stoichiometry="1"/>
        </listOfProducts>
      </reaction>
      <reaction fast="false" id="R_ADSL1r" reversible="false" fbc:upperFluxBound="cobra_default_ub" fbc:lowerFluxBound="cobra_default_lb">
        <listOfReactants>
          <speciesReference constant="true" species="M_dcamp_c_" stoichiometry="1"/>
        </listOfReactants>
        <listOfProducts>
          <speciesReference constant="true" species="M_amp_c_" stoichiometry="1"/>
          <speciesReference constant="true" species="M_fum_c_" stoichiometry="1"/>
        </listOfProducts>
      </reaction>
      <reaction fast="false" id="R_REV_ADSL1r" reversible="false" fbc:upperFluxBound="cobra_default_ub" fbc:lowerFluxBound="cobra_default_lb">
        <listOfReactants>
          <speciesReference constant="true" species="M_amp_c_" stoichiometry="1"/>
          <speciesReference constant="true" species="M_fum_c_" stoichiometry="1"/>
        </listOfReactants>
        <listOfProducts>
          <speciesReference constant="true" species="M_dcamp_c_" stoichiometry="1"/>
        </listOfProducts>
      </reaction>
      <reaction fast="false" id="R_ADSL2r" reversible="false" fbc:upperFluxBound="cobra_default_ub" fbc:lowerFluxBound="cobra_default_lb">
        <listOfReactants>
          <speciesReference constant="true" species="M_25aics_c_" stoichiometry="1"/>
        </listOfReactants>
        <listOfProducts>
          <speciesReference constant="true" species="M_aicar_c_" stoichiometry="1"/>
          <speciesReference constant="true" species="M_fum_c_" stoichiometry="1"/>
        </listOfProducts>
      </reaction>
      <reaction fast="false" id="R_REV_ADSL2r" reversible="false" fbc:upperFluxBound="cobra_default_ub" fbc:lowerFluxBound="cobra_default_lb">
        <listOfReactants>
          <speciesReference constant="true" species="M_aicar_c_" stoichiometry="1"/>
          <speciesReference constant="true" species="M_fum_c_" stoichiometry="1"/>
        </listOfReactants>
        <listOfProducts>
          <speciesReference constant="true" species="M_25aics_c_" stoichiometry="1"/>
        </listOfProducts>
      </reaction>
      <reaction fast="false" id="R_ADSS_i" reversible="false" fbc:upperFluxBound="cobra_default_ub" fbc:lowerFluxBound="cobra_default_lb">
        <listOfReactants>
          <speciesReference constant="true" species="M_asp_l_c_" stoichiometry="1"/>
          <speciesReference constant="true" species="M_gtp_c_" stoichiometry="1"/>
          <speciesReference constant="true" species="M_imp_c_" stoichiometry="1"/>
        </listOfReactants>
        <listOfProducts>
          <speciesReference constant="true" species="M_dcamp_c_" stoichiometry="1"/>
          <speciesReference constant="true" species="M_gdp_c_" stoichiometry="1"/>
          <speciesReference constant="true" species="M_h_c_" stoichiometry="2"/>
          <speciesReference constant="true" species="M_pi_c_" stoichiometry="1"/>
        </listOfProducts>
      </reaction>
      <reaction fast="false" id="R_AGMHE" reversible="false" fbc:upperFluxBound="cobra_default_ub" fbc:lowerFluxBound="cobra_default_lb">
        <listOfReactants>
          <speciesReference constant="true" species="M_adphep_d_d_c_" stoichiometry="1"/>
        </listOfReactants>
        <listOfProducts>
          <speciesReference constant="true" species="M_adphep_l_d_c_" stoichiometry="1"/>
        </listOfProducts>
      </reaction>
      <reaction fast="false" id="R_AGMT" reversible="false" fbc:upperFluxBound="cobra_default_ub" fbc:lowerFluxBound="cobra_default_lb">
        <listOfReactants>
          <speciesReference constant="true" species="M_agm_c_" stoichiometry="1"/>
          <speciesReference constant="true" species="M_h2o_c_" stoichiometry="1"/>
        </listOfReactants>
        <listOfProducts>
          <speciesReference constant="true" species="M_ptrc_c_" stoichiometry="1"/>
          <speciesReference constant="true" species="M_urea_c_" stoichiometry="1"/>
        </listOfProducts>
      </reaction>
      <reaction fast="false" id="R_AGMTNDMN" reversible="false" fbc:upperFluxBound="cobra_default_ub" fbc:lowerFluxBound="cobra_default_lb">
        <listOfReactants>
          <speciesReference constant="true" species="M_agm_c_" stoichiometry="1"/>
          <speciesReference constant="true" species="M_h2o_c_" stoichiometry="1"/>
        </listOfReactants>
        <listOfProducts>
          <speciesReference constant="true" species="M_cbmps_c_" stoichiometry="1"/>
          <speciesReference constant="true" species="M_h_c_" stoichiometry="1"/>
          <speciesReference constant="true" species="M_nh3_c_" stoichiometry="1"/>
        </listOfProducts>
      </reaction>
      <reaction fast="false" id="R_AGPR" reversible="false" fbc:upperFluxBound="cobra_default_ub" fbc:lowerFluxBound="cobra_default_lb">
        <listOfReactants>
          <speciesReference constant="true" species="M_acg5sa_c_" stoichiometry="1"/>
          <speciesReference constant="true" species="M_nadp_c_" stoichiometry="1"/>
          <speciesReference constant="true" species="M_pi_c_" stoichiometry="1"/>
        </listOfReactants>
        <listOfProducts>
          <speciesReference constant="true" species="M_acg5p_c_" stoichiometry="1"/>
          <speciesReference constant="true" species="M_h_c_" stoichiometry="1"/>
          <speciesReference constant="true" species="M_nadph_c_" stoichiometry="1"/>
        </listOfProducts>
      </reaction>
      <reaction fast="false" id="R_REV_AGPR" reversible="false" fbc:upperFluxBound="cobra_default_ub" fbc:lowerFluxBound="cobra_default_lb">
        <listOfReactants>
          <speciesReference constant="true" species="M_acg5p_c_" stoichiometry="1"/>
          <speciesReference constant="true" species="M_h_c_" stoichiometry="1"/>
          <speciesReference constant="true" species="M_nadph_c_" stoichiometry="1"/>
        </listOfReactants>
        <listOfProducts>
          <speciesReference constant="true" species="M_acg5sa_c_" stoichiometry="1"/>
          <speciesReference constant="true" species="M_nadp_c_" stoichiometry="1"/>
          <speciesReference constant="true" species="M_pi_c_" stoichiometry="1"/>
        </listOfProducts>
      </reaction>
      <reaction fast="false" id="R_AHAI" reversible="false" fbc:upperFluxBound="cobra_default_ub" fbc:lowerFluxBound="cobra_default_lb">
        <listOfReactants>
          <speciesReference constant="true" species="M_alac_s_c_" stoichiometry="1"/>
          <speciesReference constant="true" species="M_h_c_" stoichiometry="1"/>
          <speciesReference constant="true" species="M_nadph_c_" stoichiometry="1"/>
        </listOfReactants>
        <listOfProducts>
          <speciesReference constant="true" species="M_23dhmb_c_" stoichiometry="1"/>
          <speciesReference constant="true" species="M_nadp_c_" stoichiometry="1"/>
        </listOfProducts>
      </reaction>
      <reaction fast="false" id="R_AHC" reversible="false" fbc:upperFluxBound="cobra_default_ub" fbc:lowerFluxBound="cobra_default_lb">
        <listOfReactants>
          <speciesReference constant="true" species="M_ahcys_c_" stoichiometry="1"/>
          <speciesReference constant="true" species="M_h2o_c_" stoichiometry="1"/>
        </listOfReactants>
        <listOfProducts>
          <speciesReference constant="true" species="M_adn_c_" stoichiometry="1"/>
          <speciesReference constant="true" species="M_hcys_l_c_" stoichiometry="1"/>
        </listOfProducts>
      </reaction>
      <reaction fast="false" id="R_REV_AHC" reversible="false" fbc:upperFluxBound="cobra_default_ub" fbc:lowerFluxBound="cobra_default_lb">
        <listOfReactants>
          <speciesReference constant="true" species="M_adn_c_" stoichiometry="1"/>
          <speciesReference constant="true" species="M_hcys_l_c_" stoichiometry="1"/>
        </listOfReactants>
        <listOfProducts>
          <speciesReference constant="true" species="M_ahcys_c_" stoichiometry="1"/>
          <speciesReference constant="true" species="M_h2o_c_" stoichiometry="1"/>
        </listOfProducts>
      </reaction>
      <reaction fast="false" id="R_AHMMPS" reversible="false" fbc:upperFluxBound="cobra_default_ub" fbc:lowerFluxBound="cobra_default_lb">
        <listOfReactants>
          <speciesReference constant="true" species="M_air_c_" stoichiometry="1"/>
          <speciesReference constant="true" species="M_h2o_c_" stoichiometry="1"/>
        </listOfReactants>
        <listOfProducts>
          <speciesReference constant="true" species="M_4ahmmp_c_" stoichiometry="1"/>
          <speciesReference constant="true" species="M_gcald_c_" stoichiometry="1"/>
          <speciesReference constant="true" species="M_o2_c_" stoichiometry="0.5"/>
          <speciesReference constant="true" species="M_pi_c_" stoichiometry="1"/>
        </listOfProducts>
      </reaction>
      <reaction fast="false" id="R_AICART" reversible="false" fbc:upperFluxBound="cobra_default_ub" fbc:lowerFluxBound="cobra_default_lb">
        <listOfReactants>
          <speciesReference constant="true" species="M_10fthf_c_" stoichiometry="1"/>
          <speciesReference constant="true" species="M_aicar_c_" stoichiometry="1"/>
        </listOfReactants>
        <listOfProducts>
          <speciesReference constant="true" species="M_fprica_c_" stoichiometry="1"/>
          <speciesReference constant="true" species="M_thf_c_" stoichiometry="1"/>
        </listOfProducts>
      </reaction>
      <reaction fast="false" id="R_REV_AICART" reversible="false" fbc:upperFluxBound="cobra_default_ub" fbc:lowerFluxBound="cobra_default_lb">
        <listOfReactants>
          <speciesReference constant="true" species="M_fprica_c_" stoichiometry="1"/>
          <speciesReference constant="true" species="M_thf_c_" stoichiometry="1"/>
        </listOfReactants>
        <listOfProducts>
          <speciesReference constant="true" species="M_10fthf_c_" stoichiometry="1"/>
          <speciesReference constant="true" species="M_aicar_c_" stoichiometry="1"/>
        </listOfProducts>
      </reaction>
      <reaction fast="false" id="R_AIRC1" reversible="false" fbc:upperFluxBound="cobra_default_ub" fbc:lowerFluxBound="cobra_default_lb">
        <listOfReactants>
          <speciesReference constant="true" species="M_air_c_" stoichiometry="1"/>
          <speciesReference constant="true" species="M_atp_c_" stoichiometry="1"/>
          <speciesReference constant="true" species="M_co2_c_" stoichiometry="1"/>
          <speciesReference constant="true" species="M_h2o_c_" stoichiometry="1"/>
        </listOfReactants>
        <listOfProducts>
          <speciesReference constant="true" species="M_5aizc_c_" stoichiometry="1"/>
          <speciesReference constant="true" species="M_adp_c_" stoichiometry="1"/>
          <speciesReference constant="true" species="M_h_c_" stoichiometry="2"/>
          <speciesReference constant="true" species="M_pi_c_" stoichiometry="1"/>
        </listOfProducts>
      </reaction>
      <reaction fast="false" id="R_AIRCr" reversible="false" fbc:upperFluxBound="cobra_default_ub" fbc:lowerFluxBound="cobra_default_lb">
        <listOfReactants>
          <speciesReference constant="true" species="M_air_c_" stoichiometry="1"/>
          <speciesReference constant="true" species="M_co2_c_" stoichiometry="1"/>
        </listOfReactants>
        <listOfProducts>
          <speciesReference constant="true" species="M_5aizc_c_" stoichiometry="1"/>
          <speciesReference constant="true" species="M_h_c_" stoichiometry="1"/>
        </listOfProducts>
      </reaction>
      <reaction fast="false" id="R_REV_AIRCr" reversible="false" fbc:upperFluxBound="cobra_default_ub" fbc:lowerFluxBound="cobra_default_lb">
        <listOfReactants>
          <speciesReference constant="true" species="M_5aizc_c_" stoichiometry="1"/>
          <speciesReference constant="true" species="M_h_c_" stoichiometry="1"/>
        </listOfReactants>
        <listOfProducts>
          <speciesReference constant="true" species="M_air_c_" stoichiometry="1"/>
          <speciesReference constant="true" species="M_co2_c_" stoichiometry="1"/>
        </listOfProducts>
      </reaction>
      <reaction fast="false" id="R_AKGD" reversible="false" fbc:upperFluxBound="cobra_default_ub" fbc:lowerFluxBound="cobra_default_lb">
        <listOfReactants>
          <speciesReference constant="true" species="M_akg_c_" stoichiometry="1"/>
          <speciesReference constant="true" species="M_coa_c_" stoichiometry="1"/>
          <speciesReference constant="true" species="M_nad_c_" stoichiometry="1"/>
        </listOfReactants>
        <listOfProducts>
          <speciesReference constant="true" species="M_co2_c_" stoichiometry="1"/>
          <speciesReference constant="true" species="M_nadh_c_" stoichiometry="1"/>
          <speciesReference constant="true" species="M_succoa_c_" stoichiometry="1"/>
        </listOfProducts>
      </reaction>
      <reaction fast="false" id="R_imo1063__T086" reversible="false" fbc:upperFluxBound="cobra_default_ub" fbc:lowerFluxBound="cobra_default_lb">
        <listOfReactants>
          <speciesReference constant="true" species="M_akg_e_" stoichiometry="1"/>
          <speciesReference constant="true" species="M_h_e_" stoichiometry="1"/>
        </listOfReactants>
        <listOfProducts>
          <speciesReference constant="true" species="M_akg_c_" stoichiometry="1"/>
          <speciesReference constant="true" species="M_h_c_" stoichiometry="1"/>
        </listOfProducts>
      </reaction>
      <reaction fast="false" id="R_AKP1" reversible="false" fbc:upperFluxBound="cobra_default_ub" fbc:lowerFluxBound="cobra_default_lb">
        <listOfReactants>
          <speciesReference constant="true" species="M_ahdt_c_" stoichiometry="1"/>
          <speciesReference constant="true" species="M_h2o_c_" stoichiometry="3"/>
        </listOfReactants>
        <listOfProducts>
          <speciesReference constant="true" species="M_dhnpt_c_" stoichiometry="1"/>
          <speciesReference constant="true" species="M_h_c_" stoichiometry="2"/>
          <speciesReference constant="true" species="M_pi_c_" stoichiometry="3"/>
        </listOfProducts>
      </reaction>
      <reaction fast="false" id="R_imo1063__T088" reversible="false" fbc:upperFluxBound="cobra_default_ub" fbc:lowerFluxBound="cobra_default_lb">
        <listOfReactants>
          <speciesReference constant="true" species="M_ala_d_c_" stoichiometry="1"/>
        </listOfReactants>
        <listOfProducts>
          <speciesReference constant="true" species="M_ala_d_e_" stoichiometry="1"/>
        </listOfProducts>
      </reaction>
      <reaction fast="false" id="R_imo1063__T089" reversible="false" fbc:upperFluxBound="cobra_default_ub" fbc:lowerFluxBound="cobra_default_lb">
        <listOfReactants>
          <speciesReference constant="true" species="M_ala_l_e_" stoichiometry="1"/>
          <speciesReference constant="true" species="M_atp_c_" stoichiometry="1"/>
          <speciesReference constant="true" species="M_h2o_c_" stoichiometry="1"/>
        </listOfReactants>
        <listOfProducts>
          <speciesReference constant="true" species="M_adp_c_" stoichiometry="1"/>
          <speciesReference constant="true" species="M_ala_l_c_" stoichiometry="1"/>
          <speciesReference constant="true" species="M_h_c_" stoichiometry="1"/>
          <speciesReference constant="true" species="M_pi_c_" stoichiometry="1"/>
        </listOfProducts>
      </reaction>
      <reaction fast="false" id="R_ALAALA" reversible="false" fbc:upperFluxBound="cobra_default_ub" fbc:lowerFluxBound="cobra_default_lb">
        <listOfReactants>
          <speciesReference constant="true" species="M_ala_d_c_" stoichiometry="2"/>
          <speciesReference constant="true" species="M_atp_c_" stoichiometry="1"/>
        </listOfReactants>
        <listOfProducts>
          <speciesReference constant="true" species="M_adp_c_" stoichiometry="1"/>
          <speciesReference constant="true" species="M_alaala_c_" stoichiometry="1"/>
          <speciesReference constant="true" species="M_h_c_" stoichiometry="1"/>
          <speciesReference constant="true" species="M_pi_c_" stoichiometry="1"/>
        </listOfProducts>
      </reaction>
      <reaction fast="false" id="R_REV_ALAALA" reversible="false" fbc:upperFluxBound="cobra_default_ub" fbc:lowerFluxBound="cobra_default_lb">
        <listOfReactants>
          <speciesReference constant="true" species="M_adp_c_" stoichiometry="1"/>
          <speciesReference constant="true" species="M_alaala_c_" stoichiometry="1"/>
          <speciesReference constant="true" species="M_h_c_" stoichiometry="1"/>
          <speciesReference constant="true" species="M_pi_c_" stoichiometry="1"/>
        </listOfReactants>
        <listOfProducts>
          <speciesReference constant="true" species="M_ala_d_c_" stoichiometry="2"/>
          <speciesReference constant="true" species="M_atp_c_" stoichiometry="1"/>
        </listOfProducts>
      </reaction>
      <reaction fast="false" id="R_ALAR" reversible="false" fbc:upperFluxBound="cobra_default_ub" fbc:lowerFluxBound="cobra_default_lb">
        <listOfReactants>
          <speciesReference constant="true" species="M_ala_l_c_" stoichiometry="1"/>
        </listOfReactants>
        <listOfProducts>
          <speciesReference constant="true" species="M_ala_d_c_" stoichiometry="1"/>
        </listOfProducts>
      </reaction>
      <reaction fast="false" id="R_REV_ALAR" reversible="false" fbc:upperFluxBound="cobra_default_ub" fbc:lowerFluxBound="cobra_default_lb">
        <listOfReactants>
          <speciesReference constant="true" species="M_ala_d_c_" stoichiometry="1"/>
        </listOfReactants>
        <listOfProducts>
          <speciesReference constant="true" species="M_ala_l_c_" stoichiometry="1"/>
        </listOfProducts>
      </reaction>
      <reaction fast="false" id="R_imo1063__T094" reversible="false" fbc:upperFluxBound="cobra_default_ub" fbc:lowerFluxBound="cobra_default_lb">
        <listOfReactants>
          <speciesReference constant="true" species="M_ala_l_e_" stoichiometry="1"/>
          <speciesReference constant="true" species="M_na1_e_" stoichiometry="1"/>
        </listOfReactants>
        <listOfProducts>
          <speciesReference constant="true" species="M_ala_l_c_" stoichiometry="1"/>
          <speciesReference constant="true" species="M_na1_c_" stoichiometry="1"/>
        </listOfProducts>
      </reaction>
      <reaction fast="false" id="R_REV_imo1063__T094" reversible="false" fbc:upperFluxBound="cobra_default_ub" fbc:lowerFluxBound="cobra_default_lb">
        <listOfReactants>
          <speciesReference constant="true" species="M_ala_l_c_" stoichiometry="1"/>
          <speciesReference constant="true" species="M_na1_c_" stoichiometry="1"/>
        </listOfReactants>
        <listOfProducts>
          <speciesReference constant="true" species="M_ala_l_e_" stoichiometry="1"/>
          <speciesReference constant="true" species="M_na1_e_" stoichiometry="1"/>
        </listOfProducts>
      </reaction>
      <reaction fast="false" id="R_ALATA_G2" reversible="false" fbc:upperFluxBound="cobra_default_ub" fbc:lowerFluxBound="cobra_default_lb">
        <listOfReactants>
          <speciesReference constant="true" species="M_glu_l_c_" stoichiometry="1"/>
          <speciesReference constant="true" species="M_pydx5p_c_" stoichiometry="1"/>
        </listOfReactants>
        <listOfProducts>
          <speciesReference constant="true" species="M_akg_c_" stoichiometry="1"/>
          <speciesReference constant="true" species="M_pyam5p_c_" stoichiometry="1"/>
        </listOfProducts>
      </reaction>
      <reaction fast="false" id="R_ALATA_L" reversible="false" fbc:upperFluxBound="cobra_default_ub" fbc:lowerFluxBound="cobra_default_lb">
        <listOfReactants>
          <speciesReference constant="true" species="M_akg_c_" stoichiometry="1"/>
          <speciesReference constant="true" species="M_ala_l_c_" stoichiometry="1"/>
        </listOfReactants>
        <listOfProducts>
          <speciesReference constant="true" species="M_glu_l_c_" stoichiometry="1"/>
          <speciesReference constant="true" species="M_pyr_c_" stoichiometry="1"/>
        </listOfProducts>
      </reaction>
      <reaction fast="false" id="R_REV_ALATA_L" reversible="false" fbc:upperFluxBound="cobra_default_ub" fbc:lowerFluxBound="cobra_default_lb">
        <listOfReactants>
          <speciesReference constant="true" species="M_glu_l_c_" stoichiometry="1"/>
          <speciesReference constant="true" species="M_pyr_c_" stoichiometry="1"/>
        </listOfReactants>
        <listOfProducts>
          <speciesReference constant="true" species="M_akg_c_" stoichiometry="1"/>
          <speciesReference constant="true" species="M_ala_l_c_" stoichiometry="1"/>
        </listOfProducts>
      </reaction>
      <reaction fast="false" id="R_ALATA_L2" reversible="false" fbc:upperFluxBound="cobra_default_ub" fbc:lowerFluxBound="cobra_default_lb">
        <listOfReactants>
          <speciesReference constant="true" species="M_ala_l_c_" stoichiometry="1"/>
          <speciesReference constant="true" species="M_pydx5p_c_" stoichiometry="1"/>
        </listOfReactants>
        <listOfProducts>
          <speciesReference constant="true" species="M_pyam5p_c_" stoichiometry="1"/>
          <speciesReference constant="true" species="M_pyr_c_" stoichiometry="1"/>
        </listOfProducts>
      </reaction>
      <reaction fast="false" id="R_ALCDUBQ8" reversible="false" fbc:upperFluxBound="cobra_default_ub" fbc:lowerFluxBound="cobra_default_lb">
        <listOfReactants>
          <speciesReference constant="true" species="M_etoh_c_" stoichiometry="1"/>
          <speciesReference constant="true" species="M_pqq_c_" stoichiometry="1"/>
        </listOfReactants>
        <listOfProducts>
          <speciesReference constant="true" species="M_acald_c_" stoichiometry="1"/>
          <speciesReference constant="true" species="M_pqqh2_c_" stoichiometry="1"/>
        </listOfProducts>
      </reaction>
      <reaction fast="false" id="R_REV_ALCDUBQ8" reversible="false" fbc:upperFluxBound="cobra_default_ub" fbc:lowerFluxBound="cobra_default_lb">
        <listOfReactants>
          <speciesReference constant="true" species="M_acald_c_" stoichiometry="1"/>
          <speciesReference constant="true" species="M_pqqh2_c_" stoichiometry="1"/>
        </listOfReactants>
        <listOfProducts>
          <speciesReference constant="true" species="M_etoh_c_" stoichiometry="1"/>
          <speciesReference constant="true" species="M_pqq_c_" stoichiometry="1"/>
        </listOfProducts>
      </reaction>
      <reaction fast="false" id="R_ALDD2x" reversible="false" fbc:upperFluxBound="cobra_default_ub" fbc:lowerFluxBound="cobra_default_lb">
        <listOfReactants>
          <speciesReference constant="true" species="M_acald_c_" stoichiometry="1"/>
          <speciesReference constant="true" species="M_h2o_c_" stoichiometry="1"/>
          <speciesReference constant="true" species="M_nad_c_" stoichiometry="1"/>
        </listOfReactants>
        <listOfProducts>
          <speciesReference constant="true" species="M_ac_c_" stoichiometry="1"/>
          <speciesReference constant="true" species="M_h_c_" stoichiometry="2"/>
          <speciesReference constant="true" species="M_nadh_c_" stoichiometry="1"/>
        </listOfProducts>
      </reaction>
      <reaction fast="false" id="R_REV_ALDD2x" reversible="false" fbc:upperFluxBound="cobra_default_ub" fbc:lowerFluxBound="cobra_default_lb">
        <listOfReactants>
          <speciesReference constant="true" species="M_ac_c_" stoichiometry="1"/>
          <speciesReference constant="true" species="M_h_c_" stoichiometry="2"/>
          <speciesReference constant="true" species="M_nadh_c_" stoichiometry="1"/>
        </listOfReactants>
        <listOfProducts>
          <speciesReference constant="true" species="M_acald_c_" stoichiometry="1"/>
          <speciesReference constant="true" species="M_h2o_c_" stoichiometry="1"/>
          <speciesReference constant="true" species="M_nad_c_" stoichiometry="1"/>
        </listOfProducts>
      </reaction>
      <reaction fast="false" id="R_ALGD" reversible="false" fbc:upperFluxBound="cobra_default_ub" fbc:lowerFluxBound="cobra_default_lb">
        <listOfReactants>
          <speciesReference constant="true" species="M_gdpman_c_" stoichiometry="1"/>
          <speciesReference constant="true" species="M_h2o_c_" stoichiometry="1"/>
          <speciesReference constant="true" species="M_nad_c_" stoichiometry="2"/>
        </listOfReactants>
        <listOfProducts>
          <speciesReference constant="true" species="M_gdpmanur_c_" stoichiometry="1"/>
          <speciesReference constant="true" species="M_h_c_" stoichiometry="3"/>
          <speciesReference constant="true" species="M_nadh_c_" stoichiometry="2"/>
        </listOfProducts>
      </reaction>
      <reaction fast="false" id="R_REV_ALGD" reversible="false" fbc:upperFluxBound="cobra_default_ub" fbc:lowerFluxBound="cobra_default_lb">
        <listOfReactants>
          <speciesReference constant="true" species="M_gdpmanur_c_" stoichiometry="1"/>
          <speciesReference constant="true" species="M_h_c_" stoichiometry="3"/>
          <speciesReference constant="true" species="M_nadh_c_" stoichiometry="2"/>
        </listOfReactants>
        <listOfProducts>
          <speciesReference constant="true" species="M_gdpman_c_" stoichiometry="1"/>
          <speciesReference constant="true" species="M_h2o_c_" stoichiometry="1"/>
          <speciesReference constant="true" species="M_nad_c_" stoichiometry="2"/>
        </listOfProducts>
      </reaction>
      <reaction fast="false" id="R_imo1063__T106" reversible="false" fbc:upperFluxBound="cobra_default_ub" fbc:lowerFluxBound="cobra_default_lb">
        <listOfReactants>
          <speciesReference constant="true" species="M_algna_c_" stoichiometry="1"/>
        </listOfReactants>
        <listOfProducts>
          <speciesReference constant="true" species="M_algna_e_" stoichiometry="1"/>
        </listOfProducts>
      </reaction>
      <reaction fast="false" id="R_ALGLi" reversible="false" fbc:upperFluxBound="cobra_default_ub" fbc:lowerFluxBound="cobra_default_lb">
        <listOfReactants>
          <speciesReference constant="true" species="M_gdpmanur_c_" stoichiometry="2"/>
        </listOfReactants>
        <listOfProducts>
          <speciesReference constant="true" species="M_algn_c_" stoichiometry="1"/>
          <speciesReference constant="true" species="M_gdp_c_" stoichiometry="2"/>
        </listOfProducts>
      </reaction>
      <reaction fast="false" id="R_ALGNA" reversible="false" fbc:upperFluxBound="cobra_default_ub" fbc:lowerFluxBound="cobra_default_lb">
        <listOfReactants>
          <speciesReference constant="true" species="M_acacp_c_" stoichiometry="1"/>
          <speciesReference constant="true" species="M_algne_c_" stoichiometry="1"/>
        </listOfReactants>
        <listOfProducts>
          <speciesReference constant="true" species="M_acp_c_" stoichiometry="1"/>
          <speciesReference constant="true" species="M_algna_c_" stoichiometry="1"/>
        </listOfProducts>
      </reaction>
      <reaction fast="false" id="R_ALGNE" reversible="false" fbc:upperFluxBound="cobra_default_ub" fbc:lowerFluxBound="cobra_default_lb">
        <listOfReactants>
          <speciesReference constant="true" species="M_algn_c_" stoichiometry="1"/>
        </listOfReactants>
        <listOfProducts>
          <speciesReference constant="true" species="M_algne_c_" stoichiometry="1"/>
        </listOfProducts>
      </reaction>
      <reaction fast="false" id="R_ALLTAH" reversible="false" fbc:upperFluxBound="cobra_default_ub" fbc:lowerFluxBound="cobra_default_lb">
        <listOfReactants>
          <speciesReference constant="true" species="M_alltt_c_" stoichiometry="1"/>
          <speciesReference constant="true" species="M_h2o_c_" stoichiometry="1"/>
        </listOfReactants>
        <listOfProducts>
          <speciesReference constant="true" species="M_urdglyc_c_" stoichiometry="1"/>
          <speciesReference constant="true" species="M_urea_c_" stoichiometry="1"/>
        </listOfProducts>
      </reaction>
      <reaction fast="false" id="R_imo1063__T112" reversible="false" fbc:upperFluxBound="cobra_default_ub" fbc:lowerFluxBound="cobra_default_lb">
        <listOfReactants>
          <speciesReference constant="true" species="M_alltn_e_" stoichiometry="1"/>
          <speciesReference constant="true" species="M_h_e_" stoichiometry="1"/>
        </listOfReactants>
        <listOfProducts>
          <speciesReference constant="true" species="M_alltn_c_" stoichiometry="1"/>
          <speciesReference constant="true" species="M_h_c_" stoichiometry="1"/>
        </listOfProducts>
      </reaction>
      <reaction fast="false" id="R_REV_imo1063__T112" reversible="false" fbc:upperFluxBound="cobra_default_ub" fbc:lowerFluxBound="cobra_default_lb">
        <listOfReactants>
          <speciesReference constant="true" species="M_alltn_c_" stoichiometry="1"/>
          <speciesReference constant="true" species="M_h_c_" stoichiometry="1"/>
        </listOfReactants>
        <listOfProducts>
          <speciesReference constant="true" species="M_alltn_e_" stoichiometry="1"/>
          <speciesReference constant="true" species="M_h_e_" stoichiometry="1"/>
        </listOfProducts>
      </reaction>
      <reaction fast="false" id="R_AMPN" reversible="false" fbc:upperFluxBound="cobra_default_ub" fbc:lowerFluxBound="cobra_default_lb">
        <listOfReactants>
          <speciesReference constant="true" species="M_amp_c_" stoichiometry="1"/>
          <speciesReference constant="true" species="M_h2o_c_" stoichiometry="1"/>
        </listOfReactants>
        <listOfProducts>
          <speciesReference constant="true" species="M_ade_c_" stoichiometry="1"/>
          <speciesReference constant="true" species="M_r5p_c_" stoichiometry="1"/>
        </listOfProducts>
      </reaction>
      <reaction fast="false" id="R_ANPRT" reversible="false" fbc:upperFluxBound="cobra_default_ub" fbc:lowerFluxBound="cobra_default_lb">
        <listOfReactants>
          <speciesReference constant="true" species="M_anth_c_" stoichiometry="1"/>
          <speciesReference constant="true" species="M_prpp_c_" stoichiometry="1"/>
        </listOfReactants>
        <listOfProducts>
          <speciesReference constant="true" species="M_ppi_c_" stoichiometry="1"/>
          <speciesReference constant="true" species="M_pran_c_" stoichiometry="1"/>
        </listOfProducts>
      </reaction>
      <reaction fast="false" id="R_ANS1" reversible="false" fbc:upperFluxBound="cobra_default_ub" fbc:lowerFluxBound="cobra_default_lb">
        <listOfReactants>
          <speciesReference constant="true" species="M_chor_c_" stoichiometry="1"/>
          <speciesReference constant="true" species="M_gln_l_c_" stoichiometry="1"/>
        </listOfReactants>
        <listOfProducts>
          <speciesReference constant="true" species="M_anth_c_" stoichiometry="1"/>
          <speciesReference constant="true" species="M_glu_l_c_" stoichiometry="1"/>
          <speciesReference constant="true" species="M_h_c_" stoichiometry="1"/>
          <speciesReference constant="true" species="M_pyr_c_" stoichiometry="1"/>
        </listOfProducts>
      </reaction>
      <reaction fast="false" id="R_APRAUR" reversible="false" fbc:upperFluxBound="cobra_default_ub" fbc:lowerFluxBound="cobra_default_lb">
        <listOfReactants>
          <speciesReference constant="true" species="M_5apru_c_" stoichiometry="1"/>
          <speciesReference constant="true" species="M_h_c_" stoichiometry="1"/>
          <speciesReference constant="true" species="M_nadph_c_" stoichiometry="1"/>
        </listOfReactants>
        <listOfProducts>
          <speciesReference constant="true" species="M_5aprbu_c_" stoichiometry="1"/>
          <speciesReference constant="true" species="M_nadp_c_" stoichiometry="1"/>
        </listOfProducts>
      </reaction>
      <reaction fast="false" id="R_imo1063__T118" reversible="false" fbc:upperFluxBound="cobra_default_ub" fbc:lowerFluxBound="cobra_default_lb">
        <listOfReactants>
          <speciesReference constant="true" species="M_arg_l_e_" stoichiometry="1"/>
          <speciesReference constant="true" species="M_atp_c_" stoichiometry="1"/>
          <speciesReference constant="true" species="M_h2o_c_" stoichiometry="1"/>
        </listOfReactants>
        <listOfProducts>
          <speciesReference constant="true" species="M_adp_c_" stoichiometry="1"/>
          <speciesReference constant="true" species="M_arg_l_c_" stoichiometry="1"/>
          <speciesReference constant="true" species="M_h_c_" stoichiometry="1"/>
          <speciesReference constant="true" species="M_pi_c_" stoichiometry="1"/>
        </listOfProducts>
      </reaction>
      <reaction fast="false" id="R_imo1063__T119" reversible="false" fbc:upperFluxBound="cobra_default_ub" fbc:lowerFluxBound="cobra_default_lb">
        <listOfReactants>
          <speciesReference constant="true" species="M_agm_c_" stoichiometry="1"/>
          <speciesReference constant="true" species="M_arg_l_e_" stoichiometry="1"/>
        </listOfReactants>
        <listOfProducts>
          <speciesReference constant="true" species="M_agm_e_" stoichiometry="1"/>
          <speciesReference constant="true" species="M_arg_l_c_" stoichiometry="1"/>
        </listOfProducts>
      </reaction>
      <reaction fast="false" id="R_REV_imo1063__T119" reversible="false" fbc:upperFluxBound="cobra_default_ub" fbc:lowerFluxBound="cobra_default_lb">
        <listOfReactants>
          <speciesReference constant="true" species="M_agm_e_" stoichiometry="1"/>
          <speciesReference constant="true" species="M_arg_l_c_" stoichiometry="1"/>
        </listOfReactants>
        <listOfProducts>
          <speciesReference constant="true" species="M_agm_c_" stoichiometry="1"/>
          <speciesReference constant="true" species="M_arg_l_e_" stoichiometry="1"/>
        </listOfProducts>
      </reaction>
      <reaction fast="false" id="R_ARGDC" reversible="false" fbc:upperFluxBound="cobra_default_ub" fbc:lowerFluxBound="cobra_default_lb">
        <listOfReactants>
          <speciesReference constant="true" species="M_arg_l_c_" stoichiometry="1"/>
          <speciesReference constant="true" species="M_h_c_" stoichiometry="1"/>
        </listOfReactants>
        <listOfProducts>
          <speciesReference constant="true" species="M_agm_c_" stoichiometry="1"/>
          <speciesReference constant="true" species="M_co2_c_" stoichiometry="1"/>
        </listOfProducts>
      </reaction>
      <reaction fast="false" id="R_ARGDE" reversible="false" fbc:upperFluxBound="cobra_default_ub" fbc:lowerFluxBound="cobra_default_lb">
        <listOfReactants>
          <speciesReference constant="true" species="M_arg_l_c_" stoichiometry="1"/>
          <speciesReference constant="true" species="M_h2o_c_" stoichiometry="1"/>
        </listOfReactants>
        <listOfProducts>
          <speciesReference constant="true" species="M_citr_l_c_" stoichiometry="1"/>
          <speciesReference constant="true" species="M_h_c_" stoichiometry="1"/>
          <speciesReference constant="true" species="M_nh3_c_" stoichiometry="1"/>
        </listOfProducts>
      </reaction>
      <reaction fast="false" id="R_REV_ARGDE" reversible="false" fbc:upperFluxBound="cobra_default_ub" fbc:lowerFluxBound="cobra_default_lb">
        <listOfReactants>
          <speciesReference constant="true" species="M_citr_l_c_" stoichiometry="1"/>
          <speciesReference constant="true" species="M_h_c_" stoichiometry="1"/>
          <speciesReference constant="true" species="M_nh3_c_" stoichiometry="1"/>
        </listOfReactants>
        <listOfProducts>
          <speciesReference constant="true" species="M_arg_l_c_" stoichiometry="1"/>
          <speciesReference constant="true" species="M_h2o_c_" stoichiometry="1"/>
        </listOfProducts>
      </reaction>
      <reaction fast="false" id="R_ARGN" reversible="false" fbc:upperFluxBound="cobra_default_ub" fbc:lowerFluxBound="cobra_default_lb">
        <listOfReactants>
          <speciesReference constant="true" species="M_arg_l_c_" stoichiometry="1"/>
          <speciesReference constant="true" species="M_h2o_c_" stoichiometry="1"/>
        </listOfReactants>
        <listOfProducts>
          <speciesReference constant="true" species="M_orn_l_c_" stoichiometry="1"/>
          <speciesReference constant="true" species="M_urea_c_" stoichiometry="1"/>
        </listOfProducts>
      </reaction>
      <reaction fast="false" id="R_imo1063__T125" reversible="false" fbc:upperFluxBound="cobra_default_ub" fbc:lowerFluxBound="cobra_default_lb">
        <listOfReactants>
          <speciesReference constant="true" species="M_arg_l_e_" stoichiometry="1"/>
          <speciesReference constant="true" species="M_orn_l_c_" stoichiometry="1"/>
        </listOfReactants>
        <listOfProducts>
          <speciesReference constant="true" species="M_arg_l_c_" stoichiometry="1"/>
          <speciesReference constant="true" species="M_orn_l_e_" stoichiometry="1"/>
        </listOfProducts>
      </reaction>
      <reaction fast="false" id="R_REV_imo1063__T125" reversible="false" fbc:upperFluxBound="cobra_default_ub" fbc:lowerFluxBound="cobra_default_lb">
        <listOfReactants>
          <speciesReference constant="true" species="M_arg_l_c_" stoichiometry="1"/>
          <speciesReference constant="true" species="M_orn_l_e_" stoichiometry="1"/>
        </listOfReactants>
        <listOfProducts>
          <speciesReference constant="true" species="M_arg_l_e_" stoichiometry="1"/>
          <speciesReference constant="true" species="M_orn_l_c_" stoichiometry="1"/>
        </listOfProducts>
      </reaction>
      <reaction fast="false" id="R_ARGSL" reversible="false" fbc:upperFluxBound="cobra_default_ub" fbc:lowerFluxBound="cobra_default_lb">
        <listOfReactants>
          <speciesReference constant="true" species="M_argsuc_c_" stoichiometry="1"/>
        </listOfReactants>
        <listOfProducts>
          <speciesReference constant="true" species="M_arg_l_c_" stoichiometry="1"/>
          <speciesReference constant="true" species="M_fum_c_" stoichiometry="1"/>
        </listOfProducts>
      </reaction>
      <reaction fast="false" id="R_REV_ARGSL" reversible="false" fbc:upperFluxBound="cobra_default_ub" fbc:lowerFluxBound="cobra_default_lb">
        <listOfReactants>
          <speciesReference constant="true" species="M_arg_l_c_" stoichiometry="1"/>
          <speciesReference constant="true" species="M_fum_c_" stoichiometry="1"/>
        </listOfReactants>
        <listOfProducts>
          <speciesReference constant="true" species="M_argsuc_c_" stoichiometry="1"/>
        </listOfProducts>
      </reaction>
      <reaction fast="false" id="R_ARGSS" reversible="false" fbc:upperFluxBound="cobra_default_ub" fbc:lowerFluxBound="cobra_default_lb">
        <listOfReactants>
          <speciesReference constant="true" species="M_asp_l_c_" stoichiometry="1"/>
          <speciesReference constant="true" species="M_atp_c_" stoichiometry="1"/>
          <speciesReference constant="true" species="M_citr_l_c_" stoichiometry="1"/>
        </listOfReactants>
        <listOfProducts>
          <speciesReference constant="true" species="M_amp_c_" stoichiometry="1"/>
          <speciesReference constant="true" species="M_argsuc_c_" stoichiometry="1"/>
          <speciesReference constant="true" species="M_h_c_" stoichiometry="1"/>
          <speciesReference constant="true" species="M_ppi_c_" stoichiometry="1"/>
        </listOfProducts>
      </reaction>
      <reaction fast="false" id="R_ASAD" reversible="false" fbc:upperFluxBound="cobra_default_ub" fbc:lowerFluxBound="cobra_default_lb">
        <listOfReactants>
          <speciesReference constant="true" species="M_aspsa_c_" stoichiometry="1"/>
          <speciesReference constant="true" species="M_nadp_c_" stoichiometry="1"/>
          <speciesReference constant="true" species="M_pi_c_" stoichiometry="1"/>
        </listOfReactants>
        <listOfProducts>
          <speciesReference constant="true" species="M_4pasp_c_" stoichiometry="1"/>
          <speciesReference constant="true" species="M_h_c_" stoichiometry="1"/>
          <speciesReference constant="true" species="M_nadph_c_" stoichiometry="1"/>
        </listOfProducts>
      </reaction>
      <reaction fast="false" id="R_REV_ASAD" reversible="false" fbc:upperFluxBound="cobra_default_ub" fbc:lowerFluxBound="cobra_default_lb">
        <listOfReactants>
          <speciesReference constant="true" species="M_4pasp_c_" stoichiometry="1"/>
          <speciesReference constant="true" species="M_h_c_" stoichiometry="1"/>
          <speciesReference constant="true" species="M_nadph_c_" stoichiometry="1"/>
        </listOfReactants>
        <listOfProducts>
          <speciesReference constant="true" species="M_aspsa_c_" stoichiometry="1"/>
          <speciesReference constant="true" species="M_nadp_c_" stoichiometry="1"/>
          <speciesReference constant="true" species="M_pi_c_" stoichiometry="1"/>
        </listOfProducts>
      </reaction>
      <reaction fast="false" id="R_ASNN" reversible="false" fbc:upperFluxBound="cobra_default_ub" fbc:lowerFluxBound="cobra_default_lb">
        <listOfReactants>
          <speciesReference constant="true" species="M_asn_l_c_" stoichiometry="1"/>
          <speciesReference constant="true" species="M_h2o_c_" stoichiometry="1"/>
        </listOfReactants>
        <listOfProducts>
          <speciesReference constant="true" species="M_asp_l_c_" stoichiometry="1"/>
          <speciesReference constant="true" species="M_nh4_c_" stoichiometry="1"/>
        </listOfProducts>
      </reaction>
      <reaction fast="false" id="R_ASNS1" reversible="false" fbc:upperFluxBound="cobra_default_ub" fbc:lowerFluxBound="cobra_default_lb">
        <listOfReactants>
          <speciesReference constant="true" species="M_asp_l_c_" stoichiometry="1"/>
          <speciesReference constant="true" species="M_atp_c_" stoichiometry="1"/>
          <speciesReference constant="true" species="M_gln_l_c_" stoichiometry="1"/>
          <speciesReference constant="true" species="M_h2o_c_" stoichiometry="1"/>
        </listOfReactants>
        <listOfProducts>
          <speciesReference constant="true" species="M_amp_c_" stoichiometry="1"/>
          <speciesReference constant="true" species="M_asn_l_c_" stoichiometry="1"/>
          <speciesReference constant="true" species="M_glu_l_c_" stoichiometry="1"/>
          <speciesReference constant="true" species="M_h_c_" stoichiometry="1"/>
          <speciesReference constant="true" species="M_ppi_c_" stoichiometry="1"/>
        </listOfProducts>
      </reaction>
      <reaction fast="false" id="R_ASP1DC" reversible="false" fbc:upperFluxBound="cobra_default_ub" fbc:lowerFluxBound="cobra_default_lb">
        <listOfReactants>
          <speciesReference constant="true" species="M_asp_l_c_" stoichiometry="1"/>
          <speciesReference constant="true" species="M_h_c_" stoichiometry="1"/>
        </listOfReactants>
        <listOfProducts>
          <speciesReference constant="true" species="M_ala_b_c_" stoichiometry="1"/>
          <speciesReference constant="true" species="M_co2_c_" stoichiometry="1"/>
        </listOfProducts>
      </reaction>
      <reaction fast="false" id="R_imo1063__T135" reversible="false" fbc:upperFluxBound="cobra_default_ub" fbc:lowerFluxBound="cobra_default_lb">
        <listOfReactants>
          <speciesReference constant="true" species="M_asp_l_e_" stoichiometry="1"/>
          <speciesReference constant="true" species="M_atp_c_" stoichiometry="1"/>
          <speciesReference constant="true" species="M_h2o_c_" stoichiometry="1"/>
        </listOfReactants>
        <listOfProducts>
          <speciesReference constant="true" species="M_adp_c_" stoichiometry="1"/>
          <speciesReference constant="true" species="M_asp_l_c_" stoichiometry="1"/>
          <speciesReference constant="true" species="M_h_c_" stoichiometry="1"/>
          <speciesReference constant="true" species="M_pi_c_" stoichiometry="1"/>
        </listOfProducts>
      </reaction>
      <reaction fast="false" id="R_ASPCT" reversible="false" fbc:upperFluxBound="cobra_default_ub" fbc:lowerFluxBound="cobra_default_lb">
        <listOfReactants>
          <speciesReference constant="true" species="M_asp_l_c_" stoichiometry="1"/>
          <speciesReference constant="true" species="M_cbp_c_" stoichiometry="1"/>
        </listOfReactants>
        <listOfProducts>
          <speciesReference constant="true" species="M_cbasp_c_" stoichiometry="1"/>
          <speciesReference constant="true" species="M_h_c_" stoichiometry="1"/>
          <speciesReference constant="true" species="M_pi_c_" stoichiometry="1"/>
        </listOfProducts>
      </reaction>
      <reaction fast="false" id="R_ASPK" reversible="false" fbc:upperFluxBound="cobra_default_ub" fbc:lowerFluxBound="cobra_default_lb">
        <listOfReactants>
          <speciesReference constant="true" species="M_asp_l_c_" stoichiometry="1"/>
          <speciesReference constant="true" species="M_atp_c_" stoichiometry="1"/>
        </listOfReactants>
        <listOfProducts>
          <speciesReference constant="true" species="M_4pasp_c_" stoichiometry="1"/>
          <speciesReference constant="true" species="M_adp_c_" stoichiometry="1"/>
        </listOfProducts>
      </reaction>
      <reaction fast="false" id="R_REV_ASPK" reversible="false" fbc:upperFluxBound="cobra_default_ub" fbc:lowerFluxBound="cobra_default_lb">
        <listOfReactants>
          <speciesReference constant="true" species="M_4pasp_c_" stoichiometry="1"/>
          <speciesReference constant="true" species="M_adp_c_" stoichiometry="1"/>
        </listOfReactants>
        <listOfProducts>
          <speciesReference constant="true" species="M_asp_l_c_" stoichiometry="1"/>
          <speciesReference constant="true" species="M_atp_c_" stoichiometry="1"/>
        </listOfProducts>
      </reaction>
      <reaction fast="false" id="R_ASPO6" reversible="false" fbc:upperFluxBound="cobra_default_ub" fbc:lowerFluxBound="cobra_default_lb">
        <listOfReactants>
          <speciesReference constant="true" species="M_asp_l_c_" stoichiometry="1"/>
          <speciesReference constant="true" species="M_o2_c_" stoichiometry="1"/>
        </listOfReactants>
        <listOfProducts>
          <speciesReference constant="true" species="M_h2o2_c_" stoichiometry="1"/>
          <speciesReference constant="true" species="M_h_c_" stoichiometry="1"/>
          <speciesReference constant="true" species="M_iasp_c_" stoichiometry="1"/>
        </listOfProducts>
      </reaction>
      <reaction fast="false" id="R_ASPO8" reversible="false" fbc:upperFluxBound="cobra_default_ub" fbc:lowerFluxBound="cobra_default_lb">
        <listOfReactants>
          <speciesReference constant="true" species="M_asp_l_c_" stoichiometry="1"/>
          <speciesReference constant="true" species="M_dhap_c_" stoichiometry="1"/>
          <speciesReference constant="true" species="M_fad_c_" stoichiometry="1"/>
        </listOfReactants>
        <listOfProducts>
          <speciesReference constant="true" species="M_fadh2_c_" stoichiometry="1"/>
          <speciesReference constant="true" species="M_h2o_c_" stoichiometry="2"/>
          <speciesReference constant="true" species="M_h_c_" stoichiometry="1"/>
          <speciesReference constant="true" species="M_pi_c_" stoichiometry="1"/>
          <speciesReference constant="true" species="M_quln_c_" stoichiometry="1"/>
        </listOfProducts>
      </reaction>
      <reaction fast="false" id="R_ASPT" reversible="false" fbc:upperFluxBound="cobra_default_ub" fbc:lowerFluxBound="cobra_default_lb">
        <listOfReactants>
          <speciesReference constant="true" species="M_asp_l_c_" stoichiometry="1"/>
        </listOfReactants>
        <listOfProducts>
          <speciesReference constant="true" species="M_fum_c_" stoichiometry="1"/>
          <speciesReference constant="true" species="M_nh4_c_" stoichiometry="1"/>
        </listOfProducts>
      </reaction>
      <reaction fast="false" id="R_REV_ASPT" reversible="false" fbc:upperFluxBound="cobra_default_ub" fbc:lowerFluxBound="cobra_default_lb">
        <listOfReactants>
          <speciesReference constant="true" species="M_fum_c_" stoichiometry="1"/>
          <speciesReference constant="true" species="M_nh4_c_" stoichiometry="1"/>
        </listOfReactants>
        <listOfProducts>
          <speciesReference constant="true" species="M_asp_l_c_" stoichiometry="1"/>
        </listOfProducts>
      </reaction>
      <reaction fast="false" id="R_imo1063__T143" reversible="false" fbc:upperFluxBound="cobra_default_ub" fbc:lowerFluxBound="cobra_default_lb">
        <listOfReactants>
          <speciesReference constant="true" species="M_asp_l_e_" stoichiometry="1"/>
          <speciesReference constant="true" species="M_h_e_" stoichiometry="1"/>
        </listOfReactants>
        <listOfProducts>
          <speciesReference constant="true" species="M_asp_l_c_" stoichiometry="1"/>
          <speciesReference constant="true" species="M_h_c_" stoichiometry="1"/>
        </listOfProducts>
      </reaction>
      <reaction fast="false" id="R_REV_imo1063__T143" reversible="false" fbc:upperFluxBound="cobra_default_ub" fbc:lowerFluxBound="cobra_default_lb">
        <listOfReactants>
          <speciesReference constant="true" species="M_asp_l_c_" stoichiometry="1"/>
          <speciesReference constant="true" species="M_h_c_" stoichiometry="1"/>
        </listOfReactants>
        <listOfProducts>
          <speciesReference constant="true" species="M_asp_l_e_" stoichiometry="1"/>
          <speciesReference constant="true" species="M_h_e_" stoichiometry="1"/>
        </listOfProducts>
      </reaction>
      <reaction fast="false" id="R_ASPTA1" reversible="false" fbc:upperFluxBound="cobra_default_ub" fbc:lowerFluxBound="cobra_default_lb">
        <listOfReactants>
          <speciesReference constant="true" species="M_akg_c_" stoichiometry="1"/>
          <speciesReference constant="true" species="M_asp_l_c_" stoichiometry="1"/>
        </listOfReactants>
        <listOfProducts>
          <speciesReference constant="true" species="M_glu_l_c_" stoichiometry="1"/>
          <speciesReference constant="true" species="M_oaa_c_" stoichiometry="1"/>
        </listOfProducts>
      </reaction>
      <reaction fast="false" id="R_REV_ASPTA1" reversible="false" fbc:upperFluxBound="cobra_default_ub" fbc:lowerFluxBound="cobra_default_lb">
        <listOfReactants>
          <speciesReference constant="true" species="M_glu_l_c_" stoichiometry="1"/>
          <speciesReference constant="true" species="M_oaa_c_" stoichiometry="1"/>
        </listOfReactants>
        <listOfProducts>
          <speciesReference constant="true" species="M_akg_c_" stoichiometry="1"/>
          <speciesReference constant="true" species="M_asp_l_c_" stoichiometry="1"/>
        </listOfProducts>
      </reaction>
      <reaction fast="false" id="R_ATPPRT" reversible="false" fbc:upperFluxBound="cobra_default_ub" fbc:lowerFluxBound="cobra_default_lb">
        <listOfReactants>
          <speciesReference constant="true" species="M_atp_c_" stoichiometry="1"/>
          <speciesReference constant="true" species="M_prpp_c_" stoichiometry="1"/>
        </listOfReactants>
        <listOfProducts>
          <speciesReference constant="true" species="M_ppi_c_" stoichiometry="1"/>
          <speciesReference constant="true" species="M_prbatp_c_" stoichiometry="1"/>
        </listOfProducts>
      </reaction>
      <reaction fast="false" id="R_REV_ATPPRT" reversible="false" fbc:upperFluxBound="cobra_default_ub" fbc:lowerFluxBound="cobra_default_lb">
        <listOfReactants>
          <speciesReference constant="true" species="M_ppi_c_" stoichiometry="1"/>
          <speciesReference constant="true" species="M_prbatp_c_" stoichiometry="1"/>
        </listOfReactants>
        <listOfProducts>
          <speciesReference constant="true" species="M_atp_c_" stoichiometry="1"/>
          <speciesReference constant="true" species="M_prpp_c_" stoichiometry="1"/>
        </listOfProducts>
      </reaction>
      <reaction fast="false" id="R_imo1063__T150" reversible="false" fbc:upperFluxBound="cobra_default_ub" fbc:lowerFluxBound="cobra_default_lb">
        <listOfReactants>
          <speciesReference constant="true" species="M_adp_c_" stoichiometry="1"/>
          <speciesReference constant="true" species="M_h_e_" stoichiometry="4"/>
          <speciesReference constant="true" species="M_pi_c_" stoichiometry="1"/>
        </listOfReactants>
        <listOfProducts>
          <speciesReference constant="true" species="M_atp_c_" stoichiometry="1"/>
          <speciesReference constant="true" species="M_h2o_c_" stoichiometry="1"/>
          <speciesReference constant="true" species="M_h_c_" stoichiometry="3"/>
        </listOfProducts>
      </reaction>
      <reaction fast="false" id="R_REV_imo1063__T150" reversible="false" fbc:upperFluxBound="cobra_default_ub" fbc:lowerFluxBound="cobra_default_lb">
        <listOfReactants>
          <speciesReference constant="true" species="M_atp_c_" stoichiometry="1"/>
          <speciesReference constant="true" species="M_h2o_c_" stoichiometry="1"/>
          <speciesReference constant="true" species="M_h_c_" stoichiometry="3"/>
        </listOfReactants>
        <listOfProducts>
          <speciesReference constant="true" species="M_adp_c_" stoichiometry="1"/>
          <speciesReference constant="true" species="M_h_e_" stoichiometry="4"/>
          <speciesReference constant="true" species="M_pi_c_" stoichiometry="1"/>
        </listOfProducts>
      </reaction>
      <reaction fast="false" id="R_BALAAT" reversible="false" fbc:upperFluxBound="cobra_default_ub" fbc:lowerFluxBound="cobra_default_lb">
        <listOfReactants>
          <speciesReference constant="true" species="M_ala_l_c_" stoichiometry="1"/>
          <speciesReference constant="true" species="M_msa_c_" stoichiometry="1"/>
        </listOfReactants>
        <listOfProducts>
          <speciesReference constant="true" species="M_ala_b_c_" stoichiometry="1"/>
          <speciesReference constant="true" species="M_pyr_c_" stoichiometry="1"/>
        </listOfProducts>
      </reaction>
      <reaction fast="false" id="R_REV_BALAAT" reversible="false" fbc:upperFluxBound="cobra_default_ub" fbc:lowerFluxBound="cobra_default_lb">
        <listOfReactants>
          <speciesReference constant="true" species="M_ala_b_c_" stoichiometry="1"/>
          <speciesReference constant="true" species="M_pyr_c_" stoichiometry="1"/>
        </listOfReactants>
        <listOfProducts>
          <speciesReference constant="true" species="M_ala_l_c_" stoichiometry="1"/>
          <speciesReference constant="true" species="M_msa_c_" stoichiometry="1"/>
        </listOfProducts>
      </reaction>
      <reaction fast="false" id="R_BPNT" reversible="false" fbc:upperFluxBound="cobra_default_ub" fbc:lowerFluxBound="cobra_default_lb">
        <listOfReactants>
          <speciesReference constant="true" species="M_h2o_c_" stoichiometry="1"/>
          <speciesReference constant="true" species="M_pap_c_" stoichiometry="1"/>
        </listOfReactants>
        <listOfProducts>
          <speciesReference constant="true" species="M_amp_c_" stoichiometry="1"/>
          <speciesReference constant="true" species="M_pi_c_" stoichiometry="1"/>
        </listOfProducts>
      </reaction>
      <reaction fast="false" id="R_BTMAT1" reversible="false" fbc:upperFluxBound="cobra_default_ub" fbc:lowerFluxBound="cobra_default_lb">
        <listOfReactants>
          <speciesReference constant="true" species="M_2beacp_c_" stoichiometry="1"/>
          <speciesReference constant="true" species="M_h_c_" stoichiometry="1"/>
          <speciesReference constant="true" species="M_nadh_c_" stoichiometry="1"/>
        </listOfReactants>
        <listOfProducts>
          <speciesReference constant="true" species="M_butacp_c_" stoichiometry="1"/>
          <speciesReference constant="true" species="M_nad_c_" stoichiometry="1"/>
        </listOfProducts>
      </reaction>
      <reaction fast="false" id="R_CAT" reversible="false" fbc:upperFluxBound="cobra_default_ub" fbc:lowerFluxBound="cobra_default_lb">
        <listOfReactants>
          <speciesReference constant="true" species="M_h2o2_c_" stoichiometry="2"/>
        </listOfReactants>
        <listOfProducts>
          <speciesReference constant="true" species="M_h2o_c_" stoichiometry="2"/>
          <speciesReference constant="true" species="M_o2_c_" stoichiometry="1"/>
        </listOfProducts>
      </reaction>
      <reaction fast="false" id="R_CATA" reversible="false" fbc:upperFluxBound="cobra_default_ub" fbc:lowerFluxBound="cobra_default_lb">
        <listOfReactants>
          <speciesReference constant="true" species="M_catechol_c_" stoichiometry="1"/>
          <speciesReference constant="true" species="M_o2_c_" stoichiometry="1"/>
        </listOfReactants>
        <listOfProducts>
          <speciesReference constant="true" species="M_muc_c_" stoichiometry="1"/>
        </listOfProducts>
      </reaction>
      <reaction fast="false" id="R_CATB" reversible="false" fbc:upperFluxBound="cobra_default_ub" fbc:lowerFluxBound="cobra_default_lb">
        <listOfReactants>
          <speciesReference constant="true" species="M_25d5o2a_c_" stoichiometry="1"/>
        </listOfReactants>
        <listOfProducts>
          <speciesReference constant="true" species="M_h_c_" stoichiometry="1"/>
          <speciesReference constant="true" species="M_muc_c_" stoichiometry="1"/>
        </listOfProducts>
      </reaction>
      <reaction fast="false" id="R_REV_CATB" reversible="false" fbc:upperFluxBound="cobra_default_ub" fbc:lowerFluxBound="cobra_default_lb">
        <listOfReactants>
          <speciesReference constant="true" species="M_h_c_" stoichiometry="1"/>
          <speciesReference constant="true" species="M_muc_c_" stoichiometry="1"/>
        </listOfReactants>
        <listOfProducts>
          <speciesReference constant="true" species="M_25d5o2a_c_" stoichiometry="1"/>
        </listOfProducts>
      </reaction>
      <reaction fast="false" id="R_CATC" reversible="false" fbc:upperFluxBound="cobra_default_ub" fbc:lowerFluxBound="cobra_default_lb">
        <listOfReactants>
          <speciesReference constant="true" species="M_25d5o2a_c_" stoichiometry="1"/>
        </listOfReactants>
        <listOfProducts>
          <speciesReference constant="true" species="M_5odhf2a_c_" stoichiometry="1"/>
        </listOfProducts>
      </reaction>
      <reaction fast="false" id="R_REV_CATC" reversible="false" fbc:upperFluxBound="cobra_default_ub" fbc:lowerFluxBound="cobra_default_lb">
        <listOfReactants>
          <speciesReference constant="true" species="M_5odhf2a_c_" stoichiometry="1"/>
        </listOfReactants>
        <listOfProducts>
          <speciesReference constant="true" species="M_25d5o2a_c_" stoichiometry="1"/>
        </listOfProducts>
      </reaction>
      <reaction fast="false" id="R_CBMK2" reversible="false" fbc:upperFluxBound="cobra_default_ub" fbc:lowerFluxBound="cobra_default_lb">
        <listOfReactants>
          <speciesReference constant="true" species="M_atp_c_" stoichiometry="1"/>
          <speciesReference constant="true" species="M_co2_c_" stoichiometry="1"/>
          <speciesReference constant="true" species="M_nh4_c_" stoichiometry="1"/>
        </listOfReactants>
        <listOfProducts>
          <speciesReference constant="true" species="M_adp_c_" stoichiometry="1"/>
          <speciesReference constant="true" species="M_cbp_c_" stoichiometry="1"/>
          <speciesReference constant="true" species="M_h_c_" stoichiometry="2"/>
        </listOfProducts>
      </reaction>
      <reaction fast="false" id="R_REV_CBMK2" reversible="false" fbc:upperFluxBound="cobra_default_ub" fbc:lowerFluxBound="cobra_default_lb">
        <listOfReactants>
          <speciesReference constant="true" species="M_adp_c_" stoichiometry="1"/>
          <speciesReference constant="true" species="M_cbp_c_" stoichiometry="1"/>
          <speciesReference constant="true" species="M_h_c_" stoichiometry="2"/>
        </listOfReactants>
        <listOfProducts>
          <speciesReference constant="true" species="M_atp_c_" stoichiometry="1"/>
          <speciesReference constant="true" species="M_co2_c_" stoichiometry="1"/>
          <speciesReference constant="true" species="M_nh4_c_" stoichiometry="1"/>
        </listOfProducts>
      </reaction>
      <reaction fast="false" id="R_CBMLPTAH" reversible="false" fbc:upperFluxBound="cobra_default_ub" fbc:lowerFluxBound="cobra_default_lb">
        <listOfReactants>
          <speciesReference constant="true" species="M_cbmps_c_" stoichiometry="1"/>
          <speciesReference constant="true" species="M_h2o_c_" stoichiometry="1"/>
          <speciesReference constant="true" species="M_h_c_" stoichiometry="1"/>
        </listOfReactants>
        <listOfProducts>
          <speciesReference constant="true" species="M_co2_c_" stoichiometry="1"/>
          <speciesReference constant="true" species="M_nh3_c_" stoichiometry="1"/>
          <speciesReference constant="true" species="M_ptrc_c_" stoichiometry="1"/>
        </listOfProducts>
      </reaction>
      <reaction fast="false" id="R_CBPS" reversible="false" fbc:upperFluxBound="cobra_default_ub" fbc:lowerFluxBound="cobra_default_lb">
        <listOfReactants>
          <speciesReference constant="true" species="M_atp_c_" stoichiometry="2"/>
          <speciesReference constant="true" species="M_gln_l_c_" stoichiometry="1"/>
          <speciesReference constant="true" species="M_h2o_c_" stoichiometry="1"/>
          <speciesReference constant="true" species="M_hco3_c_" stoichiometry="1"/>
        </listOfReactants>
        <listOfProducts>
          <speciesReference constant="true" species="M_adp_c_" stoichiometry="2"/>
          <speciesReference constant="true" species="M_cbp_c_" stoichiometry="1"/>
          <speciesReference constant="true" species="M_glu_l_c_" stoichiometry="1"/>
          <speciesReference constant="true" species="M_h_c_" stoichiometry="2"/>
          <speciesReference constant="true" species="M_pi_c_" stoichiometry="1"/>
        </listOfProducts>
      </reaction>
      <reaction fast="false" id="R_CDGPTr_PA" reversible="false" fbc:upperFluxBound="cobra_default_ub" fbc:lowerFluxBound="cobra_default_lb">
        <listOfReactants>
          <speciesReference constant="true" species="M_cdpdag_pa_c_" stoichiometry="1"/>
          <speciesReference constant="true" species="M_glyc3p_c_" stoichiometry="1"/>
        </listOfReactants>
        <listOfProducts>
          <speciesReference constant="true" species="M_cmp_c_" stoichiometry="1"/>
          <speciesReference constant="true" species="M_h_c_" stoichiometry="1"/>
          <speciesReference constant="true" species="M_pglyp_pa_c_" stoichiometry="1"/>
        </listOfProducts>
      </reaction>
      <reaction fast="false" id="R_REV_CDGPTr_PA" reversible="false" fbc:upperFluxBound="cobra_default_ub" fbc:lowerFluxBound="cobra_default_lb">
        <listOfReactants>
          <speciesReference constant="true" species="M_cmp_c_" stoichiometry="1"/>
          <speciesReference constant="true" species="M_h_c_" stoichiometry="1"/>
          <speciesReference constant="true" species="M_pglyp_pa_c_" stoichiometry="1"/>
        </listOfReactants>
        <listOfProducts>
          <speciesReference constant="true" species="M_cdpdag_pa_c_" stoichiometry="1"/>
          <speciesReference constant="true" species="M_glyc3p_c_" stoichiometry="1"/>
        </listOfProducts>
      </reaction>
      <reaction fast="false" id="R_CDPDSPr_PA" reversible="false" fbc:upperFluxBound="cobra_default_ub" fbc:lowerFluxBound="cobra_default_lb">
        <listOfReactants>
          <speciesReference constant="true" species="M_cdpdag_pa_c_" stoichiometry="1"/>
          <speciesReference constant="true" species="M_ser_l_c_" stoichiometry="1"/>
        </listOfReactants>
        <listOfProducts>
          <speciesReference constant="true" species="M_cmp_c_" stoichiometry="1"/>
          <speciesReference constant="true" species="M_h_c_" stoichiometry="1"/>
          <speciesReference constant="true" species="M_ps_pa_c_" stoichiometry="1"/>
        </listOfProducts>
      </reaction>
      <reaction fast="false" id="R_REV_CDPDSPr_PA" reversible="false" fbc:upperFluxBound="cobra_default_ub" fbc:lowerFluxBound="cobra_default_lb">
        <listOfReactants>
          <speciesReference constant="true" species="M_cmp_c_" stoichiometry="1"/>
          <speciesReference constant="true" species="M_h_c_" stoichiometry="1"/>
          <speciesReference constant="true" species="M_ps_pa_c_" stoichiometry="1"/>
        </listOfReactants>
        <listOfProducts>
          <speciesReference constant="true" species="M_cdpdag_pa_c_" stoichiometry="1"/>
          <speciesReference constant="true" species="M_ser_l_c_" stoichiometry="1"/>
        </listOfProducts>
      </reaction>
      <reaction fast="false" id="R_CHORM" reversible="false" fbc:upperFluxBound="cobra_default_ub" fbc:lowerFluxBound="cobra_default_lb">
        <listOfReactants>
          <speciesReference constant="true" species="M_chor_c_" stoichiometry="1"/>
        </listOfReactants>
        <listOfProducts>
          <speciesReference constant="true" species="M_pphn_c_" stoichiometry="1"/>
        </listOfProducts>
      </reaction>
      <reaction fast="false" id="R_CHORS" reversible="false" fbc:upperFluxBound="cobra_default_ub" fbc:lowerFluxBound="cobra_default_lb">
        <listOfReactants>
          <speciesReference constant="true" species="M_3psme_c_" stoichiometry="1"/>
        </listOfReactants>
        <listOfProducts>
          <speciesReference constant="true" species="M_chor_c_" stoichiometry="1"/>
          <speciesReference constant="true" species="M_pi_c_" stoichiometry="1"/>
        </listOfProducts>
      </reaction>
      <reaction fast="false" id="R_CHRPL" reversible="false" fbc:upperFluxBound="cobra_default_ub" fbc:lowerFluxBound="cobra_default_lb">
        <listOfReactants>
          <speciesReference constant="true" species="M_chor_c_" stoichiometry="1"/>
        </listOfReactants>
        <listOfProducts>
          <speciesReference constant="true" species="M_4hbz_c_" stoichiometry="1"/>
          <speciesReference constant="true" species="M_pyr_c_" stoichiometry="1"/>
        </listOfProducts>
      </reaction>
      <reaction fast="false" id="R_imo1063__T173" reversible="false" fbc:upperFluxBound="cobra_default_ub" fbc:lowerFluxBound="cobra_default_lb">
        <listOfReactants>
          <speciesReference constant="true" species="M_cit_e_" stoichiometry="1"/>
          <speciesReference constant="true" species="M_h_e_" stoichiometry="1"/>
          <speciesReference constant="true" species="M_mg2_e_" stoichiometry="1"/>
        </listOfReactants>
        <listOfProducts>
          <speciesReference constant="true" species="M_cit_c_" stoichiometry="1"/>
          <speciesReference constant="true" species="M_h_c_" stoichiometry="1"/>
          <speciesReference constant="true" species="M_mg2_c_" stoichiometry="1"/>
        </listOfProducts>
      </reaction>
      <reaction fast="false" id="R_REV_imo1063__T173" reversible="false" fbc:upperFluxBound="cobra_default_ub" fbc:lowerFluxBound="cobra_default_lb">
        <listOfReactants>
          <speciesReference constant="true" species="M_cit_c_" stoichiometry="1"/>
          <speciesReference constant="true" species="M_h_c_" stoichiometry="1"/>
          <speciesReference constant="true" species="M_mg2_c_" stoichiometry="1"/>
        </listOfReactants>
        <listOfProducts>
          <speciesReference constant="true" species="M_cit_e_" stoichiometry="1"/>
          <speciesReference constant="true" species="M_h_e_" stoichiometry="1"/>
          <speciesReference constant="true" species="M_mg2_e_" stoichiometry="1"/>
        </listOfProducts>
      </reaction>
      <reaction fast="false" id="R_imo1063__T175" reversible="false" fbc:upperFluxBound="cobra_default_ub" fbc:lowerFluxBound="cobra_default_lb">
        <listOfReactants>
          <speciesReference constant="true" species="M_cit_e_" stoichiometry="1"/>
          <speciesReference constant="true" species="M_h_e_" stoichiometry="1"/>
        </listOfReactants>
        <listOfProducts>
          <speciesReference constant="true" species="M_cit_c_" stoichiometry="1"/>
          <speciesReference constant="true" species="M_h_c_" stoichiometry="1"/>
        </listOfProducts>
      </reaction>
      <reaction fast="false" id="R_REV_imo1063__T175" reversible="false" fbc:upperFluxBound="cobra_default_ub" fbc:lowerFluxBound="cobra_default_lb">
        <listOfReactants>
          <speciesReference constant="true" species="M_cit_c_" stoichiometry="1"/>
          <speciesReference constant="true" species="M_h_c_" stoichiometry="1"/>
        </listOfReactants>
        <listOfProducts>
          <speciesReference constant="true" species="M_cit_e_" stoichiometry="1"/>
          <speciesReference constant="true" species="M_h_e_" stoichiometry="1"/>
        </listOfProducts>
      </reaction>
      <reaction fast="false" id="R_CLPNS_PA" reversible="false" fbc:upperFluxBound="cobra_default_ub" fbc:lowerFluxBound="cobra_default_lb">
        <listOfReactants>
          <speciesReference constant="true" species="M_cdpdag_pa_c_" stoichiometry="1"/>
          <speciesReference constant="true" species="M_pg_pa_c_" stoichiometry="1"/>
        </listOfReactants>
        <listOfProducts>
          <speciesReference constant="true" species="M_cdlp_pa_c_" stoichiometry="1"/>
          <speciesReference constant="true" species="M_cmp_c_" stoichiometry="1"/>
          <speciesReference constant="true" species="M_h_c_" stoichiometry="2"/>
        </listOfProducts>
      </reaction>
      <reaction fast="false" id="R_CLPNS2_PA" reversible="false" fbc:upperFluxBound="cobra_default_ub" fbc:lowerFluxBound="cobra_default_lb">
        <listOfReactants>
          <speciesReference constant="true" species="M_pg_pa_c_" stoichiometry="2"/>
        </listOfReactants>
        <listOfProducts>
          <speciesReference constant="true" species="M_cdlp_pa_c_" stoichiometry="1"/>
          <speciesReference constant="true" species="M_glyc_c_" stoichiometry="1"/>
        </listOfProducts>
      </reaction>
      <reaction fast="false" id="R_REV_CLPNS2_PA" reversible="false" fbc:upperFluxBound="cobra_default_ub" fbc:lowerFluxBound="cobra_default_lb">
        <listOfReactants>
          <speciesReference constant="true" species="M_cdlp_pa_c_" stoichiometry="1"/>
          <speciesReference constant="true" species="M_glyc_c_" stoichiometry="1"/>
        </listOfReactants>
        <listOfProducts>
          <speciesReference constant="true" species="M_pg_pa_c_" stoichiometry="2"/>
        </listOfProducts>
      </reaction>
      <reaction fast="false" id="R_imo1063__T180" reversible="false" fbc:upperFluxBound="cobra_default_ub" fbc:lowerFluxBound="cobra_default_lb">
        <listOfReactants>
          <speciesReference constant="true" species="M_co2_e_" stoichiometry="1"/>
        </listOfReactants>
        <listOfProducts>
          <speciesReference constant="true" species="M_co2_c_" stoichiometry="1"/>
        </listOfProducts>
      </reaction>
      <reaction fast="false" id="R_REV_imo1063__T180" reversible="false" fbc:upperFluxBound="cobra_default_ub" fbc:lowerFluxBound="cobra_default_lb">
        <listOfReactants>
          <speciesReference constant="true" species="M_co2_c_" stoichiometry="1"/>
        </listOfReactants>
        <listOfProducts>
          <speciesReference constant="true" species="M_co2_e_" stoichiometry="1"/>
        </listOfProducts>
      </reaction>
      <reaction fast="false" id="R_CPPPGOAN" reversible="false" fbc:upperFluxBound="cobra_default_ub" fbc:lowerFluxBound="cobra_default_lb">
        <listOfReactants>
          <speciesReference constant="true" species="M_amet_c_" stoichiometry="2"/>
          <speciesReference constant="true" species="M_cpppg3_c_" stoichiometry="1"/>
          <speciesReference constant="true" species="M_fdxo_4:2_c_" stoichiometry="2"/>
          <speciesReference constant="true" species="M_nadph_c_" stoichiometry="2"/>
        </listOfReactants>
        <listOfProducts>
          <speciesReference constant="true" species="M_co2_c_" stoichiometry="2"/>
          <speciesReference constant="true" species="M_dad_5_c_" stoichiometry="2"/>
          <speciesReference constant="true" species="M_fdxr_4:2_c_" stoichiometry="2"/>
          <speciesReference constant="true" species="M_h_c_" stoichiometry="2"/>
          <speciesReference constant="true" species="M_met_l_c_" stoichiometry="2"/>
          <speciesReference constant="true" species="M_nadp_c_" stoichiometry="2"/>
          <speciesReference constant="true" species="M_pppg9_c_" stoichiometry="1"/>
        </listOfProducts>
      </reaction>
      <reaction fast="false" id="R_CS" reversible="false" fbc:upperFluxBound="cobra_default_ub" fbc:lowerFluxBound="cobra_default_lb">
        <listOfReactants>
          <speciesReference constant="true" species="M_accoa_c_" stoichiometry="1"/>
          <speciesReference constant="true" species="M_h2o_c_" stoichiometry="1"/>
          <speciesReference constant="true" species="M_oaa_c_" stoichiometry="1"/>
        </listOfReactants>
        <listOfProducts>
          <speciesReference constant="true" species="M_cit_c_" stoichiometry="1"/>
          <speciesReference constant="true" species="M_coa_c_" stoichiometry="1"/>
          <speciesReference constant="true" species="M_h_c_" stoichiometry="1"/>
        </listOfProducts>
      </reaction>
      <reaction fast="false" id="R_CTPS2" reversible="false" fbc:upperFluxBound="cobra_default_ub" fbc:lowerFluxBound="cobra_default_lb">
        <listOfReactants>
          <speciesReference constant="true" species="M_atp_c_" stoichiometry="1"/>
          <speciesReference constant="true" species="M_gln_l_c_" stoichiometry="1"/>
          <speciesReference constant="true" species="M_h2o_c_" stoichiometry="1"/>
          <speciesReference constant="true" species="M_utp_c_" stoichiometry="1"/>
        </listOfReactants>
        <listOfProducts>
          <speciesReference constant="true" species="M_adp_c_" stoichiometry="1"/>
          <speciesReference constant="true" species="M_ctp_c_" stoichiometry="1"/>
          <speciesReference constant="true" species="M_glu_l_c_" stoichiometry="1"/>
          <speciesReference constant="true" species="M_h_c_" stoichiometry="2"/>
          <speciesReference constant="true" species="M_pi_c_" stoichiometry="1"/>
        </listOfProducts>
      </reaction>
      <reaction fast="false" id="R_CYCPO" reversible="false" fbc:upperFluxBound="cobra_default_ub" fbc:lowerFluxBound="cobra_default_lb">
        <listOfReactants>
          <speciesReference constant="true" species="M_focytc_c_" stoichiometry="2"/>
          <speciesReference constant="true" species="M_h2o2_c_" stoichiometry="1"/>
          <speciesReference constant="true" species="M_h_c_" stoichiometry="2"/>
        </listOfReactants>
        <listOfProducts>
          <speciesReference constant="true" species="M_ficytc_c_" stoichiometry="2"/>
          <speciesReference constant="true" species="M_h2o_c_" stoichiometry="2"/>
        </listOfProducts>
      </reaction>
      <reaction fast="false" id="R_imo1063__T187" reversible="false" fbc:upperFluxBound="cobra_default_ub" fbc:lowerFluxBound="cobra_default_lb">
        <listOfReactants>
          <speciesReference constant="true" species="M_focytc_c_" stoichiometry="2"/>
          <speciesReference constant="true" species="M_h_c_" stoichiometry="4"/>
          <speciesReference constant="true" species="M_o2_c_" stoichiometry="0.5"/>
        </listOfReactants>
        <listOfProducts>
          <speciesReference constant="true" species="M_ficytc_c_" stoichiometry="2"/>
          <speciesReference constant="true" species="M_h2o_c_" stoichiometry="1"/>
          <speciesReference constant="true" species="M_h_e_" stoichiometry="2"/>
        </listOfProducts>
      </reaction>
      <reaction fast="false" id="R_imo1063__T188" reversible="false" fbc:upperFluxBound="cobra_default_ub" fbc:lowerFluxBound="cobra_default_lb">
        <listOfReactants>
          <speciesReference constant="true" species="M_ficytc_c_" stoichiometry="2"/>
          <speciesReference constant="true" species="M_ubq8h2_c_" stoichiometry="1"/>
        </listOfReactants>
        <listOfProducts>
          <speciesReference constant="true" species="M_focytc_c_" stoichiometry="2"/>
          <speciesReference constant="true" species="M_h_e_" stoichiometry="2"/>
          <speciesReference constant="true" species="M_ubq8_c_" stoichiometry="1"/>
        </listOfProducts>
      </reaction>
      <reaction fast="false" id="R_imo1063__T189" reversible="false" fbc:upperFluxBound="cobra_default_ub" fbc:lowerFluxBound="cobra_default_lb">
        <listOfReactants>
          <speciesReference constant="true" species="M_atp_c_" stoichiometry="1"/>
          <speciesReference constant="true" species="M_cys_l_e_" stoichiometry="1"/>
          <speciesReference constant="true" species="M_h2o_c_" stoichiometry="1"/>
        </listOfReactants>
        <listOfProducts>
          <speciesReference constant="true" species="M_adp_c_" stoichiometry="1"/>
          <speciesReference constant="true" species="M_cys_l_c_" stoichiometry="1"/>
          <speciesReference constant="true" species="M_h_c_" stoichiometry="1"/>
          <speciesReference constant="true" species="M_pi_c_" stoichiometry="1"/>
        </listOfProducts>
      </reaction>
      <reaction fast="false" id="R_CYSS" reversible="false" fbc:upperFluxBound="cobra_default_ub" fbc:lowerFluxBound="cobra_default_lb">
        <listOfReactants>
          <speciesReference constant="true" species="M_acser_c_" stoichiometry="1"/>
          <speciesReference constant="true" species="M_h2s_c_" stoichiometry="1"/>
        </listOfReactants>
        <listOfProducts>
          <speciesReference constant="true" species="M_ac_c_" stoichiometry="1"/>
          <speciesReference constant="true" species="M_cys_l_c_" stoichiometry="1"/>
        </listOfProducts>
      </reaction>
      <reaction fast="false" id="R_CYSTGL" reversible="false" fbc:upperFluxBound="cobra_default_ub" fbc:lowerFluxBound="cobra_default_lb">
        <listOfReactants>
          <speciesReference constant="true" species="M_cysth_l_c_" stoichiometry="1"/>
          <speciesReference constant="true" species="M_h2o_c_" stoichiometry="1"/>
        </listOfReactants>
        <listOfProducts>
          <speciesReference constant="true" species="M_2obut_c_" stoichiometry="1"/>
          <speciesReference constant="true" species="M_cys_l_c_" stoichiometry="1"/>
          <speciesReference constant="true" species="M_nh4_c_" stoichiometry="1"/>
        </listOfProducts>
      </reaction>
      <reaction fast="false" id="R_CYSTLr" reversible="false" fbc:upperFluxBound="cobra_default_ub" fbc:lowerFluxBound="cobra_default_lb">
        <listOfReactants>
          <speciesReference constant="true" species="M_cysth_l_c_" stoichiometry="1"/>
          <speciesReference constant="true" species="M_h2o_c_" stoichiometry="1"/>
        </listOfReactants>
        <listOfProducts>
          <speciesReference constant="true" species="M_hcys_l_c_" stoichiometry="1"/>
          <speciesReference constant="true" species="M_nh4_c_" stoichiometry="1"/>
          <speciesReference constant="true" species="M_pyr_c_" stoichiometry="1"/>
        </listOfProducts>
      </reaction>
      <reaction fast="false" id="R_REV_CYSTLr" reversible="false" fbc:upperFluxBound="cobra_default_ub" fbc:lowerFluxBound="cobra_default_lb">
        <listOfReactants>
          <speciesReference constant="true" species="M_hcys_l_c_" stoichiometry="1"/>
          <speciesReference constant="true" species="M_nh4_c_" stoichiometry="1"/>
          <speciesReference constant="true" species="M_pyr_c_" stoichiometry="1"/>
        </listOfReactants>
        <listOfProducts>
          <speciesReference constant="true" species="M_cysth_l_c_" stoichiometry="1"/>
          <speciesReference constant="true" species="M_h2o_c_" stoichiometry="1"/>
        </listOfProducts>
      </reaction>
      <reaction fast="false" id="R_CYSTS" reversible="false" fbc:upperFluxBound="cobra_default_ub" fbc:lowerFluxBound="cobra_default_lb">
        <listOfReactants>
          <speciesReference constant="true" species="M_hcys_l_c_" stoichiometry="1"/>
          <speciesReference constant="true" species="M_ser_l_c_" stoichiometry="1"/>
        </listOfReactants>
        <listOfProducts>
          <speciesReference constant="true" species="M_cysth_l_c_" stoichiometry="1"/>
          <speciesReference constant="true" species="M_h2o_c_" stoichiometry="1"/>
        </listOfProducts>
      </reaction>
      <reaction fast="false" id="R_imo1063__T195" reversible="false" fbc:upperFluxBound="cobra_default_ub" fbc:lowerFluxBound="cobra_default_lb">
        <listOfReactants>
          <speciesReference constant="true" species="M_h_c_" stoichiometry="2.5"/>
          <speciesReference constant="true" species="M_o2_c_" stoichiometry="0.5"/>
          <speciesReference constant="true" species="M_ubq8h2_c_" stoichiometry="1"/>
        </listOfReactants>
        <listOfProducts>
          <speciesReference constant="true" species="M_h2o_c_" stoichiometry="1"/>
          <speciesReference constant="true" species="M_h_e_" stoichiometry="2.5"/>
          <speciesReference constant="true" species="M_ubq8_c_" stoichiometry="1"/>
        </listOfProducts>
      </reaction>
      <reaction fast="false" id="R_CYTK1" reversible="false" fbc:upperFluxBound="cobra_default_ub" fbc:lowerFluxBound="cobra_default_lb">
        <listOfReactants>
          <speciesReference constant="true" species="M_atp_c_" stoichiometry="1"/>
          <speciesReference constant="true" species="M_cmp_c_" stoichiometry="1"/>
        </listOfReactants>
        <listOfProducts>
          <speciesReference constant="true" species="M_adp_c_" stoichiometry="1"/>
          <speciesReference constant="true" species="M_cdp_c_" stoichiometry="1"/>
        </listOfProducts>
      </reaction>
      <reaction fast="false" id="R_REV_CYTK1" reversible="false" fbc:upperFluxBound="cobra_default_ub" fbc:lowerFluxBound="cobra_default_lb">
        <listOfReactants>
          <speciesReference constant="true" species="M_adp_c_" stoichiometry="1"/>
          <speciesReference constant="true" species="M_cdp_c_" stoichiometry="1"/>
        </listOfReactants>
        <listOfProducts>
          <speciesReference constant="true" species="M_atp_c_" stoichiometry="1"/>
          <speciesReference constant="true" species="M_cmp_c_" stoichiometry="1"/>
        </listOfProducts>
      </reaction>
      <reaction fast="false" id="R_DAAD" reversible="false" fbc:upperFluxBound="cobra_default_ub" fbc:lowerFluxBound="cobra_default_lb">
        <listOfReactants>
          <speciesReference constant="true" species="M_ala_d_c_" stoichiometry="1"/>
          <speciesReference constant="true" species="M_fad_c_" stoichiometry="1"/>
          <speciesReference constant="true" species="M_h2o_c_" stoichiometry="1"/>
        </listOfReactants>
        <listOfProducts>
          <speciesReference constant="true" species="M_fadh2_c_" stoichiometry="1"/>
          <speciesReference constant="true" species="M_nh4_c_" stoichiometry="1"/>
          <speciesReference constant="true" species="M_pyr_c_" stoichiometry="1"/>
        </listOfProducts>
      </reaction>
      <reaction fast="false" id="R_DAD__5t" reversible="false" fbc:upperFluxBound="cobra_default_ub" fbc:lowerFluxBound="cobra_default_lb">
        <listOfReactants>
          <speciesReference constant="true" species="M_dad_5_c_" stoichiometry="1"/>
        </listOfReactants>
        <listOfProducts>
          <speciesReference constant="true" species="M_dad_5_e_" stoichiometry="1"/>
        </listOfProducts>
      </reaction>
      <reaction fast="false" id="R_REV_DAD__5t" reversible="false" fbc:upperFluxBound="cobra_default_ub" fbc:lowerFluxBound="cobra_default_lb">
        <listOfReactants>
          <speciesReference constant="true" species="M_dad_5_e_" stoichiometry="1"/>
        </listOfReactants>
        <listOfProducts>
          <speciesReference constant="true" species="M_dad_5_c_" stoichiometry="1"/>
        </listOfProducts>
      </reaction>
      <reaction fast="false" id="R_DAHPS" reversible="false" fbc:upperFluxBound="cobra_default_ub" fbc:lowerFluxBound="cobra_default_lb">
        <listOfReactants>
          <speciesReference constant="true" species="M_e4p_c_" stoichiometry="1"/>
          <speciesReference constant="true" species="M_h2o_c_" stoichiometry="1"/>
          <speciesReference constant="true" species="M_pep_c_" stoichiometry="1"/>
        </listOfReactants>
        <listOfProducts>
          <speciesReference constant="true" species="M_2dda7p_c_" stoichiometry="1"/>
          <speciesReference constant="true" species="M_pi_c_" stoichiometry="1"/>
        </listOfProducts>
      </reaction>
      <reaction fast="false" id="R_DAMOX_ALA" reversible="false" fbc:upperFluxBound="cobra_default_ub" fbc:lowerFluxBound="cobra_default_lb">
        <listOfReactants>
          <speciesReference constant="true" species="M_ala_d_c_" stoichiometry="1"/>
          <speciesReference constant="true" species="M_h2o_c_" stoichiometry="1"/>
          <speciesReference constant="true" species="M_o2_c_" stoichiometry="1"/>
        </listOfReactants>
        <listOfProducts>
          <speciesReference constant="true" species="M_h2o2_c_" stoichiometry="1"/>
          <speciesReference constant="true" species="M_nh4_c_" stoichiometry="1"/>
          <speciesReference constant="true" species="M_pyr_c_" stoichiometry="1"/>
        </listOfProducts>
      </reaction>
      <reaction fast="false" id="R_DAPDC" reversible="false" fbc:upperFluxBound="cobra_default_ub" fbc:lowerFluxBound="cobra_default_lb">
        <listOfReactants>
          <speciesReference constant="true" species="M_26dap_m_c_" stoichiometry="1"/>
          <speciesReference constant="true" species="M_h_c_" stoichiometry="1"/>
        </listOfReactants>
        <listOfProducts>
          <speciesReference constant="true" species="M_co2_c_" stoichiometry="1"/>
          <speciesReference constant="true" species="M_lys_l_c_" stoichiometry="1"/>
        </listOfProducts>
      </reaction>
      <reaction fast="false" id="R_DAPE" reversible="false" fbc:upperFluxBound="cobra_default_ub" fbc:lowerFluxBound="cobra_default_lb">
        <listOfReactants>
          <speciesReference constant="true" species="M_26dap_ll_c_" stoichiometry="1"/>
        </listOfReactants>
        <listOfProducts>
          <speciesReference constant="true" species="M_26dap_m_c_" stoichiometry="1"/>
        </listOfProducts>
      </reaction>
      <reaction fast="false" id="R_REV_DAPE" reversible="false" fbc:upperFluxBound="cobra_default_ub" fbc:lowerFluxBound="cobra_default_lb">
        <listOfReactants>
          <speciesReference constant="true" species="M_26dap_m_c_" stoichiometry="1"/>
        </listOfReactants>
        <listOfProducts>
          <speciesReference constant="true" species="M_26dap_ll_c_" stoichiometry="1"/>
        </listOfProducts>
      </reaction>
      <reaction fast="false" id="R_DCTPD" reversible="false" fbc:upperFluxBound="cobra_default_ub" fbc:lowerFluxBound="cobra_default_lb">
        <listOfReactants>
          <speciesReference constant="true" species="M_dctp_c_" stoichiometry="1"/>
          <speciesReference constant="true" species="M_h2o_c_" stoichiometry="1"/>
          <speciesReference constant="true" species="M_h_c_" stoichiometry="1"/>
        </listOfReactants>
        <listOfProducts>
          <speciesReference constant="true" species="M_dutp_c_" stoichiometry="1"/>
          <speciesReference constant="true" species="M_nh4_c_" stoichiometry="1"/>
        </listOfProducts>
      </reaction>
      <reaction fast="false" id="R_DDMAT5" reversible="false" fbc:upperFluxBound="cobra_default_ub" fbc:lowerFluxBound="cobra_default_lb">
        <listOfReactants>
          <speciesReference constant="true" species="M_2tddacp_c_" stoichiometry="1"/>
          <speciesReference constant="true" species="M_h_c_" stoichiometry="1"/>
          <speciesReference constant="true" species="M_nadh_c_" stoichiometry="1"/>
        </listOfReactants>
        <listOfProducts>
          <speciesReference constant="true" species="M_ddcaacp_c_" stoichiometry="1"/>
          <speciesReference constant="true" species="M_nad_c_" stoichiometry="1"/>
        </listOfProducts>
      </reaction>
      <reaction fast="false" id="R_DEMAT4" reversible="false" fbc:upperFluxBound="cobra_default_ub" fbc:lowerFluxBound="cobra_default_lb">
        <listOfReactants>
          <speciesReference constant="true" species="M_2tdeacp_c_" stoichiometry="1"/>
          <speciesReference constant="true" species="M_h_c_" stoichiometry="1"/>
          <speciesReference constant="true" species="M_nadh_c_" stoichiometry="1"/>
        </listOfReactants>
        <listOfProducts>
          <speciesReference constant="true" species="M_decacp_c_" stoichiometry="1"/>
          <speciesReference constant="true" species="M_nad_c_" stoichiometry="1"/>
        </listOfProducts>
      </reaction>
      <reaction fast="false" id="R_DHAD1" reversible="false" fbc:upperFluxBound="cobra_default_ub" fbc:lowerFluxBound="cobra_default_lb">
        <listOfReactants>
          <speciesReference constant="true" species="M_23dhmb_c_" stoichiometry="1"/>
        </listOfReactants>
        <listOfProducts>
          <speciesReference constant="true" species="M_3mob_c_" stoichiometry="1"/>
          <speciesReference constant="true" species="M_h2o_c_" stoichiometry="1"/>
        </listOfProducts>
      </reaction>
      <reaction fast="false" id="R_DHAD3" reversible="false" fbc:upperFluxBound="cobra_default_ub" fbc:lowerFluxBound="cobra_default_lb">
        <listOfReactants>
          <speciesReference constant="true" species="M_23dhmp_c_" stoichiometry="1"/>
        </listOfReactants>
        <listOfProducts>
          <speciesReference constant="true" species="M_2o3mpt_c_" stoichiometry="1"/>
          <speciesReference constant="true" species="M_h2o_c_" stoichiometry="1"/>
        </listOfProducts>
      </reaction>
      <reaction fast="false" id="R_DHDPRy" reversible="false" fbc:upperFluxBound="cobra_default_ub" fbc:lowerFluxBound="cobra_default_lb">
        <listOfReactants>
          <speciesReference constant="true" species="M_23dhdp_c_" stoichiometry="1"/>
          <speciesReference constant="true" species="M_h_c_" stoichiometry="1"/>
          <speciesReference constant="true" species="M_nadph_c_" stoichiometry="1"/>
        </listOfReactants>
        <listOfProducts>
          <speciesReference constant="true" species="M_nadp_c_" stoichiometry="1"/>
          <speciesReference constant="true" species="M_thdp_c_" stoichiometry="1"/>
        </listOfProducts>
      </reaction>
      <reaction fast="false" id="R_DHDPS" reversible="false" fbc:upperFluxBound="cobra_default_ub" fbc:lowerFluxBound="cobra_default_lb">
        <listOfReactants>
          <speciesReference constant="true" species="M_aspsa_c_" stoichiometry="1"/>
          <speciesReference constant="true" species="M_pyr_c_" stoichiometry="1"/>
        </listOfReactants>
        <listOfProducts>
          <speciesReference constant="true" species="M_23dhdp_c_" stoichiometry="1"/>
          <speciesReference constant="true" species="M_h2o_c_" stoichiometry="2"/>
          <speciesReference constant="true" species="M_h_c_" stoichiometry="1"/>
        </listOfProducts>
      </reaction>
      <reaction fast="false" id="R_DHFRi" reversible="false" fbc:upperFluxBound="cobra_default_ub" fbc:lowerFluxBound="cobra_default_lb">
        <listOfReactants>
          <speciesReference constant="true" species="M_dhf_c_" stoichiometry="1"/>
          <speciesReference constant="true" species="M_h_c_" stoichiometry="1"/>
          <speciesReference constant="true" species="M_nadph_c_" stoichiometry="1"/>
        </listOfReactants>
        <listOfProducts>
          <speciesReference constant="true" species="M_nadp_c_" stoichiometry="1"/>
          <speciesReference constant="true" species="M_thf_c_" stoichiometry="1"/>
        </listOfProducts>
      </reaction>
      <reaction fast="false" id="R_DHFS" reversible="false" fbc:upperFluxBound="cobra_default_ub" fbc:lowerFluxBound="cobra_default_lb">
        <listOfReactants>
          <speciesReference constant="true" species="M_atp_c_" stoichiometry="1"/>
          <speciesReference constant="true" species="M_dhpt_c_" stoichiometry="1"/>
          <speciesReference constant="true" species="M_glu_l_c_" stoichiometry="1"/>
        </listOfReactants>
        <listOfProducts>
          <speciesReference constant="true" species="M_adp_c_" stoichiometry="1"/>
          <speciesReference constant="true" species="M_dhf_c_" stoichiometry="1"/>
          <speciesReference constant="true" species="M_h_c_" stoichiometry="1"/>
          <speciesReference constant="true" species="M_pi_c_" stoichiometry="1"/>
        </listOfProducts>
      </reaction>
      <reaction fast="false" id="R_DHGLCNKi" reversible="false" fbc:upperFluxBound="cobra_default_ub" fbc:lowerFluxBound="cobra_default_lb">
        <listOfReactants>
          <speciesReference constant="true" species="M_2dhglcn_c_" stoichiometry="1"/>
          <speciesReference constant="true" species="M_atp_c_" stoichiometry="1"/>
        </listOfReactants>
        <listOfProducts>
          <speciesReference constant="true" species="M_6p2dglcn_c_" stoichiometry="1"/>
          <speciesReference constant="true" species="M_adp_c_" stoichiometry="1"/>
          <speciesReference constant="true" species="M_h_c_" stoichiometry="1"/>
        </listOfProducts>
      </reaction>
      <reaction fast="false" id="R_DHHAs" reversible="false" fbc:upperFluxBound="cobra_default_ub" fbc:lowerFluxBound="cobra_default_lb">
        <listOfReactants>
          <speciesReference constant="true" species="M_a4dic_c_" stoichiometry="1"/>
          <speciesReference constant="true" species="M_h2o_c_" stoichiometry="1"/>
        </listOfReactants>
        <listOfProducts>
          <speciesReference constant="true" species="M_dhha_c_" stoichiometry="1"/>
          <speciesReference constant="true" species="M_h_c_" stoichiometry="1"/>
          <speciesReference constant="true" species="M_pyr_c_" stoichiometry="1"/>
        </listOfProducts>
      </reaction>
      <reaction fast="false" id="R_DHNPA" reversible="false" fbc:upperFluxBound="cobra_default_ub" fbc:lowerFluxBound="cobra_default_lb">
        <listOfReactants>
          <speciesReference constant="true" species="M_dhnpt_c_" stoichiometry="1"/>
        </listOfReactants>
        <listOfProducts>
          <speciesReference constant="true" species="M_2ahhmp_c_" stoichiometry="1"/>
          <speciesReference constant="true" species="M_gcald_c_" stoichiometry="1"/>
        </listOfProducts>
      </reaction>
      <reaction fast="false" id="R_DHORD2" reversible="false" fbc:upperFluxBound="cobra_default_ub" fbc:lowerFluxBound="cobra_default_lb">
        <listOfReactants>
          <speciesReference constant="true" species="M_dhor_s_c_" stoichiometry="1"/>
          <speciesReference constant="true" species="M_ubq8_c_" stoichiometry="1"/>
        </listOfReactants>
        <listOfProducts>
          <speciesReference constant="true" species="M_orot_c_" stoichiometry="1"/>
          <speciesReference constant="true" species="M_ubq8h2_c_" stoichiometry="1"/>
        </listOfProducts>
      </reaction>
      <reaction fast="false" id="R_DHORTS" reversible="false" fbc:upperFluxBound="cobra_default_ub" fbc:lowerFluxBound="cobra_default_lb">
        <listOfReactants>
          <speciesReference constant="true" species="M_dhor_s_c_" stoichiometry="1"/>
          <speciesReference constant="true" species="M_h2o_c_" stoichiometry="1"/>
        </listOfReactants>
        <listOfProducts>
          <speciesReference constant="true" species="M_cbasp_c_" stoichiometry="1"/>
          <speciesReference constant="true" species="M_h_c_" stoichiometry="1"/>
        </listOfProducts>
      </reaction>
      <reaction fast="false" id="R_REV_DHORTS" reversible="false" fbc:upperFluxBound="cobra_default_ub" fbc:lowerFluxBound="cobra_default_lb">
        <listOfReactants>
          <speciesReference constant="true" species="M_cbasp_c_" stoichiometry="1"/>
          <speciesReference constant="true" species="M_h_c_" stoichiometry="1"/>
        </listOfReactants>
        <listOfProducts>
          <speciesReference constant="true" species="M_dhor_s_c_" stoichiometry="1"/>
          <speciesReference constant="true" species="M_h2o_c_" stoichiometry="1"/>
        </listOfProducts>
      </reaction>
      <reaction fast="false" id="R_DHPPDA2" reversible="false" fbc:upperFluxBound="cobra_default_ub" fbc:lowerFluxBound="cobra_default_lb">
        <listOfReactants>
          <speciesReference constant="true" species="M_25dhpp_c_" stoichiometry="1"/>
          <speciesReference constant="true" species="M_h2o_c_" stoichiometry="1"/>
          <speciesReference constant="true" species="M_h_c_" stoichiometry="1"/>
        </listOfReactants>
        <listOfProducts>
          <speciesReference constant="true" species="M_5apru_c_" stoichiometry="1"/>
          <speciesReference constant="true" species="M_nh4_c_" stoichiometry="1"/>
        </listOfProducts>
      </reaction>
      <reaction fast="false" id="R_DHPS3" reversible="false" fbc:upperFluxBound="cobra_default_ub" fbc:lowerFluxBound="cobra_default_lb">
        <listOfReactants>
          <speciesReference constant="true" species="M_2ahhmd_c_" stoichiometry="1"/>
          <speciesReference constant="true" species="M_4abz_c_" stoichiometry="1"/>
        </listOfReactants>
        <listOfProducts>
          <speciesReference constant="true" species="M_dhpt_c_" stoichiometry="1"/>
          <speciesReference constant="true" species="M_ppi_c_" stoichiometry="1"/>
        </listOfProducts>
      </reaction>
      <reaction fast="false" id="R_DHQD1" reversible="false" fbc:upperFluxBound="cobra_default_ub" fbc:lowerFluxBound="cobra_default_lb">
        <listOfReactants>
          <speciesReference constant="true" species="M_3dhq_c_" stoichiometry="1"/>
        </listOfReactants>
        <listOfProducts>
          <speciesReference constant="true" species="M_3dhsk_c_" stoichiometry="1"/>
          <speciesReference constant="true" species="M_h2o_c_" stoichiometry="1"/>
        </listOfProducts>
      </reaction>
      <reaction fast="false" id="R_REV_DHQD1" reversible="false" fbc:upperFluxBound="cobra_default_ub" fbc:lowerFluxBound="cobra_default_lb">
        <listOfReactants>
          <speciesReference constant="true" species="M_3dhsk_c_" stoichiometry="1"/>
          <speciesReference constant="true" species="M_h2o_c_" stoichiometry="1"/>
        </listOfReactants>
        <listOfProducts>
          <speciesReference constant="true" species="M_3dhq_c_" stoichiometry="1"/>
        </listOfProducts>
      </reaction>
      <reaction fast="false" id="R_DHQS" reversible="false" fbc:upperFluxBound="cobra_default_ub" fbc:lowerFluxBound="cobra_default_lb">
        <listOfReactants>
          <speciesReference constant="true" species="M_2dda7p_c_" stoichiometry="1"/>
        </listOfReactants>
        <listOfProducts>
          <speciesReference constant="true" species="M_3dhq_c_" stoichiometry="1"/>
          <speciesReference constant="true" species="M_pi_c_" stoichiometry="1"/>
        </listOfProducts>
      </reaction>
      <reaction fast="false" id="R_DKMD2K" reversible="false" fbc:upperFluxBound="cobra_default_ub" fbc:lowerFluxBound="cobra_default_lb">
        <listOfReactants>
          <speciesReference constant="true" species="M_12d3k5m_c_" stoichiometry="1"/>
          <speciesReference constant="true" species="M_o2_c_" stoichiometry="1"/>
        </listOfReactants>
        <listOfProducts>
          <speciesReference constant="true" species="M_2kmb_c_" stoichiometry="1"/>
          <speciesReference constant="true" species="M_for_c_" stoichiometry="1"/>
        </listOfProducts>
      </reaction>
      <reaction fast="false" id="R_DMOCT" reversible="false" fbc:upperFluxBound="cobra_default_ub" fbc:lowerFluxBound="cobra_default_lb">
        <listOfReactants>
          <speciesReference constant="true" species="M_ctp_c_" stoichiometry="1"/>
          <speciesReference constant="true" species="M_kdo_c_" stoichiometry="1"/>
        </listOfReactants>
        <listOfProducts>
          <speciesReference constant="true" species="M_ckdo_c_" stoichiometry="1"/>
          <speciesReference constant="true" species="M_ppi_c_" stoichiometry="1"/>
        </listOfProducts>
      </reaction>
      <reaction fast="false" id="R_DPCOAK" reversible="false" fbc:upperFluxBound="cobra_default_ub" fbc:lowerFluxBound="cobra_default_lb">
        <listOfReactants>
          <speciesReference constant="true" species="M_atp_c_" stoichiometry="1"/>
          <speciesReference constant="true" species="M_dpcoa_c_" stoichiometry="1"/>
        </listOfReactants>
        <listOfProducts>
          <speciesReference constant="true" species="M_adp_c_" stoichiometry="1"/>
          <speciesReference constant="true" species="M_coa_c_" stoichiometry="1"/>
          <speciesReference constant="true" species="M_h_c_" stoichiometry="1"/>
        </listOfProducts>
      </reaction>
      <reaction fast="false" id="R_DPR" reversible="false" fbc:upperFluxBound="cobra_default_ub" fbc:lowerFluxBound="cobra_default_lb">
        <listOfReactants>
          <speciesReference constant="true" species="M_2dhp_c_" stoichiometry="1"/>
          <speciesReference constant="true" species="M_h_c_" stoichiometry="1"/>
          <speciesReference constant="true" species="M_nadph_c_" stoichiometry="1"/>
        </listOfReactants>
        <listOfProducts>
          <speciesReference constant="true" species="M_nadp_c_" stoichiometry="1"/>
          <speciesReference constant="true" species="M_pant_r_c_" stoichiometry="1"/>
        </listOfProducts>
      </reaction>
      <reaction fast="false" id="R_DTMPK" reversible="false" fbc:upperFluxBound="cobra_default_ub" fbc:lowerFluxBound="cobra_default_lb">
        <listOfReactants>
          <speciesReference constant="true" species="M_atp_c_" stoichiometry="1"/>
          <speciesReference constant="true" species="M_dtmp_c_" stoichiometry="1"/>
        </listOfReactants>
        <listOfProducts>
          <speciesReference constant="true" species="M_adp_c_" stoichiometry="1"/>
          <speciesReference constant="true" species="M_dtdp_c_" stoichiometry="1"/>
        </listOfProducts>
      </reaction>
      <reaction fast="false" id="R_REV_DTMPK" reversible="false" fbc:upperFluxBound="cobra_default_ub" fbc:lowerFluxBound="cobra_default_lb">
        <listOfReactants>
          <speciesReference constant="true" species="M_adp_c_" stoichiometry="1"/>
          <speciesReference constant="true" species="M_dtdp_c_" stoichiometry="1"/>
        </listOfReactants>
        <listOfProducts>
          <speciesReference constant="true" species="M_atp_c_" stoichiometry="1"/>
          <speciesReference constant="true" species="M_dtmp_c_" stoichiometry="1"/>
        </listOfProducts>
      </reaction>
      <reaction fast="false" id="R_DUTPDP" reversible="false" fbc:upperFluxBound="cobra_default_ub" fbc:lowerFluxBound="cobra_default_lb">
        <listOfReactants>
          <speciesReference constant="true" species="M_dutp_c_" stoichiometry="1"/>
          <speciesReference constant="true" species="M_h2o_c_" stoichiometry="1"/>
        </listOfReactants>
        <listOfProducts>
          <speciesReference constant="true" species="M_dump_c_" stoichiometry="1"/>
          <speciesReference constant="true" species="M_h_c_" stoichiometry="1"/>
          <speciesReference constant="true" species="M_ppi_c_" stoichiometry="1"/>
        </listOfProducts>
      </reaction>
      <reaction fast="false" id="R_DXPS" reversible="false" fbc:upperFluxBound="cobra_default_ub" fbc:lowerFluxBound="cobra_default_lb">
        <listOfReactants>
          <speciesReference constant="true" species="M_g3p_c_" stoichiometry="1"/>
          <speciesReference constant="true" species="M_h_c_" stoichiometry="1"/>
          <speciesReference constant="true" species="M_pyr_c_" stoichiometry="1"/>
        </listOfReactants>
        <listOfProducts>
          <speciesReference constant="true" species="M_co2_c_" stoichiometry="1"/>
          <speciesReference constant="true" species="M_dxyl5p_c_" stoichiometry="1"/>
        </listOfProducts>
      </reaction>
      <reaction fast="false" id="R_ECOAH9" reversible="false" fbc:upperFluxBound="cobra_default_ub" fbc:lowerFluxBound="cobra_default_lb">
        <listOfReactants>
          <speciesReference constant="true" species="M_2mb2coa_c_" stoichiometry="1"/>
          <speciesReference constant="true" species="M_h2o_c_" stoichiometry="1"/>
        </listOfReactants>
        <listOfProducts>
          <speciesReference constant="true" species="M_3hmbcoa_c_" stoichiometry="1"/>
        </listOfProducts>
      </reaction>
      <reaction fast="false" id="R_REV_ECOAH9" reversible="false" fbc:upperFluxBound="cobra_default_ub" fbc:lowerFluxBound="cobra_default_lb">
        <listOfReactants>
          <speciesReference constant="true" species="M_3hmbcoa_c_" stoichiometry="1"/>
        </listOfReactants>
        <listOfProducts>
          <speciesReference constant="true" species="M_2mb2coa_c_" stoichiometry="1"/>
          <speciesReference constant="true" species="M_h2o_c_" stoichiometry="1"/>
        </listOfProducts>
      </reaction>
      <reaction fast="false" id="R_EDA" reversible="false" fbc:upperFluxBound="cobra_default_ub" fbc:lowerFluxBound="cobra_default_lb">
        <listOfReactants>
          <speciesReference constant="true" species="M_2ddg6p_c_" stoichiometry="1"/>
        </listOfReactants>
        <listOfProducts>
          <speciesReference constant="true" species="M_g3p_c_" stoichiometry="1"/>
          <speciesReference constant="true" species="M_pyr_c_" stoichiometry="1"/>
        </listOfProducts>
      </reaction>
      <reaction fast="false" id="R_ENO" reversible="false" fbc:upperFluxBound="cobra_default_ub" fbc:lowerFluxBound="cobra_default_lb">
        <listOfReactants>
          <speciesReference constant="true" species="M_2pg_c_" stoichiometry="1"/>
        </listOfReactants>
        <listOfProducts>
          <speciesReference constant="true" species="M_h2o_c_" stoichiometry="1"/>
          <speciesReference constant="true" species="M_pep_c_" stoichiometry="1"/>
        </listOfProducts>
      </reaction>
      <reaction fast="false" id="R_REV_ENO" reversible="false" fbc:upperFluxBound="cobra_default_ub" fbc:lowerFluxBound="cobra_default_lb">
        <listOfReactants>
          <speciesReference constant="true" species="M_h2o_c_" stoichiometry="1"/>
          <speciesReference constant="true" species="M_pep_c_" stoichiometry="1"/>
        </listOfReactants>
        <listOfProducts>
          <speciesReference constant="true" species="M_2pg_c_" stoichiometry="1"/>
        </listOfProducts>
      </reaction>
      <reaction fast="false" id="R_ENPHE1" reversible="false" fbc:upperFluxBound="cobra_default_ub" fbc:lowerFluxBound="cobra_default_lb">
        <listOfReactants>
          <speciesReference constant="true" species="M_dkmpp_c_" stoichiometry="1"/>
          <speciesReference constant="true" species="M_h2o_c_" stoichiometry="1"/>
        </listOfReactants>
        <listOfProducts>
          <speciesReference constant="true" species="M_12d3k5m_c_" stoichiometry="1"/>
          <speciesReference constant="true" species="M_h_c_" stoichiometry="2"/>
          <speciesReference constant="true" species="M_pi_c_" stoichiometry="1"/>
        </listOfProducts>
      </reaction>
      <reaction fast="false" id="R_imo1063__T242" reversible="false" fbc:upperFluxBound="cobra_default_ub" fbc:lowerFluxBound="cobra_default_lb">
        <listOfReactants>
          <speciesReference constant="true" species="M_etoh_e_" stoichiometry="1"/>
        </listOfReactants>
        <listOfProducts>
          <speciesReference constant="true" species="M_etoh_c_" stoichiometry="1"/>
        </listOfProducts>
      </reaction>
      <reaction fast="false" id="R_REV_imo1063__T242" reversible="false" fbc:upperFluxBound="cobra_default_ub" fbc:lowerFluxBound="cobra_default_lb">
        <listOfReactants>
          <speciesReference constant="true" species="M_etoh_c_" stoichiometry="1"/>
        </listOfReactants>
        <listOfProducts>
          <speciesReference constant="true" species="M_etoh_e_" stoichiometry="1"/>
        </listOfProducts>
      </reaction>
      <reaction fast="false" id="R_FBA" reversible="false" fbc:upperFluxBound="cobra_default_ub" fbc:lowerFluxBound="cobra_default_lb">
        <listOfReactants>
          <speciesReference constant="true" species="M_fdp_c_" stoichiometry="1"/>
        </listOfReactants>
        <listOfProducts>
          <speciesReference constant="true" species="M_dhap_c_" stoichiometry="1"/>
          <speciesReference constant="true" species="M_g3p_c_" stoichiometry="1"/>
        </listOfProducts>
      </reaction>
      <reaction fast="false" id="R_REV_FBA" reversible="false" fbc:upperFluxBound="cobra_default_ub" fbc:lowerFluxBound="cobra_default_lb">
        <listOfReactants>
          <speciesReference constant="true" species="M_dhap_c_" stoichiometry="1"/>
          <speciesReference constant="true" species="M_g3p_c_" stoichiometry="1"/>
        </listOfReactants>
        <listOfProducts>
          <speciesReference constant="true" species="M_fdp_c_" stoichiometry="1"/>
        </listOfProducts>
      </reaction>
      <reaction fast="false" id="R_FBP" reversible="false" fbc:upperFluxBound="cobra_default_ub" fbc:lowerFluxBound="cobra_default_lb">
        <listOfReactants>
          <speciesReference constant="true" species="M_fdp_c_" stoichiometry="1"/>
          <speciesReference constant="true" species="M_h2o_c_" stoichiometry="1"/>
        </listOfReactants>
        <listOfProducts>
          <speciesReference constant="true" species="M_f6p_c_" stoichiometry="1"/>
          <speciesReference constant="true" species="M_pi_c_" stoichiometry="1"/>
        </listOfProducts>
      </reaction>
      <reaction fast="false" id="R_FCLT" reversible="false" fbc:upperFluxBound="cobra_default_ub" fbc:lowerFluxBound="cobra_default_lb">
        <listOfReactants>
          <speciesReference constant="true" species="M_fe2_c_" stoichiometry="1"/>
          <speciesReference constant="true" species="M_ppp9_c_" stoichiometry="1"/>
        </listOfReactants>
        <listOfProducts>
          <speciesReference constant="true" species="M_h_c_" stoichiometry="1"/>
          <speciesReference constant="true" species="M_pheme_c_" stoichiometry="1"/>
        </listOfProducts>
      </reaction>
      <reaction fast="false" id="R_FDH" reversible="false" fbc:upperFluxBound="cobra_default_ub" fbc:lowerFluxBound="cobra_default_lb">
        <listOfReactants>
          <speciesReference constant="true" species="M_for_c_" stoichiometry="1"/>
          <speciesReference constant="true" species="M_nad_c_" stoichiometry="1"/>
        </listOfReactants>
        <listOfProducts>
          <speciesReference constant="true" species="M_co2_c_" stoichiometry="1"/>
          <speciesReference constant="true" species="M_nadh_c_" stoichiometry="1"/>
        </listOfProducts>
      </reaction>
      <reaction fast="false" id="R_imo1063__T250" reversible="false" fbc:upperFluxBound="cobra_default_ub" fbc:lowerFluxBound="cobra_default_lb">
        <listOfReactants>
          <speciesReference constant="true" species="M_for_c_" stoichiometry="1"/>
          <speciesReference constant="true" species="M_h_c_" stoichiometry="3"/>
          <speciesReference constant="true" species="M_ubq8_c_" stoichiometry="1"/>
        </listOfReactants>
        <listOfProducts>
          <speciesReference constant="true" species="M_co2_c_" stoichiometry="1"/>
          <speciesReference constant="true" species="M_h_e_" stoichiometry="2"/>
          <speciesReference constant="true" species="M_ubq8h2_c_" stoichiometry="1"/>
        </listOfProducts>
      </reaction>
      <reaction fast="false" id="R_imo1063__T251" reversible="false" fbc:upperFluxBound="cobra_default_ub" fbc:lowerFluxBound="cobra_default_lb">
        <listOfReactants>
          <speciesReference constant="true" species="M_atp_c_" stoichiometry="1"/>
          <speciesReference constant="true" species="M_fe2_e_" stoichiometry="1"/>
          <speciesReference constant="true" species="M_h2o_c_" stoichiometry="1"/>
        </listOfReactants>
        <listOfProducts>
          <speciesReference constant="true" species="M_adp_c_" stoichiometry="1"/>
          <speciesReference constant="true" species="M_fe2_c_" stoichiometry="1"/>
          <speciesReference constant="true" species="M_h_c_" stoichiometry="1"/>
          <speciesReference constant="true" species="M_pi_c_" stoichiometry="1"/>
        </listOfProducts>
      </reaction>
      <reaction fast="false" id="R_FGLU" reversible="false" fbc:upperFluxBound="cobra_default_ub" fbc:lowerFluxBound="cobra_default_lb">
        <listOfReactants>
          <speciesReference constant="true" species="M_forglu_c_" stoichiometry="1"/>
          <speciesReference constant="true" species="M_h2o_c_" stoichiometry="1"/>
        </listOfReactants>
        <listOfProducts>
          <speciesReference constant="true" species="M_frmd_c_" stoichiometry="1"/>
          <speciesReference constant="true" species="M_glu_l_c_" stoichiometry="1"/>
        </listOfProducts>
      </reaction>
      <reaction fast="false" id="R_FKYNH" reversible="false" fbc:upperFluxBound="cobra_default_ub" fbc:lowerFluxBound="cobra_default_lb">
        <listOfReactants>
          <speciesReference constant="true" species="M_h2o_c_" stoichiometry="1"/>
          <speciesReference constant="true" species="M_lfmkynr_c_" stoichiometry="1"/>
        </listOfReactants>
        <listOfProducts>
          <speciesReference constant="true" species="M_for_c_" stoichiometry="1"/>
          <speciesReference constant="true" species="M_h_c_" stoichiometry="1"/>
          <speciesReference constant="true" species="M_kynr_l_c_" stoichiometry="1"/>
        </listOfProducts>
      </reaction>
      <reaction fast="false" id="R_FMNAT" reversible="false" fbc:upperFluxBound="cobra_default_ub" fbc:lowerFluxBound="cobra_default_lb">
        <listOfReactants>
          <speciesReference constant="true" species="M_atp_c_" stoichiometry="1"/>
          <speciesReference constant="true" species="M_fmn_c_" stoichiometry="1"/>
          <speciesReference constant="true" species="M_h_c_" stoichiometry="1"/>
        </listOfReactants>
        <listOfProducts>
          <speciesReference constant="true" species="M_fad_c_" stoichiometry="1"/>
          <speciesReference constant="true" species="M_ppi_c_" stoichiometry="1"/>
        </listOfProducts>
      </reaction>
      <reaction fast="false" id="R_FNOR" reversible="false" fbc:upperFluxBound="cobra_default_ub" fbc:lowerFluxBound="cobra_default_lb">
        <listOfReactants>
          <speciesReference constant="true" species="M_fdxr_4:2_c_" stoichiometry="1"/>
          <speciesReference constant="true" species="M_h_c_" stoichiometry="1"/>
          <speciesReference constant="true" species="M_nadp_c_" stoichiometry="1"/>
        </listOfReactants>
        <listOfProducts>
          <speciesReference constant="true" species="M_fdxo_4:2_c_" stoichiometry="1"/>
          <speciesReference constant="true" species="M_nadph_c_" stoichiometry="1"/>
        </listOfProducts>
      </reaction>
      <reaction fast="false" id="R_REV_FNOR" reversible="false" fbc:upperFluxBound="cobra_default_ub" fbc:lowerFluxBound="cobra_default_lb">
        <listOfReactants>
          <speciesReference constant="true" species="M_fdxo_4:2_c_" stoichiometry="1"/>
          <speciesReference constant="true" species="M_nadph_c_" stoichiometry="1"/>
        </listOfReactants>
        <listOfProducts>
          <speciesReference constant="true" species="M_fdxr_4:2_c_" stoichiometry="1"/>
          <speciesReference constant="true" species="M_h_c_" stoichiometry="1"/>
          <speciesReference constant="true" species="M_nadp_c_" stoichiometry="1"/>
        </listOfProducts>
      </reaction>
      <reaction fast="false" id="R_FORAMD" reversible="false" fbc:upperFluxBound="cobra_default_ub" fbc:lowerFluxBound="cobra_default_lb">
        <listOfReactants>
          <speciesReference constant="true" species="M_frmd_c_" stoichiometry="1"/>
          <speciesReference constant="true" species="M_h2o_c_" stoichiometry="1"/>
        </listOfReactants>
        <listOfProducts>
          <speciesReference constant="true" species="M_for_c_" stoichiometry="1"/>
          <speciesReference constant="true" species="M_nh4_c_" stoichiometry="1"/>
        </listOfProducts>
      </reaction>
      <reaction fast="false" id="R_FTHFD" reversible="false" fbc:upperFluxBound="cobra_default_ub" fbc:lowerFluxBound="cobra_default_lb">
        <listOfReactants>
          <speciesReference constant="true" species="M_10fthf_c_" stoichiometry="1"/>
          <speciesReference constant="true" species="M_h2o_c_" stoichiometry="1"/>
        </listOfReactants>
        <listOfProducts>
          <speciesReference constant="true" species="M_for_c_" stoichiometry="1"/>
          <speciesReference constant="true" species="M_h_c_" stoichiometry="1"/>
          <speciesReference constant="true" species="M_thf_c_" stoichiometry="1"/>
        </listOfProducts>
      </reaction>
      <reaction fast="false" id="R_FUCNAcPPUNDs" reversible="false" fbc:upperFluxBound="cobra_default_ub" fbc:lowerFluxBound="cobra_default_lb">
        <listOfReactants>
          <speciesReference constant="true" species="M_uacfuc_c_" stoichiometry="1"/>
          <speciesReference constant="true" species="M_udcpp_c_" stoichiometry="1"/>
        </listOfReactants>
        <listOfProducts>
          <speciesReference constant="true" species="M_udcppf_c_" stoichiometry="1"/>
          <speciesReference constant="true" species="M_ump_c_" stoichiometry="1"/>
        </listOfProducts>
      </reaction>
      <reaction fast="false" id="R_FUM" reversible="false" fbc:upperFluxBound="cobra_default_ub" fbc:lowerFluxBound="cobra_default_lb">
        <listOfReactants>
          <speciesReference constant="true" species="M_fum_c_" stoichiometry="1"/>
          <speciesReference constant="true" species="M_h2o_c_" stoichiometry="1"/>
        </listOfReactants>
        <listOfProducts>
          <speciesReference constant="true" species="M_mal_l_c_" stoichiometry="1"/>
        </listOfProducts>
      </reaction>
      <reaction fast="false" id="R_REV_FUM" reversible="false" fbc:upperFluxBound="cobra_default_ub" fbc:lowerFluxBound="cobra_default_lb">
        <listOfReactants>
          <speciesReference constant="true" species="M_mal_l_c_" stoichiometry="1"/>
        </listOfReactants>
        <listOfProducts>
          <speciesReference constant="true" species="M_fum_c_" stoichiometry="1"/>
          <speciesReference constant="true" species="M_h2o_c_" stoichiometry="1"/>
        </listOfProducts>
      </reaction>
      <reaction fast="false" id="R_FUMACA" reversible="false" fbc:upperFluxBound="cobra_default_ub" fbc:lowerFluxBound="cobra_default_lb">
        <listOfReactants>
          <speciesReference constant="true" species="M_4fumacac_c_" stoichiometry="1"/>
          <speciesReference constant="true" species="M_h2o_c_" stoichiometry="1"/>
        </listOfReactants>
        <listOfProducts>
          <speciesReference constant="true" species="M_acac_c_" stoichiometry="1"/>
          <speciesReference constant="true" species="M_fum_c_" stoichiometry="1"/>
          <speciesReference constant="true" species="M_h_c_" stoichiometry="1"/>
        </listOfProducts>
      </reaction>
      <reaction fast="false" id="R_imo1063__T263" reversible="false" fbc:upperFluxBound="cobra_default_ub" fbc:lowerFluxBound="cobra_default_lb">
        <listOfReactants>
          <speciesReference constant="true" species="M_glc_d_e_" stoichiometry="1"/>
          <speciesReference constant="true" species="M_nadp_c_" stoichiometry="1"/>
        </listOfReactants>
        <listOfProducts>
          <speciesReference constant="true" species="M_g15lac_e_" stoichiometry="1"/>
          <speciesReference constant="true" species="M_h_c_" stoichiometry="1"/>
          <speciesReference constant="true" species="M_nadph_c_" stoichiometry="1"/>
        </listOfProducts>
      </reaction>
      <reaction fast="false" id="R_G1PACT" reversible="false" fbc:upperFluxBound="cobra_default_ub" fbc:lowerFluxBound="cobra_default_lb">
        <listOfReactants>
          <speciesReference constant="true" species="M_accoa_c_" stoichiometry="1"/>
          <speciesReference constant="true" species="M_gam1p_c_" stoichiometry="1"/>
        </listOfReactants>
        <listOfProducts>
          <speciesReference constant="true" species="M_acgam1p_c_" stoichiometry="1"/>
          <speciesReference constant="true" species="M_coa_c_" stoichiometry="1"/>
          <speciesReference constant="true" species="M_h_c_" stoichiometry="1"/>
        </listOfProducts>
      </reaction>
      <reaction fast="false" id="R_G1PTMT" reversible="false" fbc:upperFluxBound="cobra_default_ub" fbc:lowerFluxBound="cobra_default_lb">
        <listOfReactants>
          <speciesReference constant="true" species="M_dttp_c_" stoichiometry="1"/>
          <speciesReference constant="true" species="M_g1p_c_" stoichiometry="1"/>
          <speciesReference constant="true" species="M_h_c_" stoichiometry="1"/>
        </listOfReactants>
        <listOfProducts>
          <speciesReference constant="true" species="M_dtdpglc_c_" stoichiometry="1"/>
          <speciesReference constant="true" species="M_ppi_c_" stoichiometry="1"/>
        </listOfProducts>
      </reaction>
      <reaction fast="false" id="R_G1SATi" reversible="false" fbc:upperFluxBound="cobra_default_ub" fbc:lowerFluxBound="cobra_default_lb">
        <listOfReactants>
          <speciesReference constant="true" species="M_glu1sa_c_" stoichiometry="1"/>
        </listOfReactants>
        <listOfProducts>
          <speciesReference constant="true" species="M_5aop_c_" stoichiometry="1"/>
        </listOfProducts>
      </reaction>
      <reaction fast="false" id="R_G3PD2" reversible="false" fbc:upperFluxBound="cobra_default_ub" fbc:lowerFluxBound="cobra_default_lb">
        <listOfReactants>
          <speciesReference constant="true" species="M_glyc3p_c_" stoichiometry="1"/>
          <speciesReference constant="true" species="M_nadp_c_" stoichiometry="1"/>
        </listOfReactants>
        <listOfProducts>
          <speciesReference constant="true" species="M_dhap_c_" stoichiometry="1"/>
          <speciesReference constant="true" species="M_h_c_" stoichiometry="1"/>
          <speciesReference constant="true" species="M_nadph_c_" stoichiometry="1"/>
        </listOfProducts>
      </reaction>
      <reaction fast="false" id="R_REV_G3PD2" reversible="false" fbc:upperFluxBound="cobra_default_ub" fbc:lowerFluxBound="cobra_default_lb">
        <listOfReactants>
          <speciesReference constant="true" species="M_dhap_c_" stoichiometry="1"/>
          <speciesReference constant="true" species="M_h_c_" stoichiometry="1"/>
          <speciesReference constant="true" species="M_nadph_c_" stoichiometry="1"/>
        </listOfReactants>
        <listOfProducts>
          <speciesReference constant="true" species="M_glyc3p_c_" stoichiometry="1"/>
          <speciesReference constant="true" species="M_nadp_c_" stoichiometry="1"/>
        </listOfProducts>
      </reaction>
      <reaction fast="false" id="R_G3PD5" reversible="false" fbc:upperFluxBound="cobra_default_ub" fbc:lowerFluxBound="cobra_default_lb">
        <listOfReactants>
          <speciesReference constant="true" species="M_glyc3p_c_" stoichiometry="1"/>
          <speciesReference constant="true" species="M_ubq8_c_" stoichiometry="1"/>
        </listOfReactants>
        <listOfProducts>
          <speciesReference constant="true" species="M_dhap_c_" stoichiometry="1"/>
          <speciesReference constant="true" species="M_ubq8h2_c_" stoichiometry="1"/>
        </listOfProducts>
      </reaction>
      <reaction fast="false" id="R_G5SD" reversible="false" fbc:upperFluxBound="cobra_default_ub" fbc:lowerFluxBound="cobra_default_lb">
        <listOfReactants>
          <speciesReference constant="true" species="M_glu5p_c_" stoichiometry="1"/>
          <speciesReference constant="true" species="M_h_c_" stoichiometry="1"/>
          <speciesReference constant="true" species="M_nadph_c_" stoichiometry="1"/>
        </listOfReactants>
        <listOfProducts>
          <speciesReference constant="true" species="M_glu5sa_c_" stoichiometry="1"/>
          <speciesReference constant="true" species="M_nadp_c_" stoichiometry="1"/>
          <speciesReference constant="true" species="M_pi_c_" stoichiometry="1"/>
        </listOfProducts>
      </reaction>
      <reaction fast="false" id="R_G6PDHy" reversible="false" fbc:upperFluxBound="cobra_default_ub" fbc:lowerFluxBound="cobra_default_lb">
        <listOfReactants>
          <speciesReference constant="true" species="M_g6p_c_" stoichiometry="1"/>
          <speciesReference constant="true" species="M_nadp_c_" stoichiometry="1"/>
        </listOfReactants>
        <listOfProducts>
          <speciesReference constant="true" species="M_6pgl_c_" stoichiometry="1"/>
          <speciesReference constant="true" species="M_h_c_" stoichiometry="1"/>
          <speciesReference constant="true" species="M_nadph_c_" stoichiometry="1"/>
        </listOfProducts>
      </reaction>
      <reaction fast="false" id="R_REV_G6PDHy" reversible="false" fbc:upperFluxBound="cobra_default_ub" fbc:lowerFluxBound="cobra_default_lb">
        <listOfReactants>
          <speciesReference constant="true" species="M_6pgl_c_" stoichiometry="1"/>
          <speciesReference constant="true" species="M_h_c_" stoichiometry="1"/>
          <speciesReference constant="true" species="M_nadph_c_" stoichiometry="1"/>
        </listOfReactants>
        <listOfProducts>
          <speciesReference constant="true" species="M_g6p_c_" stoichiometry="1"/>
          <speciesReference constant="true" species="M_nadp_c_" stoichiometry="1"/>
        </listOfProducts>
      </reaction>
      <reaction fast="false" id="R_G6PI" reversible="false" fbc:upperFluxBound="cobra_default_ub" fbc:lowerFluxBound="cobra_default_lb">
        <listOfReactants>
          <speciesReference constant="true" species="M_g6p_c_" stoichiometry="1"/>
        </listOfReactants>
        <listOfProducts>
          <speciesReference constant="true" species="M_g6p_b_c_" stoichiometry="1"/>
        </listOfProducts>
      </reaction>
      <reaction fast="false" id="R_REV_G6PI" reversible="false" fbc:upperFluxBound="cobra_default_ub" fbc:lowerFluxBound="cobra_default_lb">
        <listOfReactants>
          <speciesReference constant="true" species="M_g6p_b_c_" stoichiometry="1"/>
        </listOfReactants>
        <listOfProducts>
          <speciesReference constant="true" species="M_g6p_c_" stoichiometry="1"/>
        </listOfProducts>
      </reaction>
      <reaction fast="false" id="R_GALU" reversible="false" fbc:upperFluxBound="cobra_default_ub" fbc:lowerFluxBound="cobra_default_lb">
        <listOfReactants>
          <speciesReference constant="true" species="M_g1p_c_" stoichiometry="1"/>
          <speciesReference constant="true" species="M_h_c_" stoichiometry="1"/>
          <speciesReference constant="true" species="M_utp_c_" stoichiometry="1"/>
        </listOfReactants>
        <listOfProducts>
          <speciesReference constant="true" species="M_ppi_c_" stoichiometry="1"/>
          <speciesReference constant="true" species="M_udpg_c_" stoichiometry="1"/>
        </listOfProducts>
      </reaction>
      <reaction fast="false" id="R_REV_GALU" reversible="false" fbc:upperFluxBound="cobra_default_ub" fbc:lowerFluxBound="cobra_default_lb">
        <listOfReactants>
          <speciesReference constant="true" species="M_ppi_c_" stoichiometry="1"/>
          <speciesReference constant="true" species="M_udpg_c_" stoichiometry="1"/>
        </listOfReactants>
        <listOfProducts>
          <speciesReference constant="true" species="M_g1p_c_" stoichiometry="1"/>
          <speciesReference constant="true" species="M_h_c_" stoichiometry="1"/>
          <speciesReference constant="true" species="M_utp_c_" stoichiometry="1"/>
        </listOfProducts>
      </reaction>
      <reaction fast="false" id="R_GAPD" reversible="false" fbc:upperFluxBound="cobra_default_ub" fbc:lowerFluxBound="cobra_default_lb">
        <listOfReactants>
          <speciesReference constant="true" species="M_g3p_c_" stoichiometry="1"/>
          <speciesReference constant="true" species="M_nad_c_" stoichiometry="1"/>
          <speciesReference constant="true" species="M_pi_c_" stoichiometry="1"/>
        </listOfReactants>
        <listOfProducts>
          <speciesReference constant="true" species="M_13dpg_c_" stoichiometry="1"/>
          <speciesReference constant="true" species="M_h_c_" stoichiometry="1"/>
          <speciesReference constant="true" species="M_nadh_c_" stoichiometry="1"/>
        </listOfProducts>
      </reaction>
      <reaction fast="false" id="R_REV_GAPD" reversible="false" fbc:upperFluxBound="cobra_default_ub" fbc:lowerFluxBound="cobra_default_lb">
        <listOfReactants>
          <speciesReference constant="true" species="M_13dpg_c_" stoichiometry="1"/>
          <speciesReference constant="true" species="M_h_c_" stoichiometry="1"/>
          <speciesReference constant="true" species="M_nadh_c_" stoichiometry="1"/>
        </listOfReactants>
        <listOfProducts>
          <speciesReference constant="true" species="M_g3p_c_" stoichiometry="1"/>
          <speciesReference constant="true" species="M_nad_c_" stoichiometry="1"/>
          <speciesReference constant="true" species="M_pi_c_" stoichiometry="1"/>
        </listOfProducts>
      </reaction>
      <reaction fast="false" id="R_GAPDy1" reversible="false" fbc:upperFluxBound="cobra_default_ub" fbc:lowerFluxBound="cobra_default_lb">
        <listOfReactants>
          <speciesReference constant="true" species="M_g3p_c_" stoichiometry="1"/>
          <speciesReference constant="true" species="M_h2o_c_" stoichiometry="1"/>
          <speciesReference constant="true" species="M_nadp_c_" stoichiometry="1"/>
        </listOfReactants>
        <listOfProducts>
          <speciesReference constant="true" species="M_3pg_c_" stoichiometry="1"/>
          <speciesReference constant="true" species="M_h_c_" stoichiometry="2"/>
          <speciesReference constant="true" species="M_nadph_c_" stoichiometry="1"/>
        </listOfProducts>
      </reaction>
      <reaction fast="false" id="R_GARFTi" reversible="false" fbc:upperFluxBound="cobra_default_ub" fbc:lowerFluxBound="cobra_default_lb">
        <listOfReactants>
          <speciesReference constant="true" species="M_10fthf_c_" stoichiometry="1"/>
          <speciesReference constant="true" species="M_gar_c_" stoichiometry="1"/>
        </listOfReactants>
        <listOfProducts>
          <speciesReference constant="true" species="M_fgam_c_" stoichiometry="1"/>
          <speciesReference constant="true" species="M_h_c_" stoichiometry="1"/>
          <speciesReference constant="true" species="M_thf_c_" stoichiometry="1"/>
        </listOfProducts>
      </reaction>
      <reaction fast="false" id="R_GART" reversible="false" fbc:upperFluxBound="cobra_default_ub" fbc:lowerFluxBound="cobra_default_lb">
        <listOfReactants>
          <speciesReference constant="true" species="M_atp_c_" stoichiometry="1"/>
          <speciesReference constant="true" species="M_for_c_" stoichiometry="1"/>
          <speciesReference constant="true" species="M_gar_c_" stoichiometry="1"/>
        </listOfReactants>
        <listOfProducts>
          <speciesReference constant="true" species="M_adp_c_" stoichiometry="1"/>
          <speciesReference constant="true" species="M_fgam_c_" stoichiometry="1"/>
          <speciesReference constant="true" species="M_h_c_" stoichiometry="1"/>
          <speciesReference constant="true" species="M_pi_c_" stoichiometry="1"/>
        </listOfProducts>
      </reaction>
      <reaction fast="false" id="R_imo1063__T284" reversible="false" fbc:upperFluxBound="cobra_default_ub" fbc:lowerFluxBound="cobra_default_lb">
        <listOfReactants>
          <speciesReference constant="true" species="M_gcald_e_" stoichiometry="1"/>
        </listOfReactants>
        <listOfProducts>
          <speciesReference constant="true" species="M_gcald_c_" stoichiometry="1"/>
        </listOfProducts>
      </reaction>
      <reaction fast="false" id="R_REV_imo1063__T284" reversible="false" fbc:upperFluxBound="cobra_default_ub" fbc:lowerFluxBound="cobra_default_lb">
        <listOfReactants>
          <speciesReference constant="true" species="M_gcald_c_" stoichiometry="1"/>
        </listOfReactants>
        <listOfProducts>
          <speciesReference constant="true" species="M_gcald_e_" stoichiometry="1"/>
        </listOfProducts>
      </reaction>
      <reaction fast="false" id="R_GDPMD" reversible="false" fbc:upperFluxBound="cobra_default_ub" fbc:lowerFluxBound="cobra_default_lb">
        <listOfReactants>
          <speciesReference constant="true" species="M_gdpman_c_" stoichiometry="1"/>
        </listOfReactants>
        <listOfProducts>
          <speciesReference constant="true" species="M_gdpddm_c_" stoichiometry="1"/>
          <speciesReference constant="true" species="M_h2o_c_" stoichiometry="1"/>
        </listOfProducts>
      </reaction>
      <reaction fast="false" id="R_GDPMR" reversible="false" fbc:upperFluxBound="cobra_default_ub" fbc:lowerFluxBound="cobra_default_lb">
        <listOfReactants>
          <speciesReference constant="true" species="M_gdpdr_c_" stoichiometry="1"/>
          <speciesReference constant="true" species="M_nadp_c_" stoichiometry="1"/>
        </listOfReactants>
        <listOfProducts>
          <speciesReference constant="true" species="M_gdpddm_c_" stoichiometry="1"/>
          <speciesReference constant="true" species="M_h_c_" stoichiometry="3"/>
          <speciesReference constant="true" species="M_nadph_c_" stoichiometry="1"/>
        </listOfProducts>
      </reaction>
      <reaction fast="false" id="R_REV_GDPMR" reversible="false" fbc:upperFluxBound="cobra_default_ub" fbc:lowerFluxBound="cobra_default_lb">
        <listOfReactants>
          <speciesReference constant="true" species="M_gdpddm_c_" stoichiometry="1"/>
          <speciesReference constant="true" species="M_h_c_" stoichiometry="3"/>
          <speciesReference constant="true" species="M_nadph_c_" stoichiometry="1"/>
        </listOfReactants>
        <listOfProducts>
          <speciesReference constant="true" species="M_gdpdr_c_" stoichiometry="1"/>
          <speciesReference constant="true" species="M_nadp_c_" stoichiometry="1"/>
        </listOfProducts>
      </reaction>
      <reaction fast="false" id="R_GF6PTA" reversible="false" fbc:upperFluxBound="cobra_default_ub" fbc:lowerFluxBound="cobra_default_lb">
        <listOfReactants>
          <speciesReference constant="true" species="M_f6p_c_" stoichiometry="1"/>
          <speciesReference constant="true" species="M_gln_l_c_" stoichiometry="1"/>
        </listOfReactants>
        <listOfProducts>
          <speciesReference constant="true" species="M_gam6p_c_" stoichiometry="1"/>
          <speciesReference constant="true" species="M_glu_l_c_" stoichiometry="1"/>
        </listOfProducts>
      </reaction>
      <reaction fast="false" id="R_GHMT" reversible="false" fbc:upperFluxBound="cobra_default_ub" fbc:lowerFluxBound="cobra_default_lb">
        <listOfReactants>
          <speciesReference constant="true" species="M_ser_l_c_" stoichiometry="1"/>
          <speciesReference constant="true" species="M_thf_c_" stoichiometry="1"/>
        </listOfReactants>
        <listOfProducts>
          <speciesReference constant="true" species="M_gly_c_" stoichiometry="1"/>
          <speciesReference constant="true" species="M_h2o_c_" stoichiometry="1"/>
          <speciesReference constant="true" species="M_mlthf_c_" stoichiometry="1"/>
        </listOfProducts>
      </reaction>
      <reaction fast="false" id="R_REV_GHMT" reversible="false" fbc:upperFluxBound="cobra_default_ub" fbc:lowerFluxBound="cobra_default_lb">
        <listOfReactants>
          <speciesReference constant="true" species="M_gly_c_" stoichiometry="1"/>
          <speciesReference constant="true" species="M_h2o_c_" stoichiometry="1"/>
          <speciesReference constant="true" species="M_mlthf_c_" stoichiometry="1"/>
        </listOfReactants>
        <listOfProducts>
          <speciesReference constant="true" species="M_ser_l_c_" stoichiometry="1"/>
          <speciesReference constant="true" species="M_thf_c_" stoichiometry="1"/>
        </listOfProducts>
      </reaction>
      <reaction fast="false" id="R_GK1" reversible="false" fbc:upperFluxBound="cobra_default_ub" fbc:lowerFluxBound="cobra_default_lb">
        <listOfReactants>
          <speciesReference constant="true" species="M_atp_c_" stoichiometry="1"/>
          <speciesReference constant="true" species="M_gmp_c_" stoichiometry="1"/>
        </listOfReactants>
        <listOfProducts>
          <speciesReference constant="true" species="M_adp_c_" stoichiometry="1"/>
          <speciesReference constant="true" species="M_gdp_c_" stoichiometry="1"/>
        </listOfProducts>
      </reaction>
      <reaction fast="false" id="R_REV_GK1" reversible="false" fbc:upperFluxBound="cobra_default_ub" fbc:lowerFluxBound="cobra_default_lb">
        <listOfReactants>
          <speciesReference constant="true" species="M_adp_c_" stoichiometry="1"/>
          <speciesReference constant="true" species="M_gdp_c_" stoichiometry="1"/>
        </listOfReactants>
        <listOfProducts>
          <speciesReference constant="true" species="M_atp_c_" stoichiometry="1"/>
          <speciesReference constant="true" species="M_gmp_c_" stoichiometry="1"/>
        </listOfProducts>
      </reaction>
      <reaction fast="false" id="R_imo1063__T294" reversible="false" fbc:upperFluxBound="cobra_default_ub" fbc:lowerFluxBound="cobra_default_lb">
        <listOfReactants>
          <speciesReference constant="true" species="M_atp_c_" stoichiometry="1"/>
          <speciesReference constant="true" species="M_glc_d_e_" stoichiometry="1"/>
          <speciesReference constant="true" species="M_h2o_c_" stoichiometry="1"/>
        </listOfReactants>
        <listOfProducts>
          <speciesReference constant="true" species="M_adp_c_" stoichiometry="1"/>
          <speciesReference constant="true" species="M_glc_d_c_" stoichiometry="1"/>
          <speciesReference constant="true" species="M_h_c_" stoichiometry="1"/>
          <speciesReference constant="true" species="M_pi_c_" stoichiometry="1"/>
        </listOfProducts>
      </reaction>
      <reaction fast="false" id="R_imo1063__T295" reversible="false" fbc:upperFluxBound="cobra_default_ub" fbc:lowerFluxBound="cobra_default_lb">
        <listOfReactants>
          <speciesReference constant="true" species="M_g15lac_e_" stoichiometry="1"/>
          <speciesReference constant="true" species="M_h2o_c_" stoichiometry="1"/>
        </listOfReactants>
        <listOfProducts>
          <speciesReference constant="true" species="M_glcn_d_e_" stoichiometry="1"/>
          <speciesReference constant="true" species="M_h_c_" stoichiometry="1"/>
        </listOfProducts>
      </reaction>
      <reaction fast="false" id="R_REV_imo1063__T295" reversible="false" fbc:upperFluxBound="cobra_default_ub" fbc:lowerFluxBound="cobra_default_lb">
        <listOfReactants>
          <speciesReference constant="true" species="M_glcn_d_e_" stoichiometry="1"/>
          <speciesReference constant="true" species="M_h_c_" stoichiometry="1"/>
        </listOfReactants>
        <listOfProducts>
          <speciesReference constant="true" species="M_g15lac_e_" stoichiometry="1"/>
          <speciesReference constant="true" species="M_h2o_c_" stoichiometry="1"/>
        </listOfProducts>
      </reaction>
      <reaction fast="false" id="R_GLCNACPPUNDs" reversible="false" fbc:upperFluxBound="cobra_default_ub" fbc:lowerFluxBound="cobra_default_lb">
        <listOfReactants>
          <speciesReference constant="true" species="M_uacgam_c_" stoichiometry="1"/>
          <speciesReference constant="true" species="M_udcpp_c_" stoichiometry="1"/>
        </listOfReactants>
        <listOfProducts>
          <speciesReference constant="true" species="M_glcnacppund_c_" stoichiometry="1"/>
          <speciesReference constant="true" species="M_ump_c_" stoichiometry="1"/>
        </listOfProducts>
      </reaction>
      <reaction fast="false" id="R_imo1063__T298" reversible="false" fbc:upperFluxBound="cobra_default_ub" fbc:lowerFluxBound="cobra_default_lb">
        <listOfReactants>
          <speciesReference constant="true" species="M_glcn_d_e_" stoichiometry="1"/>
          <speciesReference constant="true" species="M_h_e_" stoichiometry="1"/>
        </listOfReactants>
        <listOfProducts>
          <speciesReference constant="true" species="M_glcn_d_c_" stoichiometry="1"/>
          <speciesReference constant="true" species="M_h_c_" stoichiometry="1"/>
        </listOfProducts>
      </reaction>
      <reaction fast="false" id="R_GLCP" reversible="false" fbc:upperFluxBound="cobra_default_ub" fbc:lowerFluxBound="cobra_default_lb">
        <listOfReactants>
          <speciesReference constant="true" species="M_glycogen_c_" stoichiometry="1"/>
          <speciesReference constant="true" species="M_pi_c_" stoichiometry="1"/>
        </listOfReactants>
        <listOfProducts>
          <speciesReference constant="true" species="M_g1p_c_" stoichiometry="1"/>
        </listOfProducts>
      </reaction>
      <reaction fast="false" id="R_GLCS1" reversible="false" fbc:upperFluxBound="cobra_default_ub" fbc:lowerFluxBound="cobra_default_lb">
        <listOfReactants>
          <speciesReference constant="true" species="M_adpglc_c_" stoichiometry="1"/>
        </listOfReactants>
        <listOfProducts>
          <speciesReference constant="true" species="M_adp_c_" stoichiometry="1"/>
          <speciesReference constant="true" species="M_glycogen_c_" stoichiometry="1"/>
          <speciesReference constant="true" species="M_h_c_" stoichiometry="1"/>
        </listOfProducts>
      </reaction>
      <reaction fast="false" id="R_GLGC" reversible="false" fbc:upperFluxBound="cobra_default_ub" fbc:lowerFluxBound="cobra_default_lb">
        <listOfReactants>
          <speciesReference constant="true" species="M_atp_c_" stoichiometry="1"/>
          <speciesReference constant="true" species="M_g1p_c_" stoichiometry="1"/>
          <speciesReference constant="true" species="M_h_c_" stoichiometry="1"/>
        </listOfReactants>
        <listOfProducts>
          <speciesReference constant="true" species="M_adpglc_c_" stoichiometry="1"/>
          <speciesReference constant="true" species="M_ppi_c_" stoichiometry="1"/>
        </listOfProducts>
      </reaction>
      <reaction fast="false" id="R_GLNS_i" reversible="false" fbc:upperFluxBound="cobra_default_ub" fbc:lowerFluxBound="cobra_default_lb">
        <listOfReactants>
          <speciesReference constant="true" species="M_atp_c_" stoichiometry="1"/>
          <speciesReference constant="true" species="M_glu_l_c_" stoichiometry="1"/>
          <speciesReference constant="true" species="M_nh4_c_" stoichiometry="1"/>
        </listOfReactants>
        <listOfProducts>
          <speciesReference constant="true" species="M_adp_c_" stoichiometry="1"/>
          <speciesReference constant="true" species="M_gln_l_c_" stoichiometry="1"/>
          <speciesReference constant="true" species="M_h_c_" stoichiometry="1"/>
          <speciesReference constant="true" species="M_pi_c_" stoichiometry="1"/>
        </listOfProducts>
      </reaction>
      <reaction fast="false" id="R_GLTCOAD" reversible="false" fbc:upperFluxBound="cobra_default_ub" fbc:lowerFluxBound="cobra_default_lb">
        <listOfReactants>
          <speciesReference constant="true" species="M_fad_c_" stoichiometry="1"/>
          <speciesReference constant="true" species="M_glutcoa_c_" stoichiometry="1"/>
          <speciesReference constant="true" species="M_h_c_" stoichiometry="1"/>
        </listOfReactants>
        <listOfProducts>
          <speciesReference constant="true" species="M_butd2coa_c_" stoichiometry="1"/>
          <speciesReference constant="true" species="M_co2_c_" stoichiometry="1"/>
          <speciesReference constant="true" species="M_fadh2_c_" stoichiometry="1"/>
        </listOfProducts>
      </reaction>
      <reaction fast="false" id="R_GLU5K" reversible="false" fbc:upperFluxBound="cobra_default_ub" fbc:lowerFluxBound="cobra_default_lb">
        <listOfReactants>
          <speciesReference constant="true" species="M_atp_c_" stoichiometry="1"/>
          <speciesReference constant="true" species="M_glu_l_c_" stoichiometry="1"/>
        </listOfReactants>
        <listOfProducts>
          <speciesReference constant="true" species="M_adp_c_" stoichiometry="1"/>
          <speciesReference constant="true" species="M_glu5p_c_" stoichiometry="1"/>
        </listOfProducts>
      </reaction>
      <reaction fast="false" id="R_imo1063__T305" reversible="false" fbc:upperFluxBound="cobra_default_ub" fbc:lowerFluxBound="cobra_default_lb">
        <listOfReactants>
          <speciesReference constant="true" species="M_atp_c_" stoichiometry="1"/>
          <speciesReference constant="true" species="M_glu_l_e_" stoichiometry="1"/>
          <speciesReference constant="true" species="M_h2o_c_" stoichiometry="1"/>
        </listOfReactants>
        <listOfProducts>
          <speciesReference constant="true" species="M_adp_c_" stoichiometry="1"/>
          <speciesReference constant="true" species="M_glu_l_c_" stoichiometry="1"/>
          <speciesReference constant="true" species="M_h_c_" stoichiometry="1"/>
          <speciesReference constant="true" species="M_pi_c_" stoichiometry="1"/>
        </listOfProducts>
      </reaction>
      <reaction fast="false" id="R_GLUDy" reversible="false" fbc:upperFluxBound="cobra_default_ub" fbc:lowerFluxBound="cobra_default_lb">
        <listOfReactants>
          <speciesReference constant="true" species="M_glu_l_c_" stoichiometry="1"/>
          <speciesReference constant="true" species="M_h2o_c_" stoichiometry="1"/>
          <speciesReference constant="true" species="M_nadp_c_" stoichiometry="1"/>
        </listOfReactants>
        <listOfProducts>
          <speciesReference constant="true" species="M_akg_c_" stoichiometry="1"/>
          <speciesReference constant="true" species="M_h_c_" stoichiometry="1"/>
          <speciesReference constant="true" species="M_nadph_c_" stoichiometry="1"/>
          <speciesReference constant="true" species="M_nh4_c_" stoichiometry="1"/>
        </listOfProducts>
      </reaction>
      <reaction fast="false" id="R_REV_GLUDy" reversible="false" fbc:upperFluxBound="cobra_default_ub" fbc:lowerFluxBound="cobra_default_lb">
        <listOfReactants>
          <speciesReference constant="true" species="M_akg_c_" stoichiometry="1"/>
          <speciesReference constant="true" species="M_h_c_" stoichiometry="1"/>
          <speciesReference constant="true" species="M_nadph_c_" stoichiometry="1"/>
          <speciesReference constant="true" species="M_nh4_c_" stoichiometry="1"/>
        </listOfReactants>
        <listOfProducts>
          <speciesReference constant="true" species="M_glu_l_c_" stoichiometry="1"/>
          <speciesReference constant="true" species="M_h2o_c_" stoichiometry="1"/>
          <speciesReference constant="true" species="M_nadp_c_" stoichiometry="1"/>
        </listOfProducts>
      </reaction>
      <reaction fast="false" id="R_GLUK" reversible="false" fbc:upperFluxBound="cobra_default_ub" fbc:lowerFluxBound="cobra_default_lb">
        <listOfReactants>
          <speciesReference constant="true" species="M_atp_c_" stoichiometry="1"/>
          <speciesReference constant="true" species="M_glc_d_c_" stoichiometry="1"/>
        </listOfReactants>
        <listOfProducts>
          <speciesReference constant="true" species="M_adp_c_" stoichiometry="1"/>
          <speciesReference constant="true" species="M_g6p_b_c_" stoichiometry="1"/>
          <speciesReference constant="true" species="M_h_c_" stoichiometry="1"/>
        </listOfProducts>
      </reaction>
      <reaction fast="false" id="R_GLUN" reversible="false" fbc:upperFluxBound="cobra_default_ub" fbc:lowerFluxBound="cobra_default_lb">
        <listOfReactants>
          <speciesReference constant="true" species="M_gln_l_c_" stoichiometry="1"/>
          <speciesReference constant="true" species="M_h2o_c_" stoichiometry="1"/>
        </listOfReactants>
        <listOfProducts>
          <speciesReference constant="true" species="M_glu_l_c_" stoichiometry="1"/>
          <speciesReference constant="true" species="M_nh4_c_" stoichiometry="1"/>
        </listOfProducts>
      </reaction>
      <reaction fast="false" id="R_GLUPRT" reversible="false" fbc:upperFluxBound="cobra_default_ub" fbc:lowerFluxBound="cobra_default_lb">
        <listOfReactants>
          <speciesReference constant="true" species="M_gln_l_c_" stoichiometry="1"/>
          <speciesReference constant="true" species="M_h2o_c_" stoichiometry="1"/>
          <speciesReference constant="true" species="M_prpp_c_" stoichiometry="1"/>
        </listOfReactants>
        <listOfProducts>
          <speciesReference constant="true" species="M_glu_l_c_" stoichiometry="1"/>
          <speciesReference constant="true" species="M_ppi_c_" stoichiometry="1"/>
          <speciesReference constant="true" species="M_pram_c_" stoichiometry="1"/>
        </listOfProducts>
      </reaction>
      <reaction fast="false" id="R_GLUR" reversible="false" fbc:upperFluxBound="cobra_default_ub" fbc:lowerFluxBound="cobra_default_lb">
        <listOfReactants>
          <speciesReference constant="true" species="M_glu_d_c_" stoichiometry="1"/>
        </listOfReactants>
        <listOfProducts>
          <speciesReference constant="true" species="M_glu_l_c_" stoichiometry="1"/>
        </listOfProducts>
      </reaction>
      <reaction fast="false" id="R_REV_GLUR" reversible="false" fbc:upperFluxBound="cobra_default_ub" fbc:lowerFluxBound="cobra_default_lb">
        <listOfReactants>
          <speciesReference constant="true" species="M_glu_l_c_" stoichiometry="1"/>
        </listOfReactants>
        <listOfProducts>
          <speciesReference constant="true" species="M_glu_d_c_" stoichiometry="1"/>
        </listOfProducts>
      </reaction>
      <reaction fast="false" id="R_GLUSD" reversible="false" fbc:upperFluxBound="cobra_default_ub" fbc:lowerFluxBound="cobra_default_lb">
        <listOfReactants>
          <speciesReference constant="true" species="M_glusa_c_" stoichiometry="1"/>
          <speciesReference constant="true" species="M_h2o_c_" stoichiometry="1"/>
          <speciesReference constant="true" species="M_nad_c_" stoichiometry="1"/>
        </listOfReactants>
        <listOfProducts>
          <speciesReference constant="true" species="M_glutar_c_" stoichiometry="1"/>
          <speciesReference constant="true" species="M_h_c_" stoichiometry="2"/>
          <speciesReference constant="true" species="M_nadh_c_" stoichiometry="1"/>
        </listOfProducts>
      </reaction>
      <reaction fast="false" id="R_GLUSy" reversible="false" fbc:upperFluxBound="cobra_default_ub" fbc:lowerFluxBound="cobra_default_lb">
        <listOfReactants>
          <speciesReference constant="true" species="M_akg_c_" stoichiometry="1"/>
          <speciesReference constant="true" species="M_gln_l_c_" stoichiometry="1"/>
          <speciesReference constant="true" species="M_h_c_" stoichiometry="1"/>
          <speciesReference constant="true" species="M_nadph_c_" stoichiometry="1"/>
        </listOfReactants>
        <listOfProducts>
          <speciesReference constant="true" species="M_glu_l_c_" stoichiometry="2"/>
          <speciesReference constant="true" species="M_nadp_c_" stoichiometry="1"/>
        </listOfProducts>
      </reaction>
      <reaction fast="false" id="R_imo1063__T315" reversible="false" fbc:upperFluxBound="cobra_default_ub" fbc:lowerFluxBound="cobra_default_lb">
        <listOfReactants>
          <speciesReference constant="true" species="M_glu_l_e_" stoichiometry="1"/>
          <speciesReference constant="true" species="M_h_e_" stoichiometry="1"/>
        </listOfReactants>
        <listOfProducts>
          <speciesReference constant="true" species="M_glu_l_c_" stoichiometry="1"/>
          <speciesReference constant="true" species="M_h_c_" stoichiometry="1"/>
        </listOfProducts>
      </reaction>
      <reaction fast="false" id="R_REV_imo1063__T315" reversible="false" fbc:upperFluxBound="cobra_default_ub" fbc:lowerFluxBound="cobra_default_lb">
        <listOfReactants>
          <speciesReference constant="true" species="M_glu_l_c_" stoichiometry="1"/>
          <speciesReference constant="true" species="M_h_c_" stoichiometry="1"/>
        </listOfReactants>
        <listOfProducts>
          <speciesReference constant="true" species="M_glu_l_e_" stoichiometry="1"/>
          <speciesReference constant="true" species="M_h_e_" stoichiometry="1"/>
        </listOfProducts>
      </reaction>
      <reaction fast="false" id="R_imo1063__T317" reversible="false" fbc:upperFluxBound="cobra_default_ub" fbc:lowerFluxBound="cobra_default_lb">
        <listOfReactants>
          <speciesReference constant="true" species="M_glu_l_e_" stoichiometry="1"/>
          <speciesReference constant="true" species="M_na1_e_" stoichiometry="1"/>
        </listOfReactants>
        <listOfProducts>
          <speciesReference constant="true" species="M_glu_l_c_" stoichiometry="1"/>
          <speciesReference constant="true" species="M_na1_c_" stoichiometry="1"/>
        </listOfProducts>
      </reaction>
      <reaction fast="false" id="R_GLUTRR" reversible="false" fbc:upperFluxBound="cobra_default_ub" fbc:lowerFluxBound="cobra_default_lb">
        <listOfReactants>
          <speciesReference constant="true" species="M_glutrna_c_" stoichiometry="1"/>
          <speciesReference constant="true" species="M_h_c_" stoichiometry="1"/>
          <speciesReference constant="true" species="M_nadph_c_" stoichiometry="1"/>
        </listOfReactants>
        <listOfProducts>
          <speciesReference constant="true" species="M_glu1sa_c_" stoichiometry="1"/>
          <speciesReference constant="true" species="M_nadp_c_" stoichiometry="1"/>
          <speciesReference constant="true" species="M_trnaglu_c_" stoichiometry="1"/>
        </listOfProducts>
      </reaction>
      <reaction fast="false" id="R_GLUTRS" reversible="false" fbc:upperFluxBound="cobra_default_ub" fbc:lowerFluxBound="cobra_default_lb">
        <listOfReactants>
          <speciesReference constant="true" species="M_atp_c_" stoichiometry="1"/>
          <speciesReference constant="true" species="M_glu_l_c_" stoichiometry="1"/>
          <speciesReference constant="true" species="M_trnaglu_c_" stoichiometry="1"/>
        </listOfReactants>
        <listOfProducts>
          <speciesReference constant="true" species="M_amp_c_" stoichiometry="1"/>
          <speciesReference constant="true" species="M_glutrna_c_" stoichiometry="1"/>
          <speciesReference constant="true" species="M_ppi_c_" stoichiometry="1"/>
        </listOfProducts>
      </reaction>
      <reaction fast="false" id="R_GLYCL" reversible="false" fbc:upperFluxBound="cobra_default_ub" fbc:lowerFluxBound="cobra_default_lb">
        <listOfReactants>
          <speciesReference constant="true" species="M_gly_c_" stoichiometry="1"/>
          <speciesReference constant="true" species="M_nad_c_" stoichiometry="1"/>
          <speciesReference constant="true" species="M_thf_c_" stoichiometry="1"/>
        </listOfReactants>
        <listOfProducts>
          <speciesReference constant="true" species="M_co2_c_" stoichiometry="1"/>
          <speciesReference constant="true" species="M_mlthf_c_" stoichiometry="1"/>
          <speciesReference constant="true" species="M_nadh_c_" stoichiometry="1"/>
          <speciesReference constant="true" species="M_nh4_c_" stoichiometry="1"/>
        </listOfProducts>
      </reaction>
      <reaction fast="false" id="R_imo1063__T322" reversible="false" fbc:upperFluxBound="cobra_default_ub" fbc:lowerFluxBound="cobra_default_lb">
        <listOfReactants>
          <speciesReference constant="true" species="M_glyc_c_" stoichiometry="1"/>
        </listOfReactants>
        <listOfProducts>
          <speciesReference constant="true" species="M_glyc_e_" stoichiometry="1"/>
        </listOfProducts>
      </reaction>
      <reaction fast="false" id="R_REV_imo1063__T322" reversible="false" fbc:upperFluxBound="cobra_default_ub" fbc:lowerFluxBound="cobra_default_lb">
        <listOfReactants>
          <speciesReference constant="true" species="M_glyc_e_" stoichiometry="1"/>
        </listOfReactants>
        <listOfProducts>
          <speciesReference constant="true" species="M_glyc_c_" stoichiometry="1"/>
        </listOfProducts>
      </reaction>
      <reaction fast="false" id="R_GLYK" reversible="false" fbc:upperFluxBound="cobra_default_ub" fbc:lowerFluxBound="cobra_default_lb">
        <listOfReactants>
          <speciesReference constant="true" species="M_atp_c_" stoichiometry="1"/>
          <speciesReference constant="true" species="M_glyc_c_" stoichiometry="1"/>
        </listOfReactants>
        <listOfProducts>
          <speciesReference constant="true" species="M_adp_c_" stoichiometry="1"/>
          <speciesReference constant="true" species="M_glyc3p_c_" stoichiometry="1"/>
          <speciesReference constant="true" species="M_h_c_" stoichiometry="1"/>
        </listOfProducts>
      </reaction>
      <reaction fast="false" id="R_GLYO1" reversible="false" fbc:upperFluxBound="cobra_default_ub" fbc:lowerFluxBound="cobra_default_lb">
        <listOfReactants>
          <speciesReference constant="true" species="M_gly_c_" stoichiometry="1"/>
          <speciesReference constant="true" species="M_h2o_c_" stoichiometry="1"/>
          <speciesReference constant="true" species="M_o2_c_" stoichiometry="1"/>
        </listOfReactants>
        <listOfProducts>
          <speciesReference constant="true" species="M_glx_c_" stoichiometry="1"/>
          <speciesReference constant="true" species="M_h2o2_c_" stoichiometry="1"/>
          <speciesReference constant="true" species="M_nh4_c_" stoichiometry="1"/>
        </listOfProducts>
      </reaction>
      <reaction fast="false" id="R_imo1063__T326" reversible="false" fbc:upperFluxBound="cobra_default_ub" fbc:lowerFluxBound="cobra_default_lb">
        <listOfReactants>
          <speciesReference constant="true" species="M_gly_e_" stoichiometry="1"/>
          <speciesReference constant="true" species="M_na1_e_" stoichiometry="1"/>
        </listOfReactants>
        <listOfProducts>
          <speciesReference constant="true" species="M_gly_c_" stoichiometry="1"/>
          <speciesReference constant="true" species="M_na1_c_" stoichiometry="1"/>
        </listOfProducts>
      </reaction>
      <reaction fast="false" id="R_REV_imo1063__T326" reversible="false" fbc:upperFluxBound="cobra_default_ub" fbc:lowerFluxBound="cobra_default_lb">
        <listOfReactants>
          <speciesReference constant="true" species="M_gly_c_" stoichiometry="1"/>
          <speciesReference constant="true" species="M_na1_c_" stoichiometry="1"/>
        </listOfReactants>
        <listOfProducts>
          <speciesReference constant="true" species="M_gly_e_" stoichiometry="1"/>
          <speciesReference constant="true" species="M_na1_e_" stoichiometry="1"/>
        </listOfProducts>
      </reaction>
      <reaction fast="false" id="R_GMHEPAT" reversible="false" fbc:upperFluxBound="cobra_default_ub" fbc:lowerFluxBound="cobra_default_lb">
        <listOfReactants>
          <speciesReference constant="true" species="M_atp_c_" stoichiometry="1"/>
          <speciesReference constant="true" species="M_gmh1p_c_" stoichiometry="1"/>
          <speciesReference constant="true" species="M_h_c_" stoichiometry="1"/>
        </listOfReactants>
        <listOfProducts>
          <speciesReference constant="true" species="M_adphep_d_d_c_" stoichiometry="1"/>
          <speciesReference constant="true" species="M_ppi_c_" stoichiometry="1"/>
        </listOfProducts>
      </reaction>
      <reaction fast="false" id="R_GMHEPK" reversible="false" fbc:upperFluxBound="cobra_default_ub" fbc:lowerFluxBound="cobra_default_lb">
        <listOfReactants>
          <speciesReference constant="true" species="M_atp_c_" stoichiometry="1"/>
          <speciesReference constant="true" species="M_gmh7p_c_" stoichiometry="1"/>
        </listOfReactants>
        <listOfProducts>
          <speciesReference constant="true" species="M_adp_c_" stoichiometry="1"/>
          <speciesReference constant="true" species="M_gmh17bp_c_" stoichiometry="1"/>
          <speciesReference constant="true" species="M_h_c_" stoichiometry="1"/>
        </listOfProducts>
      </reaction>
      <reaction fast="false" id="R_GMHEPPA" reversible="false" fbc:upperFluxBound="cobra_default_ub" fbc:lowerFluxBound="cobra_default_lb">
        <listOfReactants>
          <speciesReference constant="true" species="M_gmh17bp_c_" stoichiometry="1"/>
          <speciesReference constant="true" species="M_h2o_c_" stoichiometry="1"/>
        </listOfReactants>
        <listOfProducts>
          <speciesReference constant="true" species="M_gmh1p_c_" stoichiometry="1"/>
          <speciesReference constant="true" species="M_pi_c_" stoichiometry="1"/>
        </listOfProducts>
      </reaction>
      <reaction fast="false" id="R_GMPS2" reversible="false" fbc:upperFluxBound="cobra_default_ub" fbc:lowerFluxBound="cobra_default_lb">
        <listOfReactants>
          <speciesReference constant="true" species="M_atp_c_" stoichiometry="1"/>
          <speciesReference constant="true" species="M_gln_l_c_" stoichiometry="1"/>
          <speciesReference constant="true" species="M_h2o_c_" stoichiometry="1"/>
          <speciesReference constant="true" species="M_xmp_c_" stoichiometry="1"/>
        </listOfReactants>
        <listOfProducts>
          <speciesReference constant="true" species="M_amp_c_" stoichiometry="1"/>
          <speciesReference constant="true" species="M_glu_l_c_" stoichiometry="1"/>
          <speciesReference constant="true" species="M_gmp_c_" stoichiometry="1"/>
          <speciesReference constant="true" species="M_h_c_" stoichiometry="2"/>
          <speciesReference constant="true" species="M_ppi_c_" stoichiometry="1"/>
        </listOfProducts>
      </reaction>
      <reaction fast="false" id="R_GNK" reversible="false" fbc:upperFluxBound="cobra_default_ub" fbc:lowerFluxBound="cobra_default_lb">
        <listOfReactants>
          <speciesReference constant="true" species="M_atp_c_" stoichiometry="1"/>
          <speciesReference constant="true" species="M_glcn_d_c_" stoichiometry="1"/>
        </listOfReactants>
        <listOfProducts>
          <speciesReference constant="true" species="M_6pgc_c_" stoichiometry="1"/>
          <speciesReference constant="true" species="M_adp_c_" stoichiometry="1"/>
          <speciesReference constant="true" species="M_h_c_" stoichiometry="1"/>
        </listOfProducts>
      </reaction>
      <reaction fast="false" id="R_GSADH" reversible="false" fbc:upperFluxBound="cobra_default_ub" fbc:lowerFluxBound="cobra_default_lb">
        <listOfReactants>
          <speciesReference constant="true" species="M_glu5sa_c_" stoichiometry="1"/>
          <speciesReference constant="true" species="M_h2o_c_" stoichiometry="1"/>
          <speciesReference constant="true" species="M_nad_c_" stoichiometry="1"/>
        </listOfReactants>
        <listOfProducts>
          <speciesReference constant="true" species="M_glu_l_c_" stoichiometry="1"/>
          <speciesReference constant="true" species="M_h_c_" stoichiometry="2"/>
          <speciesReference constant="true" species="M_nadh_c_" stoichiometry="1"/>
        </listOfProducts>
      </reaction>
      <reaction fast="false" id="R_GTPCI" reversible="false" fbc:upperFluxBound="cobra_default_ub" fbc:lowerFluxBound="cobra_default_lb">
        <listOfReactants>
          <speciesReference constant="true" species="M_gtp_c_" stoichiometry="1"/>
          <speciesReference constant="true" species="M_h2o_c_" stoichiometry="1"/>
        </listOfReactants>
        <listOfProducts>
          <speciesReference constant="true" species="M_ahdt_c_" stoichiometry="1"/>
          <speciesReference constant="true" species="M_for_c_" stoichiometry="1"/>
          <speciesReference constant="true" species="M_h_c_" stoichiometry="1"/>
        </listOfProducts>
      </reaction>
      <reaction fast="false" id="R_GTPCII" reversible="false" fbc:upperFluxBound="cobra_default_ub" fbc:lowerFluxBound="cobra_default_lb">
        <listOfReactants>
          <speciesReference constant="true" species="M_gtp_c_" stoichiometry="1"/>
          <speciesReference constant="true" species="M_h2o_c_" stoichiometry="3"/>
        </listOfReactants>
        <listOfProducts>
          <speciesReference constant="true" species="M_25dhpp_c_" stoichiometry="1"/>
          <speciesReference constant="true" species="M_for_c_" stoichiometry="1"/>
          <speciesReference constant="true" species="M_h_c_" stoichiometry="2"/>
          <speciesReference constant="true" species="M_ppi_c_" stoichiometry="1"/>
        </listOfProducts>
      </reaction>
      <reaction fast="false" id="R_GUADB" reversible="false" fbc:upperFluxBound="cobra_default_ub" fbc:lowerFluxBound="cobra_default_lb">
        <listOfReactants>
          <speciesReference constant="true" species="M_4gubut_c_" stoichiometry="1"/>
          <speciesReference constant="true" species="M_h2o_c_" stoichiometry="1"/>
        </listOfReactants>
        <listOfProducts>
          <speciesReference constant="true" species="M_4abut_c_" stoichiometry="1"/>
          <speciesReference constant="true" species="M_urea_c_" stoichiometry="1"/>
        </listOfProducts>
      </reaction>
      <reaction fast="false" id="R_REV_GUADB" reversible="false" fbc:upperFluxBound="cobra_default_ub" fbc:lowerFluxBound="cobra_default_lb">
        <listOfReactants>
          <speciesReference constant="true" species="M_4abut_c_" stoichiometry="1"/>
          <speciesReference constant="true" species="M_urea_c_" stoichiometry="1"/>
        </listOfReactants>
        <listOfProducts>
          <speciesReference constant="true" species="M_4gubut_c_" stoichiometry="1"/>
          <speciesReference constant="true" species="M_h2o_c_" stoichiometry="1"/>
        </listOfProducts>
      </reaction>
      <reaction fast="false" id="R_GUADr" reversible="false" fbc:upperFluxBound="cobra_default_ub" fbc:lowerFluxBound="cobra_default_lb">
        <listOfReactants>
          <speciesReference constant="true" species="M_gua_c_" stoichiometry="1"/>
          <speciesReference constant="true" species="M_h2o_c_" stoichiometry="1"/>
        </listOfReactants>
        <listOfProducts>
          <speciesReference constant="true" species="M_nh3_c_" stoichiometry="1"/>
          <speciesReference constant="true" species="M_xan_c_" stoichiometry="1"/>
        </listOfProducts>
      </reaction>
      <reaction fast="false" id="R_REV_GUADr" reversible="false" fbc:upperFluxBound="cobra_default_ub" fbc:lowerFluxBound="cobra_default_lb">
        <listOfReactants>
          <speciesReference constant="true" species="M_nh3_c_" stoichiometry="1"/>
          <speciesReference constant="true" species="M_xan_c_" stoichiometry="1"/>
        </listOfReactants>
        <listOfProducts>
          <speciesReference constant="true" species="M_gua_c_" stoichiometry="1"/>
          <speciesReference constant="true" species="M_h2o_c_" stoichiometry="1"/>
        </listOfProducts>
      </reaction>
      <reaction fast="false" id="R_GUAPRT" reversible="false" fbc:upperFluxBound="cobra_default_ub" fbc:lowerFluxBound="cobra_default_lb">
        <listOfReactants>
          <speciesReference constant="true" species="M_gua_c_" stoichiometry="1"/>
          <speciesReference constant="true" species="M_prpp_c_" stoichiometry="1"/>
        </listOfReactants>
        <listOfProducts>
          <speciesReference constant="true" species="M_gmp_c_" stoichiometry="1"/>
          <speciesReference constant="true" species="M_ppi_c_" stoichiometry="1"/>
        </listOfProducts>
      </reaction>
      <reaction fast="false" id="R_HACD8" reversible="false" fbc:upperFluxBound="cobra_default_ub" fbc:lowerFluxBound="cobra_default_lb">
        <listOfReactants>
          <speciesReference constant="true" species="M_3hmbcoa_c_" stoichiometry="1"/>
          <speciesReference constant="true" species="M_nad_c_" stoichiometry="1"/>
        </listOfReactants>
        <listOfProducts>
          <speciesReference constant="true" species="M_2maacoa_c_" stoichiometry="1"/>
          <speciesReference constant="true" species="M_h_c_" stoichiometry="1"/>
          <speciesReference constant="true" species="M_nadh_c_" stoichiometry="1"/>
        </listOfProducts>
      </reaction>
      <reaction fast="false" id="R_REV_HACD8" reversible="false" fbc:upperFluxBound="cobra_default_ub" fbc:lowerFluxBound="cobra_default_lb">
        <listOfReactants>
          <speciesReference constant="true" species="M_2maacoa_c_" stoichiometry="1"/>
          <speciesReference constant="true" species="M_h_c_" stoichiometry="1"/>
          <speciesReference constant="true" species="M_nadh_c_" stoichiometry="1"/>
        </listOfReactants>
        <listOfProducts>
          <speciesReference constant="true" species="M_3hmbcoa_c_" stoichiometry="1"/>
          <speciesReference constant="true" species="M_nad_c_" stoichiometry="1"/>
        </listOfProducts>
      </reaction>
      <reaction fast="false" id="R_HBUHL1" reversible="false" fbc:upperFluxBound="cobra_default_ub" fbc:lowerFluxBound="cobra_default_lb">
        <listOfReactants>
          <speciesReference constant="true" species="M_3hbacp_c_" stoichiometry="1"/>
        </listOfReactants>
        <listOfProducts>
          <speciesReference constant="true" species="M_2beacp_c_" stoichiometry="1"/>
          <speciesReference constant="true" species="M_h2o_c_" stoichiometry="1"/>
        </listOfProducts>
      </reaction>
      <reaction fast="false" id="R_HBUR1" reversible="false" fbc:upperFluxBound="cobra_default_ub" fbc:lowerFluxBound="cobra_default_lb">
        <listOfReactants>
          <speciesReference constant="true" species="M_actacp_c_" stoichiometry="1"/>
          <speciesReference constant="true" species="M_h_c_" stoichiometry="1"/>
          <speciesReference constant="true" species="M_nadph_c_" stoichiometry="1"/>
        </listOfReactants>
        <listOfProducts>
          <speciesReference constant="true" species="M_3hbacp_c_" stoichiometry="1"/>
          <speciesReference constant="true" species="M_nadp_c_" stoichiometry="1"/>
        </listOfProducts>
      </reaction>
      <reaction fast="false" id="R_HCO3E" reversible="false" fbc:upperFluxBound="cobra_default_ub" fbc:lowerFluxBound="cobra_default_lb">
        <listOfReactants>
          <speciesReference constant="true" species="M_co2_c_" stoichiometry="1"/>
          <speciesReference constant="true" species="M_h2o_c_" stoichiometry="1"/>
        </listOfReactants>
        <listOfProducts>
          <speciesReference constant="true" species="M_h_c_" stoichiometry="1"/>
          <speciesReference constant="true" species="M_hco3_c_" stoichiometry="1"/>
        </listOfProducts>
      </reaction>
      <reaction fast="false" id="R_REV_HCO3E" reversible="false" fbc:upperFluxBound="cobra_default_ub" fbc:lowerFluxBound="cobra_default_lb">
        <listOfReactants>
          <speciesReference constant="true" species="M_h_c_" stoichiometry="1"/>
          <speciesReference constant="true" species="M_hco3_c_" stoichiometry="1"/>
        </listOfReactants>
        <listOfProducts>
          <speciesReference constant="true" species="M_co2_c_" stoichiometry="1"/>
          <speciesReference constant="true" species="M_h2o_c_" stoichiometry="1"/>
        </listOfProducts>
      </reaction>
      <reaction fast="false" id="R_HDDHL5" reversible="false" fbc:upperFluxBound="cobra_default_ub" fbc:lowerFluxBound="cobra_default_lb">
        <listOfReactants>
          <speciesReference constant="true" species="M_3hddacp_c_" stoichiometry="1"/>
        </listOfReactants>
        <listOfProducts>
          <speciesReference constant="true" species="M_2tddacp_c_" stoichiometry="1"/>
          <speciesReference constant="true" species="M_h2o_c_" stoichiometry="1"/>
        </listOfProducts>
      </reaction>
      <reaction fast="false" id="R_HDDR5" reversible="false" fbc:upperFluxBound="cobra_default_ub" fbc:lowerFluxBound="cobra_default_lb">
        <listOfReactants>
          <speciesReference constant="true" species="M_3oxddacp_c_" stoichiometry="1"/>
          <speciesReference constant="true" species="M_h_c_" stoichiometry="1"/>
          <speciesReference constant="true" species="M_nadph_c_" stoichiometry="1"/>
        </listOfReactants>
        <listOfProducts>
          <speciesReference constant="true" species="M_3hddacp_c_" stoichiometry="1"/>
          <speciesReference constant="true" species="M_nadp_c_" stoichiometry="1"/>
        </listOfProducts>
      </reaction>
      <reaction fast="false" id="R_HDEHL4" reversible="false" fbc:upperFluxBound="cobra_default_ub" fbc:lowerFluxBound="cobra_default_lb">
        <listOfReactants>
          <speciesReference constant="true" species="M_3hdeacp_c_" stoichiometry="1"/>
        </listOfReactants>
        <listOfProducts>
          <speciesReference constant="true" species="M_2tdeacp_c_" stoichiometry="1"/>
          <speciesReference constant="true" species="M_h2o_c_" stoichiometry="1"/>
        </listOfProducts>
      </reaction>
      <reaction fast="false" id="R_HDER4" reversible="false" fbc:upperFluxBound="cobra_default_ub" fbc:lowerFluxBound="cobra_default_lb">
        <listOfReactants>
          <speciesReference constant="true" species="M_3oxdeacp_c_" stoichiometry="1"/>
          <speciesReference constant="true" species="M_h_c_" stoichiometry="1"/>
          <speciesReference constant="true" species="M_nadph_c_" stoichiometry="1"/>
        </listOfReactants>
        <listOfProducts>
          <speciesReference constant="true" species="M_3hdeacp_c_" stoichiometry="1"/>
          <speciesReference constant="true" species="M_nadp_c_" stoichiometry="1"/>
        </listOfProducts>
      </reaction>
      <reaction fast="false" id="R_HDMAT7" reversible="false" fbc:upperFluxBound="cobra_default_ub" fbc:lowerFluxBound="cobra_default_lb">
        <listOfReactants>
          <speciesReference constant="true" species="M_nad_c_" stoichiometry="1"/>
          <speciesReference constant="true" species="M_palmacp_c_" stoichiometry="1"/>
        </listOfReactants>
        <listOfProducts>
          <speciesReference constant="true" species="M_h_c_" stoichiometry="1"/>
          <speciesReference constant="true" species="M_hdeacp_c_" stoichiometry="1"/>
          <speciesReference constant="true" species="M_nadh_c_" stoichiometry="1"/>
        </listOfProducts>
      </reaction>
      <reaction fast="false" id="R_REV_HDMAT7" reversible="false" fbc:upperFluxBound="cobra_default_ub" fbc:lowerFluxBound="cobra_default_lb">
        <listOfReactants>
          <speciesReference constant="true" species="M_h_c_" stoichiometry="1"/>
          <speciesReference constant="true" species="M_hdeacp_c_" stoichiometry="1"/>
          <speciesReference constant="true" species="M_nadh_c_" stoichiometry="1"/>
        </listOfReactants>
        <listOfProducts>
          <speciesReference constant="true" species="M_nad_c_" stoichiometry="1"/>
          <speciesReference constant="true" species="M_palmacp_c_" stoichiometry="1"/>
        </listOfProducts>
      </reaction>
      <reaction fast="false" id="R_HEMAT2" reversible="false" fbc:upperFluxBound="cobra_default_ub" fbc:lowerFluxBound="cobra_default_lb">
        <listOfReactants>
          <speciesReference constant="true" species="M_2theacp_c_" stoichiometry="1"/>
          <speciesReference constant="true" species="M_h_c_" stoichiometry="1"/>
          <speciesReference constant="true" species="M_nadh_c_" stoichiometry="1"/>
        </listOfReactants>
        <listOfProducts>
          <speciesReference constant="true" species="M_hexacp_c_" stoichiometry="1"/>
          <speciesReference constant="true" species="M_nad_c_" stoichiometry="1"/>
        </listOfProducts>
      </reaction>
      <reaction fast="false" id="R_HEX1" reversible="false" fbc:upperFluxBound="cobra_default_ub" fbc:lowerFluxBound="cobra_default_lb">
        <listOfReactants>
          <speciesReference constant="true" species="M_atp_c_" stoichiometry="1"/>
          <speciesReference constant="true" species="M_glc_d_c_" stoichiometry="1"/>
        </listOfReactants>
        <listOfProducts>
          <speciesReference constant="true" species="M_adp_c_" stoichiometry="1"/>
          <speciesReference constant="true" species="M_g6p_c_" stoichiometry="1"/>
          <speciesReference constant="true" species="M_h_c_" stoichiometry="1"/>
        </listOfProducts>
      </reaction>
      <reaction fast="false" id="R_HGENDO" reversible="false" fbc:upperFluxBound="cobra_default_ub" fbc:lowerFluxBound="cobra_default_lb">
        <listOfReactants>
          <speciesReference constant="true" species="M_hgentis_c_" stoichiometry="1"/>
          <speciesReference constant="true" species="M_o2_c_" stoichiometry="1"/>
        </listOfReactants>
        <listOfProducts>
          <speciesReference constant="true" species="M_4mlacac_c_" stoichiometry="1"/>
          <speciesReference constant="true" species="M_h_c_" stoichiometry="1"/>
        </listOfProducts>
      </reaction>
      <reaction fast="false" id="R_HHDHL7" reversible="false" fbc:upperFluxBound="cobra_default_ub" fbc:lowerFluxBound="cobra_default_lb">
        <listOfReactants>
          <speciesReference constant="true" species="M_3hpaacp_c_" stoichiometry="1"/>
        </listOfReactants>
        <listOfProducts>
          <speciesReference constant="true" species="M_h2o_c_" stoichiometry="1"/>
          <speciesReference constant="true" species="M_hdeacp_c_" stoichiometry="1"/>
        </listOfProducts>
      </reaction>
      <reaction fast="false" id="R_HHDR7" reversible="false" fbc:upperFluxBound="cobra_default_ub" fbc:lowerFluxBound="cobra_default_lb">
        <listOfReactants>
          <speciesReference constant="true" species="M_3oxhdacp_c_" stoichiometry="1"/>
          <speciesReference constant="true" species="M_h_c_" stoichiometry="1"/>
          <speciesReference constant="true" species="M_nadph_c_" stoichiometry="1"/>
        </listOfReactants>
        <listOfProducts>
          <speciesReference constant="true" species="M_3hpaacp_c_" stoichiometry="1"/>
          <speciesReference constant="true" species="M_nadp_c_" stoichiometry="1"/>
        </listOfProducts>
      </reaction>
      <reaction fast="false" id="R_HHQs" reversible="false" fbc:upperFluxBound="cobra_default_ub" fbc:lowerFluxBound="cobra_default_lb">
        <listOfReactants>
          <speciesReference constant="true" species="M_3oxdeacp_c_" stoichiometry="1"/>
          <speciesReference constant="true" species="M_anth_c_" stoichiometry="1"/>
          <speciesReference constant="true" species="M_h_c_" stoichiometry="1"/>
        </listOfReactants>
        <listOfProducts>
          <speciesReference constant="true" species="M_acp_c_" stoichiometry="1"/>
          <speciesReference constant="true" species="M_co2_c_" stoichiometry="1"/>
          <speciesReference constant="true" species="M_h2o_c_" stoichiometry="1"/>
          <speciesReference constant="true" species="M_hhq_c_" stoichiometry="1"/>
        </listOfProducts>
      </reaction>
      <reaction fast="false" id="R_HHYHL2" reversible="false" fbc:upperFluxBound="cobra_default_ub" fbc:lowerFluxBound="cobra_default_lb">
        <listOfReactants>
          <speciesReference constant="true" species="M_3hhacp_c_" stoichiometry="1"/>
        </listOfReactants>
        <listOfProducts>
          <speciesReference constant="true" species="M_2theacp_c_" stoichiometry="1"/>
          <speciesReference constant="true" species="M_h2o_c_" stoichiometry="1"/>
        </listOfProducts>
      </reaction>
      <reaction fast="false" id="R_HHYR2" reversible="false" fbc:upperFluxBound="cobra_default_ub" fbc:lowerFluxBound="cobra_default_lb">
        <listOfReactants>
          <speciesReference constant="true" species="M_3oxhacp_c_" stoichiometry="1"/>
          <speciesReference constant="true" species="M_h_c_" stoichiometry="1"/>
          <speciesReference constant="true" species="M_nadph_c_" stoichiometry="1"/>
        </listOfReactants>
        <listOfProducts>
          <speciesReference constant="true" species="M_3hhacp_c_" stoichiometry="1"/>
          <speciesReference constant="true" species="M_nadp_c_" stoichiometry="1"/>
        </listOfProducts>
      </reaction>
      <reaction fast="false" id="R_imo1063__T361" reversible="false" fbc:upperFluxBound="cobra_default_ub" fbc:lowerFluxBound="cobra_default_lb">
        <listOfReactants>
          <speciesReference constant="true" species="M_atp_c_" stoichiometry="1"/>
          <speciesReference constant="true" species="M_h2o_c_" stoichiometry="1"/>
          <speciesReference constant="true" species="M_his_l_e_" stoichiometry="1"/>
        </listOfReactants>
        <listOfProducts>
          <speciesReference constant="true" species="M_adp_c_" stoichiometry="1"/>
          <speciesReference constant="true" species="M_h_c_" stoichiometry="1"/>
          <speciesReference constant="true" species="M_his_l_c_" stoichiometry="1"/>
          <speciesReference constant="true" species="M_pi_c_" stoichiometry="1"/>
        </listOfProducts>
      </reaction>
      <reaction fast="false" id="R_HISD1r" reversible="false" fbc:upperFluxBound="cobra_default_ub" fbc:lowerFluxBound="cobra_default_lb">
        <listOfReactants>
          <speciesReference constant="true" species="M_his_l_c_" stoichiometry="1"/>
        </listOfReactants>
        <listOfProducts>
          <speciesReference constant="true" species="M_nh4_c_" stoichiometry="1"/>
          <speciesReference constant="true" species="M_urcan_c_" stoichiometry="1"/>
        </listOfProducts>
      </reaction>
      <reaction fast="false" id="R_REV_HISD1r" reversible="false" fbc:upperFluxBound="cobra_default_ub" fbc:lowerFluxBound="cobra_default_lb">
        <listOfReactants>
          <speciesReference constant="true" species="M_nh4_c_" stoichiometry="1"/>
          <speciesReference constant="true" species="M_urcan_c_" stoichiometry="1"/>
        </listOfReactants>
        <listOfProducts>
          <speciesReference constant="true" species="M_his_l_c_" stoichiometry="1"/>
        </listOfProducts>
      </reaction>
      <reaction fast="false" id="R_HISTD" reversible="false" fbc:upperFluxBound="cobra_default_ub" fbc:lowerFluxBound="cobra_default_lb">
        <listOfReactants>
          <speciesReference constant="true" species="M_h2o_c_" stoichiometry="1"/>
          <speciesReference constant="true" species="M_histd_c_" stoichiometry="1"/>
          <speciesReference constant="true" species="M_nad_c_" stoichiometry="2"/>
        </listOfReactants>
        <listOfProducts>
          <speciesReference constant="true" species="M_h_c_" stoichiometry="3"/>
          <speciesReference constant="true" species="M_his_l_c_" stoichiometry="1"/>
          <speciesReference constant="true" species="M_nadh_c_" stoichiometry="2"/>
        </listOfProducts>
      </reaction>
      <reaction fast="false" id="R_HISTP" reversible="false" fbc:upperFluxBound="cobra_default_ub" fbc:lowerFluxBound="cobra_default_lb">
        <listOfReactants>
          <speciesReference constant="true" species="M_h2o_c_" stoichiometry="1"/>
          <speciesReference constant="true" species="M_hisp_c_" stoichiometry="1"/>
        </listOfReactants>
        <listOfProducts>
          <speciesReference constant="true" species="M_histd_c_" stoichiometry="1"/>
          <speciesReference constant="true" species="M_pi_c_" stoichiometry="1"/>
        </listOfProducts>
      </reaction>
      <reaction fast="false" id="R_HMBS" reversible="false" fbc:upperFluxBound="cobra_default_ub" fbc:lowerFluxBound="cobra_default_lb">
        <listOfReactants>
          <speciesReference constant="true" species="M_h2o_c_" stoichiometry="1"/>
          <speciesReference constant="true" species="M_ppbng_c_" stoichiometry="4"/>
        </listOfReactants>
        <listOfProducts>
          <speciesReference constant="true" species="M_hmbil_c_" stoichiometry="1"/>
          <speciesReference constant="true" species="M_nh4_c_" stoichiometry="4"/>
        </listOfProducts>
      </reaction>
      <reaction fast="false" id="R_HMGL" reversible="false" fbc:upperFluxBound="cobra_default_ub" fbc:lowerFluxBound="cobra_default_lb">
        <listOfReactants>
          <speciesReference constant="true" species="M_hmgcoa_c_" stoichiometry="1"/>
        </listOfReactants>
        <listOfProducts>
          <speciesReference constant="true" species="M_acac_c_" stoichiometry="1"/>
          <speciesReference constant="true" species="M_accoa_c_" stoichiometry="1"/>
        </listOfProducts>
      </reaction>
      <reaction fast="false" id="R_HMPK1" reversible="false" fbc:upperFluxBound="cobra_default_ub" fbc:lowerFluxBound="cobra_default_lb">
        <listOfReactants>
          <speciesReference constant="true" species="M_4ahmmp_c_" stoichiometry="1"/>
          <speciesReference constant="true" species="M_atp_c_" stoichiometry="1"/>
        </listOfReactants>
        <listOfProducts>
          <speciesReference constant="true" species="M_4ampm_c_" stoichiometry="1"/>
          <speciesReference constant="true" species="M_adp_c_" stoichiometry="1"/>
          <speciesReference constant="true" species="M_h_c_" stoichiometry="1"/>
        </listOfProducts>
      </reaction>
      <reaction fast="false" id="R_HOCHL3" reversible="false" fbc:upperFluxBound="cobra_default_ub" fbc:lowerFluxBound="cobra_default_lb">
        <listOfReactants>
          <speciesReference constant="true" species="M_3hocacp_c_" stoichiometry="1"/>
        </listOfReactants>
        <listOfProducts>
          <speciesReference constant="true" species="M_2toceacp_c_" stoichiometry="1"/>
          <speciesReference constant="true" species="M_h2o_c_" stoichiometry="1"/>
        </listOfProducts>
      </reaction>
      <reaction fast="false" id="R_HOCR3" reversible="false" fbc:upperFluxBound="cobra_default_ub" fbc:lowerFluxBound="cobra_default_lb">
        <listOfReactants>
          <speciesReference constant="true" species="M_3oxocacp_c_" stoichiometry="1"/>
          <speciesReference constant="true" species="M_h_c_" stoichiometry="1"/>
          <speciesReference constant="true" species="M_nadph_c_" stoichiometry="1"/>
        </listOfReactants>
        <listOfProducts>
          <speciesReference constant="true" species="M_3hocacp_c_" stoichiometry="1"/>
          <speciesReference constant="true" species="M_nadp_c_" stoichiometry="1"/>
        </listOfProducts>
      </reaction>
      <reaction fast="false" id="R_HODHL8" reversible="false" fbc:upperFluxBound="cobra_default_ub" fbc:lowerFluxBound="cobra_default_lb">
        <listOfReactants>
          <speciesReference constant="true" species="M_3hocdacp_c_" stoichiometry="1"/>
        </listOfReactants>
        <listOfProducts>
          <speciesReference constant="true" species="M_2tocdacp_c_" stoichiometry="1"/>
          <speciesReference constant="true" species="M_h2o_c_" stoichiometry="1"/>
        </listOfProducts>
      </reaction>
      <reaction fast="false" id="R_HODR8" reversible="false" fbc:upperFluxBound="cobra_default_ub" fbc:lowerFluxBound="cobra_default_lb">
        <listOfReactants>
          <speciesReference constant="true" species="M_3oxocdacp_c_" stoichiometry="1"/>
          <speciesReference constant="true" species="M_h_c_" stoichiometry="1"/>
          <speciesReference constant="true" species="M_nadph_c_" stoichiometry="1"/>
        </listOfReactants>
        <listOfProducts>
          <speciesReference constant="true" species="M_3hocdacp_c_" stoichiometry="1"/>
          <speciesReference constant="true" species="M_nadp_c_" stoichiometry="1"/>
        </listOfProducts>
      </reaction>
      <reaction fast="false" id="R_HPPDO1" reversible="false" fbc:upperFluxBound="cobra_default_ub" fbc:lowerFluxBound="cobra_default_lb">
        <listOfReactants>
          <speciesReference constant="true" species="M_34hpp_c_" stoichiometry="1"/>
          <speciesReference constant="true" species="M_o2_c_" stoichiometry="1"/>
        </listOfReactants>
        <listOfProducts>
          <speciesReference constant="true" species="M_co2_c_" stoichiometry="1"/>
          <speciesReference constant="true" species="M_hgentis_c_" stoichiometry="1"/>
        </listOfProducts>
      </reaction>
      <reaction fast="false" id="R_HPPK" reversible="false" fbc:upperFluxBound="cobra_default_ub" fbc:lowerFluxBound="cobra_default_lb">
        <listOfReactants>
          <speciesReference constant="true" species="M_2ahhmp_c_" stoichiometry="1"/>
          <speciesReference constant="true" species="M_atp_c_" stoichiometry="1"/>
        </listOfReactants>
        <listOfProducts>
          <speciesReference constant="true" species="M_2ahhmd_c_" stoichiometry="1"/>
          <speciesReference constant="true" species="M_amp_c_" stoichiometry="1"/>
          <speciesReference constant="true" species="M_h_c_" stoichiometry="1"/>
        </listOfProducts>
      </reaction>
      <reaction fast="false" id="R_HSAT" reversible="false" fbc:upperFluxBound="cobra_default_ub" fbc:lowerFluxBound="cobra_default_lb">
        <listOfReactants>
          <speciesReference constant="true" species="M_accoa_c_" stoichiometry="1"/>
          <speciesReference constant="true" species="M_hom_l_c_" stoichiometry="1"/>
        </listOfReactants>
        <listOfProducts>
          <speciesReference constant="true" species="M_achms_c_" stoichiometry="1"/>
          <speciesReference constant="true" species="M_coa_c_" stoichiometry="1"/>
        </listOfProducts>
      </reaction>
      <reaction fast="false" id="R_REV_HSAT" reversible="false" fbc:upperFluxBound="cobra_default_ub" fbc:lowerFluxBound="cobra_default_lb">
        <listOfReactants>
          <speciesReference constant="true" species="M_achms_c_" stoichiometry="1"/>
          <speciesReference constant="true" species="M_coa_c_" stoichiometry="1"/>
        </listOfReactants>
        <listOfProducts>
          <speciesReference constant="true" species="M_accoa_c_" stoichiometry="1"/>
          <speciesReference constant="true" species="M_hom_l_c_" stoichiometry="1"/>
        </listOfProducts>
      </reaction>
      <reaction fast="false" id="R_HSDy" reversible="false" fbc:upperFluxBound="cobra_default_ub" fbc:lowerFluxBound="cobra_default_lb">
        <listOfReactants>
          <speciesReference constant="true" species="M_hom_l_c_" stoichiometry="1"/>
          <speciesReference constant="true" species="M_nadp_c_" stoichiometry="1"/>
        </listOfReactants>
        <listOfProducts>
          <speciesReference constant="true" species="M_aspsa_c_" stoichiometry="1"/>
          <speciesReference constant="true" species="M_h_c_" stoichiometry="1"/>
          <speciesReference constant="true" species="M_nadph_c_" stoichiometry="1"/>
        </listOfProducts>
      </reaction>
      <reaction fast="false" id="R_REV_HSDy" reversible="false" fbc:upperFluxBound="cobra_default_ub" fbc:lowerFluxBound="cobra_default_lb">
        <listOfReactants>
          <speciesReference constant="true" species="M_aspsa_c_" stoichiometry="1"/>
          <speciesReference constant="true" species="M_h_c_" stoichiometry="1"/>
          <speciesReference constant="true" species="M_nadph_c_" stoichiometry="1"/>
        </listOfReactants>
        <listOfProducts>
          <speciesReference constant="true" species="M_hom_l_c_" stoichiometry="1"/>
          <speciesReference constant="true" species="M_nadp_c_" stoichiometry="1"/>
        </listOfProducts>
      </reaction>
      <reaction fast="false" id="R_HSK" reversible="false" fbc:upperFluxBound="cobra_default_ub" fbc:lowerFluxBound="cobra_default_lb">
        <listOfReactants>
          <speciesReference constant="true" species="M_atp_c_" stoichiometry="1"/>
          <speciesReference constant="true" species="M_hom_l_c_" stoichiometry="1"/>
        </listOfReactants>
        <listOfProducts>
          <speciesReference constant="true" species="M_adp_c_" stoichiometry="1"/>
          <speciesReference constant="true" species="M_h_c_" stoichiometry="1"/>
          <speciesReference constant="true" species="M_phom_c_" stoichiometry="1"/>
        </listOfProducts>
      </reaction>
      <reaction fast="false" id="R_HSLAC" reversible="false" fbc:upperFluxBound="cobra_default_ub" fbc:lowerFluxBound="cobra_default_lb">
        <listOfReactants>
          <speciesReference constant="true" species="M_h2o_c_" stoichiometry="1"/>
          <speciesReference constant="true" species="M_hsl_c_" stoichiometry="1"/>
        </listOfReactants>
        <listOfProducts>
          <speciesReference constant="true" species="M_hom_l_c_" stoichiometry="1"/>
        </listOfProducts>
      </reaction>
      <reaction fast="false" id="R_HSST" reversible="false" fbc:upperFluxBound="cobra_default_ub" fbc:lowerFluxBound="cobra_default_lb">
        <listOfReactants>
          <speciesReference constant="true" species="M_hom_l_c_" stoichiometry="1"/>
          <speciesReference constant="true" species="M_succoa_c_" stoichiometry="1"/>
        </listOfReactants>
        <listOfProducts>
          <speciesReference constant="true" species="M_coa_c_" stoichiometry="1"/>
          <speciesReference constant="true" species="M_suchms_c_" stoichiometry="1"/>
        </listOfProducts>
      </reaction>
      <reaction fast="false" id="R_HSTPT" reversible="false" fbc:upperFluxBound="cobra_default_ub" fbc:lowerFluxBound="cobra_default_lb">
        <listOfReactants>
          <speciesReference constant="true" species="M_glu_l_c_" stoichiometry="1"/>
          <speciesReference constant="true" species="M_imacp_c_" stoichiometry="1"/>
        </listOfReactants>
        <listOfProducts>
          <speciesReference constant="true" species="M_akg_c_" stoichiometry="1"/>
          <speciesReference constant="true" species="M_h_c_" stoichiometry="1"/>
          <speciesReference constant="true" species="M_hisp_c_" stoichiometry="1"/>
        </listOfProducts>
      </reaction>
      <reaction fast="false" id="R_REV_HSTPT" reversible="false" fbc:upperFluxBound="cobra_default_ub" fbc:lowerFluxBound="cobra_default_lb">
        <listOfReactants>
          <speciesReference constant="true" species="M_akg_c_" stoichiometry="1"/>
          <speciesReference constant="true" species="M_h_c_" stoichiometry="1"/>
          <speciesReference constant="true" species="M_hisp_c_" stoichiometry="1"/>
        </listOfReactants>
        <listOfProducts>
          <speciesReference constant="true" species="M_glu_l_c_" stoichiometry="1"/>
          <speciesReference constant="true" species="M_imacp_c_" stoichiometry="1"/>
        </listOfProducts>
      </reaction>
      <reaction fast="false" id="R_HTDHL6" reversible="false" fbc:upperFluxBound="cobra_default_ub" fbc:lowerFluxBound="cobra_default_lb">
        <listOfReactants>
          <speciesReference constant="true" species="M_3htdacp_c_" stoichiometry="1"/>
        </listOfReactants>
        <listOfProducts>
          <speciesReference constant="true" species="M_h2o_c_" stoichiometry="1"/>
          <speciesReference constant="true" species="M_tdeacp_c_" stoichiometry="1"/>
        </listOfProducts>
      </reaction>
      <reaction fast="false" id="R_HTDR6" reversible="false" fbc:upperFluxBound="cobra_default_ub" fbc:lowerFluxBound="cobra_default_lb">
        <listOfReactants>
          <speciesReference constant="true" species="M_3oxtdacp_c_" stoichiometry="1"/>
          <speciesReference constant="true" species="M_h_c_" stoichiometry="1"/>
          <speciesReference constant="true" species="M_nadph_c_" stoichiometry="1"/>
        </listOfReactants>
        <listOfProducts>
          <speciesReference constant="true" species="M_3htdacp_c_" stoichiometry="1"/>
          <speciesReference constant="true" species="M_nadp_c_" stoichiometry="1"/>
        </listOfProducts>
      </reaction>
      <reaction fast="false" id="R_HXPRT" reversible="false" fbc:upperFluxBound="cobra_default_ub" fbc:lowerFluxBound="cobra_default_lb">
        <listOfReactants>
          <speciesReference constant="true" species="M_hxan_c_" stoichiometry="1"/>
          <speciesReference constant="true" species="M_prpp_c_" stoichiometry="1"/>
        </listOfReactants>
        <listOfProducts>
          <speciesReference constant="true" species="M_imp_c_" stoichiometry="1"/>
          <speciesReference constant="true" species="M_ppi_c_" stoichiometry="1"/>
        </listOfProducts>
      </reaction>
      <reaction fast="false" id="R_ICDHy" reversible="false" fbc:upperFluxBound="cobra_default_ub" fbc:lowerFluxBound="cobra_default_lb">
        <listOfReactants>
          <speciesReference constant="true" species="M_icit_c_" stoichiometry="1"/>
          <speciesReference constant="true" species="M_nadp_c_" stoichiometry="1"/>
        </listOfReactants>
        <listOfProducts>
          <speciesReference constant="true" species="M_akg_c_" stoichiometry="1"/>
          <speciesReference constant="true" species="M_co2_c_" stoichiometry="1"/>
          <speciesReference constant="true" species="M_nadph_c_" stoichiometry="1"/>
        </listOfProducts>
      </reaction>
      <reaction fast="false" id="R_REV_ICDHy" reversible="false" fbc:upperFluxBound="cobra_default_ub" fbc:lowerFluxBound="cobra_default_lb">
        <listOfReactants>
          <speciesReference constant="true" species="M_akg_c_" stoichiometry="1"/>
          <speciesReference constant="true" species="M_co2_c_" stoichiometry="1"/>
          <speciesReference constant="true" species="M_nadph_c_" stoichiometry="1"/>
        </listOfReactants>
        <listOfProducts>
          <speciesReference constant="true" species="M_icit_c_" stoichiometry="1"/>
          <speciesReference constant="true" species="M_nadp_c_" stoichiometry="1"/>
        </listOfProducts>
      </reaction>
      <reaction fast="false" id="R_ICHORSi" reversible="false" fbc:upperFluxBound="cobra_default_ub" fbc:lowerFluxBound="cobra_default_lb">
        <listOfReactants>
          <speciesReference constant="true" species="M_chor_c_" stoichiometry="1"/>
        </listOfReactants>
        <listOfProducts>
          <speciesReference constant="true" species="M_ichor_c_" stoichiometry="1"/>
        </listOfProducts>
      </reaction>
      <reaction fast="false" id="R_ICL" reversible="false" fbc:upperFluxBound="cobra_default_ub" fbc:lowerFluxBound="cobra_default_lb">
        <listOfReactants>
          <speciesReference constant="true" species="M_icit_c_" stoichiometry="1"/>
        </listOfReactants>
        <listOfProducts>
          <speciesReference constant="true" species="M_glx_c_" stoichiometry="1"/>
          <speciesReference constant="true" species="M_succ_c_" stoichiometry="1"/>
        </listOfProducts>
      </reaction>
      <reaction fast="false" id="R_IG3PS" reversible="false" fbc:upperFluxBound="cobra_default_ub" fbc:lowerFluxBound="cobra_default_lb">
        <listOfReactants>
          <speciesReference constant="true" species="M_gln_l_c_" stoichiometry="1"/>
          <speciesReference constant="true" species="M_prlp_c_" stoichiometry="1"/>
        </listOfReactants>
        <listOfProducts>
          <speciesReference constant="true" species="M_aicar_c_" stoichiometry="1"/>
          <speciesReference constant="true" species="M_eig3p_c_" stoichiometry="1"/>
          <speciesReference constant="true" species="M_glu_l_c_" stoichiometry="1"/>
          <speciesReference constant="true" species="M_h_c_" stoichiometry="2"/>
        </listOfProducts>
      </reaction>
      <reaction fast="false" id="R_IGPDH" reversible="false" fbc:upperFluxBound="cobra_default_ub" fbc:lowerFluxBound="cobra_default_lb">
        <listOfReactants>
          <speciesReference constant="true" species="M_eig3p_c_" stoichiometry="1"/>
          <speciesReference constant="true" species="M_h_c_" stoichiometry="1"/>
        </listOfReactants>
        <listOfProducts>
          <speciesReference constant="true" species="M_h2o_c_" stoichiometry="1"/>
          <speciesReference constant="true" species="M_imacp_c_" stoichiometry="1"/>
        </listOfProducts>
      </reaction>
      <reaction fast="false" id="R_IGPS" reversible="false" fbc:upperFluxBound="cobra_default_ub" fbc:lowerFluxBound="cobra_default_lb">
        <listOfReactants>
          <speciesReference constant="true" species="M_2cpr5p_c_" stoichiometry="1"/>
          <speciesReference constant="true" species="M_h_c_" stoichiometry="1"/>
        </listOfReactants>
        <listOfProducts>
          <speciesReference constant="true" species="M_3ig3p_c_" stoichiometry="1"/>
          <speciesReference constant="true" species="M_co2_c_" stoichiometry="1"/>
          <speciesReference constant="true" species="M_h2o_c_" stoichiometry="1"/>
        </listOfProducts>
      </reaction>
      <reaction fast="false" id="R_imo1063__T395" reversible="false" fbc:upperFluxBound="cobra_default_ub" fbc:lowerFluxBound="cobra_default_lb">
        <listOfReactants>
          <speciesReference constant="true" species="M_atp_c_" stoichiometry="1"/>
          <speciesReference constant="true" species="M_h2o_c_" stoichiometry="1"/>
          <speciesReference constant="true" species="M_ile_l_e_" stoichiometry="1"/>
        </listOfReactants>
        <listOfProducts>
          <speciesReference constant="true" species="M_adp_c_" stoichiometry="1"/>
          <speciesReference constant="true" species="M_h_c_" stoichiometry="1"/>
          <speciesReference constant="true" species="M_ile_l_c_" stoichiometry="1"/>
          <speciesReference constant="true" species="M_pi_c_" stoichiometry="1"/>
        </listOfProducts>
      </reaction>
      <reaction fast="false" id="R_ILEDHr" reversible="false" fbc:upperFluxBound="cobra_default_ub" fbc:lowerFluxBound="cobra_default_lb">
        <listOfReactants>
          <speciesReference constant="true" species="M_h2o_c_" stoichiometry="1"/>
          <speciesReference constant="true" species="M_ile_l_c_" stoichiometry="1"/>
          <speciesReference constant="true" species="M_nad_c_" stoichiometry="1"/>
        </listOfReactants>
        <listOfProducts>
          <speciesReference constant="true" species="M_2o3mpt_c_" stoichiometry="1"/>
          <speciesReference constant="true" species="M_h_c_" stoichiometry="1"/>
          <speciesReference constant="true" species="M_nadh_c_" stoichiometry="1"/>
          <speciesReference constant="true" species="M_nh4_c_" stoichiometry="1"/>
        </listOfProducts>
      </reaction>
      <reaction fast="false" id="R_REV_ILEDHr" reversible="false" fbc:upperFluxBound="cobra_default_ub" fbc:lowerFluxBound="cobra_default_lb">
        <listOfReactants>
          <speciesReference constant="true" species="M_2o3mpt_c_" stoichiometry="1"/>
          <speciesReference constant="true" species="M_h_c_" stoichiometry="1"/>
          <speciesReference constant="true" species="M_nadh_c_" stoichiometry="1"/>
          <speciesReference constant="true" species="M_nh4_c_" stoichiometry="1"/>
        </listOfReactants>
        <listOfProducts>
          <speciesReference constant="true" species="M_h2o_c_" stoichiometry="1"/>
          <speciesReference constant="true" species="M_ile_l_c_" stoichiometry="1"/>
          <speciesReference constant="true" species="M_nad_c_" stoichiometry="1"/>
        </listOfProducts>
      </reaction>
      <reaction fast="false" id="R_imo1063__T398" reversible="false" fbc:upperFluxBound="cobra_default_ub" fbc:lowerFluxBound="cobra_default_lb">
        <listOfReactants>
          <speciesReference constant="true" species="M_h_e_" stoichiometry="1"/>
          <speciesReference constant="true" species="M_ile_l_e_" stoichiometry="1"/>
        </listOfReactants>
        <listOfProducts>
          <speciesReference constant="true" species="M_h_c_" stoichiometry="1"/>
          <speciesReference constant="true" species="M_ile_l_c_" stoichiometry="1"/>
        </listOfProducts>
      </reaction>
      <reaction fast="false" id="R_REV_imo1063__T398" reversible="false" fbc:upperFluxBound="cobra_default_ub" fbc:lowerFluxBound="cobra_default_lb">
        <listOfReactants>
          <speciesReference constant="true" species="M_h_c_" stoichiometry="1"/>
          <speciesReference constant="true" species="M_ile_l_c_" stoichiometry="1"/>
        </listOfReactants>
        <listOfProducts>
          <speciesReference constant="true" species="M_h_e_" stoichiometry="1"/>
          <speciesReference constant="true" species="M_ile_l_e_" stoichiometry="1"/>
        </listOfProducts>
      </reaction>
      <reaction fast="false" id="R_imo1063__T400" reversible="false" fbc:upperFluxBound="cobra_default_ub" fbc:lowerFluxBound="cobra_default_lb">
        <listOfReactants>
          <speciesReference constant="true" species="M_ile_l_e_" stoichiometry="1"/>
          <speciesReference constant="true" species="M_na1_e_" stoichiometry="1"/>
        </listOfReactants>
        <listOfProducts>
          <speciesReference constant="true" species="M_ile_l_c_" stoichiometry="1"/>
          <speciesReference constant="true" species="M_na1_c_" stoichiometry="1"/>
        </listOfProducts>
      </reaction>
      <reaction fast="false" id="R_ILETA" reversible="false" fbc:upperFluxBound="cobra_default_ub" fbc:lowerFluxBound="cobra_default_lb">
        <listOfReactants>
          <speciesReference constant="true" species="M_akg_c_" stoichiometry="1"/>
          <speciesReference constant="true" species="M_ile_l_c_" stoichiometry="1"/>
        </listOfReactants>
        <listOfProducts>
          <speciesReference constant="true" species="M_3mop_c_" stoichiometry="1"/>
          <speciesReference constant="true" species="M_glu_l_c_" stoichiometry="1"/>
        </listOfProducts>
      </reaction>
      <reaction fast="false" id="R_REV_ILETA" reversible="false" fbc:upperFluxBound="cobra_default_ub" fbc:lowerFluxBound="cobra_default_lb">
        <listOfReactants>
          <speciesReference constant="true" species="M_3mop_c_" stoichiometry="1"/>
          <speciesReference constant="true" species="M_glu_l_c_" stoichiometry="1"/>
        </listOfReactants>
        <listOfProducts>
          <speciesReference constant="true" species="M_akg_c_" stoichiometry="1"/>
          <speciesReference constant="true" species="M_ile_l_c_" stoichiometry="1"/>
        </listOfProducts>
      </reaction>
      <reaction fast="false" id="R_IMPC" reversible="false" fbc:upperFluxBound="cobra_default_ub" fbc:lowerFluxBound="cobra_default_lb">
        <listOfReactants>
          <speciesReference constant="true" species="M_h2o_c_" stoichiometry="1"/>
          <speciesReference constant="true" species="M_imp_c_" stoichiometry="1"/>
        </listOfReactants>
        <listOfProducts>
          <speciesReference constant="true" species="M_fprica_c_" stoichiometry="1"/>
        </listOfProducts>
      </reaction>
      <reaction fast="false" id="R_REV_IMPC" reversible="false" fbc:upperFluxBound="cobra_default_ub" fbc:lowerFluxBound="cobra_default_lb">
        <listOfReactants>
          <speciesReference constant="true" species="M_fprica_c_" stoichiometry="1"/>
        </listOfReactants>
        <listOfProducts>
          <speciesReference constant="true" species="M_h2o_c_" stoichiometry="1"/>
          <speciesReference constant="true" species="M_imp_c_" stoichiometry="1"/>
        </listOfProducts>
      </reaction>
      <reaction fast="false" id="R_IMPD" reversible="false" fbc:upperFluxBound="cobra_default_ub" fbc:lowerFluxBound="cobra_default_lb">
        <listOfReactants>
          <speciesReference constant="true" species="M_h2o_c_" stoichiometry="1"/>
          <speciesReference constant="true" species="M_imp_c_" stoichiometry="1"/>
          <speciesReference constant="true" species="M_nad_c_" stoichiometry="1"/>
        </listOfReactants>
        <listOfProducts>
          <speciesReference constant="true" species="M_h_c_" stoichiometry="1"/>
          <speciesReference constant="true" species="M_nadh_c_" stoichiometry="1"/>
          <speciesReference constant="true" species="M_xmp_c_" stoichiometry="1"/>
        </listOfProducts>
      </reaction>
      <reaction fast="false" id="R_IPMD__2" reversible="false" fbc:upperFluxBound="cobra_default_ub" fbc:lowerFluxBound="cobra_default_lb">
        <listOfReactants>
          <speciesReference constant="true" species="M_3c2hmp_c_" stoichiometry="1"/>
          <speciesReference constant="true" species="M_nad_c_" stoichiometry="1"/>
        </listOfReactants>
        <listOfProducts>
          <speciesReference constant="true" species="M_4mop_c_" stoichiometry="1"/>
          <speciesReference constant="true" species="M_co2_c_" stoichiometry="1"/>
          <speciesReference constant="true" species="M_nadh_c_" stoichiometry="1"/>
        </listOfProducts>
      </reaction>
      <reaction fast="false" id="R_IPPMIa" reversible="false" fbc:upperFluxBound="cobra_default_ub" fbc:lowerFluxBound="cobra_default_lb">
        <listOfReactants>
          <speciesReference constant="true" species="M_3c2hmp_c_" stoichiometry="1"/>
        </listOfReactants>
        <listOfProducts>
          <speciesReference constant="true" species="M_2ippm_c_" stoichiometry="1"/>
          <speciesReference constant="true" species="M_h2o_c_" stoichiometry="1"/>
        </listOfProducts>
      </reaction>
      <reaction fast="false" id="R_REV_IPPMIa" reversible="false" fbc:upperFluxBound="cobra_default_ub" fbc:lowerFluxBound="cobra_default_lb">
        <listOfReactants>
          <speciesReference constant="true" species="M_2ippm_c_" stoichiometry="1"/>
          <speciesReference constant="true" species="M_h2o_c_" stoichiometry="1"/>
        </listOfReactants>
        <listOfProducts>
          <speciesReference constant="true" species="M_3c2hmp_c_" stoichiometry="1"/>
        </listOfProducts>
      </reaction>
      <reaction fast="false" id="R_IPPMIb" reversible="false" fbc:upperFluxBound="cobra_default_ub" fbc:lowerFluxBound="cobra_default_lb">
        <listOfReactants>
          <speciesReference constant="true" species="M_2ippm_c_" stoichiometry="1"/>
          <speciesReference constant="true" species="M_h2o_c_" stoichiometry="1"/>
        </listOfReactants>
        <listOfProducts>
          <speciesReference constant="true" species="M_3c3hmp_c_" stoichiometry="1"/>
        </listOfProducts>
      </reaction>
      <reaction fast="false" id="R_REV_IPPMIb" reversible="false" fbc:upperFluxBound="cobra_default_ub" fbc:lowerFluxBound="cobra_default_lb">
        <listOfReactants>
          <speciesReference constant="true" species="M_3c3hmp_c_" stoichiometry="1"/>
        </listOfReactants>
        <listOfProducts>
          <speciesReference constant="true" species="M_2ippm_c_" stoichiometry="1"/>
          <speciesReference constant="true" species="M_h2o_c_" stoichiometry="1"/>
        </listOfProducts>
      </reaction>
      <reaction fast="false" id="R_IPPS" reversible="false" fbc:upperFluxBound="cobra_default_ub" fbc:lowerFluxBound="cobra_default_lb">
        <listOfReactants>
          <speciesReference constant="true" species="M_3mob_c_" stoichiometry="1"/>
          <speciesReference constant="true" species="M_accoa_c_" stoichiometry="1"/>
          <speciesReference constant="true" species="M_h2o_c_" stoichiometry="1"/>
        </listOfReactants>
        <listOfProducts>
          <speciesReference constant="true" species="M_3c3hmp_c_" stoichiometry="1"/>
          <speciesReference constant="true" species="M_coa_c_" stoichiometry="1"/>
          <speciesReference constant="true" species="M_h_c_" stoichiometry="1"/>
        </listOfProducts>
      </reaction>
      <reaction fast="false" id="R_IZPN" reversible="false" fbc:upperFluxBound="cobra_default_ub" fbc:lowerFluxBound="cobra_default_lb">
        <listOfReactants>
          <speciesReference constant="true" species="M_4izp_c_" stoichiometry="1"/>
          <speciesReference constant="true" species="M_h2o_c_" stoichiometry="1"/>
        </listOfReactants>
        <listOfProducts>
          <speciesReference constant="true" species="M_forglu_c_" stoichiometry="1"/>
        </listOfProducts>
      </reaction>
      <reaction fast="false" id="R_KARA2i" reversible="false" fbc:upperFluxBound="cobra_default_ub" fbc:lowerFluxBound="cobra_default_lb">
        <listOfReactants>
          <speciesReference constant="true" species="M_2ahbut_c_" stoichiometry="1"/>
          <speciesReference constant="true" species="M_h_c_" stoichiometry="1"/>
          <speciesReference constant="true" species="M_nadph_c_" stoichiometry="1"/>
        </listOfReactants>
        <listOfProducts>
          <speciesReference constant="true" species="M_23dhmp_c_" stoichiometry="1"/>
          <speciesReference constant="true" species="M_nadp_c_" stoichiometry="1"/>
        </listOfProducts>
      </reaction>
      <reaction fast="false" id="R_KAS15" reversible="false" fbc:upperFluxBound="cobra_default_ub" fbc:lowerFluxBound="cobra_default_lb">
        <listOfReactants>
          <speciesReference constant="true" species="M_accoa_c_" stoichiometry="1"/>
          <speciesReference constant="true" species="M_h_c_" stoichiometry="1"/>
          <speciesReference constant="true" species="M_malacp_c_" stoichiometry="1"/>
        </listOfReactants>
        <listOfProducts>
          <speciesReference constant="true" species="M_actacp_c_" stoichiometry="1"/>
          <speciesReference constant="true" species="M_co2_c_" stoichiometry="1"/>
          <speciesReference constant="true" species="M_coa_c_" stoichiometry="1"/>
        </listOfProducts>
      </reaction>
      <reaction fast="false" id="R_KDOPP" reversible="false" fbc:upperFluxBound="cobra_default_ub" fbc:lowerFluxBound="cobra_default_lb">
        <listOfReactants>
          <speciesReference constant="true" species="M_h2o_c_" stoichiometry="1"/>
          <speciesReference constant="true" species="M_kdo8p_c_" stoichiometry="1"/>
        </listOfReactants>
        <listOfProducts>
          <speciesReference constant="true" species="M_kdo_c_" stoichiometry="1"/>
          <speciesReference constant="true" species="M_pi_c_" stoichiometry="1"/>
        </listOfProducts>
      </reaction>
      <reaction fast="false" id="R_KDOPS" reversible="false" fbc:upperFluxBound="cobra_default_ub" fbc:lowerFluxBound="cobra_default_lb">
        <listOfReactants>
          <speciesReference constant="true" species="M_ara5p_c_" stoichiometry="1"/>
          <speciesReference constant="true" species="M_h2o_c_" stoichiometry="1"/>
          <speciesReference constant="true" species="M_pep_c_" stoichiometry="1"/>
        </listOfReactants>
        <listOfProducts>
          <speciesReference constant="true" species="M_kdo8p_c_" stoichiometry="1"/>
          <speciesReference constant="true" species="M_pi_c_" stoichiometry="1"/>
        </listOfProducts>
      </reaction>
      <reaction fast="false" id="R_KYNASE2" reversible="false" fbc:upperFluxBound="cobra_default_ub" fbc:lowerFluxBound="cobra_default_lb">
        <listOfReactants>
          <speciesReference constant="true" species="M_h2o_c_" stoichiometry="1"/>
          <speciesReference constant="true" species="M_kynr_l_c_" stoichiometry="1"/>
        </listOfReactants>
        <listOfProducts>
          <speciesReference constant="true" species="M_ala_l_c_" stoichiometry="1"/>
          <speciesReference constant="true" species="M_anth_c_" stoichiometry="1"/>
        </listOfProducts>
      </reaction>
      <reaction fast="false" id="R_LDH_D" reversible="false" fbc:upperFluxBound="cobra_default_ub" fbc:lowerFluxBound="cobra_default_lb">
        <listOfReactants>
          <speciesReference constant="true" species="M_lac_d_c_" stoichiometry="1"/>
          <speciesReference constant="true" species="M_nad_c_" stoichiometry="1"/>
        </listOfReactants>
        <listOfProducts>
          <speciesReference constant="true" species="M_h_c_" stoichiometry="1"/>
          <speciesReference constant="true" species="M_nadh_c_" stoichiometry="1"/>
          <speciesReference constant="true" species="M_pyr_c_" stoichiometry="1"/>
        </listOfProducts>
      </reaction>
      <reaction fast="false" id="R_REV_LDH_D" reversible="false" fbc:upperFluxBound="cobra_default_ub" fbc:lowerFluxBound="cobra_default_lb">
        <listOfReactants>
          <speciesReference constant="true" species="M_h_c_" stoichiometry="1"/>
          <speciesReference constant="true" species="M_nadh_c_" stoichiometry="1"/>
          <speciesReference constant="true" species="M_pyr_c_" stoichiometry="1"/>
        </listOfReactants>
        <listOfProducts>
          <speciesReference constant="true" species="M_lac_d_c_" stoichiometry="1"/>
          <speciesReference constant="true" species="M_nad_c_" stoichiometry="1"/>
        </listOfProducts>
      </reaction>
      <reaction fast="false" id="R_imo1063__T420" reversible="false" fbc:upperFluxBound="cobra_default_ub" fbc:lowerFluxBound="cobra_default_lb">
        <listOfReactants>
          <speciesReference constant="true" species="M_atp_c_" stoichiometry="1"/>
          <speciesReference constant="true" species="M_h2o_c_" stoichiometry="1"/>
          <speciesReference constant="true" species="M_leu_l_e_" stoichiometry="1"/>
        </listOfReactants>
        <listOfProducts>
          <speciesReference constant="true" species="M_adp_c_" stoichiometry="1"/>
          <speciesReference constant="true" species="M_h_c_" stoichiometry="1"/>
          <speciesReference constant="true" species="M_leu_l_c_" stoichiometry="1"/>
          <speciesReference constant="true" species="M_pi_c_" stoichiometry="1"/>
        </listOfProducts>
      </reaction>
      <reaction fast="false" id="R_imo1063__T421" reversible="false" fbc:upperFluxBound="cobra_default_ub" fbc:lowerFluxBound="cobra_default_lb">
        <listOfReactants>
          <speciesReference constant="true" species="M_h_e_" stoichiometry="1"/>
          <speciesReference constant="true" species="M_leu_l_e_" stoichiometry="1"/>
        </listOfReactants>
        <listOfProducts>
          <speciesReference constant="true" species="M_h_c_" stoichiometry="1"/>
          <speciesReference constant="true" species="M_leu_l_c_" stoichiometry="1"/>
        </listOfProducts>
      </reaction>
      <reaction fast="false" id="R_REV_imo1063__T421" reversible="false" fbc:upperFluxBound="cobra_default_ub" fbc:lowerFluxBound="cobra_default_lb">
        <listOfReactants>
          <speciesReference constant="true" species="M_h_c_" stoichiometry="1"/>
          <speciesReference constant="true" species="M_leu_l_c_" stoichiometry="1"/>
        </listOfReactants>
        <listOfProducts>
          <speciesReference constant="true" species="M_h_e_" stoichiometry="1"/>
          <speciesReference constant="true" species="M_leu_l_e_" stoichiometry="1"/>
        </listOfProducts>
      </reaction>
      <reaction fast="false" id="R_imo1063__T423" reversible="false" fbc:upperFluxBound="cobra_default_ub" fbc:lowerFluxBound="cobra_default_lb">
        <listOfReactants>
          <speciesReference constant="true" species="M_leu_l_e_" stoichiometry="1"/>
          <speciesReference constant="true" species="M_na1_e_" stoichiometry="1"/>
        </listOfReactants>
        <listOfProducts>
          <speciesReference constant="true" species="M_leu_l_c_" stoichiometry="1"/>
          <speciesReference constant="true" species="M_na1_c_" stoichiometry="1"/>
        </listOfProducts>
      </reaction>
      <reaction fast="false" id="R_LEUTA" reversible="false" fbc:upperFluxBound="cobra_default_ub" fbc:lowerFluxBound="cobra_default_lb">
        <listOfReactants>
          <speciesReference constant="true" species="M_akg_c_" stoichiometry="1"/>
          <speciesReference constant="true" species="M_leu_l_c_" stoichiometry="1"/>
        </listOfReactants>
        <listOfProducts>
          <speciesReference constant="true" species="M_4mop_c_" stoichiometry="1"/>
          <speciesReference constant="true" species="M_glu_l_c_" stoichiometry="1"/>
        </listOfProducts>
      </reaction>
      <reaction fast="false" id="R_REV_LEUTA" reversible="false" fbc:upperFluxBound="cobra_default_ub" fbc:lowerFluxBound="cobra_default_lb">
        <listOfReactants>
          <speciesReference constant="true" species="M_4mop_c_" stoichiometry="1"/>
          <speciesReference constant="true" species="M_glu_l_c_" stoichiometry="1"/>
        </listOfReactants>
        <listOfProducts>
          <speciesReference constant="true" species="M_akg_c_" stoichiometry="1"/>
          <speciesReference constant="true" species="M_leu_l_c_" stoichiometry="1"/>
        </listOfProducts>
      </reaction>
      <reaction fast="false" id="R_LLEUD" reversible="false" fbc:upperFluxBound="cobra_default_ub" fbc:lowerFluxBound="cobra_default_lb">
        <listOfReactants>
          <speciesReference constant="true" species="M_4mop_c_" stoichiometry="1"/>
          <speciesReference constant="true" species="M_h_c_" stoichiometry="1"/>
          <speciesReference constant="true" species="M_nadh_c_" stoichiometry="1"/>
          <speciesReference constant="true" species="M_nh4_c_" stoichiometry="1"/>
        </listOfReactants>
        <listOfProducts>
          <speciesReference constant="true" species="M_h2o_c_" stoichiometry="1"/>
          <speciesReference constant="true" species="M_leu_l_c_" stoichiometry="1"/>
          <speciesReference constant="true" species="M_nad_c_" stoichiometry="1"/>
        </listOfProducts>
      </reaction>
      <reaction fast="false" id="R_imo1063__T427" reversible="false" fbc:upperFluxBound="cobra_default_ub" fbc:lowerFluxBound="cobra_default_lb">
        <listOfReactants>
          <speciesReference constant="true" species="M_atp_c_" stoichiometry="1"/>
          <speciesReference constant="true" species="M_h2o_c_" stoichiometry="1"/>
          <speciesReference constant="true" species="M_lys_l_e_" stoichiometry="1"/>
        </listOfReactants>
        <listOfProducts>
          <speciesReference constant="true" species="M_adp_c_" stoichiometry="1"/>
          <speciesReference constant="true" species="M_h_c_" stoichiometry="1"/>
          <speciesReference constant="true" species="M_lys_l_c_" stoichiometry="1"/>
          <speciesReference constant="true" species="M_pi_c_" stoichiometry="1"/>
        </listOfProducts>
      </reaction>
      <reaction fast="false" id="R_LYSDC" reversible="false" fbc:upperFluxBound="cobra_default_ub" fbc:lowerFluxBound="cobra_default_lb">
        <listOfReactants>
          <speciesReference constant="true" species="M_h_c_" stoichiometry="1"/>
          <speciesReference constant="true" species="M_lys_l_c_" stoichiometry="1"/>
        </listOfReactants>
        <listOfProducts>
          <speciesReference constant="true" species="M_15dap_c_" stoichiometry="1"/>
          <speciesReference constant="true" species="M_co2_c_" stoichiometry="1"/>
        </listOfProducts>
      </reaction>
      <reaction fast="false" id="R_imo1063__T429" reversible="false" fbc:upperFluxBound="cobra_default_ub" fbc:lowerFluxBound="cobra_default_lb">
        <listOfReactants>
          <speciesReference constant="true" species="M_h_e_" stoichiometry="1"/>
          <speciesReference constant="true" species="M_lys_l_e_" stoichiometry="1"/>
        </listOfReactants>
        <listOfProducts>
          <speciesReference constant="true" species="M_h_c_" stoichiometry="1"/>
          <speciesReference constant="true" species="M_lys_l_c_" stoichiometry="1"/>
        </listOfProducts>
      </reaction>
      <reaction fast="false" id="R_REV_imo1063__T429" reversible="false" fbc:upperFluxBound="cobra_default_ub" fbc:lowerFluxBound="cobra_default_lb">
        <listOfReactants>
          <speciesReference constant="true" species="M_h_c_" stoichiometry="1"/>
          <speciesReference constant="true" species="M_lys_l_c_" stoichiometry="1"/>
        </listOfReactants>
        <listOfProducts>
          <speciesReference constant="true" species="M_h_e_" stoichiometry="1"/>
          <speciesReference constant="true" species="M_lys_l_e_" stoichiometry="1"/>
        </listOfProducts>
      </reaction>
      <reaction fast="false" id="R_MACPD" reversible="false" fbc:upperFluxBound="cobra_default_ub" fbc:lowerFluxBound="cobra_default_lb">
        <listOfReactants>
          <speciesReference constant="true" species="M_h_c_" stoichiometry="1"/>
          <speciesReference constant="true" species="M_malacp_c_" stoichiometry="1"/>
        </listOfReactants>
        <listOfProducts>
          <speciesReference constant="true" species="M_acacp_c_" stoichiometry="1"/>
          <speciesReference constant="true" species="M_co2_c_" stoichiometry="1"/>
        </listOfProducts>
      </reaction>
      <reaction fast="false" id="R_MALS" reversible="false" fbc:upperFluxBound="cobra_default_ub" fbc:lowerFluxBound="cobra_default_lb">
        <listOfReactants>
          <speciesReference constant="true" species="M_accoa_c_" stoichiometry="1"/>
          <speciesReference constant="true" species="M_glx_c_" stoichiometry="1"/>
          <speciesReference constant="true" species="M_h2o_c_" stoichiometry="1"/>
        </listOfReactants>
        <listOfProducts>
          <speciesReference constant="true" species="M_coa_c_" stoichiometry="1"/>
          <speciesReference constant="true" species="M_h_c_" stoichiometry="1"/>
          <speciesReference constant="true" species="M_mal_l_c_" stoichiometry="1"/>
        </listOfProducts>
      </reaction>
      <reaction fast="false" id="R_MAN1PT2_r" reversible="false" fbc:upperFluxBound="cobra_default_ub" fbc:lowerFluxBound="cobra_default_lb">
        <listOfReactants>
          <speciesReference constant="true" species="M_gdp_c_" stoichiometry="1"/>
          <speciesReference constant="true" species="M_h_c_" stoichiometry="1"/>
          <speciesReference constant="true" species="M_man1p_c_" stoichiometry="1"/>
        </listOfReactants>
        <listOfProducts>
          <speciesReference constant="true" species="M_gdpman_c_" stoichiometry="1"/>
          <speciesReference constant="true" species="M_pi_c_" stoichiometry="1"/>
        </listOfProducts>
      </reaction>
      <reaction fast="false" id="R_REV_MAN1PT2_r" reversible="false" fbc:upperFluxBound="cobra_default_ub" fbc:lowerFluxBound="cobra_default_lb">
        <listOfReactants>
          <speciesReference constant="true" species="M_gdpman_c_" stoichiometry="1"/>
          <speciesReference constant="true" species="M_pi_c_" stoichiometry="1"/>
        </listOfReactants>
        <listOfProducts>
          <speciesReference constant="true" species="M_gdp_c_" stoichiometry="1"/>
          <speciesReference constant="true" species="M_h_c_" stoichiometry="1"/>
          <speciesReference constant="true" species="M_man1p_c_" stoichiometry="1"/>
        </listOfProducts>
      </reaction>
      <reaction fast="false" id="R_MAN6PI" reversible="false" fbc:upperFluxBound="cobra_default_ub" fbc:lowerFluxBound="cobra_default_lb">
        <listOfReactants>
          <speciesReference constant="true" species="M_man6p_c_" stoichiometry="1"/>
        </listOfReactants>
        <listOfProducts>
          <speciesReference constant="true" species="M_f6p_c_" stoichiometry="1"/>
        </listOfProducts>
      </reaction>
      <reaction fast="false" id="R_REV_MAN6PI" reversible="false" fbc:upperFluxBound="cobra_default_ub" fbc:lowerFluxBound="cobra_default_lb">
        <listOfReactants>
          <speciesReference constant="true" species="M_f6p_c_" stoichiometry="1"/>
        </listOfReactants>
        <listOfProducts>
          <speciesReference constant="true" species="M_man6p_c_" stoichiometry="1"/>
        </listOfProducts>
      </reaction>
      <reaction fast="false" id="R_MAT6" reversible="false" fbc:upperFluxBound="cobra_default_ub" fbc:lowerFluxBound="cobra_default_lb">
        <listOfReactants>
          <speciesReference constant="true" species="M_h_c_" stoichiometry="1"/>
          <speciesReference constant="true" species="M_nadh_c_" stoichiometry="1"/>
          <speciesReference constant="true" species="M_tdeacp_c_" stoichiometry="1"/>
        </listOfReactants>
        <listOfProducts>
          <speciesReference constant="true" species="M_myrsacp_c_" stoichiometry="1"/>
          <speciesReference constant="true" species="M_nad_c_" stoichiometry="1"/>
        </listOfProducts>
      </reaction>
      <reaction fast="false" id="R_MCCc" reversible="false" fbc:upperFluxBound="cobra_default_ub" fbc:lowerFluxBound="cobra_default_lb">
        <listOfReactants>
          <speciesReference constant="true" species="M_3mb2coa_c_" stoichiometry="1"/>
          <speciesReference constant="true" species="M_atp_c_" stoichiometry="1"/>
          <speciesReference constant="true" species="M_hco3_c_" stoichiometry="1"/>
        </listOfReactants>
        <listOfProducts>
          <speciesReference constant="true" species="M_3mgcoa_c_" stoichiometry="1"/>
          <speciesReference constant="true" species="M_adp_c_" stoichiometry="1"/>
          <speciesReference constant="true" species="M_h_c_" stoichiometry="1"/>
          <speciesReference constant="true" species="M_pi_c_" stoichiometry="1"/>
        </listOfProducts>
      </reaction>
      <reaction fast="false" id="R_MCMAT2" reversible="false" fbc:upperFluxBound="cobra_default_ub" fbc:lowerFluxBound="cobra_default_lb">
        <listOfReactants>
          <speciesReference constant="true" species="M_butacp_c_" stoichiometry="1"/>
          <speciesReference constant="true" species="M_h_c_" stoichiometry="1"/>
          <speciesReference constant="true" species="M_malacp_c_" stoichiometry="1"/>
        </listOfReactants>
        <listOfProducts>
          <speciesReference constant="true" species="M_3oxhacp_c_" stoichiometry="1"/>
          <speciesReference constant="true" species="M_acp_c_" stoichiometry="1"/>
          <speciesReference constant="true" species="M_co2_c_" stoichiometry="1"/>
        </listOfProducts>
      </reaction>
      <reaction fast="false" id="R_MCMAT3" reversible="false" fbc:upperFluxBound="cobra_default_ub" fbc:lowerFluxBound="cobra_default_lb">
        <listOfReactants>
          <speciesReference constant="true" species="M_h_c_" stoichiometry="1"/>
          <speciesReference constant="true" species="M_hexacp_c_" stoichiometry="1"/>
          <speciesReference constant="true" species="M_malacp_c_" stoichiometry="1"/>
        </listOfReactants>
        <listOfProducts>
          <speciesReference constant="true" species="M_3oxocacp_c_" stoichiometry="1"/>
          <speciesReference constant="true" species="M_acp_c_" stoichiometry="1"/>
          <speciesReference constant="true" species="M_co2_c_" stoichiometry="1"/>
        </listOfProducts>
      </reaction>
      <reaction fast="false" id="R_MCMAT4" reversible="false" fbc:upperFluxBound="cobra_default_ub" fbc:lowerFluxBound="cobra_default_lb">
        <listOfReactants>
          <speciesReference constant="true" species="M_h_c_" stoichiometry="1"/>
          <speciesReference constant="true" species="M_malacp_c_" stoichiometry="1"/>
          <speciesReference constant="true" species="M_octacp_c_" stoichiometry="1"/>
        </listOfReactants>
        <listOfProducts>
          <speciesReference constant="true" species="M_3oxdeacp_c_" stoichiometry="1"/>
          <speciesReference constant="true" species="M_acp_c_" stoichiometry="1"/>
          <speciesReference constant="true" species="M_co2_c_" stoichiometry="1"/>
        </listOfProducts>
      </reaction>
      <reaction fast="false" id="R_MCMAT5" reversible="false" fbc:upperFluxBound="cobra_default_ub" fbc:lowerFluxBound="cobra_default_lb">
        <listOfReactants>
          <speciesReference constant="true" species="M_decacp_c_" stoichiometry="1"/>
          <speciesReference constant="true" species="M_h_c_" stoichiometry="1"/>
          <speciesReference constant="true" species="M_malacp_c_" stoichiometry="1"/>
        </listOfReactants>
        <listOfProducts>
          <speciesReference constant="true" species="M_3oxddacp_c_" stoichiometry="1"/>
          <speciesReference constant="true" species="M_acp_c_" stoichiometry="1"/>
          <speciesReference constant="true" species="M_co2_c_" stoichiometry="1"/>
        </listOfProducts>
      </reaction>
      <reaction fast="false" id="R_MCMAT6" reversible="false" fbc:upperFluxBound="cobra_default_ub" fbc:lowerFluxBound="cobra_default_lb">
        <listOfReactants>
          <speciesReference constant="true" species="M_ddcaacp_c_" stoichiometry="1"/>
          <speciesReference constant="true" species="M_h_c_" stoichiometry="1"/>
          <speciesReference constant="true" species="M_malacp_c_" stoichiometry="1"/>
        </listOfReactants>
        <listOfProducts>
          <speciesReference constant="true" species="M_3oxtdacp_c_" stoichiometry="1"/>
          <speciesReference constant="true" species="M_acp_c_" stoichiometry="1"/>
          <speciesReference constant="true" species="M_co2_c_" stoichiometry="1"/>
        </listOfProducts>
      </reaction>
      <reaction fast="false" id="R_MCMAT7" reversible="false" fbc:upperFluxBound="cobra_default_ub" fbc:lowerFluxBound="cobra_default_lb">
        <listOfReactants>
          <speciesReference constant="true" species="M_h_c_" stoichiometry="1"/>
          <speciesReference constant="true" species="M_malacp_c_" stoichiometry="1"/>
          <speciesReference constant="true" species="M_myrsacp_c_" stoichiometry="1"/>
        </listOfReactants>
        <listOfProducts>
          <speciesReference constant="true" species="M_3oxhdacp_c_" stoichiometry="1"/>
          <speciesReference constant="true" species="M_acp_c_" stoichiometry="1"/>
          <speciesReference constant="true" species="M_co2_c_" stoichiometry="1"/>
        </listOfProducts>
      </reaction>
      <reaction fast="false" id="R_MCMAT8" reversible="false" fbc:upperFluxBound="cobra_default_ub" fbc:lowerFluxBound="cobra_default_lb">
        <listOfReactants>
          <speciesReference constant="true" species="M_h_c_" stoichiometry="1"/>
          <speciesReference constant="true" species="M_malacp_c_" stoichiometry="1"/>
          <speciesReference constant="true" species="M_palmacp_c_" stoichiometry="1"/>
        </listOfReactants>
        <listOfProducts>
          <speciesReference constant="true" species="M_3oxocdacp_c_" stoichiometry="1"/>
          <speciesReference constant="true" species="M_acp_c_" stoichiometry="1"/>
          <speciesReference constant="true" species="M_co2_c_" stoichiometry="1"/>
        </listOfProducts>
      </reaction>
      <reaction fast="false" id="R_MCOATA" reversible="false" fbc:upperFluxBound="cobra_default_ub" fbc:lowerFluxBound="cobra_default_lb">
        <listOfReactants>
          <speciesReference constant="true" species="M_acp_c_" stoichiometry="1"/>
          <speciesReference constant="true" species="M_malcoa_c_" stoichiometry="1"/>
        </listOfReactants>
        <listOfProducts>
          <speciesReference constant="true" species="M_coa_c_" stoichiometry="1"/>
          <speciesReference constant="true" species="M_malacp_c_" stoichiometry="1"/>
        </listOfProducts>
      </reaction>
      <reaction fast="false" id="R_REV_MCOATA" reversible="false" fbc:upperFluxBound="cobra_default_ub" fbc:lowerFluxBound="cobra_default_lb">
        <listOfReactants>
          <speciesReference constant="true" species="M_coa_c_" stoichiometry="1"/>
          <speciesReference constant="true" species="M_malacp_c_" stoichiometry="1"/>
        </listOfReactants>
        <listOfProducts>
          <speciesReference constant="true" species="M_acp_c_" stoichiometry="1"/>
          <speciesReference constant="true" species="M_malcoa_c_" stoichiometry="1"/>
        </listOfProducts>
      </reaction>
      <reaction fast="false" id="R_MDH" reversible="false" fbc:upperFluxBound="cobra_default_ub" fbc:lowerFluxBound="cobra_default_lb">
        <listOfReactants>
          <speciesReference constant="true" species="M_mal_l_c_" stoichiometry="1"/>
          <speciesReference constant="true" species="M_nad_c_" stoichiometry="1"/>
        </listOfReactants>
        <listOfProducts>
          <speciesReference constant="true" species="M_h_c_" stoichiometry="1"/>
          <speciesReference constant="true" species="M_nadh_c_" stoichiometry="1"/>
          <speciesReference constant="true" species="M_oaa_c_" stoichiometry="1"/>
        </listOfProducts>
      </reaction>
      <reaction fast="false" id="R_REV_MDH" reversible="false" fbc:upperFluxBound="cobra_default_ub" fbc:lowerFluxBound="cobra_default_lb">
        <listOfReactants>
          <speciesReference constant="true" species="M_h_c_" stoichiometry="1"/>
          <speciesReference constant="true" species="M_nadh_c_" stoichiometry="1"/>
          <speciesReference constant="true" species="M_oaa_c_" stoichiometry="1"/>
        </listOfReactants>
        <listOfProducts>
          <speciesReference constant="true" species="M_mal_l_c_" stoichiometry="1"/>
          <speciesReference constant="true" species="M_nad_c_" stoichiometry="1"/>
        </listOfProducts>
      </reaction>
      <reaction fast="false" id="R_MDH2" reversible="false" fbc:upperFluxBound="cobra_default_ub" fbc:lowerFluxBound="cobra_default_lb">
        <listOfReactants>
          <speciesReference constant="true" species="M_mal_l_c_" stoichiometry="1"/>
          <speciesReference constant="true" species="M_ubq8_c_" stoichiometry="1"/>
        </listOfReactants>
        <listOfProducts>
          <speciesReference constant="true" species="M_oaa_c_" stoichiometry="1"/>
          <speciesReference constant="true" species="M_ubq8h2_c_" stoichiometry="1"/>
        </listOfProducts>
      </reaction>
      <reaction fast="false" id="R_MDRPD" reversible="false" fbc:upperFluxBound="cobra_default_ub" fbc:lowerFluxBound="cobra_default_lb">
        <listOfReactants>
          <speciesReference constant="true" species="M_5mdru1p_c_" stoichiometry="1"/>
        </listOfReactants>
        <listOfProducts>
          <speciesReference constant="true" species="M_dkmpp_c_" stoichiometry="1"/>
          <speciesReference constant="true" species="M_h2o_c_" stoichiometry="1"/>
        </listOfProducts>
      </reaction>
      <reaction fast="false" id="R_ME1x" reversible="false" fbc:upperFluxBound="cobra_default_ub" fbc:lowerFluxBound="cobra_default_lb">
        <listOfReactants>
          <speciesReference constant="true" species="M_mal_l_c_" stoichiometry="1"/>
          <speciesReference constant="true" species="M_nad_c_" stoichiometry="1"/>
        </listOfReactants>
        <listOfProducts>
          <speciesReference constant="true" species="M_co2_c_" stoichiometry="1"/>
          <speciesReference constant="true" species="M_nadh_c_" stoichiometry="1"/>
          <speciesReference constant="true" species="M_pyr_c_" stoichiometry="1"/>
        </listOfProducts>
      </reaction>
      <reaction fast="false" id="R_ME2" reversible="false" fbc:upperFluxBound="cobra_default_ub" fbc:lowerFluxBound="cobra_default_lb">
        <listOfReactants>
          <speciesReference constant="true" species="M_mal_l_c_" stoichiometry="1"/>
          <speciesReference constant="true" species="M_nadp_c_" stoichiometry="1"/>
        </listOfReactants>
        <listOfProducts>
          <speciesReference constant="true" species="M_co2_c_" stoichiometry="1"/>
          <speciesReference constant="true" species="M_nadph_c_" stoichiometry="1"/>
          <speciesReference constant="true" species="M_pyr_c_" stoichiometry="1"/>
        </listOfProducts>
      </reaction>
      <reaction fast="false" id="R_imo1063__T454" reversible="false" fbc:upperFluxBound="cobra_default_ub" fbc:lowerFluxBound="cobra_default_lb">
        <listOfReactants>
          <speciesReference constant="true" species="M_atp_c_" stoichiometry="1"/>
          <speciesReference constant="true" species="M_h2o_c_" stoichiometry="1"/>
          <speciesReference constant="true" species="M_met_l_e_" stoichiometry="1"/>
        </listOfReactants>
        <listOfProducts>
          <speciesReference constant="true" species="M_adp_c_" stoichiometry="1"/>
          <speciesReference constant="true" species="M_h_c_" stoichiometry="1"/>
          <speciesReference constant="true" species="M_met_l_c_" stoichiometry="1"/>
          <speciesReference constant="true" species="M_pi_c_" stoichiometry="1"/>
        </listOfProducts>
      </reaction>
      <reaction fast="false" id="R_METAT" reversible="false" fbc:upperFluxBound="cobra_default_ub" fbc:lowerFluxBound="cobra_default_lb">
        <listOfReactants>
          <speciesReference constant="true" species="M_atp_c_" stoichiometry="1"/>
          <speciesReference constant="true" species="M_h2o_c_" stoichiometry="1"/>
          <speciesReference constant="true" species="M_met_l_c_" stoichiometry="1"/>
        </listOfReactants>
        <listOfProducts>
          <speciesReference constant="true" species="M_amet_c_" stoichiometry="1"/>
          <speciesReference constant="true" species="M_pi_c_" stoichiometry="1"/>
          <speciesReference constant="true" species="M_ppi_c_" stoichiometry="1"/>
        </listOfProducts>
      </reaction>
      <reaction fast="false" id="R_METS" reversible="false" fbc:upperFluxBound="cobra_default_ub" fbc:lowerFluxBound="cobra_default_lb">
        <listOfReactants>
          <speciesReference constant="true" species="M_5mthf_c_" stoichiometry="1"/>
          <speciesReference constant="true" species="M_hcys_l_c_" stoichiometry="1"/>
        </listOfReactants>
        <listOfProducts>
          <speciesReference constant="true" species="M_h_c_" stoichiometry="1"/>
          <speciesReference constant="true" species="M_met_l_c_" stoichiometry="1"/>
          <speciesReference constant="true" species="M_thf_c_" stoichiometry="1"/>
        </listOfProducts>
      </reaction>
      <reaction fast="false" id="R_MFNAcPPUNDs" reversible="false" fbc:upperFluxBound="cobra_default_ub" fbc:lowerFluxBound="cobra_default_lb">
        <listOfReactants>
          <speciesReference constant="true" species="M_uacman(2nac*)a_c_" stoichiometry="1"/>
          <speciesReference constant="true" species="M_udcppf_c_" stoichiometry="1"/>
        </listOfReactants>
        <listOfProducts>
          <speciesReference constant="true" species="M_udcppfm_c_" stoichiometry="1"/>
          <speciesReference constant="true" species="M_ump_c_" stoichiometry="1"/>
        </listOfProducts>
      </reaction>
      <reaction fast="false" id="R_imo1063__T458" reversible="false" fbc:upperFluxBound="cobra_default_ub" fbc:lowerFluxBound="cobra_default_lb">
        <listOfReactants>
          <speciesReference constant="true" species="M_atp_c_" stoichiometry="1"/>
          <speciesReference constant="true" species="M_h2o_c_" stoichiometry="1"/>
          <speciesReference constant="true" species="M_mg2_e_" stoichiometry="1"/>
        </listOfReactants>
        <listOfProducts>
          <speciesReference constant="true" species="M_adp_c_" stoichiometry="1"/>
          <speciesReference constant="true" species="M_h_c_" stoichiometry="1"/>
          <speciesReference constant="true" species="M_mg2_c_" stoichiometry="1"/>
          <speciesReference constant="true" species="M_pi_c_" stoichiometry="1"/>
        </listOfProducts>
      </reaction>
      <reaction fast="false" id="R_MGCOAH" reversible="false" fbc:upperFluxBound="cobra_default_ub" fbc:lowerFluxBound="cobra_default_lb">
        <listOfReactants>
          <speciesReference constant="true" species="M_3mgcoa_c_" stoichiometry="1"/>
          <speciesReference constant="true" species="M_h2o_c_" stoichiometry="1"/>
        </listOfReactants>
        <listOfProducts>
          <speciesReference constant="true" species="M_hmgcoa_c_" stoichiometry="1"/>
        </listOfProducts>
      </reaction>
      <reaction fast="false" id="R_REV_MGCOAH" reversible="false" fbc:upperFluxBound="cobra_default_ub" fbc:lowerFluxBound="cobra_default_lb">
        <listOfReactants>
          <speciesReference constant="true" species="M_hmgcoa_c_" stoichiometry="1"/>
        </listOfReactants>
        <listOfProducts>
          <speciesReference constant="true" species="M_3mgcoa_c_" stoichiometry="1"/>
          <speciesReference constant="true" species="M_h2o_c_" stoichiometry="1"/>
        </listOfProducts>
      </reaction>
      <reaction fast="false" id="R_imo1063__T461" reversible="false" fbc:upperFluxBound="cobra_default_ub" fbc:lowerFluxBound="cobra_default_lb">
        <listOfReactants>
          <speciesReference constant="true" species="M_mg2_c_" stoichiometry="1"/>
        </listOfReactants>
        <listOfProducts>
          <speciesReference constant="true" species="M_mg2_e_" stoichiometry="1"/>
        </listOfProducts>
      </reaction>
      <reaction fast="false" id="R_REV_imo1063__T461" reversible="false" fbc:upperFluxBound="cobra_default_ub" fbc:lowerFluxBound="cobra_default_lb">
        <listOfReactants>
          <speciesReference constant="true" species="M_mg2_e_" stoichiometry="1"/>
        </listOfReactants>
        <listOfProducts>
          <speciesReference constant="true" species="M_mg2_c_" stoichiometry="1"/>
        </listOfProducts>
      </reaction>
      <reaction fast="false" id="R_MLACI" reversible="false" fbc:upperFluxBound="cobra_default_ub" fbc:lowerFluxBound="cobra_default_lb">
        <listOfReactants>
          <speciesReference constant="true" species="M_4mlacac_c_" stoichiometry="1"/>
        </listOfReactants>
        <listOfProducts>
          <speciesReference constant="true" species="M_4fumacac_c_" stoichiometry="1"/>
        </listOfProducts>
      </reaction>
      <reaction fast="false" id="R_MMFNAcPPUNDs" reversible="false" fbc:upperFluxBound="cobra_default_ub" fbc:lowerFluxBound="cobra_default_lb">
        <listOfReactants>
          <speciesReference constant="true" species="M_uacman(2nac3nac)a_c_" stoichiometry="1"/>
          <speciesReference constant="true" species="M_udcppfm_c_" stoichiometry="1"/>
        </listOfReactants>
        <listOfProducts>
          <speciesReference constant="true" species="M_udcppfmm_c_" stoichiometry="1"/>
          <speciesReference constant="true" species="M_ump_c_" stoichiometry="1"/>
        </listOfProducts>
      </reaction>
      <reaction fast="false" id="R_MMSAD3" reversible="false" fbc:upperFluxBound="cobra_default_ub" fbc:lowerFluxBound="cobra_default_lb">
        <listOfReactants>
          <speciesReference constant="true" species="M_coa_c_" stoichiometry="1"/>
          <speciesReference constant="true" species="M_msa_c_" stoichiometry="1"/>
          <speciesReference constant="true" species="M_nad_c_" stoichiometry="1"/>
        </listOfReactants>
        <listOfProducts>
          <speciesReference constant="true" species="M_accoa_c_" stoichiometry="1"/>
          <speciesReference constant="true" species="M_co2_c_" stoichiometry="1"/>
          <speciesReference constant="true" species="M_nadh_c_" stoichiometry="1"/>
        </listOfProducts>
      </reaction>
      <reaction fast="false" id="R_MOHMT" reversible="false" fbc:upperFluxBound="cobra_default_ub" fbc:lowerFluxBound="cobra_default_lb">
        <listOfReactants>
          <speciesReference constant="true" species="M_3mob_c_" stoichiometry="1"/>
          <speciesReference constant="true" species="M_h2o_c_" stoichiometry="1"/>
          <speciesReference constant="true" species="M_mlthf_c_" stoichiometry="1"/>
        </listOfReactants>
        <listOfProducts>
          <speciesReference constant="true" species="M_2dhp_c_" stoichiometry="1"/>
          <speciesReference constant="true" species="M_thf_c_" stoichiometry="1"/>
        </listOfProducts>
      </reaction>
      <reaction fast="false" id="R_MTAP" reversible="false" fbc:upperFluxBound="cobra_default_ub" fbc:lowerFluxBound="cobra_default_lb">
        <listOfReactants>
          <speciesReference constant="true" species="M_5mta_c_" stoichiometry="1"/>
          <speciesReference constant="true" species="M_pi_c_" stoichiometry="1"/>
        </listOfReactants>
        <listOfProducts>
          <speciesReference constant="true" species="M_5mdr1p_c_" stoichiometry="1"/>
          <speciesReference constant="true" species="M_ade_c_" stoichiometry="1"/>
        </listOfProducts>
      </reaction>
      <reaction fast="false" id="R_MTHFC" reversible="false" fbc:upperFluxBound="cobra_default_ub" fbc:lowerFluxBound="cobra_default_lb">
        <listOfReactants>
          <speciesReference constant="true" species="M_h2o_c_" stoichiometry="1"/>
          <speciesReference constant="true" species="M_methf_c_" stoichiometry="1"/>
        </listOfReactants>
        <listOfProducts>
          <speciesReference constant="true" species="M_10fthf_c_" stoichiometry="1"/>
          <speciesReference constant="true" species="M_h_c_" stoichiometry="1"/>
        </listOfProducts>
      </reaction>
      <reaction fast="false" id="R_REV_MTHFC" reversible="false" fbc:upperFluxBound="cobra_default_ub" fbc:lowerFluxBound="cobra_default_lb">
        <listOfReactants>
          <speciesReference constant="true" species="M_10fthf_c_" stoichiometry="1"/>
          <speciesReference constant="true" species="M_h_c_" stoichiometry="1"/>
        </listOfReactants>
        <listOfProducts>
          <speciesReference constant="true" species="M_h2o_c_" stoichiometry="1"/>
          <speciesReference constant="true" species="M_methf_c_" stoichiometry="1"/>
        </listOfProducts>
      </reaction>
      <reaction fast="false" id="R_MTHFD" reversible="false" fbc:upperFluxBound="cobra_default_ub" fbc:lowerFluxBound="cobra_default_lb">
        <listOfReactants>
          <speciesReference constant="true" species="M_mlthf_c_" stoichiometry="1"/>
          <speciesReference constant="true" species="M_nadp_c_" stoichiometry="1"/>
        </listOfReactants>
        <listOfProducts>
          <speciesReference constant="true" species="M_methf_c_" stoichiometry="1"/>
          <speciesReference constant="true" species="M_nadph_c_" stoichiometry="1"/>
        </listOfProducts>
      </reaction>
      <reaction fast="false" id="R_REV_MTHFD" reversible="false" fbc:upperFluxBound="cobra_default_ub" fbc:lowerFluxBound="cobra_default_lb">
        <listOfReactants>
          <speciesReference constant="true" species="M_methf_c_" stoichiometry="1"/>
          <speciesReference constant="true" species="M_nadph_c_" stoichiometry="1"/>
        </listOfReactants>
        <listOfProducts>
          <speciesReference constant="true" species="M_mlthf_c_" stoichiometry="1"/>
          <speciesReference constant="true" species="M_nadp_c_" stoichiometry="1"/>
        </listOfProducts>
      </reaction>
      <reaction fast="false" id="R_MTHFR2" reversible="false" fbc:upperFluxBound="cobra_default_ub" fbc:lowerFluxBound="cobra_default_lb">
        <listOfReactants>
          <speciesReference constant="true" species="M_h_c_" stoichiometry="2"/>
          <speciesReference constant="true" species="M_mlthf_c_" stoichiometry="1"/>
          <speciesReference constant="true" species="M_nadh_c_" stoichiometry="1"/>
        </listOfReactants>
        <listOfProducts>
          <speciesReference constant="true" species="M_5mthf_c_" stoichiometry="1"/>
          <speciesReference constant="true" species="M_nad_c_" stoichiometry="1"/>
        </listOfProducts>
      </reaction>
      <reaction fast="false" id="R_MTRI" reversible="false" fbc:upperFluxBound="cobra_default_ub" fbc:lowerFluxBound="cobra_default_lb">
        <listOfReactants>
          <speciesReference constant="true" species="M_5mdr1p_c_" stoichiometry="1"/>
        </listOfReactants>
        <listOfProducts>
          <speciesReference constant="true" species="M_5mdru1p_c_" stoichiometry="1"/>
        </listOfProducts>
      </reaction>
      <reaction fast="false" id="R_REV_MTRI" reversible="false" fbc:upperFluxBound="cobra_default_ub" fbc:lowerFluxBound="cobra_default_lb">
        <listOfReactants>
          <speciesReference constant="true" species="M_5mdru1p_c_" stoichiometry="1"/>
        </listOfReactants>
        <listOfProducts>
          <speciesReference constant="true" species="M_5mdr1p_c_" stoichiometry="1"/>
        </listOfProducts>
      </reaction>
      <reaction fast="false" id="R_imo1063__T478" reversible="false" fbc:upperFluxBound="cobra_default_ub" fbc:lowerFluxBound="cobra_default_lb">
        <listOfReactants>
          <speciesReference constant="true" species="M_h_e_" stoichiometry="1"/>
          <speciesReference constant="true" species="M_muc_e_" stoichiometry="1"/>
        </listOfReactants>
        <listOfProducts>
          <speciesReference constant="true" species="M_h_c_" stoichiometry="1"/>
          <speciesReference constant="true" species="M_muc_c_" stoichiometry="1"/>
        </listOfProducts>
      </reaction>
      <reaction fast="false" id="R_REV_imo1063__T478" reversible="false" fbc:upperFluxBound="cobra_default_ub" fbc:lowerFluxBound="cobra_default_lb">
        <listOfReactants>
          <speciesReference constant="true" species="M_h_c_" stoichiometry="1"/>
          <speciesReference constant="true" species="M_muc_c_" stoichiometry="1"/>
        </listOfReactants>
        <listOfProducts>
          <speciesReference constant="true" species="M_h_e_" stoichiometry="1"/>
          <speciesReference constant="true" species="M_muc_e_" stoichiometry="1"/>
        </listOfProducts>
      </reaction>
      <reaction fast="false" id="R_N3OXDD__HSLs" reversible="false" fbc:upperFluxBound="cobra_default_ub" fbc:lowerFluxBound="cobra_default_lb">
        <listOfReactants>
          <speciesReference constant="true" species="M_3oxddacp_c_" stoichiometry="1"/>
          <speciesReference constant="true" species="M_amet_c_" stoichiometry="1"/>
        </listOfReactants>
        <listOfProducts>
          <speciesReference constant="true" species="M_5mta_c_" stoichiometry="1"/>
          <speciesReference constant="true" species="M_acp_c_" stoichiometry="1"/>
          <speciesReference constant="true" species="M_h_c_" stoichiometry="1"/>
          <speciesReference constant="true" species="M_n3oxdd_hsl_c_" stoichiometry="1"/>
        </listOfProducts>
      </reaction>
      <reaction fast="false" id="R_NACODA" reversible="false" fbc:upperFluxBound="cobra_default_ub" fbc:lowerFluxBound="cobra_default_lb">
        <listOfReactants>
          <speciesReference constant="true" species="M_acg5sa_c_" stoichiometry="1"/>
          <speciesReference constant="true" species="M_h2o_c_" stoichiometry="1"/>
        </listOfReactants>
        <listOfProducts>
          <speciesReference constant="true" species="M_ac_c_" stoichiometry="1"/>
          <speciesReference constant="true" species="M_glu5sa_c_" stoichiometry="1"/>
        </listOfProducts>
      </reaction>
      <reaction fast="false" id="R_imo1063__T482" reversible="false" fbc:upperFluxBound="cobra_default_ub" fbc:lowerFluxBound="cobra_default_lb">
        <listOfReactants>
          <speciesReference constant="true" species="M_h_c_" stoichiometry="3"/>
          <speciesReference constant="true" species="M_nadh_c_" stoichiometry="1"/>
          <speciesReference constant="true" species="M_ubq8_c_" stoichiometry="1"/>
        </listOfReactants>
        <listOfProducts>
          <speciesReference constant="true" species="M_h_e_" stoichiometry="2"/>
          <speciesReference constant="true" species="M_nad_c_" stoichiometry="1"/>
          <speciesReference constant="true" species="M_ubq8h2_c_" stoichiometry="1"/>
        </listOfProducts>
      </reaction>
      <reaction fast="false" id="R_NADH12" reversible="false" fbc:upperFluxBound="cobra_default_ub" fbc:lowerFluxBound="cobra_default_lb">
        <listOfReactants>
          <speciesReference constant="true" species="M_h_c_" stoichiometry="1"/>
          <speciesReference constant="true" species="M_nadh_c_" stoichiometry="1"/>
          <speciesReference constant="true" species="M_ubq8_c_" stoichiometry="1"/>
        </listOfReactants>
        <listOfProducts>
          <speciesReference constant="true" species="M_nad_c_" stoichiometry="1"/>
          <speciesReference constant="true" species="M_ubq8h2_c_" stoichiometry="1"/>
        </listOfProducts>
      </reaction>
      <reaction fast="false" id="R_NADK" reversible="false" fbc:upperFluxBound="cobra_default_ub" fbc:lowerFluxBound="cobra_default_lb">
        <listOfReactants>
          <speciesReference constant="true" species="M_atp_c_" stoichiometry="1"/>
          <speciesReference constant="true" species="M_nad_c_" stoichiometry="1"/>
        </listOfReactants>
        <listOfProducts>
          <speciesReference constant="true" species="M_adp_c_" stoichiometry="1"/>
          <speciesReference constant="true" species="M_h_c_" stoichiometry="1"/>
          <speciesReference constant="true" species="M_nadp_c_" stoichiometry="1"/>
        </listOfProducts>
      </reaction>
      <reaction fast="false" id="R_NADPHQO" reversible="false" fbc:upperFluxBound="cobra_default_ub" fbc:lowerFluxBound="cobra_default_lb">
        <listOfReactants>
          <speciesReference constant="true" species="M_h_c_" stoichiometry="1"/>
          <speciesReference constant="true" species="M_nadph_c_" stoichiometry="1"/>
          <speciesReference constant="true" species="M_ubq8_c_" stoichiometry="1"/>
        </listOfReactants>
        <listOfProducts>
          <speciesReference constant="true" species="M_nadp_c_" stoichiometry="1"/>
          <speciesReference constant="true" species="M_ubq8h2_c_" stoichiometry="1"/>
        </listOfProducts>
      </reaction>
      <reaction fast="false" id="R_NADS1" reversible="false" fbc:upperFluxBound="cobra_default_ub" fbc:lowerFluxBound="cobra_default_lb">
        <listOfReactants>
          <speciesReference constant="true" species="M_atp_c_" stoichiometry="1"/>
          <speciesReference constant="true" species="M_dnad_c_" stoichiometry="1"/>
          <speciesReference constant="true" species="M_nh4_c_" stoichiometry="1"/>
        </listOfReactants>
        <listOfProducts>
          <speciesReference constant="true" species="M_amp_c_" stoichiometry="1"/>
          <speciesReference constant="true" species="M_h_c_" stoichiometry="1"/>
          <speciesReference constant="true" species="M_nad_c_" stoichiometry="1"/>
          <speciesReference constant="true" species="M_ppi_c_" stoichiometry="1"/>
        </listOfProducts>
      </reaction>
      <reaction fast="false" id="R_NADS2i" reversible="false" fbc:upperFluxBound="cobra_default_ub" fbc:lowerFluxBound="cobra_default_lb">
        <listOfReactants>
          <speciesReference constant="true" species="M_atp_c_" stoichiometry="1"/>
          <speciesReference constant="true" species="M_dnad_c_" stoichiometry="1"/>
          <speciesReference constant="true" species="M_gln_l_c_" stoichiometry="1"/>
          <speciesReference constant="true" species="M_h2o_c_" stoichiometry="1"/>
        </listOfReactants>
        <listOfProducts>
          <speciesReference constant="true" species="M_amp_c_" stoichiometry="1"/>
          <speciesReference constant="true" species="M_glu_l_c_" stoichiometry="1"/>
          <speciesReference constant="true" species="M_h_c_" stoichiometry="1"/>
          <speciesReference constant="true" species="M_nad_c_" stoichiometry="1"/>
          <speciesReference constant="true" species="M_ppi_c_" stoichiometry="1"/>
        </listOfProducts>
      </reaction>
      <reaction fast="false" id="R_imo1063__T488" reversible="false" fbc:upperFluxBound="cobra_default_ub" fbc:lowerFluxBound="cobra_default_lb">
        <listOfReactants>
          <speciesReference constant="true" species="M_h_e_" stoichiometry="1"/>
          <speciesReference constant="true" species="M_na1_c_" stoichiometry="1"/>
        </listOfReactants>
        <listOfProducts>
          <speciesReference constant="true" species="M_h_c_" stoichiometry="1"/>
          <speciesReference constant="true" species="M_na1_e_" stoichiometry="1"/>
        </listOfProducts>
      </reaction>
      <reaction fast="false" id="R_REV_imo1063__T488" reversible="false" fbc:upperFluxBound="cobra_default_ub" fbc:lowerFluxBound="cobra_default_lb">
        <listOfReactants>
          <speciesReference constant="true" species="M_h_c_" stoichiometry="1"/>
          <speciesReference constant="true" species="M_na1_e_" stoichiometry="1"/>
        </listOfReactants>
        <listOfProducts>
          <speciesReference constant="true" species="M_h_e_" stoichiometry="1"/>
          <speciesReference constant="true" species="M_na1_c_" stoichiometry="1"/>
        </listOfProducts>
      </reaction>
      <reaction fast="false" id="R_NDPK1" reversible="false" fbc:upperFluxBound="cobra_default_ub" fbc:lowerFluxBound="cobra_default_lb">
        <listOfReactants>
          <speciesReference constant="true" species="M_atp_c_" stoichiometry="1"/>
          <speciesReference constant="true" species="M_gdp_c_" stoichiometry="1"/>
        </listOfReactants>
        <listOfProducts>
          <speciesReference constant="true" species="M_adp_c_" stoichiometry="1"/>
          <speciesReference constant="true" species="M_gtp_c_" stoichiometry="1"/>
        </listOfProducts>
      </reaction>
      <reaction fast="false" id="R_REV_NDPK1" reversible="false" fbc:upperFluxBound="cobra_default_ub" fbc:lowerFluxBound="cobra_default_lb">
        <listOfReactants>
          <speciesReference constant="true" species="M_adp_c_" stoichiometry="1"/>
          <speciesReference constant="true" species="M_gtp_c_" stoichiometry="1"/>
        </listOfReactants>
        <listOfProducts>
          <speciesReference constant="true" species="M_atp_c_" stoichiometry="1"/>
          <speciesReference constant="true" species="M_gdp_c_" stoichiometry="1"/>
        </listOfProducts>
      </reaction>
      <reaction fast="false" id="R_NDPK2" reversible="false" fbc:upperFluxBound="cobra_default_ub" fbc:lowerFluxBound="cobra_default_lb">
        <listOfReactants>
          <speciesReference constant="true" species="M_atp_c_" stoichiometry="1"/>
          <speciesReference constant="true" species="M_udp_c_" stoichiometry="1"/>
        </listOfReactants>
        <listOfProducts>
          <speciesReference constant="true" species="M_adp_c_" stoichiometry="1"/>
          <speciesReference constant="true" species="M_utp_c_" stoichiometry="1"/>
        </listOfProducts>
      </reaction>
      <reaction fast="false" id="R_REV_NDPK2" reversible="false" fbc:upperFluxBound="cobra_default_ub" fbc:lowerFluxBound="cobra_default_lb">
        <listOfReactants>
          <speciesReference constant="true" species="M_adp_c_" stoichiometry="1"/>
          <speciesReference constant="true" species="M_utp_c_" stoichiometry="1"/>
        </listOfReactants>
        <listOfProducts>
          <speciesReference constant="true" species="M_atp_c_" stoichiometry="1"/>
          <speciesReference constant="true" species="M_udp_c_" stoichiometry="1"/>
        </listOfProducts>
      </reaction>
      <reaction fast="false" id="R_NDPK3" reversible="false" fbc:upperFluxBound="cobra_default_ub" fbc:lowerFluxBound="cobra_default_lb">
        <listOfReactants>
          <speciesReference constant="true" species="M_atp_c_" stoichiometry="1"/>
          <speciesReference constant="true" species="M_cdp_c_" stoichiometry="1"/>
        </listOfReactants>
        <listOfProducts>
          <speciesReference constant="true" species="M_adp_c_" stoichiometry="1"/>
          <speciesReference constant="true" species="M_ctp_c_" stoichiometry="1"/>
        </listOfProducts>
      </reaction>
      <reaction fast="false" id="R_REV_NDPK3" reversible="false" fbc:upperFluxBound="cobra_default_ub" fbc:lowerFluxBound="cobra_default_lb">
        <listOfReactants>
          <speciesReference constant="true" species="M_adp_c_" stoichiometry="1"/>
          <speciesReference constant="true" species="M_ctp_c_" stoichiometry="1"/>
        </listOfReactants>
        <listOfProducts>
          <speciesReference constant="true" species="M_atp_c_" stoichiometry="1"/>
          <speciesReference constant="true" species="M_cdp_c_" stoichiometry="1"/>
        </listOfProducts>
      </reaction>
      <reaction fast="false" id="R_NDPK4" reversible="false" fbc:upperFluxBound="cobra_default_ub" fbc:lowerFluxBound="cobra_default_lb">
        <listOfReactants>
          <speciesReference constant="true" species="M_atp_c_" stoichiometry="1"/>
          <speciesReference constant="true" species="M_dtdp_c_" stoichiometry="1"/>
        </listOfReactants>
        <listOfProducts>
          <speciesReference constant="true" species="M_adp_c_" stoichiometry="1"/>
          <speciesReference constant="true" species="M_dttp_c_" stoichiometry="1"/>
        </listOfProducts>
      </reaction>
      <reaction fast="false" id="R_REV_NDPK4" reversible="false" fbc:upperFluxBound="cobra_default_ub" fbc:lowerFluxBound="cobra_default_lb">
        <listOfReactants>
          <speciesReference constant="true" species="M_adp_c_" stoichiometry="1"/>
          <speciesReference constant="true" species="M_dttp_c_" stoichiometry="1"/>
        </listOfReactants>
        <listOfProducts>
          <speciesReference constant="true" species="M_atp_c_" stoichiometry="1"/>
          <speciesReference constant="true" species="M_dtdp_c_" stoichiometry="1"/>
        </listOfProducts>
      </reaction>
      <reaction fast="false" id="R_NDPK5" reversible="false" fbc:upperFluxBound="cobra_default_ub" fbc:lowerFluxBound="cobra_default_lb">
        <listOfReactants>
          <speciesReference constant="true" species="M_atp_c_" stoichiometry="1"/>
          <speciesReference constant="true" species="M_dgdp_c_" stoichiometry="1"/>
        </listOfReactants>
        <listOfProducts>
          <speciesReference constant="true" species="M_adp_c_" stoichiometry="1"/>
          <speciesReference constant="true" species="M_dgtp_c_" stoichiometry="1"/>
        </listOfProducts>
      </reaction>
      <reaction fast="false" id="R_REV_NDPK5" reversible="false" fbc:upperFluxBound="cobra_default_ub" fbc:lowerFluxBound="cobra_default_lb">
        <listOfReactants>
          <speciesReference constant="true" species="M_adp_c_" stoichiometry="1"/>
          <speciesReference constant="true" species="M_dgtp_c_" stoichiometry="1"/>
        </listOfReactants>
        <listOfProducts>
          <speciesReference constant="true" species="M_atp_c_" stoichiometry="1"/>
          <speciesReference constant="true" species="M_dgdp_c_" stoichiometry="1"/>
        </listOfProducts>
      </reaction>
      <reaction fast="false" id="R_NDPK6" reversible="false" fbc:upperFluxBound="cobra_default_ub" fbc:lowerFluxBound="cobra_default_lb">
        <listOfReactants>
          <speciesReference constant="true" species="M_atp_c_" stoichiometry="1"/>
          <speciesReference constant="true" species="M_dudp_c_" stoichiometry="1"/>
        </listOfReactants>
        <listOfProducts>
          <speciesReference constant="true" species="M_adp_c_" stoichiometry="1"/>
[truncated: 267,655 more chars]
