# Supplementary material for: FindTargetsWEB: A User-Friendly Tool for Identification of Potential Therapeutic Targets in Metabolic Networks of Bacteria
Source: Front Genet. 2019 Jul 4;10:633. doi: 10.3389/fgene.2019.00633 (PMC6620235; doi:10.3389/fgene.2019.00633)
Supplement: Supplementary file 3 [file DataSheet_2.zip › sbml3_hinfluenzae.xml]

<?xml version='1.0' encoding='UTF-8'?>
<sbml xmlns:fbc="http://www.sbml.org/sbml/level3/version1/fbc/version2" level="3" sboTerm="SBO:0000624" version="1" xmlns="http://www.sbml.org/sbml/level3/version1/core" fbc:required="false">
  <model fbc:strict="true" id="MODEL1507180053" name="Schilling2000-  Genome-scale metabolic network of Haemophilus influenzae (iCS400)">
    <listOfUnitDefinitions>
      <unitDefinition id="mmol_per_gDW_per_hr">
        <listOfUnits>
          <unit exponent="1" kind="mole" multiplier="1" scale="-3"/>
          <unit exponent="-1" kind="gram" multiplier="1" scale="0"/>
          <unit exponent="-1" kind="second" multiplier="3600" scale="0"/>
        </listOfUnits>
      </unitDefinition>
    </listOfUnitDefinitions>
    <fbc:listOfObjectives fbc:activeObjective="obj">
      <fbc:objective fbc:id="obj" fbc:type="maximize">
        <fbc:listOfFluxObjectives>
          <fbc:fluxObjective fbc:reaction="R_BIOMASS" fbc:coefficient="1"/>
        </fbc:listOfFluxObjectives>
      </fbc:objective>
    </fbc:listOfObjectives>
    <listOfParameters>
      <parameter constant="true" id="cobra_default_lb" sboTerm="SBO:0000626" units="mmol_per_gDW_per_hr" value="-1000"/>
      <parameter constant="true" id="cobra_default_ub" sboTerm="SBO:0000626" units="mmol_per_gDW_per_hr" value="1000"/>
      <parameter constant="true" id="cobra_0_bound" sboTerm="SBO:0000626" units="mmol_per_gDW_per_hr" value="0"/>
      <parameter constant="true" id="R_EX_ARGxt_upper_bound" sboTerm="SBO:0000625" units="mmol_per_gDW_per_hr" value="10"/>
      <parameter constant="true" id="R_EX_ARGxt_lower_bound" sboTerm="SBO:0000625" units="mmol_per_gDW_per_hr" value="-10"/>
      <parameter constant="true" id="R_EX_ILExt_upper_bound" sboTerm="SBO:0000625" units="mmol_per_gDW_per_hr" value="10"/>
      <parameter constant="true" id="R_EX_ILExt_lower_bound" sboTerm="SBO:0000625" units="mmol_per_gDW_per_hr" value="-10"/>
      <parameter constant="true" id="R_EX_LEUxt_upper_bound" sboTerm="SBO:0000625" units="mmol_per_gDW_per_hr" value="10"/>
      <parameter constant="true" id="R_EX_LEUxt_lower_bound" sboTerm="SBO:0000625" units="mmol_per_gDW_per_hr" value="-10"/>
      <parameter constant="true" id="R_EX_VALxt_upper_bound" sboTerm="SBO:0000625" units="mmol_per_gDW_per_hr" value="10"/>
      <parameter constant="true" id="R_EX_VALxt_lower_bound" sboTerm="SBO:0000625" units="mmol_per_gDW_per_hr" value="-10"/>
      <parameter constant="true" id="R_EX_ALAxt_upper_bound" sboTerm="SBO:0000625" units="mmol_per_gDW_per_hr" value="10"/>
      <parameter constant="true" id="R_EX_ALAxt_lower_bound" sboTerm="SBO:0000625" units="mmol_per_gDW_per_hr" value="-10"/>
      <parameter constant="true" id="R_EX_DALAxt_upper_bound" sboTerm="SBO:0000625" units="mmol_per_gDW_per_hr" value="10"/>
      <parameter constant="true" id="R_EX_DALAxt_lower_bound" sboTerm="SBO:0000625" units="mmol_per_gDW_per_hr" value="-10"/>
      <parameter constant="true" id="R_EX_GLYxt_upper_bound" sboTerm="SBO:0000625" units="mmol_per_gDW_per_hr" value="10"/>
      <parameter constant="true" id="R_EX_GLYxt_lower_bound" sboTerm="SBO:0000625" units="mmol_per_gDW_per_hr" value="-10"/>
      <parameter constant="true" id="R_EX_DSERxt_upper_bound" sboTerm="SBO:0000625" units="mmol_per_gDW_per_hr" value="10"/>
      <parameter constant="true" id="R_EX_DSERxt_lower_bound" sboTerm="SBO:0000625" units="mmol_per_gDW_per_hr" value="-10"/>
      <parameter constant="true" id="R_EX_DIPEPxt_upper_bound" sboTerm="SBO:0000625" units="mmol_per_gDW_per_hr" value="10"/>
      <parameter constant="true" id="R_EX_DIPEPxt_lower_bound" sboTerm="SBO:0000625" units="mmol_per_gDW_per_hr" value="-10"/>
      <parameter constant="true" id="R_EX_GLNxt_upper_bound" sboTerm="SBO:0000625" units="mmol_per_gDW_per_hr" value="10"/>
      <parameter constant="true" id="R_EX_GLNxt_lower_bound" sboTerm="SBO:0000625" units="mmol_per_gDW_per_hr" value="-10"/>
      <parameter constant="true" id="R_EX_GLUxt_upper_bound" sboTerm="SBO:0000625" units="mmol_per_gDW_per_hr" value="10"/>
      <parameter constant="true" id="R_EX_GLUxt_lower_bound" sboTerm="SBO:0000625" units="mmol_per_gDW_per_hr" value="-10"/>
      <parameter constant="true" id="R_EX_NAxt_upper_bound" sboTerm="SBO:0000625" units="mmol_per_gDW_per_hr" value="10"/>
      <parameter constant="true" id="R_EX_NAxt_lower_bound" sboTerm="SBO:0000625" units="mmol_per_gDW_per_hr" value="-10"/>
      <parameter constant="true" id="R_EX_OPEPxt_upper_bound" sboTerm="SBO:0000625" units="mmol_per_gDW_per_hr" value="10"/>
      <parameter constant="true" id="R_EX_OPEPxt_lower_bound" sboTerm="SBO:0000625" units="mmol_per_gDW_per_hr" value="-10"/>
      <parameter constant="true" id="R_EX_PEPTxt_upper_bound" sboTerm="SBO:0000625" units="mmol_per_gDW_per_hr" value="10"/>
      <parameter constant="true" id="R_EX_PEPTxt_lower_bound" sboTerm="SBO:0000625" units="mmol_per_gDW_per_hr" value="-10"/>
      <parameter constant="true" id="R_EX_ASPxt_upper_bound" sboTerm="SBO:0000625" units="mmol_per_gDW_per_hr" value="10"/>
      <parameter constant="true" id="R_EX_ASPxt_lower_bound" sboTerm="SBO:0000625" units="mmol_per_gDW_per_hr" value="-10"/>
      <parameter constant="true" id="R_EX_SPMDxt_upper_bound" sboTerm="SBO:0000625" units="mmol_per_gDW_per_hr" value="10"/>
      <parameter constant="true" id="R_EX_SPMDxt_lower_bound" sboTerm="SBO:0000625" units="mmol_per_gDW_per_hr" value="-10"/>
      <parameter constant="true" id="R_EX_PTRCxt_upper_bound" sboTerm="SBO:0000625" units="mmol_per_gDW_per_hr" value="10"/>
      <parameter constant="true" id="R_EX_PTRCxt_lower_bound" sboTerm="SBO:0000625" units="mmol_per_gDW_per_hr" value="-10"/>
      <parameter constant="true" id="R_EX_ORNxt_upper_bound" sboTerm="SBO:0000625" units="mmol_per_gDW_per_hr" value="10"/>
      <parameter constant="true" id="R_EX_ORNxt_lower_bound" sboTerm="SBO:0000625" units="mmol_per_gDW_per_hr" value="-10"/>
      <parameter constant="true" id="R_EX_SERxt_upper_bound" sboTerm="SBO:0000625" units="mmol_per_gDW_per_hr" value="10"/>
      <parameter constant="true" id="R_EX_SERxt_lower_bound" sboTerm="SBO:0000625" units="mmol_per_gDW_per_hr" value="-10"/>
      <parameter constant="true" id="R_EX_TRPxt_upper_bound" sboTerm="SBO:0000625" units="mmol_per_gDW_per_hr" value="10"/>
      <parameter constant="true" id="R_EX_TRPxt_lower_bound" sboTerm="SBO:0000625" units="mmol_per_gDW_per_hr" value="-10"/>
      <parameter constant="true" id="R_EX_TYRxt_upper_bound" sboTerm="SBO:0000625" units="mmol_per_gDW_per_hr" value="10"/>
      <parameter constant="true" id="R_EX_TYRxt_lower_bound" sboTerm="SBO:0000625" units="mmol_per_gDW_per_hr" value="-10"/>
      <parameter constant="true" id="R_EX_PIxt_upper_bound" sboTerm="SBO:0000625" units="mmol_per_gDW_per_hr" value="10"/>
      <parameter constant="true" id="R_EX_PIxt_lower_bound" sboTerm="SBO:0000625" units="mmol_per_gDW_per_hr" value="-10"/>
      <parameter constant="true" id="R_EX_SUCCxt_upper_bound" sboTerm="SBO:0000625" units="mmol_per_gDW_per_hr" value="10"/>
      <parameter constant="true" id="R_EX_SUCCxt_lower_bound" sboTerm="SBO:0000625" units="mmol_per_gDW_per_hr" value="-10"/>
      <parameter constant="true" id="R_EX_FUMxt_upper_bound" sboTerm="SBO:0000625" units="mmol_per_gDW_per_hr" value="10"/>
      <parameter constant="true" id="R_EX_FUMxt_lower_bound" sboTerm="SBO:0000625" units="mmol_per_gDW_per_hr" value="-10"/>
      <parameter constant="true" id="R_EX_MALxt_upper_bound" sboTerm="SBO:0000625" units="mmol_per_gDW_per_hr" value="10"/>
      <parameter constant="true" id="R_EX_MALxt_lower_bound" sboTerm="SBO:0000625" units="mmol_per_gDW_per_hr" value="-10"/>
      <parameter constant="true" id="R_EX_RIBxt_upper_bound" sboTerm="SBO:0000625" units="mmol_per_gDW_per_hr" value="10"/>
      <parameter constant="true" id="R_EX_RIBxt_lower_bound" sboTerm="SBO:0000625" units="mmol_per_gDW_per_hr" value="-10"/>
      <parameter constant="true" id="R_EX_XYLxt_upper_bound" sboTerm="SBO:0000625" units="mmol_per_gDW_per_hr" value="10"/>
      <parameter constant="true" id="R_EX_XYLxt_lower_bound" sboTerm="SBO:0000625" units="mmol_per_gDW_per_hr" value="-10"/>
      <parameter constant="true" id="R_EX_FORxt_upper_bound" sboTerm="SBO:0000625" units="mmol_per_gDW_per_hr" value="10"/>
      <parameter constant="true" id="R_EX_FORxt_lower_bound" sboTerm="SBO:0000625" units="mmol_per_gDW_per_hr" value="-10"/>
      <parameter constant="true" id="R_EX_GLACxt_upper_bound" sboTerm="SBO:0000625" units="mmol_per_gDW_per_hr" value="10"/>
      <parameter constant="true" id="R_EX_GLACxt_lower_bound" sboTerm="SBO:0000625" units="mmol_per_gDW_per_hr" value="-10"/>
      <parameter constant="true" id="R_EX_GLxt_upper_bound" sboTerm="SBO:0000625" units="mmol_per_gDW_per_hr" value="10"/>
      <parameter constant="true" id="R_EX_GLxt_lower_bound" sboTerm="SBO:0000625" units="mmol_per_gDW_per_hr" value="-10"/>
      <parameter constant="true" id="R_EX_GLCNxt_upper_bound" sboTerm="SBO:0000625" units="mmol_per_gDW_per_hr" value="10"/>
      <parameter constant="true" id="R_EX_GLCNxt_lower_bound" sboTerm="SBO:0000625" units="mmol_per_gDW_per_hr" value="-10"/>
      <parameter constant="true" id="R_EX_GL3Pxt_upper_bound" sboTerm="SBO:0000625" units="mmol_per_gDW_per_hr" value="10"/>
      <parameter constant="true" id="R_EX_GL3Pxt_lower_bound" sboTerm="SBO:0000625" units="mmol_per_gDW_per_hr" value="-10"/>
      <parameter constant="true" id="R_EX_FUCxt_upper_bound" sboTerm="SBO:0000625" units="mmol_per_gDW_per_hr" value="10"/>
      <parameter constant="true" id="R_EX_FUCxt_lower_bound" sboTerm="SBO:0000625" units="mmol_per_gDW_per_hr" value="-10"/>
      <parameter constant="true" id="R_EX_LACxt_upper_bound" sboTerm="SBO:0000625" units="mmol_per_gDW_per_hr" value="10"/>
      <parameter constant="true" id="R_EX_LACxt_lower_bound" sboTerm="SBO:0000625" units="mmol_per_gDW_per_hr" value="-10"/>
      <parameter constant="true" id="R_EX_C120xt_upper_bound" sboTerm="SBO:0000625" units="mmol_per_gDW_per_hr" value="10"/>
      <parameter constant="true" id="R_EX_C120xt_lower_bound" sboTerm="SBO:0000625" units="mmol_per_gDW_per_hr" value="-10"/>
      <parameter constant="true" id="R_EX_C140xt_upper_bound" sboTerm="SBO:0000625" units="mmol_per_gDW_per_hr" value="10"/>
      <parameter constant="true" id="R_EX_C140xt_lower_bound" sboTerm="SBO:0000625" units="mmol_per_gDW_per_hr" value="-10"/>
      <parameter constant="true" id="R_EX_C141xt_upper_bound" sboTerm="SBO:0000625" units="mmol_per_gDW_per_hr" value="10"/>
      <parameter constant="true" id="R_EX_C141xt_lower_bound" sboTerm="SBO:0000625" units="mmol_per_gDW_per_hr" value="-10"/>
      <parameter constant="true" id="R_EX_C160xt_upper_bound" sboTerm="SBO:0000625" units="mmol_per_gDW_per_hr" value="10"/>
      <parameter constant="true" id="R_EX_C160xt_lower_bound" sboTerm="SBO:0000625" units="mmol_per_gDW_per_hr" value="-10"/>
      <parameter constant="true" id="R_EX_C161xt_upper_bound" sboTerm="SBO:0000625" units="mmol_per_gDW_per_hr" value="10"/>
      <parameter constant="true" id="R_EX_C161xt_lower_bound" sboTerm="SBO:0000625" units="mmol_per_gDW_per_hr" value="-10"/>
      <parameter constant="true" id="R_EX_C181xt_upper_bound" sboTerm="SBO:0000625" units="mmol_per_gDW_per_hr" value="10"/>
      <parameter constant="true" id="R_EX_C181xt_lower_bound" sboTerm="SBO:0000625" units="mmol_per_gDW_per_hr" value="-10"/>
      <parameter constant="true" id="R_EX_FRUxt_upper_bound" sboTerm="SBO:0000625" units="mmol_per_gDW_per_hr" value="10"/>
      <parameter constant="true" id="R_EX_FRUxt_lower_bound" sboTerm="SBO:0000625" units="mmol_per_gDW_per_hr" value="-10"/>
      <parameter constant="true" id="R_EX_ACTOACxt_upper_bound" sboTerm="SBO:0000625" units="mmol_per_gDW_per_hr" value="10"/>
      <parameter constant="true" id="R_EX_ACTOACxt_lower_bound" sboTerm="SBO:0000625" units="mmol_per_gDW_per_hr" value="-10"/>
      <parameter constant="true" id="R_EX_BUTRATxt_upper_bound" sboTerm="SBO:0000625" units="mmol_per_gDW_per_hr" value="10"/>
      <parameter constant="true" id="R_EX_BUTRATxt_lower_bound" sboTerm="SBO:0000625" units="mmol_per_gDW_per_hr" value="-10"/>
      <parameter constant="true" id="R_EX_BUTNOLxt_upper_bound" sboTerm="SBO:0000625" units="mmol_per_gDW_per_hr" value="10"/>
      <parameter constant="true" id="R_EX_BUTNOLxt_lower_bound" sboTerm="SBO:0000625" units="mmol_per_gDW_per_hr" value="-10"/>
      <parameter constant="true" id="R_EX_PROxt_upper_bound" sboTerm="SBO:0000625" units="mmol_per_gDW_per_hr" value="10"/>
      <parameter constant="true" id="R_EX_PROxt_lower_bound" sboTerm="SBO:0000625" units="mmol_per_gDW_per_hr" value="-10"/>
      <parameter constant="true" id="R_EX_Kxt_upper_bound" sboTerm="SBO:0000625" units="mmol_per_gDW_per_hr" value="10"/>
      <parameter constant="true" id="R_EX_Kxt_lower_bound" sboTerm="SBO:0000625" units="mmol_per_gDW_per_hr" value="-10"/>
      <parameter constant="true" id="R_EX_URAxt_upper_bound" sboTerm="SBO:0000625" units="mmol_per_gDW_per_hr" value="10"/>
      <parameter constant="true" id="R_EX_URAxt_lower_bound" sboTerm="SBO:0000625" units="mmol_per_gDW_per_hr" value="-10"/>
      <parameter constant="true" id="R_EX_PNTOxt_upper_bound" sboTerm="SBO:0000625" units="mmol_per_gDW_per_hr" value="10"/>
      <parameter constant="true" id="R_EX_PNTOxt_lower_bound" sboTerm="SBO:0000625" units="mmol_per_gDW_per_hr" value="-10"/>
      <parameter constant="true" id="R_EX_SLAxt_upper_bound" sboTerm="SBO:0000625" units="mmol_per_gDW_per_hr" value="10"/>
      <parameter constant="true" id="R_EX_SLAxt_lower_bound" sboTerm="SBO:0000625" units="mmol_per_gDW_per_hr" value="-10"/>
      <parameter constant="true" id="R_EX_SLFxt_upper_bound" sboTerm="SBO:0000625" units="mmol_per_gDW_per_hr" value="10"/>
      <parameter constant="true" id="R_EX_SLFxt_lower_bound" sboTerm="SBO:0000625" units="mmol_per_gDW_per_hr" value="-10"/>
      <parameter constant="true" id="R_EX_ADNxt_upper_bound" sboTerm="SBO:0000625" units="mmol_per_gDW_per_hr" value="10"/>
      <parameter constant="true" id="R_EX_ADNxt_lower_bound" sboTerm="SBO:0000625" units="mmol_per_gDW_per_hr" value="-10"/>
      <parameter constant="true" id="R_EX_URIxt_upper_bound" sboTerm="SBO:0000625" units="mmol_per_gDW_per_hr" value="10"/>
      <parameter constant="true" id="R_EX_URIxt_lower_bound" sboTerm="SBO:0000625" units="mmol_per_gDW_per_hr" value="-10"/>
      <parameter constant="true" id="R_EX_CYTDxt_upper_bound" sboTerm="SBO:0000625" units="mmol_per_gDW_per_hr" value="10"/>
      <parameter constant="true" id="R_EX_CYTDxt_lower_bound" sboTerm="SBO:0000625" units="mmol_per_gDW_per_hr" value="-10"/>
      <parameter constant="true" id="R_EX_DTxt_upper_bound" sboTerm="SBO:0000625" units="mmol_per_gDW_per_hr" value="10"/>
      <parameter constant="true" id="R_EX_DTxt_lower_bound" sboTerm="SBO:0000625" units="mmol_per_gDW_per_hr" value="-10"/>
      <parameter constant="true" id="R_EX_DAxt_upper_bound" sboTerm="SBO:0000625" units="mmol_per_gDW_per_hr" value="10"/>
      <parameter constant="true" id="R_EX_DAxt_lower_bound" sboTerm="SBO:0000625" units="mmol_per_gDW_per_hr" value="-10"/>
      <parameter constant="true" id="R_EX_DCxt_upper_bound" sboTerm="SBO:0000625" units="mmol_per_gDW_per_hr" value="10"/>
      <parameter constant="true" id="R_EX_DCxt_lower_bound" sboTerm="SBO:0000625" units="mmol_per_gDW_per_hr" value="-10"/>
      <parameter constant="true" id="R_EX_DUxt_upper_bound" sboTerm="SBO:0000625" units="mmol_per_gDW_per_hr" value="10"/>
      <parameter constant="true" id="R_EX_DUxt_lower_bound" sboTerm="SBO:0000625" units="mmol_per_gDW_per_hr" value="-10"/>
      <parameter constant="true" id="R_EX_GNxt_upper_bound" sboTerm="SBO:0000625" units="mmol_per_gDW_per_hr" value="10"/>
      <parameter constant="true" id="R_EX_GNxt_lower_bound" sboTerm="SBO:0000625" units="mmol_per_gDW_per_hr" value="-10"/>
      <parameter constant="true" id="R_EX_HYXNxt_upper_bound" sboTerm="SBO:0000625" units="mmol_per_gDW_per_hr" value="10"/>
      <parameter constant="true" id="R_EX_HYXNxt_lower_bound" sboTerm="SBO:0000625" units="mmol_per_gDW_per_hr" value="-10"/>
      <parameter constant="true" id="R_EX_XANxt_upper_bound" sboTerm="SBO:0000625" units="mmol_per_gDW_per_hr" value="10"/>
      <parameter constant="true" id="R_EX_XANxt_lower_bound" sboTerm="SBO:0000625" units="mmol_per_gDW_per_hr" value="-10"/>
      <parameter constant="true" id="R_EX_INSxt_upper_bound" sboTerm="SBO:0000625" units="mmol_per_gDW_per_hr" value="10"/>
      <parameter constant="true" id="R_EX_INSxt_lower_bound" sboTerm="SBO:0000625" units="mmol_per_gDW_per_hr" value="-10"/>
      <parameter constant="true" id="R_EX_NMNxt_upper_bound" sboTerm="SBO:0000625" units="mmol_per_gDW_per_hr" value="10"/>
      <parameter constant="true" id="R_EX_NMNxt_lower_bound" sboTerm="SBO:0000625" units="mmol_per_gDW_per_hr" value="-10"/>
      <parameter constant="true" id="R_EX_NADxt_upper_bound" sboTerm="SBO:0000625" units="mmol_per_gDW_per_hr" value="10"/>
      <parameter constant="true" id="R_EX_NADxt_lower_bound" sboTerm="SBO:0000625" units="mmol_per_gDW_per_hr" value="-10"/>
      <parameter constant="true" id="R_EX_AMPxt_upper_bound" sboTerm="SBO:0000625" units="mmol_per_gDW_per_hr" value="10"/>
      <parameter constant="true" id="R_EX_AMPxt_lower_bound" sboTerm="SBO:0000625" units="mmol_per_gDW_per_hr" value="-10"/>
      <parameter constant="true" id="R_EX_O2xt_upper_bound" sboTerm="SBO:0000625" units="mmol_per_gDW_per_hr" value="10"/>
      <parameter constant="true" id="R_EX_O2xt_lower_bound" sboTerm="SBO:0000625" units="mmol_per_gDW_per_hr" value="-10"/>
      <parameter constant="true" id="R_EX_CO2xt_upper_bound" sboTerm="SBO:0000625" units="mmol_per_gDW_per_hr" value="10"/>
      <parameter constant="true" id="R_EX_CO2xt_lower_bound" sboTerm="SBO:0000625" units="mmol_per_gDW_per_hr" value="-10"/>
      <parameter constant="true" id="R_EX_ACxt_upper_bound" sboTerm="SBO:0000625" units="mmol_per_gDW_per_hr" value="10"/>
      <parameter constant="true" id="R_EX_ACxt_lower_bound" sboTerm="SBO:0000625" units="mmol_per_gDW_per_hr" value="-10"/>
      <parameter constant="true" id="R_EX_ETHxt_upper_bound" sboTerm="SBO:0000625" units="mmol_per_gDW_per_hr" value="10"/>
      <parameter constant="true" id="R_EX_ETHxt_lower_bound" sboTerm="SBO:0000625" units="mmol_per_gDW_per_hr" value="-10"/>
      <parameter constant="true" id="R_EX_UREAxt_upper_bound" sboTerm="SBO:0000625" units="mmol_per_gDW_per_hr" value="10"/>
      <parameter constant="true" id="R_EX_UREAxt_lower_bound" sboTerm="SBO:0000625" units="mmol_per_gDW_per_hr" value="-10"/>
      <parameter constant="true" id="R_EX_H2Sxt_upper_bound" sboTerm="SBO:0000625" units="mmol_per_gDW_per_hr" value="10"/>
      <parameter constant="true" id="R_EX_H2Sxt_lower_bound" sboTerm="SBO:0000625" units="mmol_per_gDW_per_hr" value="-10"/>
      <parameter constant="true" id="R_EX_NH3xt_upper_bound" sboTerm="SBO:0000625" units="mmol_per_gDW_per_hr" value="10"/>
      <parameter constant="true" id="R_EX_NH3xt_lower_bound" sboTerm="SBO:0000625" units="mmol_per_gDW_per_hr" value="-10"/>
      <parameter constant="true" id="R_EX_CYSxt_upper_bound" sboTerm="SBO:0000625" units="mmol_per_gDW_per_hr" value="10"/>
      <parameter constant="true" id="R_EX_CYSxt_lower_bound" sboTerm="SBO:0000625" units="mmol_per_gDW_per_hr" value="-10"/>
      <parameter constant="true" id="R_EX_GLCxt_upper_bound" sboTerm="SBO:0000625" units="mmol_per_gDW_per_hr" value="10"/>
      <parameter constant="true" id="R_EX_GLCxt_lower_bound" sboTerm="SBO:0000625" units="mmol_per_gDW_per_hr" value="-10"/>
      <parameter constant="true" id="R_EX_HEMINxt_upper_bound" sboTerm="SBO:0000625" units="mmol_per_gDW_per_hr" value="10"/>
      <parameter constant="true" id="R_EX_HEMINxt_lower_bound" sboTerm="SBO:0000625" units="mmol_per_gDW_per_hr" value="-10"/>
      <parameter constant="true" id="R_EX_THIAMINxt_upper_bound" sboTerm="SBO:0000625" units="mmol_per_gDW_per_hr" value="10"/>
      <parameter constant="true" id="R_EX_THIAMINxt_lower_bound" sboTerm="SBO:0000625" units="mmol_per_gDW_per_hr" value="-10"/>
      <parameter constant="true" id="R_EX_LYSxt_upper_bound" sboTerm="SBO:0000625" units="mmol_per_gDW_per_hr" value="10"/>
      <parameter constant="true" id="R_EX_LYSxt_lower_bound" sboTerm="SBO:0000625" units="mmol_per_gDW_per_hr" value="-10"/>
      <parameter constant="true" id="R_EX_METxt_upper_bound" sboTerm="SBO:0000625" units="mmol_per_gDW_per_hr" value="10"/>
      <parameter constant="true" id="R_EX_METxt_lower_bound" sboTerm="SBO:0000625" units="mmol_per_gDW_per_hr" value="-10"/>
      <parameter constant="true" id="R_EX_HISxt_upper_bound" sboTerm="SBO:0000625" units="mmol_per_gDW_per_hr" value="10"/>
      <parameter constant="true" id="R_EX_HISxt_lower_bound" sboTerm="SBO:0000625" units="mmol_per_gDW_per_hr" value="-10"/>
      <parameter constant="true" id="R_EX_PHExt_upper_bound" sboTerm="SBO:0000625" units="mmol_per_gDW_per_hr" value="10"/>
      <parameter constant="true" id="R_EX_PHExt_lower_bound" sboTerm="SBO:0000625" units="mmol_per_gDW_per_hr" value="-10"/>
      <parameter constant="true" id="R_EX_THRxt_upper_bound" sboTerm="SBO:0000625" units="mmol_per_gDW_per_hr" value="10"/>
      <parameter constant="true" id="R_EX_THRxt_lower_bound" sboTerm="SBO:0000625" units="mmol_per_gDW_per_hr" value="-10"/>
      <parameter constant="true" id="R_EX_AKGxt_upper_bound" sboTerm="SBO:0000625" units="mmol_per_gDW_per_hr" value="10"/>
      <parameter constant="true" id="R_EX_AKGxt_lower_bound" sboTerm="SBO:0000625" units="mmol_per_gDW_per_hr" value="-10"/>
      <parameter constant="true" id="R_EX_CITRxt_upper_bound" sboTerm="SBO:0000625" units="mmol_per_gDW_per_hr" value="10"/>
      <parameter constant="true" id="R_EX_CITRxt_lower_bound" sboTerm="SBO:0000625" units="mmol_per_gDW_per_hr" value="-10"/>
      <parameter constant="true" id="R_EX_RGTxt_upper_bound" sboTerm="SBO:0000625" units="mmol_per_gDW_per_hr" value="10"/>
      <parameter constant="true" id="R_EX_RGTxt_lower_bound" sboTerm="SBO:0000625" units="mmol_per_gDW_per_hr" value="-10"/>
      <parameter constant="true" id="R_EX_NO3xt_upper_bound" sboTerm="SBO:0000625" units="mmol_per_gDW_per_hr" value="10"/>
      <parameter constant="true" id="R_EX_NO3xt_lower_bound" sboTerm="SBO:0000625" units="mmol_per_gDW_per_hr" value="-10"/>
    </listOfParameters>
    <listOfCompartments>
      <compartment constant="true" id="e" name="Extracellular"/>
      <compartment constant="true" id="c" name="Cytoplasm"/>
    </listOfCompartments>
    <listOfSpecies>
      <species boundaryCondition="false" constant="false" hasOnlySubstanceUnits="false" id="M_ARG_e" name="ARGxt" compartment="e"/>
      <species boundaryCondition="false" constant="false" hasOnlySubstanceUnits="false" id="M_ATP_c" name="ATP" compartment="c"/>
      <species boundaryCondition="false" constant="false" hasOnlySubstanceUnits="false" id="M_ARG_c" name="ARG" compartment="c"/>
      <species boundaryCondition="false" constant="false" hasOnlySubstanceUnits="false" id="M_ADP_c" name="ADP" compartment="c"/>
      <species boundaryCondition="false" constant="false" hasOnlySubstanceUnits="false" id="M_PI_c" name="PI" compartment="c"/>
      <species boundaryCondition="false" constant="false" hasOnlySubstanceUnits="false" id="M_ILE_e" name="ILExt" compartment="e"/>
      <species boundaryCondition="false" constant="false" hasOnlySubstanceUnits="false" id="M_HEXT_c" name="HEXT" compartment="c"/>
      <species boundaryCondition="false" constant="false" hasOnlySubstanceUnits="false" id="M_ILE_c" name="ILE" compartment="c"/>
      <species boundaryCondition="false" constant="false" hasOnlySubstanceUnits="false" id="M_LEU_e" name="LEUxt" compartment="e"/>
      <species boundaryCondition="false" constant="false" hasOnlySubstanceUnits="false" id="M_LEU_c" name="LEU" compartment="c"/>
      <species boundaryCondition="false" constant="false" hasOnlySubstanceUnits="false" id="M_VAL_e" name="VALxt" compartment="e"/>
      <species boundaryCondition="false" constant="false" hasOnlySubstanceUnits="false" id="M_VAL_c" name="VAL" compartment="c"/>
      <species boundaryCondition="false" constant="false" hasOnlySubstanceUnits="false" id="M_ALA_e" name="ALAxt" compartment="e"/>
      <species boundaryCondition="false" constant="false" hasOnlySubstanceUnits="false" id="M_ALA_c" name="ALA" compartment="c"/>
      <species boundaryCondition="false" constant="false" hasOnlySubstanceUnits="false" id="M_DALA_e" name="DALAxt" compartment="e"/>
      <species boundaryCondition="false" constant="false" hasOnlySubstanceUnits="false" id="M_DALA_c" name="DALA" compartment="c"/>
      <species boundaryCondition="false" constant="false" hasOnlySubstanceUnits="false" id="M_GLY_e" name="GLYxt" compartment="e"/>
      <species boundaryCondition="false" constant="false" hasOnlySubstanceUnits="false" id="M_GLY_c" name="GLY" compartment="c"/>
      <species boundaryCondition="false" constant="false" hasOnlySubstanceUnits="false" id="M_DSER_e" name="DSERxt" compartment="e"/>
      <species boundaryCondition="false" constant="false" hasOnlySubstanceUnits="false" id="M_DSER_c" name="DSER" compartment="c"/>
      <species boundaryCondition="false" constant="false" hasOnlySubstanceUnits="false" id="M_DIPEP_e" name="DIPEPxt" compartment="e"/>
      <species boundaryCondition="false" constant="false" hasOnlySubstanceUnits="false" id="M_DIPEP_c" name="DIPEP" compartment="c"/>
      <species boundaryCondition="false" constant="false" hasOnlySubstanceUnits="false" id="M_GLN_e" name="GLNxt" compartment="e"/>
      <species boundaryCondition="false" constant="false" hasOnlySubstanceUnits="false" id="M_GLN_c" name="GLN" compartment="c"/>
      <species boundaryCondition="false" constant="false" hasOnlySubstanceUnits="false" id="M_GLU_e" name="GLUxt" compartment="e"/>
      <species boundaryCondition="false" constant="false" hasOnlySubstanceUnits="false" id="M_NA_e" name="NAxt" compartment="e"/>
      <species boundaryCondition="false" constant="false" hasOnlySubstanceUnits="false" id="M_GLU_c" name="GLU" compartment="c"/>
      <species boundaryCondition="false" constant="false" hasOnlySubstanceUnits="false" id="M_NA_c" name="NA" compartment="c"/>
      <species boundaryCondition="false" constant="false" hasOnlySubstanceUnits="false" id="M_OPEP_e" name="OPEPxt" compartment="e"/>
      <species boundaryCondition="false" constant="false" hasOnlySubstanceUnits="false" id="M_OPEP_c" name="OPEP" compartment="c"/>
      <species boundaryCondition="false" constant="false" hasOnlySubstanceUnits="false" id="M_PEPT_e" name="PEPTxt" compartment="e"/>
      <species boundaryCondition="false" constant="false" hasOnlySubstanceUnits="false" id="M_PEPT_c" name="PEPT" compartment="c"/>
      <species boundaryCondition="false" constant="false" hasOnlySubstanceUnits="false" id="M_ASP_e" name="ASPxt" compartment="e"/>
      <species boundaryCondition="false" constant="false" hasOnlySubstanceUnits="false" id="M_ASP_c" name="ASP" compartment="c"/>
      <species boundaryCondition="false" constant="false" hasOnlySubstanceUnits="false" id="M_SPMD_e" name="SPMDxt" compartment="e"/>
      <species boundaryCondition="false" constant="false" hasOnlySubstanceUnits="false" id="M_SPMD_c" name="SPMD" compartment="c"/>
      <species boundaryCondition="false" constant="false" hasOnlySubstanceUnits="false" id="M_PTRC_e" name="PTRCxt" compartment="e"/>
      <species boundaryCondition="false" constant="false" hasOnlySubstanceUnits="false" id="M_PTRC_c" name="PTRC" compartment="c"/>
      <species boundaryCondition="false" constant="false" hasOnlySubstanceUnits="false" id="M_ORN_c" name="ORN" compartment="c"/>
      <species boundaryCondition="false" constant="false" hasOnlySubstanceUnits="false" id="M_ORN_e" name="ORNxt" compartment="e"/>
      <species boundaryCondition="false" constant="false" hasOnlySubstanceUnits="false" id="M_SER_e" name="SERxt" compartment="e"/>
      <species boundaryCondition="false" constant="false" hasOnlySubstanceUnits="false" id="M_SER_c" name="SER" compartment="c"/>
      <species boundaryCondition="false" constant="false" hasOnlySubstanceUnits="false" id="M_TRP_e" name="TRPxt" compartment="e"/>
      <species boundaryCondition="false" constant="false" hasOnlySubstanceUnits="false" id="M_TRP_c" name="TRP" compartment="c"/>
      <species boundaryCondition="false" constant="false" hasOnlySubstanceUnits="false" id="M_TYR_e" name="TYRxt" compartment="e"/>
      <species boundaryCondition="false" constant="false" hasOnlySubstanceUnits="false" id="M_TYR_c" name="TYR" compartment="c"/>
      <species boundaryCondition="false" constant="false" hasOnlySubstanceUnits="false" id="M_PI_e" name="PIxt" compartment="e"/>
      <species boundaryCondition="false" constant="false" hasOnlySubstanceUnits="false" id="M_SUCC_e" name="SUCCxt" compartment="e"/>
      <species boundaryCondition="false" constant="false" hasOnlySubstanceUnits="false" id="M_SUCC_c" name="SUCC" compartment="c"/>
      <species boundaryCondition="false" constant="false" hasOnlySubstanceUnits="false" id="M_FUM_e" name="FUMxt" compartment="e"/>
      <species boundaryCondition="false" constant="false" hasOnlySubstanceUnits="false" id="M_FUM_c" name="FUM" compartment="c"/>
      <species boundaryCondition="false" constant="false" hasOnlySubstanceUnits="false" id="M_MAL_e" name="MALxt" compartment="e"/>
      <species boundaryCondition="false" constant="false" hasOnlySubstanceUnits="false" id="M_MAL_c" name="MAL" compartment="c"/>
      <species boundaryCondition="false" constant="false" hasOnlySubstanceUnits="false" id="M_RIB_e" name="RIBxt" compartment="e"/>
      <species boundaryCondition="false" constant="false" hasOnlySubstanceUnits="false" id="M_RIB_c" name="RIB" compartment="c"/>
      <species boundaryCondition="false" constant="false" hasOnlySubstanceUnits="false" id="M_XYL_e" name="XYLxt" compartment="e"/>
      <species boundaryCondition="false" constant="false" hasOnlySubstanceUnits="false" id="M_XYL_c" name="XYL" compartment="c"/>
      <species boundaryCondition="false" constant="false" hasOnlySubstanceUnits="false" id="M_FOR_e" name="FORxt" compartment="e"/>
      <species boundaryCondition="false" constant="false" hasOnlySubstanceUnits="false" id="M_FOR_c" name="FOR" compartment="c"/>
      <species boundaryCondition="false" constant="false" hasOnlySubstanceUnits="false" id="M_GLAC_e" name="GLACxt" compartment="e"/>
      <species boundaryCondition="false" constant="false" hasOnlySubstanceUnits="false" id="M_GLAC_c" name="GLAC" compartment="c"/>
      <species boundaryCondition="false" constant="false" hasOnlySubstanceUnits="false" id="M_GL_e" name="GLxt" compartment="e"/>
      <species boundaryCondition="false" constant="false" hasOnlySubstanceUnits="false" id="M_GL_c" name="GL" compartment="c"/>
      <species boundaryCondition="false" constant="false" hasOnlySubstanceUnits="false" id="M_GL3P_c" name="GL3P" compartment="c"/>
      <species boundaryCondition="false" constant="false" hasOnlySubstanceUnits="false" id="M_GLCN_e" name="GLCNxt" compartment="e"/>
      <species boundaryCondition="false" constant="false" hasOnlySubstanceUnits="false" id="M_GLCN_c" name="GLCN" compartment="c"/>
      <species boundaryCondition="false" constant="false" hasOnlySubstanceUnits="false" id="M_GL3P_e" name="GL3Pxt" compartment="e"/>
      <species boundaryCondition="false" constant="false" hasOnlySubstanceUnits="false" id="M_FUC_e" name="FUCxt" compartment="e"/>
      <species boundaryCondition="false" constant="false" hasOnlySubstanceUnits="false" id="M_FUC_c" name="FUC" compartment="c"/>
      <species boundaryCondition="false" constant="false" hasOnlySubstanceUnits="false" id="M_FCL_c" name="FCL" compartment="c"/>
      <species boundaryCondition="false" constant="false" hasOnlySubstanceUnits="false" id="M_FCL1P_c" name="FCL1P" compartment="c"/>
      <species boundaryCondition="false" constant="false" hasOnlySubstanceUnits="false" id="M_LACAL_c" name="LACAL" compartment="c"/>
      <species boundaryCondition="false" constant="false" hasOnlySubstanceUnits="false" id="M_T3P2_c" name="T3P2" compartment="c"/>
      <species boundaryCondition="false" constant="false" hasOnlySubstanceUnits="false" id="M_LAC_e" name="LACxt" compartment="e"/>
      <species boundaryCondition="false" constant="false" hasOnlySubstanceUnits="false" id="M_LAC_c" name="LAC" compartment="c"/>
      <species boundaryCondition="false" constant="false" hasOnlySubstanceUnits="false" id="M_C120_e" name="C120xt" compartment="e"/>
      <species boundaryCondition="false" constant="false" hasOnlySubstanceUnits="false" id="M_C120_c" name="C120" compartment="c"/>
      <species boundaryCondition="false" constant="false" hasOnlySubstanceUnits="false" id="M_C140_e" name="C140xt" compartment="e"/>
      <species boundaryCondition="false" constant="false" hasOnlySubstanceUnits="false" id="M_C140_c" name="C140" compartment="c"/>
      <species boundaryCondition="false" constant="false" hasOnlySubstanceUnits="false" id="M_C141_e" name="C141xt" compartment="e"/>
      <species boundaryCondition="false" constant="false" hasOnlySubstanceUnits="false" id="M_C141_c" name="C141" compartment="c"/>
      <species boundaryCondition="false" constant="false" hasOnlySubstanceUnits="false" id="M_C160_e" name="C160xt" compartment="e"/>
      <species boundaryCondition="false" constant="false" hasOnlySubstanceUnits="false" id="M_C160_c" name="C160" compartment="c"/>
      <species boundaryCondition="false" constant="false" hasOnlySubstanceUnits="false" id="M_C161_e" name="C161xt" compartment="e"/>
      <species boundaryCondition="false" constant="false" hasOnlySubstanceUnits="false" id="M_C161_c" name="C161" compartment="c"/>
      <species boundaryCondition="false" constant="false" hasOnlySubstanceUnits="false" id="M_C181_e" name="C181xt" compartment="e"/>
      <species boundaryCondition="false" constant="false" hasOnlySubstanceUnits="false" id="M_C181_c" name="C181" compartment="c"/>
      <species boundaryCondition="false" constant="false" hasOnlySubstanceUnits="false" id="M_FRU_e" name="FRUxt" compartment="e"/>
      <species boundaryCondition="false" constant="false" hasOnlySubstanceUnits="false" id="M_PEP_c" name="PEP" compartment="c"/>
      <species boundaryCondition="false" constant="false" hasOnlySubstanceUnits="false" id="M_F1P_c" name="F1P" compartment="c"/>
      <species boundaryCondition="false" constant="false" hasOnlySubstanceUnits="false" id="M_PYR_c" name="PYR" compartment="c"/>
      <species boundaryCondition="false" constant="false" hasOnlySubstanceUnits="false" id="M_FDP_c" name="FDP" compartment="c"/>
      <species boundaryCondition="false" constant="false" hasOnlySubstanceUnits="false" id="M_GLC_c" name="GLC" compartment="c"/>
      <species boundaryCondition="false" constant="false" hasOnlySubstanceUnits="false" id="M_G6P_c" name="G6P" compartment="c"/>
      <species boundaryCondition="false" constant="false" hasOnlySubstanceUnits="false" id="M_ACTOAC_e" name="ACTOACxt" compartment="e"/>
      <species boundaryCondition="false" constant="false" hasOnlySubstanceUnits="false" id="M_ACTOAC_c" name="ACTOAC" compartment="c"/>
      <species boundaryCondition="false" constant="false" hasOnlySubstanceUnits="false" id="M_BUTRAT_e" name="BUTRATxt" compartment="e"/>
      <species boundaryCondition="false" constant="false" hasOnlySubstanceUnits="false" id="M_BUTRAT_c" name="BUTRAT" compartment="c"/>
      <species boundaryCondition="false" constant="false" hasOnlySubstanceUnits="false" id="M_BUTNOL_e" name="BUTNOLxt" compartment="e"/>
      <species boundaryCondition="false" constant="false" hasOnlySubstanceUnits="false" id="M_BUTNOL_c" name="BUTNOL" compartment="c"/>
      <species boundaryCondition="false" constant="false" hasOnlySubstanceUnits="false" id="M_ACCOA_c" name="ACCOA" compartment="c"/>
      <species boundaryCondition="false" constant="false" hasOnlySubstanceUnits="false" id="M_AACCOA_c" name="AACCOA" compartment="c"/>
      <species boundaryCondition="false" constant="false" hasOnlySubstanceUnits="false" id="M_AC_c" name="AC" compartment="c"/>
      <species boundaryCondition="false" constant="false" hasOnlySubstanceUnits="false" id="M_BUTRCOA_c" name="BUTRCOA" compartment="c"/>
      <species boundaryCondition="false" constant="false" hasOnlySubstanceUnits="false" id="M_COA_c" name="COA" compartment="c"/>
      <species boundaryCondition="false" constant="false" hasOnlySubstanceUnits="false" id="M_PRO_e" name="PROxt" compartment="e"/>
      <species boundaryCondition="false" constant="false" hasOnlySubstanceUnits="false" id="M_PRO_c" name="PRO" compartment="c"/>
      <species boundaryCondition="false" constant="false" hasOnlySubstanceUnits="false" id="M_K_e" name="Kxt" compartment="e"/>
      <species boundaryCondition="false" constant="false" hasOnlySubstanceUnits="false" id="M_K_c" name="K" compartment="c"/>
      <species boundaryCondition="false" constant="false" hasOnlySubstanceUnits="false" id="M_URA_e" name="URAxt" compartment="e"/>
      <species boundaryCondition="false" constant="false" hasOnlySubstanceUnits="false" id="M_URA_c" name="URA" compartment="c"/>
      <species boundaryCondition="false" constant="false" hasOnlySubstanceUnits="false" id="M_PNTO_e" name="PNTOxt" compartment="e"/>
      <species boundaryCondition="false" constant="false" hasOnlySubstanceUnits="false" id="M_PNTO_c" name="PNTO" compartment="c"/>
      <species boundaryCondition="false" constant="false" hasOnlySubstanceUnits="false" id="M_bDGLC_c" name="bDGLC" compartment="c"/>
      <species boundaryCondition="false" constant="false" hasOnlySubstanceUnits="false" id="M_GAL1P_c" name="GAL1P" compartment="c"/>
      <species boundaryCondition="false" constant="false" hasOnlySubstanceUnits="false" id="M_UDPG_c" name="UDPG" compartment="c"/>
      <species boundaryCondition="false" constant="false" hasOnlySubstanceUnits="false" id="M_G1P_c" name="G1P" compartment="c"/>
      <species boundaryCondition="false" constant="false" hasOnlySubstanceUnits="false" id="M_UDPGAL_c" name="UDPGAL" compartment="c"/>
      <species boundaryCondition="false" constant="false" hasOnlySubstanceUnits="false" id="M_UTP_c" name="UTP" compartment="c"/>
      <species boundaryCondition="false" constant="false" hasOnlySubstanceUnits="false" id="M_PPI_c" name="PPI" compartment="c"/>
      <species boundaryCondition="false" constant="false" hasOnlySubstanceUnits="false" id="M_GA6P_c" name="GA6P" compartment="c"/>
      <species boundaryCondition="false" constant="false" hasOnlySubstanceUnits="false" id="M_F6P_c" name="F6P" compartment="c"/>
      <species boundaryCondition="false" constant="false" hasOnlySubstanceUnits="false" id="M_NH3_c" name="NH3" compartment="c"/>
      <species boundaryCondition="false" constant="false" hasOnlySubstanceUnits="false" id="M_NAGP_c" name="NAGP" compartment="c"/>
      <species boundaryCondition="false" constant="false" hasOnlySubstanceUnits="false" id="M_ACTP_c" name="ACTP" compartment="c"/>
      <species boundaryCondition="false" constant="false" hasOnlySubstanceUnits="false" id="M_LRL5P_c" name="LRL5P" compartment="c"/>
      <species boundaryCondition="false" constant="false" hasOnlySubstanceUnits="false" id="M_X5P_c" name="X5P" compartment="c"/>
      <species boundaryCondition="false" constant="false" hasOnlySubstanceUnits="false" id="M_XUL_c" name="XUL" compartment="c"/>
      <species boundaryCondition="false" constant="false" hasOnlySubstanceUnits="false" id="M_FRU_c" name="FRU" compartment="c"/>
      <species boundaryCondition="false" constant="false" hasOnlySubstanceUnits="false" id="M_SLA_e" name="SLAxt" compartment="e"/>
      <species boundaryCondition="false" constant="false" hasOnlySubstanceUnits="false" id="M_SLA_c" name="SLA" compartment="c"/>
      <species boundaryCondition="false" constant="false" hasOnlySubstanceUnits="false" id="M_NAMAN_c" name="NAMAN" compartment="c"/>
      <species boundaryCondition="false" constant="false" hasOnlySubstanceUnits="false" id="M_R5P_c" name="R5P" compartment="c"/>
      <species boundaryCondition="false" constant="false" hasOnlySubstanceUnits="false" id="M_ADPGLC_c" name="ADPGLC" compartment="c"/>
      <species boundaryCondition="false" constant="false" hasOnlySubstanceUnits="false" id="M_GLYCOGEN_c" name="GLYCOGEN" compartment="c"/>
      <species boundaryCondition="false" constant="false" hasOnlySubstanceUnits="false" id="M_KDG_c" name="KDG" compartment="c"/>
      <species boundaryCondition="false" constant="false" hasOnlySubstanceUnits="false" id="M_2KD6PG_c" name="2KD6PG" compartment="c"/>
      <species boundaryCondition="false" constant="false" hasOnlySubstanceUnits="false" id="M_MANNAT_c" name="MANNAT" compartment="c"/>
      <species boundaryCondition="false" constant="false" hasOnlySubstanceUnits="false" id="M_ALTRNT_c" name="ALTRNT" compartment="c"/>
      <species boundaryCondition="false" constant="false" hasOnlySubstanceUnits="false" id="M_MLT_c" name="MLT" compartment="c"/>
      <species boundaryCondition="false" constant="false" hasOnlySubstanceUnits="false" id="M_DR5P_c" name="DR5P" compartment="c"/>
      <species boundaryCondition="false" constant="false" hasOnlySubstanceUnits="false" id="M_ACAL_c" name="ACAL" compartment="c"/>
      <species boundaryCondition="false" constant="false" hasOnlySubstanceUnits="false" id="M_T3P1_c" name="T3P1" compartment="c"/>
      <species boundaryCondition="false" constant="false" hasOnlySubstanceUnits="false" id="M_NAD_c" name="NAD" compartment="c"/>
      <species boundaryCondition="false" constant="false" hasOnlySubstanceUnits="false" id="M_NADH_c" name="NADH" compartment="c"/>
      <species boundaryCondition="false" constant="false" hasOnlySubstanceUnits="false" id="M_Q_c" name="Q" compartment="c"/>
      <species boundaryCondition="false" constant="false" hasOnlySubstanceUnits="false" id="M_QH2_c" name="QH2" compartment="c"/>
      <species boundaryCondition="false" constant="false" hasOnlySubstanceUnits="false" id="M_LLAC_c" name="LLAC" compartment="c"/>
      <species boundaryCondition="false" constant="false" hasOnlySubstanceUnits="false" id="M_GLAL_c" name="GLAL" compartment="c"/>
      <species boundaryCondition="false" constant="false" hasOnlySubstanceUnits="false" id="M_CO2_c" name="CO2" compartment="c"/>
      <species boundaryCondition="false" constant="false" hasOnlySubstanceUnits="false" id="M_NADP_c" name="NADP" compartment="c"/>
      <species boundaryCondition="false" constant="false" hasOnlySubstanceUnits="false" id="M_NADPH_c" name="NADPH" compartment="c"/>
      <species boundaryCondition="false" constant="false" hasOnlySubstanceUnits="false" id="M_NO3_c" name="NO3" compartment="c"/>
      <species boundaryCondition="false" constant="false" hasOnlySubstanceUnits="false" id="M_NO2_c" name="NO2" compartment="c"/>
      <species boundaryCondition="false" constant="false" hasOnlySubstanceUnits="false" id="M_O2_c" name="O2" compartment="c"/>
      <species boundaryCondition="false" constant="false" hasOnlySubstanceUnits="false" id="M_FAD_c" name="FAD" compartment="c"/>
      <species boundaryCondition="false" constant="false" hasOnlySubstanceUnits="false" id="M_FADH_c" name="FADH" compartment="c"/>
      <species boundaryCondition="false" constant="false" hasOnlySubstanceUnits="false" id="M_OGT_c" name="OGT" compartment="c"/>
      <species boundaryCondition="false" constant="false" hasOnlySubstanceUnits="false" id="M_RGT_c" name="RGT" compartment="c"/>
      <species boundaryCondition="false" constant="false" hasOnlySubstanceUnits="false" id="M_MTHGXL_c" name="MTHGXL" compartment="c"/>
      <species boundaryCondition="false" constant="false" hasOnlySubstanceUnits="false" id="M_LCTGT_c" name="LCTGT" compartment="c"/>
      <species boundaryCondition="false" constant="false" hasOnlySubstanceUnits="false" id="M_SLF_e" name="SLFxt" compartment="e"/>
      <species boundaryCondition="false" constant="false" hasOnlySubstanceUnits="false" id="M_SLF_c" name="SLF" compartment="c"/>
      <species boundaryCondition="false" constant="false" hasOnlySubstanceUnits="false" id="M_ADN_e" name="ADNxt" compartment="e"/>
      <species boundaryCondition="false" constant="false" hasOnlySubstanceUnits="false" id="M_ADN_c" name="ADN" compartment="c"/>
      <species boundaryCondition="false" constant="false" hasOnlySubstanceUnits="false" id="M_URI_e" name="URIxt" compartment="e"/>
      <species boundaryCondition="false" constant="false" hasOnlySubstanceUnits="false" id="M_URI_c" name="URI" compartment="c"/>
      <species boundaryCondition="false" constant="false" hasOnlySubstanceUnits="false" id="M_CYTD_e" name="CYTDxt" compartment="e"/>
      <species boundaryCondition="false" constant="false" hasOnlySubstanceUnits="false" id="M_CYTD_c" name="CYTD" compartment="c"/>
      <species boundaryCondition="false" constant="false" hasOnlySubstanceUnits="false" id="M_DT_e" name="DTxt" compartment="e"/>
      <species boundaryCondition="false" constant="false" hasOnlySubstanceUnits="false" id="M_DT_c" name="DT" compartment="c"/>
      <species boundaryCondition="false" constant="false" hasOnlySubstanceUnits="false" id="M_DA_e" name="DAxt" compartment="e"/>
      <species boundaryCondition="false" constant="false" hasOnlySubstanceUnits="false" id="M_DA_c" name="DA" compartment="c"/>
      <species boundaryCondition="false" constant="false" hasOnlySubstanceUnits="false" id="M_DC_e" name="DCxt" compartment="e"/>
      <species boundaryCondition="false" constant="false" hasOnlySubstanceUnits="false" id="M_DC_c" name="DC" compartment="c"/>
      <species boundaryCondition="false" constant="false" hasOnlySubstanceUnits="false" id="M_DU_e" name="DUxt" compartment="e"/>
      <species boundaryCondition="false" constant="false" hasOnlySubstanceUnits="false" id="M_DU_c" name="DU" compartment="c"/>
      <species boundaryCondition="false" constant="false" hasOnlySubstanceUnits="false" id="M_GN_e" name="GNxt" compartment="e"/>
      <species boundaryCondition="false" constant="false" hasOnlySubstanceUnits="false" id="M_GN_c" name="GN" compartment="c"/>
      <species boundaryCondition="false" constant="false" hasOnlySubstanceUnits="false" id="M_HYXN_e" name="HYXNxt" compartment="e"/>
      <species boundaryCondition="false" constant="false" hasOnlySubstanceUnits="false" id="M_HYXN_c" name="HYXN" compartment="c"/>
      <species boundaryCondition="false" constant="false" hasOnlySubstanceUnits="false" id="M_XAN_e" name="XANxt" compartment="e"/>
      <species boundaryCondition="false" constant="false" hasOnlySubstanceUnits="false" id="M_XAN_c" name="XAN" compartment="c"/>
      <species boundaryCondition="false" constant="false" hasOnlySubstanceUnits="false" id="M_INS_e" name="INSxt" compartment="e"/>
      <species boundaryCondition="false" constant="false" hasOnlySubstanceUnits="false" id="M_INS_c" name="INS" compartment="c"/>
      <species boundaryCondition="false" constant="false" hasOnlySubstanceUnits="false" id="M_NMN_e" name="NMNxt" compartment="e"/>
      <species boundaryCondition="false" constant="false" hasOnlySubstanceUnits="false" id="M_NMN_c" name="NMN" compartment="c"/>
      <species boundaryCondition="false" constant="false" hasOnlySubstanceUnits="false" id="M_NAD_e" name="NADxt" compartment="e"/>
      <species boundaryCondition="false" constant="false" hasOnlySubstanceUnits="false" id="M_AMP_e" name="AMPxt" compartment="e"/>
      <species boundaryCondition="false" constant="false" hasOnlySubstanceUnits="false" id="M_O2_e" name="O2xt" compartment="e"/>
      <species boundaryCondition="false" constant="false" hasOnlySubstanceUnits="false" id="M_CO2_e" name="CO2xt" compartment="e"/>
      <species boundaryCondition="false" constant="false" hasOnlySubstanceUnits="false" id="M_AC_e" name="ACxt" compartment="e"/>
      <species boundaryCondition="false" constant="false" hasOnlySubstanceUnits="false" id="M_ETH_e" name="ETHxt" compartment="e"/>
      <species boundaryCondition="false" constant="false" hasOnlySubstanceUnits="false" id="M_ETH_c" name="ETH" compartment="c"/>
      <species boundaryCondition="false" constant="false" hasOnlySubstanceUnits="false" id="M_UREA_e" name="UREAxt" compartment="e"/>
      <species boundaryCondition="false" constant="false" hasOnlySubstanceUnits="false" id="M_UREA_c" name="UREA" compartment="c"/>
      <species boundaryCondition="false" constant="false" hasOnlySubstanceUnits="false" id="M_H2S_e" name="H2Sxt" compartment="e"/>
      <species boundaryCondition="false" constant="false" hasOnlySubstanceUnits="false" id="M_H2S_c" name="H2S" compartment="c"/>
      <species boundaryCondition="false" constant="false" hasOnlySubstanceUnits="false" id="M_NH3_e" name="NH3xt" compartment="e"/>
      <species boundaryCondition="false" constant="false" hasOnlySubstanceUnits="false" id="M_CYS_e" name="CYSxt" compartment="e"/>
      <species boundaryCondition="false" constant="false" hasOnlySubstanceUnits="false" id="M_CYS_c" name="CYS" compartment="c"/>
      <species boundaryCondition="false" constant="false" hasOnlySubstanceUnits="false" id="M_GLC_e" name="GLCxt" compartment="e"/>
      <species boundaryCondition="false" constant="false" hasOnlySubstanceUnits="false" id="M_HEMIN_e" name="HEMINxt" compartment="e"/>
      <species boundaryCondition="false" constant="false" hasOnlySubstanceUnits="false" id="M_HEMEO_c" name="HEMEO" compartment="c"/>
      <species boundaryCondition="false" constant="false" hasOnlySubstanceUnits="false" id="M_THIAMIN_e" name="THIAMINxt" compartment="e"/>
      <species boundaryCondition="false" constant="false" hasOnlySubstanceUnits="false" id="M_THIAMIN_c" name="THIAMIN" compartment="c"/>
      <species boundaryCondition="false" constant="false" hasOnlySubstanceUnits="false" id="M_LYS_e" name="LYSxt" compartment="e"/>
      <species boundaryCondition="false" constant="false" hasOnlySubstanceUnits="false" id="M_LYS_c" name="LYS" compartment="c"/>
      <species boundaryCondition="false" constant="false" hasOnlySubstanceUnits="false" id="M_MET_e" name="METxt" compartment="e"/>
      <species boundaryCondition="false" constant="false" hasOnlySubstanceUnits="false" id="M_MET_c" name="MET" compartment="c"/>
      <species boundaryCondition="false" constant="false" hasOnlySubstanceUnits="false" id="M_HIS_e" name="HISxt" compartment="e"/>
      <species boundaryCondition="false" constant="false" hasOnlySubstanceUnits="false" id="M_HIS_c" name="HIS" compartment="c"/>
      <species boundaryCondition="false" constant="false" hasOnlySubstanceUnits="false" id="M_PHE_e" name="PHExt" compartment="e"/>
      <species boundaryCondition="false" constant="false" hasOnlySubstanceUnits="false" id="M_PHE_c" name="PHE" compartment="c"/>
      <species boundaryCondition="false" constant="false" hasOnlySubstanceUnits="false" id="M_THR_e" name="THRxt" compartment="e"/>
      <species boundaryCondition="false" constant="false" hasOnlySubstanceUnits="false" id="M_THR_c" name="THR" compartment="c"/>
      <species boundaryCondition="false" constant="false" hasOnlySubstanceUnits="false" id="M_AKG_e" name="AKGxt" compartment="e"/>
      <species boundaryCondition="false" constant="false" hasOnlySubstanceUnits="false" id="M_AKG_c" name="AKG" compartment="c"/>
      <species boundaryCondition="false" constant="false" hasOnlySubstanceUnits="false" id="M_CITR_e" name="CITRxt" compartment="e"/>
      <species boundaryCondition="false" constant="false" hasOnlySubstanceUnits="false" id="M_CITR_c" name="CITR" compartment="c"/>
      <species boundaryCondition="false" constant="false" hasOnlySubstanceUnits="false" id="M_RGT_e" name="RGTxt" compartment="e"/>
      <species boundaryCondition="false" constant="false" hasOnlySubstanceUnits="false" id="M_NO3_e" name="NO3xt" compartment="e"/>
      <species boundaryCondition="false" constant="false" hasOnlySubstanceUnits="false" id="M_THF_c" name="THF" compartment="c"/>
      <species boundaryCondition="false" constant="false" hasOnlySubstanceUnits="false" id="M_METTHF_c" name="METTHF" compartment="c"/>
      <species boundaryCondition="false" constant="false" hasOnlySubstanceUnits="false" id="M_E4P_c" name="E4P" compartment="c"/>
      <species boundaryCondition="false" constant="false" hasOnlySubstanceUnits="false" id="M_3DDAH7P_c" name="3DDAH7P" compartment="c"/>
      <species boundaryCondition="false" constant="false" hasOnlySubstanceUnits="false" id="M_DQT_c" name="DQT" compartment="c"/>
      <species boundaryCondition="false" constant="false" hasOnlySubstanceUnits="false" id="M_DHSK_c" name="DHSK" compartment="c"/>
      <species boundaryCondition="false" constant="false" hasOnlySubstanceUnits="false" id="M_SME_c" name="SME" compartment="c"/>
      <species boundaryCondition="false" constant="false" hasOnlySubstanceUnits="false" id="M_SME5P_c" name="SME5P" compartment="c"/>
      <species boundaryCondition="false" constant="false" hasOnlySubstanceUnits="false" id="M_3PSME_c" name="3PSME" compartment="c"/>
      <species boundaryCondition="false" constant="false" hasOnlySubstanceUnits="false" id="M_CHOR_c" name="CHOR" compartment="c"/>
      <species boundaryCondition="false" constant="false" hasOnlySubstanceUnits="false" id="M_AN_c" name="AN" compartment="c"/>
      <species boundaryCondition="false" constant="false" hasOnlySubstanceUnits="false" id="M_PRPP_c" name="PRPP" compartment="c"/>
      <species boundaryCondition="false" constant="false" hasOnlySubstanceUnits="false" id="M_NPRAN_c" name="NPRAN" compartment="c"/>
      <species boundaryCondition="false" constant="false" hasOnlySubstanceUnits="false" id="M_CPAD5P_c" name="CPAD5P" compartment="c"/>
      <species boundaryCondition="false" constant="false" hasOnlySubstanceUnits="false" id="M_IGP_c" name="IGP" compartment="c"/>
      <species boundaryCondition="false" constant="false" hasOnlySubstanceUnits="false" id="M_PHEN_c" name="PHEN" compartment="c"/>
      <species boundaryCondition="false" constant="false" hasOnlySubstanceUnits="false" id="M_PHPYR_c" name="PHPYR" compartment="c"/>
      <species boundaryCondition="false" constant="false" hasOnlySubstanceUnits="false" id="M_HPHPYR_c" name="HPHPYR" compartment="c"/>
      <species boundaryCondition="false" constant="false" hasOnlySubstanceUnits="false" id="M_BASP_c" name="BASP" compartment="c"/>
      <species boundaryCondition="false" constant="false" hasOnlySubstanceUnits="false" id="M_ASPSA_c" name="ASPSA" compartment="c"/>
      <species boundaryCondition="false" constant="false" hasOnlySubstanceUnits="false" id="M_HSER_c" name="HSER" compartment="c"/>
      <species boundaryCondition="false" constant="false" hasOnlySubstanceUnits="false" id="M_PHSER_c" name="PHSER" compartment="c"/>
      <species boundaryCondition="false" constant="false" hasOnlySubstanceUnits="false" id="M_D23PIC_c" name="D23PIC" compartment="c"/>
      <species boundaryCondition="false" constant="false" hasOnlySubstanceUnits="false" id="M_PIP26DX_c" name="PIP26DX" compartment="c"/>
      <species boundaryCondition="false" constant="false" hasOnlySubstanceUnits="false" id="M_SUCCOA_c" name="SUCCOA" compartment="c"/>
      <species boundaryCondition="false" constant="false" hasOnlySubstanceUnits="false" id="M_NS2A6O_c" name="NS2A6O" compartment="c"/>
      <species boundaryCondition="false" constant="false" hasOnlySubstanceUnits="false" id="M_NS26DP_c" name="NS26DP" compartment="c"/>
      <species boundaryCondition="false" constant="false" hasOnlySubstanceUnits="false" id="M_D26PIM_c" name="D26PIM" compartment="c"/>
      <species boundaryCondition="false" constant="false" hasOnlySubstanceUnits="false" id="M_MDAP_c" name="MDAP" compartment="c"/>
      <species boundaryCondition="false" constant="false" hasOnlySubstanceUnits="false" id="M_OAHSER_c" name="OAHSER" compartment="c"/>
      <species boundaryCondition="false" constant="false" hasOnlySubstanceUnits="false" id="M_LLCT_c" name="LLCT" compartment="c"/>
      <species boundaryCondition="false" constant="false" hasOnlySubstanceUnits="false" id="M_OSLHSER_c" name="OSLHSER" compartment="c"/>
      <species boundaryCondition="false" constant="false" hasOnlySubstanceUnits="false" id="M_HCYS_c" name="HCYS" compartment="c"/>
      <species boundaryCondition="false" constant="false" hasOnlySubstanceUnits="false" id="M_MTHF_c" name="MTHF" compartment="c"/>
      <species boundaryCondition="false" constant="false" hasOnlySubstanceUnits="false" id="M_SAH_c" name="SAH" compartment="c"/>
      <species boundaryCondition="false" constant="false" hasOnlySubstanceUnits="false" id="M_AMP_c" name="AMP" compartment="c"/>
      <species boundaryCondition="false" constant="false" hasOnlySubstanceUnits="false" id="M_ARGSUCC_c" name="ARGSUCC" compartment="c"/>
      <species boundaryCondition="false" constant="false" hasOnlySubstanceUnits="false" id="M_GLUP_c" name="GLUP" compartment="c"/>
      <species boundaryCondition="false" constant="false" hasOnlySubstanceUnits="false" id="M_GLUGSAL_c" name="GLUGSAL" compartment="c"/>
      <species boundaryCondition="false" constant="false" hasOnlySubstanceUnits="false" id="M_OBUT_c" name="OBUT" compartment="c"/>
      <species boundaryCondition="false" constant="false" hasOnlySubstanceUnits="false" id="M_ABUT_c" name="ABUT" compartment="c"/>
      <species boundaryCondition="false" constant="false" hasOnlySubstanceUnits="false" id="M_DHMVA_c" name="DHMVA" compartment="c"/>
      <species boundaryCondition="false" constant="false" hasOnlySubstanceUnits="false" id="M_OMVAL_c" name="OMVAL" compartment="c"/>
      <species boundaryCondition="false" constant="false" hasOnlySubstanceUnits="false" id="M_ACLAC_c" name="ACLAC" compartment="c"/>
      <species boundaryCondition="false" constant="false" hasOnlySubstanceUnits="false" id="M_DHVAL_c" name="DHVAL" compartment="c"/>
      <species boundaryCondition="false" constant="false" hasOnlySubstanceUnits="false" id="M_OIVAL_c" name="OIVAL" compartment="c"/>
      <species boundaryCondition="false" constant="false" hasOnlySubstanceUnits="false" id="M_CBHCAP_c" name="CBHCAP" compartment="c"/>
      <species boundaryCondition="false" constant="false" hasOnlySubstanceUnits="false" id="M_IPPMAL_c" name="IPPMAL" compartment="c"/>
      <species boundaryCondition="false" constant="false" hasOnlySubstanceUnits="false" id="M_OICAP_c" name="OICAP" compartment="c"/>
      <species boundaryCondition="false" constant="false" hasOnlySubstanceUnits="false" id="M_PRBATP_c" name="PRBATP" compartment="c"/>
      <species boundaryCondition="false" constant="false" hasOnlySubstanceUnits="false" id="M_PRBAMP_c" name="PRBAMP" compartment="c"/>
      <species boundaryCondition="false" constant="false" hasOnlySubstanceUnits="false" id="M_PRFP_c" name="PRFP" compartment="c"/>
      <species boundaryCondition="false" constant="false" hasOnlySubstanceUnits="false" id="M_PRLP_c" name="PRLP" compartment="c"/>
      <species boundaryCondition="false" constant="false" hasOnlySubstanceUnits="false" id="M_AICAR_c" name="AICAR" compartment="c"/>
      <species boundaryCondition="false" constant="false" hasOnlySubstanceUnits="false" id="M_DIMGP_c" name="DIMGP" compartment="c"/>
      <species boundaryCondition="false" constant="false" hasOnlySubstanceUnits="false" id="M_IMACP_c" name="IMACP" compartment="c"/>
      <species boundaryCondition="false" constant="false" hasOnlySubstanceUnits="false" id="M_HISOLP_c" name="HISOLP" compartment="c"/>
      <species boundaryCondition="false" constant="false" hasOnlySubstanceUnits="false" id="M_HISOL_c" name="HISOL" compartment="c"/>
      <species boundaryCondition="false" constant="false" hasOnlySubstanceUnits="false" id="M_3PG_c" name="3PG" compartment="c"/>
      <species boundaryCondition="false" constant="false" hasOnlySubstanceUnits="false" id="M_PHP_c" name="PHP" compartment="c"/>
      <species boundaryCondition="false" constant="false" hasOnlySubstanceUnits="false" id="M_3PSER_c" name="3PSER" compartment="c"/>
      <species boundaryCondition="false" constant="false" hasOnlySubstanceUnits="false" id="M_ASER_c" name="ASER" compartment="c"/>
      <species boundaryCondition="false" constant="false" hasOnlySubstanceUnits="false" id="M_OA_c" name="OA" compartment="c"/>
      <species boundaryCondition="false" constant="false" hasOnlySubstanceUnits="false" id="M_CAP_c" name="CAP" compartment="c"/>
      <species boundaryCondition="false" constant="false" hasOnlySubstanceUnits="false" id="M_ASN_c" name="ASN" compartment="c"/>
      <species boundaryCondition="false" constant="false" hasOnlySubstanceUnits="false" id="M_SAM_c" name="SAM" compartment="c"/>
      <species boundaryCondition="false" constant="false" hasOnlySubstanceUnits="false" id="M_13DPG_c" name="13DPG" compartment="c"/>
      <species boundaryCondition="false" constant="false" hasOnlySubstanceUnits="false" id="M_2PG_c" name="2PG" compartment="c"/>
      <species boundaryCondition="false" constant="false" hasOnlySubstanceUnits="false" id="M_D6PGL_c" name="D6PGL" compartment="c"/>
      <species boundaryCondition="false" constant="false" hasOnlySubstanceUnits="false" id="M_D6PGC_c" name="D6PGC" compartment="c"/>
      <species boundaryCondition="false" constant="false" hasOnlySubstanceUnits="false" id="M_RL5P_c" name="RL5P" compartment="c"/>
      <species boundaryCondition="false" constant="false" hasOnlySubstanceUnits="false" id="M_S7P_c" name="S7P" compartment="c"/>
      <species boundaryCondition="false" constant="false" hasOnlySubstanceUnits="false" id="M_CIT_c" name="CIT" compartment="c"/>
      <species boundaryCondition="false" constant="false" hasOnlySubstanceUnits="false" id="M_PRAM_c" name="PRAM" compartment="c"/>
      <species boundaryCondition="false" constant="false" hasOnlySubstanceUnits="false" id="M_GAR_c" name="GAR" compartment="c"/>
      <species boundaryCondition="false" constant="false" hasOnlySubstanceUnits="false" id="M_FTHF_c" name="FTHF" compartment="c"/>
      <species boundaryCondition="false" constant="false" hasOnlySubstanceUnits="false" id="M_FGAR_c" name="FGAR" compartment="c"/>
      <species boundaryCondition="false" constant="false" hasOnlySubstanceUnits="false" id="M_FGAM_c" name="FGAM" compartment="c"/>
      <species boundaryCondition="false" constant="false" hasOnlySubstanceUnits="false" id="M_AIR_c" name="AIR" compartment="c"/>
      <species boundaryCondition="false" constant="false" hasOnlySubstanceUnits="false" id="M_NCAIR_c" name="NCAIR" compartment="c"/>
      <species boundaryCondition="false" constant="false" hasOnlySubstanceUnits="false" id="M_CAIR_c" name="CAIR" compartment="c"/>
      <species boundaryCondition="false" constant="false" hasOnlySubstanceUnits="false" id="M_SAICAR_c" name="SAICAR" compartment="c"/>
      <species boundaryCondition="false" constant="false" hasOnlySubstanceUnits="false" id="M_PRFICA_c" name="PRFICA" compartment="c"/>
      <species boundaryCondition="false" constant="false" hasOnlySubstanceUnits="false" id="M_IMP_c" name="IMP" compartment="c"/>
      <species boundaryCondition="false" constant="false" hasOnlySubstanceUnits="false" id="M_GTP_c" name="GTP" compartment="c"/>
      <species boundaryCondition="false" constant="false" hasOnlySubstanceUnits="false" id="M_GDP_c" name="GDP" compartment="c"/>
      <species boundaryCondition="false" constant="false" hasOnlySubstanceUnits="false" id="M_ASUC_c" name="ASUC" compartment="c"/>
      <species boundaryCondition="false" constant="false" hasOnlySubstanceUnits="false" id="M_XMP_c" name="XMP" compartment="c"/>
      <species boundaryCondition="false" constant="false" hasOnlySubstanceUnits="false" id="M_GMP_c" name="GMP" compartment="c"/>
      <species boundaryCondition="false" constant="false" hasOnlySubstanceUnits="false" id="M_DOROA_c" name="DOROA" compartment="c"/>
      <species boundaryCondition="false" constant="false" hasOnlySubstanceUnits="false" id="M_OROA_c" name="OROA" compartment="c"/>
      <species boundaryCondition="false" constant="false" hasOnlySubstanceUnits="false" id="M_OMP_c" name="OMP" compartment="c"/>
      <species boundaryCondition="false" constant="false" hasOnlySubstanceUnits="false" id="M_UMP_c" name="UMP" compartment="c"/>
      <species boundaryCondition="false" constant="false" hasOnlySubstanceUnits="false" id="M_CTP_c" name="CTP" compartment="c"/>
      <species boundaryCondition="false" constant="false" hasOnlySubstanceUnits="false" id="M_UDP_c" name="UDP" compartment="c"/>
      <species boundaryCondition="false" constant="false" hasOnlySubstanceUnits="false" id="M_CDP_c" name="CDP" compartment="c"/>
      <species boundaryCondition="false" constant="false" hasOnlySubstanceUnits="false" id="M_DGDP_c" name="DGDP" compartment="c"/>
      <species boundaryCondition="false" constant="false" hasOnlySubstanceUnits="false" id="M_DGTP_c" name="DGTP" compartment="c"/>
      <species boundaryCondition="false" constant="false" hasOnlySubstanceUnits="false" id="M_DUDP_c" name="DUDP" compartment="c"/>
      <species boundaryCondition="false" constant="false" hasOnlySubstanceUnits="false" id="M_DUTP_c" name="DUTP" compartment="c"/>
      <species boundaryCondition="false" constant="false" hasOnlySubstanceUnits="false" id="M_DCDP_c" name="DCDP" compartment="c"/>
      <species boundaryCondition="false" constant="false" hasOnlySubstanceUnits="false" id="M_DCTP_c" name="DCTP" compartment="c"/>
      <species boundaryCondition="false" constant="false" hasOnlySubstanceUnits="false" id="M_DADP_c" name="DADP" compartment="c"/>
      <species boundaryCondition="false" constant="false" hasOnlySubstanceUnits="false" id="M_DATP_c" name="DATP" compartment="c"/>
      <species boundaryCondition="false" constant="false" hasOnlySubstanceUnits="false" id="M_DTDP_c" name="DTDP" compartment="c"/>
      <species boundaryCondition="false" constant="false" hasOnlySubstanceUnits="false" id="M_DTTP_c" name="DTTP" compartment="c"/>
      <species boundaryCondition="false" constant="false" hasOnlySubstanceUnits="false" id="M_DTMP_c" name="DTMP" compartment="c"/>
      <species boundaryCondition="false" constant="false" hasOnlySubstanceUnits="false" id="M_DUMP_c" name="DUMP" compartment="c"/>
      <species boundaryCondition="false" constant="false" hasOnlySubstanceUnits="false" id="M_DHF_c" name="DHF" compartment="c"/>
      <species boundaryCondition="false" constant="false" hasOnlySubstanceUnits="false" id="M_R1P_c" name="R1P" compartment="c"/>
      <species boundaryCondition="false" constant="false" hasOnlySubstanceUnits="false" id="M_RTHIO_c" name="RTHIO" compartment="c"/>
      <species boundaryCondition="false" constant="false" hasOnlySubstanceUnits="false" id="M_OTHIO_c" name="OTHIO" compartment="c"/>
      <species boundaryCondition="false" constant="false" hasOnlySubstanceUnits="false" id="M_DAMP_c" name="DAMP" compartment="c"/>
      <species boundaryCondition="false" constant="false" hasOnlySubstanceUnits="false" id="M_DGMP_c" name="DGMP" compartment="c"/>
      <species boundaryCondition="false" constant="false" hasOnlySubstanceUnits="false" id="M_AD_c" name="AD" compartment="c"/>
      <species boundaryCondition="false" constant="false" hasOnlySubstanceUnits="false" id="M_DCMP_c" name="DCMP" compartment="c"/>
      <species boundaryCondition="false" constant="false" hasOnlySubstanceUnits="false" id="M_CMP_c" name="CMP" compartment="c"/>
      <species boundaryCondition="false" constant="false" hasOnlySubstanceUnits="false" id="M_DIN_c" name="DIN" compartment="c"/>
      <species boundaryCondition="false" constant="false" hasOnlySubstanceUnits="false" id="M_DR1P_c" name="DR1P" compartment="c"/>
      <species boundaryCondition="false" constant="false" hasOnlySubstanceUnits="false" id="M_DG_c" name="DG" compartment="c"/>
      <species boundaryCondition="false" constant="false" hasOnlySubstanceUnits="false" id="M_GSN_c" name="GSN" compartment="c"/>
      <species boundaryCondition="false" constant="false" hasOnlySubstanceUnits="false" id="M_XTSN_c" name="XTSN" compartment="c"/>
      <species boundaryCondition="false" constant="false" hasOnlySubstanceUnits="false" id="M_CHCOA_c" name="CHCOA" compartment="c"/>
      <species boundaryCondition="false" constant="false" hasOnlySubstanceUnits="false" id="M_AONA_c" name="AONA" compartment="c"/>
      <species boundaryCondition="false" constant="false" hasOnlySubstanceUnits="false" id="M_SAMOB_c" name="SAMOB" compartment="c"/>
      <species boundaryCondition="false" constant="false" hasOnlySubstanceUnits="false" id="M_DANNA_c" name="DANNA" compartment="c"/>
      <species boundaryCondition="false" constant="false" hasOnlySubstanceUnits="false" id="M_DTB_c" name="DTB" compartment="c"/>
      <species boundaryCondition="false" constant="false" hasOnlySubstanceUnits="false" id="M_BT_c" name="BT" compartment="c"/>
      <species boundaryCondition="false" constant="false" hasOnlySubstanceUnits="false" id="M_AHTD_c" name="AHTD" compartment="c"/>
      <species boundaryCondition="false" constant="false" hasOnlySubstanceUnits="false" id="M_DHPP_c" name="DHPP" compartment="c"/>
      <species boundaryCondition="false" constant="false" hasOnlySubstanceUnits="false" id="M_DHP_c" name="DHP" compartment="c"/>
      <species boundaryCondition="false" constant="false" hasOnlySubstanceUnits="false" id="M_AHHMP_c" name="AHHMP" compartment="c"/>
      <species boundaryCondition="false" constant="false" hasOnlySubstanceUnits="false" id="M_AHHMD_c" name="AHHMD" compartment="c"/>
      <species boundaryCondition="false" constant="false" hasOnlySubstanceUnits="false" id="M_ADCHOR_c" name="ADCHOR" compartment="c"/>
      <species boundaryCondition="false" constant="false" hasOnlySubstanceUnits="false" id="M_PABA_c" name="PABA" compartment="c"/>
      <species boundaryCondition="false" constant="false" hasOnlySubstanceUnits="false" id="M_DHPT_c" name="DHPT" compartment="c"/>
      <species boundaryCondition="false" constant="false" hasOnlySubstanceUnits="false" id="M_METHF_c" name="METHF" compartment="c"/>
      <species boundaryCondition="false" constant="false" hasOnlySubstanceUnits="false" id="M_GTRNA_c" name="GTRNA" compartment="c"/>
      <species boundaryCondition="false" constant="false" hasOnlySubstanceUnits="false" id="M_UPRG_c" name="UPRG" compartment="c"/>
      <species boundaryCondition="false" constant="false" hasOnlySubstanceUnits="false" id="M_PC2_c" name="PC2" compartment="c"/>
      <species boundaryCondition="false" constant="false" hasOnlySubstanceUnits="false" id="M_PPIX_c" name="PPIX" compartment="c"/>
      <species boundaryCondition="false" constant="false" hasOnlySubstanceUnits="false" id="M_PTH_c" name="PTH" compartment="c"/>
      <species boundaryCondition="false" constant="false" hasOnlySubstanceUnits="false" id="M_ICHOR_c" name="ICHOR" compartment="c"/>
      <species boundaryCondition="false" constant="false" hasOnlySubstanceUnits="false" id="M_TPP_c" name="TPP" compartment="c"/>
      <species boundaryCondition="false" constant="false" hasOnlySubstanceUnits="false" id="M_SSALTPP_c" name="SSALTPP" compartment="c"/>
      <species boundaryCondition="false" constant="false" hasOnlySubstanceUnits="false" id="M_SHCHC_c" name="SHCHC" compartment="c"/>
      <species boundaryCondition="false" constant="false" hasOnlySubstanceUnits="false" id="M_OSB_c" name="OSB" compartment="c"/>
      <species boundaryCondition="false" constant="false" hasOnlySubstanceUnits="false" id="M_OSBCOA_c" name="OSBCOA" compartment="c"/>
      <species boundaryCondition="false" constant="false" hasOnlySubstanceUnits="false" id="M_DHNA_c" name="DHNA" compartment="c"/>
      <species boundaryCondition="false" constant="false" hasOnlySubstanceUnits="false" id="M_OPP_c" name="OPP" compartment="c"/>
      <species boundaryCondition="false" constant="false" hasOnlySubstanceUnits="false" id="M_DMK_c" name="DMK" compartment="c"/>
      <species boundaryCondition="false" constant="false" hasOnlySubstanceUnits="false" id="M_MK_c" name="MK" compartment="c"/>
      <species boundaryCondition="false" constant="false" hasOnlySubstanceUnits="false" id="M_IPPP_c" name="IPPP" compartment="c"/>
      <species boundaryCondition="false" constant="false" hasOnlySubstanceUnits="false" id="M_DMPP_c" name="DMPP" compartment="c"/>
      <species boundaryCondition="false" constant="false" hasOnlySubstanceUnits="false" id="M_GPP_c" name="GPP" compartment="c"/>
      <species boundaryCondition="false" constant="false" hasOnlySubstanceUnits="false" id="M_FPP_c" name="FPP" compartment="c"/>
      <species boundaryCondition="false" constant="false" hasOnlySubstanceUnits="false" id="M_UDPP_c" name="UDPP" compartment="c"/>
      <species boundaryCondition="false" constant="false" hasOnlySubstanceUnits="false" id="M_D6RP5P_c" name="D6RP5P" compartment="c"/>
      <species boundaryCondition="false" constant="false" hasOnlySubstanceUnits="false" id="M_A6RP5P_c" name="A6RP5P" compartment="c"/>
      <species boundaryCondition="false" constant="false" hasOnlySubstanceUnits="false" id="M_A6RP5P2_c" name="A6RP5P2" compartment="c"/>
      <species boundaryCondition="false" constant="false" hasOnlySubstanceUnits="false" id="M_A6RP_c" name="A6RP" compartment="c"/>
      <species boundaryCondition="false" constant="false" hasOnlySubstanceUnits="false" id="M_DB4P_c" name="DB4P" compartment="c"/>
      <species boundaryCondition="false" constant="false" hasOnlySubstanceUnits="false" id="M_D8RL_c" name="D8RL" compartment="c"/>
      <species boundaryCondition="false" constant="false" hasOnlySubstanceUnits="false" id="M_RIBFLV_c" name="RIBFLV" compartment="c"/>
      <species boundaryCondition="false" constant="false" hasOnlySubstanceUnits="false" id="M_FMN_c" name="FMN" compartment="c"/>
      <species boundaryCondition="false" constant="false" hasOnlySubstanceUnits="false" id="M_AHMP_c" name="AHMP" compartment="c"/>
      <species boundaryCondition="false" constant="false" hasOnlySubstanceUnits="false" id="M_AHMPP_c" name="AHMPP" compartment="c"/>
      <species boundaryCondition="false" constant="false" hasOnlySubstanceUnits="false" id="M_THZ_c" name="THZ" compartment="c"/>
      <species boundaryCondition="false" constant="false" hasOnlySubstanceUnits="false" id="M_THZP_c" name="THZP" compartment="c"/>
      <species boundaryCondition="false" constant="false" hasOnlySubstanceUnits="false" id="M_THMP_c" name="THMP" compartment="c"/>
      <species boundaryCondition="false" constant="false" hasOnlySubstanceUnits="false" id="M_4PPNTO_c" name="4PPNTO" compartment="c"/>
      <species boundaryCondition="false" constant="false" hasOnlySubstanceUnits="false" id="M_4PPNCYS_c" name="4PPNCYS" compartment="c"/>
      <species boundaryCondition="false" constant="false" hasOnlySubstanceUnits="false" id="M_4PPNTE_c" name="4PPNTE" compartment="c"/>
      <species boundaryCondition="false" constant="false" hasOnlySubstanceUnits="false" id="M_DPCOA_c" name="DPCOA" compartment="c"/>
      <species boundaryCondition="false" constant="false" hasOnlySubstanceUnits="false" id="M_PAP_c" name="PAP" compartment="c"/>
      <species boundaryCondition="false" constant="false" hasOnlySubstanceUnits="false" id="M_ACP_c" name="ACP" compartment="c"/>
      <species boundaryCondition="false" constant="false" hasOnlySubstanceUnits="false" id="M_MALCOA_c" name="MALCOA" compartment="c"/>
      <species boundaryCondition="false" constant="false" hasOnlySubstanceUnits="false" id="M_MALACP_c" name="MALACP" compartment="c"/>
      <species boundaryCondition="false" constant="false" hasOnlySubstanceUnits="false" id="M_ACACP_c" name="ACACP" compartment="c"/>
      <species boundaryCondition="false" constant="false" hasOnlySubstanceUnits="false" id="M_C120ACP_c" name="C120ACP" compartment="c"/>
      <species boundaryCondition="false" constant="false" hasOnlySubstanceUnits="false" id="M_C140ACP_c" name="C140ACP" compartment="c"/>
      <species boundaryCondition="false" constant="false" hasOnlySubstanceUnits="false" id="M_C141ACP_c" name="C141ACP" compartment="c"/>
      <species boundaryCondition="false" constant="false" hasOnlySubstanceUnits="false" id="M_C160ACP_c" name="C160ACP" compartment="c"/>
      <species boundaryCondition="false" constant="false" hasOnlySubstanceUnits="false" id="M_C161ACP_c" name="C161ACP" compartment="c"/>
      <species boundaryCondition="false" constant="false" hasOnlySubstanceUnits="false" id="M_C181ACP_c" name="C181ACP" compartment="c"/>
      <species boundaryCondition="false" constant="false" hasOnlySubstanceUnits="false" id="M_PA_c" name="PA" compartment="c"/>
      <species boundaryCondition="false" constant="false" hasOnlySubstanceUnits="false" id="M_CDPDG_c" name="CDPDG" compartment="c"/>
      <species boundaryCondition="false" constant="false" hasOnlySubstanceUnits="false" id="M_PS_c" name="PS" compartment="c"/>
      <species boundaryCondition="false" constant="false" hasOnlySubstanceUnits="false" id="M_PE_c" name="PE" compartment="c"/>
      <species boundaryCondition="false" constant="false" hasOnlySubstanceUnits="false" id="M_PGP_c" name="PGP" compartment="c"/>
      <species boundaryCondition="false" constant="false" hasOnlySubstanceUnits="false" id="M_PG_c" name="PG" compartment="c"/>
      <species boundaryCondition="false" constant="false" hasOnlySubstanceUnits="false" id="M_DGR_c" name="DGR" compartment="c"/>
      <species boundaryCondition="false" constant="false" hasOnlySubstanceUnits="false" id="M_GA1P_c" name="GA1P" compartment="c"/>
      <species boundaryCondition="false" constant="false" hasOnlySubstanceUnits="false" id="M_UDPNAG_c" name="UDPNAG" compartment="c"/>
      <species boundaryCondition="false" constant="false" hasOnlySubstanceUnits="false" id="M_UDPNAGEP_c" name="UDPNAGEP" compartment="c"/>
      <species boundaryCondition="false" constant="false" hasOnlySubstanceUnits="false" id="M_UDPNAM_c" name="UDPNAM" compartment="c"/>
      <species boundaryCondition="false" constant="false" hasOnlySubstanceUnits="false" id="M_UDPNAMA_c" name="UDPNAMA" compartment="c"/>
      <species boundaryCondition="false" constant="false" hasOnlySubstanceUnits="false" id="M_DGLU_c" name="DGLU" compartment="c"/>
      <species boundaryCondition="false" constant="false" hasOnlySubstanceUnits="false" id="M_UDPNAMAG_c" name="UDPNAMAG" compartment="c"/>
      <species boundaryCondition="false" constant="false" hasOnlySubstanceUnits="false" id="M_UNAGD_c" name="UNAGD" compartment="c"/>
      <species boundaryCondition="false" constant="false" hasOnlySubstanceUnits="false" id="M_AA_c" name="AA" compartment="c"/>
      <species boundaryCondition="false" constant="false" hasOnlySubstanceUnits="false" id="M_UNAGDA_c" name="UNAGDA" compartment="c"/>
      <species boundaryCondition="false" constant="false" hasOnlySubstanceUnits="false" id="M_UNPTDO_c" name="UNPTDO" compartment="c"/>
      <species boundaryCondition="false" constant="false" hasOnlySubstanceUnits="false" id="M_PEPTIDO_c" name="PEPTIDO" compartment="c"/>
      <species boundaryCondition="false" constant="false" hasOnlySubstanceUnits="false" id="M_UDPG2AA_c" name="UDPG2AA" compartment="c"/>
      <species boundaryCondition="false" constant="false" hasOnlySubstanceUnits="false" id="M_UDPG2A_c" name="UDPG2A" compartment="c"/>
      <species boundaryCondition="false" constant="false" hasOnlySubstanceUnits="false" id="M_UDPG23A_c" name="UDPG23A" compartment="c"/>
      <species boundaryCondition="false" constant="false" hasOnlySubstanceUnits="false" id="M_LIPX_c" name="LIPX" compartment="c"/>
      <species boundaryCondition="false" constant="false" hasOnlySubstanceUnits="false" id="M_DISAC1P_c" name="DISAC1P" compartment="c"/>
      <species boundaryCondition="false" constant="false" hasOnlySubstanceUnits="false" id="M_LIPIV_c" name="LIPIV" compartment="c"/>
      <species boundaryCondition="false" constant="false" hasOnlySubstanceUnits="false" id="M_CMPKDO_c" name="CMPKDO" compartment="c"/>
      <species boundaryCondition="false" constant="false" hasOnlySubstanceUnits="false" id="M_KDOLIPIV_c" name="KDOLIPIV" compartment="c"/>
      <species boundaryCondition="false" constant="false" hasOnlySubstanceUnits="false" id="M_KDOLIPIVP_c" name="KDOLIPIVP" compartment="c"/>
      <species boundaryCondition="false" constant="false" hasOnlySubstanceUnits="false" id="M_LIPA_c" name="LIPA" compartment="c"/>
      <species boundaryCondition="false" constant="false" hasOnlySubstanceUnits="false" id="M_A5P_c" name="A5P" compartment="c"/>
      <species boundaryCondition="false" constant="false" hasOnlySubstanceUnits="false" id="M_KDOP_c" name="KDOP" compartment="c"/>
      <species boundaryCondition="false" constant="false" hasOnlySubstanceUnits="false" id="M_KDO_c" name="KDO" compartment="c"/>
      <species boundaryCondition="false" constant="false" hasOnlySubstanceUnits="false" id="M_CDPETN_c" name="CDPETN" compartment="c"/>
      <species boundaryCondition="false" constant="false" hasOnlySubstanceUnits="false" id="M_ADPHEP_c" name="ADPHEP" compartment="c"/>
      <species boundaryCondition="false" constant="false" hasOnlySubstanceUnits="false" id="M_C120COA_c" name="C120COA" compartment="c"/>
      <species boundaryCondition="false" constant="false" hasOnlySubstanceUnits="false" id="M_C140COA_c" name="C140COA" compartment="c"/>
      <species boundaryCondition="false" constant="false" hasOnlySubstanceUnits="false" id="M_C141COA_c" name="C141COA" compartment="c"/>
      <species boundaryCondition="false" constant="false" hasOnlySubstanceUnits="false" id="M_C160COA_c" name="C160COA" compartment="c"/>
      <species boundaryCondition="false" constant="false" hasOnlySubstanceUnits="false" id="M_C161COA_c" name="C161COA" compartment="c"/>
      <species boundaryCondition="false" constant="false" hasOnlySubstanceUnits="false" id="M_C181COA_c" name="C181COA" compartment="c"/>
      <species boundaryCondition="false" constant="false" hasOnlySubstanceUnits="false" id="M_LPS_c" name="LPS" compartment="c"/>
    </listOfSpecies>
    <listOfReactions>
      <reaction fast="false" id="R_ARGTR" reversible="false" name="ARGTR" fbc:upperFluxBound="cobra_default_ub" fbc:lowerFluxBound="cobra_0_bound">
        <listOfReactants>
          <speciesReference constant="true" species="M_ARG_e" stoichiometry="1"/>
          <speciesReference constant="true" species="M_ATP_c" stoichiometry="1"/>
        </listOfReactants>
        <listOfProducts>
          <speciesReference constant="true" species="M_ADP_c" stoichiometry="1"/>
          <speciesReference constant="true" species="M_ARG_c" stoichiometry="1"/>
          <speciesReference constant="true" species="M_PI_c" stoichiometry="1"/>
        </listOfProducts>
      </reaction>
      <reaction fast="false" id="R_BCAATR1" reversible="true" name="BCAATR1" fbc:upperFluxBound="cobra_default_ub" fbc:lowerFluxBound="cobra_default_lb">
        <listOfReactants>
          <speciesReference constant="true" species="M_HEXT_c" stoichiometry="1"/>
          <speciesReference constant="true" species="M_ILE_e" stoichiometry="1"/>
        </listOfReactants>
        <listOfProducts>
          <speciesReference constant="true" species="M_ILE_c" stoichiometry="1"/>
        </listOfProducts>
      </reaction>
      <reaction fast="false" id="R_BCAATR2" reversible="true" name="BCAATR2" fbc:upperFluxBound="cobra_default_ub" fbc:lowerFluxBound="cobra_default_lb">
        <listOfReactants>
          <speciesReference constant="true" species="M_HEXT_c" stoichiometry="1"/>
          <speciesReference constant="true" species="M_LEU_e" stoichiometry="1"/>
        </listOfReactants>
        <listOfProducts>
          <speciesReference constant="true" species="M_LEU_c" stoichiometry="1"/>
        </listOfProducts>
      </reaction>
      <reaction fast="false" id="R_BCAATR3" reversible="true" name="BCAATR3" fbc:upperFluxBound="cobra_default_ub" fbc:lowerFluxBound="cobra_default_lb">
        <listOfReactants>
          <speciesReference constant="true" species="M_HEXT_c" stoichiometry="1"/>
          <speciesReference constant="true" species="M_VAL_e" stoichiometry="1"/>
        </listOfReactants>
        <listOfProducts>
          <speciesReference constant="true" species="M_VAL_c" stoichiometry="1"/>
        </listOfProducts>
      </reaction>
      <reaction fast="false" id="R_ALATR" reversible="false" name="ALATR" fbc:upperFluxBound="cobra_default_ub" fbc:lowerFluxBound="cobra_0_bound">
        <listOfReactants>
          <speciesReference constant="true" species="M_ALA_e" stoichiometry="1"/>
          <speciesReference constant="true" species="M_HEXT_c" stoichiometry="1"/>
        </listOfReactants>
        <listOfProducts>
          <speciesReference constant="true" species="M_ALA_c" stoichiometry="1"/>
        </listOfProducts>
      </reaction>
      <reaction fast="false" id="R_DALATR" reversible="false" name="DALATR" fbc:upperFluxBound="cobra_default_ub" fbc:lowerFluxBound="cobra_0_bound">
        <listOfReactants>
          <speciesReference constant="true" species="M_DALA_e" stoichiometry="1"/>
          <speciesReference constant="true" species="M_HEXT_c" stoichiometry="1"/>
        </listOfReactants>
        <listOfProducts>
          <speciesReference constant="true" species="M_DALA_c" stoichiometry="1"/>
        </listOfProducts>
      </reaction>
      <reaction fast="false" id="R_GLYTR" reversible="false" name="GLYTR" fbc:upperFluxBound="cobra_default_ub" fbc:lowerFluxBound="cobra_0_bound">
        <listOfReactants>
          <speciesReference constant="true" species="M_GLY_e" stoichiometry="1"/>
          <speciesReference constant="true" species="M_HEXT_c" stoichiometry="1"/>
        </listOfReactants>
        <listOfProducts>
          <speciesReference constant="true" species="M_GLY_c" stoichiometry="1"/>
        </listOfProducts>
      </reaction>
      <reaction fast="false" id="R_DSERTR" reversible="false" name="DSERTR" fbc:upperFluxBound="cobra_default_ub" fbc:lowerFluxBound="cobra_0_bound">
        <listOfReactants>
          <speciesReference constant="true" species="M_DSER_e" stoichiometry="1"/>
          <speciesReference constant="true" species="M_HEXT_c" stoichiometry="1"/>
        </listOfReactants>
        <listOfProducts>
          <speciesReference constant="true" species="M_DSER_c" stoichiometry="1"/>
        </listOfProducts>
      </reaction>
      <reaction fast="false" id="R_DPEPTR" reversible="false" name="DPEPTR" fbc:upperFluxBound="cobra_default_ub" fbc:lowerFluxBound="cobra_0_bound">
        <listOfReactants>
          <speciesReference constant="true" species="M_ATP_c" stoichiometry="1"/>
          <speciesReference constant="true" species="M_DIPEP_e" stoichiometry="1"/>
        </listOfReactants>
        <listOfProducts>
          <speciesReference constant="true" species="M_ADP_c" stoichiometry="1"/>
          <speciesReference constant="true" species="M_DIPEP_c" stoichiometry="1"/>
          <speciesReference constant="true" species="M_PI_c" stoichiometry="1"/>
        </listOfProducts>
      </reaction>
      <reaction fast="false" id="R_GLNTR" reversible="false" name="GLNTR" fbc:upperFluxBound="cobra_default_ub" fbc:lowerFluxBound="cobra_0_bound">
        <listOfReactants>
          <speciesReference constant="true" species="M_ATP_c" stoichiometry="1"/>
          <speciesReference constant="true" species="M_GLN_e" stoichiometry="1"/>
        </listOfReactants>
        <listOfProducts>
          <speciesReference constant="true" species="M_ADP_c" stoichiometry="1"/>
          <speciesReference constant="true" species="M_GLN_c" stoichiometry="1"/>
          <speciesReference constant="true" species="M_PI_c" stoichiometry="1"/>
        </listOfProducts>
      </reaction>
      <reaction fast="false" id="R_GLUTR1" reversible="true" name="GLUTR1" fbc:upperFluxBound="cobra_default_ub" fbc:lowerFluxBound="cobra_default_lb">
        <listOfReactants>
          <speciesReference constant="true" species="M_GLU_e" stoichiometry="1"/>
          <speciesReference constant="true" species="M_NA_e" stoichiometry="1"/>
        </listOfReactants>
        <listOfProducts>
          <speciesReference constant="true" species="M_GLU_c" stoichiometry="1"/>
          <speciesReference constant="true" species="M_NA_c" stoichiometry="1"/>
        </listOfProducts>
      </reaction>
      <reaction fast="false" id="R_OPEPTR" reversible="false" name="OPEPTR" fbc:upperFluxBound="cobra_default_ub" fbc:lowerFluxBound="cobra_0_bound">
        <listOfReactants>
          <speciesReference constant="true" species="M_ATP_c" stoichiometry="1"/>
          <speciesReference constant="true" species="M_OPEP_e" stoichiometry="1"/>
        </listOfReactants>
        <listOfProducts>
          <speciesReference constant="true" species="M_ADP_c" stoichiometry="1"/>
          <speciesReference constant="true" species="M_OPEP_c" stoichiometry="1"/>
          <speciesReference constant="true" species="M_PI_c" stoichiometry="1"/>
        </listOfProducts>
      </reaction>
      <reaction fast="false" id="R_PEPTR" reversible="false" name="PEPTR" fbc:upperFluxBound="cobra_default_ub" fbc:lowerFluxBound="cobra_0_bound">
        <listOfReactants>
          <speciesReference constant="true" species="M_ATP_c" stoichiometry="1"/>
          <speciesReference constant="true" species="M_PEPT_e" stoichiometry="1"/>
        </listOfReactants>
        <listOfProducts>
          <speciesReference constant="true" species="M_ADP_c" stoichiometry="1"/>
          <speciesReference constant="true" species="M_PEPT_c" stoichiometry="1"/>
          <speciesReference constant="true" species="M_PI_c" stoichiometry="1"/>
        </listOfProducts>
      </reaction>
      <reaction fast="false" id="R_ASPTR1" reversible="false" name="ASPTR1" fbc:upperFluxBound="cobra_default_ub" fbc:lowerFluxBound="cobra_0_bound">
        <listOfReactants>
          <speciesReference constant="true" species="M_ASP_e" stoichiometry="1"/>
          <speciesReference constant="true" species="M_HEXT_c" stoichiometry="1"/>
        </listOfReactants>
        <listOfProducts>
          <speciesReference constant="true" species="M_ASP_c" stoichiometry="1"/>
        </listOfProducts>
      </reaction>
      <reaction fast="false" id="R_GLUTR2" reversible="true" name="GLUTR2" fbc:upperFluxBound="cobra_default_ub" fbc:lowerFluxBound="cobra_default_lb">
        <listOfReactants>
          <speciesReference constant="true" species="M_GLU_e" stoichiometry="1"/>
          <speciesReference constant="true" species="M_HEXT_c" stoichiometry="1"/>
        </listOfReactants>
        <listOfProducts>
          <speciesReference constant="true" species="M_GLU_c" stoichiometry="1"/>
        </listOfProducts>
      </reaction>
      <reaction fast="false" id="R_SPMDTR" reversible="false" name="SPMDTR" fbc:upperFluxBound="cobra_default_ub" fbc:lowerFluxBound="cobra_0_bound">
        <listOfReactants>
          <speciesReference constant="true" species="M_ATP_c" stoichiometry="1"/>
          <speciesReference constant="true" species="M_SPMD_e" stoichiometry="1"/>
        </listOfReactants>
        <listOfProducts>
          <speciesReference constant="true" species="M_ADP_c" stoichiometry="1"/>
          <speciesReference constant="true" species="M_PI_c" stoichiometry="1"/>
          <speciesReference constant="true" species="M_SPMD_c" stoichiometry="1"/>
        </listOfProducts>
      </reaction>
      <reaction fast="false" id="R_PTRCTR1" reversible="false" name="PTRCTR1" fbc:upperFluxBound="cobra_default_ub" fbc:lowerFluxBound="cobra_0_bound">
        <listOfReactants>
          <speciesReference constant="true" species="M_ATP_c" stoichiometry="1"/>
          <speciesReference constant="true" species="M_PTRC_e" stoichiometry="1"/>
        </listOfReactants>
        <listOfProducts>
          <speciesReference constant="true" species="M_ADP_c" stoichiometry="1"/>
          <speciesReference constant="true" species="M_PI_c" stoichiometry="1"/>
          <speciesReference constant="true" species="M_PTRC_c" stoichiometry="1"/>
        </listOfProducts>
      </reaction>
      <reaction fast="false" id="R_PTRCTR2" reversible="true" name="PTRCTR2" fbc:upperFluxBound="cobra_default_ub" fbc:lowerFluxBound="cobra_default_lb">
        <listOfReactants>
          <speciesReference constant="true" species="M_ORN_c" stoichiometry="1"/>
          <speciesReference constant="true" species="M_PTRC_e" stoichiometry="1"/>
        </listOfReactants>
        <listOfProducts>
          <speciesReference constant="true" species="M_ORN_e" stoichiometry="1"/>
          <speciesReference constant="true" species="M_PTRC_c" stoichiometry="1"/>
        </listOfProducts>
      </reaction>
      <reaction fast="false" id="R_SERTR" reversible="true" name="SERTR" fbc:upperFluxBound="cobra_default_ub" fbc:lowerFluxBound="cobra_default_lb">
        <listOfReactants>
          <speciesReference constant="true" species="M_HEXT_c" stoichiometry="1"/>
          <speciesReference constant="true" species="M_SER_e" stoichiometry="1"/>
        </listOfReactants>
        <listOfProducts>
          <speciesReference constant="true" species="M_SER_c" stoichiometry="1"/>
        </listOfProducts>
      </reaction>
      <reaction fast="false" id="R_TRPTR" reversible="true" name="TRPTR" fbc:upperFluxBound="cobra_default_ub" fbc:lowerFluxBound="cobra_default_lb">
        <listOfReactants>
          <speciesReference constant="true" species="M_HEXT_c" stoichiometry="1"/>
          <speciesReference constant="true" species="M_TRP_e" stoichiometry="1"/>
        </listOfReactants>
        <listOfProducts>
          <speciesReference constant="true" species="M_TRP_c" stoichiometry="1"/>
        </listOfProducts>
      </reaction>
      <reaction fast="false" id="R_TYRTR" reversible="true" name="TYRTR" fbc:upperFluxBound="cobra_default_ub" fbc:lowerFluxBound="cobra_default_lb">
        <listOfReactants>
          <speciesReference constant="true" species="M_HEXT_c" stoichiometry="1"/>
          <speciesReference constant="true" species="M_TYR_e" stoichiometry="1"/>
        </listOfReactants>
        <listOfProducts>
          <speciesReference constant="true" species="M_TYR_c" stoichiometry="1"/>
        </listOfProducts>
      </reaction>
      <reaction fast="false" id="R_PITR" reversible="false" name="PITR" fbc:upperFluxBound="cobra_default_ub" fbc:lowerFluxBound="cobra_0_bound">
        <listOfReactants>
          <speciesReference constant="true" species="M_ATP_c" stoichiometry="1"/>
          <speciesReference constant="true" species="M_PI_e" stoichiometry="1"/>
        </listOfReactants>
        <listOfProducts>
          <speciesReference constant="true" species="M_ADP_c" stoichiometry="1"/>
          <speciesReference constant="true" species="M_PI_c" stoichiometry="2"/>
        </listOfProducts>
      </reaction>
      <reaction fast="false" id="R_SUCCTR" reversible="true" name="SUCCTR" fbc:upperFluxBound="cobra_default_ub" fbc:lowerFluxBound="cobra_default_lb">
        <listOfReactants>
          <speciesReference constant="true" species="M_HEXT_c" stoichiometry="1"/>
          <speciesReference constant="true" species="M_SUCC_e" stoichiometry="1"/>
        </listOfReactants>
        <listOfProducts>
          <speciesReference constant="true" species="M_SUCC_c" stoichiometry="1"/>
        </listOfProducts>
      </reaction>
      <reaction fast="false" id="R_FUMTR" reversible="true" name="FUMTR" fbc:upperFluxBound="cobra_default_ub" fbc:lowerFluxBound="cobra_default_lb">
        <listOfReactants>
          <speciesReference constant="true" species="M_FUM_e" stoichiometry="1"/>
          <speciesReference constant="true" species="M_HEXT_c" stoichiometry="1"/>
        </listOfReactants>
        <listOfProducts>
          <speciesReference constant="true" species="M_FUM_c" stoichiometry="1"/>
        </listOfProducts>
      </reaction>
      <reaction fast="false" id="R_MALTR" reversible="true" name="MALTR" fbc:upperFluxBound="cobra_default_ub" fbc:lowerFluxBound="cobra_default_lb">
        <listOfReactants>
          <speciesReference constant="true" species="M_HEXT_c" stoichiometry="1"/>
          <speciesReference constant="true" species="M_MAL_e" stoichiometry="1"/>
        </listOfReactants>
        <listOfProducts>
          <speciesReference constant="true" species="M_MAL_c" stoichiometry="1"/>
        </listOfProducts>
      </reaction>
      <reaction fast="false" id="R_ASPTR2" reversible="true" name="ASPTR2" fbc:upperFluxBound="cobra_default_ub" fbc:lowerFluxBound="cobra_default_lb">
        <listOfReactants>
          <speciesReference constant="true" species="M_ASP_e" stoichiometry="1"/>
          <speciesReference constant="true" species="M_HEXT_c" stoichiometry="1"/>
        </listOfReactants>
        <listOfProducts>
          <speciesReference constant="true" species="M_ASP_c" stoichiometry="1"/>
        </listOfProducts>
      </reaction>
      <reaction fast="false" id="R_RIBTR" reversible="false" name="RIBTR" fbc:upperFluxBound="cobra_default_ub" fbc:lowerFluxBound="cobra_0_bound">
        <listOfReactants>
          <speciesReference constant="true" species="M_ATP_c" stoichiometry="1"/>
          <speciesReference constant="true" species="M_RIB_e" stoichiometry="1"/>
        </listOfReactants>
        <listOfProducts>
          <speciesReference constant="true" species="M_ADP_c" stoichiometry="1"/>
          <speciesReference constant="true" species="M_PI_c" stoichiometry="1"/>
          <speciesReference constant="true" species="M_RIB_c" stoichiometry="1"/>
        </listOfProducts>
      </reaction>
      <reaction fast="false" id="R_XYLTR" reversible="false" name="XYLTR" fbc:upperFluxBound="cobra_default_ub" fbc:lowerFluxBound="cobra_0_bound">
        <listOfReactants>
          <speciesReference constant="true" species="M_ATP_c" stoichiometry="1"/>
          <speciesReference constant="true" species="M_XYL_e" stoichiometry="1"/>
        </listOfReactants>
        <listOfProducts>
          <speciesReference constant="true" species="M_ADP_c" stoichiometry="1"/>
          <speciesReference constant="true" species="M_PI_c" stoichiometry="1"/>
          <speciesReference constant="true" species="M_XYL_c" stoichiometry="1"/>
        </listOfProducts>
      </reaction>
      <reaction fast="false" id="R_FORTR" reversible="true" name="FORTR" fbc:upperFluxBound="cobra_default_ub" fbc:lowerFluxBound="cobra_default_lb">
        <listOfReactants>
          <speciesReference constant="true" species="M_FOR_e" stoichiometry="1"/>
        </listOfReactants>
        <listOfProducts>
          <speciesReference constant="true" species="M_FOR_c" stoichiometry="1"/>
        </listOfProducts>
      </reaction>
      <reaction fast="false" id="R_GLACTR" reversible="false" name="GLACTR" fbc:upperFluxBound="cobra_default_ub" fbc:lowerFluxBound="cobra_0_bound">
        <listOfReactants>
          <speciesReference constant="true" species="M_ATP_c" stoichiometry="1"/>
          <speciesReference constant="true" species="M_GLAC_e" stoichiometry="1"/>
        </listOfReactants>
        <listOfProducts>
          <speciesReference constant="true" species="M_ADP_c" stoichiometry="1"/>
          <speciesReference constant="true" species="M_GLAC_c" stoichiometry="1"/>
          <speciesReference constant="true" species="M_PI_c" stoichiometry="1"/>
        </listOfProducts>
      </reaction>
      <reaction fast="false" id="R_GLTR" reversible="true" name="GLTR" fbc:upperFluxBound="cobra_default_ub" fbc:lowerFluxBound="cobra_default_lb">
        <listOfReactants>
          <speciesReference constant="true" species="M_GL_e" stoichiometry="1"/>
        </listOfReactants>
        <listOfProducts>
          <speciesReference constant="true" species="M_GL_c" stoichiometry="1"/>
        </listOfProducts>
      </reaction>
      <reaction fast="false" id="R_GLPK" reversible="false" name="GLPK" fbc:upperFluxBound="cobra_default_ub" fbc:lowerFluxBound="cobra_0_bound">
        <listOfReactants>
          <speciesReference constant="true" species="M_ATP_c" stoichiometry="1"/>
          <speciesReference constant="true" species="M_GL_c" stoichiometry="1"/>
        </listOfReactants>
        <listOfProducts>
          <speciesReference constant="true" species="M_ADP_c" stoichiometry="1"/>
          <speciesReference constant="true" species="M_GL3P_c" stoichiometry="1"/>
        </listOfProducts>
      </reaction>
      <reaction fast="false" id="R_GNTP" reversible="true" name="GNTP" fbc:upperFluxBound="cobra_default_ub" fbc:lowerFluxBound="cobra_default_lb">
        <listOfReactants>
          <speciesReference constant="true" species="M_GLCN_e" stoichiometry="1"/>
          <speciesReference constant="true" species="M_HEXT_c" stoichiometry="1"/>
        </listOfReactants>
        <listOfProducts>
          <speciesReference constant="true" species="M_GLCN_c" stoichiometry="1"/>
        </listOfProducts>
      </reaction>
      <reaction fast="false" id="R_GL3PTR" reversible="false" name="GL3PTR" fbc:upperFluxBound="cobra_default_ub" fbc:lowerFluxBound="cobra_0_bound">
        <listOfReactants>
          <speciesReference constant="true" species="M_GL3P_e" stoichiometry="1"/>
          <speciesReference constant="true" species="M_PI_c" stoichiometry="1"/>
        </listOfReactants>
        <listOfProducts>
          <speciesReference constant="true" species="M_GL3P_c" stoichiometry="1"/>
        </listOfProducts>
      </reaction>
      <reaction fast="false" id="R_FUCTR" reversible="true" name="FUCTR" fbc:upperFluxBound="cobra_default_ub" fbc:lowerFluxBound="cobra_default_lb">
        <listOfReactants>
          <speciesReference constant="true" species="M_FUC_e" stoichiometry="1"/>
          <speciesReference constant="true" species="M_HEXT_c" stoichiometry="1"/>
        </listOfReactants>
        <listOfProducts>
          <speciesReference constant="true" species="M_FUC_c" stoichiometry="1"/>
        </listOfProducts>
      </reaction>
      <reaction fast="false" id="R_FUCI" reversible="true" name="FUCI" fbc:upperFluxBound="cobra_default_ub" fbc:lowerFluxBound="cobra_default_lb">
        <listOfReactants>
          <speciesReference constant="true" species="M_FUC_c" stoichiometry="1"/>
        </listOfReactants>
        <listOfProducts>
          <speciesReference constant="true" species="M_FCL_c" stoichiometry="1"/>
        </listOfProducts>
      </reaction>
      <reaction fast="false" id="R_FUCK" reversible="false" name="FUCK" fbc:upperFluxBound="cobra_default_ub" fbc:lowerFluxBound="cobra_0_bound">
        <listOfReactants>
          <speciesReference constant="true" species="M_ATP_c" stoichiometry="1"/>
          <speciesReference constant="true" species="M_FCL_c" stoichiometry="1"/>
        </listOfReactants>
        <listOfProducts>
          <speciesReference constant="true" species="M_ADP_c" stoichiometry="1"/>
          <speciesReference constant="true" species="M_FCL1P_c" stoichiometry="1"/>
        </listOfProducts>
      </reaction>
      <reaction fast="false" id="R_FUCA" reversible="true" name="FUCA" fbc:upperFluxBound="cobra_default_ub" fbc:lowerFluxBound="cobra_default_lb">
        <listOfReactants>
          <speciesReference constant="true" species="M_FCL1P_c" stoichiometry="1"/>
        </listOfReactants>
        <listOfProducts>
          <speciesReference constant="true" species="M_LACAL_c" stoichiometry="1"/>
          <speciesReference constant="true" species="M_T3P2_c" stoichiometry="1"/>
        </listOfProducts>
      </reaction>
      <reaction fast="false" id="R_LACTR" reversible="true" name="LACTR" fbc:upperFluxBound="cobra_default_ub" fbc:lowerFluxBound="cobra_default_lb">
        <listOfReactants>
          <speciesReference constant="true" species="M_HEXT_c" stoichiometry="1"/>
          <speciesReference constant="true" species="M_LAC_e" stoichiometry="1"/>
        </listOfReactants>
        <listOfProducts>
          <speciesReference constant="true" species="M_LAC_c" stoichiometry="1"/>
        </listOfProducts>
      </reaction>
      <reaction fast="false" id="R_C120TR" reversible="false" name="C120TR" fbc:upperFluxBound="cobra_default_ub" fbc:lowerFluxBound="cobra_0_bound">
        <listOfReactants>
          <speciesReference constant="true" species="M_C120_e" stoichiometry="1"/>
        </listOfReactants>
        <listOfProducts>
          <speciesReference constant="true" species="M_C120_c" stoichiometry="1"/>
        </listOfProducts>
      </reaction>
      <reaction fast="false" id="R_C140TR" reversible="false" name="C140TR" fbc:upperFluxBound="cobra_default_ub" fbc:lowerFluxBound="cobra_0_bound">
        <listOfReactants>
          <speciesReference constant="true" species="M_C140_e" stoichiometry="1"/>
        </listOfReactants>
        <listOfProducts>
          <speciesReference constant="true" species="M_C140_c" stoichiometry="1"/>
        </listOfProducts>
      </reaction>
      <reaction fast="false" id="R_C141TR" reversible="false" name="C141TR" fbc:upperFluxBound="cobra_default_ub" fbc:lowerFluxBound="cobra_0_bound">
        <listOfReactants>
          <speciesReference constant="true" species="M_C141_e" stoichiometry="1"/>
        </listOfReactants>
        <listOfProducts>
          <speciesReference constant="true" species="M_C141_c" stoichiometry="1"/>
        </listOfProducts>
      </reaction>
      <reaction fast="false" id="R_C160TR" reversible="false" name="C160TR" fbc:upperFluxBound="cobra_default_ub" fbc:lowerFluxBound="cobra_0_bound">
        <listOfReactants>
          <speciesReference constant="true" species="M_C160_e" stoichiometry="1"/>
        </listOfReactants>
        <listOfProducts>
          <speciesReference constant="true" species="M_C160_c" stoichiometry="1"/>
        </listOfProducts>
      </reaction>
      <reaction fast="false" id="R_C161TR" reversible="false" name="C161TR" fbc:upperFluxBound="cobra_default_ub" fbc:lowerFluxBound="cobra_0_bound">
        <listOfReactants>
          <speciesReference constant="true" species="M_C161_e" stoichiometry="1"/>
        </listOfReactants>
        <listOfProducts>
          <speciesReference constant="true" species="M_C161_c" stoichiometry="1"/>
        </listOfProducts>
      </reaction>
      <reaction fast="false" id="R_C181TR" reversible="false" name="C181TR" fbc:upperFluxBound="cobra_default_ub" fbc:lowerFluxBound="cobra_0_bound">
        <listOfReactants>
          <speciesReference constant="true" species="M_C181_e" stoichiometry="1"/>
        </listOfReactants>
        <listOfProducts>
          <speciesReference constant="true" species="M_C181_c" stoichiometry="1"/>
        </listOfProducts>
      </reaction>
      <reaction fast="false" id="R_FRUTR" reversible="false" name="FRUTR" fbc:upperFluxBound="cobra_default_ub" fbc:lowerFluxBound="cobra_0_bound">
        <listOfReactants>
          <speciesReference constant="true" species="M_FRU_e" stoichiometry="1"/>
          <speciesReference constant="true" species="M_PEP_c" stoichiometry="1"/>
        </listOfReactants>
        <listOfProducts>
          <speciesReference constant="true" species="M_F1P_c" stoichiometry="1"/>
          <speciesReference constant="true" species="M_PYR_c" stoichiometry="1"/>
        </listOfProducts>
      </reaction>
      <reaction fast="false" id="R_FRUK" reversible="false" name="FRUK" fbc:upperFluxBound="cobra_default_ub" fbc:lowerFluxBound="cobra_0_bound">
        <listOfReactants>
          <speciesReference constant="true" species="M_ATP_c" stoichiometry="1"/>
          <speciesReference constant="true" species="M_F1P_c" stoichiometry="1"/>
        </listOfReactants>
        <listOfProducts>
          <speciesReference constant="true" species="M_ADP_c" stoichiometry="1"/>
          <speciesReference constant="true" species="M_FDP_c" stoichiometry="1"/>
        </listOfProducts>
      </reaction>
      <reaction fast="false" id="R_GLK" reversible="false" name="GLK" fbc:upperFluxBound="cobra_default_ub" fbc:lowerFluxBound="cobra_0_bound">
        <listOfReactants>
          <speciesReference constant="true" species="M_ATP_c" stoichiometry="1"/>
          <speciesReference constant="true" species="M_GLC_c" stoichiometry="1"/>
        </listOfReactants>
        <listOfProducts>
          <speciesReference constant="true" species="M_ADP_c" stoichiometry="1"/>
          <speciesReference constant="true" species="M_G6P_c" stoichiometry="1"/>
        </listOfProducts>
      </reaction>
      <reaction fast="false" id="R_ATOE1" reversible="true" name="ATOE1" fbc:upperFluxBound="cobra_default_ub" fbc:lowerFluxBound="cobra_default_lb">
        <listOfReactants>
          <speciesReference constant="true" species="M_ACTOAC_e" stoichiometry="1"/>
        </listOfReactants>
        <listOfProducts>
          <speciesReference constant="true" species="M_ACTOAC_c" stoichiometry="1"/>
        </listOfProducts>
      </reaction>
      <reaction fast="false" id="R_ATOE2" reversible="true" name="ATOE2" fbc:upperFluxBound="cobra_default_ub" fbc:lowerFluxBound="cobra_default_lb">
        <listOfReactants>
          <speciesReference constant="true" species="M_BUTRAT_e" stoichiometry="1"/>
        </listOfReactants>
        <listOfProducts>
          <speciesReference constant="true" species="M_BUTRAT_c" stoichiometry="1"/>
        </listOfProducts>
      </reaction>
      <reaction fast="false" id="R_ATOE3" reversible="true" name="ATOE3" fbc:upperFluxBound="cobra_default_ub" fbc:lowerFluxBound="cobra_default_lb">
        <listOfReactants>
          <speciesReference constant="true" species="M_BUTNOL_e" stoichiometry="1"/>
        </listOfReactants>
        <listOfProducts>
          <speciesReference constant="true" species="M_BUTNOL_c" stoichiometry="1"/>
        </listOfProducts>
      </reaction>
      <reaction fast="false" id="R_ATOAD1" reversible="true" name="ATOAD1" fbc:upperFluxBound="cobra_default_ub" fbc:lowerFluxBound="cobra_default_lb">
        <listOfReactants>
          <speciesReference constant="true" species="M_ACCOA_c" stoichiometry="1"/>
          <speciesReference constant="true" species="M_ACTOAC_c" stoichiometry="1"/>
        </listOfReactants>
        <listOfProducts>
          <speciesReference constant="true" species="M_AACCOA_c" stoichiometry="1"/>
          <speciesReference constant="true" species="M_AC_c" stoichiometry="1"/>
        </listOfProducts>
      </reaction>
      <reaction fast="false" id="R_ATOAD2" reversible="true" name="ATOAD2" fbc:upperFluxBound="cobra_default_ub" fbc:lowerFluxBound="cobra_default_lb">
        <listOfReactants>
          <speciesReference constant="true" species="M_ACCOA_c" stoichiometry="1"/>
          <speciesReference constant="true" species="M_BUTRAT_c" stoichiometry="1"/>
        </listOfReactants>
        <listOfProducts>
          <speciesReference constant="true" species="M_AC_c" stoichiometry="1"/>
          <speciesReference constant="true" species="M_BUTRCOA_c" stoichiometry="1"/>
        </listOfProducts>
      </reaction>
      <reaction fast="false" id="R_ATOB" reversible="true" name="ATOB" fbc:upperFluxBound="cobra_default_ub" fbc:lowerFluxBound="cobra_default_lb">
        <listOfReactants>
          <speciesReference constant="true" species="M_AACCOA_c" stoichiometry="1"/>
          <speciesReference constant="true" species="M_COA_c" stoichiometry="1"/>
        </listOfReactants>
        <listOfProducts>
          <speciesReference constant="true" species="M_ACCOA_c" stoichiometry="2"/>
        </listOfProducts>
      </reaction>
      <reaction fast="false" id="R_NAHTR" reversible="true" name="NAHTR" fbc:upperFluxBound="cobra_default_ub" fbc:lowerFluxBound="cobra_default_lb">
        <listOfReactants>
          <speciesReference constant="true" species="M_NA_e" stoichiometry="1"/>
        </listOfReactants>
        <listOfProducts>
          <speciesReference constant="true" species="M_HEXT_c" stoichiometry="1"/>
          <speciesReference constant="true" species="M_NA_c" stoichiometry="1"/>
        </listOfProducts>
      </reaction>
      <reaction fast="false" id="R_PROTR" reversible="true" name="PROTR" fbc:upperFluxBound="cobra_default_ub" fbc:lowerFluxBound="cobra_default_lb">
        <listOfReactants>
          <speciesReference constant="true" species="M_NA_e" stoichiometry="1"/>
          <speciesReference constant="true" species="M_PRO_e" stoichiometry="1"/>
        </listOfReactants>
        <listOfProducts>
          <speciesReference constant="true" species="M_NA_c" stoichiometry="1"/>
          <speciesReference constant="true" species="M_PRO_c" stoichiometry="1"/>
        </listOfProducts>
      </reaction>
      <reaction fast="false" id="R_POTTR" reversible="true" name="POTTR" fbc:upperFluxBound="cobra_default_ub" fbc:lowerFluxBound="cobra_default_lb">
        <listOfReactants>
          <speciesReference constant="true" species="M_HEXT_c" stoichiometry="1"/>
          <speciesReference constant="true" species="M_K_e" stoichiometry="1"/>
        </listOfReactants>
        <listOfProducts>
          <speciesReference constant="true" species="M_K_c" stoichiometry="1"/>
        </listOfProducts>
      </reaction>
      <reaction fast="false" id="R_URATR" reversible="false" name="URATR" fbc:upperFluxBound="cobra_default_ub" fbc:lowerFluxBound="cobra_0_bound">
        <listOfReactants>
          <speciesReference constant="true" species="M_HEXT_c" stoichiometry="1"/>
          <speciesReference constant="true" species="M_URA_e" stoichiometry="1"/>
        </listOfReactants>
        <listOfProducts>
          <speciesReference constant="true" species="M_URA_c" stoichiometry="1"/>
        </listOfProducts>
      </reaction>
      <reaction fast="false" id="R_PNTTR" reversible="true" name="PNTTR" fbc:upperFluxBound="cobra_default_ub" fbc:lowerFluxBound="cobra_default_lb">
        <listOfReactants>
          <speciesReference constant="true" species="M_NA_e" stoichiometry="1"/>
          <speciesReference constant="true" species="M_PNTO_e" stoichiometry="1"/>
        </listOfReactants>
        <listOfProducts>
          <speciesReference constant="true" species="M_NA_c" stoichiometry="1"/>
          <speciesReference constant="true" species="M_PNTO_c" stoichiometry="1"/>
        </listOfProducts>
      </reaction>
      <reaction fast="false" id="R_GALM" reversible="true" name="GALM" fbc:upperFluxBound="cobra_default_ub" fbc:lowerFluxBound="cobra_default_lb">
        <listOfReactants>
          <speciesReference constant="true" species="M_bDGLC_c" stoichiometry="1"/>
        </listOfReactants>
        <listOfProducts>
          <speciesReference constant="true" species="M_GLC_c" stoichiometry="1"/>
        </listOfProducts>
      </reaction>
      <reaction fast="false" id="R_GALK" reversible="false" name="GALK" fbc:upperFluxBound="cobra_default_ub" fbc:lowerFluxBound="cobra_0_bound">
        <listOfReactants>
          <speciesReference constant="true" species="M_ATP_c" stoichiometry="1"/>
          <speciesReference constant="true" species="M_GLAC_c" stoichiometry="1"/>
        </listOfReactants>
        <listOfProducts>
          <speciesReference constant="true" species="M_ADP_c" stoichiometry="1"/>
          <speciesReference constant="true" species="M_GAL1P_c" stoichiometry="1"/>
        </listOfProducts>
      </reaction>
      <reaction fast="false" id="R_GALT" reversible="true" name="GALT" fbc:upperFluxBound="cobra_default_ub" fbc:lowerFluxBound="cobra_default_lb">
        <listOfReactants>
          <speciesReference constant="true" species="M_GAL1P_c" stoichiometry="1"/>
          <speciesReference constant="true" species="M_UDPG_c" stoichiometry="1"/>
        </listOfReactants>
        <listOfProducts>
          <speciesReference constant="true" species="M_G1P_c" stoichiometry="1"/>
          <speciesReference constant="true" species="M_UDPGAL_c" stoichiometry="1"/>
        </listOfProducts>
      </reaction>
      <reaction fast="false" id="R_GALE" reversible="true" name="GALE" fbc:upperFluxBound="cobra_default_ub" fbc:lowerFluxBound="cobra_default_lb">
        <listOfReactants>
          <speciesReference constant="true" species="M_UDPGAL_c" stoichiometry="1"/>
        </listOfReactants>
        <listOfProducts>
          <speciesReference constant="true" species="M_UDPG_c" stoichiometry="1"/>
        </listOfProducts>
      </reaction>
      <reaction fast="false" id="R_GALU" reversible="true" name="GALU" fbc:upperFluxBound="cobra_default_ub" fbc:lowerFluxBound="cobra_default_lb">
        <listOfReactants>
          <speciesReference constant="true" species="M_G1P_c" stoichiometry="1"/>
          <speciesReference constant="true" species="M_UTP_c" stoichiometry="1"/>
        </listOfReactants>
        <listOfProducts>
          <speciesReference constant="true" species="M_PPI_c" stoichiometry="1"/>
          <speciesReference constant="true" species="M_UDPG_c" stoichiometry="1"/>
        </listOfProducts>
      </reaction>
      <reaction fast="false" id="R_NAGB" reversible="false" name="NAGB" fbc:upperFluxBound="cobra_default_ub" fbc:lowerFluxBound="cobra_0_bound">
        <listOfReactants>
          <speciesReference constant="true" species="M_GA6P_c" stoichiometry="1"/>
        </listOfReactants>
        <listOfProducts>
          <speciesReference constant="true" species="M_F6P_c" stoichiometry="1"/>
          <speciesReference constant="true" species="M_NH3_c" stoichiometry="1"/>
        </listOfProducts>
      </reaction>
      <reaction fast="false" id="R_NAGA" reversible="false" name="NAGA" fbc:upperFluxBound="cobra_default_ub" fbc:lowerFluxBound="cobra_0_bound">
        <listOfReactants>
          <speciesReference constant="true" species="M_NAGP_c" stoichiometry="1"/>
        </listOfReactants>
        <listOfProducts>
          <speciesReference constant="true" species="M_AC_c" stoichiometry="1"/>
          <speciesReference constant="true" species="M_GA6P_c" stoichiometry="1"/>
        </listOfProducts>
      </reaction>
      <reaction fast="false" id="R_PTA" reversible="true" name="PTA" fbc:upperFluxBound="cobra_default_ub" fbc:lowerFluxBound="cobra_default_lb">
        <listOfReactants>
          <speciesReference constant="true" species="M_ACCOA_c" stoichiometry="1"/>
          <speciesReference constant="true" species="M_PI_c" stoichiometry="1"/>
        </listOfReactants>
        <listOfProducts>
          <speciesReference constant="true" species="M_ACTP_c" stoichiometry="1"/>
          <speciesReference constant="true" species="M_COA_c" stoichiometry="1"/>
        </listOfProducts>
      </reaction>
      <reaction fast="false" id="R_ACKA" reversible="true" name="ACKA" fbc:upperFluxBound="cobra_default_ub" fbc:lowerFluxBound="cobra_default_lb">
        <listOfReactants>
          <speciesReference constant="true" species="M_ACTP_c" stoichiometry="1"/>
          <speciesReference constant="true" species="M_ADP_c" stoichiometry="1"/>
        </listOfReactants>
        <listOfProducts>
          <speciesReference constant="true" species="M_AC_c" stoichiometry="1"/>
          <speciesReference constant="true" species="M_ATP_c" stoichiometry="1"/>
        </listOfProducts>
      </reaction>
      <reaction fast="false" id="R_ARAD" reversible="true" name="ARAD" fbc:upperFluxBound="cobra_default_ub" fbc:lowerFluxBound="cobra_default_lb">
        <listOfReactants>
          <speciesReference constant="true" species="M_LRL5P_c" stoichiometry="1"/>
        </listOfReactants>
        <listOfProducts>
          <speciesReference constant="true" species="M_X5P_c" stoichiometry="1"/>
        </listOfProducts>
      </reaction>
      <reaction fast="false" id="R_XYLA1" reversible="true" name="XYLA1" fbc:upperFluxBound="cobra_default_ub" fbc:lowerFluxBound="cobra_default_lb">
        <listOfReactants>
          <speciesReference constant="true" species="M_XYL_c" stoichiometry="1"/>
        </listOfReactants>
        <listOfProducts>
          <speciesReference constant="true" species="M_XUL_c" stoichiometry="1"/>
        </listOfProducts>
      </reaction>
      <reaction fast="false" id="R_XYLB" reversible="false" name="XYLB" fbc:upperFluxBound="cobra_default_ub" fbc:lowerFluxBound="cobra_0_bound">
        <listOfReactants>
          <speciesReference constant="true" species="M_ATP_c" stoichiometry="1"/>
          <speciesReference constant="true" species="M_XUL_c" stoichiometry="1"/>
        </listOfReactants>
        <listOfProducts>
          <speciesReference constant="true" species="M_ADP_c" stoichiometry="1"/>
          <speciesReference constant="true" species="M_X5P_c" stoichiometry="1"/>
        </listOfProducts>
      </reaction>
      <reaction fast="false" id="R_LYX" reversible="false" name="LYX" fbc:upperFluxBound="cobra_default_ub" fbc:lowerFluxBound="cobra_0_bound">
        <listOfReactants>
          <speciesReference constant="true" species="M_ATP_c" stoichiometry="1"/>
          <speciesReference constant="true" species="M_XUL_c" stoichiometry="1"/>
        </listOfReactants>
        <listOfProducts>
          <speciesReference constant="true" species="M_ADP_c" stoichiometry="1"/>
          <speciesReference constant="true" species="M_X5P_c" stoichiometry="1"/>
        </listOfProducts>
      </reaction>
      <reaction fast="false" id="R_XYLA2" reversible="false" name="XYLA2" fbc:upperFluxBound="cobra_default_ub" fbc:lowerFluxBound="cobra_0_bound">
        <listOfReactants>
          <speciesReference constant="true" species="M_FRU_c" stoichiometry="1"/>
        </listOfReactants>
        <listOfProducts>
          <speciesReference constant="true" species="M_GLC_c" stoichiometry="1"/>
        </listOfProducts>
      </reaction>
      <reaction fast="false" id="R_SLATR" reversible="false" name="SLATR" fbc:upperFluxBound="cobra_default_ub" fbc:lowerFluxBound="cobra_0_bound">
        <listOfReactants>
          <speciesReference constant="true" species="M_ATP_c" stoichiometry="1"/>
          <speciesReference constant="true" species="M_SLA_e" stoichiometry="1"/>
        </listOfReactants>
        <listOfProducts>
          <speciesReference constant="true" species="M_ADP_c" stoichiometry="1"/>
          <speciesReference constant="true" species="M_PI_c" stoichiometry="1"/>
          <speciesReference constant="true" species="M_SLA_c" stoichiometry="1"/>
        </listOfProducts>
      </reaction>
      <reaction fast="false" id="R_NANA" reversible="false" name="NANA" fbc:upperFluxBound="cobra_default_ub" fbc:lowerFluxBound="cobra_0_bound">
        <listOfReactants>
          <speciesReference constant="true" species="M_SLA_c" stoichiometry="1"/>
        </listOfReactants>
        <listOfProducts>
          <speciesReference constant="true" species="M_NAMAN_c" stoichiometry="1"/>
          <speciesReference constant="true" species="M_PYR_c" stoichiometry="1"/>
        </listOfProducts>
      </reaction>
      <reaction fast="false" id="R_RBSK" reversible="false" name="RBSK" fbc:upperFluxBound="cobra_default_ub" fbc:lowerFluxBound="cobra_0_bound">
        <listOfReactants>
          <speciesReference constant="true" species="M_ATP_c" stoichiometry="1"/>
          <speciesReference constant="true" species="M_RIB_c" stoichiometry="1"/>
        </listOfReactants>
        <listOfProducts>
          <speciesReference constant="true" species="M_ADP_c" stoichiometry="1"/>
          <speciesReference constant="true" species="M_R5P_c" stoichiometry="1"/>
        </listOfProducts>
      </reaction>
      <reaction fast="false" id="R_GLGC" reversible="false" name="GLGC" fbc:upperFluxBound="cobra_default_ub" fbc:lowerFluxBound="cobra_0_bound">
        <listOfReactants>
          <speciesReference constant="true" species="M_ATP_c" stoichiometry="1"/>
          <speciesReference constant="true" species="M_G1P_c" stoichiometry="1"/>
        </listOfReactants>
        <listOfProducts>
          <speciesReference constant="true" species="M_ADPGLC_c" stoichiometry="1"/>
          <speciesReference constant="true" species="M_PPI_c" stoichiometry="1"/>
        </listOfProducts>
      </reaction>
      <reaction fast="false" id="R_GLGA" reversible="false" name="GLGA" fbc:upperFluxBound="cobra_default_ub" fbc:lowerFluxBound="cobra_0_bound">
        <listOfReactants>
          <speciesReference constant="true" species="M_ADPGLC_c" stoichiometry="1"/>
        </listOfReactants>
        <listOfProducts>
          <speciesReference constant="true" species="M_ADP_c" stoichiometry="1"/>
          <speciesReference constant="true" species="M_GLYCOGEN_c" stoichiometry="1"/>
        </listOfProducts>
      </reaction>
      <reaction fast="false" id="R_GLGP" reversible="false" name="GLGP" fbc:upperFluxBound="cobra_default_ub" fbc:lowerFluxBound="cobra_0_bound">
        <listOfReactants>
          <speciesReference constant="true" species="M_GLYCOGEN_c" stoichiometry="1"/>
          <speciesReference constant="true" species="M_PI_c" stoichiometry="1"/>
        </listOfReactants>
        <listOfProducts>
          <speciesReference constant="true" species="M_G1P_c" stoichiometry="1"/>
        </listOfProducts>
      </reaction>
      <reaction fast="false" id="R_KDGK" reversible="false" name="KDGK" fbc:upperFluxBound="cobra_default_ub" fbc:lowerFluxBound="cobra_0_bound">
        <listOfReactants>
          <speciesReference constant="true" species="M_ATP_c" stoichiometry="1"/>
          <speciesReference constant="true" species="M_KDG_c" stoichiometry="1"/>
        </listOfReactants>
        <listOfProducts>
          <speciesReference constant="true" species="M_2KD6PG_c" stoichiometry="1"/>
          <speciesReference constant="true" species="M_ADP_c" stoichiometry="1"/>
        </listOfProducts>
      </reaction>
      <reaction fast="false" id="R_UXUA1" reversible="false" name="UXUA1" fbc:upperFluxBound="cobra_default_ub" fbc:lowerFluxBound="cobra_0_bound">
        <listOfReactants>
          <speciesReference constant="true" species="M_MANNAT_c" stoichiometry="1"/>
        </listOfReactants>
        <listOfProducts>
          <speciesReference constant="true" species="M_KDG_c" stoichiometry="1"/>
        </listOfProducts>
      </reaction>
      <reaction fast="false" id="R_UXUA2" reversible="false" name="UXUA2" fbc:upperFluxBound="cobra_default_ub" fbc:lowerFluxBound="cobra_0_bound">
        <listOfReactants>
          <speciesReference constant="true" species="M_ALTRNT_c" stoichiometry="1"/>
        </listOfReactants>
        <listOfProducts>
          <speciesReference constant="true" species="M_KDG_c" stoichiometry="1"/>
        </listOfProducts>
      </reaction>
      <reaction fast="false" id="R_MALQ" reversible="true" name="MALQ" fbc:upperFluxBound="cobra_default_ub" fbc:lowerFluxBound="cobra_default_lb">
        <listOfReactants>
          <speciesReference constant="true" species="M_MLT_c" stoichiometry="1"/>
        </listOfReactants>
        <listOfProducts>
          <speciesReference constant="true" species="M_GLC_c" stoichiometry="2"/>
        </listOfProducts>
      </reaction>
      <reaction fast="false" id="R_DEOC" reversible="false" name="DEOC" fbc:upperFluxBound="cobra_default_ub" fbc:lowerFluxBound="cobra_0_bound">
        <listOfReactants>
          <speciesReference constant="true" species="M_DR5P_c" stoichiometry="1"/>
        </listOfReactants>
        <listOfProducts>
          <speciesReference constant="true" species="M_ACAL_c" stoichiometry="1"/>
          <speciesReference constant="true" species="M_T3P1_c" stoichiometry="1"/>
        </listOfProducts>
      </reaction>
      <reaction fast="false" id="R_DLD1" reversible="true" name="DLD1" fbc:upperFluxBound="cobra_default_ub" fbc:lowerFluxBound="cobra_default_lb">
        <listOfReactants>
          <speciesReference constant="true" species="M_LAC_c" stoichiometry="1"/>
          <speciesReference constant="true" species="M_NAD_c" stoichiometry="1"/>
        </listOfReactants>
        <listOfProducts>
          <speciesReference constant="true" species="M_NADH_c" stoichiometry="1"/>
          <speciesReference constant="true" species="M_PYR_c" stoichiometry="1"/>
        </listOfProducts>
      </reaction>
      <reaction fast="false" id="R_DLD2" reversible="false" name="DLD2" fbc:upperFluxBound="cobra_default_ub" fbc:lowerFluxBound="cobra_0_bound">
        <listOfReactants>
          <speciesReference constant="true" species="M_LAC_c" stoichiometry="1"/>
          <speciesReference constant="true" species="M_Q_c" stoichiometry="1"/>
        </listOfReactants>
        <listOfProducts>
          <speciesReference constant="true" species="M_PYR_c" stoichiometry="1"/>
          <speciesReference constant="true" species="M_QH2_c" stoichiometry="1"/>
        </listOfProducts>
      </reaction>
      <reaction fast="false" id="R_LDHA" reversible="true" name="LDHA" fbc:upperFluxBound="cobra_default_ub" fbc:lowerFluxBound="cobra_default_lb">
        <listOfReactants>
          <speciesReference constant="true" species="M_LAC_c" stoichiometry="1"/>
          <speciesReference constant="true" species="M_NAD_c" stoichiometry="1"/>
        </listOfReactants>
        <listOfProducts>
          <speciesReference constant="true" species="M_NADH_c" stoichiometry="1"/>
          <speciesReference constant="true" species="M_PYR_c" stoichiometry="1"/>
        </listOfProducts>
      </reaction>
      <reaction fast="false" id="R_ADHC1" reversible="true" name="ADHC1" fbc:upperFluxBound="cobra_default_ub" fbc:lowerFluxBound="cobra_default_lb">
        <listOfReactants>
          <speciesReference constant="true" species="M_LACAL_c" stoichiometry="1"/>
          <speciesReference constant="true" species="M_NAD_c" stoichiometry="1"/>
        </listOfReactants>
        <listOfProducts>
          <speciesReference constant="true" species="M_LLAC_c" stoichiometry="1"/>
          <speciesReference constant="true" species="M_NADH_c" stoichiometry="1"/>
        </listOfProducts>
      </reaction>
      <reaction fast="false" id="R_ADHC2" reversible="true" name="ADHC2" fbc:upperFluxBound="cobra_default_ub" fbc:lowerFluxBound="cobra_default_lb">
        <listOfReactants>
          <speciesReference constant="true" species="M_GLAL_c" stoichiometry="1"/>
          <speciesReference constant="true" species="M_NADH_c" stoichiometry="1"/>
        </listOfReactants>
        <listOfProducts>
          <speciesReference constant="true" species="M_GL_c" stoichiometry="1"/>
          <speciesReference constant="true" species="M_NAD_c" stoichiometry="1"/>
        </listOfProducts>
      </reaction>
      <reaction fast="false" id="R_LCTD" reversible="false" name="LCTD" fbc:upperFluxBound="cobra_default_ub" fbc:lowerFluxBound="cobra_0_bound">
        <listOfReactants>
          <speciesReference constant="true" species="M_LLAC_c" stoichiometry="1"/>
          <speciesReference constant="true" species="M_Q_c" stoichiometry="1"/>
        </listOfReactants>
        <listOfProducts>
          <speciesReference constant="true" species="M_PYR_c" stoichiometry="1"/>
          <speciesReference constant="true" species="M_QH2_c" stoichiometry="1"/>
        </listOfProducts>
      </reaction>
      <reaction fast="false" id="R_NDH" reversible="false" name="NDH" fbc:upperFluxBound="cobra_default_ub" fbc:lowerFluxBound="cobra_0_bound">
        <listOfReactants>
          <speciesReference constant="true" species="M_NADH_c" stoichiometry="1"/>
          <speciesReference constant="true" species="M_Q_c" stoichiometry="1"/>
        </listOfReactants>
        <listOfProducts>
          <speciesReference constant="true" species="M_NAD_c" stoichiometry="1"/>
          <speciesReference constant="true" species="M_QH2_c" stoichiometry="1"/>
        </listOfProducts>
      </reaction>
      <reaction fast="false" id="R_FDHF1" reversible="false" name="FDHF1" fbc:upperFluxBound="cobra_default_ub" fbc:lowerFluxBound="cobra_0_bound">
        <listOfReactants>
          <speciesReference constant="true" species="M_FOR_c" stoichiometry="1"/>
          <speciesReference constant="true" species="M_Q_c" stoichiometry="1"/>
        </listOfReactants>
        <listOfProducts>
          <speciesReference constant="true" species="M_CO2_c" stoichiometry="1"/>
          <speciesReference constant="true" species="M_HEXT_c" stoichiometry="2"/>
          <speciesReference constant="true" species="M_QH2_c" stoichiometry="1"/>
        </listOfProducts>
      </reaction>
      <reaction fast="false" id="R_FDHF2" reversible="false" name="FDHF2" fbc:upperFluxBound="cobra_default_ub" fbc:lowerFluxBound="cobra_0_bound">
        <listOfReactants>
          <speciesReference constant="true" species="M_FOR_c" stoichiometry="1"/>
        </listOfReactants>
        <listOfProducts>
          <speciesReference constant="true" species="M_CO2_c" stoichiometry="1"/>
        </listOfProducts>
      </reaction>
      <reaction fast="false" id="R_GLPA" reversible="false" name="GLPA" fbc:upperFluxBound="cobra_default_ub" fbc:lowerFluxBound="cobra_0_bound">
        <listOfReactants>
          <speciesReference constant="true" species="M_GL3P_c" stoichiometry="1"/>
          <speciesReference constant="true" species="M_Q_c" stoichiometry="1"/>
        </listOfReactants>
        <listOfProducts>
          <speciesReference constant="true" species="M_QH2_c" stoichiometry="1"/>
          <speciesReference constant="true" species="M_T3P2_c" stoichiometry="1"/>
        </listOfProducts>
      </reaction>
      <reaction fast="false" id="R_GPSA" reversible="true" name="GPSA" fbc:upperFluxBound="cobra_default_ub" fbc:lowerFluxBound="cobra_default_lb">
        <listOfReactants>
          <speciesReference constant="true" species="M_GL3P_c" stoichiometry="1"/>
          <speciesReference constant="true" species="M_NADP_c" stoichiometry="1"/>
        </listOfReactants>
        <listOfProducts>
          <speciesReference constant="true" species="M_NADPH_c" stoichiometry="1"/>
          <speciesReference constant="true" species="M_T3P2_c" stoichiometry="1"/>
        </listOfProducts>
      </reaction>
      <reaction fast="false" id="R_NAPAB" reversible="false" name="NAPAB" fbc:upperFluxBound="cobra_default_ub" fbc:lowerFluxBound="cobra_0_bound">
        <listOfReactants>
          <speciesReference constant="true" species="M_NO3_c" stoichiometry="1"/>
          <speciesReference constant="true" species="M_QH2_c" stoichiometry="1"/>
        </listOfReactants>
        <listOfProducts>
          <speciesReference constant="true" species="M_NO2_c" stoichiometry="1"/>
          <speciesReference constant="true" species="M_Q_c" stoichiometry="1"/>
        </listOfProducts>
      </reaction>
      <reaction fast="false" id="R_NRFAB" reversible="false" name="NRFAB" fbc:upperFluxBound="cobra_default_ub" fbc:lowerFluxBound="cobra_0_bound">
        <listOfReactants>
          <speciesReference constant="true" species="M_NO2_c" stoichiometry="1"/>
          <speciesReference constant="true" species="M_QH2_c" stoichiometry="3"/>
        </listOfReactants>
        <listOfProducts>
          <speciesReference constant="true" species="M_HEXT_c" stoichiometry="3"/>
          <speciesReference constant="true" species="M_NH3_c" stoichiometry="1"/>
          <speciesReference constant="true" species="M_Q_c" stoichiometry="3"/>
        </listOfProducts>
      </reaction>
      <reaction fast="false" id="R_CYDA" reversible="false" name="CYDA" fbc:upperFluxBound="cobra_default_ub" fbc:lowerFluxBound="cobra_0_bound">
        <listOfReactants>
          <speciesReference constant="true" species="M_O2_c" stoichiometry="0.5"/>
          <speciesReference constant="true" species="M_QH2_c" stoichiometry="1"/>
        </listOfReactants>
        <listOfProducts>
          <speciesReference constant="true" species="M_HEXT_c" stoichiometry="2"/>
          <speciesReference constant="true" species="M_Q_c" stoichiometry="1"/>
        </listOfProducts>
      </reaction>
      <reaction fast="false" id="R_PNTA1" reversible="false" name="PNTA1" fbc:upperFluxBound="cobra_default_ub" fbc:lowerFluxBound="cobra_0_bound">
        <listOfReactants>
          <speciesReference constant="true" species="M_NADPH_c" stoichiometry="1"/>
          <speciesReference constant="true" species="M_NAD_c" stoichiometry="1"/>
        </listOfReactants>
        <listOfProducts>
          <speciesReference constant="true" species="M_NADH_c" stoichiometry="1"/>
          <speciesReference constant="true" species="M_NADP_c" stoichiometry="1"/>
        </listOfProducts>
      </reaction>
      <reaction fast="false" id="R_PNTA2" reversible="false" name="PNTA2" fbc:upperFluxBound="cobra_default_ub" fbc:lowerFluxBound="cobra_0_bound">
        <listOfReactants>
          <speciesReference constant="true" species="M_HEXT_c" stoichiometry="2"/>
          <speciesReference constant="true" species="M_NADH_c" stoichiometry="1"/>
          <speciesReference constant="true" species="M_NADP_c" stoichiometry="1"/>
        </listOfReactants>
        <listOfProducts>
          <speciesReference constant="true" species="M_NADPH_c" stoichiometry="1"/>
          <speciesReference constant="true" species="M_NAD_c" stoichiometry="1"/>
        </listOfProducts>
      </reaction>
      <reaction fast="false" id="R_ATPA" reversible="true" name="ATPA" fbc:upperFluxBound="cobra_default_ub" fbc:lowerFluxBound="cobra_default_lb">
        <listOfReactants>
          <speciesReference constant="true" species="M_ADP_c" stoichiometry="1"/>
          <speciesReference constant="true" species="M_HEXT_c" stoichiometry="4"/>
          <speciesReference constant="true" species="M_PI_c" stoichiometry="1"/>
        </listOfReactants>
        <listOfProducts>
          <speciesReference constant="true" species="M_ATP_c" stoichiometry="1"/>
        </listOfProducts>
      </reaction>
      <reaction fast="false" id="R_FDXG" reversible="false" name="FDXG" fbc:upperFluxBound="cobra_default_ub" fbc:lowerFluxBound="cobra_0_bound">
        <listOfReactants>
          <speciesReference constant="true" species="M_FOR_c" stoichiometry="1"/>
          <speciesReference constant="true" species="M_Q_c" stoichiometry="1"/>
        </listOfReactants>
        <listOfProducts>
          <speciesReference constant="true" species="M_CO2_c" stoichiometry="1"/>
          <speciesReference constant="true" species="M_HEXT_c" stoichiometry="2"/>
          <speciesReference constant="true" species="M_QH2_c" stoichiometry="1"/>
        </listOfProducts>
      </reaction>
      <reaction fast="false" id="R_FRD2" reversible="false" name="FRD2" fbc:upperFluxBound="cobra_default_ub" fbc:lowerFluxBound="cobra_0_bound">
        <listOfReactants>
          <speciesReference constant="true" species="M_FAD_c" stoichiometry="1"/>
          <speciesReference constant="true" species="M_QH2_c" stoichiometry="1"/>
        </listOfReactants>
        <listOfProducts>
          <speciesReference constant="true" species="M_FADH_c" stoichiometry="1"/>
          <speciesReference constant="true" species="M_Q_c" stoichiometry="1"/>
        </listOfProducts>
      </reaction>
      <reaction fast="false" id="R_GOR" reversible="true" name="GOR" fbc:upperFluxBound="cobra_default_ub" fbc:lowerFluxBound="cobra_default_lb">
        <listOfReactants>
          <speciesReference constant="true" species="M_NADPH_c" stoichiometry="1"/>
          <speciesReference constant="true" species="M_OGT_c" stoichiometry="1"/>
        </listOfReactants>
        <listOfProducts>
          <speciesReference constant="true" species="M_NADP_c" stoichiometry="1"/>
          <speciesReference constant="true" species="M_RGT_c" stoichiometry="1"/>
        </listOfProducts>
      </reaction>
      <reaction fast="false" id="R_MGSA" reversible="false" name="MGSA" fbc:upperFluxBound="cobra_default_ub" fbc:lowerFluxBound="cobra_0_bound">
        <listOfReactants>
          <speciesReference constant="true" species="M_T3P2_c" stoichiometry="1"/>
        </listOfReactants>
        <listOfProducts>
          <speciesReference constant="true" species="M_MTHGXL_c" stoichiometry="1"/>
          <speciesReference constant="true" species="M_PI_c" stoichiometry="1"/>
        </listOfProducts>
      </reaction>
      <reaction fast="false" id="R_GLOA" reversible="false" name="GLOA" fbc:upperFluxBound="cobra_default_ub" fbc:lowerFluxBound="cobra_0_bound">
        <listOfReactants>
          <speciesReference constant="true" species="M_MTHGXL_c" stoichiometry="1"/>
          <speciesReference constant="true" species="M_RGT_c" stoichiometry="1"/>
        </listOfReactants>
        <listOfProducts>
          <speciesReference constant="true" species="M_LCTGT_c" stoichiometry="1"/>
        </listOfProducts>
      </reaction>
      <reaction fast="false" id="R_GLOB" reversible="false" name="GLOB" fbc:upperFluxBound="cobra_default_ub" fbc:lowerFluxBound="cobra_0_bound">
        <listOfReactants>
          <speciesReference constant="true" species="M_LCTGT_c" stoichiometry="1"/>
        </listOfReactants>
        <listOfProducts>
          <speciesReference constant="true" species="M_LAC_c" stoichiometry="1"/>
          <speciesReference constant="true" species="M_RGT_c" stoichiometry="1"/>
        </listOfProducts>
      </reaction>
      <reaction fast="false" id="R_CYSZ" reversible="true" name="CYSZ" fbc:upperFluxBound="cobra_default_ub" fbc:lowerFluxBound="cobra_default_lb">
        <listOfReactants>
          <speciesReference constant="true" species="M_SLF_e" stoichiometry="1"/>
        </listOfReactants>
        <listOfProducts>
          <speciesReference constant="true" species="M_SLF_c" stoichiometry="1"/>
        </listOfProducts>
      </reaction>
      <reaction fast="false" id="R_NUPCTR1" reversible="false" name="NUPCTR1" fbc:upperFluxBound="cobra_default_ub" fbc:lowerFluxBound="cobra_0_bound">
        <listOfReactants>
          <speciesReference constant="true" species="M_ADN_e" stoichiometry="1"/>
          <speciesReference constant="true" species="M_HEXT_c" stoichiometry="1"/>
        </listOfReactants>
        <listOfProducts>
          <speciesReference constant="true" species="M_ADN_c" stoichiometry="1"/>
        </listOfProducts>
      </reaction>
      <reaction fast="false" id="R_NUPCTR2" reversible="false" name="NUPCTR2" fbc:upperFluxBound="cobra_default_ub" fbc:lowerFluxBound="cobra_0_bound">
        <listOfReactants>
          <speciesReference constant="true" species="M_HEXT_c" stoichiometry="1"/>
          <speciesReference constant="true" species="M_URI_e" stoichiometry="1"/>
        </listOfReactants>
        <listOfProducts>
          <speciesReference constant="true" species="M_URI_c" stoichiometry="1"/>
        </listOfProducts>
      </reaction>
      <reaction fast="false" id="R_NUPCTR3" reversible="false" name="NUPCTR3" fbc:upperFluxBound="cobra_default_ub" fbc:lowerFluxBound="cobra_0_bound">
        <listOfReactants>
          <speciesReference constant="true" species="M_CYTD_e" stoichiometry="1"/>
          <speciesReference constant="true" species="M_HEXT_c" stoichiometry="1"/>
        </listOfReactants>
        <listOfProducts>
          <speciesReference constant="true" species="M_CYTD_c" stoichiometry="1"/>
        </listOfProducts>
      </reaction>
      <reaction fast="false" id="R_NUPCTR4" reversible="false" name="NUPCTR4" fbc:upperFluxBound="cobra_default_ub" fbc:lowerFluxBound="cobra_0_bound">
        <listOfReactants>
          <speciesReference constant="true" species="M_DT_e" stoichiometry="1"/>
          <speciesReference constant="true" species="M_HEXT_c" stoichiometry="1"/>
        </listOfReactants>
        <listOfProducts>
          <speciesReference constant="true" species="M_DT_c" stoichiometry="1"/>
        </listOfProducts>
      </reaction>
      <reaction fast="false" id="R_NUPCTR5" reversible="false" name="NUPCTR5" fbc:upperFluxBound="cobra_default_ub" fbc:lowerFluxBound="cobra_0_bound">
        <listOfReactants>
          <speciesReference constant="true" species="M_DA_e" stoichiometry="1"/>
          <speciesReference constant="true" species="M_HEXT_c" stoichiometry="1"/>
        </listOfReactants>
        <listOfProducts>
          <speciesReference constant="true" species="M_DA_c" stoichiometry="1"/>
        </listOfProducts>
      </reaction>
      <reaction fast="false" id="R_NUPCTR6" reversible="false" name="NUPCTR6" fbc:upperFluxBound="cobra_default_ub" fbc:lowerFluxBound="cobra_0_bound">
        <listOfReactants>
          <speciesReference constant="true" species="M_DC_e" stoichiometry="1"/>
          <speciesReference constant="true" species="M_HEXT_c" stoichiometry="1"/>
        </listOfReactants>
        <listOfProducts>
          <speciesReference constant="true" species="M_DC_c" stoichiometry="1"/>
        </listOfProducts>
      </reaction>
      <reaction fast="false" id="R_NUPCTR7" reversible="false" name="NUPCTR7" fbc:upperFluxBound="cobra_default_ub" fbc:lowerFluxBound="cobra_0_bound">
        <listOfReactants>
          <speciesReference constant="true" species="M_DU_e" stoichiometry="1"/>
          <speciesReference constant="true" species="M_HEXT_c" stoichiometry="1"/>
        </listOfReactants>
        <listOfProducts>
          <speciesReference constant="true" species="M_DU_c" stoichiometry="1"/>
        </listOfProducts>
      </reaction>
      <reaction fast="false" id="R_NUCTR1" reversible="true" name="NUCTR1" fbc:upperFluxBound="cobra_default_ub" fbc:lowerFluxBound="cobra_default_lb">
        <listOfReactants>
          <speciesReference constant="true" species="M_GN_e" stoichiometry="1"/>
        </listOfReactants>
        <listOfProducts>
          <speciesReference constant="true" species="M_GN_c" stoichiometry="1"/>
        </listOfProducts>
      </reaction>
      <reaction fast="false" id="R_NUCTR2" reversible="true" name="NUCTR2" fbc:upperFluxBound="cobra_default_ub" fbc:lowerFluxBound="cobra_default_lb">
        <listOfReactants>
          <speciesReference constant="true" species="M_HYXN_e" stoichiometry="1"/>
        </listOfReactants>
        <listOfProducts>
          <speciesReference constant="true" species="M_HYXN_c" stoichiometry="1"/>
        </listOfProducts>
      </reaction>
      <reaction fast="false" id="R_NUCTR3" reversible="true" name="NUCTR3" fbc:upperFluxBound="cobra_default_ub" fbc:lowerFluxBound="cobra_default_lb">
        <listOfReactants>
          <speciesReference constant="true" species="M_XAN_e" stoichiometry="1"/>
        </listOfReactants>
        <listOfProducts>
          <speciesReference constant="true" species="M_XAN_c" stoichiometry="1"/>
        </listOfProducts>
      </reaction>
      <reaction fast="false" id="R_NUCTR4" reversible="true" name="NUCTR4" fbc:upperFluxBound="cobra_default_ub" fbc:lowerFluxBound="cobra_default_lb">
        <listOfReactants>
          <speciesReference constant="true" species="M_INS_e" stoichiometry="1"/>
        </listOfReactants>
        <listOfProducts>
          <speciesReference constant="true" species="M_INS_c" stoichiometry="1"/>
        </listOfProducts>
      </reaction>
      <reaction fast="false" id="R_NADTR" reversible="false" name="NADTR" fbc:upperFluxBound="cobra_default_ub" fbc:lowerFluxBound="cobra_0_bound">
        <listOfReactants>
          <speciesReference constant="true" species="M_NMN_e" stoichiometry="1"/>
        </listOfReactants>
        <listOfProducts>
          <speciesReference constant="true" species="M_NMN_c" stoichiometry="1"/>
        </listOfProducts>
      </reaction>
      <reaction fast="false" id="R_PNUE" reversible="false" name="PNUE" fbc:upperFluxBound="cobra_default_ub" fbc:lowerFluxBound="cobra_0_bound">
        <listOfReactants>
          <speciesReference constant="true" species="M_NAD_e" stoichiometry="1"/>
        </listOfReactants>
        <listOfProducts>
          <speciesReference constant="true" species="M_AMP_e" stoichiometry="1"/>
          <speciesReference constant="true" species="M_NMN_e" stoichiometry="1"/>
        </listOfProducts>
      </reaction>
      <reaction fast="false" id="R_O2TR" reversible="true" name="O2TR" fbc:upperFluxBound="cobra_default_ub" fbc:lowerFluxBound="cobra_default_lb">
        <listOfReactants>
          <speciesReference constant="true" species="M_O2_e" stoichiometry="1"/>
        </listOfReactants>
        <listOfProducts>
          <speciesReference constant="true" species="M_O2_c" stoichiometry="1"/>
        </listOfProducts>
      </reaction>
      <reaction fast="false" id="R_CO2TR" reversible="true" name="CO2TR" fbc:upperFluxBound="cobra_default_ub" fbc:lowerFluxBound="cobra_default_lb">
        <listOfReactants>
          <speciesReference constant="true" species="M_CO2_e" stoichiometry="1"/>
        </listOfReactants>
        <listOfProducts>
          <speciesReference constant="true" species="M_CO2_c" stoichiometry="1"/>
        </listOfProducts>
      </reaction>
      <reaction fast="false" id="R_ACTR" reversible="true" name="ACTR" fbc:upperFluxBound="cobra_default_ub" fbc:lowerFluxBound="cobra_default_lb">
        <listOfReactants>
          <speciesReference constant="true" species="M_AC_e" stoichiometry="1"/>
          <speciesReference constant="true" species="M_HEXT_c" stoichiometry="1"/>
        </listOfReactants>
        <listOfProducts>
          <speciesReference constant="true" species="M_AC_c" stoichiometry="1"/>
        </listOfProducts>
      </reaction>
      <reaction fast="false" id="R_ETHTR" reversible="true" name="ETHTR" fbc:upperFluxBound="cobra_default_ub" fbc:lowerFluxBound="cobra_default_lb">
        <listOfReactants>
          <speciesReference constant="true" species="M_ETH_e" stoichiometry="1"/>
          <speciesReference constant="true" species="M_HEXT_c" stoichiometry="1"/>
        </listOfReactants>
        <listOfProducts>
          <speciesReference constant="true" species="M_ETH_c" stoichiometry="1"/>
        </listOfProducts>
      </reaction>
      <reaction fast="false" id="R_UREATR" reversible="true" name="UREATR" fbc:upperFluxBound="cobra_default_ub" fbc:lowerFluxBound="cobra_default_lb">
        <listOfReactants>
          <speciesReference constant="true" species="M_HEXT_c" stoichiometry="2"/>
          <speciesReference constant="true" species="M_UREA_e" stoichiometry="1"/>
        </listOfReactants>
        <listOfProducts>
          <speciesReference constant="true" species="M_UREA_c" stoichiometry="1"/>
        </listOfProducts>
      </reaction>
      <reaction fast="false" id="R_H2STR" reversible="true" name="H2STR" fbc:upperFluxBound="cobra_default_ub" fbc:lowerFluxBound="cobra_default_lb">
        <listOfReactants>
          <speciesReference constant="true" species="M_H2S_e" stoichiometry="1"/>
        </listOfReactants>
        <listOfProducts>
          <speciesReference constant="true" species="M_H2S_c" stoichiometry="1"/>
        </listOfProducts>
      </reaction>
      <reaction fast="false" id="R_NH3TR" reversible="true" name="NH3TR" fbc:upperFluxBound="cobra_default_ub" fbc:lowerFluxBound="cobra_default_lb">
        <listOfReactants>
          <speciesReference constant="true" species="M_NH3_e" stoichiometry="1"/>
        </listOfReactants>
        <listOfProducts>
          <speciesReference constant="true" species="M_NH3_c" stoichiometry="1"/>
        </listOfProducts>
      </reaction>
      <reaction fast="false" id="R_CYSTR" reversible="false" name="CYSTR" fbc:upperFluxBound="cobra_default_ub" fbc:lowerFluxBound="cobra_0_bound">
        <listOfReactants>
          <speciesReference constant="true" species="M_ATP_c" stoichiometry="1"/>
          <speciesReference constant="true" species="M_CYS_e" stoichiometry="1"/>
        </listOfReactants>
        <listOfProducts>
          <speciesReference constant="true" species="M_ADP_c" stoichiometry="1"/>
          <speciesReference constant="true" species="M_CYS_c" stoichiometry="1"/>
          <speciesReference constant="true" species="M_PI_c" stoichiometry="1"/>
        </listOfProducts>
      </reaction>
      <reaction fast="false" id="R_GLCTR" reversible="false" name="GLCTR" fbc:upperFluxBound="cobra_default_ub" fbc:lowerFluxBound="cobra_0_bound">
        <listOfReactants>
          <speciesReference constant="true" species="M_ATP_c" stoichiometry="1"/>
          <speciesReference constant="true" species="M_GLC_e" stoichiometry="1"/>
        </listOfReactants>
        <listOfProducts>
          <speciesReference constant="true" species="M_ADP_c" stoichiometry="1"/>
          <speciesReference constant="true" species="M_GLC_c" stoichiometry="1"/>
          <speciesReference constant="true" species="M_PI_c" stoichiometry="1"/>
        </listOfProducts>
      </reaction>
      <reaction fast="false" id="R_PGM" reversible="true" name="PGM" fbc:upperFluxBound="cobra_default_ub" fbc:lowerFluxBound="cobra_default_lb">
        <listOfReactants>
          <speciesReference constant="true" species="M_G1P_c" stoichiometry="1"/>
        </listOfReactants>
        <listOfProducts>
          <speciesReference constant="true" species="M_G6P_c" stoichiometry="1"/>
        </listOfProducts>
      </reaction>
      <reaction fast="false" id="R_NAMPE" reversible="false" name="NAMPE" fbc:upperFluxBound="cobra_default_ub" fbc:lowerFluxBound="cobra_0_bound">
        <listOfReactants>
          <speciesReference constant="true" species="M_ATP_c" stoichiometry="1"/>
          <speciesReference constant="true" species="M_NAMAN_c" stoichiometry="1"/>
        </listOfReactants>
        <listOfProducts>
          <speciesReference constant="true" species="M_ADP_c" stoichiometry="1"/>
          <speciesReference constant="true" species="M_NAGP_c" stoichiometry="1"/>
        </listOfProducts>
      </reaction>
      <reaction fast="false" id="R_HEMNTR" reversible="false" name="HEMNTR" fbc:upperFluxBound="cobra_default_ub" fbc:lowerFluxBound="cobra_0_bound">
        <listOfReactants>
          <speciesReference constant="true" species="M_HEMIN_e" stoichiometry="1"/>
        </listOfReactants>
        <listOfProducts>
          <speciesReference constant="true" species="M_HEMEO_c" stoichiometry="1"/>
        </listOfProducts>
      </reaction>
      <reaction fast="false" id="R_THIAMTR" reversible="false" name="THIAMTR" fbc:upperFluxBound="cobra_default_ub" fbc:lowerFluxBound="cobra_0_bound">
        <listOfReactants>
          <speciesReference constant="true" species="M_ATP_c" stoichiometry="1"/>
          <speciesReference constant="true" species="M_THIAMIN_e" stoichiometry="1"/>
        </listOfReactants>
        <listOfProducts>
          <speciesReference constant="true" species="M_ADP_c" stoichiometry="1"/>
          <speciesReference constant="true" species="M_PI_c" stoichiometry="1"/>
          <speciesReference constant="true" species="M_THIAMIN_c" stoichiometry="1"/>
        </listOfProducts>
      </reaction>
      <reaction fast="false" id="R_LYSTR" reversible="false" name="LYSTR" fbc:upperFluxBound="cobra_default_ub" fbc:lowerFluxBound="cobra_0_bound">
        <listOfReactants>
          <speciesReference constant="true" species="M_ATP_c" stoichiometry="1"/>
          <speciesReference constant="true" species="M_LYS_e" stoichiometry="1"/>
        </listOfReactants>
        <listOfProducts>
          <speciesReference constant="true" species="M_ADP_c" stoichiometry="1"/>
          <speciesReference constant="true" species="M_LYS_c" stoichiometry="1"/>
          <speciesReference constant="true" species="M_PI_c" stoichiometry="1"/>
        </listOfProducts>
      </reaction>
      <reaction fast="false" id="R_METTR" reversible="false" name="METTR" fbc:upperFluxBound="cobra_default_ub" fbc:lowerFluxBound="cobra_0_bound">
        <listOfReactants>
          <speciesReference constant="true" species="M_ATP_c" stoichiometry="1"/>
          <speciesReference constant="true" species="M_MET_e" stoichiometry="1"/>
        </listOfReactants>
        <listOfProducts>
          <speciesReference constant="true" species="M_ADP_c" stoichiometry="1"/>
          <speciesReference constant="true" species="M_MET_c" stoichiometry="1"/>
          <speciesReference constant="true" species="M_PI_c" stoichiometry="1"/>
        </listOfProducts>
      </reaction>
      <reaction fast="false" id="R_HISTR" reversible="false" name="HISTR" fbc:upperFluxBound="cobra_default_ub" fbc:lowerFluxBound="cobra_0_bound">
        <listOfReactants>
          <speciesReference constant="true" species="M_ATP_c" stoichiometry="1"/>
          <speciesReference constant="true" species="M_HIS_e" stoichiometry="1"/>
        </listOfReactants>
        <listOfProducts>
          <speciesReference constant="true" species="M_ADP_c" stoichiometry="1"/>
          <speciesReference constant="true" species="M_HIS_c" stoichiometry="1"/>
          <speciesReference constant="true" species="M_PI_c" stoichiometry="1"/>
        </listOfProducts>
      </reaction>
      <reaction fast="false" id="R_PHETR" reversible="true" name="PHETR" fbc:upperFluxBound="cobra_default_ub" fbc:lowerFluxBound="cobra_default_lb">
        <listOfReactants>
          <speciesReference constant="true" species="M_HEXT_c" stoichiometry="1"/>
          <speciesReference constant="true" species="M_PHE_e" stoichiometry="1"/>
        </listOfReactants>
        <listOfProducts>
          <speciesReference constant="true" species="M_PHE_c" stoichiometry="1"/>
        </listOfProducts>
      </reaction>
      <reaction fast="false" id="R_THRTR" reversible="false" name="THRTR" fbc:upperFluxBound="cobra_default_ub" fbc:lowerFluxBound="cobra_0_bound">
        <listOfReactants>
          <speciesReference constant="true" species="M_ATP_c" stoichiometry="1"/>
          <speciesReference constant="true" species="M_THR_e" stoichiometry="1"/>
        </listOfReactants>
        <listOfProducts>
          <speciesReference constant="true" species="M_ADP_c" stoichiometry="1"/>
          <speciesReference constant="true" species="M_PI_c" stoichiometry="1"/>
          <speciesReference constant="true" species="M_THR_c" stoichiometry="1"/>
        </listOfProducts>
      </reaction>
      <reaction fast="false" id="R_AKGTR" reversible="true" name="AKGTR" fbc:upperFluxBound="cobra_default_ub" fbc:lowerFluxBound="cobra_default_lb">
        <listOfReactants>
          <speciesReference constant="true" species="M_AKG_e" stoichiometry="1"/>
          <speciesReference constant="true" species="M_HEXT_c" stoichiometry="1"/>
        </listOfReactants>
        <listOfProducts>
          <speciesReference constant="true" species="M_AKG_c" stoichiometry="1"/>
        </listOfProducts>
      </reaction>
      <reaction fast="false" id="R_CITRTR" reversible="false" name="CITRTR" fbc:upperFluxBound="cobra_default_ub" fbc:lowerFluxBound="cobra_0_bound">
        <listOfReactants>
          <speciesReference constant="true" species="M_ATP_c" stoichiometry="1"/>
          <speciesReference constant="true" species="M_CITR_e" stoichiometry="1"/>
        </listOfReactants>
        <listOfProducts>
          <speciesReference constant="true" species="M_ADP_c" stoichiometry="1"/>
          <speciesReference constant="true" species="M_CITR_c" stoichiometry="1"/>
          <speciesReference constant="true" species="M_PI_c" stoichiometry="1"/>
        </listOfProducts>
      </reaction>
      <reaction fast="false" id="R_GTTR" reversible="false" name="GTTR" fbc:upperFluxBound="cobra_default_ub" fbc:lowerFluxBound="cobra_0_bound">
        <listOfReactants>
          <speciesReference constant="true" species="M_RGT_e" stoichiometry="1"/>
        </listOfReactants>
        <listOfProducts>
          <speciesReference constant="true" species="M_RGT_c" stoichiometry="1"/>
        </listOfProducts>
      </reaction>
      <reaction fast="false" id="R_NO3TR" reversible="true" name="NO3TR" fbc:upperFluxBound="cobra_default_ub" fbc:lowerFluxBound="cobra_default_lb">
        <listOfReactants>
          <speciesReference constant="true" species="M_NO3_e" stoichiometry="1"/>
        </listOfReactants>
        <listOfProducts>
          <speciesReference constant="true" species="M_NO3_c" stoichiometry="1"/>
        </listOfProducts>
      </reaction>
      <reaction fast="false" id="R_GCV" reversible="false" name="GCV" fbc:upperFluxBound="cobra_default_ub" fbc:lowerFluxBound="cobra_0_bound">
        <listOfReactants>
          <speciesReference constant="true" species="M_GLY_c" stoichiometry="1"/>
          <speciesReference constant="true" species="M_NAD_c" stoichiometry="1"/>
          <speciesReference constant="true" species="M_THF_c" stoichiometry="1"/>
        </listOfReactants>
        <listOfProducts>
          <speciesReference constant="true" species="M_CO2_c" stoichiometry="1"/>
          <speciesReference constant="true" species="M_METTHF_c" stoichiometry="1"/>
          <speciesReference constant="true" species="M_NADH_c" stoichiometry="1"/>
          <speciesReference constant="true" species="M_NH3_c" stoichiometry="1"/>
        </listOfProducts>
      </reaction>
      <reaction fast="false" id="R_AROG" reversible="false" name="AROG" fbc:upperFluxBound="cobra_default_ub" fbc:lowerFluxBound="cobra_0_bound">
        <listOfReactants>
          <speciesReference constant="true" species="M_E4P_c" stoichiometry="1"/>
          <speciesReference constant="true" species="M_PEP_c" stoichiometry="1"/>
        </listOfReactants>
        <listOfProducts>
          <speciesReference constant="true" species="M_3DDAH7P_c" stoichiometry="1"/>
          <speciesReference constant="true" species="M_PI_c" stoichiometry="1"/>
        </listOfProducts>
      </reaction>
      <reaction fast="false" id="R_AROB" reversible="false" name="AROB" fbc:upperFluxBound="cobra_default_ub" fbc:lowerFluxBound="cobra_0_bound">
        <listOfReactants>
          <speciesReference constant="true" species="M_3DDAH7P_c" stoichiometry="1"/>
        </listOfReactants>
        <listOfProducts>
          <speciesReference constant="true" species="M_DQT_c" stoichiometry="1"/>
          <speciesReference constant="true" species="M_PI_c" stoichiometry="1"/>
        </listOfProducts>
      </reaction>
      <reaction fast="false" id="R_AROD" reversible="true" name="AROD" fbc:upperFluxBound="cobra_default_ub" fbc:lowerFluxBound="cobra_default_lb">
        <listOfReactants>
          <speciesReference constant="true" species="M_DQT_c" stoichiometry="1"/>
        </listOfReactants>
        <listOfProducts>
          <speciesReference constant="true" species="M_DHSK_c" stoichiometry="1"/>
        </listOfProducts>
      </reaction>
      <reaction fast="false" id="R_AROE" reversible="true" name="AROE" fbc:upperFluxBound="cobra_default_ub" fbc:lowerFluxBound="cobra_default_lb">
        <listOfReactants>
          <speciesReference constant="true" species="M_DHSK_c" stoichiometry="1"/>
          <speciesReference constant="true" species="M_NADPH_c" stoichiometry="1"/>
        </listOfReactants>
        <listOfProducts>
          <speciesReference constant="true" species="M_NADP_c" stoichiometry="1"/>
          <speciesReference constant="true" species="M_SME_c" stoichiometry="1"/>
        </listOfProducts>
      </reaction>
      <reaction fast="false" id="R_AROK" reversible="false" name="AROK" fbc:upperFluxBound="cobra_default_ub" fbc:lowerFluxBound="cobra_0_bound">
        <listOfReactants>
          <speciesReference constant="true" species="M_ATP_c" stoichiometry="1"/>
          <speciesReference constant="true" species="M_SME_c" stoichiometry="1"/>
        </listOfReactants>
        <listOfProducts>
          <speciesReference constant="true" species="M_ADP_c" stoichiometry="1"/>
          <speciesReference constant="true" species="M_SME5P_c" stoichiometry="1"/>
        </listOfProducts>
      </reaction>
      <reaction fast="false" id="R_AROA" reversible="true" name="AROA" fbc:upperFluxBound="cobra_default_ub" fbc:lowerFluxBound="cobra_default_lb">
        <listOfReactants>
          <speciesReference constant="true" species="M_PEP_c" stoichiometry="1"/>
          <speciesReference constant="true" species="M_SME5P_c" stoichiometry="1"/>
        </listOfReactants>
        <listOfProducts>
          <speciesReference constant="true" species="M_3PSME_c" stoichiometry="1"/>
          <speciesReference constant="true" species="M_PI_c" stoichiometry="1"/>
        </listOfProducts>
      </reaction>
      <reaction fast="false" id="R_AROC" reversible="false" name="AROC" fbc:upperFluxBound="cobra_default_ub" fbc:lowerFluxBound="cobra_0_bound">
        <listOfReactants>
          <speciesReference constant="true" species="M_3PSME_c" stoichiometry="1"/>
        </listOfReactants>
        <listOfProducts>
          <speciesReference constant="true" species="M_CHOR_c" stoichiometry="1"/>
          <speciesReference constant="true" species="M_PI_c" stoichiometry="1"/>
        </listOfProducts>
      </reaction>
      <reaction fast="false" id="R_TRPE" reversible="false" name="TRPE" fbc:upperFluxBound="cobra_default_ub" fbc:lowerFluxBound="cobra_0_bound">
        <listOfReactants>
          <speciesReference constant="true" species="M_CHOR_c" stoichiometry="1"/>
          <speciesReference constant="true" species="M_NH3_c" stoichiometry="1"/>
        </listOfReactants>
        <listOfProducts>
          <speciesReference constant="true" species="M_AN_c" stoichiometry="1"/>
          <speciesReference constant="true" species="M_PYR_c" stoichiometry="1"/>
        </listOfProducts>
      </reaction>
      <reaction fast="false" id="R_TRPDE" reversible="false" name="TRPDE" fbc:upperFluxBound="cobra_default_ub" fbc:lowerFluxBound="cobra_0_bound">
        <listOfReactants>
          <speciesReference constant="true" species="M_CHOR_c" stoichiometry="1"/>
          <speciesReference constant="true" species="M_GLN_c" stoichiometry="1"/>
        </listOfReactants>
        <listOfProducts>
          <speciesReference constant="true" species="M_AN_c" stoichiometry="1"/>
          <speciesReference constant="true" species="M_GLU_c" stoichiometry="1"/>
          <speciesReference constant="true" species="M_PYR_c" stoichiometry="1"/>
        </listOfProducts>
      </reaction>
      <reaction fast="false" id="R_TRPGE" reversible="false" name="TRPGE" fbc:upperFluxBound="cobra_default_ub" fbc:lowerFluxBound="cobra_0_bound">
        <listOfReactants>
          <speciesReference constant="true" species="M_CHOR_c" stoichiometry="1"/>
          <speciesReference constant="true" species="M_GLN_c" stoichiometry="1"/>
        </listOfReactants>
        <listOfProducts>
          <speciesReference constant="true" species="M_AN_c" stoichiometry="1"/>
          <speciesReference constant="true" species="M_GLU_c" stoichiometry="1"/>
          <speciesReference constant="true" species="M_PYR_c" stoichiometry="1"/>
        </listOfProducts>
      </reaction>
      <reaction fast="false" id="R_TRPG" reversible="false" name="TRPG" fbc:upperFluxBound="cobra_default_ub" fbc:lowerFluxBound="cobra_0_bound">
        <listOfReactants>
          <speciesReference constant="true" species="M_AN_c" stoichiometry="1"/>
          <speciesReference constant="true" species="M_PRPP_c" stoichiometry="1"/>
        </listOfReactants>
        <listOfProducts>
          <speciesReference constant="true" species="M_NPRAN_c" stoichiometry="1"/>
          <speciesReference constant="true" species="M_PPI_c" stoichiometry="1"/>
        </listOfProducts>
      </reaction>
      <reaction fast="false" id="R_TRPD" reversible="false" name="TRPD" fbc:upperFluxBound="cobra_default_ub" fbc:lowerFluxBound="cobra_0_bound">
        <listOfReactants>
          <speciesReference constant="true" species="M_AN_c" stoichiometry="1"/>
          <speciesReference constant="true" species="M_PRPP_c" stoichiometry="1"/>
        </listOfReactants>
        <listOfProducts>
          <speciesReference constant="true" species="M_NPRAN_c" stoichiometry="1"/>
          <speciesReference constant="true" species="M_PPI_c" stoichiometry="1"/>
        </listOfProducts>
      </reaction>
      <reaction fast="false" id="R_TRPC1" reversible="false" name="TRPC1" fbc:upperFluxBound="cobra_default_ub" fbc:lowerFluxBound="cobra_0_bound">
        <listOfReactants>
          <speciesReference constant="true" species="M_NPRAN_c" stoichiometry="1"/>
        </listOfReactants>
        <listOfProducts>
          <speciesReference constant="true" species="M_CPAD5P_c" stoichiometry="1"/>
        </listOfProducts>
      </reaction>
      <reaction fast="false" id="R_TRPC2" reversible="false" name="TRPC2" fbc:upperFluxBound="cobra_default_ub" fbc:lowerFluxBound="cobra_0_bound">
        <listOfReactants>
          <speciesReference constant="true" species="M_CPAD5P_c" stoichiometry="1"/>
        </listOfReactants>
        <listOfProducts>
          <speciesReference constant="true" species="M_CO2_c" stoichiometry="1"/>
          <speciesReference constant="true" species="M_IGP_c" stoichiometry="1"/>
        </listOfProducts>
      </reaction>
      <reaction fast="false" id="R_TRPAB" reversible="false" name="TRPAB" fbc:upperFluxBound="cobra_default_ub" fbc:lowerFluxBound="cobra_0_bound">
        <listOfReactants>
          <speciesReference constant="true" species="M_IGP_c" stoichiometry="1"/>
          <speciesReference constant="true" species="M_SER_c" stoichiometry="1"/>
        </listOfReactants>
        <listOfProducts>
          <speciesReference constant="true" species="M_T3P1_c" stoichiometry="1"/>
          <speciesReference constant="true" species="M_TRP_c" stoichiometry="1"/>
        </listOfProducts>
      </reaction>
      <reaction fast="false" id="R_PHEA1" reversible="false" name="PHEA1" fbc:upperFluxBound="cobra_default_ub" fbc:lowerFluxBound="cobra_0_bound">
        <listOfReactants>
          <speciesReference constant="true" species="M_CHOR_c" stoichiometry="1"/>
        </listOfReactants>
        <listOfProducts>
          <speciesReference constant="true" species="M_PHEN_c" stoichiometry="1"/>
        </listOfProducts>
      </reaction>
      <reaction fast="false" id="R_PHEA2" reversible="false" name="PHEA2" fbc:upperFluxBound="cobra_default_ub" fbc:lowerFluxBound="cobra_0_bound">
        <listOfReactants>
          <speciesReference constant="true" species="M_PHEN_c" stoichiometry="1"/>
        </listOfReactants>
        <listOfProducts>
          <speciesReference constant="true" species="M_CO2_c" stoichiometry="1"/>
          <speciesReference constant="true" species="M_PHPYR_c" stoichiometry="1"/>
        </listOfProducts>
      </reaction>
      <reaction fast="false" id="R_TYRA1" reversible="false" name="TYRA1" fbc:upperFluxBound="cobra_default_ub" fbc:lowerFluxBound="cobra_0_bound">
        <listOfReactants>
          <speciesReference constant="true" species="M_CHOR_c" stoichiometry="1"/>
        </listOfReactants>
        <listOfProducts>
          <speciesReference constant="true" species="M_PHEN_c" stoichiometry="1"/>
        </listOfProducts>
      </reaction>
      <reaction fast="false" id="R_TYRA2" reversible="false" name="TYRA2" fbc:upperFluxBound="cobra_default_ub" fbc:lowerFluxBound="cobra_0_bound">
        <listOfReactants>
          <speciesReference constant="true" species="M_NAD_c" stoichiometry="1"/>
          <speciesReference constant="true" species="M_PHEN_c" stoichiometry="1"/>
        </listOfReactants>
        <listOfProducts>
          <speciesReference constant="true" species="M_CO2_c" stoichiometry="1"/>
          <speciesReference constant="true" species="M_HPHPYR_c" stoichiometry="1"/>
          <speciesReference constant="true" species="M_NADH_c" stoichiometry="1"/>
        </listOfProducts>
      </reaction>
      <reaction fast="false" id="R_ILVE3" reversible="true" name="ILVE3" fbc:upperFluxBound="cobra_default_ub" fbc:lowerFluxBound="cobra_default_lb">
        <listOfReactants>
          <speciesReference constant="true" species="M_GLU_c" stoichiometry="1"/>
          <speciesReference constant="true" species="M_PHPYR_c" stoichiometry="1"/>
        </listOfReactants>
        <listOfProducts>
          <speciesReference constant="true" species="M_AKG_c" stoichiometry="1"/>
          <speciesReference constant="true" species="M_PHE_c" stoichiometry="1"/>
        </listOfProducts>
      </reaction>
      <reaction fast="false" id="R_ASPC1" reversible="true" name="ASPC1" fbc:upperFluxBound="cobra_default_ub" fbc:lowerFluxBound="cobra_default_lb">
        <listOfReactants>
          <speciesReference constant="true" species="M_GLU_c" stoichiometry="1"/>
          <speciesReference constant="true" species="M_HPHPYR_c" stoichiometry="1"/>
        </listOfReactants>
        <listOfProducts>
          <speciesReference constant="true" species="M_AKG_c" stoichiometry="1"/>
          <speciesReference constant="true" species="M_TYR_c" stoichiometry="1"/>
        </listOfProducts>
      </reaction>
      <reaction fast="false" id="R_THRA1" reversible="true" name="THRA1" fbc:upperFluxBound="cobra_default_ub" fbc:lowerFluxBound="cobra_default_lb">
        <listOfReactants>
          <speciesReference constant="true" species="M_ASP_c" stoichiometry="1"/>
          <speciesReference constant="true" species="M_ATP_c" stoichiometry="1"/>
        </listOfReactants>
        <listOfProducts>
          <speciesReference constant="true" species="M_ADP_c" stoichiometry="1"/>
          <speciesReference constant="true" species="M_BASP_c" stoichiometry="1"/>
        </listOfProducts>
      </reaction>
      <reaction fast="false" id="R_ASD" reversible="true" name="ASD" fbc:upperFluxBound="cobra_default_ub" fbc:lowerFluxBound="cobra_default_lb">
        <listOfReactants>
          <speciesReference constant="true" species="M_BASP_c" stoichiometry="1"/>
          <speciesReference constant="true" species="M_NADPH_c" stoichiometry="1"/>
        </listOfReactants>
        <listOfProducts>
          <speciesReference constant="true" species="M_ASPSA_c" stoichiometry="1"/>
          <speciesReference constant="true" species="M_NADP_c" stoichiometry="1"/>
          <speciesReference constant="true" species="M_PI_c" stoichiometry="1"/>
        </listOfProducts>
      </reaction>
      <reaction fast="false" id="R_THRA2" reversible="true" name="THRA2" fbc:upperFluxBound="cobra_default_ub" fbc:lowerFluxBound="cobra_default_lb">
        <listOfReactants>
          <speciesReference constant="true" species="M_ASPSA_c" stoichiometry="1"/>
          <speciesReference constant="true" species="M_NADPH_c" stoichiometry="1"/>
        </listOfReactants>
        <listOfProducts>
          <speciesReference constant="true" species="M_HSER_c" stoichiometry="1"/>
          <speciesReference constant="true" species="M_NADP_c" stoichiometry="1"/>
        </listOfProducts>
      </reaction>
      <reaction fast="false" id="R_THRB" reversible="false" name="THRB" fbc:upperFluxBound="cobra_default_ub" fbc:lowerFluxBound="cobra_0_bound">
        <listOfReactants>
          <speciesReference constant="true" species="M_ATP_c" stoichiometry="1"/>
          <speciesReference constant="true" species="M_HSER_c" stoichiometry="1"/>
        </listOfReactants>
        <listOfProducts>
          <speciesReference constant="true" species="M_ADP_c" stoichiometry="1"/>
          <speciesReference constant="true" species="M_PHSER_c" stoichiometry="1"/>
        </listOfProducts>
      </reaction>
      <reaction fast="false" id="R_THRC" reversible="false" name="THRC" fbc:upperFluxBound="cobra_default_ub" fbc:lowerFluxBound="cobra_0_bound">
        <listOfReactants>
          <speciesReference constant="true" species="M_PHSER_c" stoichiometry="1"/>
        </listOfReactants>
        <listOfProducts>
          <speciesReference constant="true" species="M_PI_c" stoichiometry="1"/>
          <speciesReference constant="true" species="M_THR_c" stoichiometry="1"/>
        </listOfProducts>
      </reaction>
      <reaction fast="false" id="R_DAPA" reversible="false" name="DAPA" fbc:upperFluxBound="cobra_default_ub" fbc:lowerFluxBound="cobra_0_bound">
        <listOfReactants>
          <speciesReference constant="true" species="M_ASPSA_c" stoichiometry="1"/>
          <speciesReference constant="true" species="M_PYR_c" stoichiometry="1"/>
        </listOfReactants>
        <listOfProducts>
          <speciesReference constant="true" species="M_D23PIC_c" stoichiometry="1"/>
        </listOfProducts>
      </reaction>
      <reaction fast="false" id="R_DAPB" reversible="false" name="DAPB" fbc:upperFluxBound="cobra_default_ub" fbc:lowerFluxBound="cobra_0_bound">
        <listOfReactants>
          <speciesReference constant="true" species="M_D23PIC_c" stoichiometry="1"/>
          <speciesReference constant="true" species="M_NADPH_c" stoichiometry="1"/>
        </listOfReactants>
        <listOfProducts>
          <speciesReference constant="true" species="M_NADP_c" stoichiometry="1"/>
          <speciesReference constant="true" species="M_PIP26DX_c" stoichiometry="1"/>
        </listOfProducts>
      </reaction>
      <reaction fast="false" id="R_DAPD" reversible="false" name="DAPD" fbc:upperFluxBound="cobra_default_ub" fbc:lowerFluxBound="cobra_0_bound">
        <listOfReactants>
          <speciesReference constant="true" species="M_PIP26DX_c" stoichiometry="1"/>
          <speciesReference constant="true" species="M_SUCCOA_c" stoichiometry="1"/>
        </listOfReactants>
        <listOfProducts>
          <speciesReference constant="true" species="M_COA_c" stoichiometry="1"/>
          <speciesReference constant="true" species="M_NS2A6O_c" stoichiometry="1"/>
        </listOfProducts>
      </reaction>
      <reaction fast="false" id="R_DAPC" reversible="true" name="DAPC" fbc:upperFluxBound="cobra_default_ub" fbc:lowerFluxBound="cobra_default_lb">
        <listOfReactants>
          <speciesReference constant="true" species="M_GLU_c" stoichiometry="1"/>
          <speciesReference constant="true" species="M_NS2A6O_c" stoichiometry="1"/>
        </listOfReactants>
        <listOfProducts>
          <speciesReference constant="true" species="M_AKG_c" stoichiometry="1"/>
          <speciesReference constant="true" species="M_NS26DP_c" stoichiometry="1"/>
        </listOfProducts>
      </reaction>
      <reaction fast="false" id="R_DAPE" reversible="false" name="DAPE" fbc:upperFluxBound="cobra_default_ub" fbc:lowerFluxBound="cobra_0_bound">
        <listOfReactants>
          <speciesReference constant="true" species="M_NS26DP_c" stoichiometry="1"/>
        </listOfReactants>
        <listOfProducts>
          <speciesReference constant="true" species="M_D26PIM_c" stoichiometry="1"/>
          <speciesReference constant="true" species="M_SUCC_c" stoichiometry="1"/>
        </listOfProducts>
      </reaction>
      <reaction fast="false" id="R_DAPF" reversible="true" name="DAPF" fbc:upperFluxBound="cobra_default_ub" fbc:lowerFluxBound="cobra_default_lb">
        <listOfReactants>
          <speciesReference constant="true" species="M_D26PIM_c" stoichiometry="1"/>
        </listOfReactants>
        <listOfProducts>
          <speciesReference constant="true" species="M_MDAP_c" stoichiometry="1"/>
        </listOfProducts>
      </reaction>
      <reaction fast="false" id="R_LYSA" reversible="false" name="LYSA" fbc:upperFluxBound="cobra_default_ub" fbc:lowerFluxBound="cobra_0_bound">
        <listOfReactants>
          <speciesReference constant="true" species="M_MDAP_c" stoichiometry="1"/>
        </listOfReactants>
        <listOfProducts>
          <speciesReference constant="true" species="M_CO2_c" stoichiometry="1"/>
          <speciesReference constant="true" species="M_LYS_c" stoichiometry="1"/>
        </listOfProducts>
      </reaction>
      <reaction fast="false" id="R_MET2" reversible="false" name="MET2" fbc:upperFluxBound="cobra_default_ub" fbc:lowerFluxBound="cobra_0_bound">
        <listOfReactants>
          <speciesReference constant="true" species="M_ACCOA_c" stoichiometry="1"/>
          <speciesReference constant="true" species="M_HSER_c" stoichiometry="1"/>
        </listOfReactants>
        <listOfProducts>
          <speciesReference constant="true" species="M_COA_c" stoichiometry="1"/>
          <speciesReference constant="true" species="M_OAHSER_c" stoichiometry="1"/>
        </listOfProducts>
      </reaction>
      <reaction fast="false" id="R_METB1" reversible="false" name="METB1" fbc:upperFluxBound="cobra_default_ub" fbc:lowerFluxBound="cobra_0_bound">
        <listOfReactants>
          <speciesReference constant="true" species="M_CYS_c" stoichiometry="1"/>
          <speciesReference constant="true" species="M_OAHSER_c" stoichiometry="1"/>
        </listOfReactants>
        <listOfProducts>
          <speciesReference constant="true" species="M_AC_c" stoichiometry="1"/>
          <speciesReference constant="true" species="M_LLCT_c" stoichiometry="1"/>
        </listOfProducts>
      </reaction>
      <reaction fast="false" id="R_METB2" reversible="false" name="METB2" fbc:upperFluxBound="cobra_default_ub" fbc:lowerFluxBound="cobra_0_bound">
        <listOfReactants>
          <speciesReference constant="true" species="M_CYS_c" stoichiometry="1"/>
          <speciesReference constant="true" species="M_OSLHSER_c" stoichiometry="1"/>
        </listOfReactants>
        <listOfProducts>
          <speciesReference constant="true" species="M_LLCT_c" stoichiometry="1"/>
          <speciesReference constant="true" species="M_SUCC_c" stoichiometry="1"/>
        </listOfProducts>
      </reaction>
      <reaction fast="false" id="R_METC" reversible="false" name="METC" fbc:upperFluxBound="cobra_default_ub" fbc:lowerFluxBound="cobra_0_bound">
        <listOfReactants>
          <speciesReference constant="true" species="M_LLCT_c" stoichiometry="1"/>
        </listOfReactants>
        <listOfProducts>
          <speciesReference constant="true" species="M_HCYS_c" stoichiometry="1"/>
          <speciesReference constant="true" species="M_NH3_c" stoichiometry="1"/>
          <speciesReference constant="true" species="M_PYR_c" stoichiometry="1"/>
        </listOfProducts>
      </reaction>
      <reaction fast="false" id="R_METE" reversible="false" name="METE" fbc:upperFluxBound="cobra_default_ub" fbc:lowerFluxBound="cobra_0_bound">
        <listOfReactants>
          <speciesReference constant="true" species="M_HCYS_c" stoichiometry="1"/>
          <speciesReference constant="true" species="M_MTHF_c" stoichiometry="1"/>
        </listOfReactants>
        <listOfProducts>
          <speciesReference constant="true" species="M_MET_c" stoichiometry="1"/>
          <speciesReference constant="true" species="M_THF_c" stoichiometry="1"/>
        </listOfProducts>
      </reaction>
      <reaction fast="false" id="R_METH" reversible="false" name="METH" fbc:upperFluxBound="cobra_default_ub" fbc:lowerFluxBound="cobra_0_bound">
        <listOfReactants>
          <speciesReference constant="true" species="M_HCYS_c" stoichiometry="1"/>
          <speciesReference constant="true" species="M_MTHF_c" stoichiometry="1"/>
        </listOfReactants>
        <listOfProducts>
          <speciesReference constant="true" species="M_MET_c" stoichiometry="1"/>
          <speciesReference constant="true" species="M_THF_c" stoichiometry="1"/>
        </listOfProducts>
      </reaction>
      <reaction fast="false" id="R_ADCSASE" reversible="true" name="ADCSASE" fbc:upperFluxBound="cobra_default_ub" fbc:lowerFluxBound="cobra_default_lb">
        <listOfReactants>
          <speciesReference constant="true" species="M_ADN_c" stoichiometry="1"/>
          <speciesReference constant="true" species="M_HCYS_c" stoichiometry="1"/>
        </listOfReactants>
        <listOfProducts>
          <speciesReference constant="true" species="M_SAH_c" stoichiometry="1"/>
        </listOfProducts>
      </reaction>
      <reaction fast="false" id="R_ARGG" reversible="false" name="ARGG" fbc:upperFluxBound="cobra_default_ub" fbc:lowerFluxBound="cobra_0_bound">
        <listOfReactants>
          <speciesReference constant="true" species="M_ASP_c" stoichiometry="1"/>
          <speciesReference constant="true" species="M_ATP_c" stoichiometry="1"/>
          <speciesReference constant="true" species="M_CITR_c" stoichiometry="1"/>
        </listOfReactants>
        <listOfProducts>
          <speciesReference constant="true" species="M_AMP_c" stoichiometry="1"/>
          <speciesReference constant="true" species="M_ARGSUCC_c" stoichiometry="1"/>
          <speciesReference constant="true" species="M_PPI_c" stoichiometry="1"/>
        </listOfProducts>
      </reaction>
      <reaction fast="false" id="R_ARGH" reversible="true" name="ARGH" fbc:upperFluxBound="cobra_default_ub" fbc:lowerFluxBound="cobra_default_lb">
        <listOfReactants>
          <speciesReference constant="true" species="M_ARGSUCC_c" stoichiometry="1"/>
        </listOfReactants>
        <listOfProducts>
          <speciesReference constant="true" species="M_ARG_c" stoichiometry="1"/>
          <speciesReference constant="true" species="M_FUM_c" stoichiometry="1"/>
        </listOfProducts>
      </reaction>
      <reaction fast="false" id="R_PROB" reversible="false" name="PROB" fbc:upperFluxBound="cobra_default_ub" fbc:lowerFluxBound="cobra_0_bound">
        <listOfReactants>
          <speciesReference constant="true" species="M_ATP_c" stoichiometry="1"/>
          <speciesReference constant="true" species="M_GLU_c" stoichiometry="1"/>
        </listOfReactants>
        <listOfProducts>
          <speciesReference constant="true" species="M_ADP_c" stoichiometry="1"/>
          <speciesReference constant="true" species="M_GLUP_c" stoichiometry="1"/>
        </listOfProducts>
      </reaction>
      <reaction fast="false" id="R_PROA" reversible="true" name="PROA" fbc:upperFluxBound="cobra_default_ub" fbc:lowerFluxBound="cobra_default_lb">
        <listOfReactants>
          <speciesReference constant="true" species="M_GLUP_c" stoichiometry="1"/>
          <speciesReference constant="true" species="M_NADPH_c" stoichiometry="1"/>
        </listOfReactants>
        <listOfProducts>
          <speciesReference constant="true" species="M_GLUGSAL_c" stoichiometry="1"/>
          <speciesReference constant="true" species="M_NADP_c" stoichiometry="1"/>
          <speciesReference constant="true" species="M_PI_c" stoichiometry="1"/>
        </listOfProducts>
      </reaction>
      <reaction fast="false" id="R_PROC" reversible="true" name="PROC" fbc:upperFluxBound="cobra_default_ub" fbc:lowerFluxBound="cobra_default_lb">
        <listOfReactants>
          <speciesReference constant="true" species="M_GLUGSAL_c" stoichiometry="1"/>
          <speciesReference constant="true" species="M_NADPH_c" stoichiometry="1"/>
        </listOfReactants>
        <listOfProducts>
          <speciesReference constant="true" species="M_NADP_c" stoichiometry="1"/>
          <speciesReference constant="true" species="M_PRO_c" stoichiometry="1"/>
        </listOfProducts>
      </reaction>
      <reaction fast="false" id="R_ILVA" reversible="false" name="ILVA" fbc:upperFluxBound="cobra_default_ub" fbc:lowerFluxBound="cobra_0_bound">
        <listOfReactants>
          <speciesReference constant="true" species="M_THR_c" stoichiometry="1"/>
        </listOfReactants>
        <listOfProducts>
          <speciesReference constant="true" species="M_NH3_c" stoichiometry="1"/>
          <speciesReference constant="true" species="M_OBUT_c" stoichiometry="1"/>
        </listOfProducts>
      </reaction>
      <reaction fast="false" id="R_ILVIH1" reversible="false" name="ILVIH1" fbc:upperFluxBound="cobra_default_ub" fbc:lowerFluxBound="cobra_0_bound">
        <listOfReactants>
          <speciesReference constant="true" species="M_OBUT_c" stoichiometry="1"/>
          <speciesReference constant="true" species="M_PYR_c" stoichiometry="1"/>
        </listOfReactants>
        <listOfProducts>
          <speciesReference constant="true" species="M_ABUT_c" stoichiometry="1"/>
          <speciesReference constant="true" species="M_CO2_c" stoichiometry="1"/>
        </listOfProducts>
      </reaction>
      <reaction fast="false" id="R_ILVC1" reversible="false" name="ILVC1" fbc:upperFluxBound="cobra_default_ub" fbc:lowerFluxBound="cobra_0_bound">
        <listOfReactants>
          <speciesReference constant="true" species="M_ABUT_c" stoichiometry="1"/>
          <speciesReference constant="true" species="M_NADPH_c" stoichiometry="1"/>
        </listOfReactants>
        <listOfProducts>
          <speciesReference constant="true" species="M_DHMVA_c" stoichiometry="1"/>
          <speciesReference constant="true" species="M_NADP_c" stoichiometry="1"/>
        </listOfProducts>
      </reaction>
      <reaction fast="false" id="R_ILVD1" reversible="false" name="ILVD1" fbc:upperFluxBound="cobra_default_ub" fbc:lowerFluxBound="cobra_0_bound">
        <listOfReactants>
          <speciesReference constant="true" species="M_DHMVA_c" stoichiometry="1"/>
        </listOfReactants>
        <listOfProducts>
          <speciesReference constant="true" species="M_OMVAL_c" stoichiometry="1"/>
        </listOfProducts>
      </reaction>
      <reaction fast="false" id="R_ILVE1" reversible="true" name="ILVE1" fbc:upperFluxBound="cobra_default_ub" fbc:lowerFluxBound="cobra_default_lb">
        <listOfReactants>
          <speciesReference constant="true" species="M_GLU_c" stoichiometry="1"/>
          <speciesReference constant="true" species="M_OMVAL_c" stoichiometry="1"/>
        </listOfReactants>
        <listOfProducts>
          <speciesReference constant="true" species="M_AKG_c" stoichiometry="1"/>
          <speciesReference constant="true" species="M_ILE_c" stoichiometry="1"/>
        </listOfProducts>
      </reaction>
      <reaction fast="false" id="R_ILVIH2" reversible="false" name="ILVIH2" fbc:upperFluxBound="cobra_default_ub" fbc:lowerFluxBound="cobra_0_bound">
        <listOfReactants>
          <speciesReference constant="true" species="M_PYR_c" stoichiometry="2"/>
        </listOfReactants>
        <listOfProducts>
          <speciesReference constant="true" species="M_ACLAC_c" stoichiometry="1"/>
          <speciesReference constant="true" species="M_CO2_c" stoichiometry="1"/>
        </listOfProducts>
      </reaction>
      <reaction fast="false" id="R_ILVC2" reversible="false" name="ILVC2" fbc:upperFluxBound="cobra_default_ub" fbc:lowerFluxBound="cobra_0_bound">
        <listOfReactants>
          <speciesReference constant="true" species="M_ACLAC_c" stoichiometry="1"/>
          <speciesReference constant="true" species="M_NADPH_c" stoichiometry="1"/>
        </listOfReactants>
        <listOfProducts>
          <speciesReference constant="true" species="M_DHVAL_c" stoichiometry="1"/>
          <speciesReference constant="true" species="M_NADP_c" stoichiometry="1"/>
        </listOfProducts>
      </reaction>
      <reaction fast="false" id="R_ILVD2" reversible="false" name="ILVD2" fbc:upperFluxBound="cobra_default_ub" fbc:lowerFluxBound="cobra_0_bound">
        <listOfReactants>
          <speciesReference constant="true" species="M_DHVAL_c" stoichiometry="1"/>
        </listOfReactants>
        <listOfProducts>
          <speciesReference constant="true" species="M_OIVAL_c" stoichiometry="1"/>
        </listOfProducts>
      </reaction>
      <reaction fast="false" id="R_ILVE2" reversible="true" name="ILVE2" fbc:upperFluxBound="cobra_default_ub" fbc:lowerFluxBound="cobra_default_lb">
        <listOfReactants>
          <speciesReference constant="true" species="M_GLU_c" stoichiometry="1"/>
          <speciesReference constant="true" species="M_OIVAL_c" stoichiometry="1"/>
        </listOfReactants>
        <listOfProducts>
          <speciesReference constant="true" species="M_AKG_c" stoichiometry="1"/>
          <speciesReference constant="true" species="M_VAL_c" stoichiometry="1"/>
        </listOfProducts>
      </reaction>
      <reaction fast="false" id="R_LEUA" reversible="false" name="LEUA" fbc:upperFluxBound="cobra_default_ub" fbc:lowerFluxBound="cobra_0_bound">
        <listOfReactants>
          <speciesReference constant="true" species="M_ACCOA_c" stoichiometry="1"/>
          <speciesReference constant="true" species="M_OIVAL_c" stoichiometry="1"/>
        </listOfReactants>
        <listOfProducts>
          <speciesReference constant="true" species="M_CBHCAP_c" stoichiometry="1"/>
          <speciesReference constant="true" species="M_COA_c" stoichiometry="1"/>
        </listOfProducts>
      </reaction>
      <reaction fast="false" id="R_LEUCD" reversible="true" name="LEUCD" fbc:upperFluxBound="cobra_default_ub" fbc:lowerFluxBound="cobra_default_lb">
        <listOfReactants>
          <speciesReference constant="true" species="M_CBHCAP_c" stoichiometry="1"/>
        </listOfReactants>
        <listOfProducts>
          <speciesReference constant="true" species="M_IPPMAL_c" stoichiometry="1"/>
        </listOfProducts>
      </reaction>
      <reaction fast="false" id="R_LEUB" reversible="false" name="LEUB" fbc:upperFluxBound="cobra_default_ub" fbc:lowerFluxBound="cobra_0_bound">
        <listOfReactants>
          <speciesReference constant="true" species="M_IPPMAL_c" stoichiometry="1"/>
          <speciesReference constant="true" species="M_NAD_c" stoichiometry="1"/>
        </listOfReactants>
        <listOfProducts>
          <speciesReference constant="true" species="M_CO2_c" stoichiometry="1"/>
          <speciesReference constant="true" species="M_NADH_c" stoichiometry="1"/>
          <speciesReference constant="true" species="M_OICAP_c" stoichiometry="1"/>
        </listOfProducts>
      </reaction>
      <reaction fast="false" id="R_ILVE4" reversible="false" name="ILVE4" fbc:upperFluxBound="cobra_default_ub" fbc:lowerFluxBound="cobra_0_bound">
        <listOfReactants>
          <speciesReference constant="true" species="M_GLU_c" stoichiometry="1"/>
          <speciesReference constant="true" species="M_OICAP_c" stoichiometry="1"/>
        </listOfReactants>
        <listOfProducts>
          <speciesReference constant="true" species="M_AKG_c" stoichiometry="1"/>
          <speciesReference constant="true" species="M_LEU_c" stoichiometry="1"/>
        </listOfProducts>
      </reaction>
      <reaction fast="false" id="R_HISG" reversible="false" name="HISG" fbc:upperFluxBound="cobra_default_ub" fbc:lowerFluxBound="cobra_0_bound">
        <listOfReactants>
          <speciesReference constant="true" species="M_ATP_c" stoichiometry="1"/>
          <speciesReference constant="true" species="M_PRPP_c" stoichiometry="1"/>
        </listOfReactants>
        <listOfProducts>
          <speciesReference constant="true" species="M_PPI_c" stoichiometry="1"/>
          <speciesReference constant="true" species="M_PRBATP_c" stoichiometry="1"/>
        </listOfProducts>
      </reaction>
      <reaction fast="false" id="R_HISI1" reversible="false" name="HISI1" fbc:upperFluxBound="cobra_default_ub" fbc:lowerFluxBound="cobra_0_bound">
        <listOfReactants>
          <speciesReference constant="true" species="M_PRBATP_c" stoichiometry="1"/>
        </listOfReactants>
        <listOfProducts>
          <speciesReference constant="true" species="M_PPI_c" stoichiometry="1"/>
          <speciesReference constant="true" species="M_PRBAMP_c" stoichiometry="1"/>
        </listOfProducts>
      </reaction>
      <reaction fast="false" id="R_HISI2" reversible="false" name="HISI2" fbc:upperFluxBound="cobra_default_ub" fbc:lowerFluxBound="cobra_0_bound">
        <listOfReactants>
          <speciesReference constant="true" species="M_PRBAMP_c" stoichiometry="1"/>
        </listOfReactants>
        <listOfProducts>
          <speciesReference constant="true" species="M_PRFP_c" stoichiometry="1"/>
        </listOfProducts>
      </reaction>
      <reaction fast="false" id="R_HISA" reversible="false" name="HISA" fbc:upperFluxBound="cobra_default_ub" fbc:lowerFluxBound="cobra_0_bound">
        <listOfReactants>
          <speciesReference constant="true" species="M_PRFP_c" stoichiometry="1"/>
        </listOfReactants>
        <listOfProducts>
          <speciesReference constant="true" species="M_PRLP_c" stoichiometry="1"/>
        </listOfProducts>
      </reaction>
      <reaction fast="false" id="R_HISFH" reversible="false" name="HISFH" fbc:upperFluxBound="cobra_default_ub" fbc:lowerFluxBound="cobra_0_bound">
        <listOfReactants>
          <speciesReference constant="true" species="M_GLN_c" stoichiometry="1"/>
          <speciesReference constant="true" species="M_PRLP_c" stoichiometry="1"/>
        </listOfReactants>
        <listOfProducts>
          <speciesReference constant="true" species="M_AICAR_c" stoichiometry="1"/>
          <speciesReference constant="true" species="M_DIMGP_c" stoichiometry="1"/>
          <speciesReference constant="true" species="M_GLU_c" stoichiometry="1"/>
        </listOfProducts>
      </reaction>
      <reaction fast="false" id="R_HISB1" reversible="false" name="HISB1" fbc:upperFluxBound="cobra_default_ub" fbc:lowerFluxBound="cobra_0_bound">
        <listOfReactants>
          <speciesReference constant="true" species="M_DIMGP_c" stoichiometry="1"/>
        </listOfReactants>
        <listOfProducts>
          <speciesReference constant="true" species="M_IMACP_c" stoichiometry="1"/>
        </listOfProducts>
      </reaction>
      <reaction fast="false" id="R_HISC" reversible="false" name="HISC" fbc:upperFluxBound="cobra_default_ub" fbc:lowerFluxBound="cobra_0_bound">
        <listOfReactants>
          <speciesReference constant="true" species="M_GLU_c" stoichiometry="1"/>
          <speciesReference constant="true" species="M_IMACP_c" stoichiometry="1"/>
        </listOfReactants>
        <listOfProducts>
          <speciesReference constant="true" species="M_AKG_c" stoichiometry="1"/>
          <speciesReference constant="true" species="M_HISOLP_c" stoichiometry="1"/>
        </listOfProducts>
      </reaction>
      <reaction fast="false" id="R_HISB2" reversible="false" name="HISB2" fbc:upperFluxBound="cobra_default_ub" fbc:lowerFluxBound="cobra_0_bound">
        <listOfReactants>
          <speciesReference constant="true" species="M_HISOLP_c" stoichiometry="1"/>
        </listOfReactants>
        <listOfProducts>
          <speciesReference constant="true" species="M_HISOL_c" stoichiometry="1"/>
          <speciesReference constant="true" species="M_PI_c" stoichiometry="1"/>
        </listOfProducts>
      </reaction>
      <reaction fast="false" id="R_HISD" reversible="false" name="HISD" fbc:upperFluxBound="cobra_default_ub" fbc:lowerFluxBound="cobra_0_bound">
        <listOfReactants>
          <speciesReference constant="true" species="M_HISOL_c" stoichiometry="1"/>
          <speciesReference constant="true" species="M_NAD_c" stoichiometry="3"/>
        </listOfReactants>
        <listOfProducts>
          <speciesReference constant="true" species="M_HIS_c" stoichiometry="1"/>
          <speciesReference constant="true" species="M_NADH_c" stoichiometry="3"/>
        </listOfProducts>
      </reaction>
      <reaction fast="false" id="R_SERA" reversible="false" name="SERA" fbc:upperFluxBound="cobra_default_ub" fbc:lowerFluxBound="cobra_0_bound">
        <listOfReactants>
          <speciesReference constant="true" species="M_3PG_c" stoichiometry="1"/>
          <speciesReference constant="true" species="M_NAD_c" stoichiometry="1"/>
        </listOfReactants>
        <listOfProducts>
          <speciesReference constant="true" species="M_NADH_c" stoichiometry="1"/>
          <speciesReference constant="true" species="M_PHP_c" stoichiometry="1"/>
        </listOfProducts>
      </reaction>
      <reaction fast="false" id="R_SERC" reversible="false" name="SERC" fbc:upperFluxBound="cobra_default_ub" fbc:lowerFluxBound="cobra_0_bound">
        <listOfReactants>
          <speciesReference constant="true" species="M_GLU_c" stoichiometry="1"/>
          <speciesReference constant="true" species="M_PHP_c" stoichiometry="1"/>
        </listOfReactants>
        <listOfProducts>
          <speciesReference constant="true" species="M_3PSER_c" stoichiometry="1"/>
          <speciesReference constant="true" species="M_AKG_c" stoichiometry="1"/>
        </listOfProducts>
      </reaction>
      <reaction fast="false" id="R_SERB" reversible="false" name="SERB" fbc:upperFluxBound="cobra_default_ub" fbc:lowerFluxBound="cobra_0_bound">
        <listOfReactants>
          <speciesReference constant="true" species="M_3PSER_c" stoichiometry="1"/>
        </listOfReactants>
        <listOfProducts>
          <speciesReference constant="true" species="M_PI_c" stoichiometry="1"/>
          <speciesReference constant="true" species="M_SER_c" stoichiometry="1"/>
        </listOfProducts>
      </reaction>
      <reaction fast="false" id="R_GLYA" reversible="true" name="GLYA" fbc:upperFluxBound="cobra_default_ub" fbc:lowerFluxBound="cobra_default_lb">
        <listOfReactants>
          <speciesReference constant="true" species="M_SER_c" stoichiometry="1"/>
          <speciesReference constant="true" species="M_THF_c" stoichiometry="1"/>
        </listOfReactants>
        <listOfProducts>
          <speciesReference constant="true" species="M_GLY_c" stoichiometry="1"/>
          <speciesReference constant="true" species="M_METTHF_c" stoichiometry="1"/>
        </listOfProducts>
      </reaction>
      <reaction fast="false" id="R_CYSE" reversible="true" name="CYSE" fbc:upperFluxBound="cobra_default_ub" fbc:lowerFluxBound="cobra_default_lb">
        <listOfReactants>
          <speciesReference constant="true" species="M_ACCOA_c" stoichiometry="1"/>
          <speciesReference constant="true" species="M_SER_c" stoichiometry="1"/>
        </listOfReactants>
        <listOfProducts>
          <speciesReference constant="true" species="M_ASER_c" stoichiometry="1"/>
          <speciesReference constant="true" species="M_COA_c" stoichiometry="1"/>
        </listOfProducts>
      </reaction>
      <reaction fast="false" id="R_CYSK" reversible="false" name="CYSK" fbc:upperFluxBound="cobra_default_ub" fbc:lowerFluxBound="cobra_0_bound">
        <listOfReactants>
          <speciesReference constant="true" species="M_ASER_c" stoichiometry="1"/>
          <speciesReference constant="true" species="M_H2S_c" stoichiometry="1"/>
        </listOfReactants>
        <listOfProducts>
          <speciesReference constant="true" species="M_AC_c" stoichiometry="1"/>
          <speciesReference constant="true" species="M_CYS_c" stoichiometry="1"/>
        </listOfProducts>
      </reaction>
      <reaction fast="false" id="R_GLNA" reversible="false" name="GLNA" fbc:upperFluxBound="cobra_default_ub" fbc:lowerFluxBound="cobra_0_bound">
        <listOfReactants>
          <speciesReference constant="true" species="M_ATP_c" stoichiometry="1"/>
          <speciesReference constant="true" species="M_GLU_c" stoichiometry="1"/>
          <speciesReference constant="true" species="M_NH3_c" stoichiometry="1"/>
        </listOfReactants>
        <listOfProducts>
          <speciesReference constant="true" species="M_ADP_c" stoichiometry="1"/>
          <speciesReference constant="true" species="M_GLN_c" stoichiometry="1"/>
          <speciesReference constant="true" species="M_PI_c" stoichiometry="1"/>
        </listOfProducts>
      </reaction>
      <reaction fast="false" id="R_GDHA" reversible="true" name="GDHA" fbc:upperFluxBound="cobra_default_ub" fbc:lowerFluxBound="cobra_default_lb">
        <listOfReactants>
          <speciesReference constant="true" species="M_AKG_c" stoichiometry="1"/>
          <speciesReference constant="true" species="M_NADPH_c" stoichiometry="1"/>
          <speciesReference constant="true" species="M_NH3_c" stoichiometry="1"/>
        </listOfReactants>
        <listOfProducts>
          <speciesReference constant="true" species="M_GLU_c" stoichiometry="1"/>
          <speciesReference constant="true" species="M_NADP_c" stoichiometry="1"/>
        </listOfProducts>
      </reaction>
      <reaction fast="false" id="R_ASPC2" reversible="true" name="ASPC2" fbc:upperFluxBound="cobra_default_ub" fbc:lowerFluxBound="cobra_default_lb">
        <listOfReactants>
          <speciesReference constant="true" species="M_GLU_c" stoichiometry="1"/>
          <speciesReference constant="true" species="M_OA_c" stoichiometry="1"/>
        </listOfReactants>
        <listOfProducts>
          <speciesReference constant="true" species="M_AKG_c" stoichiometry="1"/>
          <speciesReference constant="true" species="M_ASP_c" stoichiometry="1"/>
        </listOfProducts>
      </reaction>
      <reaction fast="false" id="R_ARCB" reversible="true" name="ARCB" fbc:upperFluxBound="cobra_default_ub" fbc:lowerFluxBound="cobra_default_lb">
        <listOfReactants>
          <speciesReference constant="true" species="M_CAP_c" stoichiometry="1"/>
          <speciesReference constant="true" species="M_ORN_c" stoichiometry="1"/>
        </listOfReactants>
        <listOfProducts>
          <speciesReference constant="true" species="M_CITR_c" stoichiometry="1"/>
          <speciesReference constant="true" species="M_PI_c" stoichiometry="1"/>
        </listOfProducts>
      </reaction>
      <reaction fast="false" id="R_ASNA" reversible="false" name="ASNA" fbc:upperFluxBound="cobra_default_ub" fbc:lowerFluxBound="cobra_0_bound">
        <listOfReactants>
          <speciesReference constant="true" species="M_ASP_c" stoichiometry="1"/>
          <speciesReference constant="true" species="M_ATP_c" stoichiometry="1"/>
          <speciesReference constant="true" species="M_NH3_c" stoichiometry="1"/>
        </listOfReactants>
        <listOfProducts>
          <speciesReference constant="true" species="M_AMP_c" stoichiometry="1"/>
          <speciesReference constant="true" species="M_ASN_c" stoichiometry="1"/>
          <speciesReference constant="true" species="M_PPI_c" stoichiometry="1"/>
        </listOfProducts>
      </reaction>
      <reaction fast="false" id="R_ASPA" reversible="false" name="ASPA" fbc:upperFluxBound="cobra_default_ub" fbc:lowerFluxBound="cobra_0_bound">
        <listOfReactants>
          <speciesReference constant="true" species="M_ASP_c" stoichiometry="1"/>
        </listOfReactants>
        <listOfProducts>
          <speciesReference constant="true" species="M_FUM_c" stoichiometry="1"/>
          <speciesReference constant="true" species="M_NH3_c" stoichiometry="1"/>
        </listOfProducts>
      </reaction>
      <reaction fast="false" id="R_ANSB" reversible="false" name="ANSB" fbc:upperFluxBound="cobra_default_ub" fbc:lowerFluxBound="cobra_0_bound">
        <listOfReactants>
          <speciesReference constant="true" species="M_ASN_c" stoichiometry="1"/>
        </listOfReactants>
        <listOfProducts>
          <speciesReference constant="true" species="M_ASP_c" stoichiometry="1"/>
          <speciesReference constant="true" species="M_NH3_c" stoichiometry="1"/>
        </listOfProducts>
      </reaction>
      <reaction fast="false" id="R_SDAA1" reversible="false" name="SDAA1" fbc:upperFluxBound="cobra_default_ub" fbc:lowerFluxBound="cobra_0_bound">
        <listOfReactants>
          <speciesReference constant="true" species="M_SER_c" stoichiometry="1"/>
        </listOfReactants>
        <listOfProducts>
          <speciesReference constant="true" species="M_NH3_c" stoichiometry="1"/>
          <speciesReference constant="true" species="M_PYR_c" stoichiometry="1"/>
        </listOfProducts>
      </reaction>
      <reaction fast="false" id="R_SDAA2" reversible="false" name="SDAA2" fbc:upperFluxBound="cobra_default_ub" fbc:lowerFluxBound="cobra_0_bound">
        <listOfReactants>
          <speciesReference constant="true" species="M_THR_c" stoichiometry="1"/>
        </listOfReactants>
        <listOfProducts>
          <speciesReference constant="true" species="M_NH3_c" stoichiometry="1"/>
          <speciesReference constant="true" species="M_OBUT_c" stoichiometry="1"/>
        </listOfProducts>
      </reaction>
      <reaction fast="false" id="R_SPEF" reversible="false" name="SPEF" fbc:upperFluxBound="cobra_default_ub" fbc:lowerFluxBound="cobra_0_bound">
        <listOfReactants>
          <speciesReference constant="true" species="M_ORN_c" stoichiometry="1"/>
        </listOfReactants>
        <listOfProducts>
          <speciesReference constant="true" species="M_CO2_c" stoichiometry="1"/>
          <speciesReference constant="true" species="M_PTRC_c" stoichiometry="1"/>
        </listOfProducts>
      </reaction>
      <reaction fast="false" id="R_UREA" reversible="false" name="UREA" fbc:upperFluxBound="cobra_default_ub" fbc:lowerFluxBound="cobra_0_bound">
        <listOfReactants>
          <speciesReference constant="true" species="M_UREA_c" stoichiometry="1"/>
        </listOfReactants>
        <listOfProducts>
          <speciesReference constant="true" species="M_CO2_c" stoichiometry="1"/>
          <speciesReference constant="true" species="M_NH3_c" stoichiometry="2"/>
        </listOfProducts>
      </reaction>
      <reaction fast="false" id="R_METX" reversible="false" name="METX" fbc:upperFluxBound="cobra_default_ub" fbc:lowerFluxBound="cobra_0_bound">
        <listOfReactants>
          <speciesReference constant="true" species="M_ATP_c" stoichiometry="1"/>
          <speciesReference constant="true" species="M_MET_c" stoichiometry="1"/>
        </listOfReactants>
        <listOfProducts>
          <speciesReference constant="true" species="M_PI_c" stoichiometry="1"/>
          <speciesReference constant="true" species="M_PPI_c" stoichiometry="1"/>
          <speciesReference constant="true" species="M_SAM_c" stoichiometry="1"/>
        </listOfProducts>
      </reaction>
      <reaction fast="false" id="R_ARCC" reversible="false" name="ARCC" fbc:upperFluxBound="cobra_default_ub" fbc:lowerFluxBound="cobra_0_bound">
        <listOfReactants>
          <speciesReference constant="true" species="M_ATP_c" stoichiometry="1"/>
          <speciesReference constant="true" species="M_CO2_c" stoichiometry="1"/>
          <speciesReference constant="true" species="M_NH3_c" stoichiometry="1"/>
        </listOfReactants>
        <listOfProducts>
          <speciesReference constant="true" species="M_ADP_c" stoichiometry="1"/>
          <speciesReference constant="true" species="M_CAP_c" stoichiometry="1"/>
        </listOfProducts>
      </reaction>
      <reaction fast="false" id="R_ALAB" reversible="true" name="ALAB" fbc:upperFluxBound="cobra_default_ub" fbc:lowerFluxBound="cobra_default_lb">
        <listOfReactants>
          <speciesReference constant="true" species="M_GLU_c" stoichiometry="1"/>
          <speciesReference constant="true" species="M_PYR_c" stoichiometry="1"/>
        </listOfReactants>
        <listOfProducts>
          <speciesReference constant="true" species="M_AKG_c" stoichiometry="1"/>
          <speciesReference constant="true" species="M_ALA_c" stoichiometry="1"/>
        </listOfProducts>
      </reaction>
      <reaction fast="false" id="R_PGI" reversible="true" name="PGI" fbc:upperFluxBound="cobra_default_ub" fbc:lowerFluxBound="cobra_default_lb">
        <listOfReactants>
          <speciesReference constant="true" species="M_G6P_c" stoichiometry="1"/>
        </listOfReactants>
        <listOfProducts>
          <speciesReference constant="true" species="M_F6P_c" stoichiometry="1"/>
        </listOfProducts>
      </reaction>
      <reaction fast="false" id="R_PFKA" reversible="false" name="PFKA" fbc:upperFluxBound="cobra_default_ub" fbc:lowerFluxBound="cobra_0_bound">
        <listOfReactants>
          <speciesReference constant="true" species="M_ATP_c" stoichiometry="1"/>
          <speciesReference constant="true" species="M_F6P_c" stoichiometry="1"/>
        </listOfReactants>
        <listOfProducts>
          <speciesReference constant="true" species="M_ADP_c" stoichiometry="1"/>
          <speciesReference constant="true" species="M_FDP_c" stoichiometry="1"/>
        </listOfProducts>
      </reaction>
      <reaction fast="false" id="R_FBP" reversible="false" name="FBP" fbc:upperFluxBound="cobra_default_ub" fbc:lowerFluxBound="cobra_0_bound">
        <listOfReactants>
          <speciesReference constant="true" species="M_FDP_c" stoichiometry="1"/>
        </listOfReactants>
        <listOfProducts>
          <speciesReference constant="true" species="M_F6P_c" stoichiometry="1"/>
          <speciesReference constant="true" species="M_PI_c" stoichiometry="1"/>
        </listOfProducts>
      </reaction>
      <reaction fast="false" id="R_FBA" reversible="true" name="FBA" fbc:upperFluxBound="cobra_default_ub" fbc:lowerFluxBound="cobra_default_lb">
        <listOfReactants>
          <speciesReference constant="true" species="M_FDP_c" stoichiometry="1"/>
        </listOfReactants>
        <listOfProducts>
          <speciesReference constant="true" species="M_T3P1_c" stoichiometry="1"/>
          <speciesReference constant="true" species="M_T3P2_c" stoichiometry="1"/>
        </listOfProducts>
      </reaction>
      <reaction fast="false" id="R_TPIA" reversible="true" name="TPIA" fbc:upperFluxBound="cobra_default_ub" fbc:lowerFluxBound="cobra_default_lb">
        <listOfReactants>
          <speciesReference constant="true" species="M_T3P2_c" stoichiometry="1"/>
        </listOfReactants>
        <listOfProducts>
          <speciesReference constant="true" species="M_T3P1_c" stoichiometry="1"/>
        </listOfProducts>
      </reaction>
      <reaction fast="false" id="R_GAPA" reversible="true" name="GAPA" fbc:upperFluxBound="cobra_default_ub" fbc:lowerFluxBound="cobra_default_lb">
        <listOfReactants>
          <speciesReference constant="true" species="M_NAD_c" stoichiometry="1"/>
          <speciesReference constant="true" species="M_PI_c" stoichiometry="1"/>
          <speciesReference constant="true" species="M_T3P1_c" stoichiometry="1"/>
        </listOfReactants>
        <listOfProducts>
          <speciesReference constant="true" species="M_13DPG_c" stoichiometry="1"/>
          <speciesReference constant="true" species="M_NADH_c" stoichiometry="1"/>
        </listOfProducts>
      </reaction>
      <reaction fast="false" id="R_PGK" reversible="true" name="PGK" fbc:upperFluxBound="cobra_default_ub" fbc:lowerFluxBound="cobra_default_lb">
        <listOfReactants>
          <speciesReference constant="true" species="M_13DPG_c" stoichiometry="1"/>
          <speciesReference constant="true" species="M_ADP_c" stoichiometry="1"/>
        </listOfReactants>
        <listOfProducts>
          <speciesReference constant="true" species="M_3PG_c" stoichiometry="1"/>
          <speciesReference constant="true" species="M_ATP_c" stoichiometry="1"/>
        </listOfProducts>
      </reaction>
      <reaction fast="false" id="R_GPMA" reversible="true" name="GPMA" fbc:upperFluxBound="cobra_default_ub" fbc:lowerFluxBound="cobra_default_lb">
        <listOfReactants>
          <speciesReference constant="true" species="M_3PG_c" stoichiometry="1"/>
        </listOfReactants>
        <listOfProducts>
          <speciesReference constant="true" species="M_2PG_c" stoichiometry="1"/>
        </listOfProducts>
      </reaction>
      <reaction fast="false" id="R_ENO" reversible="true" name="ENO" fbc:upperFluxBound="cobra_default_ub" fbc:lowerFluxBound="cobra_default_lb">
        <listOfReactants>
          <speciesReference constant="true" species="M_2PG_c" stoichiometry="1"/>
        </listOfReactants>
        <listOfProducts>
          <speciesReference constant="true" species="M_PEP_c" stoichiometry="1"/>
        </listOfProducts>
      </reaction>
      <reaction fast="false" id="R_PYKA" reversible="false" name="PYKA" fbc:upperFluxBound="cobra_default_ub" fbc:lowerFluxBound="cobra_0_bound">
        <listOfReactants>
          <speciesReference constant="true" species="M_ADP_c" stoichiometry="1"/>
          <speciesReference constant="true" species="M_PEP_c" stoichiometry="1"/>
        </listOfReactants>
        <listOfProducts>
          <speciesReference constant="true" species="M_ATP_c" stoichiometry="1"/>
          <speciesReference constant="true" species="M_PYR_c" stoichiometry="1"/>
        </listOfProducts>
      </reaction>
      <reaction fast="false" id="R_ACEEF" reversible="false" name="ACEEF" fbc:upperFluxBound="cobra_default_ub" fbc:lowerFluxBound="cobra_0_bound">
        <listOfReactants>
          <speciesReference constant="true" species="M_COA_c" stoichiometry="1"/>
          <speciesReference constant="true" species="M_NAD_c" stoichiometry="1"/>
          <speciesReference constant="true" species="M_PYR_c" stoichiometry="1"/>
        </listOfReactants>
        <listOfProducts>
          <speciesReference constant="true" species="M_ACCOA_c" stoichiometry="1"/>
          <speciesReference constant="true" species="M_CO2_c" stoichiometry="1"/>
          <speciesReference constant="true" species="M_NADH_c" stoichiometry="1"/>
        </listOfProducts>
      </reaction>
      <reaction fast="false" id="R_PCKA" reversible="false" name="PCKA" fbc:upperFluxBound="cobra_default_ub" fbc:lowerFluxBound="cobra_0_bound">
        <listOfReactants>
          <speciesReference constant="true" species="M_ATP_c" stoichiometry="1"/>
          <speciesReference constant="true" species="M_OA_c" stoichiometry="1"/>
        </listOfReactants>
        <listOfProducts>
          <speciesReference constant="true" species="M_ADP_c" stoichiometry="1"/>
          <speciesReference constant="true" species="M_CO2_c" stoichiometry="1"/>
          <speciesReference constant="true" species="M_PEP_c" stoichiometry="1"/>
        </listOfProducts>
      </reaction>
      <reaction fast="false" id="R_ZWF" reversible="true" name="ZWF" fbc:upperFluxBound="cobra_default_ub" fbc:lowerFluxBound="cobra_default_lb">
        <listOfReactants>
          <speciesReference constant="true" species="M_G6P_c" stoichiometry="1"/>
          <speciesReference constant="true" species="M_NADP_c" stoichiometry="1"/>
        </listOfReactants>
        <listOfProducts>
          <speciesReference constant="true" species="M_D6PGL_c" stoichiometry="1"/>
          <speciesReference constant="true" species="M_NADPH_c" stoichiometry="1"/>
        </listOfProducts>
      </reaction>
      <reaction fast="false" id="R_PGL" reversible="false" name="PGL" fbc:upperFluxBound="cobra_default_ub" fbc:lowerFluxBound="cobra_0_bound">
        <listOfReactants>
          <speciesReference constant="true" species="M_D6PGL_c" stoichiometry="1"/>
        </listOfReactants>
        <listOfProducts>
          <speciesReference constant="true" species="M_D6PGC_c" stoichiometry="1"/>
        </listOfProducts>
      </reaction>
      <reaction fast="false" id="R_GND" reversible="false" name="GND" fbc:upperFluxBound="cobra_default_ub" fbc:lowerFluxBound="cobra_0_bound">
        <listOfReactants>
          <speciesReference constant="true" species="M_D6PGC_c" stoichiometry="1"/>
          <speciesReference constant="true" species="M_NADP_c" stoichiometry="1"/>
        </listOfReactants>
        <listOfProducts>
          <speciesReference constant="true" species="M_CO2_c" stoichiometry="1"/>
          <speciesReference constant="true" species="M_NADPH_c" stoichiometry="1"/>
          <speciesReference constant="true" species="M_RL5P_c" stoichiometry="1"/>
        </listOfProducts>
      </reaction>
      <reaction fast="false" id="R_RPIA" reversible="true" name="RPIA" fbc:upperFluxBound="cobra_default_ub" fbc:lowerFluxBound="cobra_default_lb">
        <listOfReactants>
          <speciesReference constant="true" species="M_RL5P_c" stoichiometry="1"/>
        </listOfReactants>
        <listOfProducts>
          <speciesReference constant="true" species="M_R5P_c" stoichiometry="1"/>
        </listOfProducts>
      </reaction>
      <reaction fast="false" id="R_RPE" reversible="true" name="RPE" fbc:upperFluxBound="cobra_default_ub" fbc:lowerFluxBound="cobra_default_lb">
        <listOfReactants>
          <speciesReference constant="true" species="M_RL5P_c" stoichiometry="1"/>
        </listOfReactants>
        <listOfProducts>
          <speciesReference constant="true" species="M_X5P_c" stoichiometry="1"/>
        </listOfProducts>
      </reaction>
      <reaction fast="false" id="R_TALB" reversible="true" name="TALB" fbc:upperFluxBound="cobra_default_ub" fbc:lowerFluxBound="cobra_default_lb">
        <listOfReactants>
          <speciesReference constant="true" species="M_S7P_c" stoichiometry="1"/>
          <speciesReference constant="true" species="M_T3P1_c" stoichiometry="1"/>
        </listOfReactants>
        <listOfProducts>
          <speciesReference constant="true" species="M_E4P_c" stoichiometry="1"/>
          <speciesReference constant="true" species="M_F6P_c" stoichiometry="1"/>
        </listOfProducts>
      </reaction>
      <reaction fast="false" id="R_TKTA1" reversible="true" name="TKTA1" fbc:upperFluxBound="cobra_default_ub" fbc:lowerFluxBound="cobra_default_lb">
        <listOfReactants>
          <speciesReference constant="true" species="M_R5P_c" stoichiometry="1"/>
          <speciesReference constant="true" species="M_X5P_c" stoichiometry="1"/>
        </listOfReactants>
        <listOfProducts>
          <speciesReference constant="true" species="M_S7P_c" stoichiometry="1"/>
          <speciesReference constant="true" species="M_T3P1_c" stoichiometry="1"/>
        </listOfProducts>
      </reaction>
      <reaction fast="false" id="R_TKTA2" reversible="true" name="TKTA2" fbc:upperFluxBound="cobra_default_ub" fbc:lowerFluxBound="cobra_default_lb">
        <listOfReactants>
          <speciesReference constant="true" species="M_E4P_c" stoichiometry="1"/>
          <speciesReference constant="true" species="M_X5P_c" stoichiometry="1"/>
        </listOfReactants>
        <listOfProducts>
          <speciesReference constant="true" species="M_F6P_c" stoichiometry="1"/>
          <speciesReference constant="true" species="M_T3P1_c" stoichiometry="1"/>
        </listOfProducts>
      </reaction>
      <reaction fast="false" id="R_PFLAB" reversible="false" name="PFLAB" fbc:upperFluxBound="cobra_default_ub" fbc:lowerFluxBound="cobra_0_bound">
        <listOfReactants>
          <speciesReference constant="true" species="M_COA_c" stoichiometry="1"/>
          <speciesReference constant="true" species="M_PYR_c" stoichiometry="1"/>
        </listOfReactants>
        <listOfProducts>
          <speciesReference constant="true" species="M_ACCOA_c" stoichiometry="1"/>
          <speciesReference constant="true" species="M_FOR_c" stoichiometry="1"/>
        </listOfProducts>
      </reaction>
      <reaction fast="false" id="R_EDA" reversible="false" name="EDA" fbc:upperFluxBound="cobra_default_ub" fbc:lowerFluxBound="cobra_0_bound">
        <listOfReactants>
          <speciesReference constant="true" species="M_2KD6PG_c" stoichiometry="1"/>
        </listOfReactants>
        <listOfProducts>
          <speciesReference constant="true" species="M_PYR_c" stoichiometry="1"/>
          <speciesReference constant="true" species="M_T3P1_c" stoichiometry="1"/>
        </listOfProducts>
      </reaction>
      <reaction fast="false" id="R_CITEF" reversible="false" name="CITEF" fbc:upperFluxBound="cobra_default_ub" fbc:lowerFluxBound="cobra_0_bound">
        <listOfReactants>
          <speciesReference constant="true" species="M_CIT_c" stoichiometry="1"/>
        </listOfReactants>
        <listOfProducts>
          <speciesReference constant="true" species="M_AC_c" stoichiometry="1"/>
          <speciesReference constant="true" species="M_OA_c" stoichiometry="1"/>
        </listOfProducts>
      </reaction>
      <reaction fast="false" id="R_SUCAB" reversible="false" name="SUCAB" fbc:upperFluxBound="cobra_default_ub" fbc:lowerFluxBound="cobra_0_bound">
        <listOfReactants>
          <speciesReference constant="true" species="M_AKG_c" stoichiometry="1"/>
          <speciesReference constant="true" species="M_COA_c" stoichiometry="1"/>
          <speciesReference constant="true" species="M_NAD_c" stoichiometry="1"/>
        </listOfReactants>
        <listOfProducts>
          <speciesReference constant="true" species="M_CO2_c" stoichiometry="1"/>
          <speciesReference constant="true" species="M_NADH_c" stoichiometry="1"/>
          <speciesReference constant="true" species="M_SUCCOA_c" stoichiometry="1"/>
        </listOfProducts>
      </reaction>
      <reaction fast="false" id="R_SUCCD" reversible="true" name="SUCCD" fbc:upperFluxBound="cobra_default_ub" fbc:lowerFluxBound="cobra_default_lb">
        <listOfReactants>
          <speciesReference constant="true" species="M_ADP_c" stoichiometry="1"/>
          <speciesReference constant="true" species="M_PI_c" stoichiometry="1"/>
          <speciesReference constant="true" species="M_SUCCOA_c" stoichiometry="1"/>
        </listOfReactants>
        <listOfProducts>
          <speciesReference constant="true" species="M_ATP_c" stoichiometry="1"/>
          <speciesReference constant="true" species="M_COA_c" stoichiometry="1"/>
          <speciesReference constant="true" species="M_SUCC_c" stoichiometry="1"/>
        </listOfProducts>
      </reaction>
      <reaction fast="false" id="R_FRD1" reversible="false" name="FRD1" fbc:upperFluxBound="cobra_default_ub" fbc:lowerFluxBound="cobra_0_bound">
        <listOfReactants>
          <speciesReference constant="true" species="M_FADH_c" stoichiometry="1"/>
          <speciesReference constant="true" species="M_FUM_c" stoichiometry="1"/>
        </listOfReactants>
        <listOfProducts>
          <speciesReference constant="true" species="M_FAD_c" stoichiometry="1"/>
          <speciesReference constant="true" species="M_SUCC_c" stoichiometry="1"/>
        </listOfProducts>
      </reaction>
      <reaction fast="false" id="R_FUMC" reversible="true" name="FUMC" fbc:upperFluxBound="cobra_default_ub" fbc:lowerFluxBound="cobra_default_lb">
        <listOfReactants>
          <speciesReference constant="true" species="M_FUM_c" stoichiometry="1"/>
        </listOfReactants>
        <listOfProducts>
          <speciesReference constant="true" species="M_MAL_c" stoichiometry="1"/>
        </listOfProducts>
      </reaction>
      <reaction fast="false" id="R_MDH" reversible="true" name="MDH" fbc:upperFluxBound="cobra_default_ub" fbc:lowerFluxBound="cobra_default_lb">
        <listOfReactants>
          <speciesReference constant="true" species="M_MAL_c" stoichiometry="1"/>
          <speciesReference constant="true" species="M_NAD_c" stoichiometry="1"/>
        </listOfReactants>
        <listOfProducts>
          <speciesReference constant="true" species="M_NADH_c" stoichiometry="1"/>
          <speciesReference constant="true" species="M_OA_c" stoichiometry="1"/>
        </listOfProducts>
      </reaction>
      <reaction fast="false" id="R_SFCA" reversible="false" name="SFCA" fbc:upperFluxBound="cobra_default_ub" fbc:lowerFluxBound="cobra_0_bound">
        <listOfReactants>
          <speciesReference constant="true" species="M_MAL_c" stoichiometry="1"/>
          <speciesReference constant="true" species="M_NAD_c" stoichiometry="1"/>
        </listOfReactants>
        <listOfProducts>
          <speciesReference constant="true" species="M_CO2_c" stoichiometry="1"/>
          <speciesReference constant="true" species="M_NADH_c" stoichiometry="1"/>
          <speciesReference constant="true" species="M_PYR_c" stoichiometry="1"/>
        </listOfProducts>
      </reaction>
      <reaction fast="false" id="R_PPC" reversible="false" name="PPC" fbc:upperFluxBound="cobra_default_ub" fbc:lowerFluxBound="cobra_0_bound">
        <listOfReactants>
          <speciesReference constant="true" species="M_CO2_c" stoichiometry="1"/>
          <speciesReference constant="true" species="M_PEP_c" stoichiometry="1"/>
        </listOfReactants>
        <listOfProducts>
          <speciesReference constant="true" species="M_OA_c" stoichiometry="1"/>
          <speciesReference constant="true" species="M_PI_c" stoichiometry="1"/>
        </listOfProducts>
      </reaction>
      <reaction fast="false" id="R_PPA" reversible="false" name="PPA" fbc:upperFluxBound="cobra_default_ub" fbc:lowerFluxBound="cobra_0_bound">
        <listOfReactants>
          <speciesReference constant="true" species="M_PPI_c" stoichiometry="1"/>
        </listOfReactants>
        <listOfProducts>
          <speciesReference constant="true" species="M_PI_c" stoichiometry="2"/>
        </listOfProducts>
      </reaction>
      <reaction fast="false" id="R_PRSA" reversible="true" name="PRSA" fbc:upperFluxBound="cobra_default_ub" fbc:lowerFluxBound="cobra_default_lb">
        <listOfReactants>
          <speciesReference constant="true" species="M_ATP_c" stoichiometry="1"/>
          <speciesReference constant="true" species="M_R5P_c" stoichiometry="1"/>
        </listOfReactants>
        <listOfProducts>
          <speciesReference constant="true" species="M_AMP_c" stoichiometry="1"/>
          <speciesReference constant="true" species="M_PRPP_c" stoichiometry="1"/>
        </listOfProducts>
      </reaction>
      <reaction fast="false" id="R_PURF" reversible="false" name="PURF" fbc:upperFluxBound="cobra_default_ub" fbc:lowerFluxBound="cobra_0_bound">
        <listOfReactants>
          <speciesReference constant="true" species="M_GLN_c" stoichiometry="1"/>
          <speciesReference constant="true" species="M_PRPP_c" stoichiometry="1"/>
        </listOfReactants>
        <listOfProducts>
          <speciesReference constant="true" species="M_GLU_c" stoichiometry="1"/>
          <speciesReference constant="true" species="M_PPI_c" stoichiometry="1"/>
          <speciesReference constant="true" species="M_PRAM_c" stoichiometry="1"/>
        </listOfProducts>
      </reaction>
      <reaction fast="false" id="R_PURD" reversible="true" name="PURD" fbc:upperFluxBound="cobra_default_ub" fbc:lowerFluxBound="cobra_default_lb">
        <listOfReactants>
          <speciesReference constant="true" species="M_ATP_c" stoichiometry="1"/>
          <speciesReference constant="true" species="M_GLY_c" stoichiometry="1"/>
          <speciesReference constant="true" species="M_PRAM_c" stoichiometry="1"/>
        </listOfReactants>
        <listOfProducts>
          <speciesReference constant="true" species="M_ADP_c" stoichiometry="1"/>
          <speciesReference constant="true" species="M_GAR_c" stoichiometry="1"/>
          <speciesReference constant="true" species="M_PI_c" stoichiometry="1"/>
        </listOfProducts>
      </reaction>
      <reaction fast="false" id="R_PURN" reversible="false" name="PURN" fbc:upperFluxBound="cobra_default_ub" fbc:lowerFluxBound="cobra_0_bound">
        <listOfReactants>
          <speciesReference constant="true" species="M_FTHF_c" stoichiometry="1"/>
          <speciesReference constant="true" species="M_GAR_c" stoichiometry="1"/>
        </listOfReactants>
        <listOfProducts>
          <speciesReference constant="true" species="M_FGAR_c" stoichiometry="1"/>
          <speciesReference constant="true" species="M_THF_c" stoichiometry="1"/>
        </listOfProducts>
      </reaction>
      <reaction fast="false" id="R_PURL" reversible="false" name="PURL" fbc:upperFluxBound="cobra_default_ub" fbc:lowerFluxBound="cobra_0_bound">
        <listOfReactants>
          <speciesReference constant="true" species="M_ATP_c" stoichiometry="1"/>
          <speciesReference constant="true" species="M_FGAR_c" stoichiometry="1"/>
          <speciesReference constant="true" species="M_GLN_c" stoichiometry="1"/>
        </listOfReactants>
        <listOfProducts>
          <speciesReference constant="true" species="M_ADP_c" stoichiometry="1"/>
          <speciesReference constant="true" species="M_FGAM_c" stoichiometry="1"/>
          <speciesReference constant="true" species="M_GLU_c" stoichiometry="1"/>
          <speciesReference constant="true" species="M_PI_c" stoichiometry="1"/>
        </listOfProducts>
      </reaction>
      <reaction fast="false" id="R_PURM" reversible="false" name="PURM" fbc:upperFluxBound="cobra_default_ub" fbc:lowerFluxBound="cobra_0_bound">
        <listOfReactants>
          <speciesReference constant="true" species="M_ATP_c" stoichiometry="1"/>
          <speciesReference constant="true" species="M_FGAM_c" stoichiometry="1"/>
        </listOfReactants>
        <listOfProducts>
          <speciesReference constant="true" species="M_ADP_c" stoichiometry="1"/>
          <speciesReference constant="true" species="M_AIR_c" stoichiometry="1"/>
          <speciesReference constant="true" species="M_PI_c" stoichiometry="1"/>
        </listOfProducts>
      </reaction>
      <reaction fast="false" id="R_PURK" reversible="true" name="PURK" fbc:upperFluxBound="cobra_default_ub" fbc:lowerFluxBound="cobra_default_lb">
        <listOfReactants>
          <speciesReference constant="true" species="M_AIR_c" stoichiometry="1"/>
          <speciesReference constant="true" species="M_ATP_c" stoichiometry="1"/>
          <speciesReference constant="true" species="M_CO2_c" stoichiometry="1"/>
        </listOfReactants>
        <listOfProducts>
          <speciesReference constant="true" species="M_ADP_c" stoichiometry="1"/>
          <speciesReference constant="true" species="M_NCAIR_c" stoichiometry="1"/>
          <speciesReference constant="true" species="M_PI_c" stoichiometry="1"/>
        </listOfProducts>
      </reaction>
      <reaction fast="false" id="R_PURE" reversible="true" name="PURE" fbc:upperFluxBound="cobra_default_ub" fbc:lowerFluxBound="cobra_default_lb">
        <listOfReactants>
          <speciesReference constant="true" species="M_NCAIR_c" stoichiometry="1"/>
        </listOfReactants>
        <listOfProducts>
          <speciesReference constant="true" species="M_CAIR_c" stoichiometry="1"/>
        </listOfProducts>
      </reaction>
      <reaction fast="false" id="R_PURC" reversible="true" name="PURC" fbc:upperFluxBound="cobra_default_ub" fbc:lowerFluxBound="cobra_default_lb">
        <listOfReactants>
          <speciesReference constant="true" species="M_ASP_c" stoichiometry="1"/>
          <speciesReference constant="true" species="M_ATP_c" stoichiometry="1"/>
          <speciesReference constant="true" species="M_CAIR_c" stoichiometry="1"/>
        </listOfReactants>
        <listOfProducts>
          <speciesReference constant="true" species="M_ADP_c" stoichiometry="1"/>
          <speciesReference constant="true" species="M_PI_c" stoichiometry="1"/>
          <speciesReference constant="true" species="M_SAICAR_c" stoichiometry="1"/>
        </listOfProducts>
      </reaction>
      <reaction fast="false" id="R_PURB1" reversible="true" name="PURB1" fbc:upperFluxBound="cobra_default_ub" fbc:lowerFluxBound="cobra_default_lb">
        <listOfReactants>
          <speciesReference constant="true" species="M_SAICAR_c" stoichiometry="1"/>
        </listOfReactants>
        <listOfProducts>
          <speciesReference constant="true" species="M_AICAR_c" stoichiometry="1"/>
          <speciesReference constant="true" species="M_FUM_c" stoichiometry="1"/>
        </listOfProducts>
      </reaction>
      <reaction fast="false" id="R_PURH1" reversible="true" name="PURH1" fbc:upperFluxBound="cobra_default_ub" fbc:lowerFluxBound="cobra_default_lb">
        <listOfReactants>
          <speciesReference constant="true" species="M_AICAR_c" stoichiometry="1"/>
          <speciesReference constant="true" species="M_FTHF_c" stoichiometry="1"/>
        </listOfReactants>
        <listOfProducts>
          <speciesReference constant="true" species="M_PRFICA_c" stoichiometry="1"/>
          <speciesReference constant="true" species="M_THF_c" stoichiometry="1"/>
        </listOfProducts>
      </reaction>
      <reaction fast="false" id="R_PURH2" reversible="true" name="PURH2" fbc:upperFluxBound="cobra_default_ub" fbc:lowerFluxBound="cobra_default_lb">
        <listOfReactants>
          <speciesReference constant="true" species="M_PRFICA_c" stoichiometry="1"/>
        </listOfReactants>
        <listOfProducts>
          <speciesReference constant="true" species="M_IMP_c" stoichiometry="1"/>
        </listOfProducts>
      </reaction>
      <reaction fast="false" id="R_PURA" reversible="false" name="PURA" fbc:upperFluxBound="cobra_default_ub" fbc:lowerFluxBound="cobra_0_bound">
        <listOfReactants>
          <speciesReference constant="true" species="M_ASP_c" stoichiometry="1"/>
          <speciesReference constant="true" species="M_GTP_c" stoichiometry="1"/>
          <speciesReference constant="true" species="M_IMP_c" stoichiometry="1"/>
        </listOfReactants>
        <listOfProducts>
          <speciesReference constant="true" species="M_ASUC_c" stoichiometry="1"/>
          <speciesReference constant="true" species="M_GDP_c" stoichiometry="1"/>
          <speciesReference constant="true" species="M_PI_c" stoichiometry="1"/>
        </listOfProducts>
      </reaction>
      <reaction fast="false" id="R_PURB2" reversible="true" name="PURB2" fbc:upperFluxBound="cobra_default_ub" fbc:lowerFluxBound="cobra_default_lb">
        <listOfReactants>
          <speciesReference constant="true" species="M_ASUC_c" stoichiometry="1"/>
        </listOfReactants>
        <listOfProducts>
          <speciesReference constant="true" species="M_AMP_c" stoichiometry="1"/>
          <speciesReference constant="true" species="M_FUM_c" stoichiometry="1"/>
        </listOfProducts>
      </reaction>
      <reaction fast="false" id="R_GUAB" reversible="false" name="GUAB" fbc:upperFluxBound="cobra_default_ub" fbc:lowerFluxBound="cobra_0_bound">
        <listOfReactants>
          <speciesReference constant="true" species="M_IMP_c" stoichiometry="1"/>
          <speciesReference constant="true" species="M_NAD_c" stoichiometry="1"/>
        </listOfReactants>
        <listOfProducts>
          <speciesReference constant="true" species="M_NADH_c" stoichiometry="1"/>
          <speciesReference constant="true" species="M_XMP_c" stoichiometry="1"/>
        </listOfProducts>
      </reaction>
      <reaction fast="false" id="R_GUAA" reversible="false" name="GUAA" fbc:upperFluxBound="cobra_default_ub" fbc:lowerFluxBound="cobra_0_bound">
        <listOfReactants>
          <speciesReference constant="true" species="M_ATP_c" stoichiometry="1"/>
          <speciesReference constant="true" species="M_GLN_c" stoichiometry="1"/>
          <speciesReference constant="true" species="M_XMP_c" stoichiometry="1"/>
        </listOfReactants>
        <listOfProducts>
          <speciesReference constant="true" species="M_AMP_c" stoichiometry="1"/>
          <speciesReference constant="true" species="M_GLU_c" stoichiometry="1"/>
          <speciesReference constant="true" species="M_GMP_c" stoichiometry="1"/>
          <speciesReference constant="true" species="M_PPI_c" stoichiometry="1"/>
        </listOfProducts>
      </reaction>
      <reaction fast="false" id="R_PYRD" reversible="true" name="PYRD" fbc:upperFluxBound="cobra_default_ub" fbc:lowerFluxBound="cobra_default_lb">
        <listOfReactants>
          <speciesReference constant="true" species="M_DOROA_c" stoichiometry="1"/>
          <speciesReference constant="true" species="M_Q_c" stoichiometry="1"/>
        </listOfReactants>
        <listOfProducts>
          <speciesReference constant="true" species="M_OROA_c" stoichiometry="1"/>
          <speciesReference constant="true" species="M_QH2_c" stoichiometry="1"/>
        </listOfProducts>
      </reaction>
      <reaction fast="false" id="R_PYRE" reversible="true" name="PYRE" fbc:upperFluxBound="cobra_default_ub" fbc:lowerFluxBound="cobra_default_lb">
        <listOfReactants>
          <speciesReference constant="true" species="M_OROA_c" stoichiometry="1"/>
          <speciesReference constant="true" species="M_PRPP_c" stoichiometry="1"/>
        </listOfReactants>
        <listOfProducts>
          <speciesReference constant="true" species="M_OMP_c" stoichiometry="1"/>
          <speciesReference constant="true" species="M_PPI_c" stoichiometry="1"/>
        </listOfProducts>
      </reaction>
      <reaction fast="false" id="R_PYRF" reversible="false" name="PYRF" fbc:upperFluxBound="cobra_default_ub" fbc:lowerFluxBound="cobra_0_bound">
        <listOfReactants>
          <speciesReference constant="true" species="M_OMP_c" stoichiometry="1"/>
        </listOfReactants>
        <listOfProducts>
          <speciesReference constant="true" species="M_CO2_c" stoichiometry="1"/>
          <speciesReference constant="true" species="M_UMP_c" stoichiometry="1"/>
        </listOfProducts>
      </reaction>
      <reaction fast="false" id="R_PYRG" reversible="false" name="PYRG" fbc:upperFluxBound="cobra_default_ub" fbc:lowerFluxBound="cobra_0_bound">
        <listOfReactants>
          <speciesReference constant="true" species="M_ATP_c" stoichiometry="1"/>
          <speciesReference constant="true" species="M_GLN_c" stoichiometry="1"/>
          <speciesReference constant="true" species="M_UTP_c" stoichiometry="1"/>
        </listOfReactants>
        <listOfProducts>
          <speciesReference constant="true" species="M_ADP_c" stoichiometry="1"/>
          <speciesReference constant="true" species="M_CTP_c" stoichiometry="1"/>
          <speciesReference constant="true" species="M_GLU_c" stoichiometry="1"/>
          <speciesReference constant="true" species="M_PI_c" stoichiometry="1"/>
        </listOfProducts>
      </reaction>
      <reaction fast="false" id="R_PYRH" reversible="true" name="PYRH" fbc:upperFluxBound="cobra_default_ub" fbc:lowerFluxBound="cobra_default_lb">
        <listOfReactants>
          <speciesReference constant="true" species="M_ATP_c" stoichiometry="1"/>
          <speciesReference constant="true" species="M_UMP_c" stoichiometry="1"/>
        </listOfReactants>
        <listOfProducts>
          <speciesReference constant="true" species="M_ADP_c" stoichiometry="1"/>
          <speciesReference constant="true" species="M_UDP_c" stoichiometry="1"/>
        </listOfProducts>
      </reaction>
      <reaction fast="false" id="R_NDK1" reversible="true" name="NDK1" fbc:upperFluxBound="cobra_default_ub" fbc:lowerFluxBound="cobra_default_lb">
        <listOfReactants>
          <speciesReference constant="true" species="M_ATP_c" stoichiometry="1"/>
          <speciesReference constant="true" species="M_GDP_c" stoichiometry="1"/>
        </listOfReactants>
        <listOfProducts>
          <speciesReference constant="true" species="M_ADP_c" stoichiometry="1"/>
          <speciesReference constant="true" species="M_GTP_c" stoichiometry="1"/>
        </listOfProducts>
      </reaction>
      <reaction fast="false" id="R_NDK2" reversible="true" name="NDK2" fbc:upperFluxBound="cobra_default_ub" fbc:lowerFluxBound="cobra_default_lb">
        <listOfReactants>
          <speciesReference constant="true" species="M_ATP_c" stoichiometry="1"/>
          <speciesReference constant="true" species="M_UDP_c" stoichiometry="1"/>
        </listOfReactants>
        <listOfProducts>
          <speciesReference constant="true" species="M_ADP_c" stoichiometry="1"/>
          <speciesReference constant="true" species="M_UTP_c" stoichiometry="1"/>
        </listOfProducts>
      </reaction>
      <reaction fast="false" id="R_NDK3" reversible="true" name="NDK3" fbc:upperFluxBound="cobra_default_ub" fbc:lowerFluxBound="cobra_default_lb">
        <listOfReactants>
          <speciesReference constant="true" species="M_ATP_c" stoichiometry="1"/>
          <speciesReference constant="true" species="M_CDP_c" stoichiometry="1"/>
        </listOfReactants>
        <listOfProducts>
          <speciesReference constant="true" species="M_ADP_c" stoichiometry="1"/>
          <speciesReference constant="true" species="M_CTP_c" stoichiometry="1"/>
        </listOfProducts>
      </reaction>
      <reaction fast="false" id="R_NDK4" reversible="true" name="NDK4" fbc:upperFluxBound="cobra_default_ub" fbc:lowerFluxBound="cobra_default_lb">
        <listOfReactants>
          <speciesReference constant="true" species="M_ATP_c" stoichiometry="1"/>
          <speciesReference constant="true" species="M_DGDP_c" stoichiometry="1"/>
        </listOfReactants>
        <listOfProducts>
          <speciesReference constant="true" species="M_ADP_c" stoichiometry="1"/>
          <speciesReference constant="true" species="M_DGTP_c" stoichiometry="1"/>
        </listOfProducts>
      </reaction>
      <reaction fast="false" id="R_NDK5" reversible="true" name="NDK5" fbc:upperFluxBound="cobra_default_ub" fbc:lowerFluxBound="cobra_default_lb">
        <listOfReactants>
          <speciesReference constant="true" species="M_ATP_c" stoichiometry="1"/>
          <speciesReference constant="true" species="M_DUDP_c" stoichiometry="1"/>
        </listOfReactants>
        <listOfProducts>
          <speciesReference constant="true" species="M_ADP_c" stoichiometry="1"/>
          <speciesReference constant="true" species="M_DUTP_c" stoichiometry="1"/>
        </listOfProducts>
      </reaction>
      <reaction fast="false" id="R_NDK6" reversible="true" name="NDK6" fbc:upperFluxBound="cobra_default_ub" fbc:lowerFluxBound="cobra_default_lb">
        <listOfReactants>
          <speciesReference constant="true" species="M_ATP_c" stoichiometry="1"/>
          <speciesReference constant="true" species="M_DCDP_c" stoichiometry="1"/>
        </listOfReactants>
        <listOfProducts>
          <speciesReference constant="true" species="M_ADP_c" stoichiometry="1"/>
          <speciesReference constant="true" species="M_DCTP_c" stoichiometry="1"/>
        </listOfProducts>
      </reaction>
      <reaction fast="false" id="R_NDK7" reversible="true" name="NDK7" fbc:upperFluxBound="cobra_default_ub" fbc:lowerFluxBound="cobra_default_lb">
        <listOfReactants>
          <speciesReference constant="true" species="M_ATP_c" stoichiometry="1"/>
          <speciesReference constant="true" species="M_DADP_c" stoichiometry="1"/>
        </listOfReactants>
        <listOfProducts>
          <speciesReference constant="true" species="M_ADP_c" stoichiometry="1"/>
          <speciesReference constant="true" species="M_DATP_c" stoichiometry="1"/>
        </listOfProducts>
      </reaction>
      <reaction fast="false" id="R_NDK8" reversible="true" name="NDK8" fbc:upperFluxBound="cobra_default_ub" fbc:lowerFluxBound="cobra_default_lb">
        <listOfReactants>
          <speciesReference constant="true" species="M_ATP_c" stoichiometry="1"/>
          <speciesReference constant="true" species="M_DTDP_c" stoichiometry="1"/>
        </listOfReactants>
        <listOfProducts>
          <speciesReference constant="true" species="M_ADP_c" stoichiometry="1"/>
          <speciesReference constant="true" species="M_DTTP_c" stoichiometry="1"/>
        </listOfProducts>
      </reaction>
      <reaction fast="false" id="R_TMK1" reversible="true" name="TMK1" fbc:upperFluxBound="cobra_default_ub" fbc:lowerFluxBound="cobra_default_lb">
        <listOfReactants>
          <speciesReference constant="true" species="M_ATP_c" stoichiometry="1"/>
          <speciesReference constant="true" species="M_DTMP_c" stoichiometry="1"/>
        </listOfReactants>
        <listOfProducts>
          <speciesReference constant="true" species="M_ADP_c" stoichiometry="1"/>
          <speciesReference constant="true" species="M_DTDP_c" stoichiometry="1"/>
        </listOfProducts>
      </reaction>
      <reaction fast="false" id="R_TMK2" reversible="true" name="TMK2" fbc:upperFluxBound="cobra_default_ub" fbc:lowerFluxBound="cobra_default_lb">
        <listOfReactants>
          <speciesReference constant="true" species="M_ATP_c" stoichiometry="1"/>
          <speciesReference constant="true" species="M_DUMP_c" stoichiometry="1"/>
        </listOfReactants>
        <listOfProducts>
          <speciesReference constant="true" species="M_ADP_c" stoichiometry="1"/>
          <speciesReference constant="true" species="M_DUDP_c" stoichiometry="1"/>
        </listOfProducts>
      </reaction>
      <reaction fast="false" id="R_TDK1" reversible="false" name="TDK1" fbc:upperFluxBound="cobra_default_ub" fbc:lowerFluxBound="cobra_0_bound">
        <listOfReactants>
          <speciesReference constant="true" species="M_ATP_c" stoichiometry="1"/>
          <speciesReference constant="true" species="M_DT_c" stoichiometry="1"/>
        </listOfReactants>
        <listOfProducts>
          <speciesReference constant="true" species="M_ADP_c" stoichiometry="1"/>
          <speciesReference constant="true" species="M_DTMP_c" stoichiometry="1"/>
        </listOfProducts>
      </reaction>
      <reaction fast="false" id="R_TDK2" reversible="false" name="TDK2" fbc:upperFluxBound="cobra_default_ub" fbc:lowerFluxBound="cobra_0_bound">
        <listOfReactants>
          <speciesReference constant="true" species="M_ATP_c" stoichiometry="1"/>
          <speciesReference constant="true" species="M_DU_c" stoichiometry="1"/>
        </listOfReactants>
        <listOfProducts>
          <speciesReference constant="true" species="M_ADP_c" stoichiometry="1"/>
          <speciesReference constant="true" species="M_DUMP_c" stoichiometry="1"/>
        </listOfProducts>
      </reaction>
      <reaction fast="false" id="R_THYA" reversible="false" name="THYA" fbc:upperFluxBound="cobra_default_ub" fbc:lowerFluxBound="cobra_0_bound">
        <listOfReactants>
          <speciesReference constant="true" species="M_DUMP_c" stoichiometry="1"/>
          <speciesReference constant="true" species="M_METTHF_c" stoichiometry="1"/>
        </listOfReactants>
        <listOfProducts>
          <speciesReference constant="true" species="M_DHF_c" stoichiometry="1"/>
          <speciesReference constant="true" species="M_DTMP_c" stoichiometry="1"/>
        </listOfProducts>
      </reaction>
      <reaction fast="false" id="R_CDD1" reversible="false" name="CDD1" fbc:upperFluxBound="cobra_default_ub" fbc:lowerFluxBound="cobra_0_bound">
        <listOfReactants>
          <speciesReference constant="true" species="M_CYTD_c" stoichiometry="1"/>
        </listOfReactants>
        <listOfProducts>
          <speciesReference constant="true" species="M_NH3_c" stoichiometry="1"/>
          <speciesReference constant="true" species="M_URI_c" stoichiometry="1"/>
        </listOfProducts>
      </reaction>
      <reaction fast="false" id="R_CDD2" reversible="false" name="CDD2" fbc:upperFluxBound="cobra_default_ub" fbc:lowerFluxBound="cobra_0_bound">
        <listOfReactants>
          <speciesReference constant="true" species="M_DC_c" stoichiometry="1"/>
        </listOfReactants>
        <listOfProducts>
          <speciesReference constant="true" species="M_DU_c" stoichiometry="1"/>
          <speciesReference constant="true" species="M_NH3_c" stoichiometry="1"/>
        </listOfProducts>
      </reaction>
      <reaction fast="false" id="R_UPP" reversible="false" name="UPP" fbc:upperFluxBound="cobra_default_ub" fbc:lowerFluxBound="cobra_0_bound">
        <listOfReactants>
          <speciesReference constant="true" species="M_PRPP_c" stoichiometry="1"/>
          <speciesReference constant="true" species="M_URA_c" stoichiometry="1"/>
        </listOfReactants>
        <listOfProducts>
          <speciesReference constant="true" species="M_PPI_c" stoichiometry="1"/>
          <speciesReference constant="true" species="M_UMP_c" stoichiometry="1"/>
        </listOfProducts>
      </reaction>
      <reaction fast="false" id="R_UDK" reversible="false" name="UDK" fbc:upperFluxBound="cobra_default_ub" fbc:lowerFluxBound="cobra_0_bound">
        <listOfReactants>
          <speciesReference constant="true" species="M_GTP_c" stoichiometry="1"/>
          <speciesReference constant="true" species="M_URI_c" stoichiometry="1"/>
        </listOfReactants>
        <listOfProducts>
          <speciesReference constant="true" species="M_GDP_c" stoichiometry="1"/>
          <speciesReference constant="true" species="M_UMP_c" stoichiometry="1"/>
        </listOfProducts>
      </reaction>
      <reaction fast="false" id="R_UDP" reversible="true" name="UDP" fbc:upperFluxBound="cobra_default_ub" fbc:lowerFluxBound="cobra_default_lb">
        <listOfReactants>
          <speciesReference constant="true" species="M_PI_c" stoichiometry="1"/>
          <speciesReference constant="true" species="M_URI_c" stoichiometry="1"/>
        </listOfReactants>
        <listOfProducts>
          <speciesReference constant="true" species="M_R1P_c" stoichiometry="1"/>
          <speciesReference constant="true" species="M_URA_c" stoichiometry="1"/>
        </listOfProducts>
      </reaction>
      <reaction fast="false" id="R_NRDAB1" reversible="false" name="NRDAB1" fbc:upperFluxBound="cobra_default_ub" fbc:lowerFluxBound="cobra_0_bound">
        <listOfReactants>
          <speciesReference constant="true" species="M_CDP_c" stoichiometry="1"/>
          <speciesReference constant="true" species="M_RTHIO_c" stoichiometry="1"/>
        </listOfReactants>
        <listOfProducts>
          <speciesReference constant="true" species="M_DCDP_c" stoichiometry="1"/>
          <speciesReference constant="true" species="M_OTHIO_c" stoichiometry="1"/>
        </listOfProducts>
      </reaction>
      <reaction fast="false" id="R_NRDAB2" reversible="false" name="NRDAB2" fbc:upperFluxBound="cobra_default_ub" fbc:lowerFluxBound="cobra_0_bound">
        <listOfReactants>
          <speciesReference constant="true" species="M_RTHIO_c" stoichiometry="1"/>
          <speciesReference constant="true" species="M_UDP_c" stoichiometry="1"/>
        </listOfReactants>
        <listOfProducts>
          <speciesReference constant="true" species="M_DUDP_c" stoichiometry="1"/>
          <speciesReference constant="true" species="M_OTHIO_c" stoichiometry="1"/>
        </listOfProducts>
      </reaction>
      <reaction fast="false" id="R_NRDAB3" reversible="false" name="NRDAB3" fbc:upperFluxBound="cobra_default_ub" fbc:lowerFluxBound="cobra_0_bound">
        <listOfReactants>
          <speciesReference constant="true" species="M_ADP_c" stoichiometry="1"/>
          <speciesReference constant="true" species="M_RTHIO_c" stoichiometry="1"/>
        </listOfReactants>
        <listOfProducts>
          <speciesReference constant="true" species="M_DADP_c" stoichiometry="1"/>
          <speciesReference constant="true" species="M_OTHIO_c" stoichiometry="1"/>
        </listOfProducts>
      </reaction>
      <reaction fast="false" id="R_NRDAB4" reversible="false" name="NRDAB4" fbc:upperFluxBound="cobra_default_ub" fbc:lowerFluxBound="cobra_0_bound">
        <listOfReactants>
          <speciesReference constant="true" species="M_GDP_c" stoichiometry="1"/>
          <speciesReference constant="true" species="M_RTHIO_c" stoichiometry="1"/>
        </listOfReactants>
        <listOfProducts>
          <speciesReference constant="true" species="M_DGDP_c" stoichiometry="1"/>
          <speciesReference constant="true" species="M_OTHIO_c" stoichiometry="1"/>
        </listOfProducts>
      </reaction>
      <reaction fast="false" id="R_NRD1" reversible="false" name="NRD1" fbc:upperFluxBound="cobra_default_ub" fbc:lowerFluxBound="cobra_0_bound">
        <listOfReactants>
          <speciesReference constant="true" species="M_CTP_c" stoichiometry="1"/>
          <speciesReference constant="true" species="M_RTHIO_c" stoichiometry="1"/>
        </listOfReactants>
        <listOfProducts>
          <speciesReference constant="true" species="M_DCTP_c" stoichiometry="1"/>
          <speciesReference constant="true" species="M_OTHIO_c" stoichiometry="1"/>
        </listOfProducts>
      </reaction>
      <reaction fast="false" id="R_NRD2" reversible="false" name="NRD2" fbc:upperFluxBound="cobra_default_ub" fbc:lowerFluxBound="cobra_0_bound">
        <listOfReactants>
          <speciesReference constant="true" species="M_RTHIO_c" stoichiometry="1"/>
          <speciesReference constant="true" species="M_UTP_c" stoichiometry="1"/>
        </listOfReactants>
        <listOfProducts>
          <speciesReference constant="true" species="M_DUTP_c" stoichiometry="1"/>
          <speciesReference constant="true" species="M_OTHIO_c" stoichiometry="1"/>
        </listOfProducts>
      </reaction>
      <reaction fast="false" id="R_NRD3" reversible="false" name="NRD3" fbc:upperFluxBound="cobra_default_ub" fbc:lowerFluxBound="cobra_0_bound">
        <listOfReactants>
          <speciesReference constant="true" species="M_ATP_c" stoichiometry="1"/>
          <speciesReference constant="true" species="M_RTHIO_c" stoichiometry="1"/>
        </listOfReactants>
        <listOfProducts>
          <speciesReference constant="true" species="M_DATP_c" stoichiometry="1"/>
          <speciesReference constant="true" species="M_OTHIO_c" stoichiometry="1"/>
        </listOfProducts>
      </reaction>
      <reaction fast="false" id="R_NRD4" reversible="false" name="NRD4" fbc:upperFluxBound="cobra_default_ub" fbc:lowerFluxBound="cobra_0_bound">
        <listOfReactants>
          <speciesReference constant="true" species="M_GTP_c" stoichiometry="1"/>
          <speciesReference constant="true" species="M_RTHIO_c" stoichiometry="1"/>
        </listOfReactants>
        <listOfProducts>
          <speciesReference constant="true" species="M_DGTP_c" stoichiometry="1"/>
          <speciesReference constant="true" species="M_OTHIO_c" stoichiometry="1"/>
        </listOfProducts>
      </reaction>
      <reaction fast="false" id="R_DCD" reversible="false" name="DCD" fbc:upperFluxBound="cobra_default_ub" fbc:lowerFluxBound="cobra_0_bound">
        <listOfReactants>
          <speciesReference constant="true" species="M_DCTP_c" stoichiometry="1"/>
        </listOfReactants>
        <listOfProducts>
          <speciesReference constant="true" species="M_DUTP_c" stoichiometry="1"/>
          <speciesReference constant="true" species="M_NH3_c" stoichiometry="1"/>
        </listOfProducts>
      </reaction>
      <reaction fast="false" id="R_DUT" reversible="false" name="DUT" fbc:upperFluxBound="cobra_default_ub" fbc:lowerFluxBound="cobra_0_bound">
        <listOfReactants>
          <speciesReference constant="true" species="M_DUTP_c" stoichiometry="1"/>
        </listOfReactants>
        <listOfProducts>
          <speciesReference constant="true" species="M_DUMP_c" stoichiometry="1"/>
          <speciesReference constant="true" species="M_PPI_c" stoichiometry="1"/>
        </listOfProducts>
      </reaction>
      <reaction fast="false" id="R_ADK1" reversible="true" name="ADK1" fbc:upperFluxBound="cobra_default_ub" fbc:lowerFluxBound="cobra_default_lb">
        <listOfReactants>
          <speciesReference constant="true" species="M_AMP_c" stoichiometry="1"/>
          <speciesReference constant="true" species="M_ATP_c" stoichiometry="1"/>
        </listOfReactants>
        <listOfProducts>
          <speciesReference constant="true" species="M_ADP_c" stoichiometry="2"/>
        </listOfProducts>
      </reaction>
      <reaction fast="false" id="R_ADK2" reversible="true" name="ADK2" fbc:upperFluxBound="cobra_default_ub" fbc:lowerFluxBound="cobra_default_lb">
        <listOfReactants>
          <speciesReference constant="true" species="M_ATP_c" stoichiometry="1"/>
          <speciesReference constant="true" species="M_DAMP_c" stoichiometry="1"/>
        </listOfReactants>
        <listOfProducts>
          <speciesReference constant="true" species="M_ADP_c" stoichiometry="1"/>
          <speciesReference constant="true" species="M_DADP_c" stoichiometry="1"/>
        </listOfProducts>
      </reaction>
      <reaction fast="false" id="R_GMK1" reversible="true" name="GMK1" fbc:upperFluxBound="cobra_default_ub" fbc:lowerFluxBound="cobra_default_lb">
        <listOfReactants>
          <speciesReference constant="true" species="M_ATP_c" stoichiometry="1"/>
          <speciesReference constant="true" species="M_GMP_c" stoichiometry="1"/>
        </listOfReactants>
        <listOfProducts>
          <speciesReference constant="true" species="M_ADP_c" stoichiometry="1"/>
          <speciesReference constant="true" species="M_GDP_c" stoichiometry="1"/>
        </listOfProducts>
      </reaction>
      <reaction fast="false" id="R_GMK2" reversible="true" name="GMK2" fbc:upperFluxBound="cobra_default_ub" fbc:lowerFluxBound="cobra_default_lb">
        <listOfReactants>
          <speciesReference constant="true" species="M_ATP_c" stoichiometry="1"/>
          <speciesReference constant="true" species="M_DGMP_c" stoichiometry="1"/>
        </listOfReactants>
        <listOfProducts>
          <speciesReference constant="true" species="M_ADP_c" stoichiometry="1"/>
          <speciesReference constant="true" species="M_DGDP_c" stoichiometry="1"/>
        </listOfProducts>
      </reaction>
      <reaction fast="false" id="R_APT" reversible="false" name="APT" fbc:upperFluxBound="cobra_default_ub" fbc:lowerFluxBound="cobra_0_bound">
        <listOfReactants>
          <speciesReference constant="true" species="M_AD_c" stoichiometry="1"/>
          <speciesReference constant="true" species="M_PRPP_c" stoichiometry="1"/>
        </listOfReactants>
        <listOfProducts>
          <speciesReference constant="true" species="M_AMP_c" stoichiometry="1"/>
          <speciesReference constant="true" species="M_PPI_c" stoichiometry="1"/>
        </listOfProducts>
      </reaction>
      <reaction fast="false" id="R_CMKA1" reversible="true" name="CMKA1" fbc:upperFluxBound="cobra_default_ub" fbc:lowerFluxBound="cobra_default_lb">
        <listOfReactants>
          <speciesReference constant="true" species="M_ATP_c" stoichiometry="1"/>
          <speciesReference constant="true" species="M_DCMP_c" stoichiometry="1"/>
        </listOfReactants>
        <listOfProducts>
          <speciesReference constant="true" species="M_ADP_c" stoichiometry="1"/>
          <speciesReference constant="true" species="M_DCDP_c" stoichiometry="1"/>
        </listOfProducts>
      </reaction>
      <reaction fast="false" id="R_CMKA2" reversible="true" name="CMKA2" fbc:upperFluxBound="cobra_default_ub" fbc:lowerFluxBound="cobra_default_lb">
        <listOfReactants>
          <speciesReference constant="true" species="M_ATP_c" stoichiometry="1"/>
          <speciesReference constant="true" species="M_CMP_c" stoichiometry="1"/>
        </listOfReactants>
        <listOfProducts>
          <speciesReference constant="true" species="M_ADP_c" stoichiometry="1"/>
          <speciesReference constant="true" species="M_CDP_c" stoichiometry="1"/>
        </listOfProducts>
      </reaction>
      <reaction fast="false" id="R_CMKA3" reversible="true" name="CMKA3" fbc:upperFluxBound="cobra_default_ub" fbc:lowerFluxBound="cobra_default_lb">
        <listOfReactants>
          <speciesReference constant="true" species="M_ATP_c" stoichiometry="1"/>
          <speciesReference constant="true" species="M_UMP_c" stoichiometry="1"/>
        </listOfReactants>
        <listOfProducts>
          <speciesReference constant="true" species="M_ADP_c" stoichiometry="1"/>
          <speciesReference constant="true" species="M_UDP_c" stoichiometry="1"/>
        </listOfProducts>
      </reaction>
      <reaction fast="false" id="R_CMKB1" reversible="true" name="CMKB1" fbc:upperFluxBound="cobra_default_ub" fbc:lowerFluxBound="cobra_default_lb">
        <listOfReactants>
          <speciesReference constant="true" species="M_ATP_c" stoichiometry="1"/>
          <speciesReference constant="true" species="M_DCMP_c" stoichiometry="1"/>
        </listOfReactants>
        <listOfProducts>
          <speciesReference constant="true" species="M_ADP_c" stoichiometry="1"/>
          <speciesReference constant="true" species="M_DCDP_c" stoichiometry="1"/>
        </listOfProducts>
      </reaction>
      <reaction fast="false" id="R_CMKB2" reversible="true" name="CMKB2" fbc:upperFluxBound="cobra_default_ub" fbc:lowerFluxBound="cobra_default_lb">
        <listOfReactants>
          <speciesReference constant="true" species="M_ATP_c" stoichiometry="1"/>
          <speciesReference constant="true" species="M_CMP_c" stoichiometry="1"/>
        </listOfReactants>
        <listOfProducts>
          <speciesReference constant="true" species="M_ADP_c" stoichiometry="1"/>
          <speciesReference constant="true" species="M_CDP_c" stoichiometry="1"/>
        </listOfProducts>
      </reaction>
      <reaction fast="false" id="R_CMKB3" reversible="true" name="CMKB3" fbc:upperFluxBound="cobra_default_ub" fbc:lowerFluxBound="cobra_default_lb">
        <listOfReactants>
          <speciesReference constant="true" species="M_ATP_c" stoichiometry="1"/>
          <speciesReference constant="true" species="M_UMP_c" stoichiometry="1"/>
        </listOfReactants>
        <listOfProducts>
          <speciesReference constant="true" species="M_ADP_c" stoichiometry="1"/>
          <speciesReference constant="true" species="M_UDP_c" stoichiometry="1"/>
        </listOfProducts>
      </reaction>
      <reaction fast="false" id="R_GPT1" reversible="false" name="GPT1" fbc:upperFluxBound="cobra_default_ub" fbc:lowerFluxBound="cobra_0_bound">
        <listOfReactants>
          <speciesReference constant="true" species="M_PRPP_c" stoichiometry="1"/>
          <speciesReference constant="true" species="M_XAN_c" stoichiometry="1"/>
        </listOfReactants>
        <listOfProducts>
          <speciesReference constant="true" species="M_PPI_c" stoichiometry="1"/>
          <speciesReference constant="true" species="M_XMP_c" stoichiometry="1"/>
        </listOfProducts>
      </reaction>
      <reaction fast="false" id="R_GPT2" reversible="false" name="GPT2" fbc:upperFluxBound="cobra_default_ub" fbc:lowerFluxBound="cobra_0_bound">
        <listOfReactants>
          <speciesReference constant="true" species="M_HYXN_c" stoichiometry="1"/>
          <speciesReference constant="true" species="M_PRPP_c" stoichiometry="1"/>
        </listOfReactants>
        <listOfProducts>
          <speciesReference constant="true" species="M_IMP_c" stoichiometry="1"/>
          <speciesReference constant="true" species="M_PPI_c" stoichiometry="1"/>
        </listOfProducts>
      </reaction>
      <reaction fast="false" id="R_GPT3" reversible="false" name="GPT3" fbc:upperFluxBound="cobra_default_ub" fbc:lowerFluxBound="cobra_0_bound">
        <listOfReactants>
          <speciesReference constant="true" species="M_GN_c" stoichiometry="1"/>
          <speciesReference constant="true" species="M_PRPP_c" stoichiometry="1"/>
        </listOfReactants>
        <listOfProducts>
          <speciesReference constant="true" species="M_GMP_c" stoichiometry="1"/>
          <speciesReference constant="true" species="M_PPI_c" stoichiometry="1"/>
        </listOfProducts>
      </reaction>
      <reaction fast="false" id="R_HPT1" reversible="false" name="HPT1" fbc:upperFluxBound="cobra_default_ub" fbc:lowerFluxBound="cobra_0_bound">
        <listOfReactants>
          <speciesReference constant="true" species="M_HYXN_c" stoichiometry="1"/>
          <speciesReference constant="true" species="M_PRPP_c" stoichiometry="1"/>
        </listOfReactants>
        <listOfProducts>
          <speciesReference constant="true" species="M_IMP_c" stoichiometry="1"/>
          <speciesReference constant="true" species="M_PPI_c" stoichiometry="1"/>
        </listOfProducts>
      </reaction>
      <reaction fast="false" id="R_HPT2" reversible="false" name="HPT2" fbc:upperFluxBound="cobra_default_ub" fbc:lowerFluxBound="cobra_0_bound">
        <listOfReactants>
          <speciesReference constant="true" species="M_GN_c" stoichiometry="1"/>
          <speciesReference constant="true" species="M_PRPP_c" stoichiometry="1"/>
        </listOfReactants>
        <listOfProducts>
          <speciesReference constant="true" species="M_GMP_c" stoichiometry="1"/>
          <speciesReference constant="true" species="M_PPI_c" stoichiometry="1"/>
        </listOfProducts>
      </reaction>
      <reaction fast="false" id="R_DEOD1" reversible="true" name="DEOD1" fbc:upperFluxBound="cobra_default_ub" fbc:lowerFluxBound="cobra_default_lb">
        <listOfReactants>
          <speciesReference constant="true" species="M_DIN_c" stoichiometry="1"/>
          <speciesReference constant="true" species="M_PI_c" stoichiometry="1"/>
        </listOfReactants>
        <listOfProducts>
          <speciesReference constant="true" species="M_DR1P_c" stoichiometry="1"/>
          <speciesReference constant="true" species="M_HYXN_c" stoichiometry="1"/>
        </listOfProducts>
      </reaction>
      <reaction fast="false" id="R_DEOD2" reversible="true" name="DEOD2" fbc:upperFluxBound="cobra_default_ub" fbc:lowerFluxBound="cobra_default_lb">
        <listOfReactants>
          <speciesReference constant="true" species="M_DA_c" stoichiometry="1"/>
          <speciesReference constant="true" species="M_PI_c" stoichiometry="1"/>
        </listOfReactants>
        <listOfProducts>
          <speciesReference constant="true" species="M_AD_c" stoichiometry="1"/>
          <speciesReference constant="true" species="M_DR1P_c" stoichiometry="1"/>
        </listOfProducts>
      </reaction>
      <reaction fast="false" id="R_DEOD3" reversible="true" name="DEOD3" fbc:upperFluxBound="cobra_default_ub" fbc:lowerFluxBound="cobra_default_lb">
        <listOfReactants>
          <speciesReference constant="true" species="M_DG_c" stoichiometry="1"/>
          <speciesReference constant="true" species="M_PI_c" stoichiometry="1"/>
        </listOfReactants>
        <listOfProducts>
          <speciesReference constant="true" species="M_DR1P_c" stoichiometry="1"/>
          <speciesReference constant="true" species="M_GN_c" stoichiometry="1"/>
        </listOfProducts>
      </reaction>
      <reaction fast="false" id="R_DEOD4" reversible="true" name="DEOD4" fbc:upperFluxBound="cobra_default_ub" fbc:lowerFluxBound="cobra_default_lb">
        <listOfReactants>
          <speciesReference constant="true" species="M_HYXN_c" stoichiometry="1"/>
          <speciesReference constant="true" species="M_R1P_c" stoichiometry="1"/>
        </listOfReactants>
        <listOfProducts>
          <speciesReference constant="true" species="M_INS_c" stoichiometry="1"/>
          <speciesReference constant="true" species="M_PI_c" stoichiometry="1"/>
        </listOfProducts>
      </reaction>
      <reaction fast="false" id="R_DEOD5" reversible="true" name="DEOD5" fbc:upperFluxBound="cobra_default_ub" fbc:lowerFluxBound="cobra_default_lb">
        <listOfReactants>
          <speciesReference constant="true" species="M_AD_c" stoichiometry="1"/>
          <speciesReference constant="true" species="M_R1P_c" stoichiometry="1"/>
        </listOfReactants>
        <listOfProducts>
          <speciesReference constant="true" species="M_ADN_c" stoichiometry="1"/>
          <speciesReference constant="true" species="M_PI_c" stoichiometry="1"/>
        </listOfProducts>
      </reaction>
      <reaction fast="false" id="R_DEOD6" reversible="true" name="DEOD6" fbc:upperFluxBound="cobra_default_ub" fbc:lowerFluxBound="cobra_default_lb">
        <listOfReactants>
          <speciesReference constant="true" species="M_GN_c" stoichiometry="1"/>
          <speciesReference constant="true" species="M_R1P_c" stoichiometry="1"/>
        </listOfReactants>
        <listOfProducts>
          <speciesReference constant="true" species="M_GSN_c" stoichiometry="1"/>
          <speciesReference constant="true" species="M_PI_c" stoichiometry="1"/>
        </listOfProducts>
      </reaction>
      <reaction fast="false" id="R_DEOD7" reversible="true" name="DEOD7" fbc:upperFluxBound="cobra_default_ub" fbc:lowerFluxBound="cobra_default_lb">
        <listOfReactants>
          <speciesReference constant="true" species="M_R1P_c" stoichiometry="1"/>
          <speciesReference constant="true" species="M_XAN_c" stoichiometry="1"/>
        </listOfReactants>
        <listOfProducts>
          <speciesReference constant="true" species="M_PI_c" stoichiometry="1"/>
          <speciesReference constant="true" species="M_XTSN_c" stoichiometry="1"/>
        </listOfProducts>
      </reaction>
      <reaction fast="false" id="R_DEOD8" reversible="true" name="DEOD8" fbc:upperFluxBound="cobra_default_ub" fbc:lowerFluxBound="cobra_default_lb">
        <listOfReactants>
          <speciesReference constant="true" species="M_DU_c" stoichiometry="1"/>
          <speciesReference constant="true" species="M_PI_c" stoichiometry="1"/>
        </listOfReactants>
        <listOfProducts>
          <speciesReference constant="true" species="M_DR1P_c" stoichiometry="1"/>
          <speciesReference constant="true" species="M_URA_c" stoichiometry="1"/>
        </listOfProducts>
      </reaction>
      <reaction fast="false" id="R_USHA1" reversible="false" name="USHA1" fbc:upperFluxBound="cobra_default_ub" fbc:lowerFluxBound="cobra_0_bound">
        <listOfReactants>
          <speciesReference constant="true" species="M_DUMP_c" stoichiometry="1"/>
        </listOfReactants>
        <listOfProducts>
          <speciesReference constant="true" species="M_DU_c" stoichiometry="1"/>
          <speciesReference constant="true" species="M_PI_c" stoichiometry="1"/>
        </listOfProducts>
      </reaction>
      <reaction fast="false" id="R_USHA2" reversible="false" name="USHA2" fbc:upperFluxBound="cobra_default_ub" fbc:lowerFluxBound="cobra_0_bound">
        <listOfReactants>
          <speciesReference constant="true" species="M_DTMP_c" stoichiometry="1"/>
        </listOfReactants>
        <listOfProducts>
          <speciesReference constant="true" species="M_DT_c" stoichiometry="1"/>
          <speciesReference constant="true" species="M_PI_c" stoichiometry="1"/>
        </listOfProducts>
      </reaction>
      <reaction fast="false" id="R_USHA3" reversible="false" name="USHA3" fbc:upperFluxBound="cobra_default_ub" fbc:lowerFluxBound="cobra_0_bound">
        <listOfReactants>
          <speciesReference constant="true" species="M_DAMP_c" stoichiometry="1"/>
        </listOfReactants>
        <listOfProducts>
          <speciesReference constant="true" species="M_DA_c" stoichiometry="1"/>
          <speciesReference constant="true" species="M_PI_c" stoichiometry="1"/>
        </listOfProducts>
      </reaction>
      <reaction fast="false" id="R_USHA4" reversible="false" name="USHA4" fbc:upperFluxBound="cobra_default_ub" fbc:lowerFluxBound="cobra_0_bound">
        <listOfReactants>
          <speciesReference constant="true" species="M_DGMP_c" stoichiometry="1"/>
        </listOfReactants>
        <listOfProducts>
          <speciesReference constant="true" species="M_DG_c" stoichiometry="1"/>
          <speciesReference constant="true" species="M_PI_c" stoichiometry="1"/>
        </listOfProducts>
      </reaction>
      <reaction fast="false" id="R_USHA5" reversible="false" name="USHA5" fbc:upperFluxBound="cobra_default_ub" fbc:lowerFluxBound="cobra_0_bound">
        <listOfReactants>
          <speciesReference constant="true" species="M_DCMP_c" stoichiometry="1"/>
        </listOfReactants>
        <listOfProducts>
          <speciesReference constant="true" species="M_DC_c" stoichiometry="1"/>
          <speciesReference constant="true" species="M_PI_c" stoichiometry="1"/>
        </listOfProducts>
      </reaction>
      <reaction fast="false" id="R_USHA6" reversible="false" name="USHA6" fbc:upperFluxBound="cobra_default_ub" fbc:lowerFluxBound="cobra_0_bound">
        <listOfReactants>
          <speciesReference constant="true" species="M_CMP_c" stoichiometry="1"/>
        </listOfReactants>
        <listOfProducts>
          <speciesReference constant="true" species="M_CYTD_c" stoichiometry="1"/>
          <speciesReference constant="true" species="M_PI_c" stoichiometry="1"/>
        </listOfProducts>
      </reaction>
      <reaction fast="false" id="R_USHA7" reversible="false" name="USHA7" fbc:upperFluxBound="cobra_default_ub" fbc:lowerFluxBound="cobra_0_bound">
        <listOfReactants>
          <speciesReference constant="true" species="M_AMP_c" stoichiometry="1"/>
        </listOfReactants>
        <listOfProducts>
          <speciesReference constant="true" species="M_ADN_c" stoichiometry="1"/>
          <speciesReference constant="true" species="M_PI_c" stoichiometry="1"/>
        </listOfProducts>
      </reaction>
      <reaction fast="false" id="R_USHA8" reversible="false" name="USHA8" fbc:upperFluxBound="cobra_default_ub" fbc:lowerFluxBound="cobra_0_bound">
        <listOfReactants>
          <speciesReference constant="true" species="M_GMP_c" stoichiometry="1"/>
        </listOfReactants>
        <listOfProducts>
          <speciesReference constant="true" species="M_GSN_c" stoichiometry="1"/>
          <speciesReference constant="true" species="M_PI_c" stoichiometry="1"/>
        </listOfProducts>
      </reaction>
      <reaction fast="false" id="R_USHA9" reversible="false" name="USHA9" fbc:upperFluxBound="cobra_default_ub" fbc:lowerFluxBound="cobra_0_bound">
        <listOfReactants>
          <speciesReference constant="true" species="M_IMP_c" stoichiometry="1"/>
        </listOfReactants>
        <listOfProducts>
          <speciesReference constant="true" species="M_INS_c" stoichiometry="1"/>
          <speciesReference constant="true" species="M_PI_c" stoichiometry="1"/>
        </listOfProducts>
      </reaction>
      <reaction fast="false" id="R_USHA10" reversible="false" name="USHA10" fbc:upperFluxBound="cobra_default_ub" fbc:lowerFluxBound="cobra_0_bound">
        <listOfReactants>
          <speciesReference constant="true" species="M_XMP_c" stoichiometry="1"/>
        </listOfReactants>
        <listOfProducts>
          <speciesReference constant="true" species="M_PI_c" stoichiometry="1"/>
          <speciesReference constant="true" species="M_XTSN_c" stoichiometry="1"/>
        </listOfProducts>
      </reaction>
      <reaction fast="false" id="R_USHA11" reversible="false" name="USHA11" fbc:upperFluxBound="cobra_default_ub" fbc:lowerFluxBound="cobra_0_bound">
        <listOfReactants>
          <speciesReference constant="true" species="M_UMP_c" stoichiometry="1"/>
        </listOfReactants>
        <listOfProducts>
          <speciesReference constant="true" species="M_PI_c" stoichiometry="1"/>
          <speciesReference constant="true" species="M_URI_c" stoichiometry="1"/>
        </listOfProducts>
      </reaction>
      <reaction fast="false" id="R_TRXB" reversible="false" name="TRXB" fbc:upperFluxBound="cobra_default_ub" fbc:lowerFluxBound="cobra_0_bound">
        <listOfReactants>
          <speciesReference constant="true" species="M_NADPH_c" stoichiometry="1"/>
          <speciesReference constant="true" species="M_OTHIO_c" stoichiometry="1"/>
        </listOfReactants>
        <listOfProducts>
          <speciesReference constant="true" species="M_NADP_c" stoichiometry="1"/>
          <speciesReference constant="true" species="M_RTHIO_c" stoichiometry="1"/>
        </listOfProducts>
      </reaction>
      <reaction fast="false" id="R_BIOF" reversible="true" name="BIOF" fbc:upperFluxBound="cobra_default_ub" fbc:lowerFluxBound="cobra_default_lb">
        <listOfReactants>
          <speciesReference constant="true" species="M_ALA_c" stoichiometry="1"/>
          <speciesReference constant="true" species="M_CHCOA_c" stoichiometry="1"/>
        </listOfReactants>
        <listOfProducts>
          <speciesReference constant="true" species="M_AONA_c" stoichiometry="1"/>
          <speciesReference constant="true" species="M_CO2_c" stoichiometry="1"/>
          <speciesReference constant="true" species="M_COA_c" stoichiometry="1"/>
        </listOfProducts>
      </reaction>
      <reaction fast="false" id="R_BIOA" reversible="true" name="BIOA" fbc:upperFluxBound="cobra_default_ub" fbc:lowerFluxBound="cobra_default_lb">
        <listOfReactants>
          <speciesReference constant="true" species="M_AONA_c" stoichiometry="1"/>
          <speciesReference constant="true" species="M_SAM_c" stoichiometry="1"/>
        </listOfReactants>
        <listOfProducts>
          <speciesReference constant="true" species="M_DANNA_c" stoichiometry="1"/>
          <speciesReference constant="true" species="M_SAMOB_c" stoichiometry="1"/>
        </listOfProducts>
      </reaction>
      <reaction fast="false" id="R_BIOD" reversible="true" name="BIOD" fbc:upperFluxBound="cobra_default_ub" fbc:lowerFluxBound="cobra_default_lb">
        <listOfReactants>
          <speciesReference constant="true" species="M_ATP_c" stoichiometry="1"/>
          <speciesReference constant="true" species="M_CO2_c" stoichiometry="1"/>
          <speciesReference constant="true" species="M_DANNA_c" stoichiometry="1"/>
        </listOfReactants>
        <listOfProducts>
          <speciesReference constant="true" species="M_ADP_c" stoichiometry="1"/>
          <speciesReference constant="true" species="M_DTB_c" stoichiometry="1"/>
          <speciesReference constant="true" species="M_PI_c" stoichiometry="1"/>
        </listOfProducts>
      </reaction>
      <reaction fast="false" id="R_BIOB" reversible="false" name="BIOB" fbc:upperFluxBound="cobra_default_ub" fbc:lowerFluxBound="cobra_0_bound">
        <listOfReactants>
          <speciesReference constant="true" species="M_DTB_c" stoichiometry="1"/>
          <speciesReference constant="true" species="M_NADPH_c" stoichiometry="2"/>
          <speciesReference constant="true" species="M_SAM_c" stoichiometry="2"/>
        </listOfReactants>
        <listOfProducts>
          <speciesReference constant="true" species="M_BT_c" stoichiometry="1"/>
          <speciesReference constant="true" species="M_DA_c" stoichiometry="2"/>
          <speciesReference constant="true" species="M_MET_c" stoichiometry="2"/>
          <speciesReference constant="true" species="M_NADP_c" stoichiometry="2"/>
        </listOfProducts>
      </reaction>
      <reaction fast="false" id="R_FOLE" reversible="false" name="FOLE" fbc:upperFluxBound="cobra_default_ub" fbc:lowerFluxBound="cobra_0_bound">
        <listOfReactants>
          <speciesReference constant="true" species="M_GTP_c" stoichiometry="1"/>
        </listOfReactants>
        <listOfProducts>
          <speciesReference constant="true" species="M_AHTD_c" stoichiometry="1"/>
          <speciesReference constant="true" species="M_FOR_c" stoichiometry="1"/>
        </listOfProducts>
      </reaction>
      <reaction fast="false" id="R_DNTPH" reversible="false" name="DNTPH" fbc:upperFluxBound="cobra_default_ub" fbc:lowerFluxBound="cobra_0_bound">
        <listOfReactants>
          <speciesReference constant="true" species="M_AHTD_c" stoichiometry="1"/>
        </listOfReactants>
        <listOfProducts>
          <speciesReference constant="true" species="M_DHPP_c" stoichiometry="1"/>
          <speciesReference constant="true" species="M_PPI_c" stoichiometry="1"/>
        </listOfProducts>
      </reaction>
      <reaction fast="false" id="R_DHPPH" reversible="false" name="DHPPH" fbc:upperFluxBound="cobra_default_ub" fbc:lowerFluxBound="cobra_0_bound">
        <listOfReactants>
          <speciesReference constant="true" species="M_DHPP_c" stoichiometry="1"/>
        </listOfReactants>
        <listOfProducts>
          <speciesReference constant="true" species="M_DHP_c" stoichiometry="1"/>
          <speciesReference constant="true" species="M_PI_c" stoichiometry="1"/>
        </listOfProducts>
      </reaction>
      <reaction fast="false" id="R_FOLB" reversible="false" name="FOLB" fbc:upperFluxBound="cobra_default_ub" fbc:lowerFluxBound="cobra_0_bound">
        <listOfReactants>
          <speciesReference constant="true" species="M_DHP_c" stoichiometry="1"/>
        </listOfReactants>
        <listOfProducts>
          <speciesReference constant="true" species="M_AHHMP_c" stoichiometry="1"/>
          <speciesReference constant="true" species="M_GLAL_c" stoichiometry="1"/>
        </listOfProducts>
      </reaction>
      <reaction fast="false" id="R_FOLK" reversible="false" name="FOLK" fbc:upperFluxBound="cobra_default_ub" fbc:lowerFluxBound="cobra_0_bound">
        <listOfReactants>
          <speciesReference constant="true" species="M_AHHMP_c" stoichiometry="1"/>
          <speciesReference constant="true" species="M_ATP_c" stoichiometry="1"/>
        </listOfReactants>
        <listOfProducts>
          <speciesReference constant="true" species="M_AHHMD_c" stoichiometry="1"/>
          <speciesReference constant="true" species="M_AMP_c" stoichiometry="1"/>
        </listOfProducts>
      </reaction>
      <reaction fast="false" id="R_PABB" reversible="false" name="PABB" fbc:upperFluxBound="cobra_default_ub" fbc:lowerFluxBound="cobra_0_bound">
        <listOfReactants>
          <speciesReference constant="true" species="M_CHOR_c" stoichiometry="1"/>
          <speciesReference constant="true" species="M_NH3_c" stoichiometry="1"/>
        </listOfReactants>
        <listOfProducts>
          <speciesReference constant="true" species="M_ADCHOR_c" stoichiometry="1"/>
        </listOfProducts>
      </reaction>
      <reaction fast="false" id="R_PABC" reversible="false" name="PABC" fbc:upperFluxBound="cobra_default_ub" fbc:lowerFluxBound="cobra_0_bound">
        <listOfReactants>
          <speciesReference constant="true" species="M_ADCHOR_c" stoichiometry="1"/>
        </listOfReactants>
        <listOfProducts>
          <speciesReference constant="true" species="M_PABA_c" stoichiometry="1"/>
          <speciesReference constant="true" species="M_PYR_c" stoichiometry="1"/>
        </listOfProducts>
      </reaction>
      <reaction fast="false" id="R_FOLP" reversible="false" name="FOLP" fbc:upperFluxBound="cobra_default_ub" fbc:lowerFluxBound="cobra_0_bound">
        <listOfReactants>
          <speciesReference constant="true" species="M_AHHMD_c" stoichiometry="1"/>
          <speciesReference constant="true" species="M_PABA_c" stoichiometry="1"/>
        </listOfReactants>
        <listOfProducts>
          <speciesReference constant="true" species="M_DHPT_c" stoichiometry="1"/>
          <speciesReference constant="true" species="M_PPI_c" stoichiometry="1"/>
        </listOfProducts>
      </reaction>
      <reaction fast="false" id="R_FOLC" reversible="false" name="FOLC" fbc:upperFluxBound="cobra_default_ub" fbc:lowerFluxBound="cobra_0_bound">
        <listOfReactants>
          <speciesReference constant="true" species="M_ATP_c" stoichiometry="1"/>
          <speciesReference constant="true" species="M_DHPT_c" stoichiometry="1"/>
          <speciesReference constant="true" species="M_GLU_c" stoichiometry="1"/>
        </listOfReactants>
        <listOfProducts>
          <speciesReference constant="true" species="M_ADP_c" stoichiometry="1"/>
          <speciesReference constant="true" species="M_DHF_c" stoichiometry="1"/>
          <speciesReference constant="true" species="M_PI_c" stoichiometry="1"/>
        </listOfProducts>
      </reaction>
      <reaction fast="false" id="R_FOLA" reversible="false" name="FOLA" fbc:upperFluxBound="cobra_default_ub" fbc:lowerFluxBound="cobra_0_bound">
        <listOfReactants>
          <speciesReference constant="true" species="M_DHF_c" stoichiometry="1"/>
          <speciesReference constant="true" species="M_NADPH_c" stoichiometry="1"/>
        </listOfReactants>
        <listOfProducts>
          <speciesReference constant="true" species="M_NADP_c" stoichiometry="1"/>
          <speciesReference constant="true" species="M_THF_c" stoichiometry="1"/>
        </listOfProducts>
      </reaction>
      <reaction fast="false" id="R_PURU" reversible="false" name="PURU" fbc:upperFluxBound="cobra_default_ub" fbc:lowerFluxBound="cobra_0_bound">
        <listOfReactants>
          <speciesReference constant="true" species="M_FTHF_c" stoichiometry="1"/>
        </listOfReactants>
        <listOfProducts>
          <speciesReference constant="true" species="M_FOR_c" stoichiometry="1"/>
          <speciesReference constant="true" species="M_THF_c" stoichiometry="1"/>
        </listOfProducts>
      </reaction>
      <reaction fast="false" id="R_FMT" reversible="false" name="FMT" fbc:upperFluxBound="cobra_default_ub" fbc:lowerFluxBound="cobra_0_bound">
        <listOfReactants>
          <speciesReference constant="true" species="M_FTHF_c" stoichiometry="1"/>
        </listOfReactants>
        <listOfProducts>
          <speciesReference constant="true" species="M_FOR_c" stoichiometry="1"/>
          <speciesReference constant="true" species="M_THF_c" stoichiometry="1"/>
        </listOfProducts>
      </reaction>
      <reaction fast="false" id="R_METF" reversible="false" name="METF" fbc:upperFluxBound="cobra_default_ub" fbc:lowerFluxBound="cobra_0_bound">
        <listOfReactants>
          <speciesReference constant="true" species="M_METTHF_c" stoichiometry="1"/>
          <speciesReference constant="true" species="M_NADH_c" stoichiometry="1"/>
        </listOfReactants>
        <listOfProducts>
          <speciesReference constant="true" species="M_MTHF_c" stoichiometry="1"/>
          <speciesReference constant="true" species="M_NAD_c" stoichiometry="1"/>
        </listOfProducts>
      </reaction>
      <reaction fast="false" id="R_FOLD1" reversible="true" name="FOLD1" fbc:upperFluxBound="cobra_default_ub" fbc:lowerFluxBound="cobra_default_lb">
        <listOfReactants>
          <speciesReference constant="true" species="M_METTHF_c" stoichiometry="1"/>
          <speciesReference constant="true" species="M_NADP_c" stoichiometry="1"/>
        </listOfReactants>
        <listOfProducts>
          <speciesReference constant="true" species="M_METHF_c" stoichiometry="1"/>
          <speciesReference constant="true" species="M_NADPH_c" stoichiometry="1"/>
        </listOfProducts>
      </reaction>
      <reaction fast="false" id="R_FOLD2" reversible="true" name="FOLD2" fbc:upperFluxBound="cobra_default_ub" fbc:lowerFluxBound="cobra_default_lb">
        <listOfReactants>
          <speciesReference constant="true" species="M_METHF_c" stoichiometry="1"/>
        </listOfReactants>
        <listOfProducts>
          <speciesReference constant="true" species="M_FTHF_c" stoichiometry="1"/>
        </listOfProducts>
      </reaction>
      <reaction fast="false" id="R_HEMM" reversible="false" name="HEMM" fbc:upperFluxBound="cobra_default_ub" fbc:lowerFluxBound="cobra_0_bound">
        <listOfReactants>
          <speciesReference constant="true" species="M_ATP_c" stoichiometry="1"/>
          <speciesReference constant="true" species="M_GLU_c" stoichiometry="1"/>
        </listOfReactants>
        <listOfProducts>
          <speciesReference constant="true" species="M_AMP_c" stoichiometry="1"/>
          <speciesReference constant="true" species="M_GTRNA_c" stoichiometry="1"/>
          <speciesReference constant="true" species="M_PPI_c" stoichiometry="1"/>
        </listOfProducts>
      </reaction>
      <reaction fast="false" id="R_HEMX" reversible="false" name="HEMX" fbc:upperFluxBound="cobra_default_ub" fbc:lowerFluxBound="cobra_0_bound">
        <listOfReactants>
          <speciesReference constant="true" species="M_SAM_c" stoichiometry="1"/>
          <speciesReference constant="true" species="M_UPRG_c" stoichiometry="1"/>
        </listOfReactants>
        <listOfProducts>
          <speciesReference constant="true" species="M_PC2_c" stoichiometry="1"/>
          <speciesReference constant="true" species="M_SAH_c" stoichiometry="1"/>
        </listOfProducts>
      </reaction>
      <reaction fast="false" id="R_HEMH" reversible="false" name="HEMH" fbc:upperFluxBound="cobra_default_ub" fbc:lowerFluxBound="cobra_0_bound">
        <listOfReactants>
          <speciesReference constant="true" species="M_PPIX_c" stoichiometry="1"/>
        </listOfReactants>
        <listOfProducts>
          <speciesReference constant="true" species="M_PTH_c" stoichiometry="1"/>
        </listOfProducts>
      </reaction>
      <reaction fast="false" id="R_MENF" reversible="false" name="MENF" fbc:upperFluxBound="cobra_default_ub" fbc:lowerFluxBound="cobra_0_bound">
        <listOfReactants>
          <speciesReference constant="true" species="M_CHOR_c" stoichiometry="1"/>
        </listOfReactants>
        <listOfProducts>
          <speciesReference constant="true" species="M_ICHOR_c" stoichiometry="1"/>
        </listOfProducts>
      </reaction>
      <reaction fast="false" id="R_MEND1" reversible="false" name="MEND1" fbc:upperFluxBound="cobra_default_ub" fbc:lowerFluxBound="cobra_0_bound">
        <listOfReactants>
          <speciesReference constant="true" species="M_AKG_c" stoichiometry="1"/>
          <speciesReference constant="true" species="M_TPP_c" stoichiometry="1"/>
        </listOfReactants>
        <listOfProducts>
          <speciesReference constant="true" species="M_CO2_c" stoichiometry="1"/>
          <speciesReference constant="true" species="M_SSALTPP_c" stoichiometry="1"/>
        </listOfProducts>
      </reaction>
      <reaction fast="false" id="R_MEND2" reversible="false" name="MEND2" fbc:upperFluxBound="cobra_default_ub" fbc:lowerFluxBound="cobra_0_bound">
        <listOfReactants>
          <speciesReference constant="true" species="M_ICHOR_c" stoichiometry="1"/>
          <speciesReference constant="true" species="M_SSALTPP_c" stoichiometry="1"/>
        </listOfReactants>
        <listOfProducts>
          <speciesReference constant="true" species="M_PYR_c" stoichiometry="1"/>
          <speciesReference constant="true" species="M_SHCHC_c" stoichiometry="1"/>
          <speciesReference constant="true" species="M_TPP_c" stoichiometry="1"/>
        </listOfProducts>
      </reaction>
      <reaction fast="false" id="R_MENC" reversible="false" name="MENC" fbc:upperFluxBound="cobra_default_ub" fbc:lowerFluxBound="cobra_0_bound">
        <listOfReactants>
          <speciesReference constant="true" species="M_SHCHC_c" stoichiometry="1"/>
        </listOfReactants>
        <listOfProducts>
          <speciesReference constant="true" species="M_OSB_c" stoichiometry="1"/>
        </listOfProducts>
      </reaction>
      <reaction fast="false" id="R_MENE" reversible="false" name="MENE" fbc:upperFluxBound="cobra_default_ub" fbc:lowerFluxBound="cobra_0_bound">
        <listOfReactants>
          <speciesReference constant="true" species="M_ATP_c" stoichiometry="1"/>
          <speciesReference constant="true" species="M_COA_c" stoichiometry="1"/>
          <speciesReference constant="true" species="M_OSB_c" stoichiometry="1"/>
        </listOfReactants>
        <listOfProducts>
          <speciesReference constant="true" species="M_AMP_c" stoichiometry="1"/>
          <speciesReference constant="true" species="M_OSBCOA_c" stoichiometry="1"/>
          <speciesReference constant="true" species="M_PPI_c" stoichiometry="1"/>
        </listOfProducts>
      </reaction>
      <reaction fast="false" id="R_MENB" reversible="false" name="MENB" fbc:upperFluxBound="cobra_default_ub" fbc:lowerFluxBound="cobra_0_bound">
        <listOfReactants>
          <speciesReference constant="true" species="M_OSBCOA_c" stoichiometry="1"/>
        </listOfReactants>
        <listOfProducts>
          <speciesReference constant="true" species="M_COA_c" stoichiometry="1"/>
          <speciesReference constant="true" species="M_DHNA_c" stoichiometry="1"/>
        </listOfProducts>
      </reaction>
      <reaction fast="false" id="R_MENA" reversible="false" name="MENA" fbc:upperFluxBound="cobra_default_ub" fbc:lowerFluxBound="cobra_0_bound">
        <listOfReactants>
          <speciesReference constant="true" species="M_DHNA_c" stoichiometry="1"/>
          <speciesReference constant="true" species="M_OPP_c" stoichiometry="1"/>
        </listOfReactants>
        <listOfProducts>
          <speciesReference constant="true" species="M_CO2_c" stoichiometry="1"/>
          <speciesReference constant="true" species="M_DMK_c" stoichiometry="1"/>
          <speciesReference constant="true" species="M_PPI_c" stoichiometry="1"/>
        </listOfProducts>
      </reaction>
      <reaction fast="false" id="R_MENG" reversible="false" name="MENG" fbc:upperFluxBound="cobra_default_ub" fbc:lowerFluxBound="cobra_0_bound">
        <listOfReactants>
          <speciesReference constant="true" species="M_DMK_c" stoichiometry="1"/>
          <speciesReference constant="true" species="M_SAM_c" stoichiometry="1"/>
        </listOfReactants>
        <listOfProducts>
          <speciesReference constant="true" species="M_MK_c" stoichiometry="1"/>
          <speciesReference constant="true" species="M_SAH_c" stoichiometry="1"/>
        </listOfProducts>
      </reaction>
      <reaction fast="false" id="R_IPPPSYN" reversible="false" name="IPPPSYN" fbc:upperFluxBound="cobra_default_ub" fbc:lowerFluxBound="cobra_0_bound">
        <listOfReactants>
          <speciesReference constant="true" species="M_ATP_c" stoichiometry="1"/>
          <speciesReference constant="true" species="M_NADPH_c" stoichiometry="2"/>
          <speciesReference constant="true" species="M_PYR_c" stoichiometry="1"/>
          <speciesReference constant="true" species="M_T3P1_c" stoichiometry="1"/>
        </listOfReactants>
        <listOfProducts>
          <speciesReference constant="true" species="M_ADP_c" stoichiometry="1"/>
          <speciesReference constant="true" species="M_CO2_c" stoichiometry="1"/>
          <speciesReference constant="true" species="M_IPPP_c" stoichiometry="1"/>
          <speciesReference constant="true" species="M_NADP_c" stoichiometry="2"/>
        </listOfProducts>
      </reaction>
      <reaction fast="false" id="R_IPPPISO" reversible="false" name="IPPPISO" fbc:upperFluxBound="cobra_default_ub" fbc:lowerFluxBound="cobra_0_bound">
        <listOfReactants>
          <speciesReference constant="true" species="M_IPPP_c" stoichiometry="1"/>
        </listOfReactants>
        <listOfProducts>
          <speciesReference constant="true" species="M_DMPP_c" stoichiometry="1"/>
        </listOfProducts>
      </reaction>
      <reaction fast="false" id="R_ISPA1" reversible="false" name="ISPA1" fbc:upperFluxBound="cobra_default_ub" fbc:lowerFluxBound="cobra_0_bound">
        <listOfReactants>
          <speciesReference constant="true" species="M_DMPP_c" stoichiometry="1"/>
          <speciesReference constant="true" species="M_IPPP_c" stoichiometry="1"/>
        </listOfReactants>
        <listOfProducts>
          <speciesReference constant="true" species="M_GPP_c" stoichiometry="1"/>
          <speciesReference constant="true" species="M_PPI_c" stoichiometry="1"/>
        </listOfProducts>
      </reaction>
      <reaction fast="false" id="R_ISPA2" reversible="false" name="ISPA2" fbc:upperFluxBound="cobra_default_ub" fbc:lowerFluxBound="cobra_0_bound">
        <listOfReactants>
          <speciesReference constant="true" species="M_GPP_c" stoichiometry="1"/>
          <speciesReference constant="true" species="M_IPPP_c" stoichiometry="1"/>
        </listOfReactants>
        <listOfProducts>
          <speciesReference constant="true" species="M_FPP_c" stoichiometry="1"/>
          <speciesReference constant="true" species="M_PPI_c" stoichiometry="1"/>
        </listOfProducts>
      </reaction>
      <reaction fast="false" id="R_ISPB" reversible="false" name="ISPB" fbc:upperFluxBound="cobra_default_ub" fbc:lowerFluxBound="cobra_0_bound">
        <listOfReactants>
          <speciesReference constant="true" species="M_FPP_c" stoichiometry="1"/>
          <speciesReference constant="true" species="M_IPPP_c" stoichiometry="5"/>
        </listOfReactants>
        <listOfProducts>
          <speciesReference constant="true" species="M_OPP_c" stoichiometry="1"/>
          <speciesReference constant="true" species="M_PPI_c" stoichiometry="5"/>
        </listOfProducts>
      </reaction>
      <reaction fast="false" id="R_UDPPSYN" reversible="false" name="UDPPSYN" fbc:upperFluxBound="cobra_default_ub" fbc:lowerFluxBound="cobra_0_bound">
        <listOfReactants>
          <speciesReference constant="true" species="M_FPP_c" stoichiometry="1"/>
          <speciesReference constant="true" species="M_IPPP_c" stoichiometry="8"/>
        </listOfReactants>
        <listOfProducts>
          <speciesReference constant="true" species="M_PPI_c" stoichiometry="8"/>
          <speciesReference constant="true" species="M_UDPP_c" stoichiometry="1"/>
        </listOfProducts>
      </reaction>
      <reaction fast="false" id="R_RIBA" reversible="false" name="RIBA" fbc:upperFluxBound="cobra_default_ub" fbc:lowerFluxBound="cobra_0_bound">
        <listOfReactants>
          <speciesReference constant="true" species="M_GTP_c" stoichiometry="1"/>
        </listOfReactants>
        <listOfProducts>
          <speciesReference constant="true" species="M_D6RP5P_c" stoichiometry="1"/>
          <speciesReference constant="true" species="M_FOR_c" stoichiometry="1"/>
          <speciesReference constant="true" species="M_PPI_c" stoichiometry="1"/>
        </listOfProducts>
      </reaction>
      <reaction fast="false" id="R_RIBD1" reversible="false" name="RIBD1" fbc:upperFluxBound="cobra_default_ub" fbc:lowerFluxBound="cobra_0_bound">
        <listOfReactants>
          <speciesReference constant="true" species="M_D6RP5P_c" stoichiometry="1"/>
        </listOfReactants>
        <listOfProducts>
          <speciesReference constant="true" species="M_A6RP5P_c" stoichiometry="1"/>
          <speciesReference constant="true" species="M_NH3_c" stoichiometry="1"/>
        </listOfProducts>
      </reaction>
      <reaction fast="false" id="R_RIBD2" reversible="false" name="RIBD2" fbc:upperFluxBound="cobra_default_ub" fbc:lowerFluxBound="cobra_0_bound">
        <listOfReactants>
          <speciesReference constant="true" species="M_A6RP5P_c" stoichiometry="1"/>
          <speciesReference constant="true" species="M_NADPH_c" stoichiometry="1"/>
        </listOfReactants>
        <listOfProducts>
          <speciesReference constant="true" species="M_A6RP5P2_c" stoichiometry="1"/>
          <speciesReference constant="true" species="M_NADP_c" stoichiometry="1"/>
        </listOfProducts>
      </reaction>
      <reaction fast="false" id="R_PMDPHT" reversible="false" name="PMDPHT" fbc:upperFluxBound="cobra_default_ub" fbc:lowerFluxBound="cobra_0_bound">
        <listOfReactants>
          <speciesReference constant="true" species="M_A6RP5P2_c" stoichiometry="1"/>
        </listOfReactants>
        <listOfProducts>
          <speciesReference constant="true" species="M_A6RP_c" stoichiometry="1"/>
          <speciesReference constant="true" species="M_PI_c" stoichiometry="1"/>
        </listOfProducts>
      </reaction>
      <reaction fast="false" id="R_RIBB" reversible="false" name="RIBB" fbc:upperFluxBound="cobra_default_ub" fbc:lowerFluxBound="cobra_0_bound">
        <listOfReactants>
          <speciesReference constant="true" species="M_RL5P_c" stoichiometry="1"/>
        </listOfReactants>
        <listOfProducts>
          <speciesReference constant="true" species="M_DB4P_c" stoichiometry="1"/>
          <speciesReference constant="true" species="M_FOR_c" stoichiometry="1"/>
        </listOfProducts>
      </reaction>
      <reaction fast="false" id="R_RIBE" reversible="false" name="RIBE" fbc:upperFluxBound="cobra_default_ub" fbc:lowerFluxBound="cobra_0_bound">
        <listOfReactants>
          <speciesReference constant="true" species="M_A6RP_c" stoichiometry="1"/>
          <speciesReference constant="true" species="M_DB4P_c" stoichiometry="1"/>
        </listOfReactants>
        <listOfProducts>
          <speciesReference constant="true" species="M_D8RL_c" stoichiometry="1"/>
          <speciesReference constant="true" species="M_PI_c" stoichiometry="1"/>
        </listOfProducts>
      </reaction>
      <reaction fast="false" id="R_RIBC" reversible="false" name="RIBC" fbc:upperFluxBound="cobra_default_ub" fbc:lowerFluxBound="cobra_0_bound">
        <listOfReactants>
          <speciesReference constant="true" species="M_D8RL_c" stoichiometry="2"/>
        </listOfReactants>
        <listOfProducts>
          <speciesReference constant="true" species="M_A6RP_c" stoichiometry="1"/>
          <speciesReference constant="true" species="M_RIBFLV_c" stoichiometry="1"/>
        </listOfProducts>
      </reaction>
      <reaction fast="false" id="R_RIBF1" reversible="false" name="RIBF1" fbc:upperFluxBound="cobra_default_ub" fbc:lowerFluxBound="cobra_0_bound">
        <listOfReactants>
          <speciesReference constant="true" species="M_ATP_c" stoichiometry="1"/>
          <speciesReference constant="true" species="M_RIBFLV_c" stoichiometry="1"/>
        </listOfReactants>
        <listOfProducts>
          <speciesReference constant="true" species="M_ADP_c" stoichiometry="1"/>
          <speciesReference constant="true" species="M_FMN_c" stoichiometry="1"/>
        </listOfProducts>
      </reaction>
      <reaction fast="false" id="R_RIBF2" reversible="false" name="RIBF2" fbc:upperFluxBound="cobra_default_ub" fbc:lowerFluxBound="cobra_0_bound">
        <listOfReactants>
          <speciesReference constant="true" species="M_ATP_c" stoichiometry="1"/>
          <speciesReference constant="true" species="M_FMN_c" stoichiometry="1"/>
        </listOfReactants>
        <listOfProducts>
          <speciesReference constant="true" species="M_FAD_c" stoichiometry="1"/>
          <speciesReference constant="true" species="M_PPI_c" stoichiometry="1"/>
        </listOfProducts>
      </reaction>
      <reaction fast="false" id="R_THID" reversible="false" name="THID" fbc:upperFluxBound="cobra_default_ub" fbc:lowerFluxBound="cobra_0_bound">
        <listOfReactants>
          <speciesReference constant="true" species="M_AHMP_c" stoichiometry="1"/>
          <speciesReference constant="true" species="M_ATP_c" stoichiometry="1"/>
        </listOfReactants>
        <listOfProducts>
          <speciesReference constant="true" species="M_ADP_c" stoichiometry="1"/>
          <speciesReference constant="true" species="M_AHMPP_c" stoichiometry="1"/>
        </listOfProducts>
      </reaction>
      <reaction fast="false" id="R_THIM" reversible="false" name="THIM" fbc:upperFluxBound="cobra_default_ub" fbc:lowerFluxBound="cobra_0_bound">
        <listOfReactants>
          <speciesReference constant="true" species="M_ATP_c" stoichiometry="1"/>
          <speciesReference constant="true" species="M_THZ_c" stoichiometry="1"/>
        </listOfReactants>
        <listOfProducts>
          <speciesReference constant="true" species="M_ADP_c" stoichiometry="1"/>
          <speciesReference constant="true" species="M_THZP_c" stoichiometry="1"/>
        </listOfProducts>
      </reaction>
      <reaction fast="false" id="R_THIB" reversible="false" name="THIB" fbc:upperFluxBound="cobra_default_ub" fbc:lowerFluxBound="cobra_0_bound">
        <listOfReactants>
          <speciesReference constant="true" species="M_AHMPP_c" stoichiometry="1"/>
          <speciesReference constant="true" species="M_THZP_c" stoichiometry="1"/>
        </listOfReactants>
        <listOfProducts>
          <speciesReference constant="true" species="M_PPI_c" stoichiometry="1"/>
          <speciesReference constant="true" species="M_THMP_c" stoichiometry="1"/>
        </listOfProducts>
      </reaction>
      <reaction fast="false" id="R_THIL" reversible="true" name="THIL" fbc:upperFluxBound="cobra_default_ub" fbc:lowerFluxBound="cobra_default_lb">
        <listOfReactants>
          <speciesReference constant="true" species="M_ATP_c" stoichiometry="1"/>
          <speciesReference constant="true" species="M_THMP_c" stoichiometry="1"/>
        </listOfReactants>
        <listOfProducts>
          <speciesReference constant="true" species="M_ADP_c" stoichiometry="1"/>
          <speciesReference constant="true" species="M_TPP_c" stoichiometry="1"/>
        </listOfProducts>
      </reaction>
      <reaction fast="false" id="R_COAA" reversible="false" name="COAA" fbc:upperFluxBound="cobra_default_ub" fbc:lowerFluxBound="cobra_0_bound">
        <listOfReactants>
          <speciesReference constant="true" species="M_ATP_c" stoichiometry="1"/>
          <speciesReference constant="true" species="M_PNTO_c" stoichiometry="1"/>
        </listOfReactants>
        <listOfProducts>
          <speciesReference constant="true" species="M_4PPNTO_c" stoichiometry="1"/>
          <speciesReference constant="true" species="M_ADP_c" stoichiometry="1"/>
        </listOfProducts>
      </reaction>
      <reaction fast="false" id="R_PCLIG" reversible="false" name="PCLIG" fbc:upperFluxBound="cobra_default_ub" fbc:lowerFluxBound="cobra_0_bound">
        <listOfReactants>
          <speciesReference constant="true" species="M_4PPNTO_c" stoichiometry="1"/>
          <speciesReference constant="true" species="M_CTP_c" stoichiometry="1"/>
          <speciesReference constant="true" species="M_CYS_c" stoichiometry="1"/>
        </listOfReactants>
        <listOfProducts>
          <speciesReference constant="true" species="M_4PPNCYS_c" stoichiometry="1"/>
          <speciesReference constant="true" species="M_CMP_c" stoichiometry="1"/>
          <speciesReference constant="true" species="M_PPI_c" stoichiometry="1"/>
        </listOfProducts>
      </reaction>
      <reaction fast="false" id="R_PCDCL" reversible="false" name="PCDCL" fbc:upperFluxBound="cobra_default_ub" fbc:lowerFluxBound="cobra_0_bound">
        <listOfReactants>
          <speciesReference constant="true" species="M_4PPNCYS_c" stoichiometry="1"/>
        </listOfReactants>
        <listOfProducts>
          <speciesReference constant="true" species="M_4PPNTE_c" stoichiometry="1"/>
          <speciesReference constant="true" species="M_CO2_c" stoichiometry="1"/>
        </listOfProducts>
      </reaction>
      <reaction fast="false" id="R_PATRAN" reversible="false" name="PATRAN" fbc:upperFluxBound="cobra_default_ub" fbc:lowerFluxBound="cobra_0_bound">
        <listOfReactants>
          <speciesReference constant="true" species="M_4PPNTE_c" stoichiometry="1"/>
          <speciesReference constant="true" species="M_ATP_c" stoichiometry="1"/>
        </listOfReactants>
        <listOfProducts>
          <speciesReference constant="true" species="M_DPCOA_c" stoichiometry="1"/>
          <speciesReference constant="true" species="M_PPI_c" stoichiometry="1"/>
        </listOfProducts>
      </reaction>
      <reaction fast="false" id="R_DPHCOAK" reversible="false" name="DPHCOAK" fbc:upperFluxBound="cobra_default_ub" fbc:lowerFluxBound="cobra_0_bound">
        <listOfReactants>
          <speciesReference constant="true" species="M_ATP_c" stoichiometry="1"/>
          <speciesReference constant="true" species="M_DPCOA_c" stoichiometry="1"/>
        </listOfReactants>
        <listOfProducts>
          <speciesReference constant="true" species="M_ADP_c" stoichiometry="1"/>
          <speciesReference constant="true" species="M_COA_c" stoichiometry="1"/>
        </listOfProducts>
      </reaction>
      <reaction fast="false" id="R_ACPS" reversible="false" name="ACPS" fbc:upperFluxBound="cobra_default_ub" fbc:lowerFluxBound="cobra_0_bound">
        <listOfReactants>
          <speciesReference constant="true" species="M_COA_c" stoichiometry="1"/>
        </listOfReactants>
        <listOfProducts>
          <speciesReference constant="true" species="M_ACP_c" stoichiometry="1"/>
          <speciesReference constant="true" species="M_PAP_c" stoichiometry="1"/>
        </listOfProducts>
      </reaction>
      <reaction fast="false" id="R_BISPHDS" reversible="false" name="BISPHDS" fbc:upperFluxBound="cobra_default_ub" fbc:lowerFluxBound="cobra_0_bound">
        <listOfReactants>
          <speciesReference constant="true" species="M_PAP_c" stoichiometry="1"/>
        </listOfReactants>
        <listOfProducts>
          <speciesReference constant="true" species="M_AMP_c" stoichiometry="1"/>
          <speciesReference constant="true" species="M_PI_c" stoichiometry="1"/>
        </listOfProducts>
      </reaction>
      <reaction fast="false" id="R_NADD1" reversible="false" name="NADD1" fbc:upperFluxBound="cobra_default_ub" fbc:lowerFluxBound="cobra_0_bound">
        <listOfReactants>
          <speciesReference constant="true" species="M_ATP_c" stoichiometry="1"/>
          <speciesReference constant="true" species="M_NMN_c" stoichiometry="1"/>
        </listOfReactants>
        <listOfProducts>
          <speciesReference constant="true" species="M_NAD_c" stoichiometry="1"/>
          <speciesReference constant="true" species="M_PPI_c" stoichiometry="1"/>
        </listOfProducts>
      </reaction>
      <reaction fast="false" id="R_NADFG" reversible="false" name="NADFG" fbc:upperFluxBound="cobra_default_ub" fbc:lowerFluxBound="cobra_0_bound">
        <listOfReactants>
          <speciesReference constant="true" species="M_ATP_c" stoichiometry="1"/>
          <speciesReference constant="true" species="M_NAD_c" stoichiometry="1"/>
        </listOfReactants>
        <listOfProducts>
          <speciesReference constant="true" species="M_ADP_c" stoichiometry="1"/>
          <speciesReference constant="true" species="M_NADP_c" stoichiometry="1"/>
        </listOfProducts>
      </reaction>
      <reaction fast="false" id="R_ACCABCD" reversible="true" name="ACCABCD" fbc:upperFluxBound="cobra_default_ub" fbc:lowerFluxBound="cobra_default_lb">
        <listOfReactants>
          <speciesReference constant="true" species="M_ACCOA_c" stoichiometry="1"/>
          <speciesReference constant="true" species="M_ATP_c" stoichiometry="1"/>
          <speciesReference constant="true" species="M_CO2_c" stoichiometry="1"/>
        </listOfReactants>
        <listOfProducts>
          <speciesReference constant="true" species="M_ADP_c" stoichiometry="1"/>
          <speciesReference constant="true" species="M_MALCOA_c" stoichiometry="1"/>
          <speciesReference constant="true" species="M_PI_c" stoichiometry="1"/>
        </listOfProducts>
      </reaction>
      <reaction fast="false" id="R_FABD" reversible="true" name="FABD" fbc:upperFluxBound="cobra_default_ub" fbc:lowerFluxBound="cobra_default_lb">
        <listOfReactants>
          <speciesReference constant="true" species="M_ACP_c" stoichiometry="1"/>
          <speciesReference constant="true" species="M_MALCOA_c" stoichiometry="1"/>
        </listOfReactants>
        <listOfProducts>
          <speciesReference constant="true" species="M_COA_c" stoichiometry="1"/>
          <speciesReference constant="true" species="M_MALACP_c" stoichiometry="1"/>
        </listOfProducts>
      </reaction>
      <reaction fast="false" id="R_FABH" reversible="true" name="FABH" fbc:upperFluxBound="cobra_default_ub" fbc:lowerFluxBound="cobra_default_lb">
        <listOfReactants>
          <speciesReference constant="true" species="M_ACCOA_c" stoichiometry="1"/>
          <speciesReference constant="true" species="M_ACP_c" stoichiometry="1"/>
        </listOfReactants>
        <listOfProducts>
          <speciesReference constant="true" species="M_ACACP_c" stoichiometry="1"/>
          <speciesReference constant="true" species="M_COA_c" stoichiometry="1"/>
        </listOfProducts>
      </reaction>
      <reaction fast="false" id="R_FABB" reversible="false" name="FABB" fbc:upperFluxBound="cobra_default_ub" fbc:lowerFluxBound="cobra_0_bound">
        <listOfReactants>
          <speciesReference constant="true" species="M_MALACP_c" stoichiometry="1"/>
        </listOfReactants>
        <listOfProducts>
          <speciesReference constant="true" species="M_ACACP_c" stoichiometry="1"/>
          <speciesReference constant="true" species="M_CO2_c" stoichiometry="1"/>
        </listOfProducts>
      </reaction>
      <reaction fast="false" id="R_C120SN" reversible="false" name="C120SN" fbc:upperFluxBound="cobra_default_ub" fbc:lowerFluxBound="cobra_0_bound">
        <listOfReactants>
          <speciesReference constant="true" species="M_ACACP_c" stoichiometry="1"/>
          <speciesReference constant="true" species="M_MALACP_c" stoichiometry="5"/>
          <speciesReference constant="true" species="M_NADPH_c" stoichiometry="10"/>
        </listOfReactants>
        <listOfProducts>
          <speciesReference constant="true" species="M_ACP_c" stoichiometry="5"/>
          <speciesReference constant="true" species="M_C120ACP_c" stoichiometry="1"/>
          <speciesReference constant="true" species="M_CO2_c" stoichiometry="5"/>
          <speciesReference constant="true" species="M_NADP_c" stoichiometry="10"/>
        </listOfProducts>
      </reaction>
      <reaction fast="false" id="R_C140SN" reversible="false" name="C140SN" fbc:upperFluxBound="cobra_default_ub" fbc:lowerFluxBound="cobra_0_bound">
        <listOfReactants>
          <speciesReference constant="true" species="M_ACACP_c" stoichiometry="1"/>
          <speciesReference constant="true" species="M_MALACP_c" stoichiometry="6"/>
          <speciesReference constant="true" species="M_NADPH_c" stoichiometry="12"/>
        </listOfReactants>
        <listOfProducts>
          <speciesReference constant="true" species="M_ACP_c" stoichiometry="6"/>
          <speciesReference constant="true" species="M_C140ACP_c" stoichiometry="1"/>
          <speciesReference constant="true" species="M_CO2_c" stoichiometry="6"/>
          <speciesReference constant="true" species="M_NADP_c" stoichiometry="12"/>
        </listOfProducts>
      </reaction>
      <reaction fast="false" id="R_C141SY" reversible="false" name="C141SY" fbc:upperFluxBound="cobra_default_ub" fbc:lowerFluxBound="cobra_0_bound">
        <listOfReactants>
          <speciesReference constant="true" species="M_ACACP_c" stoichiometry="1"/>
          <speciesReference constant="true" species="M_MALACP_c" stoichiometry="6"/>
          <speciesReference constant="true" species="M_NADPH_c" stoichiometry="11"/>
        </listOfReactants>
        <listOfProducts>
          <speciesReference constant="true" species="M_ACP_c" stoichiometry="6"/>
          <speciesReference constant="true" species="M_C141ACP_c" stoichiometry="1"/>
          <speciesReference constant="true" species="M_CO2_c" stoichiometry="6"/>
          <speciesReference constant="true" species="M_NADP_c" stoichiometry="11"/>
        </listOfProducts>
      </reaction>
      <reaction fast="false" id="R_C160SN" reversible="false" name="C160SN" fbc:upperFluxBound="cobra_default_ub" fbc:lowerFluxBound="cobra_0_bound">
        <listOfReactants>
          <speciesReference constant="true" species="M_ACACP_c" stoichiometry="1"/>
          <speciesReference constant="true" species="M_MALACP_c" stoichiometry="7"/>
          <speciesReference constant="true" species="M_NADPH_c" stoichiometry="14"/>
        </listOfReactants>
        <listOfProducts>
          <speciesReference constant="true" species="M_ACP_c" stoichiometry="7"/>
          <speciesReference constant="true" species="M_C160ACP_c" stoichiometry="1"/>
          <speciesReference constant="true" species="M_CO2_c" stoichiometry="7"/>
          <speciesReference constant="true" species="M_NADP_c" stoichiometry="14"/>
        </listOfProducts>
      </reaction>
      <reaction fast="false" id="R_C161SY" reversible="false" name="C161SY" fbc:upperFluxBound="cobra_default_ub" fbc:lowerFluxBound="cobra_0_bound">
        <listOfReactants>
          <speciesReference constant="true" species="M_ACACP_c" stoichiometry="1"/>
          <speciesReference constant="true" species="M_MALACP_c" stoichiometry="7"/>
          <speciesReference constant="true" species="M_NADPH_c" stoichiometry="13"/>
        </listOfReactants>
        <listOfProducts>
          <speciesReference constant="true" species="M_ACP_c" stoichiometry="7"/>
          <speciesReference constant="true" species="M_C161ACP_c" stoichiometry="1"/>
          <speciesReference constant="true" species="M_CO2_c" stoichiometry="7"/>
          <speciesReference constant="true" species="M_NADP_c" stoichiometry="13"/>
        </listOfProducts>
      </reaction>
      <reaction fast="false" id="R_C181SY" reversible="false" name="C181SY" fbc:upperFluxBound="cobra_default_ub" fbc:lowerFluxBound="cobra_0_bound">
        <listOfReactants>
          <speciesReference constant="true" species="M_ACACP_c" stoichiometry="1"/>
          <speciesReference constant="true" species="M_MALACP_c" stoichiometry="8"/>
          <speciesReference constant="true" species="M_NADPH_c" stoichiometry="15"/>
        </listOfReactants>
        <listOfProducts>
          <speciesReference constant="true" species="M_ACP_c" stoichiometry="8"/>
          <speciesReference constant="true" species="M_C181ACP_c" stoichiometry="1"/>
          <speciesReference constant="true" species="M_CO2_c" stoichiometry="8"/>
          <speciesReference constant="true" species="M_NADP_c" stoichiometry="15"/>
        </listOfProducts>
      </reaction>
      <reaction fast="false" id="R_PLS" reversible="false" name="PLS" fbc:upperFluxBound="cobra_default_ub" fbc:lowerFluxBound="cobra_0_bound">
        <listOfReactants>
          <speciesReference constant="true" species="M_C140ACP_c" stoichiometry="0.035"/>
          <speciesReference constant="true" species="M_C141ACP_c" stoichiometry="0.102"/>
          <speciesReference constant="true" species="M_C160ACP_c" stoichiometry="0.717"/>
          <speciesReference constant="true" species="M_C161ACP_c" stoichiometry="0.142"/>
          <speciesReference constant="true" species="M_C181ACP_c" stoichiometry="1.004"/>
          <speciesReference constant="true" species="M_GL3P_c" stoichiometry="1"/>
        </listOfReactants>
        <listOfProducts>
          <speciesReference constant="true" species="M_ACP_c" stoichiometry="2"/>
          <speciesReference constant="true" species="M_PA_c" stoichiometry="1"/>
        </listOfProducts>
      </reaction>
      <reaction fast="false" id="R_CDSA" reversible="true" name="CDSA" fbc:upperFluxBound="cobra_default_ub" fbc:lowerFluxBound="cobra_default_lb">
        <listOfReactants>
          <speciesReference constant="true" species="M_CTP_c" stoichiometry="1"/>
          <speciesReference constant="true" species="M_PA_c" stoichiometry="1"/>
        </listOfReactants>
        <listOfProducts>
          <speciesReference constant="true" species="M_CDPDG_c" stoichiometry="1"/>
          <speciesReference constant="true" species="M_PPI_c" stoichiometry="1"/>
        </listOfProducts>
      </reaction>
      <reaction fast="false" id="R_PSSA" reversible="true" name="PSSA" fbc:upperFluxBound="cobra_default_ub" fbc:lowerFluxBound="cobra_default_lb">
        <listOfReactants>
          <speciesReference constant="true" species="M_CDPDG_c" stoichiometry="1"/>
          <speciesReference constant="true" species="M_SER_c" stoichiometry="1"/>
        </listOfReactants>
        <listOfProducts>
          <speciesReference constant="true" species="M_CMP_c" stoichiometry="1"/>
          <speciesReference constant="true" species="M_PS_c" stoichiometry="1"/>
        </listOfProducts>
      </reaction>
      <reaction fast="false" id="R_PSD" reversible="false" name="PSD" fbc:upperFluxBound="cobra_default_ub" fbc:lowerFluxBound="cobra_0_bound">
        <listOfReactants>
          <speciesReference constant="true" species="M_PS_c" stoichiometry="1"/>
        </listOfReactants>
        <listOfProducts>
          <speciesReference constant="true" species="M_CO2_c" stoichiometry="1"/>
          <speciesReference constant="true" species="M_PE_c" stoichiometry="1"/>
        </listOfProducts>
      </reaction>
      <reaction fast="false" id="R_PGSA2" reversible="true" name="PGSA2" fbc:upperFluxBound="cobra_default_ub" fbc:lowerFluxBound="cobra_default_lb">
        <listOfReactants>
          <speciesReference constant="true" species="M_CDPDG_c" stoichiometry="1"/>
          <speciesReference constant="true" species="M_GL3P_c" stoichiometry="1"/>
        </listOfReactants>
        <listOfProducts>
          <speciesReference constant="true" species="M_CMP_c" stoichiometry="1"/>
          <speciesReference constant="true" species="M_PGP_c" stoichiometry="1"/>
        </listOfProducts>
      </reaction>
      <reaction fast="false" id="R_PGPA" reversible="false" name="PGPA" fbc:upperFluxBound="cobra_default_ub" fbc:lowerFluxBound="cobra_0_bound">
        <listOfReactants>
          <speciesReference constant="true" species="M_PGP_c" stoichiometry="1"/>
        </listOfReactants>
        <listOfProducts>
          <speciesReference constant="true" species="M_PG_c" stoichiometry="1"/>
          <speciesReference constant="true" species="M_PI_c" stoichiometry="1"/>
        </listOfProducts>
      </reaction>
      <reaction fast="false" id="R_PGPB" reversible="false" name="PGPB" fbc:upperFluxBound="cobra_default_ub" fbc:lowerFluxBound="cobra_0_bound">
        <listOfReactants>
          <speciesReference constant="true" species="M_PGP_c" stoichiometry="1"/>
        </listOfReactants>
        <listOfProducts>
          <speciesReference constant="true" species="M_PG_c" stoichiometry="1"/>
          <speciesReference constant="true" species="M_PI_c" stoichiometry="1"/>
        </listOfProducts>
      </reaction>
      <reaction fast="false" id="R_DGKA" reversible="false" name="DGKA" fbc:upperFluxBound="cobra_default_ub" fbc:lowerFluxBound="cobra_0_bound">
        <listOfReactants>
          <speciesReference constant="true" species="M_ATP_c" stoichiometry="1"/>
          <speciesReference constant="true" species="M_DGR_c" stoichiometry="1"/>
        </listOfReactants>
        <listOfProducts>
          <speciesReference constant="true" species="M_ADP_c" stoichiometry="1"/>
          <speciesReference constant="true" species="M_PA_c" stoichiometry="1"/>
        </listOfProducts>
      </reaction>
      <reaction fast="false" id="R_GLMS" reversible="false" name="GLMS" fbc:upperFluxBound="cobra_default_ub" fbc:lowerFluxBound="cobra_0_bound">
        <listOfReactants>
          <speciesReference constant="true" species="M_F6P_c" stoichiometry="1"/>
          <speciesReference constant="true" species="M_GLN_c" stoichiometry="1"/>
        </listOfReactants>
        <listOfProducts>
          <speciesReference constant="true" species="M_GA6P_c" stoichiometry="1"/>
          <speciesReference constant="true" species="M_GLU_c" stoichiometry="1"/>
        </listOfProducts>
      </reaction>
      <reaction fast="false" id="R_GLMM" reversible="true" name="GLMM" fbc:upperFluxBound="cobra_default_ub" fbc:lowerFluxBound="cobra_default_lb">
        <listOfReactants>
          <speciesReference constant="true" species="M_GA6P_c" stoichiometry="1"/>
        </listOfReactants>
        <listOfProducts>
          <speciesReference constant="true" species="M_GA1P_c" stoichiometry="1"/>
        </listOfProducts>
      </reaction>
      <reaction fast="false" id="R_GLMU" reversible="false" name="GLMU" fbc:upperFluxBound="cobra_default_ub" fbc:lowerFluxBound="cobra_0_bound">
        <listOfReactants>
          <speciesReference constant="true" species="M_ACCOA_c" stoichiometry="1"/>
          <speciesReference constant="true" species="M_GA1P_c" stoichiometry="1"/>
          <speciesReference constant="true" species="M_UTP_c" stoichiometry="1"/>
        </listOfReactants>
        <listOfProducts>
          <speciesReference constant="true" species="M_COA_c" stoichiometry="1"/>
          <speciesReference constant="true" species="M_PPI_c" stoichiometry="1"/>
          <speciesReference constant="true" species="M_UDPNAG_c" stoichiometry="1"/>
        </listOfProducts>
      </reaction>
      <reaction fast="false" id="R_MURA" reversible="false" name="MURA" fbc:upperFluxBound="cobra_default_ub" fbc:lowerFluxBound="cobra_0_bound">
        <listOfReactants>
          <speciesReference constant="true" species="M_PEP_c" stoichiometry="1"/>
          <speciesReference constant="true" species="M_UDPNAG_c" stoichiometry="1"/>
        </listOfReactants>
        <listOfProducts>
          <speciesReference constant="true" species="M_PI_c" stoichiometry="1"/>
          <speciesReference constant="true" species="M_UDPNAGEP_c" stoichiometry="1"/>
        </listOfProducts>
      </reaction>
      <reaction fast="false" id="R_MURB" reversible="false" name="MURB" fbc:upperFluxBound="cobra_default_ub" fbc:lowerFluxBound="cobra_0_bound">
        <listOfReactants>
          <speciesReference constant="true" species="M_NADPH_c" stoichiometry="1"/>
          <speciesReference constant="true" species="M_UDPNAGEP_c" stoichiometry="1"/>
        </listOfReactants>
        <listOfProducts>
          <speciesReference constant="true" species="M_NADP_c" stoichiometry="1"/>
          <speciesReference constant="true" species="M_UDPNAM_c" stoichiometry="1"/>
        </listOfProducts>
      </reaction>
      <reaction fast="false" id="R_MURC" reversible="false" name="MURC" fbc:upperFluxBound="cobra_default_ub" fbc:lowerFluxBound="cobra_0_bound">
        <listOfReactants>
          <speciesReference constant="true" species="M_ALA_c" stoichiometry="1"/>
          <speciesReference constant="true" species="M_ATP_c" stoichiometry="1"/>
          <speciesReference constant="true" species="M_UDPNAM_c" stoichiometry="1"/>
        </listOfReactants>
        <listOfProducts>
          <speciesReference constant="true" species="M_ADP_c" stoichiometry="1"/>
          <speciesReference constant="true" species="M_PI_c" stoichiometry="1"/>
          <speciesReference constant="true" species="M_UDPNAMA_c" stoichiometry="1"/>
        </listOfProducts>
      </reaction>
      <reaction fast="false" id="R_MURD" reversible="false" name="MURD" fbc:upperFluxBound="cobra_default_ub" fbc:lowerFluxBound="cobra_0_bound">
        <listOfReactants>
          <speciesReference constant="true" species="M_ATP_c" stoichiometry="1"/>
          <speciesReference constant="true" species="M_DGLU_c" stoichiometry="1"/>
          <speciesReference constant="true" species="M_UDPNAMA_c" stoichiometry="1"/>
        </listOfReactants>
        <listOfProducts>
          <speciesReference constant="true" species="M_ADP_c" stoichiometry="1"/>
          <speciesReference constant="true" species="M_PI_c" stoichiometry="1"/>
          <speciesReference constant="true" species="M_UDPNAMAG_c" stoichiometry="1"/>
        </listOfProducts>
      </reaction>
      <reaction fast="false" id="R_MURE" reversible="false" name="MURE" fbc:upperFluxBound="cobra_default_ub" fbc:lowerFluxBound="cobra_0_bound">
        <listOfReactants>
          <speciesReference constant="true" species="M_ATP_c" stoichiometry="1"/>
          <speciesReference constant="true" species="M_MDAP_c" stoichiometry="1"/>
          <speciesReference constant="true" species="M_UDPNAMAG_c" stoichiometry="1"/>
        </listOfReactants>
        <listOfProducts>
          <speciesReference constant="true" species="M_ADP_c" stoichiometry="1"/>
          <speciesReference constant="true" species="M_PI_c" stoichiometry="1"/>
          <speciesReference constant="true" species="M_UNAGD_c" stoichiometry="1"/>
        </listOfProducts>
      </reaction>
      <reaction fast="false" id="R_MURF" reversible="false" name="MURF" fbc:upperFluxBound="cobra_default_ub" fbc:lowerFluxBound="cobra_0_bound">
        <listOfReactants>
          <speciesReference constant="true" species="M_AA_c" stoichiometry="1"/>
          <speciesReference constant="true" species="M_ATP_c" stoichiometry="1"/>
          <speciesReference constant="true" species="M_UNAGD_c" stoichiometry="1"/>
        </listOfReactants>
        <listOfProducts>
          <speciesReference constant="true" species="M_ADP_c" stoichiometry="1"/>
          <speciesReference constant="true" species="M_PI_c" stoichiometry="1"/>
          <speciesReference constant="true" species="M_UNAGDA_c" stoichiometry="1"/>
        </listOfProducts>
      </reaction>
      <reaction fast="false" id="R_MURI" reversible="true" name="MURI" fbc:upperFluxBound="cobra_default_ub" fbc:lowerFluxBound="cobra_default_lb">
        <listOfReactants>
          <speciesReference constant="true" species="M_GLU_c" stoichiometry="1"/>
        </listOfReactants>
        <listOfProducts>
          <speciesReference constant="true" species="M_DGLU_c" stoichiometry="1"/>
        </listOfProducts>
      </reaction>
      <reaction fast="false" id="R_DDLB" reversible="true" name="DDLB" fbc:upperFluxBound="cobra_default_ub" fbc:lowerFluxBound="cobra_default_lb">
        <listOfReactants>
          <speciesReference constant="true" species="M_DALA_c" stoichiometry="2"/>
        </listOfReactants>
        <listOfProducts>
          <speciesReference constant="true" species="M_AA_c" stoichiometry="1"/>
        </listOfProducts>
      </reaction>
      <reaction fast="false" id="R_MRAY" reversible="false" name="MRAY" fbc:upperFluxBound="cobra_default_ub" fbc:lowerFluxBound="cobra_0_bound">
        <listOfReactants>
          <speciesReference constant="true" species="M_UNAGDA_c" stoichiometry="1"/>
        </listOfReactants>
        <listOfProducts>
          <speciesReference constant="true" species="M_PI_c" stoichiometry="1"/>
          <speciesReference constant="true" species="M_UMP_c" stoichiometry="1"/>
          <speciesReference constant="true" species="M_UNPTDO_c" stoichiometry="1"/>
        </listOfProducts>
      </reaction>
      <reaction fast="false" id="R_MURG" reversible="false" name="MURG" fbc:upperFluxBound="cobra_default_ub" fbc:lowerFluxBound="cobra_0_bound">
        <listOfReactants>
          <speciesReference constant="true" species="M_UDPNAG_c" stoichiometry="1"/>
          <speciesReference constant="true" species="M_UNPTDO_c" stoichiometry="1"/>
        </listOfReactants>
        <listOfProducts>
          <speciesReference constant="true" species="M_PEPTIDO_c" stoichiometry="1"/>
          <speciesReference constant="true" species="M_UDP_c" stoichiometry="1"/>
        </listOfProducts>
      </reaction>
      <reaction fast="false" id="R_ALR" reversible="true" name="ALR" fbc:upperFluxBound="cobra_default_ub" fbc:lowerFluxBound="cobra_default_lb">
        <listOfReactants>
          <speciesReference constant="true" species="M_ALA_c" stoichiometry="1"/>
        </listOfReactants>
        <listOfProducts>
          <speciesReference constant="true" species="M_DALA_c" stoichiometry="1"/>
        </listOfProducts>
      </reaction>
      <reaction fast="false" id="R_LPXA" reversible="false" name="LPXA" fbc:upperFluxBound="cobra_default_ub" fbc:lowerFluxBound="cobra_0_bound">
        <listOfReactants>
          <speciesReference constant="true" species="M_C140ACP_c" stoichiometry="1"/>
          <speciesReference constant="true" species="M_UDPNAG_c" stoichiometry="1"/>
        </listOfReactants>
        <listOfProducts>
          <speciesReference constant="true" species="M_ACP_c" stoichiometry="1"/>
          <speciesReference constant="true" species="M_UDPG2AA_c" stoichiometry="1"/>
        </listOfProducts>
      </reaction>
      <reaction fast="false" id="R_LPXC" reversible="false" name="LPXC" fbc:upperFluxBound="cobra_default_ub" fbc:lowerFluxBound="cobra_0_bound">
        <listOfReactants>
          <speciesReference constant="true" species="M_UDPG2AA_c" stoichiometry="1"/>
        </listOfReactants>
        <listOfProducts>
          <speciesReference constant="true" species="M_AC_c" stoichiometry="1"/>
          <speciesReference constant="true" species="M_UDPG2A_c" stoichiometry="1"/>
        </listOfProducts>
      </reaction>
      <reaction fast="false" id="R_LPXD" reversible="false" name="LPXD" fbc:upperFluxBound="cobra_default_ub" fbc:lowerFluxBound="cobra_0_bound">
        <listOfReactants>
          <speciesReference constant="true" species="M_C140ACP_c" stoichiometry="1"/>
          <speciesReference constant="true" species="M_UDPG2A_c" stoichiometry="1"/>
        </listOfReactants>
        <listOfProducts>
          <speciesReference constant="true" species="M_ACP_c" stoichiometry="1"/>
          <speciesReference constant="true" species="M_UDPG23A_c" stoichiometry="1"/>
        </listOfProducts>
      </reaction>
      <reaction fast="false" id="R_USHA12" reversible="false" name="USHA12" fbc:upperFluxBound="cobra_default_ub" fbc:lowerFluxBound="cobra_0_bound">
        <listOfReactants>
          <speciesReference constant="true" species="M_UDPG23A_c" stoichiometry="1"/>
        </listOfReactants>
        <listOfProducts>
          <speciesReference constant="true" species="M_LIPX_c" stoichiometry="1"/>
          <speciesReference constant="true" species="M_UMP_c" stoichiometry="1"/>
        </listOfProducts>
      </reaction>
      <reaction fast="false" id="R_LPXB" reversible="false" name="LPXB" fbc:upperFluxBound="cobra_default_ub" fbc:lowerFluxBound="cobra_0_bound">
        <listOfReactants>
          <speciesReference constant="true" species="M_LIPX_c" stoichiometry="1"/>
          <speciesReference constant="true" species="M_UDPG23A_c" stoichiometry="1"/>
        </listOfReactants>
        <listOfProducts>
          <speciesReference constant="true" species="M_DISAC1P_c" stoichiometry="1"/>
          <speciesReference constant="true" species="M_UDP_c" stoichiometry="1"/>
        </listOfProducts>
      </reaction>
      <reaction fast="false" id="R_LPXK" reversible="false" name="LPXK" fbc:upperFluxBound="cobra_default_ub" fbc:lowerFluxBound="cobra_0_bound">
        <listOfReactants>
          <speciesReference constant="true" species="M_ATP_c" stoichiometry="1"/>
          <speciesReference constant="true" species="M_DISAC1P_c" stoichiometry="1"/>
        </listOfReactants>
        <listOfProducts>
          <speciesReference constant="true" species="M_ADP_c" stoichiometry="1"/>
          <speciesReference constant="true" species="M_LIPIV_c" stoichiometry="1"/>
        </listOfProducts>
      </reaction>
      <reaction fast="false" id="R_KDTA1" reversible="false" name="KDTA1" fbc:upperFluxBound="cobra_default_ub" fbc:lowerFluxBound="cobra_0_bound">
        <listOfReactants>
          <speciesReference constant="true" species="M_CMPKDO_c" stoichiometry="1"/>
          <speciesReference constant="true" species="M_LIPIV_c" stoichiometry="1"/>
        </listOfReactants>
        <listOfProducts>
          <speciesReference constant="true" species="M_CMP_c" stoichiometry="1"/>
          <speciesReference constant="true" species="M_KDOLIPIV_c" stoichiometry="1"/>
        </listOfProducts>
      </reaction>
      <reaction fast="false" id="R_KDOLIPH" reversible="false" name="KDOLIPH" fbc:upperFluxBound="cobra_default_ub" fbc:lowerFluxBound="cobra_0_bound">
        <listOfReactants>
          <speciesReference constant="true" species="M_ATP_c" stoichiometry="1"/>
          <speciesReference constant="true" species="M_KDOLIPIV_c" stoichiometry="1"/>
        </listOfReactants>
        <listOfProducts>
          <speciesReference constant="true" species="M_ADP_c" stoichiometry="1"/>
          <speciesReference constant="true" species="M_KDOLIPIVP_c" stoichiometry="1"/>
        </listOfProducts>
      </reaction>
      <reaction fast="false" id="R_HTRB" reversible="false" name="HTRB" fbc:upperFluxBound="cobra_default_ub" fbc:lowerFluxBound="cobra_0_bound">
        <listOfReactants>
          <speciesReference constant="true" species="M_C120ACP_c" stoichiometry="1"/>
          <speciesReference constant="true" species="M_C140ACP_c" stoichiometry="1"/>
          <speciesReference constant="true" species="M_KDOLIPIVP_c" stoichiometry="1"/>
        </listOfReactants>
        <listOfProducts>
          <speciesReference constant="true" species="M_ACP_c" stoichiometry="2"/>
          <speciesReference constant="true" species="M_LIPA_c" stoichiometry="1"/>
        </listOfProducts>
      </reaction>
      <reaction fast="false" id="R_MSBB" reversible="false" name="MSBB" fbc:upperFluxBound="cobra_default_ub" fbc:lowerFluxBound="cobra_0_bound">
        <listOfReactants>
          <speciesReference constant="true" species="M_C120ACP_c" stoichiometry="1"/>
          <speciesReference constant="true" species="M_C140ACP_c" stoichiometry="1"/>
          <speciesReference constant="true" species="M_KDOLIPIVP_c" stoichiometry="1"/>
        </listOfReactants>
        <listOfProducts>
          <speciesReference constant="true" species="M_ACP_c" stoichiometry="2"/>
          <speciesReference constant="true" species="M_LIPA_c" stoichiometry="1"/>
        </listOfProducts>
      </reaction>
      <reaction fast="false" id="R_A5PISO" reversible="true" name="A5PISO" fbc:upperFluxBound="cobra_default_ub" fbc:lowerFluxBound="cobra_default_lb">
        <listOfReactants>
          <speciesReference constant="true" species="M_RL5P_c" stoichiometry="1"/>
        </listOfReactants>
        <listOfProducts>
          <speciesReference constant="true" species="M_A5P_c" stoichiometry="1"/>
        </listOfProducts>
      </reaction>
      <reaction fast="false" id="R_KDSA" reversible="false" name="KDSA" fbc:upperFluxBound="cobra_default_ub" fbc:lowerFluxBound="cobra_0_bound">
        <listOfReactants>
          <speciesReference constant="true" species="M_A5P_c" stoichiometry="1"/>
          <speciesReference constant="true" species="M_PEP_c" stoichiometry="1"/>
        </listOfReactants>
        <listOfProducts>
          <speciesReference constant="true" species="M_KDOP_c" stoichiometry="1"/>
          <speciesReference constant="true" species="M_PI_c" stoichiometry="1"/>
        </listOfProducts>
      </reaction>
      <reaction fast="false" id="R_KDOPH" reversible="false" name="KDOPH" fbc:upperFluxBound="cobra_default_ub" fbc:lowerFluxBound="cobra_0_bound">
        <listOfReactants>
          <speciesReference constant="true" species="M_KDOP_c" stoichiometry="1"/>
        </listOfReactants>
        <listOfProducts>
          <speciesReference constant="true" species="M_KDO_c" stoichiometry="1"/>
          <speciesReference constant="true" species="M_PI_c" stoichiometry="1"/>
        </listOfProducts>
      </reaction>
      <reaction fast="false" id="R_KDSB" reversible="false" name="KDSB" fbc:upperFluxBound="cobra_default_ub" fbc:lowerFluxBound="cobra_0_bound">
        <listOfReactants>
          <speciesReference constant="true" species="M_CTP_c" stoichiometry="1"/>
          <speciesReference constant="true" species="M_KDO_c" stoichiometry="1"/>
        </listOfReactants>
        <listOfProducts>
          <speciesReference constant="true" species="M_CMPKDO_c" stoichiometry="1"/>
          <speciesReference constant="true" species="M_PPI_c" stoichiometry="1"/>
        </listOfProducts>
      </reaction>
      <reaction fast="false" id="R_PAPHTSE" reversible="false" name="PAPHTSE" fbc:upperFluxBound="cobra_default_ub" fbc:lowerFluxBound="cobra_0_bound">
        <listOfReactants>
          <speciesReference constant="true" species="M_PA_c" stoichiometry="1"/>
        </listOfReactants>
        <listOfProducts>
          <speciesReference constant="true" species="M_DGR_c" stoichiometry="1"/>
          <speciesReference constant="true" species="M_PI_c" stoichiometry="1"/>
        </listOfProducts>
      </reaction>
      <reaction fast="false" id="R_ETHAPHT" reversible="true" name="ETHAPHT" fbc:upperFluxBound="cobra_default_ub" fbc:lowerFluxBound="cobra_default_lb">
        <listOfReactants>
          <speciesReference constant="true" species="M_CMP_c" stoichiometry="1"/>
          <speciesReference constant="true" species="M_PE_c" stoichiometry="1"/>
        </listOfReactants>
        <listOfProducts>
          <speciesReference constant="true" species="M_CDPETN_c" stoichiometry="1"/>
          <speciesReference constant="true" species="M_DGR_c" stoichiometry="1"/>
        </listOfProducts>
      </reaction>
      <reaction fast="false" id="R_GMHA" reversible="false" name="GMHA" fbc:upperFluxBound="cobra_default_ub" fbc:lowerFluxBound="cobra_0_bound">
        <listOfReactants>
          <speciesReference constant="true" species="M_ATP_c" stoichiometry="1"/>
          <speciesReference constant="true" species="M_S7P_c" stoichiometry="1"/>
        </listOfReactants>
        <listOfProducts>
          <speciesReference constant="true" species="M_ADPHEP_c" stoichiometry="1"/>
          <speciesReference constant="true" species="M_PPI_c" stoichiometry="1"/>
        </listOfProducts>
      </reaction>
      <reaction fast="false" id="R_FADD1" reversible="true" name="FADD1" fbc:upperFluxBound="cobra_default_ub" fbc:lowerFluxBound="cobra_default_lb">
        <listOfReactants>
          <speciesReference constant="true" species="M_ATP_c" stoichiometry="1"/>
          <speciesReference constant="true" species="M_C120_c" stoichiometry="1"/>
          <speciesReference constant="true" species="M_COA_c" stoichiometry="1"/>
        </listOfReactants>
        <listOfProducts>
          <speciesReference constant="true" species="M_AMP_c" stoichiometry="1"/>
          <speciesReference constant="true" species="M_C120COA_c" stoichiometry="1"/>
          <speciesReference constant="true" species="M_PPI_c" stoichiometry="1"/>
        </listOfProducts>
      </reaction>
      <reaction fast="false" id="R_FADD2" reversible="true" name="FADD2" fbc:upperFluxBound="cobra_default_ub" fbc:lowerFluxBound="cobra_default_lb">
        <listOfReactants>
          <speciesReference constant="true" species="M_ATP_c" stoichiometry="1"/>
          <speciesReference constant="true" species="M_C140_c" stoichiometry="1"/>
          <speciesReference constant="true" species="M_COA_c" stoichiometry="1"/>
        </listOfReactants>
        <listOfProducts>
          <speciesReference constant="true" species="M_AMP_c" stoichiometry="1"/>
          <speciesReference constant="true" species="M_C140COA_c" stoichiometry="1"/>
          <speciesReference constant="true" species="M_PPI_c" stoichiometry="1"/>
        </listOfProducts>
      </reaction>
      <reaction fast="false" id="R_FADD3" reversible="true" name="FADD3" fbc:upperFluxBound="cobra_default_ub" fbc:lowerFluxBound="cobra_default_lb">
        <listOfReactants>
          <speciesReference constant="true" species="M_ATP_c" stoichiometry="1"/>
          <speciesReference constant="true" species="M_C141_c" stoichiometry="1"/>
          <speciesReference constant="true" species="M_COA_c" stoichiometry="1"/>
        </listOfReactants>
        <listOfProducts>
          <speciesReference constant="true" species="M_AMP_c" stoichiometry="1"/>
          <speciesReference constant="true" species="M_C141COA_c" stoichiometry="1"/>
          <speciesReference constant="true" species="M_PPI_c" stoichiometry="1"/>
        </listOfProducts>
      </reaction>
      <reaction fast="false" id="R_FADD4" reversible="true" name="FADD4" fbc:upperFluxBound="cobra_default_ub" fbc:lowerFluxBound="cobra_default_lb">
        <listOfReactants>
          <speciesReference constant="true" species="M_ATP_c" stoichiometry="1"/>
          <speciesReference constant="true" species="M_C160_c" stoichiometry="1"/>
          <speciesReference constant="true" species="M_COA_c" stoichiometry="1"/>
        </listOfReactants>
        <listOfProducts>
          <speciesReference constant="true" species="M_AMP_c" stoichiometry="1"/>
          <speciesReference constant="true" species="M_C160COA_c" stoichiometry="1"/>
          <speciesReference constant="true" species="M_PPI_c" stoichiometry="1"/>
        </listOfProducts>
      </reaction>
      <reaction fast="false" id="R_FADD5" reversible="true" name="FADD5" fbc:upperFluxBound="cobra_default_ub" fbc:lowerFluxBound="cobra_default_lb">
        <listOfReactants>
          <speciesReference constant="true" species="M_ATP_c" stoichiometry="1"/>
          <speciesReference constant="true" species="M_C161_c" stoichiometry="1"/>
          <speciesReference constant="true" species="M_COA_c" stoichiometry="1"/>
        </listOfReactants>
        <listOfProducts>
          <speciesReference constant="true" species="M_AMP_c" stoichiometry="1"/>
          <speciesReference constant="true" species="M_C161COA_c" stoichiometry="1"/>
          <speciesReference constant="true" species="M_PPI_c" stoichiometry="1"/>
        </listOfProducts>
      </reaction>
      <reaction fast="false" id="R_FADD6" reversible="true" name="FADD6" fbc:upperFluxBound="cobra_default_ub" fbc:lowerFluxBound="cobra_default_lb">
        <listOfReactants>
          <speciesReference constant="true" species="M_ATP_c" stoichiometry="1"/>
          <speciesReference constant="true" species="M_C181_c" stoichiometry="1"/>
          <speciesReference constant="true" species="M_COA_c" stoichiometry="1"/>
        </listOfReactants>
        <listOfProducts>
          <speciesReference constant="true" species="M_AMP_c" stoichiometry="1"/>
          <speciesReference constant="true" species="M_C181COA_c" stoichiometry="1"/>
          <speciesReference constant="true" species="M_PPI_c" stoichiometry="1"/>
        </listOfProducts>
      </reaction>
      <reaction fast="false" id="R_LPSSYN" reversible="false" name="LPSSYN" fbc:upperFluxBound="cobra_default_ub" fbc:lowerFluxBound="cobra_0_bound">
        <listOfReactants>
          <speciesReference constant="true" species="M_ADPHEP_c" stoichiometry="3"/>
          <speciesReference constant="true" species="M_CDPETN_c" stoichiometry="2"/>
          <speciesReference constant="true" species="M_CMPKDO_c" stoichiometry="3"/>
          <speciesReference constant="true" species="M_LIPA_c" stoichiometry="1"/>
          <speciesReference constant="true" species="M_UDPG_c" stoichiometry="2"/>
        </listOfReactants>
        <listOfProducts>
          <speciesReference constant="true" species="M_ADP_c" stoichiometry="3"/>
          <speciesReference constant="true" species="M_CDP_c" stoichiometry="2"/>
          <speciesReference constant="true" species="M_CMP_c" stoichiometry="3"/>
          <speciesReference constant="true" species="M_LPS_c" stoichiometry="1"/>
          <speciesReference constant="true" species="M_UDP_c" stoichiometry="2"/>
        </listOfProducts>
      </reaction>
      <reaction fast="false" id="R_BIOMASS" reversible="false" name="BIOMASS" fbc:upperFluxBound="cobra_default_ub" fbc:lowerFluxBound="cobra_0_bound">
        <listOfReactants>
          <speciesReference constant="true" species="M_ACP_c" stoichiometry="1"/>
          <speciesReference constant="true" species="M_ALA_c" stoichiometry="1"/>
          <speciesReference constant="true" species="M_ARG_c" stoichiometry="1"/>
          <speciesReference constant="true" species="M_ASN_c" stoichiometry="1"/>
          <speciesReference constant="true" species="M_ASP_c" stoichiometry="1"/>
          <speciesReference constant="true" species="M_ATP_c" stoichiometry="1"/>
          <speciesReference constant="true" species="M_COA_c" stoichiometry="1"/>
          <speciesReference constant="true" species="M_CTP_c" stoichiometry="1"/>
          <speciesReference constant="true" species="M_CYS_c" stoichiometry="1"/>
          <speciesReference constant="true" species="M_DATP_c" stoichiometry="1"/>
          <speciesReference constant="true" species="M_DCTP_c" stoichiometry="1"/>
          <speciesReference constant="true" species="M_DGTP_c" stoichiometry="1"/>
          <speciesReference constant="true" species="M_DMK_c" stoichiometry="1"/>
          <speciesReference constant="true" species="M_DTTP_c" stoichiometry="1"/>
          <speciesReference constant="true" species="M_FAD_c" stoichiometry="1"/>
          <speciesReference constant="true" species="M_GLN_c" stoichiometry="1"/>
          <speciesReference constant="true" species="M_GLU_c" stoichiometry="1"/>
          <speciesReference constant="true" species="M_GLYCOGEN_c" stoichiometry="1"/>
          <speciesReference constant="true" species="M_GLY_c" stoichiometry="1"/>
          <speciesReference constant="true" species="M_GTP_c" stoichiometry="1"/>
          <speciesReference constant="true" species="M_HIS_c" stoichiometry="1"/>
          <speciesReference constant="true" species="M_ILE_c" stoichiometry="1"/>
          <speciesReference constant="true" species="M_LEU_c" stoichiometry="1"/>
          <speciesReference constant="true" species="M_LPS_c" stoichiometry="1"/>
          <speciesReference constant="true" species="M_LYS_c" stoichiometry="1"/>
          <speciesReference constant="true" species="M_MET_c" stoichiometry="1"/>
          <speciesReference constant="true" species="M_MK_c" stoichiometry="1"/>
          <speciesReference constant="true" species="M_MTHF_c" stoichiometry="1"/>
          <speciesReference constant="true" species="M_NADP_c" stoichiometry="1"/>
          <speciesReference constant="true" species="M_NAD_c" stoichiometry="1"/>
          <speciesReference constant="true" species="M_OPP_c" stoichiometry="1"/>
          <speciesReference constant="true" species="M_PEPTIDO_c" stoichiometry="1"/>
          <speciesReference constant="true" species="M_PE_c" stoichiometry="1"/>
          <speciesReference constant="true" species="M_PG_c" stoichiometry="1"/>
          <speciesReference constant="true" species="M_PHE_c" stoichiometry="1"/>
          <speciesReference constant="true" species="M_PRO_c" stoichiometry="1"/>
          <speciesReference constant="true" species="M_PS_c" stoichiometry="1"/>
          <speciesReference constant="true" species="M_PTRC_c" stoichiometry="1"/>
          <speciesReference constant="true" species="M_SER_c" stoichiometry="1"/>
          <speciesReference constant="true" species="M_SPMD_c" stoichiometry="1"/>
          <speciesReference constant="true" species="M_THIAMIN_c" stoichiometry="1"/>
          <speciesReference constant="true" species="M_THR_c" stoichiometry="1"/>
          <speciesReference constant="true" species="M_TRP_c" stoichiometry="1"/>
          <speciesReference constant="true" species="M_TYR_c" stoichiometry="1"/>
          <speciesReference constant="true" species="M_UDPP_c" stoichiometry="1"/>
          <speciesReference constant="true" species="M_UTP_c" stoichiometry="1"/>
          <speciesReference constant="true" species="M_VAL_c" stoichiometry="1"/>
        </listOfReactants>
      </reaction>
      <reaction fast="false" id="R_EX_ARGxt" reversible="true" name="EX_ARGxt" fbc:upperFluxBound="R_EX_ARGxt_upper_bound" fbc:lowerFluxBound="R_EX_ARGxt_lower_bound">
        <listOfProducts>
          <speciesReference constant="true" species="M_ARG_e" stoichiometry="1"/>
        </listOfProducts>
      </reaction>
      <reaction fast="false" id="R_EX_ILExt" reversible="true" name="EX_ILExt" fbc:upperFluxBound="R_EX_ILExt_upper_bound" fbc:lowerFluxBound="R_EX_ILExt_lower_bound">
        <listOfProducts>
          <speciesReference constant="true" species="M_ILE_e" stoichiometry="1"/>
        </listOfProducts>
      </reaction>
      <reaction fast="false" id="R_EX_LEUxt" reversible="true" name="EX_LEUxt" fbc:upperFluxBound="R_EX_LEUxt_upper_bound" fbc:lowerFluxBound="R_EX_LEUxt_lower_bound">
        <listOfProducts>
          <speciesReference constant="true" species="M_LEU_e" stoichiometry="1"/>
        </listOfProducts>
      </reaction>
      <reaction fast="false" id="R_EX_VALxt" reversible="true" name="EX_VALxt" fbc:upperFluxBound="R_EX_VALxt_upper_bound" fbc:lowerFluxBound="R_EX_VALxt_lower_bound">
        <listOfProducts>
          <speciesReference constant="true" species="M_VAL_e" stoichiometry="1"/>
        </listOfProducts>
      </reaction>
      <reaction fast="false" id="R_EX_ALAxt" reversible="true" name="EX_ALAxt" fbc:upperFluxBound="R_EX_ALAxt_upper_bound" fbc:lowerFluxBound="R_EX_ALAxt_lower_bound">
        <listOfProducts>
          <speciesReference constant="true" species="M_ALA_e" stoichiometry="1"/>
        </listOfProducts>
      </reaction>
      <reaction fast="false" id="R_EX_DALAxt" reversible="true" name="EX_DALAxt" fbc:upperFluxBound="R_EX_DALAxt_upper_bound" fbc:lowerFluxBound="R_EX_DALAxt_lower_bound">
        <listOfProducts>
          <speciesReference constant="true" species="M_DALA_e" stoichiometry="1"/>
        </listOfProducts>
      </reaction>
      <reaction fast="false" id="R_EX_GLYxt" reversible="true" name="EX_GLYxt" fbc:upperFluxBound="R_EX_GLYxt_upper_bound" fbc:lowerFluxBound="R_EX_GLYxt_lower_bound">
        <listOfProducts>
          <speciesReference constant="true" species="M_GLY_e" stoichiometry="1"/>
        </listOfProducts>
      </reaction>
      <reaction fast="false" id="R_EX_DSERxt" reversible="true" name="EX_DSERxt" fbc:upperFluxBound="R_EX_DSERxt_upper_bound" fbc:lowerFluxBound="R_EX_DSERxt_lower_bound">
        <listOfProducts>
          <speciesReference constant="true" species="M_DSER_e" stoichiometry="1"/>
        </listOfProducts>
      </reaction>
      <reaction fast="false" id="R_EX_DIPEPxt" reversible="true" name="EX_DIPEPxt" fbc:upperFluxBound="R_EX_DIPEPxt_upper_bound" fbc:lowerFluxBound="R_EX_DIPEPxt_lower_bound">
        <listOfProducts>
          <speciesReference constant="true" species="M_DIPEP_e" stoichiometry="1"/>
        </listOfProducts>
      </reaction>
      <reaction fast="false" id="R_EX_GLNxt" reversible="true" name="EX_GLNxt" fbc:upperFluxBound="R_EX_GLNxt_upper_bound" fbc:lowerFluxBound="R_EX_GLNxt_lower_bound">
        <listOfProducts>
          <speciesReference constant="true" species="M_GLN_e" stoichiometry="1"/>
        </listOfProducts>
      </reaction>
      <reaction fast="false" id="R_EX_GLUxt" reversible="true" name="EX_GLUxt" fbc:upperFluxBound="R_EX_GLUxt_upper_bound" fbc:lowerFluxBound="R_EX_GLUxt_lower_bound">
        <listOfProducts>
          <speciesReference constant="true" species="M_GLU_e" stoichiometry="1"/>
        </listOfProducts>
      </reaction>
      <reaction fast="false" id="R_EX_NAxt" reversible="true" name="EX_NAxt" fbc:upperFluxBound="R_EX_NAxt_upper_bound" fbc:lowerFluxBound="R_EX_NAxt_lower_bound">
        <listOfProducts>
          <speciesReference constant="true" species="M_NA_e" stoichiometry="1"/>
        </listOfProducts>
      </reaction>
      <reaction fast="false" id="R_EX_OPEPxt" reversible="true" name="EX_OPEPxt" fbc:upperFluxBound="R_EX_OPEPxt_upper_bound" fbc:lowerFluxBound="R_EX_OPEPxt_lower_bound">
        <listOfProducts>
          <speciesReference constant="true" species="M_OPEP_e" stoichiometry="1"/>
        </listOfProducts>
      </reaction>
      <reaction fast="false" id="R_EX_PEPTxt" reversible="true" name="EX_PEPTxt" fbc:upperFluxBound="R_EX_PEPTxt_upper_bound" fbc:lowerFluxBound="R_EX_PEPTxt_lower_bound">
        <listOfProducts>
          <speciesReference constant="true" species="M_PEPT_e" stoichiometry="1"/>
        </listOfProducts>
      </reaction>
      <reaction fast="false" id="R_EX_ASPxt" reversible="true" name="EX_ASPxt" fbc:upperFluxBound="R_EX_ASPxt_upper_bound" fbc:lowerFluxBound="R_EX_ASPxt_lower_bound">
        <listOfProducts>
          <speciesReference constant="true" species="M_ASP_e" stoichiometry="1"/>
        </listOfProducts>
      </reaction>
      <reaction fast="false" id="R_EX_SPMDxt" reversible="true" name="EX_SPMDxt" fbc:upperFluxBound="R_EX_SPMDxt_upper_bound" fbc:lowerFluxBound="R_EX_SPMDxt_lower_bound">
        <listOfProducts>
          <speciesReference constant="true" species="M_SPMD_e" stoichiometry="1"/>
        </listOfProducts>
      </reaction>
      <reaction fast="false" id="R_EX_PTRCxt" reversible="true" name="EX_PTRCxt" fbc:upperFluxBound="R_EX_PTRCxt_upper_bound" fbc:lowerFluxBound="R_EX_PTRCxt_lower_bound">
        <listOfProducts>
          <speciesReference constant="true" species="M_PTRC_e" stoichiometry="1"/>
        </listOfProducts>
      </reaction>
      <reaction fast="false" id="R_EX_ORNxt" reversible="true" name="EX_ORNxt" fbc:upperFluxBound="R_EX_ORNxt_upper_bound" fbc:lowerFluxBound="R_EX_ORNxt_lower_bound">
        <listOfProducts>
          <speciesReference constant="true" species="M_ORN_e" stoichiometry="1"/>
        </listOfProducts>
      </reaction>
      <reaction fast="false" id="R_EX_SERxt" reversible="true" name="EX_SERxt" fbc:upperFluxBound="R_EX_SERxt_upper_bound" fbc:lowerFluxBound="R_EX_SERxt_lower_bound">
        <listOfProducts>
          <speciesReference constant="true" species="M_SER_e" stoichiometry="1"/>
        </listOfProducts>
      </reaction>
      <reaction fast="false" id="R_EX_TRPxt" reversible="true" name="EX_TRPxt" fbc:upperFluxBound="R_EX_TRPxt_upper_bound" fbc:lowerFluxBound="R_EX_TRPxt_lower_bound">
        <listOfProducts>
          <speciesReference constant="true" species="M_TRP_e" stoichiometry="1"/>
        </listOfProducts>
      </reaction>
      <reaction fast="false" id="R_EX_TYRxt" reversible="true" name="EX_TYRxt" fbc:upperFluxBound="R_EX_TYRxt_upper_bound" fbc:lowerFluxBound="R_EX_TYRxt_lower_bound">
        <listOfProducts>
          <speciesReference constant="true" species="M_TYR_e" stoichiometry="1"/>
        </listOfProducts>
      </reaction>
      <reaction fast="false" id="R_EX_PIxt" reversible="true" name="EX_PIxt" fbc:upperFluxBound="R_EX_PIxt_upper_bound" fbc:lowerFluxBound="R_EX_PIxt_lower_bound">
        <listOfProducts>
          <speciesReference constant="true" species="M_PI_e" stoichiometry="1"/>
        </listOfProducts>
      </reaction>
      <reaction fast="false" id="R_EX_SUCCxt" reversible="true" name="EX_SUCCxt" fbc:upperFluxBound="R_EX_SUCCxt_upper_bound" fbc:lowerFluxBound="R_EX_SUCCxt_lower_bound">
        <listOfProducts>
          <speciesReference constant="true" species="M_SUCC_e" stoichiometry="1"/>
        </listOfProducts>
      </reaction>
      <reaction fast="false" id="R_EX_FUMxt" reversible="true" name="EX_FUMxt" fbc:upperFluxBound="R_EX_FUMxt_upper_bound" fbc:lowerFluxBound="R_EX_FUMxt_lower_bound">
        <listOfProducts>
          <speciesReference constant="true" species="M_FUM_e" stoichiometry="1"/>
        </listOfProducts>
      </reaction>
      <reaction fast="false" id="R_EX_MALxt" reversible="true" name="EX_MALxt" fbc:upperFluxBound="R_EX_MALxt_upper_bound" fbc:lowerFluxBound="R_EX_MALxt_lower_bound">
        <listOfProducts>
          <speciesReference constant="true" species="M_MAL_e" stoichiometry="1"/>
        </listOfProducts>
      </reaction>
      <reaction fast="false" id="R_EX_RIBxt" reversible="true" name="EX_RIBxt" fbc:upperFluxBound="R_EX_RIBxt_upper_bound" fbc:lowerFluxBound="R_EX_RIBxt_lower_bound">
        <listOfProducts>
          <speciesReference constant="true" species="M_RIB_e" stoichiometry="1"/>
        </listOfProducts>
      </reaction>
      <reaction fast="false" id="R_EX_XYLxt" reversible="true" name="EX_XYLxt" fbc:upperFluxBound="R_EX_XYLxt_upper_bound" fbc:lowerFluxBound="R_EX_XYLxt_lower_bound">
        <listOfProducts>
          <speciesReference constant="true" species="M_XYL_e" stoichiometry="1"/>
        </listOfProducts>
      </reaction>
      <reaction fast="false" id="R_EX_FORxt" reversible="true" name="EX_FORxt" fbc:upperFluxBound="R_EX_FORxt_upper_bound" fbc:lowerFluxBound="R_EX_FORxt_lower_bound">
        <listOfProducts>
          <speciesReference constant="true" species="M_FOR_e" stoichiometry="1"/>
        </listOfProducts>
      </reaction>
      <reaction fast="false" id="R_EX_GLACxt" reversible="true" name="EX_GLACxt" fbc:upperFluxBound="R_EX_GLACxt_upper_bound" fbc:lowerFluxBound="R_EX_GLACxt_lower_bound">
        <listOfProducts>
          <speciesReference constant="true" species="M_GLAC_e" stoichiometry="1"/>
        </listOfProducts>
      </reaction>
      <reaction fast="false" id="R_EX_GLxt" reversible="true" name="EX_GLxt" fbc:upperFluxBound="R_EX_GLxt_upper_bound" fbc:lowerFluxBound="R_EX_GLxt_lower_bound">
        <listOfProducts>
          <speciesReference constant="true" species="M_GL_e" stoichiometry="1"/>
        </listOfProducts>
      </reaction>
      <reaction fast="false" id="R_EX_GLCNxt" reversible="true" name="EX_GLCNxt" fbc:upperFluxBound="R_EX_GLCNxt_upper_bound" fbc:lowerFluxBound="R_EX_GLCNxt_lower_bound">
        <listOfProducts>
          <speciesReference constant="true" species="M_GLCN_e" stoichiometry="1"/>
        </listOfProducts>
      </reaction>
      <reaction fast="false" id="R_EX_GL3Pxt" reversible="true" name="EX_GL3Pxt" fbc:upperFluxBound="R_EX_GL3Pxt_upper_bound" fbc:lowerFluxBound="R_EX_GL3Pxt_lower_bound">
        <listOfProducts>
          <speciesReference constant="true" species="M_GL3P_e" stoichiometry="1"/>
        </listOfProducts>
      </reaction>
      <reaction fast="false" id="R_EX_FUCxt" reversible="true" name="EX_FUCxt" fbc:upperFluxBound="R_EX_FUCxt_upper_bound" fbc:lowerFluxBound="R_EX_FUCxt_lower_bound">
        <listOfProducts>
          <speciesReference constant="true" species="M_FUC_e" stoichiometry="1"/>
        </listOfProducts>
      </reaction>
      <reaction fast="false" id="R_EX_LACxt" reversible="true" name="EX_LACxt" fbc:upperFluxBound="R_EX_LACxt_upper_bound" fbc:lowerFluxBound="R_EX_LACxt_lower_bound">
        <listOfProducts>
          <speciesReference constant="true" species="M_LAC_e" stoichiometry="1"/>
        </listOfProducts>
      </reaction>
      <reaction fast="false" id="R_EX_C120xt" reversible="true" name="EX_C120xt" fbc:upperFluxBound="R_EX_C120xt_upper_bound" fbc:lowerFluxBound="R_EX_C120xt_lower_bound">
        <listOfProducts>
          <speciesReference constant="true" species="M_C120_e" stoichiometry="1"/>
        </listOfProducts>
      </reaction>
      <reaction fast="false" id="R_EX_C140xt" reversible="true" name="EX_C140xt" fbc:upperFluxBound="R_EX_C140xt_upper_bound" fbc:lowerFluxBound="R_EX_C140xt_lower_bound">
        <listOfProducts>
          <speciesReference constant="true" species="M_C140_e" stoichiometry="1"/>
        </listOfProducts>
      </reaction>
      <reaction fast="false" id="R_EX_C141xt" reversible="true" name="EX_C141xt" fbc:upperFluxBound="R_EX_C141xt_upper_bound" fbc:lowerFluxBound="R_EX_C141xt_lower_bound">
        <listOfProducts>
          <speciesReference constant="true" species="M_C141_e" stoichiometry="1"/>
        </listOfProducts>
      </reaction>
      <reaction fast="false" id="R_EX_C160xt" reversible="true" name="EX_C160xt" fbc:upperFluxBound="R_EX_C160xt_upper_bound" fbc:lowerFluxBound="R_EX_C160xt_lower_bound">
        <listOfProducts>
          <speciesReference constant="true" species="M_C160_e" stoichiometry="1"/>
        </listOfProducts>
      </reaction>
      <reaction fast="false" id="R_EX_C161xt" reversible="true" name="EX_C161xt" fbc:upperFluxBound="R_EX_C161xt_upper_bound" fbc:lowerFluxBound="R_EX_C161xt_lower_bound">
        <listOfProducts>
          <speciesReference constant="true" species="M_C161_e" stoichiometry="1"/>
        </listOfProducts>
      </reaction>
      <reaction fast="false" id="R_EX_C181xt" reversible="true" name="EX_C181xt" fbc:upperFluxBound="R_EX_C181xt_upper_bound" fbc:lowerFluxBound="R_EX_C181xt_lower_bound">
        <listOfProducts>
          <speciesReference constant="true" species="M_C181_e" stoichiometry="1"/>
        </listOfProducts>
      </reaction>
      <reaction fast="false" id="R_EX_FRUxt" reversible="true" name="EX_FRUxt" fbc:upperFluxBound="R_EX_FRUxt_upper_bound" fbc:lowerFluxBound="R_EX_FRUxt_lower_bound">
        <listOfProducts>
          <speciesReference constant="true" species="M_FRU_e" stoichiometry="1"/>
        </listOfProducts>
      </reaction>
      <reaction fast="false" id="R_EX_ACTOACxt" reversible="true" name="EX_ACTOACxt" fbc:upperFluxBound="R_EX_ACTOACxt_upper_bound" fbc:lowerFluxBound="R_EX_ACTOACxt_lower_bound">
        <listOfProducts>
          <speciesReference constant="true" species="M_ACTOAC_e" stoichiometry="1"/>
        </listOfProducts>
      </reaction>
      <reaction fast="false" id="R_EX_BUTRATxt" reversible="true" name="EX_BUTRATxt" fbc:upperFluxBound="R_EX_BUTRATxt_upper_bound" fbc:lowerFluxBound="R_EX_BUTRATxt_lower_bound">
        <listOfProducts>
          <speciesReference constant="true" species="M_BUTRAT_e" stoichiometry="1"/>
        </listOfProducts>
      </reaction>
      <reaction fast="false" id="R_EX_BUTNOLxt" reversible="true" name="EX_BUTNOLxt" fbc:upperFluxBound="R_EX_BUTNOLxt_upper_bound" fbc:lowerFluxBound="R_EX_BUTNOLxt_lower_bound">
        <listOfProducts>
          <speciesReference constant="true" species="M_BUTNOL_e" stoichiometry="1"/>
        </listOfProducts>
      </reaction>
      <reaction fast="false" id="R_EX_PROxt" reversible="true" name="EX_PROxt" fbc:upperFluxBound="R_EX_PROxt_upper_bound" fbc:lowerFluxBound="R_EX_PROxt_lower_bound">
        <listOfProducts>
          <speciesReference constant="true" species="M_PRO_e" stoichiometry="1"/>
        </listOfProducts>
      </reaction>
      <reaction fast="false" id="R_EX_Kxt" reversible="true" name="EX_Kxt" fbc:upperFluxBound="R_EX_Kxt_upper_bound" fbc:lowerFluxBound="R_EX_Kxt_lower_bound">
        <listOfProducts>
          <speciesReference constant="true" species="M_K_e" stoichiometry="1"/>
        </listOfProducts>
      </reaction>
      <reaction fast="false" id="R_EX_URAxt" reversible="true" name="EX_URAxt" fbc:upperFluxBound="R_EX_URAxt_upper_bound" fbc:lowerFluxBound="R_EX_URAxt_lower_bound">
        <listOfProducts>
          <speciesReference constant="true" species="M_URA_e" stoichiometry="1"/>
        </listOfProducts>
      </reaction>
      <reaction fast="false" id="R_EX_PNTOxt" reversible="true" name="EX_PNTOxt" fbc:upperFluxBound="R_EX_PNTOxt_upper_bound" fbc:lowerFluxBound="R_EX_PNTOxt_lower_bound">
        <listOfProducts>
          <speciesReference constant="true" species="M_PNTO_e" stoichiometry="1"/>
        </listOfProducts>
      </reaction>
      <reaction fast="false" id="R_EX_SLAxt" reversible="true" name="EX_SLAxt" fbc:upperFluxBound="R_EX_SLAxt_upper_bound" fbc:lowerFluxBound="R_EX_SLAxt_lower_bound">
        <listOfProducts>
          <speciesReference constant="true" species="M_SLA_e" stoichiometry="1"/>
        </listOfProducts>
      </reaction>
      <reaction fast="false" id="R_EX_SLFxt" reversible="true" name="EX_SLFxt" fbc:upperFluxBound="R_EX_SLFxt_upper_bound" fbc:lowerFluxBound="R_EX_SLFxt_lower_bound">
        <listOfProducts>
          <speciesReference constant="true" species="M_SLF_e" stoichiometry="1"/>
        </listOfProducts>
      </reaction>
      <reaction fast="false" id="R_EX_ADNxt" reversible="true" name="EX_ADNxt" fbc:upperFluxBound="R_EX_ADNxt_upper_bound" fbc:lowerFluxBound="R_EX_ADNxt_lower_bound">
        <listOfProducts>
          <speciesReference constant="true" species="M_ADN_e" stoichiometry="1"/>
        </listOfProducts>
      </reaction>
      <reaction fast="false" id="R_EX_URIxt" reversible="true" name="EX_URIxt" fbc:upperFluxBound="R_EX_URIxt_upper_bound" fbc:lowerFluxBound="R_EX_URIxt_lower_bound">
        <listOfProducts>
          <speciesReference constant="true" species="M_URI_e" stoichiometry="1"/>
        </listOfProducts>
      </reaction>
      <reaction fast="false" id="R_EX_CYTDxt" reversible="true" name="EX_CYTDxt" fbc:upperFluxBound="R_EX_CYTDxt_upper_bound" fbc:lowerFluxBound="R_EX_CYTDxt_lower_bound">
        <listOfProducts>
          <speciesReference constant="true" species="M_CYTD_e" stoichiometry="1"/>
        </listOfProducts>
      </reaction>
      <reaction fast="false" id="R_EX_DTxt" reversible="true" name="EX_DTxt" fbc:upperFluxBound="R_EX_DTxt_upper_bound" fbc:lowerFluxBound="R_EX_DTxt_lower_bound">
        <listOfProducts>
          <speciesReference constant="true" species="M_DT_e" stoichiometry="1"/>
        </listOfProducts>
      </reaction>
      <reaction fast="false" id="R_EX_DAxt" reversible="true" name="EX_DAxt" fbc:upperFluxBound="R_EX_DAxt_upper_bound" fbc:lowerFluxBound="R_EX_DAxt_lower_bound">
        <listOfProducts>
          <speciesReference constant="true" species="M_DA_e" stoichiometry="1"/>
        </listOfProducts>
      </reaction>
      <reaction fast="false" id="R_EX_DCxt" reversible="true" name="EX_DCxt" fbc:upperFluxBound="R_EX_DCxt_upper_bound" fbc:lowerFluxBound="R_EX_DCxt_lower_bound">
        <listOfProducts>
          <speciesReference constant="true" species="M_DC_e" stoichiometry="1"/>
        </listOfProducts>
      </reaction>
      <reaction fast="false" id="R_EX_DUxt" reversible="true" name="EX_DUxt" fbc:upperFluxBound="R_EX_DUxt_upper_bound" fbc:lowerFluxBound="R_EX_DUxt_lower_bound">
        <listOfProducts>
          <speciesReference constant="true" species="M_DU_e" stoichiometry="1"/>
        </listOfProducts>
      </reaction>
      <reaction fast="false" id="R_EX_GNxt" reversible="true" name="EX_GNxt" fbc:upperFluxBound="R_EX_GNxt_upper_bound" fbc:lowerFluxBound="R_EX_GNxt_lower_bound">
        <listOfProducts>
          <speciesReference constant="true" species="M_GN_e" stoichiometry="1"/>
        </listOfProducts>
      </reaction>
      <reaction fast="false" id="R_EX_HYXNxt" reversible="true" name="EX_HYXNxt" fbc:upperFluxBound="R_EX_HYXNxt_upper_bound" fbc:lowerFluxBound="R_EX_HYXNxt_lower_bound">
        <listOfProducts>
          <speciesReference constant="true" species="M_HYXN_e" stoichiometry="1"/>
        </listOfProducts>
      </reaction>
      <reaction fast="false" id="R_EX_XANxt" reversible="true" name="EX_XANxt" fbc:upperFluxBound="R_EX_XANxt_upper_bound" fbc:lowerFluxBound="R_EX_XANxt_lower_bound">
        <listOfProducts>
          <speciesReference constant="true" species="M_XAN_e" stoichiometry="1"/>
        </listOfProducts>
      </reaction>
      <reaction fast="false" id="R_EX_INSxt" reversible="true" name="EX_INSxt" fbc:upperFluxBound="R_EX_INSxt_upper_bound" fbc:lowerFluxBound="R_EX_INSxt_lower_bound">
        <listOfProducts>
          <speciesReference constant="true" species="M_INS_e" stoichiometry="1"/>
        </listOfProducts>
      </reaction>
      <reaction fast="false" id="R_EX_NMNxt" reversible="true" name="EX_NMNxt" fbc:upperFluxBound="R_EX_NMNxt_upper_bound" fbc:lowerFluxBound="R_EX_NMNxt_lower_bound">
        <listOfProducts>
          <speciesReference constant="true" species="M_NMN_e" stoichiometry="1"/>
        </listOfProducts>
      </reaction>
      <reaction fast="false" id="R_EX_NADxt" reversible="true" name="EX_NADxt" fbc:upperFluxBound="R_EX_NADxt_upper_bound" fbc:lowerFluxBound="R_EX_NADxt_lower_bound">
        <listOfProducts>
          <speciesReference constant="true" species="M_NAD_e" stoichiometry="1"/>
        </listOfProducts>
      </reaction>
      <reaction fast="false" id="R_EX_AMPxt" reversible="true" name="EX_AMPxt" fbc:upperFluxBound="R_EX_AMPxt_upper_bound" fbc:lowerFluxBound="R_EX_AMPxt_lower_bound">
        <listOfProducts>
          <speciesReference constant="true" species="M_AMP_e" stoichiometry="1"/>
        </listOfProducts>
      </reaction>
      <reaction fast="false" id="R_EX_O2xt" reversible="true" name="EX_O2xt" fbc:upperFluxBound="R_EX_O2xt_upper_bound" fbc:lowerFluxBound="R_EX_O2xt_lower_bound">
        <listOfProducts>
          <speciesReference constant="true" species="M_O2_e" stoichiometry="1"/>
        </listOfProducts>
      </reaction>
      <reaction fast="false" id="R_EX_CO2xt" reversible="true" name="EX_CO2xt" fbc:upperFluxBound="R_EX_CO2xt_upper_bound" fbc:lowerFluxBound="R_EX_CO2xt_lower_bound">
        <listOfProducts>
          <speciesReference constant="true" species="M_CO2_e" stoichiometry="1"/>
        </listOfProducts>
      </reaction>
      <reaction fast="false" id="R_EX_ACxt" reversible="true" name="EX_ACxt" fbc:upperFluxBound="R_EX_ACxt_upper_bound" fbc:lowerFluxBound="R_EX_ACxt_lower_bound">
        <listOfProducts>
          <speciesReference constant="true" species="M_AC_e" stoichiometry="1"/>
        </listOfProducts>
      </reaction>
      <reaction fast="false" id="R_EX_ETHxt" reversible="true" name="EX_ETHxt" fbc:upperFluxBound="R_EX_ETHxt_upper_bound" fbc:lowerFluxBound="R_EX_ETHxt_lower_bound">
        <listOfProducts>
          <speciesReference constant="true" species="M_ETH_e" stoichiometry="1"/>
        </listOfProducts>
      </reaction>
      <reaction fast="false" id="R_EX_UREAxt" reversible="true" name="EX_UREAxt" fbc:upperFluxBound="R_EX_UREAxt_upper_bound" fbc:lowerFluxBound="R_EX_UREAxt_lower_bound">
        <listOfProducts>
          <speciesReference constant="true" species="M_UREA_e" stoichiometry="1"/>
        </listOfProducts>
      </reaction>
      <reaction fast="false" id="R_EX_H2Sxt" reversible="true" name="EX_H2Sxt" fbc:upperFluxBound="R_EX_H2Sxt_upper_bound" fbc:lowerFluxBound="R_EX_H2Sxt_lower_bound">
        <listOfProducts>
          <speciesReference constant="true" species="M_H2S_e" stoichiometry="1"/>
        </listOfProducts>
      </reaction>
      <reaction fast="false" id="R_EX_NH3xt" reversible="true" name="EX_NH3xt" fbc:upperFluxBound="R_EX_NH3xt_upper_bound" fbc:lowerFluxBound="R_EX_NH3xt_lower_bound">
        <listOfProducts>
          <speciesReference constant="true" species="M_NH3_e" stoichiometry="1"/>
        </listOfProducts>
      </reaction>
      <reaction fast="false" id="R_EX_CYSxt" reversible="true" name="EX_CYSxt" fbc:upperFluxBound="R_EX_CYSxt_upper_bound" fbc:lowerFluxBound="R_EX_CYSxt_lower_bound">
        <listOfProducts>
          <speciesReference constant="true" species="M_CYS_e" stoichiometry="1"/>
        </listOfProducts>
      </reaction>
      <reaction fast="false" id="R_EX_GLCxt" reversible="true" name="EX_GLCxt" fbc:upperFluxBound="R_EX_GLCxt_upper_bound" fbc:lowerFluxBound="R_EX_GLCxt_lower_bound">
        <listOfProducts>
          <speciesReference constant="true" species="M_GLC_e" stoichiometry="1"/>
        </listOfProducts>
      </reaction>
      <reaction fast="false" id="R_EX_HEMINxt" reversible="true" name="EX_HEMINxt" fbc:upperFluxBound="R_EX_HEMINxt_upper_bound" fbc:lowerFluxBound="R_EX_HEMINxt_lower_bound">
        <listOfProducts>
          <speciesReference constant="true" species="M_HEMIN_e" stoichiometry="1"/>
        </listOfProducts>
      </reaction>
      <reaction fast="false" id="R_EX_THIAMINxt" reversible="true" name="EX_THIAMINxt" fbc:upperFluxBound="R_EX_THIAMINxt_upper_bound" fbc:lowerFluxBound="R_EX_THIAMINxt_lower_bound">
        <listOfProducts>
          <speciesReference constant="true" species="M_THIAMIN_e" stoichiometry="1"/>
        </listOfProducts>
      </reaction>
      <reaction fast="false" id="R_EX_LYSxt" reversible="true" name="EX_LYSxt" fbc:upperFluxBound="R_EX_LYSxt_upper_bound" fbc:lowerFluxBound="R_EX_LYSxt_lower_bound">
        <listOfProducts>
          <speciesReference constant="true" species="M_LYS_e" stoichiometry="1"/>
        </listOfProducts>
      </reaction>
      <reaction fast="false" id="R_EX_METxt" reversible="true" name="EX_METxt" fbc:upperFluxBound="R_EX_METxt_upper_bound" fbc:lowerFluxBound="R_EX_METxt_lower_bound">
        <listOfProducts>
          <speciesReference constant="true" species="M_MET_e" stoichiometry="1"/>
        </listOfProducts>
      </reaction>
      <reaction fast="false" id="R_EX_HISxt" reversible="true" name="EX_HISxt" fbc:upperFluxBound="R_EX_HISxt_upper_bound" fbc:lowerFluxBound="R_EX_HISxt_lower_bound">
        <listOfProducts>
          <speciesReference constant="true" species="M_HIS_e" stoichiometry="1"/>
        </listOfProducts>
      </reaction>
      <reaction fast="false" id="R_EX_PHExt" reversible="true" name="EX_PHExt" fbc:upperFluxBound="R_EX_PHExt_upper_bound" fbc:lowerFluxBound="R_EX_PHExt_lower_bound">
        <listOfProducts>
          <speciesReference constant="true" species="M_PHE_e" stoichiometry="1"/>
        </listOfProducts>
      </reaction>
      <reaction fast="false" id="R_EX_THRxt" reversible="true" name="EX_THRxt" fbc:upperFluxBound="R_EX_THRxt_upper_bound" fbc:lowerFluxBound="R_EX_THRxt_lower_bound">
        <listOfProducts>
          <speciesReference constant="true" species="M_THR_e" stoichiometry="1"/>
        </listOfProducts>
      </reaction>
      <reaction fast="false" id="R_EX_AKGxt" reversible="true" name="EX_AKGxt" fbc:upperFluxBound="R_EX_AKGxt_upper_bound" fbc:lowerFluxBound="R_EX_AKGxt_lower_bound">
        <listOfProducts>
          <speciesReference constant="true" species="M_AKG_e" stoichiometry="1"/>
        </listOfProducts>
      </reaction>
      <reaction fast="false" id="R_EX_CITRxt" reversible="true" name="EX_CITRxt" fbc:upperFluxBound="R_EX_CITRxt_upper_bound" fbc:lowerFluxBound="R_EX_CITRxt_lower_bound">
        <listOfProducts>
          <speciesReference constant="true" species="M_CITR_e" stoichiometry="1"/>
        </listOfProducts>
      </reaction>
      <reaction fast="false" id="R_EX_RGTxt" reversible="true" name="EX_RGTxt" fbc:upperFluxBound="R_EX_RGTxt_upper_bound" fbc:lowerFluxBound="R_EX_RGTxt_lower_bound">
        <listOfProducts>
          <speciesReference constant="true" species="M_RGT_e" stoichiometry="1"/>
        </listOfProducts>
      </reaction>
      <reaction fast="false" id="R_EX_NO3xt" reversible="true" name="EX_NO3xt" fbc:upperFluxBound="R_EX_NO3xt_upper_bound" fbc:lowerFluxBound="R_EX_NO3xt_lower_bound">
        <listOfProducts>
          <speciesReference constant="true" species="M_NO3_e" stoichiometry="1"/>
        </listOfProducts>
      </reaction>
    </listOfReactions>
  </model>
</sbml>
