# Supplementary material for: FindTargetsWEB: A User-Friendly Tool for Identification of Potential Therapeutic Targets in Metabolic Networks of Bacteria
Source: Front Genet. 2019 Jul 4;10:633. doi: 10.3389/fgene.2019.00633 (PMC6620235; doi:10.3389/fgene.2019.00633)
Supplement: Supplementary file 3 [file DataSheet_2.zip › sbml3_integrated_Mtuberculosis.xml]

<?xml version='1.0' encoding='UTF-8' standalone='no'?>

<!-- This model was downloaded from BioModels Database -->
<!-- http://www.ebi.ac.uk/biomodels-static/                   -->
<!-- Wed May 29 14:48:55 BST 2019                      -->

<sbml xmlns="http://www.sbml.org/sbml/level3/version1/core" level="3" metaid="_4341fea0-44d1-423d-96ca-f8e057c901e1" fbc:required="false" xmlns:fbc="http://www.sbml.org/sbml/level3/version1/fbc/version2" sboTerm="SBO:0000624" version="1">
  <model id="MODEL1507180021" fbc:strict="true" name="Beste2007 - Genome-scale metabolic network of Mycobacterium tuberculosis (GSMN_TB)" metaid="_36ebdabe-1791-4cbe-ae7d-ecd467e333a6">
    <notes>
      <body xmlns="http://www.w3.org/1999/xhtml">
        <div class="dc:title">Beste2007 - Genome-scale metabolic network of
Mycobacterium tuberculosis (GSMN_TB)</div>
<div class="dc:bibliographicCitation">
  <p>This model is described in the article:</p>
  <div class="bibo:title">
    <a href="http://identifiers.org/pubmed/17521419" title="Access to this publication">GSMN-TB: a web-based
    genome-scale network model of Mycobacterium tuberculosis
    metabolism.</a>
  </div>
  <div class="bibo:authorList">Beste DJ, Hooper T, Stewart G, Bonde
  B, Avignone-Rossa C, Bushell ME, Wheeler P, Klamt S, Kierzek AM,
  McFadden J.</div>
  <div class="bibo:Journal">Genome Biol. 2007; 8(5): R89</div>
  <p>Abstract:</p>
  <div class="bibo:abstract">
    <p>BACKGROUND: An impediment to the rational development of
    novel drugs against tuberculosis (TB) is a general paucity of
    knowledge concerning the metabolism of Mycobacterium
    tuberculosis, particularly during infection. Constraint-based
    modeling provides a novel approach to investigating microbial
    metabolism but has not yet been applied to genome-scale
    modeling of M. tuberculosis. RESULTS: GSMN-TB, a genome-scale
    metabolic model of M. tuberculosis, was constructed, consisting
    of 849 unique reactions and 739 metabolites, and involving 726
    genes. The model was calibrated by growing Mycobacterium bovis
    bacille Calmette Guérin in continuous culture and
    steady-state growth parameters were measured. Flux balance
    analysis was used to calculate substrate consumption rates,
    which were shown to correspond closely to experimentally
    determined values. Predictions of gene essentiality were also
    made by flux balance analysis simulation and were compared with
    global mutagenesis data for M. tuberculosis grown in vitro. A
    prediction accuracy of 78% was achieved. Known drug targets
    were predicted to be essential by the model. The model
    demonstrated a potential role for the enzyme isocitrate lyase
    during the slow growth of mycobacteria, and this hypothesis was
    experimentally verified. An interactive web-based version of
    the model is available. CONCLUSION: The GSMN-TB model
    successfully simulated many of the growth properties of M.
    tuberculosis. The model provides a means to examine the
    metabolic flexibility of bacteria and predict the phenotype of
    mutants, and it highlights previously unexplored features of M.
    tuberculosis metabolism.</p>
  </div>
</div>
<div class="dc:publisher">
  <p>This model is hosted on 
  <a href="http://www.ebi.ac.uk/biomodels/">BioModels Database</a>
  and identified by: 
  <a href="http://identifiers.org/biomodels.db/MODEL1507180021">MODEL1507180021</a>.</p>
  <p>To cite BioModels Database, please use: 
  <a href="http://identifiers.org/pubmed/20587024" title="Latest BioModels Database publication">BioModels Database:
  An enhanced, curated and annotated resource for published
  quantitative kinetic models</a>.</p>
</div>
<div class="dc:license">
  <p>To the extent possible under law, all copyright and related or
  neighbouring rights to this encoded model have been dedicated to
  the public domain worldwide. Please refer to 
  <a href="http://creativecommons.org/publicdomain/zero/1.0/" title="Access to: CC0 1.0 Universal (CC0 1.0), Public Domain Dedication">CC0
  Public Domain Dedication</a> for more information.</p>
</div>
</body>
    </notes>
    <annotation>
	<rdf:RDF xmlns:rdf="http://www.w3.org/1999/02/22-rdf-syntax-ns#" xmlns:bqmodel="http://biomodels.net/model-qualifiers/">
	<rdf:Description rdf:about="#_36ebdabe-1791-4cbe-ae7d-ecd467e333a6">
	<bqmodel:is>
	<rdf:Bag>
	<rdf:li rdf:resource="http://identifiers.org/biomodels.db/MODEL1507180021"/>
	</rdf:Bag>
	</bqmodel:is>
	</rdf:Description>
	</rdf:RDF>
	</annotation>
      <fbc:listOfObjectives xmlns:fbc="http://www.sbml.org/sbml/level3/version1/fbc/version2" fbc:activeObjective="obj">
      <fbc:objective fbc:type="maximize" metaid="ac8d907e-6b8c-4372-996f-c9fb5b2e7aaa" fbc:id="obj">
        <fbc:listOfFluxObjectives>
          <fbc:fluxObjective fbc:reaction="R_added_biomass_sink" metaid="_92aa2fda-3322-47b8-ab11-51c4b3d09459" fbc:coefficient="1"/>
        </fbc:listOfFluxObjectives>
      </fbc:objective>
    </fbc:listOfObjectives>
    <fbc:listOfGeneProducts xmlns:fbc="http://www.sbml.org/sbml/level3/version1/fbc/version2">
      <fbc:geneProduct fbc:name="MT1364" metaid="fdae9a29-7916-43a1-947d-64e1f963023e" fbc:label="MT1364" fbc:id="G_MT1364"/>
      <fbc:geneProduct fbc:name="MT3443" metaid="_80d38007-1b85-44f4-9ae0-6a8104ec15c9" fbc:label="MT3443" fbc:id="G_MT3443"/>
      <fbc:geneProduct fbc:name="Rv0013" metaid="_5e688263-b6bd-4f16-8258-9dff67e54697" fbc:label="Rv0013" fbc:id="G_Rv0013"/>
      <fbc:geneProduct fbc:name="Rv0032" metaid="_52b67184-df57-4685-b3ec-221ed0cdcf57" fbc:label="Rv0032" fbc:id="G_Rv0032"/>
      <fbc:geneProduct fbc:name="Rv0035" metaid="d40bea86-8520-4141-a5a9-60bfa63d2c4f" fbc:label="Rv0035" fbc:id="G_Rv0035"/>
      <fbc:geneProduct fbc:name="Rv0046c" metaid="ca6cb1d7-30c6-4d8c-a8f9-4b22a15740a9" fbc:label="Rv0046c" fbc:id="G_Rv0046c"/>
      <fbc:geneProduct fbc:name="Rv0066c" metaid="_25a330a1-5264-4fba-9f1c-c9ace8104572" fbc:label="Rv0066c" fbc:id="G_Rv0066c"/>
      <fbc:geneProduct fbc:name="Rv0069c" metaid="_460c6581-15a3-4187-a900-023f6b9605c8" fbc:label="Rv0069c" fbc:id="G_Rv0069c"/>
      <fbc:geneProduct fbc:name="Rv0070c" metaid="_05109188-a066-4199-bf17-6acd9ea2606e" fbc:label="Rv0070c" fbc:id="G_Rv0070c"/>
      <fbc:geneProduct fbc:name="Rv0098" metaid="b5c40c69-e974-4a97-b045-3cbdd9456278" fbc:label="Rv0098" fbc:id="G_Rv0098"/>
      <fbc:geneProduct fbc:name="Rv0099" metaid="_5420a49c-271a-4023-ae4c-f364f0061453" fbc:label="Rv0099" fbc:id="G_Rv0099"/>
      <fbc:geneProduct fbc:name="Rv0112" metaid="_31d82c5b-3344-4c1b-a589-ba66bf6bb4eb" fbc:label="Rv0112" fbc:id="G_Rv0112"/>
      <fbc:geneProduct fbc:name="Rv0119" metaid="_6906e177-0452-4dc8-a7ab-51cae1549359" fbc:label="Rv0119" fbc:id="G_Rv0119"/>
      <fbc:geneProduct fbc:name="Rv0129c" metaid="_970fc231-8614-4b5f-8f6b-9e6fe9ef024f" fbc:label="Rv0129c" fbc:id="G_Rv0129c"/>
      <fbc:geneProduct fbc:name="Rv0130" metaid="c08e0f45-350e-4538-9a44-af512aefd849" fbc:label="Rv0130" fbc:id="G_Rv0130"/>
      <fbc:geneProduct fbc:name="Rv0131c" metaid="_4932a517-64bf-4044-bae8-752e2646c95d" fbc:label="Rv0131c" fbc:id="G_Rv0131c"/>
      <fbc:geneProduct fbc:name="Rv0154c" metaid="d13c3391-9225-439b-b37c-b2d2154c7665" fbc:label="Rv0154c" fbc:id="G_Rv0154c"/>
      <fbc:geneProduct fbc:name="Rv0155" metaid="_5a87255b-3e1f-463a-aaac-18cb1d043cd7" fbc:label="Rv0155" fbc:id="G_Rv0155"/>
      <fbc:geneProduct fbc:name="Rv0156" metaid="caa5c795-0b1a-4fab-a532-a00549bd10d1" fbc:label="Rv0156" fbc:id="G_Rv0156"/>
      <fbc:geneProduct fbc:name="Rv0157" metaid="ffc5f236-0f50-41e2-a6f7-8ba16c5a1720" fbc:label="Rv0157" fbc:id="G_Rv0157"/>
      <fbc:geneProduct fbc:name="Rv0162c" metaid="_1a1fe1d8-e76d-467a-b316-d86bfa4e6a41" fbc:label="Rv0162c" fbc:id="G_Rv0162c"/>
      <fbc:geneProduct fbc:name="Rv0166" metaid="e0a0070b-0711-4209-a026-8b2b9b3527ed" fbc:label="Rv0166" fbc:id="G_Rv0166"/>
      <fbc:geneProduct fbc:name="Rv0183" metaid="f7f96489-5394-4a80-bacd-d4deb8bfab6e" fbc:label="Rv0183" fbc:id="G_Rv0183"/>
      <fbc:geneProduct fbc:name="Rv0186" metaid="_3e9aa087-5aef-4457-b579-95c3865cc61e" fbc:label="Rv0186" fbc:id="G_Rv0186"/>
      <fbc:geneProduct fbc:name="Rv0189c" metaid="_487c1d86-fbba-45e9-a8a4-10a4b17ecaf1" fbc:label="Rv0189c" fbc:id="G_Rv0189c"/>
      <fbc:geneProduct fbc:name="Rv0194" metaid="ea54515c-aacf-4fd6-a20d-e5c07e3f5729" fbc:label="Rv0194" fbc:id="G_Rv0194"/>
      <fbc:geneProduct fbc:name="Rv0211" metaid="_285a59e0-e229-4039-b55e-9dabdb08f989" fbc:label="Rv0211" fbc:id="G_Rv0211"/>
      <fbc:geneProduct fbc:name="Rv0214" metaid="_226d8d47-00c3-448e-a81d-51eaaff55f4b" fbc:label="Rv0214" fbc:id="G_Rv0214"/>
      <fbc:geneProduct fbc:name="Rv0215c" metaid="affaecd6-0c83-48ee-9c06-3f7417c0ffc0" fbc:label="Rv0215c" fbc:id="G_Rv0215c"/>
      <fbc:geneProduct fbc:name="Rv0217c" metaid="_61c97917-e3fc-4c34-9275-76a2813f20aa" fbc:label="Rv0217c" fbc:id="G_Rv0217c"/>
      <fbc:geneProduct fbc:name="Rv0220" metaid="a40746b2-a1ab-4509-a8ba-37cf821a26d7" fbc:label="Rv0220" fbc:id="G_Rv0220"/>
      <fbc:geneProduct fbc:name="Rv0222" metaid="de61cd8c-537a-48dd-85fe-f7767dc9ebf0" fbc:label="Rv0222" fbc:id="G_Rv0222"/>
      <fbc:geneProduct fbc:name="Rv0231" metaid="_3bc3a2a2-f46f-45a8-be8d-d07f15e771b5" fbc:label="Rv0231" fbc:id="G_Rv0231"/>
      <fbc:geneProduct fbc:name="Rv0234c" metaid="_2b7b3032-c13f-4864-9d95-db8e332fcffa" fbc:label="Rv0234c" fbc:id="G_Rv0234c"/>
      <fbc:geneProduct fbc:name="Rv0242c" metaid="e2184b71-a1f0-43df-b68c-88b6dcff9ac3" fbc:label="Rv0242c" fbc:id="G_Rv0242c"/>
      <fbc:geneProduct fbc:name="Rv0243" metaid="_09856b2c-3b93-4bdd-a0c0-b4eeb8b9737d" fbc:label="Rv0243" fbc:id="G_Rv0243"/>
      <fbc:geneProduct fbc:name="Rv0244c" metaid="f5cd5a99-edb4-46fd-bdaa-13d77bb6fd94" fbc:label="Rv0244c" fbc:id="G_Rv0244c"/>
      <fbc:geneProduct fbc:name="Rv0254c" metaid="_78cbf447-7e41-4834-b8b5-ae7873e46a5f" fbc:label="Rv0254c" fbc:id="G_Rv0254c"/>
      <fbc:geneProduct fbc:name="Rv0255c" metaid="cd3a0f41-ba94-417b-b978-ac80995096e1" fbc:label="Rv0255c" fbc:id="G_Rv0255c"/>
      <fbc:geneProduct fbc:name="Rv0270" metaid="ba9a6e01-eed9-4df0-8019-3bc1d1f578bc" fbc:label="Rv0270" fbc:id="G_Rv0270"/>
      <fbc:geneProduct fbc:name="Rv0271c" metaid="_92acc239-b0a8-4448-b2e1-190d36b1d9be" fbc:label="Rv0271c" fbc:id="G_Rv0271c"/>
      <fbc:geneProduct fbc:name="Rv0275c" metaid="_3421836d-f27e-448b-beb7-c373d5e40745" fbc:label="Rv0275c" fbc:id="G_Rv0275c"/>
      <fbc:geneProduct fbc:name="Rv0321" metaid="a8fddfb1-20a8-4b05-a9c3-cd55fdb899f0" fbc:label="Rv0321" fbc:id="G_Rv0321"/>
      <fbc:geneProduct fbc:name="Rv0334" metaid="_8458c199-c570-4bf4-bf67-7c9e610490ef" fbc:label="Rv0334" fbc:id="G_Rv0334"/>
      <fbc:geneProduct fbc:name="Rv0337c" metaid="_3ed1c964-7599-436a-99ed-1a0f6df56a58" fbc:label="Rv0337c" fbc:id="G_Rv0337c"/>
      <fbc:geneProduct fbc:name="Rv0357c" metaid="_45402cf5-e399-42d2-9760-f6f39877f277" fbc:label="Rv0357c" fbc:id="G_Rv0357c"/>
      <fbc:geneProduct fbc:name="Rv0363c" metaid="c1e800de-1efd-4118-be6f-2b43dd01396c" fbc:label="Rv0363c" fbc:id="G_Rv0363c"/>
      <fbc:geneProduct fbc:name="Rv0382c" metaid="c9d06b43-4ca2-4f43-8612-aa1c75ab1387" fbc:label="Rv0382c" fbc:id="G_Rv0382c"/>
      <fbc:geneProduct fbc:name="Rv0392c" metaid="f172c15b-a55a-4b62-af1a-c975d28955f4" fbc:label="Rv0392c" fbc:id="G_Rv0392c"/>
      <fbc:geneProduct fbc:name="Rv0400c" metaid="_7f10fdca-d95c-4eaf-b7d2-c1d5451c9a1f" fbc:label="Rv0400c" fbc:id="G_Rv0400c"/>
      <fbc:geneProduct fbc:name="Rv0404" metaid="bf140955-7823-4f3c-913f-e64346395348" fbc:label="Rv0404" fbc:id="G_Rv0404"/>
      <fbc:geneProduct fbc:name="Rv0408" metaid="e72309f4-a324-4248-be9d-dd3b26cc71d4" fbc:label="Rv0408" fbc:id="G_Rv0408"/>
      <fbc:geneProduct fbc:name="Rv0409" metaid="_0c04d9d1-045f-4459-960c-94a006583849" fbc:label="Rv0409" fbc:id="G_Rv0409"/>
      <fbc:geneProduct fbc:name="Rv0410c" metaid="_1335d9f3-6d1a-459f-9b29-97ec63ddbb56" fbc:label="Rv0410c" fbc:id="G_Rv0410c"/>
      <fbc:geneProduct fbc:name="Rv0411c" metaid="_759a0ce7-318e-433e-861f-b7d1759630ac" fbc:label="Rv0411c" fbc:id="G_Rv0411c"/>
      <fbc:geneProduct fbc:name="Rv0414c" metaid="db2ef509-bf66-47ea-bcbe-8daac3332320" fbc:label="Rv0414c" fbc:id="G_Rv0414c"/>
      <fbc:geneProduct fbc:name="Rv0417" metaid="c0280a7c-08d0-4ebd-a822-363d599d97aa" fbc:label="Rv0417" fbc:id="G_Rv0417"/>
      <fbc:geneProduct fbc:name="Rv0422c" metaid="_26be1f9c-19ee-43b0-99ab-012b5df16ba8" fbc:label="Rv0422c" fbc:id="G_Rv0422c"/>
      <fbc:geneProduct fbc:name="Rv0423c" metaid="_0e0e0b65-95df-41e9-a6fa-7d1033fde0c2" fbc:label="Rv0423c" fbc:id="G_Rv0423c"/>
      <fbc:geneProduct fbc:name="Rv0436c" metaid="_857eb146-146d-4189-a4a0-33b869b5e9e1" fbc:label="Rv0436c" fbc:id="G_Rv0436c"/>
      <fbc:geneProduct fbc:name="Rv0437c" metaid="_72116643-dbcc-4dde-aa5b-ef856b937913" fbc:label="Rv0437c" fbc:id="G_Rv0437c"/>
      <fbc:geneProduct fbc:name="Rv0438" metaid="d2c7804b-3ff7-4be5-93ae-a87d98ca8879" fbc:label="Rv0438" fbc:id="G_Rv0438"/>
      <fbc:geneProduct fbc:name="Rv0456c" metaid="_00f77151-a204-45fc-bc56-c13b57befe08" fbc:label="Rv0456c" fbc:id="G_Rv0456c"/>
      <fbc:geneProduct fbc:name="Rv0458" metaid="_0c26f859-4f50-4ba8-a505-e219d7aeba4c" fbc:label="Rv0458" fbc:id="G_Rv0458"/>
      <fbc:geneProduct fbc:name="Rv0462" metaid="_7120ade9-3639-4df2-a788-e6223acf4e5e" fbc:label="Rv0462" fbc:id="G_Rv0462"/>
      <fbc:geneProduct fbc:name="Rv0467" metaid="_123b94fe-8500-4ecc-923d-62fe0b362cf6" fbc:label="Rv0467" fbc:id="G_Rv0467"/>
      <fbc:geneProduct fbc:name="Rv0468" metaid="_09782aa2-8824-4e67-95d0-755b58d2f3f5" fbc:label="Rv0468" fbc:id="G_Rv0468"/>
      <fbc:geneProduct fbc:name="Rv0478" metaid="_5de0226f-7a7a-41c4-bb59-1645d423b442" fbc:label="Rv0478" fbc:id="G_Rv0478"/>
      <fbc:geneProduct fbc:name="Rv0482" metaid="f35d7ae0-71e9-45ef-acc5-4e1f04585b57" fbc:label="Rv0482" fbc:id="G_Rv0482"/>
      <fbc:geneProduct fbc:name="Rv0486" metaid="ca9a17a7-2ed3-4345-ba4e-d57a5a5817b0" fbc:label="Rv0486" fbc:id="G_Rv0486"/>
      <fbc:geneProduct fbc:name="Rv0489" metaid="_60415b40-ed89-426a-a1c6-fdee4bec6e84" fbc:label="Rv0489" fbc:id="G_Rv0489"/>
      <fbc:geneProduct fbc:name="Rv0500" metaid="_3275c8e2-5fad-4f0e-b1a1-7e8967486b2f" fbc:label="Rv0500" fbc:id="G_Rv0500"/>
      <fbc:geneProduct fbc:name="Rv0501" metaid="_4b7ef788-ff0b-4ffc-abaa-c007adc7c043" fbc:label="Rv0501" fbc:id="G_Rv0501"/>
      <fbc:geneProduct fbc:name="Rv0503c" metaid="_8ab3e01a-84af-42d2-87ba-23ad38551c25" fbc:label="Rv0503c" fbc:id="G_Rv0503c"/>
      <fbc:geneProduct fbc:name="Rv0509" metaid="cfb76f0b-a02d-41ed-ac8c-904e67d0cdc0" fbc:label="Rv0509" fbc:id="G_Rv0509"/>
      <fbc:geneProduct fbc:name="Rv0510" metaid="fd06489e-2a27-4cf5-93c0-9cb9f8855752" fbc:label="Rv0510" fbc:id="G_Rv0510"/>
      <fbc:geneProduct fbc:name="Rv0511" metaid="_2cb69ad4-cc49-409b-9ecb-eedeb3f316ce" fbc:label="Rv0511" fbc:id="G_Rv0511"/>
      <fbc:geneProduct fbc:name="Rv0512" metaid="ec8886f2-65aa-4723-9775-0d1c4bc5fd81" fbc:label="Rv0512" fbc:id="G_Rv0512"/>
      <fbc:geneProduct fbc:name="Rv0519c" metaid="_20f81074-6b06-431c-a7c5-46fe5311cb93" fbc:label="Rv0519c" fbc:id="G_Rv0519c"/>
      <fbc:geneProduct fbc:name="Rv0524" metaid="_69db480d-3a84-46f1-a3b2-060ac264273c" fbc:label="Rv0524" fbc:id="G_Rv0524"/>
      <fbc:geneProduct fbc:name="Rv0533c" metaid="c546e9d5-61b6-43d1-ae71-a8cad5b895fa" fbc:label="Rv0533c" fbc:id="G_Rv0533c"/>
      <fbc:geneProduct fbc:name="Rv0534c" metaid="b02bd49b-6acc-46d3-b8f8-7177866dd89d" fbc:label="Rv0534c" fbc:id="G_Rv0534c"/>
      <fbc:geneProduct fbc:name="Rv0535" metaid="_7af39808-f540-4403-9817-c282aac80860" fbc:label="Rv0535" fbc:id="G_Rv0535"/>
      <fbc:geneProduct fbc:name="Rv0536" metaid="_312e07b1-08e4-4cd9-9063-e446b896454b" fbc:label="Rv0536" fbc:id="G_Rv0536"/>
      <fbc:geneProduct fbc:name="Rv0542c" metaid="f89cd28f-c877-4510-ac47-ae34c8a7b581" fbc:label="Rv0542c" fbc:id="G_Rv0542c"/>
      <fbc:geneProduct fbc:name="Rv0548c" metaid="b3f41157-4aaf-400c-884d-5ff433dfe531" fbc:label="Rv0548c" fbc:id="G_Rv0548c"/>
      <fbc:geneProduct fbc:name="Rv0551c" metaid="eb8d0293-8558-420f-8e93-187418a93db7" fbc:label="Rv0551c" fbc:id="G_Rv0551c"/>
      <fbc:geneProduct fbc:name="Rv0553" metaid="_89f29412-2ed2-42a2-b75d-7206be37660c" fbc:label="Rv0553" fbc:id="G_Rv0553"/>
      <fbc:geneProduct fbc:name="Rv0555" metaid="_3b55833f-9127-4753-9366-30d2910419d1" fbc:label="Rv0555" fbc:id="G_Rv0555"/>
      <fbc:geneProduct fbc:name="Rv0557" metaid="b42ef42b-85c3-4f58-af3a-f18f0d403598" fbc:label="Rv0557" fbc:id="G_Rv0557"/>
      <fbc:geneProduct fbc:name="Rv0562" metaid="d443cf41-74b6-494c-8a5e-6479d2fc5cfd" fbc:label="Rv0562" fbc:id="G_Rv0562"/>
      <fbc:geneProduct fbc:name="Rv0564" metaid="_158461e6-eab2-4670-bb39-e53bf0761c38" fbc:label="Rv0564" fbc:id="G_Rv0564"/>
      <fbc:geneProduct fbc:name="Rv0573c" metaid="dc6b7d5d-a286-42da-8c78-9744f94169fd" fbc:label="Rv0573c" fbc:id="G_Rv0573c"/>
      <fbc:geneProduct fbc:name="Rv0618" metaid="_2a94df7f-1062-44a8-a552-80de90a0b1c5" fbc:label="Rv0618" fbc:id="G_Rv0618"/>
      <fbc:geneProduct fbc:name="Rv0619" metaid="a0ebe452-056f-43ed-b835-fc2a239a8501" fbc:label="Rv0619" fbc:id="G_Rv0619"/>
      <fbc:geneProduct fbc:name="Rv0620" metaid="_72afc1a7-e4fd-48b5-a028-b0eaa56c4c70" fbc:label="Rv0620" fbc:id="G_Rv0620"/>
      <fbc:geneProduct fbc:name="Rv0632c" metaid="c973c335-92ff-41dd-a910-b03d02a8e87f" fbc:label="Rv0632c" fbc:id="G_Rv0632c"/>
      <fbc:geneProduct fbc:name="Rv0642c" metaid="a125cb4d-5d5e-4c15-a9bb-a80a2d239f44" fbc:label="Rv0642c" fbc:id="G_Rv0642c"/>
      <fbc:geneProduct fbc:name="Rv0643c" metaid="a9467cec-87f1-479d-be26-dc2246dd1249" fbc:label="Rv0643c" fbc:id="G_Rv0643c"/>
      <fbc:geneProduct fbc:name="Rv0644c" metaid="_645477c2-ad3b-4148-9b82-5cf74d66bc21" fbc:label="Rv0644c" fbc:id="G_Rv0644c"/>
      <fbc:geneProduct fbc:name="Rv0645c" metaid="_94eff5ae-ab42-4e79-ac41-419960791855" fbc:label="Rv0645c" fbc:id="G_Rv0645c"/>
      <fbc:geneProduct fbc:name="Rv0646c" metaid="ffcd4a46-3939-40b1-9742-85235e1631a2" fbc:label="Rv0646c" fbc:id="G_Rv0646c"/>
      <fbc:geneProduct fbc:name="Rv0649" metaid="c935e2ad-abad-4ea3-abcd-739412e429e7" fbc:label="Rv0649" fbc:id="G_Rv0649"/>
      <fbc:geneProduct fbc:name="Rv0650" metaid="d5c1fc8d-a634-4cf8-b0a5-965f9e5b325f" fbc:label="Rv0650" fbc:id="G_Rv0650"/>
      <fbc:geneProduct fbc:name="Rv0672" metaid="a8c46803-52ad-4daf-837a-02e7d2d3092e" fbc:label="Rv0672" fbc:id="G_Rv0672"/>
      <fbc:geneProduct fbc:name="Rv0673" metaid="efc706f0-c35e-4d5c-b075-76d8513afe46" fbc:label="Rv0673" fbc:id="G_Rv0673"/>
      <fbc:geneProduct fbc:name="Rv0675" metaid="be2767e8-e3f1-4de0-8abc-75308d0beba8" fbc:label="Rv0675" fbc:id="G_Rv0675"/>
      <fbc:geneProduct fbc:name="Rv0694" metaid="_584d442a-43a8-412b-96c1-37d6ff56ddd4" fbc:label="Rv0694" fbc:id="G_Rv0694"/>
      <fbc:geneProduct fbc:name="Rv0728c" metaid="_0e12c338-3402-42e5-85e3-593ea60a1048" fbc:label="Rv0728c" fbc:id="G_Rv0728c"/>
      <fbc:geneProduct fbc:name="Rv0733" metaid="e952e41a-0e8d-4a3d-9d88-f718b0e326bf" fbc:label="Rv0733" fbc:id="G_Rv0733"/>
      <fbc:geneProduct fbc:name="Rv0751c" metaid="a06a0f5d-e7b0-4ee2-8412-30a56e7c46c5" fbc:label="Rv0751c" fbc:id="G_Rv0751c"/>
      <fbc:geneProduct fbc:name="Rv0752c" metaid="c9dedb3d-bd3d-44f6-aaf9-b9f7d83f3c9b" fbc:label="Rv0752c" fbc:id="G_Rv0752c"/>
      <fbc:geneProduct fbc:name="Rv0753c" metaid="d1d38623-445f-4170-86af-195102305c76" fbc:label="Rv0753c" fbc:id="G_Rv0753c"/>
      <fbc:geneProduct fbc:name="Rv0757" metaid="_9d7f414b-6a01-40b1-a70a-2a3808583863" fbc:label="Rv0757" fbc:id="G_Rv0757"/>
      <fbc:geneProduct fbc:name="Rv0758" metaid="_18cb3571-7cc7-44b0-b322-039a58ac7bff" fbc:label="Rv0758" fbc:id="G_Rv0758"/>
      <fbc:geneProduct fbc:name="Rv0761c" metaid="_3f44e8de-de75-4820-8ec9-f23f89770072" fbc:label="Rv0761c" fbc:id="G_Rv0761c"/>
      <fbc:geneProduct fbc:name="Rv0772" metaid="a29825a7-2560-4400-b1d5-c10ba2acca7c" fbc:label="Rv0772" fbc:id="G_Rv0772"/>
      <fbc:geneProduct fbc:name="Rv0774c" metaid="_70046141-e923-4ecc-8ba9-0a0187ad770c" fbc:label="Rv0774c" fbc:id="G_Rv0774c"/>
      <fbc:geneProduct fbc:name="Rv0777" metaid="_8868c408-ba5a-4c2f-b876-55e36caccb67" fbc:label="Rv0777" fbc:id="G_Rv0777"/>
      <fbc:geneProduct fbc:name="Rv0780" metaid="df7bb991-167a-4f43-98a3-6fb7339aef6a" fbc:label="Rv0780" fbc:id="G_Rv0780"/>
      <fbc:geneProduct fbc:name="Rv0803" metaid="d2c6f91d-c76b-4f62-b0c6-e13bdb263331" fbc:label="Rv0803" fbc:id="G_Rv0803"/>
      <fbc:geneProduct fbc:name="Rv0808" metaid="_8dab9cd0-8f0d-42a4-a881-d356834986c2" fbc:label="Rv0808" fbc:id="G_Rv0808"/>
      <fbc:geneProduct fbc:name="Rv0809" metaid="cab3909b-e74f-4c54-80de-619895cc0549" fbc:label="Rv0809" fbc:id="G_Rv0809"/>
      <fbc:geneProduct fbc:name="Rv0812" metaid="_3f07a932-28d6-4ec0-9896-dfedaff799aa" fbc:label="Rv0812" fbc:id="G_Rv0812"/>
      <fbc:geneProduct fbc:name="Rv0819" metaid="f6257c24-f78a-47e9-9126-bc427fc56180" fbc:label="Rv0819" fbc:id="G_Rv0819"/>
      <fbc:geneProduct fbc:name="Rv0852" metaid="_1fae2a3f-c49e-4b41-9645-b71a96886a35" fbc:label="Rv0852" fbc:id="G_Rv0852"/>
      <fbc:geneProduct fbc:name="Rv0858c" metaid="_9f2c57e7-7850-4f91-885b-a480deb1f2b7" fbc:label="Rv0858c" fbc:id="G_Rv0858c"/>
      <fbc:geneProduct fbc:name="Rv0859" metaid="_933e0b7b-07fc-4961-a1f8-290327d2941d" fbc:label="Rv0859" fbc:id="G_Rv0859"/>
      <fbc:geneProduct fbc:name="Rv0866" metaid="e4e69e68-ae11-43a7-ae77-28c3c3efc2df" fbc:label="Rv0866" fbc:id="G_Rv0866"/>
      <fbc:geneProduct fbc:name="Rv0873" metaid="e472f6c3-44d2-49db-abbb-b201e84c6340" fbc:label="Rv0873" fbc:id="G_Rv0873"/>
      <fbc:geneProduct fbc:name="Rv0884c" metaid="ce0bd0e7-5152-44d2-92dc-8ebc00e248f5" fbc:label="Rv0884c" fbc:id="G_Rv0884c"/>
      <fbc:geneProduct fbc:name="Rv0886" metaid="_8d91368d-99f1-4aed-8e5a-a5e01173924d" fbc:label="Rv0886" fbc:id="G_Rv0886"/>
      <fbc:geneProduct fbc:name="Rv0889c" metaid="_842bdc6e-01a1-4b15-8c30-757ea0ad0058" fbc:label="Rv0889c" fbc:id="G_Rv0889c"/>
      <fbc:geneProduct fbc:name="Rv0896" metaid="_4b3fef90-8fe1-421e-833d-7aa4cc5a4cae" fbc:label="Rv0896" fbc:id="G_Rv0896"/>
      <fbc:geneProduct fbc:name="Rv0904c" metaid="_2ab52825-5a4d-42a1-bba1-dacce6d05841" fbc:label="Rv0904c" fbc:id="G_Rv0904c"/>
      <fbc:geneProduct fbc:name="Rv0905" metaid="ac676653-3668-482d-89aa-9a337e4c44cb" fbc:label="Rv0905" fbc:id="G_Rv0905"/>
      <fbc:geneProduct fbc:name="Rv0928" metaid="f7607a1c-6a6e-46b9-a461-1783a65c86b6" fbc:label="Rv0928" fbc:id="G_Rv0928"/>
      <fbc:geneProduct fbc:name="Rv0929" metaid="_3ef01691-2ac4-486d-9c5b-a72cba388c95" fbc:label="Rv0929" fbc:id="G_Rv0929"/>
      <fbc:geneProduct fbc:name="Rv0930" metaid="_37176746-e8b2-4f89-8f0a-01207a73ed29" fbc:label="Rv0930" fbc:id="G_Rv0930"/>
      <fbc:geneProduct fbc:name="Rv0932c" metaid="_10d139d5-36f4-4e4b-818d-a39e39b65825" fbc:label="Rv0932c" fbc:id="G_Rv0932c"/>
      <fbc:geneProduct fbc:name="Rv0933" metaid="_61ce17c7-4f2b-40fd-a54f-786329d260fe" fbc:label="Rv0933" fbc:id="G_Rv0933"/>
      <fbc:geneProduct fbc:name="Rv0934" metaid="_2485b977-5c39-4ce2-8d1e-9076b43a96d3" fbc:label="Rv0934" fbc:id="G_Rv0934"/>
      <fbc:geneProduct fbc:name="Rv0935" metaid="b3e35696-281f-4d4c-919a-11a5cc4632ba" fbc:label="Rv0935" fbc:id="G_Rv0935"/>
      <fbc:geneProduct fbc:name="Rv0936" metaid="_87f7b2a0-f057-45b5-a6f8-4003255e58ac" fbc:label="Rv0936" fbc:id="G_Rv0936"/>
      <fbc:geneProduct fbc:name="Rv0946c" metaid="_59ddb05e-9c70-4d22-9d81-c495a90cba16" fbc:label="Rv0946c" fbc:id="G_Rv0946c"/>
      <fbc:geneProduct fbc:name="Rv0948c" metaid="_7bd1d850-0cba-452b-94aa-0fceb6989649" fbc:label="Rv0948c" fbc:id="G_Rv0948c"/>
      <fbc:geneProduct fbc:name="Rv0951" metaid="b2d2a07a-f184-4e27-be23-5af913f9fb32" fbc:label="Rv0951" fbc:id="G_Rv0951"/>
      <fbc:geneProduct fbc:name="Rv0952" metaid="d4d0df96-26bf-4b7f-8c3a-b8ba82ee406b" fbc:label="Rv0952" fbc:id="G_Rv0952"/>
      <fbc:geneProduct fbc:name="Rv0956" metaid="_880c73bc-2516-49c0-9d52-340b47fa68af" fbc:label="Rv0956" fbc:id="G_Rv0956"/>
      <fbc:geneProduct fbc:name="Rv0957" metaid="_303fa0c6-229c-4dff-a920-3a896215c0cf" fbc:label="Rv0957" fbc:id="G_Rv0957"/>
      <fbc:geneProduct fbc:name="Rv0971c" metaid="_5df1218d-0e9a-4481-b762-324db6e62462" fbc:label="Rv0971c" fbc:id="G_Rv0971c"/>
      <fbc:geneProduct fbc:name="Rv0972c" metaid="_27618c2d-f3fe-47a3-906e-c1bfa1447d22" fbc:label="Rv0972c" fbc:id="G_Rv0972c"/>
      <fbc:geneProduct fbc:name="Rv0973c" metaid="dc8f2ae2-7032-4489-a4ab-0c19e5562b10" fbc:label="Rv0973c" fbc:id="G_Rv0973c"/>
      <fbc:geneProduct fbc:name="Rv0974c" metaid="_1c48e48f-0cfc-4a99-a3db-1c2e7ed965a7" fbc:label="Rv0974c" fbc:id="G_Rv0974c"/>
      <fbc:geneProduct fbc:name="Rv0975c" metaid="_27a53c98-f68e-4d1d-8bfc-a6134e2df252" fbc:label="Rv0975c" fbc:id="G_Rv0975c"/>
      <fbc:geneProduct fbc:name="Rv0993" metaid="b88bb55e-0b25-4dea-b695-f409bb21852b" fbc:label="Rv0993" fbc:id="G_Rv0993"/>
      <fbc:geneProduct fbc:name="Rv0994" metaid="_5b92b0ef-3329-4315-8406-261c4f7998af" fbc:label="Rv0994" fbc:id="G_Rv0994"/>
      <fbc:geneProduct fbc:name="Rv1001" metaid="_7716215d-30e0-4201-a0d9-289db4d2be22" fbc:label="Rv1001" fbc:id="G_Rv1001"/>
      <fbc:geneProduct fbc:name="Rv1011" metaid="_3bfe3f2e-3807-4872-98e4-9d56d91b23e4" fbc:label="Rv1011" fbc:id="G_Rv1011"/>
      <fbc:geneProduct fbc:name="Rv1017c" metaid="_0298c395-791b-494a-89ea-2096b8d858f2" fbc:label="Rv1017c" fbc:id="G_Rv1017c"/>
      <fbc:geneProduct fbc:name="Rv1018c" metaid="_56736156-a96a-4628-9ce9-e8e41dff707d" fbc:label="Rv1018c" fbc:id="G_Rv1018c"/>
      <fbc:geneProduct fbc:name="Rv1023" metaid="a0b12150-bf3e-4f8c-b80c-13fdd0f62380" fbc:label="Rv1023" fbc:id="G_Rv1023"/>
      <fbc:geneProduct fbc:name="Rv1058" metaid="_1f094fae-fad2-4075-9cd0-60f57103213f" fbc:label="Rv1058" fbc:id="G_Rv1058"/>
      <fbc:geneProduct fbc:name="Rv1070c" metaid="_5086f1bd-6863-496f-85f7-fbc54618f12e" fbc:label="Rv1070c" fbc:id="G_Rv1070c"/>
      <fbc:geneProduct fbc:name="Rv1071c" metaid="_6825eef6-b785-41bf-bbf5-7d5e59cc7ba1" fbc:label="Rv1071c" fbc:id="G_Rv1071c"/>
      <fbc:geneProduct fbc:name="Rv1074c" metaid="_17ec95fb-c64b-430c-861b-ade61190a076" fbc:label="Rv1074c" fbc:id="G_Rv1074c"/>
      <fbc:geneProduct fbc:name="Rv1076" metaid="_5753334d-751c-43cb-ba29-2d5695e58e0c" fbc:label="Rv1076" fbc:id="G_Rv1076"/>
      <fbc:geneProduct fbc:name="Rv1077" metaid="eab79e5d-7caa-48fd-a773-73ed43d49c1c" fbc:label="Rv1077" fbc:id="G_Rv1077"/>
      <fbc:geneProduct fbc:name="Rv1079" metaid="_22bc25b7-1ff9-4f47-ae3e-80fea2d02f6c" fbc:label="Rv1079" fbc:id="G_Rv1079"/>
      <fbc:geneProduct fbc:name="Rv1082" metaid="e9ac3948-f9f8-459f-917f-d4264c8bc454" fbc:label="Rv1082" fbc:id="G_Rv1082"/>
      <fbc:geneProduct fbc:name="Rv1086" metaid="_7ea52ebd-f764-43ae-a2ac-cc3dc259c1db" fbc:label="Rv1086" fbc:id="G_Rv1086"/>
      <fbc:geneProduct fbc:name="Rv1092c" metaid="_64118c89-b801-4476-abd9-d04d3ef4fec9" fbc:label="Rv1092c" fbc:id="G_Rv1092c"/>
      <fbc:geneProduct fbc:name="Rv1093" metaid="_19ae684c-63f8-4135-822e-2d213a433b47" fbc:label="Rv1093" fbc:id="G_Rv1093"/>
      <fbc:geneProduct fbc:name="Rv1098c" metaid="_7f9ae6f7-551a-4a03-b614-54177e769887" fbc:label="Rv1098c" fbc:id="G_Rv1098c"/>
      <fbc:geneProduct fbc:name="Rv1099c" metaid="_3c098234-318e-45ab-a4f7-7c842c9f1fb8" fbc:label="Rv1099c" fbc:id="G_Rv1099c"/>
      <fbc:geneProduct fbc:name="Rv1104" metaid="_35041dd2-ad97-4bfe-acc2-d7dd02fb0fb2" fbc:label="Rv1104" fbc:id="G_Rv1104"/>
      <fbc:geneProduct fbc:name="Rv1105" metaid="_3ec22741-d15a-4fb1-840a-8b585769804f" fbc:label="Rv1105" fbc:id="G_Rv1105"/>
      <fbc:geneProduct fbc:name="Rv1110" metaid="_1d86dfdd-ce7d-4d44-b844-5da63dd54cef" fbc:label="Rv1110" fbc:id="G_Rv1110"/>
      <fbc:geneProduct fbc:name="Rv1121" metaid="_5044caf0-8a63-48a6-b7b1-0473c40721dd" fbc:label="Rv1121" fbc:id="G_Rv1121"/>
      <fbc:geneProduct fbc:name="Rv1122" metaid="_2f45d208-65c4-4c7d-94c2-7bd1ef77d869" fbc:label="Rv1122" fbc:id="G_Rv1122"/>
      <fbc:geneProduct fbc:name="Rv1127c" metaid="_349cef34-66d4-4bd4-b91f-7baaa75990c4" fbc:label="Rv1127c" fbc:id="G_Rv1127c"/>
      <fbc:geneProduct fbc:name="Rv1130" metaid="cd181607-9a80-430e-bb70-aefd26457ea9" fbc:label="Rv1130" fbc:id="G_Rv1130"/>
      <fbc:geneProduct fbc:name="Rv1131" metaid="_47c90cc7-4329-4069-9173-ef66fca427d8" fbc:label="Rv1131" fbc:id="G_Rv1131"/>
      <fbc:geneProduct fbc:name="Rv1133c" metaid="_3106b93d-00b6-48c3-b904-ca991eb40909" fbc:label="Rv1133c" fbc:id="G_Rv1133c"/>
      <fbc:geneProduct fbc:name="Rv1141c" metaid="_7b02fe7a-cb38-4bb8-ad9e-ffbb67a29595" fbc:label="Rv1141c" fbc:id="G_Rv1141c"/>
      <fbc:geneProduct fbc:name="Rv1142" metaid="ed59f9f6-187a-4848-aca9-5550e80813a7" fbc:label="Rv1142" fbc:id="G_Rv1142"/>
      <fbc:geneProduct fbc:name="Rv1142c" metaid="e29c46bd-fdae-406f-bc4a-3fc80347ad43" fbc:label="Rv1142c" fbc:id="G_Rv1142c"/>
      <fbc:geneProduct fbc:name="Rv1144" metaid="_9754313b-aba7-41c9-9353-75b7c9384982" fbc:label="Rv1144" fbc:id="G_Rv1144"/>
      <fbc:geneProduct fbc:name="Rv1161" metaid="d351e804-dac6-484d-b111-81defec1de0a" fbc:label="Rv1161" fbc:id="G_Rv1161"/>
      <fbc:geneProduct fbc:name="Rv1162" metaid="a2d0498d-5e2b-4084-8910-0ec8a5971c96" fbc:label="Rv1162" fbc:id="G_Rv1162"/>
      <fbc:geneProduct fbc:name="Rv1163" metaid="_33067e38-c2df-4476-89a9-3170aef4630b" fbc:label="Rv1163" fbc:id="G_Rv1163"/>
      <fbc:geneProduct fbc:name="Rv1164" metaid="_59ce76ba-8c9b-4324-81c0-cefef1ac8867" fbc:label="Rv1164" fbc:id="G_Rv1164"/>
      <fbc:geneProduct fbc:name="Rv1170" metaid="fc2d8b19-f311-45b5-8e79-6ea44d75acbc" fbc:label="Rv1170" fbc:id="G_Rv1170"/>
      <fbc:geneProduct fbc:name="Rv1173" metaid="e1508521-0f45-448c-96f0-812f305b8c1a" fbc:label="Rv1173" fbc:id="G_Rv1173"/>
      <fbc:geneProduct fbc:name="Rv1180" metaid="_678444c7-80fa-4c5c-afb0-c2f21db2d471" fbc:label="Rv1180" fbc:id="G_Rv1180"/>
      <fbc:geneProduct fbc:name="Rv1181" metaid="dc7691ee-5af1-4b35-9ab5-8b3afd10cd2c" fbc:label="Rv1181" fbc:id="G_Rv1181"/>
      <fbc:geneProduct fbc:name="Rv1182" metaid="dc0f75f6-222e-45f0-9b38-ecd2ffa78ab0" fbc:label="Rv1182" fbc:id="G_Rv1182"/>
      <fbc:geneProduct fbc:name="Rv1183" metaid="f463392f-59ba-4550-ac38-4bc88c1da960" fbc:label="Rv1183" fbc:id="G_Rv1183"/>
      <fbc:geneProduct fbc:name="Rv1185c" metaid="_733b75d5-f857-46d0-adf0-699f6e6ee558" fbc:label="Rv1185c" fbc:id="G_Rv1185c"/>
      <fbc:geneProduct fbc:name="Rv1187" metaid="_24f0139c-9be2-497f-a373-b51c95dfdcfc" fbc:label="Rv1187" fbc:id="G_Rv1187"/>
      <fbc:geneProduct fbc:name="Rv1188" metaid="d2eafcb8-c076-4358-863e-75f7a9c608a0" fbc:label="Rv1188" fbc:id="G_Rv1188"/>
      <fbc:geneProduct fbc:name="Rv1193" metaid="_6ee508ce-de2e-4e48-a794-4e64476db480" fbc:label="Rv1193" fbc:id="G_Rv1193"/>
      <fbc:geneProduct fbc:name="Rv1201c" metaid="b6b6cc89-ad13-4427-9a5f-e846c6fe015e" fbc:label="Rv1201c" fbc:id="G_Rv1201c"/>
      <fbc:geneProduct fbc:name="Rv1202" metaid="_07260457-564e-4545-8135-0802b5af62fd" fbc:label="Rv1202" fbc:id="G_Rv1202"/>
      <fbc:geneProduct fbc:name="Rv1206" metaid="_245ff359-a27d-4475-880a-b33145c9ce4e" fbc:label="Rv1206" fbc:id="G_Rv1206"/>
      <fbc:geneProduct fbc:name="Rv1207" metaid="_15674bbb-462f-4b67-ab32-dbeee6640567" fbc:label="Rv1207" fbc:id="G_Rv1207"/>
      <fbc:geneProduct fbc:name="Rv1223" metaid="_3c77cff2-d173-4a35-b96d-65152e9b2b3a" fbc:label="Rv1223" fbc:id="G_Rv1223"/>
      <fbc:geneProduct fbc:name="Rv1240" metaid="f9a1d5f8-15a4-4bcc-8bdc-a8ffbd13936f" fbc:label="Rv1240" fbc:id="G_Rv1240"/>
      <fbc:geneProduct fbc:name="Rv1248c" metaid="_4031609b-72e3-49a8-93a4-19e7b4726ea6" fbc:label="Rv1248c" fbc:id="G_Rv1248c"/>
      <fbc:geneProduct fbc:name="Rv1257c" metaid="_66116f6d-587e-4c29-b829-a37094c9bd01" fbc:label="Rv1257c" fbc:id="G_Rv1257c"/>
      <fbc:geneProduct fbc:name="Rv1272c" metaid="_50e58eb0-af39-4d17-9487-3c5662ae6223" fbc:label="Rv1272c" fbc:id="G_Rv1272c"/>
      <fbc:geneProduct fbc:name="Rv1273c" metaid="ad793489-835e-4721-b6b2-704930ce0813" fbc:label="Rv1273c" fbc:id="G_Rv1273c"/>
      <fbc:geneProduct fbc:name="Rv1284" metaid="af330fbc-4bcc-40b5-ab32-ef91b17fa24b" fbc:label="Rv1284" fbc:id="G_Rv1284"/>
      <fbc:geneProduct fbc:name="Rv1285" metaid="_4c86f478-5a12-4659-8a9a-45ce384400e3" fbc:label="Rv1285" fbc:id="G_Rv1285"/>
      <fbc:geneProduct fbc:name="Rv1286" metaid="_8d06b245-66ce-4d5d-b861-b024fd0dea87" fbc:label="Rv1286" fbc:id="G_Rv1286"/>
      <fbc:geneProduct fbc:name="Rv1288" metaid="f70e3baf-fa77-442f-806b-fef268659d33" fbc:label="Rv1288" fbc:id="G_Rv1288"/>
      <fbc:geneProduct fbc:name="Rv1293" metaid="de6e2052-8558-4635-b855-686827235f20" fbc:label="Rv1293" fbc:id="G_Rv1293"/>
      <fbc:geneProduct fbc:name="Rv1294" metaid="c22557b8-7f80-4e32-99a5-72c071b08e31" fbc:label="Rv1294" fbc:id="G_Rv1294"/>
      <fbc:geneProduct fbc:name="Rv1295" metaid="a6b24d66-a76a-4fa9-994f-09f4d1159390" fbc:label="Rv1295" fbc:id="G_Rv1295"/>
      <fbc:geneProduct fbc:name="Rv1296" metaid="_1234c420-f43a-4d3e-a609-e2219ec0876d" fbc:label="Rv1296" fbc:id="G_Rv1296"/>
      <fbc:geneProduct fbc:name="Rv1300" metaid="_8137ffca-f18d-45a4-9606-9acc1dd42d74" fbc:label="Rv1300" fbc:id="G_Rv1300"/>
      <fbc:geneProduct fbc:name="Rv1304" metaid="f53556bb-5d22-4d08-95d7-8a3cf4705336" fbc:label="Rv1304" fbc:id="G_Rv1304"/>
      <fbc:geneProduct fbc:name="Rv1305" metaid="_6fd42e8d-ffd2-432c-b169-59cef355477a" fbc:label="Rv1305" fbc:id="G_Rv1305"/>
      <fbc:geneProduct fbc:name="Rv1306" metaid="_203cc9e4-8bf1-4d93-a118-300e80756114" fbc:label="Rv1306" fbc:id="G_Rv1306"/>
      <fbc:geneProduct fbc:name="Rv1307" metaid="_63d29d8f-763e-44c0-817c-a94630b2bea3" fbc:label="Rv1307" fbc:id="G_Rv1307"/>
      <fbc:geneProduct fbc:name="Rv1308" metaid="f66dc819-bbd9-4a8f-8ef9-b86a29644a9f" fbc:label="Rv1308" fbc:id="G_Rv1308"/>
      <fbc:geneProduct fbc:name="Rv1309" metaid="b437c3e1-104f-4ae9-8911-52110ebe57af" fbc:label="Rv1309" fbc:id="G_Rv1309"/>
      <fbc:geneProduct fbc:name="Rv1310" metaid="d2c24a78-b6d8-45d5-a8db-80aabb13f98c" fbc:label="Rv1310" fbc:id="G_Rv1310"/>
      <fbc:geneProduct fbc:name="Rv1311" metaid="f4c9c8cd-8f39-4747-8e58-d97379871410" fbc:label="Rv1311" fbc:id="G_Rv1311"/>
      <fbc:geneProduct fbc:name="Rv1315" metaid="dcfc34af-1797-45e4-bdab-8be8b8d7ead5" fbc:label="Rv1315" fbc:id="G_Rv1315"/>
      <fbc:geneProduct fbc:name="Rv1323" metaid="_951a4a4e-bb3f-405d-a3dc-8c431476d2cf" fbc:label="Rv1323" fbc:id="G_Rv1323"/>
      <fbc:geneProduct fbc:name="Rv1336" metaid="fa70147c-020d-4bbe-b2b1-190d4f1d6ea7" fbc:label="Rv1336" fbc:id="G_Rv1336"/>
      <fbc:geneProduct fbc:name="Rv1338" metaid="_8675c34f-b169-48b9-867c-e73e6aab4b3b" fbc:label="Rv1338" fbc:id="G_Rv1338"/>
      <fbc:geneProduct fbc:name="Rv1345" metaid="c05cf6f9-a22c-4e07-9d2c-987739cab171" fbc:label="Rv1345" fbc:id="G_Rv1345"/>
      <fbc:geneProduct fbc:name="Rv1346" metaid="_19f565ac-a780-4826-a923-74597aba4258" fbc:label="Rv1346" fbc:id="G_Rv1346"/>
      <fbc:geneProduct fbc:name="Rv1348" metaid="_7c87093c-1ee2-4a3e-ab2d-adb7a86fc327" fbc:label="Rv1348" fbc:id="G_Rv1348"/>
      <fbc:geneProduct fbc:name="Rv1349" metaid="_09f27e07-6417-4303-8a2d-5cbff08f7e18" fbc:label="Rv1349" fbc:id="G_Rv1349"/>
      <fbc:geneProduct fbc:name="Rv1350" metaid="b0d265de-3ae0-4f27-8d79-a1f4e748bd30" fbc:label="Rv1350" fbc:id="G_Rv1350"/>
      <fbc:geneProduct fbc:name="Rv1373" metaid="_74199b06-0a54-4ab4-bbfb-12b7901274d6" fbc:label="Rv1373" fbc:id="G_Rv1373"/>
      <fbc:geneProduct fbc:name="Rv1380" metaid="bb35e0ac-d089-43b6-9ef5-bd048d726d7d" fbc:label="Rv1380" fbc:id="G_Rv1380"/>
      <fbc:geneProduct fbc:name="Rv1381" metaid="f6917ca1-9388-4798-b084-06ebc9d81057" fbc:label="Rv1381" fbc:id="G_Rv1381"/>
      <fbc:geneProduct fbc:name="Rv1383" metaid="_35a524b1-3eb7-491f-9986-d58f69da2bd7" fbc:label="Rv1383" fbc:id="G_Rv1383"/>
      <fbc:geneProduct fbc:name="Rv1384" metaid="_11617555-1e3a-4486-8ae4-cac01a8d108e" fbc:label="Rv1384" fbc:id="G_Rv1384"/>
      <fbc:geneProduct fbc:name="Rv1385" metaid="_2fa3efae-40fc-49c6-a299-43ef72c1955c" fbc:label="Rv1385" fbc:id="G_Rv1385"/>
      <fbc:geneProduct fbc:name="Rv1389" metaid="_0e0e78d3-4061-45e3-9f0b-2558ea2cb490" fbc:label="Rv1389" fbc:id="G_Rv1389"/>
      <fbc:geneProduct fbc:name="Rv1391" metaid="_3caf5622-a68c-4844-bd1b-bdda7bf791bc" fbc:label="Rv1391" fbc:id="G_Rv1391"/>
      <fbc:geneProduct fbc:name="Rv1392" metaid="ed2eb378-d4eb-4f13-a2ec-27e501612d3d" fbc:label="Rv1392" fbc:id="G_Rv1392"/>
      <fbc:geneProduct fbc:name="Rv1399c" metaid="_74548e03-a53e-4389-bf02-e353cca0e735" fbc:label="Rv1399c" fbc:id="G_Rv1399c"/>
      <fbc:geneProduct fbc:name="Rv1400c" metaid="_169cd596-0544-4b41-8759-16f97ff1ca90" fbc:label="Rv1400c" fbc:id="G_Rv1400c"/>
      <fbc:geneProduct fbc:name="Rv1408" metaid="_331883a9-beb2-4826-8e0f-ddef49d32294" fbc:label="Rv1408" fbc:id="G_Rv1408"/>
      <fbc:geneProduct fbc:name="Rv1409" metaid="_276512ed-643c-40a8-ae33-38b0be762bb6" fbc:label="Rv1409" fbc:id="G_Rv1409"/>
      <fbc:geneProduct fbc:name="Rv1412" metaid="_5496bfd0-4321-495c-bcea-4104206c3856" fbc:label="Rv1412" fbc:id="G_Rv1412"/>
      <fbc:geneProduct fbc:name="Rv1415" metaid="e820a9d5-94ce-4a72-8c64-ac1f573080b2" fbc:label="Rv1415" fbc:id="G_Rv1415"/>
      <fbc:geneProduct fbc:name="Rv1416" metaid="_1a533b06-0ecb-4c04-bfb9-413f7f5b3c11" fbc:label="Rv1416" fbc:id="G_Rv1416"/>
      <fbc:geneProduct fbc:name="Rv1426c" metaid="aadfaba2-7c74-404c-a9f8-60272a542aa4" fbc:label="Rv1426c" fbc:id="G_Rv1426c"/>
      <fbc:geneProduct fbc:name="Rv1427c" metaid="ca85d9a4-b6a1-4f93-b5fe-2ada8c3fc2e2" fbc:label="Rv1427c" fbc:id="G_Rv1427c"/>
      <fbc:geneProduct fbc:name="Rv1436" metaid="_30f6def5-a7d8-49fd-b5f7-e37e06e2e32c" fbc:label="Rv1436" fbc:id="G_Rv1436"/>
      <fbc:geneProduct fbc:name="Rv1437" metaid="a26734ba-6a55-46b1-90c4-7149fbd60a1b" fbc:label="Rv1437" fbc:id="G_Rv1437"/>
      <fbc:geneProduct fbc:name="Rv1438" metaid="b678d3bb-2207-4283-b5e4-d6e62e5af42e" fbc:label="Rv1438" fbc:id="G_Rv1438"/>
      <fbc:geneProduct fbc:name="Rv1445c" metaid="c09962b3-2eca-40d9-ad84-ee6c69fc04cd" fbc:label="Rv1445c" fbc:id="G_Rv1445c"/>
      <fbc:geneProduct fbc:name="Rv1447c" metaid="_7a1ad902-f665-4c68-966e-0e8f3d890285" fbc:label="Rv1447c" fbc:id="G_Rv1447c"/>
      <fbc:geneProduct fbc:name="Rv1448c" metaid="_177fa9dd-5abe-4184-b933-ddaf9bf57432" fbc:label="Rv1448c" fbc:id="G_Rv1448c"/>
      <fbc:geneProduct fbc:name="Rv1449c" metaid="d9fbcc92-bd19-449a-9a1a-58b4bcd4133b" fbc:label="Rv1449c" fbc:id="G_Rv1449c"/>
      <fbc:geneProduct fbc:name="Rv1451" metaid="f421aeda-740d-4c94-a96e-3ec5018fdce7" fbc:label="Rv1451" fbc:id="G_Rv1451"/>
      <fbc:geneProduct fbc:name="Rv1456c" metaid="e51cef99-8612-4d72-b515-b88c6d50df7f" fbc:label="Rv1456c" fbc:id="G_Rv1456c"/>
      <fbc:geneProduct fbc:name="Rv1464" metaid="_1c11c2e2-5fd5-4c4c-b3b4-b530982144c1" fbc:label="Rv1464" fbc:id="G_Rv1464"/>
      <fbc:geneProduct fbc:name="Rv1467c" metaid="_8d611c3d-6434-4409-a92d-0136e6b64e58" fbc:label="Rv1467c" fbc:id="G_Rv1467c"/>
      <fbc:geneProduct fbc:name="Rv1472" metaid="f1d54ffc-6faa-47b6-83d1-a4c45a3cbc15" fbc:label="Rv1472" fbc:id="G_Rv1472"/>
      <fbc:geneProduct fbc:name="Rv1475c" metaid="_14f241c6-f246-4045-a9f4-9cd92198bc70" fbc:label="Rv1475c" fbc:id="G_Rv1475c"/>
      <fbc:geneProduct fbc:name="Rv1483" metaid="_7bff8b02-db43-42bd-87c9-05b3b63631bd" fbc:label="Rv1483" fbc:id="G_Rv1483"/>
      <fbc:geneProduct fbc:name="Rv1484" metaid="df4f3f66-5601-4b4f-a85e-fd6c6414ea9b" fbc:label="Rv1484" fbc:id="G_Rv1484"/>
      <fbc:geneProduct fbc:name="Rv1485" metaid="e14c7485-b97b-4426-a534-01a7f6d37b77" fbc:label="Rv1485" fbc:id="G_Rv1485"/>
      <fbc:geneProduct fbc:name="Rv1492" metaid="_7ef1d709-d5f8-4371-b62e-50e7d86162d8" fbc:label="Rv1492" fbc:id="G_Rv1492"/>
      <fbc:geneProduct fbc:name="Rv1493" metaid="_608f749e-e856-4dd2-8f98-03077b5e38da" fbc:label="Rv1493" fbc:id="G_Rv1493"/>
      <fbc:geneProduct fbc:name="Rv1497" metaid="_5bd68017-95ea-46e2-a52a-312456d29c93" fbc:label="Rv1497" fbc:id="G_Rv1497"/>
      <fbc:geneProduct fbc:name="Rv1500" metaid="fa0bb3d1-e4ad-4e9e-9f0b-abd12a242c3f" fbc:label="Rv1500" fbc:id="G_Rv1500"/>
      <fbc:geneProduct fbc:name="Rv1511" metaid="f8110a1c-6a06-4411-88c7-ef8b863dfee8" fbc:label="Rv1511" fbc:id="G_Rv1511"/>
      <fbc:geneProduct fbc:name="Rv1512" metaid="_73cc96c6-5d6f-41af-a947-5e67c2e76394" fbc:label="Rv1512" fbc:id="G_Rv1512"/>
      <fbc:geneProduct fbc:name="Rv1521" metaid="_78da00e4-8d8e-4d1b-ac9c-36fadeb428b3" fbc:label="Rv1521" fbc:id="G_Rv1521"/>
      <fbc:geneProduct fbc:name="Rv1525" metaid="_0f428c72-bf02-48df-9637-37dce579d248" fbc:label="Rv1525" fbc:id="G_Rv1525"/>
      <fbc:geneProduct fbc:name="Rv1529" metaid="_62426484-8e9c-439c-b24e-e2d4862d073e" fbc:label="Rv1529" fbc:id="G_Rv1529"/>
      <fbc:geneProduct fbc:name="Rv1530" metaid="_04f2e9b8-bf9a-4e14-8ae6-ecc211fac049" fbc:label="Rv1530" fbc:id="G_Rv1530"/>
      <fbc:geneProduct fbc:name="Rv1538c" metaid="_00229ded-f1ec-415a-817f-2d600ebfbfde" fbc:label="Rv1538c" fbc:id="G_Rv1538c"/>
      <fbc:geneProduct fbc:name="Rv1551" metaid="_58737bce-6f17-4964-beaa-6c8043e6dd0d" fbc:label="Rv1551" fbc:id="G_Rv1551"/>
      <fbc:geneProduct fbc:name="Rv1552" metaid="_13a323f2-5be7-44cb-92e4-42717afd7459" fbc:label="Rv1552" fbc:id="G_Rv1552"/>
      <fbc:geneProduct fbc:name="Rv1553" metaid="_37ef952c-492f-4bce-8019-5d581a037ca1" fbc:label="Rv1553" fbc:id="G_Rv1553"/>
      <fbc:geneProduct fbc:name="Rv1554" metaid="_763df153-7fe2-40a0-9131-b66a77b8e976" fbc:label="Rv1554" fbc:id="G_Rv1554"/>
      <fbc:geneProduct fbc:name="Rv1555" metaid="fb3f83ea-0a07-451b-8003-fd3379939a98" fbc:label="Rv1555" fbc:id="G_Rv1555"/>
      <fbc:geneProduct fbc:name="Rv1559" metaid="_2f2842a9-7e5b-4cc5-a69f-562eeaae395f" fbc:label="Rv1559" fbc:id="G_Rv1559"/>
      <fbc:geneProduct fbc:name="Rv1568" metaid="_6382f508-6ce9-4a30-bd7f-c2803a09dd5a" fbc:label="Rv1568" fbc:id="G_Rv1568"/>
      <fbc:geneProduct fbc:name="Rv1569" metaid="_4b7b587e-8483-4321-910f-54b0694d172f" fbc:label="Rv1569" fbc:id="G_Rv1569"/>
      <fbc:geneProduct fbc:name="Rv1570" metaid="_8d4d3f4f-25ca-4c43-89b1-b850969331ed" fbc:label="Rv1570" fbc:id="G_Rv1570"/>
      <fbc:geneProduct fbc:name="Rv1589" metaid="_1a392d1a-9d43-46db-999c-6374af1edceb" fbc:label="Rv1589" fbc:id="G_Rv1589"/>
      <fbc:geneProduct fbc:name="Rv1594" metaid="_7b98a433-f3cd-48bd-96e0-991abd43c359" fbc:label="Rv1594" fbc:id="G_Rv1594"/>
      <fbc:geneProduct fbc:name="Rv1595" metaid="ffd9d4a0-809c-428c-8bba-97b8c0bcb1cd" fbc:label="Rv1595" fbc:id="G_Rv1595"/>
      <fbc:geneProduct fbc:name="Rv1596" metaid="_1dbd7d54-0d47-4b9b-a215-dee2af23fb85" fbc:label="Rv1596" fbc:id="G_Rv1596"/>
      <fbc:geneProduct fbc:name="Rv1599" metaid="a3ccae08-b9c1-475e-8686-2e40e5d375f9" fbc:label="Rv1599" fbc:id="G_Rv1599"/>
      <fbc:geneProduct fbc:name="Rv1600" metaid="c59e95f1-c0b8-4982-81f9-452e5ff79cc1" fbc:label="Rv1600" fbc:id="G_Rv1600"/>
      <fbc:geneProduct fbc:name="Rv1601" metaid="a9c7a084-6563-4d55-860c-bd6cacd92777" fbc:label="Rv1601" fbc:id="G_Rv1601"/>
      <fbc:geneProduct fbc:name="Rv1602" metaid="_79196415-da6f-4c3f-a96b-cb525b75180b" fbc:label="Rv1602" fbc:id="G_Rv1602"/>
      <fbc:geneProduct fbc:name="Rv1603" metaid="_378fe549-0f09-4e90-ae9a-9d23b2267718" fbc:label="Rv1603" fbc:id="G_Rv1603"/>
      <fbc:geneProduct fbc:name="Rv1606" metaid="a5e5b027-6534-4790-95b7-55085663e1d6" fbc:label="Rv1606" fbc:id="G_Rv1606"/>
      <fbc:geneProduct fbc:name="Rv1609" metaid="_626a4a51-f64f-4e17-beb5-3cb14dc7a2d6" fbc:label="Rv1609" fbc:id="G_Rv1609"/>
      <fbc:geneProduct fbc:name="Rv1611" metaid="_001340aa-3ca8-413f-9c0f-ecc2cd79c25e" fbc:label="Rv1611" fbc:id="G_Rv1611"/>
      <fbc:geneProduct fbc:name="Rv1612" metaid="_1e295ff9-8e09-440c-83c1-471fb9183397" fbc:label="Rv1612" fbc:id="G_Rv1612"/>
      <fbc:geneProduct fbc:name="Rv1613" metaid="_11c4554f-c61d-4cf0-b8f7-3717bd086213" fbc:label="Rv1613" fbc:id="G_Rv1613"/>
      <fbc:geneProduct fbc:name="Rv1617" metaid="_18cf0a74-9ffe-4009-8c60-233585d7a026" fbc:label="Rv1617" fbc:id="G_Rv1617"/>
      <fbc:geneProduct fbc:name="Rv1622c" metaid="_6b7d66df-7fa4-4157-b049-ef81f73aeba6" fbc:label="Rv1622c" fbc:id="G_Rv1622c"/>
      <fbc:geneProduct fbc:name="Rv1623c" metaid="ffe50695-1b36-472d-9452-33d1baa4bf5a" fbc:label="Rv1623c" fbc:id="G_Rv1623c"/>
      <fbc:geneProduct fbc:name="Rv1625c" metaid="_806142e7-6379-4284-9814-bcafe62dbd69" fbc:label="Rv1625c" fbc:id="G_Rv1625c"/>
      <fbc:geneProduct fbc:name="Rv1631" metaid="_8b9bea1d-4713-4ab6-bcfc-aa7d4211a739" fbc:label="Rv1631" fbc:id="G_Rv1631"/>
      <fbc:geneProduct fbc:name="Rv1652" metaid="b13d5547-164e-4355-9b39-8c3c91d12349" fbc:label="Rv1652" fbc:id="G_Rv1652"/>
      <fbc:geneProduct fbc:name="Rv1653" metaid="_2f9a6e68-3b86-4aa9-80c8-843d73c5b7ea" fbc:label="Rv1653" fbc:id="G_Rv1653"/>
      <fbc:geneProduct fbc:name="Rv1654" metaid="_2e928351-01b0-41b4-ba4d-ee3bebb6ac0b" fbc:label="Rv1654" fbc:id="G_Rv1654"/>
      <fbc:geneProduct fbc:name="Rv1655" metaid="_0e586df9-e6ee-4050-92ef-cbeb7a7e5fc8" fbc:label="Rv1655" fbc:id="G_Rv1655"/>
      <fbc:geneProduct fbc:name="Rv1656" metaid="_3fd3e615-060b-474c-bd0b-758d02335959" fbc:label="Rv1656" fbc:id="G_Rv1656"/>
      <fbc:geneProduct fbc:name="Rv1658" metaid="_939a801b-ff2a-4f18-a87a-559464f1c5fd" fbc:label="Rv1658" fbc:id="G_Rv1658"/>
      <fbc:geneProduct fbc:name="Rv1659" metaid="_75ba38ab-6517-489c-9786-b3e35d5f9cd5" fbc:label="Rv1659" fbc:id="G_Rv1659"/>
      <fbc:geneProduct fbc:name="Rv1661" metaid="_53248fb4-2b9e-4310-b897-fa5e2fed4180" fbc:label="Rv1661" fbc:id="G_Rv1661"/>
      <fbc:geneProduct fbc:name="Rv1679" metaid="_1cb9d6da-2460-4694-8c05-7313f023ca51" fbc:label="Rv1679" fbc:id="G_Rv1679"/>
      <fbc:geneProduct fbc:name="Rv1686c" metaid="f7de8ad6-9a45-4bfb-9afd-1ba2f59dd7fa" fbc:label="Rv1686c" fbc:id="G_Rv1686c"/>
      <fbc:geneProduct fbc:name="Rv1687c" metaid="c77cb905-9017-4372-a318-ff1c0184d21a" fbc:label="Rv1687c" fbc:id="G_Rv1687c"/>
      <fbc:geneProduct fbc:name="Rv1695" metaid="_30d44104-cbf9-4c0f-9770-5094c0f73fbc" fbc:label="Rv1695" fbc:id="G_Rv1695"/>
      <fbc:geneProduct fbc:name="Rv1699" metaid="ef4cafa4-016a-4ee7-8373-ecdc1cf133d3" fbc:label="Rv1699" fbc:id="G_Rv1699"/>
      <fbc:geneProduct fbc:name="Rv1712" metaid="_8656a6ba-a005-431c-ab91-cda9adaeef9f" fbc:label="Rv1712" fbc:id="G_Rv1712"/>
      <fbc:geneProduct fbc:name="Rv1715" metaid="_1e1b2f82-fc27-4754-9d0d-39386bd3c4ad" fbc:label="Rv1715" fbc:id="G_Rv1715"/>
      <fbc:geneProduct fbc:name="Rv1731" metaid="_830e2a6d-0608-46cc-be43-de0116511f69" fbc:label="Rv1731" fbc:id="G_Rv1731"/>
      <fbc:geneProduct fbc:name="Rv1736c" metaid="bc2138eb-d567-4113-a9a3-ed91e772d5fa" fbc:label="Rv1736c" fbc:id="G_Rv1736c"/>
      <fbc:geneProduct fbc:name="Rv1737c" metaid="_149faf07-9a0e-45e9-bbb1-f66345e990e6" fbc:label="Rv1737c" fbc:id="G_Rv1737c"/>
      <fbc:geneProduct fbc:name="Rv1745c" metaid="_799636c0-8b79-40f0-9344-ac4f6128dedb" fbc:label="Rv1745c" fbc:id="G_Rv1745c"/>
      <fbc:geneProduct fbc:name="Rv1747" metaid="_0e8a2833-7219-4e6e-ba5b-1309c354240a" fbc:label="Rv1747" fbc:id="G_Rv1747"/>
      <fbc:geneProduct fbc:name="Rv1750c" metaid="b49e52bc-c5b6-45c4-a40b-d3f4e4853a64" fbc:label="Rv1750c" fbc:id="G_Rv1750c"/>
      <fbc:geneProduct fbc:name="Rv1755c" metaid="bf5026fc-6abd-4f87-ae42-8d3898f4118a" fbc:label="Rv1755c" fbc:id="G_Rv1755c"/>
      <fbc:geneProduct fbc:name="Rv1811" metaid="_1cf6586a-d7c8-4a92-8b00-f44dc6e23729" fbc:label="Rv1811" fbc:id="G_Rv1811"/>
      <fbc:geneProduct fbc:name="Rv1819c" metaid="_4e283c37-9347-4ac2-ae53-46ed994f3c4c" fbc:label="Rv1819c" fbc:id="G_Rv1819c"/>
      <fbc:geneProduct fbc:name="Rv1820" metaid="a523bf95-bfdd-47d6-a5c5-5aabec40a7f0" fbc:label="Rv1820" fbc:id="G_Rv1820"/>
      <fbc:geneProduct fbc:name="Rv1822" metaid="_47d9dad5-91f6-4b02-bb35-1b3535d0fb4d" fbc:label="Rv1822" fbc:id="G_Rv1822"/>
      <fbc:geneProduct fbc:name="Rv1832" metaid="c132f5b4-0f68-4ef3-8c3f-49d9c49c807f" fbc:label="Rv1832" fbc:id="G_Rv1832"/>
      <fbc:geneProduct fbc:name="Rv1837c" metaid="_056ab670-2101-4b52-ac8a-25f69dac0037" fbc:label="Rv1837c" fbc:id="G_Rv1837c"/>
      <fbc:geneProduct fbc:name="Rv1843c" metaid="_014cfe0a-286e-42a2-a271-618cae749872" fbc:label="Rv1843c" fbc:id="G_Rv1843c"/>
      <fbc:geneProduct fbc:name="Rv1844c" metaid="_14684343-a7e9-43e7-b6cb-559eea626e24" fbc:label="Rv1844c" fbc:id="G_Rv1844c"/>
      <fbc:geneProduct fbc:name="Rv1848" metaid="_7bf6bcd8-06fc-4453-adcc-439a03d963a1" fbc:label="Rv1848" fbc:id="G_Rv1848"/>
      <fbc:geneProduct fbc:name="Rv1849" metaid="d3470246-6e5d-4234-8f09-f0b4b1f8c493" fbc:label="Rv1849" fbc:id="G_Rv1849"/>
      <fbc:geneProduct fbc:name="Rv1850" metaid="ead0905a-cafa-4843-afa4-4ef2a7f46efc" fbc:label="Rv1850" fbc:id="G_Rv1850"/>
      <fbc:geneProduct fbc:name="Rv1851" metaid="_18a41836-80a7-4023-9414-888cf03d689f" fbc:label="Rv1851" fbc:id="G_Rv1851"/>
      <fbc:geneProduct fbc:name="Rv1852" metaid="_2f91eed5-bfcc-44ca-851f-dde44ebd3aeb" fbc:label="Rv1852" fbc:id="G_Rv1852"/>
      <fbc:geneProduct fbc:name="Rv1853" metaid="a5a525fd-fb32-4be3-9cf6-f521316793cc" fbc:label="Rv1853" fbc:id="G_Rv1853"/>
      <fbc:geneProduct fbc:name="Rv1854c" metaid="b1e381e0-18a7-47b9-87d5-0657551568a0" fbc:label="Rv1854c" fbc:id="G_Rv1854c"/>
      <fbc:geneProduct fbc:name="Rv1862" metaid="b835374e-e659-4366-b82e-433ea02e520a" fbc:label="Rv1862" fbc:id="G_Rv1862"/>
      <fbc:geneProduct fbc:name="Rv1872c" metaid="d6cab1a1-8600-403f-b08c-fde8c93a5b3e" fbc:label="Rv1872c" fbc:id="G_Rv1872c"/>
      <fbc:geneProduct fbc:name="Rv1878" metaid="_91238e38-69cb-4d46-974a-ef17d3fa19de" fbc:label="Rv1878" fbc:id="G_Rv1878"/>
      <fbc:geneProduct fbc:name="Rv1885c" metaid="_4e7cc1a4-1117-45e4-91a0-bf79346046c3" fbc:label="Rv1885c" fbc:id="G_Rv1885c"/>
      <fbc:geneProduct fbc:name="Rv1886c" metaid="_85407a97-4838-4e6a-a6db-3d626b3e2d5d" fbc:label="Rv1886c" fbc:id="G_Rv1886c"/>
      <fbc:geneProduct fbc:name="Rv1900c" metaid="eaff617f-f754-4d94-bc53-d2a76fc713c0" fbc:label="Rv1900c" fbc:id="G_Rv1900c"/>
      <fbc:geneProduct fbc:name="Rv1908c" metaid="_45c2d5ea-65a9-498c-9c2a-2af2d8185967" fbc:label="Rv1908c" fbc:id="G_Rv1908c"/>
      <fbc:geneProduct fbc:name="Rv1912c" metaid="_02f0399e-bc94-48f7-92f5-a714c711d888" fbc:label="Rv1912c" fbc:id="G_Rv1912c"/>
      <fbc:geneProduct fbc:name="Rv1915" metaid="_372d9716-1eb1-40e7-afbe-081cef470bf7" fbc:label="Rv1915" fbc:id="G_Rv1915"/>
      <fbc:geneProduct fbc:name="Rv1916" metaid="_3ae7fc37-609e-4c56-a817-fc1d31a97b44" fbc:label="Rv1916" fbc:id="G_Rv1916"/>
      <fbc:geneProduct fbc:name="Rv1923" metaid="a3c462ee-0934-45e4-913c-9b65dfa403b0" fbc:label="Rv1923" fbc:id="G_Rv1923"/>
      <fbc:geneProduct fbc:name="Rv1925" metaid="_3ac284de-ee43-49cd-8fd0-3ce30491ac36" fbc:label="Rv1925" fbc:id="G_Rv1925"/>
      <fbc:geneProduct fbc:name="Rv1933c" metaid="e54cf94e-62dd-4a19-a49d-b3bbd36e5f62" fbc:label="Rv1933c" fbc:id="G_Rv1933c"/>
      <fbc:geneProduct fbc:name="Rv1934c" metaid="_1ab63876-9113-4da1-9987-0aa50ad2ff82" fbc:label="Rv1934c" fbc:id="G_Rv1934c"/>
      <fbc:geneProduct fbc:name="Rv1935c" metaid="_3f0ad39c-5077-48f8-b798-704d05190760" fbc:label="Rv1935c" fbc:id="G_Rv1935c"/>
      <fbc:geneProduct fbc:name="Rv1940" metaid="c30a25fc-5804-46cb-82a7-f61cb30d3632" fbc:label="Rv1940" fbc:id="G_Rv1940"/>
      <fbc:geneProduct fbc:name="Rv2002" metaid="_1c2cddb7-3d07-435b-bd3e-a7feb1d0dc6e" fbc:label="Rv2002" fbc:id="G_Rv2002"/>
      <fbc:geneProduct fbc:name="Rv2006" metaid="_82c6fbf8-be48-4278-b48f-59a9df8c73f6" fbc:label="Rv2006" fbc:id="G_Rv2006"/>
      <fbc:geneProduct fbc:name="Rv2029c" metaid="f8bc636f-8d66-4d5e-8cf4-b76d9bf3f6a7" fbc:label="Rv2029c" fbc:id="G_Rv2029c"/>
      <fbc:geneProduct fbc:name="Rv2043c" metaid="_2a7fa22b-d56b-42f6-a544-7f05b6efdd8b" fbc:label="Rv2043c" fbc:id="G_Rv2043c"/>
      <fbc:geneProduct fbc:name="Rv2045c" metaid="beb1e114-a5d4-4411-acf7-1b3a16b2b703" fbc:label="Rv2045c" fbc:id="G_Rv2045c"/>
      <fbc:geneProduct fbc:name="Rv2048c" metaid="a8590efb-8701-4795-bd39-04d953f672cc" fbc:label="Rv2048c" fbc:id="G_Rv2048c"/>
      <fbc:geneProduct fbc:name="Rv2051c" metaid="_4d07ad76-6f7a-4915-8168-a14d14b9aba7" fbc:label="Rv2051c" fbc:id="G_Rv2051c"/>
      <fbc:geneProduct fbc:name="Rv2064" metaid="f61b251d-8f1d-4571-935b-2595364f9bb1" fbc:label="Rv2064" fbc:id="G_Rv2064"/>
      <fbc:geneProduct fbc:name="Rv2065" metaid="b46fb288-05f8-49b0-9321-445171421f08" fbc:label="Rv2065" fbc:id="G_Rv2065"/>
      <fbc:geneProduct fbc:name="Rv2066" metaid="_8deaf67d-d0cd-4eeb-af15-822b70855fb5" fbc:label="Rv2066" fbc:id="G_Rv2066"/>
      <fbc:geneProduct fbc:name="Rv2070c" metaid="_24b52602-02cd-460d-b097-795163f75be3" fbc:label="Rv2070c" fbc:id="G_Rv2070c"/>
      <fbc:geneProduct fbc:name="Rv2071c" metaid="_3bd134a7-c921-4f61-af9d-58919b802eae" fbc:label="Rv2071c" fbc:id="G_Rv2071c"/>
      <fbc:geneProduct fbc:name="Rv2072c" metaid="ea65a085-cca9-4d38-94ae-efaa6be7fe2d" fbc:label="Rv2072c" fbc:id="G_Rv2072c"/>
      <fbc:geneProduct fbc:name="Rv2121c" metaid="_1da403df-afef-4a90-8a06-cf5428e6df7f" fbc:label="Rv2121c" fbc:id="G_Rv2121c"/>
      <fbc:geneProduct fbc:name="Rv2122c" metaid="_57894f82-c6b4-45e8-9793-24c8b9b15225" fbc:label="Rv2122c" fbc:id="G_Rv2122c"/>
      <fbc:geneProduct fbc:name="Rv2124c" metaid="daff3f2d-6458-400b-a5cf-6896d45d8425" fbc:label="Rv2124c" fbc:id="G_Rv2124c"/>
      <fbc:geneProduct fbc:name="Rv2127" metaid="_40ffef2e-967e-42c1-a8e1-d1f50002ac4f" fbc:label="Rv2127" fbc:id="G_Rv2127"/>
      <fbc:geneProduct fbc:name="Rv2130" metaid="_3a88894b-8b36-4648-87cf-df33a50f2a3f" fbc:label="Rv2130" fbc:id="G_Rv2130"/>
      <fbc:geneProduct fbc:name="Rv2139" metaid="_67db67fc-b6b8-450a-8e46-76eb672a08fc" fbc:label="Rv2139" fbc:id="G_Rv2139"/>
      <fbc:geneProduct fbc:name="Rv2152c" metaid="_02b206a7-9f10-4c56-9e19-7916592155af" fbc:label="Rv2152c" fbc:id="G_Rv2152c"/>
      <fbc:geneProduct fbc:name="Rv2153c" metaid="df377b28-173e-49b6-b45f-3c4564ca30e7" fbc:label="Rv2153c" fbc:id="G_Rv2153c"/>
      <fbc:geneProduct fbc:name="Rv2155c" metaid="d4bbe036-43c7-4682-8f15-a24df21ab248" fbc:label="Rv2155c" fbc:id="G_Rv2155c"/>
      <fbc:geneProduct fbc:name="Rv2156c" metaid="a896e40f-25e4-4fe2-a1a5-4645b45975a9" fbc:label="Rv2156c" fbc:id="G_Rv2156c"/>
      <fbc:geneProduct fbc:name="Rv2157c" metaid="_454ee7ba-0047-4bb7-aee9-54b9660d418d" fbc:label="Rv2157c" fbc:id="G_Rv2157c"/>
      <fbc:geneProduct fbc:name="Rv2158c" metaid="ee005618-a626-4448-a3ad-fa11125d5250" fbc:label="Rv2158c" fbc:id="G_Rv2158c"/>
      <fbc:geneProduct fbc:name="Rv2173" metaid="c76d856f-d033-4ceb-add0-6da1c25b9751" fbc:label="Rv2173" fbc:id="G_Rv2173"/>
      <fbc:geneProduct fbc:name="Rv2178c" metaid="_0f5c8801-cc27-480a-934c-27db0d7b0a26" fbc:label="Rv2178c" fbc:id="G_Rv2178c"/>
      <fbc:geneProduct fbc:name="Rv2182c" metaid="_9dcb9e3d-9685-41f7-be89-a4e368c65c2a" fbc:label="Rv2182c" fbc:id="G_Rv2182c"/>
      <fbc:geneProduct fbc:name="Rv2187" metaid="_07d66727-3d50-4c26-81af-88f53d6718ab" fbc:label="Rv2187" fbc:id="G_Rv2187"/>
      <fbc:geneProduct fbc:name="Rv2192c" metaid="_31c92b21-9aa9-48e0-ae24-22b13d24e9ff" fbc:label="Rv2192c" fbc:id="G_Rv2192c"/>
      <fbc:geneProduct fbc:name="Rv2193" metaid="ddd6aeb1-b40a-4b1b-93a4-7a7aa407d1e6" fbc:label="Rv2193" fbc:id="G_Rv2193"/>
      <fbc:geneProduct fbc:name="Rv2194" metaid="_7733daff-6a27-42df-a111-4178f33abb96" fbc:label="Rv2194" fbc:id="G_Rv2194"/>
      <fbc:geneProduct fbc:name="Rv2195" metaid="cb478034-8779-4942-99e5-f925947c3b34" fbc:label="Rv2195" fbc:id="G_Rv2195"/>
      <fbc:geneProduct fbc:name="Rv2196" metaid="dfc604e7-da2c-4733-80ee-e66535245932" fbc:label="Rv2196" fbc:id="G_Rv2196"/>
      <fbc:geneProduct fbc:name="Rv2200c" metaid="_021e09e6-5b6e-4288-871b-a0dd3073f528" fbc:label="Rv2200c" fbc:id="G_Rv2200c"/>
      <fbc:geneProduct fbc:name="Rv2201" metaid="_42cd5aeb-18e3-458f-a42c-36b6c75fa2f5" fbc:label="Rv2201" fbc:id="G_Rv2201"/>
      <fbc:geneProduct fbc:name="Rv2202c" metaid="_654a4be3-30a9-48fa-828c-eb7d9c455993" fbc:label="Rv2202c" fbc:id="G_Rv2202c"/>
      <fbc:geneProduct fbc:name="Rv2205c" metaid="_25eedc87-e21a-42a4-8895-f55c004356f0" fbc:label="Rv2205c" fbc:id="G_Rv2205c"/>
      <fbc:geneProduct fbc:name="Rv2208" metaid="_668c68fa-109f-44f7-bbd0-983879c0ec43" fbc:label="Rv2208" fbc:id="G_Rv2208"/>
      <fbc:geneProduct fbc:name="Rv2210c" metaid="da2b43e0-a9f2-42f2-8dd5-89caae88c8c2" fbc:label="Rv2210c" fbc:id="G_Rv2210c"/>
      <fbc:geneProduct fbc:name="Rv2211c" metaid="_7e8fbd86-154b-4e67-8cd8-f14de51abb28" fbc:label="Rv2211c" fbc:id="G_Rv2211c"/>
      <fbc:geneProduct fbc:name="Rv2215" metaid="_4fbb3ed6-55b0-457f-88b3-0e38386c858a" fbc:label="Rv2215" fbc:id="G_Rv2215"/>
      <fbc:geneProduct fbc:name="Rv2217" metaid="_0d1ea3c6-6360-4ca6-9c75-f176b418c7f9" fbc:label="Rv2217" fbc:id="G_Rv2217"/>
      <fbc:geneProduct fbc:name="Rv2218" metaid="_07931b99-c5dd-4a18-93eb-57fc38a2f87d" fbc:label="Rv2218" fbc:id="G_Rv2218"/>
      <fbc:geneProduct fbc:name="Rv2220" metaid="_0605da0d-cd1e-4959-bb12-da5e95cf8d0e" fbc:label="Rv2220" fbc:id="G_Rv2220"/>
      <fbc:geneProduct fbc:name="Rv2225" metaid="_5fcd36d7-26e8-47e0-962d-87009b48eaee" fbc:label="Rv2225" fbc:id="G_Rv2225"/>
      <fbc:geneProduct fbc:name="Rv2231c" metaid="_9c3f8522-1b98-4696-90dd-b87cf83db464" fbc:label="Rv2231c" fbc:id="G_Rv2231c"/>
      <fbc:geneProduct fbc:name="Rv2241" metaid="aa049d8d-f8de-4b66-b096-d7bb03efd6ec" fbc:label="Rv2241" fbc:id="G_Rv2241"/>
      <fbc:geneProduct fbc:name="Rv2243" metaid="_064174a8-8368-408c-9059-8bea38ed0088" fbc:label="Rv2243" fbc:id="G_Rv2243"/>
      <fbc:geneProduct fbc:name="Rv2244" metaid="_2a658a00-85dd-4334-a34e-d476ff38af50" fbc:label="Rv2244" fbc:id="G_Rv2244"/>
      <fbc:geneProduct fbc:name="Rv2245" metaid="_071affb1-81b4-4493-804b-42cc8ad88922" fbc:label="Rv2245" fbc:id="G_Rv2245"/>
      <fbc:geneProduct fbc:name="Rv2246" metaid="_28c28dc3-128c-4c43-8496-361ac79a8227" fbc:label="Rv2246" fbc:id="G_Rv2246"/>
      <fbc:geneProduct fbc:name="Rv2247" metaid="_84a0a885-65d1-4da9-ba71-b2cd0b571266" fbc:label="Rv2247" fbc:id="G_Rv2247"/>
      <fbc:geneProduct fbc:name="Rv2249c" metaid="_388b1fd1-51ec-4a11-9041-83964dfc5a9b" fbc:label="Rv2249c" fbc:id="G_Rv2249c"/>
      <fbc:geneProduct fbc:name="Rv2259" metaid="_57f4521d-ffb2-4990-8608-85c7e4f8e2b2" fbc:label="Rv2259" fbc:id="G_Rv2259"/>
      <fbc:geneProduct fbc:name="Rv2267c" metaid="_74a27c13-aca7-4ea1-b3f1-125a17ecf0e9" fbc:label="Rv2267c" fbc:id="G_Rv2267c"/>
      <fbc:geneProduct fbc:name="Rv2281" metaid="_65faaf24-8834-4377-86f0-eb58dda05874" fbc:label="Rv2281" fbc:id="G_Rv2281"/>
      <fbc:geneProduct fbc:name="Rv2284" metaid="f22becfd-2ff3-43cc-8a7b-160bb66786c5" fbc:label="Rv2284" fbc:id="G_Rv2284"/>
      <fbc:geneProduct fbc:name="Rv2321c" metaid="a1ab7973-b794-4f32-b5b7-a8404e08d009" fbc:label="Rv2321c" fbc:id="G_Rv2321c"/>
      <fbc:geneProduct fbc:name="Rv2322c" metaid="b5c57b62-17b3-4527-9cbd-9f421ac2aeb2" fbc:label="Rv2322c" fbc:id="G_Rv2322c"/>
      <fbc:geneProduct fbc:name="Rv2332" metaid="_1c366ed7-c94d-42be-9fc1-8ec53c997c83" fbc:label="Rv2332" fbc:id="G_Rv2332"/>
      <fbc:geneProduct fbc:name="Rv2334" metaid="b7207808-0ad9-4d44-8998-db22ea9aa3b2" fbc:label="Rv2334" fbc:id="G_Rv2334"/>
      <fbc:geneProduct fbc:name="Rv2335" metaid="_6f644b6d-d2a6-49a9-94c8-6a06e03fa8af" fbc:label="Rv2335" fbc:id="G_Rv2335"/>
      <fbc:geneProduct fbc:name="Rv2349c" metaid="f13aa610-0468-4b68-a9f3-36f665cca0a1" fbc:label="Rv2349c" fbc:id="G_Rv2349c"/>
      <fbc:geneProduct fbc:name="Rv2350c" metaid="cf4ef121-ae5b-4877-a314-aeb9dc84d3c5" fbc:label="Rv2350c" fbc:id="G_Rv2350c"/>
      <fbc:geneProduct fbc:name="Rv2351c" metaid="cb587b26-1a40-4915-a859-b2be62e628ea" fbc:label="Rv2351c" fbc:id="G_Rv2351c"/>
      <fbc:geneProduct fbc:name="Rv2361c" metaid="_79a01a69-508c-4481-a493-5288dfd8df15" fbc:label="Rv2361c" fbc:id="G_Rv2361c"/>
      <fbc:geneProduct fbc:name="Rv2380c" metaid="b8868a43-d2dd-4337-aeff-aafdabde2cfc" fbc:label="Rv2380c" fbc:id="G_Rv2380c"/>
      <fbc:geneProduct fbc:name="Rv2381c" metaid="ee264b56-1f26-4c3d-869d-9d376283a9a4" fbc:label="Rv2381c" fbc:id="G_Rv2381c"/>
      <fbc:geneProduct fbc:name="Rv2382c" metaid="_03a20c01-609b-441d-bc64-6845d2c0ffe5" fbc:label="Rv2382c" fbc:id="G_Rv2382c"/>
      <fbc:geneProduct fbc:name="Rv2383c" metaid="_8a147a68-e9a5-4945-ac5b-682ccaefbf95" fbc:label="Rv2383c" fbc:id="G_Rv2383c"/>
      <fbc:geneProduct fbc:name="Rv2384" metaid="_1fa02f71-943c-430b-bebe-a4ad426c9d04" fbc:label="Rv2384" fbc:id="G_Rv2384"/>
      <fbc:geneProduct fbc:name="Rv2385" metaid="_68ab1999-b2a8-4249-a120-e5a93019275f" fbc:label="Rv2385" fbc:id="G_Rv2385"/>
      <fbc:geneProduct fbc:name="Rv2386c" metaid="_88fafdcc-3ef9-491e-8adc-62fae320ff53" fbc:label="Rv2386c" fbc:id="G_Rv2386c"/>
      <fbc:geneProduct fbc:name="Rv2388C" metaid="_2df2d6f3-03ad-4417-9722-ad27dd6f3e73" fbc:label="Rv2388C" fbc:id="G_Rv2388C"/>
      <fbc:geneProduct fbc:name="Rv2391" metaid="e99a37d5-fbeb-46a7-a8ad-6d3a13ed93b5" fbc:label="Rv2391" fbc:id="G_Rv2391"/>
      <fbc:geneProduct fbc:name="Rv2392" metaid="_09e60860-5a1a-44ad-8206-7ddeb95b1fb4" fbc:label="Rv2392" fbc:id="G_Rv2392"/>
      <fbc:geneProduct fbc:name="Rv2397c" metaid="_2a6abf08-71db-440a-aad7-09dee76cf47a" fbc:label="Rv2397c" fbc:id="G_Rv2397c"/>
      <fbc:geneProduct fbc:name="Rv2398c" metaid="_37e9c7f7-58d9-4494-9720-8994f340ef10" fbc:label="Rv2398c" fbc:id="G_Rv2398c"/>
      <fbc:geneProduct fbc:name="Rv2399c" metaid="_245bf418-3757-47f4-abad-0d6b2735e8b4" fbc:label="Rv2399c" fbc:id="G_Rv2399c"/>
      <fbc:geneProduct fbc:name="Rv2400c" metaid="d5432ea1-709c-44d9-8fbc-ca7c47a0b184" fbc:label="Rv2400c" fbc:id="G_Rv2400c"/>
      <fbc:geneProduct fbc:name="Rv2421c" metaid="_0d27be82-f19b-42be-b1df-4d32509d54a9" fbc:label="Rv2421c" fbc:id="G_Rv2421c"/>
      <fbc:geneProduct fbc:name="Rv2427c" metaid="c1e34eaa-189b-4545-87ca-b1c838d89af4" fbc:label="Rv2427c" fbc:id="G_Rv2427c"/>
      <fbc:geneProduct fbc:name="Rv2435c" metaid="_043387a0-0ef2-422f-9f40-51cc112887bf" fbc:label="Rv2435c" fbc:id="G_Rv2435c"/>
      <fbc:geneProduct fbc:name="Rv2436" metaid="_0115ef43-3e2a-440a-af3f-0170a1dc0e3a" fbc:label="Rv2436" fbc:id="G_Rv2436"/>
      <fbc:geneProduct fbc:name="Rv2438c" metaid="d3362d4a-dac6-42c1-831a-391585dd7944" fbc:label="Rv2438c" fbc:id="G_Rv2438c"/>
      <fbc:geneProduct fbc:name="Rv2439c" metaid="_9ecab635-40eb-4fa4-809c-361d815ec815" fbc:label="Rv2439c" fbc:id="G_Rv2439c"/>
      <fbc:geneProduct fbc:name="Rv2445c" metaid="_73ff9a76-4648-4006-bbac-672cfd4ce025" fbc:label="Rv2445c" fbc:id="G_Rv2445c"/>
      <fbc:geneProduct fbc:name="Rv2447c" metaid="f6150034-b704-4671-a3ec-c653a525f9cc" fbc:label="Rv2447c" fbc:id="G_Rv2447c"/>
      <fbc:geneProduct fbc:name="Rv2453c" metaid="caa0e067-5ca8-4d0b-b4ff-bce69ea7b912" fbc:label="Rv2453c" fbc:id="G_Rv2453c"/>
      <fbc:geneProduct fbc:name="Rv2458" metaid="_10575df1-3e9a-4cd5-9d4d-71189e7c135f" fbc:label="Rv2458" fbc:id="G_Rv2458"/>
      <fbc:geneProduct fbc:name="Rv2463" metaid="_998cbff1-f9b9-4d4a-970a-afc6faf16f36" fbc:label="Rv2463" fbc:id="G_Rv2463"/>
      <fbc:geneProduct fbc:name="Rv2465c" metaid="c848f9b7-212c-4654-9bc6-5ddcc898d92f" fbc:label="Rv2465c" fbc:id="G_Rv2465c"/>
      <fbc:geneProduct fbc:name="Rv2471" metaid="adbf7544-d745-4d11-9eef-1d70eb537dff" fbc:label="Rv2471" fbc:id="G_Rv2471"/>
      <fbc:geneProduct fbc:name="Rv2476c" metaid="eedb5a0e-29c4-4e7c-9a6e-30be45d09bdc" fbc:label="Rv2476c" fbc:id="G_Rv2476c"/>
      <fbc:geneProduct fbc:name="Rv2482c" metaid="_77f5266f-1ee9-482b-8896-a8a8a730e61f" fbc:label="Rv2482c" fbc:id="G_Rv2482c"/>
      <fbc:geneProduct fbc:name="Rv2483c" metaid="_1bb8b421-07a8-4752-a453-4aaad50b0b9f" fbc:label="Rv2483c" fbc:id="G_Rv2483c"/>
      <fbc:geneProduct fbc:name="Rv2485c" metaid="cf9df2d4-fd4d-4900-90ca-c2af96ee830a" fbc:label="Rv2485c" fbc:id="G_Rv2485c"/>
      <fbc:geneProduct fbc:name="Rv2486" metaid="_30fe7d76-d675-46bf-9320-d743ec3d6129" fbc:label="Rv2486" fbc:id="G_Rv2486"/>
      <fbc:geneProduct fbc:name="Rv2495c" metaid="_9b054bae-a089-421a-b463-2b6aef62b862" fbc:label="Rv2495c" fbc:id="G_Rv2495c"/>
      <fbc:geneProduct fbc:name="Rv2496c" metaid="_485f1b25-8213-4fba-9e94-f9fde2f71b63" fbc:label="Rv2496c" fbc:id="G_Rv2496c"/>
      <fbc:geneProduct fbc:name="Rv2497c" metaid="_84951ab7-9d5e-4168-87e8-e6ea16022c9a" fbc:label="Rv2497c" fbc:id="G_Rv2497c"/>
      <fbc:geneProduct fbc:name="Rv2500c" metaid="_7838de69-1868-461d-ad98-ab73e8d3d416" fbc:label="Rv2500c" fbc:id="G_Rv2500c"/>
      <fbc:geneProduct fbc:name="Rv2501c" metaid="ced81742-9250-4403-bb65-b59164675af0" fbc:label="Rv2501c" fbc:id="G_Rv2501c"/>
      <fbc:geneProduct fbc:name="Rv2502c" metaid="d5eac38b-6cb5-4e5d-aec7-f73983941b06" fbc:label="Rv2502c" fbc:id="G_Rv2502c"/>
      <fbc:geneProduct fbc:name="Rv2503c" metaid="_5636983c-5655-4b1c-8d39-85169d7cf376" fbc:label="Rv2503c" fbc:id="G_Rv2503c"/>
      <fbc:geneProduct fbc:name="Rv2504c" metaid="_5e3cc1d2-feaa-457e-a907-a1ded036ebac" fbc:label="Rv2504c" fbc:id="G_Rv2504c"/>
      <fbc:geneProduct fbc:name="Rv2505c" metaid="_0cd601ad-868a-46f5-a8d2-caff46203f9c" fbc:label="Rv2505c" fbc:id="G_Rv2505c"/>
      <fbc:geneProduct fbc:name="Rv2523c" metaid="_9217cdb8-4431-4936-97f4-15ebfefe1e03" fbc:label="Rv2523c" fbc:id="G_Rv2523c"/>
      <fbc:geneProduct fbc:name="Rv2524c" metaid="_81347baf-d35d-45e2-a7a8-fa5fc08ded80" fbc:label="Rv2524c" fbc:id="G_Rv2524c"/>
      <fbc:geneProduct fbc:name="Rv2531c" metaid="_25186f42-1e9b-4c6e-91ab-ea01cdae377a" fbc:label="Rv2531c" fbc:id="G_Rv2531c"/>
      <fbc:geneProduct fbc:name="Rv2537c" metaid="_4c77d108-4a36-42b9-8be8-5bc72c36d419" fbc:label="Rv2537c" fbc:id="G_Rv2537c"/>
      <fbc:geneProduct fbc:name="Rv2538c" metaid="_4a0b7122-01f0-4a85-9bab-2373c4eb3ebc" fbc:label="Rv2538c" fbc:id="G_Rv2538c"/>
      <fbc:geneProduct fbc:name="Rv2539c" metaid="_2f3bb201-c073-41c5-a0e5-7ff34715806e" fbc:label="Rv2539c" fbc:id="G_Rv2539c"/>
      <fbc:geneProduct fbc:name="Rv2540c" metaid="_0a9ac9da-1da6-422e-b750-80828ce23468" fbc:label="Rv2540c" fbc:id="G_Rv2540c"/>
      <fbc:geneProduct fbc:name="Rv2552c" metaid="cfd53dca-623e-4436-8ac0-5a2747526365" fbc:label="Rv2552c" fbc:id="G_Rv2552c"/>
      <fbc:geneProduct fbc:name="Rv2565" metaid="_96d7525c-0432-406e-b9f9-9f6fee23dfd9" fbc:label="Rv2565" fbc:id="G_Rv2565"/>
      <fbc:geneProduct fbc:name="Rv2573" metaid="_03af83c3-cc48-451d-bc6a-53e988581c11" fbc:label="Rv2573" fbc:id="G_Rv2573"/>
      <fbc:geneProduct fbc:name="Rv2583c" metaid="_71af5bb0-f279-47b7-b3f1-8317cbbbe4f5" fbc:label="Rv2583c" fbc:id="G_Rv2583c"/>
      <fbc:geneProduct fbc:name="Rv2584c" metaid="_6560159c-1e14-45ea-89f3-48159d923114" fbc:label="Rv2584c" fbc:id="G_Rv2584c"/>
      <fbc:geneProduct fbc:name="Rv2589" metaid="ea2b26c7-a302-4f63-8e35-f902efe6d29c" fbc:label="Rv2589" fbc:id="G_Rv2589"/>
      <fbc:geneProduct fbc:name="Rv2590" metaid="a1928265-b19c-44ef-a5c0-7cdcf68fa103" fbc:label="Rv2590" fbc:id="G_Rv2590"/>
      <fbc:geneProduct fbc:name="Rv2601" metaid="dac2dbbd-65cd-429a-8c85-514e9f353a8a" fbc:label="Rv2601" fbc:id="G_Rv2601"/>
      <fbc:geneProduct fbc:name="Rv2610c" metaid="_7371740e-e9ab-4fa2-b598-3535428fd614" fbc:label="Rv2610c" fbc:id="G_Rv2610c"/>
      <fbc:geneProduct fbc:name="Rv2611c" metaid="_8aad38c7-4057-41d9-97b7-e4884240642c" fbc:label="Rv2611c" fbc:id="G_Rv2611c"/>
      <fbc:geneProduct fbc:name="Rv2612c" metaid="d51a8430-28c8-4755-8725-024d15c30899" fbc:label="Rv2612c" fbc:id="G_Rv2612c"/>
      <fbc:geneProduct fbc:name="Rv2671" metaid="_7fbe7cfc-d12b-4d6f-a2bf-705a8ebda8ab" fbc:label="Rv2671" fbc:id="G_Rv2671"/>
      <fbc:geneProduct fbc:name="Rv2677" metaid="_65b95e73-a670-4d88-b333-746ed6c10635" fbc:label="Rv2677" fbc:id="G_Rv2677"/>
      <fbc:geneProduct fbc:name="Rv2678c" metaid="_24732ca0-8633-4c4e-ad2a-5368b7fee7f5" fbc:label="Rv2678c" fbc:id="G_Rv2678c"/>
      <fbc:geneProduct fbc:name="Rv2679" metaid="_4e415cc7-4d84-4784-aa4b-4b4fca654f1a" fbc:label="Rv2679" fbc:id="G_Rv2679"/>
      <fbc:geneProduct fbc:name="Rv2682c" metaid="_5da20384-0b54-44a0-93db-e53a06dcf21d" fbc:label="Rv2682c" fbc:id="G_Rv2682c"/>
      <fbc:geneProduct fbc:name="Rv2697c" metaid="_9a3f49ee-68ed-4939-87d5-cd12bb2aaf61" fbc:label="Rv2697c" fbc:id="G_Rv2697c"/>
      <fbc:geneProduct fbc:name="Rv2701c" metaid="_5c20fc6a-4524-4b54-a01c-50bb9b617bc4" fbc:label="Rv2701c" fbc:id="G_Rv2701c"/>
      <fbc:geneProduct fbc:name="Rv2702" metaid="d8225563-fc6e-4cff-a804-e8ad23306f59" fbc:label="Rv2702" fbc:id="G_Rv2702"/>
      <fbc:geneProduct fbc:name="Rv2713" metaid="f61b9b7e-16c6-4611-b106-16c6abbd8049" fbc:label="Rv2713" fbc:id="G_Rv2713"/>
      <fbc:geneProduct fbc:name="Rv2724c" metaid="_0e224f00-e137-4600-bac0-9fe8d7ecb9f9" fbc:label="Rv2724c" fbc:id="G_Rv2724c"/>
      <fbc:geneProduct fbc:name="Rv2726c" metaid="_4188abf8-0723-4a79-bbb0-315e76432ea4" fbc:label="Rv2726c" fbc:id="G_Rv2726c"/>
      <fbc:geneProduct fbc:name="Rv2746c" metaid="_2878dc59-11c6-47e8-a18f-55bb3391b7d5" fbc:label="Rv2746c" fbc:id="G_Rv2746c"/>
      <fbc:geneProduct fbc:name="Rv2747" metaid="_0e781618-e4f7-42ac-80f4-f66743b83d59" fbc:label="Rv2747" fbc:id="G_Rv2747"/>
      <fbc:geneProduct fbc:name="Rv2753c" metaid="_38fa3c45-e0b9-4f34-993b-fc0719e1ca76" fbc:label="Rv2753c" fbc:id="G_Rv2753c"/>
      <fbc:geneProduct fbc:name="Rv2754c" metaid="_83462b6e-e758-449b-8f53-7909dd8de662" fbc:label="Rv2754c" fbc:id="G_Rv2754c"/>
      <fbc:geneProduct fbc:name="Rv2763c" metaid="ea469418-b7c0-4756-9e8f-48f3b6bd07b9" fbc:label="Rv2763c" fbc:id="G_Rv2763c"/>
      <fbc:geneProduct fbc:name="Rv2764c" metaid="e4c01ce4-f4b5-4311-91a9-a2c185aa283a" fbc:label="Rv2764c" fbc:id="G_Rv2764c"/>
      <fbc:geneProduct fbc:name="Rv2766c" metaid="aeb31e9a-30fe-4299-bdf8-6047f95b11b4" fbc:label="Rv2766c" fbc:id="G_Rv2766c"/>
      <fbc:geneProduct fbc:name="Rv2773c" metaid="cd5ca21b-af8f-4f20-a117-55b51531413f" fbc:label="Rv2773c" fbc:id="G_Rv2773c"/>
      <fbc:geneProduct fbc:name="Rv2780" metaid="b36d947b-63a8-4cb1-9473-5c1f65d9ca02" fbc:label="Rv2780" fbc:id="G_Rv2780"/>
      <fbc:geneProduct fbc:name="Rv2786c" metaid="fd09d706-c0cd-4383-9da4-5dffeadba778" fbc:label="Rv2786c" fbc:id="G_Rv2786c"/>
      <fbc:geneProduct fbc:name="Rv2789c" metaid="b22630b1-dc7d-42d9-9a98-5d2c56c151a4" fbc:label="Rv2789c" fbc:id="G_Rv2789c"/>
      <fbc:geneProduct fbc:name="Rv2794c" metaid="d72f4057-2eae-445c-adc3-51dd0a7620fc" fbc:label="Rv2794c" fbc:id="G_Rv2794c"/>
      <fbc:geneProduct fbc:name="Rv2831" metaid="c78c8e8e-2e09-4668-86a3-d1f1b83a4f02" fbc:label="Rv2831" fbc:id="G_Rv2831"/>
      <fbc:geneProduct fbc:name="Rv2832c" metaid="_487e29bc-7596-4ec6-9a79-ca8903af14f7" fbc:label="Rv2832c" fbc:id="G_Rv2832c"/>
      <fbc:geneProduct fbc:name="Rv2833c" metaid="ea08e220-fe30-4834-bb43-a5d123537ca1" fbc:label="Rv2833c" fbc:id="G_Rv2833c"/>
      <fbc:geneProduct fbc:name="Rv2834c" metaid="_400bbc49-eee4-4a59-bd4d-d62a114cb8c3" fbc:label="Rv2834c" fbc:id="G_Rv2834c"/>
      <fbc:geneProduct fbc:name="Rv2835c" metaid="f4529f64-0358-4858-a3a6-b4fd01c08516" fbc:label="Rv2835c" fbc:id="G_Rv2835c"/>
      <fbc:geneProduct fbc:name="Rv2847c" metaid="ec6acb95-3d23-4186-af21-392fdb7dd661" fbc:label="Rv2847c" fbc:id="G_Rv2847c"/>
      <fbc:geneProduct fbc:name="Rv2848c" metaid="_7f155a19-b4c0-40ac-93af-68a3231dd0e8" fbc:label="Rv2848c" fbc:id="G_Rv2848c"/>
      <fbc:geneProduct fbc:name="Rv2849c" metaid="e5ce92af-3c6e-4e25-b4c9-c67582f24569" fbc:label="Rv2849c" fbc:id="G_Rv2849c"/>
      <fbc:geneProduct fbc:name="Rv2854" metaid="_64e4059b-60e8-4bf5-a262-12ce10d63006" fbc:label="Rv2854" fbc:id="G_Rv2854"/>
      <fbc:geneProduct fbc:name="Rv2858c" metaid="_63a88593-b18a-46f5-9403-5109d7c1a1e8" fbc:label="Rv2858c" fbc:id="G_Rv2858c"/>
      <fbc:geneProduct fbc:name="Rv2860c" metaid="ec63fc74-0e98-411c-bbdb-c2de17fa6cd1" fbc:label="Rv2860c" fbc:id="G_Rv2860c"/>
      <fbc:geneProduct fbc:name="Rv2868c" metaid="_0a2fc88a-5c44-4626-b2dd-0f19a9cc9b61" fbc:label="Rv2868c" fbc:id="G_Rv2868c"/>
      <fbc:geneProduct fbc:name="Rv2870c" metaid="acd58e33-853b-4d51-89ae-a89c604c3ef1" fbc:label="Rv2870c" fbc:id="G_Rv2870c"/>
      <fbc:geneProduct fbc:name="Rv2881c" metaid="d8c86f12-5c67-477c-bfc1-27c13e19343d" fbc:label="Rv2881c" fbc:id="G_Rv2881c"/>
      <fbc:geneProduct fbc:name="Rv2900c" metaid="_7ac739fc-b4e3-4d44-bf37-f6f47e56d414" fbc:label="Rv2900c" fbc:id="G_Rv2900c"/>
      <fbc:geneProduct fbc:name="Rv2922A" metaid="ff90cf04-c474-4ea3-94f3-1d55dd11f3bd" fbc:label="Rv2922A" fbc:id="G_Rv2922A"/>
      <fbc:geneProduct fbc:name="Rv2930" metaid="a6083cca-7b37-4f1d-adc9-e3e65113272a" fbc:label="Rv2930" fbc:id="G_Rv2930"/>
      <fbc:geneProduct fbc:name="Rv2931" metaid="a673fedb-feb0-4786-abd3-3816239c9e95" fbc:label="Rv2931" fbc:id="G_Rv2931"/>
      <fbc:geneProduct fbc:name="Rv2932" metaid="dfaab7ff-0088-4315-a073-7851113e1bd6" fbc:label="Rv2932" fbc:id="G_Rv2932"/>
      <fbc:geneProduct fbc:name="Rv2933" metaid="_553e8154-3d2e-4b43-af1a-4f9bd4aff6d7" fbc:label="Rv2933" fbc:id="G_Rv2933"/>
      <fbc:geneProduct fbc:name="Rv2934" metaid="f5a3559a-ff69-4f02-a95a-95d02bc9204f" fbc:label="Rv2934" fbc:id="G_Rv2934"/>
      <fbc:geneProduct fbc:name="Rv2935" metaid="_5391ce1f-eb4a-495e-8e9d-2927e3a1fb1f" fbc:label="Rv2935" fbc:id="G_Rv2935"/>
      <fbc:geneProduct fbc:name="Rv2936" metaid="_8bbac7c4-a78b-40f3-bb4f-afad4b5e3c83" fbc:label="Rv2936" fbc:id="G_Rv2936"/>
      <fbc:geneProduct fbc:name="Rv2937" metaid="_0eb56364-2a73-49e9-b752-8dd36963de97" fbc:label="Rv2937" fbc:id="G_Rv2937"/>
      <fbc:geneProduct fbc:name="Rv2938" metaid="a6e6889e-ba73-4003-8a91-ab8257e92f77" fbc:label="Rv2938" fbc:id="G_Rv2938"/>
      <fbc:geneProduct fbc:name="Rv2939" metaid="_6b2d281d-fda3-4007-bbee-50789b836761" fbc:label="Rv2939" fbc:id="G_Rv2939"/>
      <fbc:geneProduct fbc:name="Rv2940c" metaid="e50a3b93-8231-417e-b7e1-8fac65f13c58" fbc:label="Rv2940c" fbc:id="G_Rv2940c"/>
      <fbc:geneProduct fbc:name="Rv2941" metaid="_19b99c2e-27e2-474e-ab60-c1e401746a6f" fbc:label="Rv2941" fbc:id="G_Rv2941"/>
      <fbc:geneProduct fbc:name="Rv2942" metaid="_4eb9fbf5-4af7-4e75-826c-9f8e1dc7f226" fbc:label="Rv2942" fbc:id="G_Rv2942"/>
      <fbc:geneProduct fbc:name="Rv2946c" metaid="_5a7dc549-e4af-4a8d-931b-929702479b37" fbc:label="Rv2946c" fbc:id="G_Rv2946c"/>
      <fbc:geneProduct fbc:name="Rv2947c" metaid="_3aa356d5-d769-4528-ae93-82f7d3cf83ae" fbc:label="Rv2947c" fbc:id="G_Rv2947c"/>
      <fbc:geneProduct fbc:name="Rv2948c" metaid="de812b78-c3e3-4cac-a22f-c8b9d77bd295" fbc:label="Rv2948c" fbc:id="G_Rv2948c"/>
      <fbc:geneProduct fbc:name="Rv2949c" metaid="ab8c293a-8e96-4b0e-9dbb-1d3fb2c720fd" fbc:label="Rv2949c" fbc:id="G_Rv2949c"/>
      <fbc:geneProduct fbc:name="Rv2950c" metaid="a5cd6565-01c5-441d-92af-42b7c96fb47d" fbc:label="Rv2950c" fbc:id="G_Rv2950c"/>
      <fbc:geneProduct fbc:name="Rv2951c" metaid="_4f545d8b-1e18-43fb-9439-c64a48135c1c" fbc:label="Rv2951c" fbc:id="G_Rv2951c"/>
      <fbc:geneProduct fbc:name="Rv2952" metaid="_80a63098-e548-4af2-ad7e-19acec7619c2" fbc:label="Rv2952" fbc:id="G_Rv2952"/>
      <fbc:geneProduct fbc:name="Rv2957" metaid="_8ce5124b-d802-4b8c-bff8-fffba2989607" fbc:label="Rv2957" fbc:id="G_Rv2957"/>
      <fbc:geneProduct fbc:name="Rv2958c" metaid="_8135e88f-03b8-4653-a103-5a6f6170fbd3" fbc:label="Rv2958c" fbc:id="G_Rv2958c"/>
      <fbc:geneProduct fbc:name="Rv2959c" metaid="_6c58bab0-1c2d-48e8-8fda-0a19169eaaca" fbc:label="Rv2959c" fbc:id="G_Rv2959c"/>
      <fbc:geneProduct fbc:name="Rv2962c" metaid="_5c3325e0-c740-4660-94b6-07323def3a9e" fbc:label="Rv2962c" fbc:id="G_Rv2962c"/>
      <fbc:geneProduct fbc:name="Rv2965c" metaid="f1b1cd96-7b17-433a-98be-a96c3b40ddb7" fbc:label="Rv2965c" fbc:id="G_Rv2965c"/>
      <fbc:geneProduct fbc:name="Rv2967c" metaid="_25ca32d5-bc0c-4f18-9e08-c49cc174ab9d" fbc:label="Rv2967c" fbc:id="G_Rv2967c"/>
      <fbc:geneProduct fbc:name="Rv2970c" metaid="_455e5e8f-cbd1-4933-91bc-c2f11eecbe03" fbc:label="Rv2970c" fbc:id="G_Rv2970c"/>
      <fbc:geneProduct fbc:name="Rv2981c" metaid="_000609c2-ee5d-4a09-a093-69250df69526" fbc:label="Rv2981c" fbc:id="G_Rv2981c"/>
      <fbc:geneProduct fbc:name="Rv2982c" metaid="_800ab4c8-c73a-455c-a709-979f45b66208" fbc:label="Rv2982c" fbc:id="G_Rv2982c"/>
      <fbc:geneProduct fbc:name="Rv2984" metaid="a95d4908-bde2-4830-883f-95b2002e0b82" fbc:label="Rv2984" fbc:id="G_Rv2984"/>
      <fbc:geneProduct fbc:name="Rv2987c" metaid="_9b6f4ac1-6198-4f7f-8257-ad96aa868ace" fbc:label="Rv2987c" fbc:id="G_Rv2987c"/>
      <fbc:geneProduct fbc:name="Rv2988c" metaid="_06e3e74a-57aa-4b8d-bc5b-1dd6551207aa" fbc:label="Rv2988c" fbc:id="G_Rv2988c"/>
      <fbc:geneProduct fbc:name="Rv2992c" metaid="_5305297f-8ddc-4c60-941c-9a49b53066c8" fbc:label="Rv2992c" fbc:id="G_Rv2992c"/>
      <fbc:geneProduct fbc:name="Rv2995c" metaid="_25362d9c-b3fb-415d-a044-ef7fd633bc2e" fbc:label="Rv2995c" fbc:id="G_Rv2995c"/>
      <fbc:geneProduct fbc:name="Rv2996c" metaid="_4529269c-5259-41eb-bc98-0bd8253b8a66" fbc:label="Rv2996c" fbc:id="G_Rv2996c"/>
      <fbc:geneProduct fbc:name="Rv3001c" metaid="_66e78f63-2344-4bf2-8682-cfaa4d209173" fbc:label="Rv3001c" fbc:id="G_Rv3001c"/>
      <fbc:geneProduct fbc:name="Rv3002c" metaid="_0a0d75f5-9f32-4e95-a943-319be13e33c5" fbc:label="Rv3002c" fbc:id="G_Rv3002c"/>
      <fbc:geneProduct fbc:name="Rv3003c" metaid="_1eeab056-f768-4a7d-b7b0-b28d40ddbad8" fbc:label="Rv3003c" fbc:id="G_Rv3003c"/>
      <fbc:geneProduct fbc:name="Rv3010c" metaid="e88e4b91-c98f-47a8-9c88-3dec48cbf837" fbc:label="Rv3010c" fbc:id="G_Rv3010c"/>
      <fbc:geneProduct fbc:name="Rv3025c" metaid="cd87c047-921e-4460-bb64-59b06057b147" fbc:label="Rv3025c" fbc:id="G_Rv3025c"/>
      <fbc:geneProduct fbc:name="Rv3028c" metaid="a82032e7-bf28-499a-8eb7-fc928072a2d7" fbc:label="Rv3028c" fbc:id="G_Rv3028c"/>
      <fbc:geneProduct fbc:name="Rv3029c" metaid="_054a4a3e-4784-4553-9080-6d425b6910a8" fbc:label="Rv3029c" fbc:id="G_Rv3029c"/>
      <fbc:geneProduct fbc:name="Rv3039c" metaid="_3e2f98c6-9910-473d-8d0d-ca23ab36dd79" fbc:label="Rv3039c" fbc:id="G_Rv3039c"/>
      <fbc:geneProduct fbc:name="Rv3042c" metaid="_0747a5e9-b951-4230-9dbd-e3dd1f225719" fbc:label="Rv3042c" fbc:id="G_Rv3042c"/>
      <fbc:geneProduct fbc:name="Rv3043c" metaid="e19c007e-82ea-44a6-a662-299c565fb7bd" fbc:label="Rv3043c" fbc:id="G_Rv3043c"/>
      <fbc:geneProduct fbc:name="Rv3045" metaid="_0634a4ba-607a-4d28-8940-9ca9612312af" fbc:label="Rv3045" fbc:id="G_Rv3045"/>
      <fbc:geneProduct fbc:name="Rv3048c" metaid="_52dbc1a0-4a58-495b-869f-3d818564d461" fbc:label="Rv3048c" fbc:id="G_Rv3048c"/>
      <fbc:geneProduct fbc:name="Rv3051c" metaid="_071a2e9a-dd6d-47f9-bce9-f93887bce156" fbc:label="Rv3051c" fbc:id="G_Rv3051c"/>
      <fbc:geneProduct fbc:name="Rv3061c" metaid="_41905668-0844-475d-bcf3-109d46da511e" fbc:label="Rv3061c" fbc:id="G_Rv3061c"/>
      <fbc:geneProduct fbc:name="Rv3068c" metaid="be2788cc-9add-440c-94ea-b7da9c6ac227" fbc:label="Rv3068c" fbc:id="G_Rv3068c"/>
      <fbc:geneProduct fbc:name="Rv3075c" metaid="_2ca69100-b577-43fb-b438-5ef021a18287" fbc:label="Rv3075c" fbc:id="G_Rv3075c"/>
      <fbc:geneProduct fbc:name="Rv3084" metaid="c3818a16-9a3f-4dde-84ee-a1581075f32e" fbc:label="Rv3084" fbc:id="G_Rv3084"/>
      <fbc:geneProduct fbc:name="Rv3089" metaid="e98656cf-203e-4691-9e45-6158c6d6d934" fbc:label="Rv3089" fbc:id="G_Rv3089"/>
      <fbc:geneProduct fbc:name="Rv3097c" metaid="e52315a8-6398-43ac-a940-dc4fe73a5abb" fbc:label="Rv3097c" fbc:id="G_Rv3097c"/>
      <fbc:geneProduct fbc:name="Rv3106" metaid="_6eacf66a-5827-4645-bcdf-a72a46d76119" fbc:label="Rv3106" fbc:id="G_Rv3106"/>
      <fbc:geneProduct fbc:name="Rv3109" metaid="c06ded1e-35d2-48e3-b4fd-eb13473d2f11" fbc:label="Rv3109" fbc:id="G_Rv3109"/>
      <fbc:geneProduct fbc:name="Rv3111" metaid="_27751d90-f36f-4105-88b4-f514d88409ba" fbc:label="Rv3111" fbc:id="G_Rv3111"/>
      <fbc:geneProduct fbc:name="Rv3116" metaid="_8d83d651-e44d-4094-9a4d-6556f65e5d3a" fbc:label="Rv3116" fbc:id="G_Rv3116"/>
      <fbc:geneProduct fbc:name="Rv3119" metaid="f8ec1b14-d91b-4b14-97f2-78de8d0ebe37" fbc:label="Rv3119" fbc:id="G_Rv3119"/>
      <fbc:geneProduct fbc:name="Rv3139" metaid="b431bf3d-edd3-4719-9190-be105c3ebb5a" fbc:label="Rv3139" fbc:id="G_Rv3139"/>
      <fbc:geneProduct fbc:name="Rv3140" metaid="_6ed41032-242a-4576-8589-83ead8f75df6" fbc:label="Rv3140" fbc:id="G_Rv3140"/>
      <fbc:geneProduct fbc:name="Rv3141" metaid="_1e9ac6e9-08b5-427e-a3ff-0f73e9454b7c" fbc:label="Rv3141" fbc:id="G_Rv3141"/>
      <fbc:geneProduct fbc:name="Rv3145" metaid="_08b4bb51-001a-459a-be22-7ed6c6cb0d54" fbc:label="Rv3145" fbc:id="G_Rv3145"/>
      <fbc:geneProduct fbc:name="Rv3146" metaid="ab00c692-be47-40fc-b7f7-3a3d217277eb" fbc:label="Rv3146" fbc:id="G_Rv3146"/>
      <fbc:geneProduct fbc:name="Rv3147" metaid="_374c7d68-ee04-4cb7-a3b6-cbf022dfcb64" fbc:label="Rv3147" fbc:id="G_Rv3147"/>
      <fbc:geneProduct fbc:name="Rv3148" metaid="_32e08201-7819-4649-b775-dca1464fe288" fbc:label="Rv3148" fbc:id="G_Rv3148"/>
      <fbc:geneProduct fbc:name="Rv3149" metaid="b30ae23c-61eb-44bd-8ebc-6e11f5888d4e" fbc:label="Rv3149" fbc:id="G_Rv3149"/>
      <fbc:geneProduct fbc:name="Rv3150" metaid="_39dc9fc9-9e57-4351-b42c-1933b36b6872" fbc:label="Rv3150" fbc:id="G_Rv3150"/>
      <fbc:geneProduct fbc:name="Rv3151" metaid="_49015119-fc8e-44a6-8d80-707f9301a1c6" fbc:label="Rv3151" fbc:id="G_Rv3151"/>
      <fbc:geneProduct fbc:name="Rv3152" metaid="_87bc4e35-fe2e-4e57-b853-501250d3f71a" fbc:label="Rv3152" fbc:id="G_Rv3152"/>
      <fbc:geneProduct fbc:name="Rv3153" metaid="_3575e8ff-e08a-48ed-bc8a-b5d3ace88c9b" fbc:label="Rv3153" fbc:id="G_Rv3153"/>
      <fbc:geneProduct fbc:name="Rv3154" metaid="_0cea77cf-9495-4ffd-94b7-9f607850e3e8" fbc:label="Rv3154" fbc:id="G_Rv3154"/>
      <fbc:geneProduct fbc:name="Rv3155" metaid="_81c5f848-22a5-4bfe-9460-5f9c625e9e6b" fbc:label="Rv3155" fbc:id="G_Rv3155"/>
      <fbc:geneProduct fbc:name="Rv3156" metaid="_71855f68-0d69-4531-b5dd-9e690a1d2fc9" fbc:label="Rv3156" fbc:id="G_Rv3156"/>
      <fbc:geneProduct fbc:name="Rv3157" metaid="_542e8dd5-dde1-4b8a-b86f-f68f3dfb2d55" fbc:label="Rv3157" fbc:id="G_Rv3157"/>
      <fbc:geneProduct fbc:name="Rv3158" metaid="_0ba2da47-28fb-44b7-8522-3f7658d35c9c" fbc:label="Rv3158" fbc:id="G_Rv3158"/>
      <fbc:geneProduct fbc:name="Rv3176c" metaid="fa3db5ca-7b6a-41eb-86ee-a98436ab6ee8" fbc:label="Rv3176c" fbc:id="G_Rv3176c"/>
      <fbc:geneProduct fbc:name="Rv3199c" metaid="_07dfd680-778a-4f4d-9bd4-7e44e5934d4b" fbc:label="Rv3199c" fbc:id="G_Rv3199c"/>
      <fbc:geneProduct fbc:name="Rv3203" metaid="c6e3aa27-4eb1-4492-9d7b-8d056e7a99fa" fbc:label="Rv3203" fbc:id="G_Rv3203"/>
      <fbc:geneProduct fbc:name="Rv3206c" metaid="_3a80f41f-8e79-44a5-90ec-ed67380cbd23" fbc:label="Rv3206c" fbc:id="G_Rv3206c"/>
      <fbc:geneProduct fbc:name="Rv3214" metaid="ea95f9fa-bb13-44f3-aa10-a2a67bcb5dd0" fbc:label="Rv3214" fbc:id="G_Rv3214"/>
      <fbc:geneProduct fbc:name="Rv3215" metaid="_52e396b0-9abd-4ec8-a037-5c67a38c769d" fbc:label="Rv3215" fbc:id="G_Rv3215"/>
      <fbc:geneProduct fbc:name="Rv3227" metaid="_0d130fee-114c-4cd9-89fb-d8c7b6569c8c" fbc:label="Rv3227" fbc:id="G_Rv3227"/>
      <fbc:geneProduct fbc:name="Rv3247c" metaid="_5916d1d6-a4bd-49ab-90e8-13edd2eb8727" fbc:label="Rv3247c" fbc:id="G_Rv3247c"/>
      <fbc:geneProduct fbc:name="Rv3248c" metaid="_768dda74-d84e-4d25-8843-418b97a20307" fbc:label="Rv3248c" fbc:id="G_Rv3248c"/>
      <fbc:geneProduct fbc:name="Rv3255c" metaid="_4a3d80d4-ad5a-4cff-8f0e-6cbe5b905b90" fbc:label="Rv3255c" fbc:id="G_Rv3255c"/>
      <fbc:geneProduct fbc:name="Rv3257c" metaid="a8f6e5bb-5c17-4b87-b96b-a3cceb7f253d" fbc:label="Rv3257c" fbc:id="G_Rv3257c"/>
      <fbc:geneProduct fbc:name="Rv3260c" metaid="_04c73897-e227-40c2-8098-2e5fc03d5bc1" fbc:label="Rv3260c" fbc:id="G_Rv3260c"/>
      <fbc:geneProduct fbc:name="Rv3261" metaid="_3633e8a6-ca9a-4d29-95d1-8f5f176c5e4a" fbc:label="Rv3261" fbc:id="G_Rv3261"/>
      <fbc:geneProduct fbc:name="Rv3262" metaid="f6a7eb75-f252-4707-a06b-c390604ac1bf" fbc:label="Rv3262" fbc:id="G_Rv3262"/>
      <fbc:geneProduct fbc:name="Rv3263" metaid="_53bea892-865c-4ee6-9e2b-d672886d5637" fbc:label="Rv3263" fbc:id="G_Rv3263"/>
      <fbc:geneProduct fbc:name="Rv3264c" metaid="a153ca51-730c-470e-bc47-8e2916cf2d9e" fbc:label="Rv3264c" fbc:id="G_Rv3264c"/>
      <fbc:geneProduct fbc:name="Rv3265c" metaid="_938d8f4c-08d9-4a1a-89d3-09fe8507696b" fbc:label="Rv3265c" fbc:id="G_Rv3265c"/>
      <fbc:geneProduct fbc:name="Rv3274c" metaid="_34379ef8-5314-4960-9936-498bb43cd501" fbc:label="Rv3274c" fbc:id="G_Rv3274c"/>
      <fbc:geneProduct fbc:name="Rv3276c" metaid="_32faba5c-23cf-4153-befc-ab285e7caf61" fbc:label="Rv3276c" fbc:id="G_Rv3276c"/>
      <fbc:geneProduct fbc:name="Rv3279c" metaid="_57d0b313-7037-4f57-b52c-64a495e6bec9" fbc:label="Rv3279c" fbc:id="G_Rv3279c"/>
      <fbc:geneProduct fbc:name="Rv3280" metaid="_7acb7fc1-23e6-4c66-aa86-579b21dc5ccc" fbc:label="Rv3280" fbc:id="G_Rv3280"/>
      <fbc:geneProduct fbc:name="Rv3285" metaid="_0eb9ee8f-6385-4fe9-b8d7-95c652f36218" fbc:label="Rv3285" fbc:id="G_Rv3285"/>
      <fbc:geneProduct fbc:name="Rv3302c" metaid="_7d0b4a95-a33f-4e5e-a9c1-ff4eb3c1d007" fbc:label="Rv3302c" fbc:id="G_Rv3302c"/>
      <fbc:geneProduct fbc:name="Rv3303c" metaid="_2a91e0d5-7967-47ec-8a28-1b42722240e5" fbc:label="Rv3303c" fbc:id="G_Rv3303c"/>
      <fbc:geneProduct fbc:name="Rv3307" metaid="f2ddf4d9-ad3f-4955-aa72-b7f3c3ff97b9" fbc:label="Rv3307" fbc:id="G_Rv3307"/>
      <fbc:geneProduct fbc:name="Rv3308" metaid="c1881437-6e01-45c7-922a-5666505afe6e" fbc:label="Rv3308" fbc:id="G_Rv3308"/>
      <fbc:geneProduct fbc:name="Rv3309c" metaid="_4bcc6062-b24f-42a6-85c6-d04d9cdcb987" fbc:label="Rv3309c" fbc:id="G_Rv3309c"/>
      <fbc:geneProduct fbc:name="Rv3313c" metaid="cb13bbfa-9968-416b-8fbc-59aa1053b767" fbc:label="Rv3313c" fbc:id="G_Rv3313c"/>
      <fbc:geneProduct fbc:name="Rv3316" metaid="_62ea1f91-a7e2-471e-bcf4-28b7782fc840" fbc:label="Rv3316" fbc:id="G_Rv3316"/>
      <fbc:geneProduct fbc:name="Rv3317" metaid="_749efa07-95f0-40e3-95f1-cc8b89f8c013" fbc:label="Rv3317" fbc:id="G_Rv3317"/>
      <fbc:geneProduct fbc:name="Rv3318" metaid="_441d252d-d145-4d36-bbbe-38a380a5028e" fbc:label="Rv3318" fbc:id="G_Rv3318"/>
      <fbc:geneProduct fbc:name="Rv3319" metaid="_36b59eac-3427-4df0-9c5a-e8ddc2f1550a" fbc:label="Rv3319" fbc:id="G_Rv3319"/>
      <fbc:geneProduct fbc:name="Rv3322c" metaid="_8cce864c-da4e-46dc-949b-e52376cdaf9f" fbc:label="Rv3322c" fbc:id="G_Rv3322c"/>
      <fbc:geneProduct fbc:name="Rv3339c" metaid="_72f58aee-7bd0-4ed8-b735-ba9cde3e72e5" fbc:label="Rv3339c" fbc:id="G_Rv3339c"/>
      <fbc:geneProduct fbc:name="Rv3341" metaid="afb5c73c-6fab-443a-809e-ecc1b8613b4d" fbc:label="Rv3341" fbc:id="G_Rv3341"/>
      <fbc:geneProduct fbc:name="Rv3356c" metaid="_13d9c200-b68b-46df-b5e6-0b61b417edac" fbc:label="Rv3356c" fbc:id="G_Rv3356c"/>
      <fbc:geneProduct fbc:name="Rv3372" metaid="_7660efcf-9c13-4601-bbb3-2baca9ed1414" fbc:label="Rv3372" fbc:id="G_Rv3372"/>
      <fbc:geneProduct fbc:name="Rv3373" metaid="a4b94919-5fb6-4d39-ab9f-45fb73af6be1" fbc:label="Rv3373" fbc:id="G_Rv3373"/>
      <fbc:geneProduct fbc:name="Rv3374" metaid="_41c9f0d0-deaa-47ec-9c0b-f744cbbe898a" fbc:label="Rv3374" fbc:id="G_Rv3374"/>
      <fbc:geneProduct fbc:name="Rv3379c" metaid="a9dbe8c5-21fc-46a7-9066-b0099e30e89e" fbc:label="Rv3379c" fbc:id="G_Rv3379c"/>
      <fbc:geneProduct fbc:name="Rv3382c" metaid="d529d1d9-673f-46dd-a0a4-da88e0932241" fbc:label="Rv3382c" fbc:id="G_Rv3382c"/>
      <fbc:geneProduct fbc:name="Rv3383c" metaid="_6aa85f50-67ab-425e-b6be-afc380ce7343" fbc:label="Rv3383c" fbc:id="G_Rv3383c"/>
      <fbc:geneProduct fbc:name="Rv3396c" metaid="_29058466-9f4e-4f76-9a91-c5004228af44" fbc:label="Rv3396c" fbc:id="G_Rv3396c"/>
      <fbc:geneProduct fbc:name="Rv3398c" metaid="_82d2dc2e-528e-4956-b65a-497938879376" fbc:label="Rv3398c" fbc:id="G_Rv3398c"/>
      <fbc:geneProduct fbc:name="Rv3400" metaid="bc0decbf-a4bb-4dfc-b523-b5be7e4a9713" fbc:label="Rv3400" fbc:id="G_Rv3400"/>
      <fbc:geneProduct fbc:name="Rv3401" metaid="_2020e96e-a784-4ba0-89d9-42104f79e0d2" fbc:label="Rv3401" fbc:id="G_Rv3401"/>
      <fbc:geneProduct fbc:name="Rv3410c" metaid="d3043747-d34e-4b32-9676-d30de6d0658c" fbc:label="Rv3410c" fbc:id="G_Rv3410c"/>
      <fbc:geneProduct fbc:name="Rv3411c" metaid="_5232e50d-0986-455a-869c-5e93e5dd196f" fbc:label="Rv3411c" fbc:id="G_Rv3411c"/>
      <fbc:geneProduct fbc:name="Rv3423c" metaid="_223f478b-8d47-46a3-b157-5ab81b80c1e4" fbc:label="Rv3423c" fbc:id="G_Rv3423c"/>
      <fbc:geneProduct fbc:name="Rv3432c" metaid="_0c2e6b22-b517-45dc-9d16-e369686afaf4" fbc:label="Rv3432c" fbc:id="G_Rv3432c"/>
      <fbc:geneProduct fbc:name="Rv3436c" metaid="d8eaa600-582d-48e4-8915-c4f76072f8bc" fbc:label="Rv3436c" fbc:id="G_Rv3436c"/>
      <fbc:geneProduct fbc:name="Rv3464" metaid="_0019cef6-48f3-483e-8105-883ddcd750e9" fbc:label="Rv3464" fbc:id="G_Rv3464"/>
      <fbc:geneProduct fbc:name="Rv3465" metaid="b8a263cf-6f23-4cb7-b038-985398fe748f" fbc:label="Rv3465" fbc:id="G_Rv3465"/>
      <fbc:geneProduct fbc:name="Rv3468" metaid="c478a515-ffb7-4b67-aa2e-03cc312b3d8e" fbc:label="Rv3468" fbc:id="G_Rv3468"/>
      <fbc:geneProduct fbc:name="Rv3470c" metaid="cd7c5ed6-2202-4279-b16e-940dd3263572" fbc:label="Rv3470c" fbc:id="G_Rv3470c"/>
      <fbc:geneProduct fbc:name="Rv3487c" metaid="cfc841e3-fee5-4fbe-85a1-71502ba34cc0" fbc:label="Rv3487c" fbc:id="G_Rv3487c"/>
      <fbc:geneProduct fbc:name="Rv3490" metaid="_69bfa9c0-bd09-404d-8af2-18abceedb38f" fbc:label="Rv3490" fbc:id="G_Rv3490"/>
      <fbc:geneProduct fbc:name="Rv3504" metaid="_3370076e-6ec9-4a46-9701-33bc85f0151f" fbc:label="Rv3504" fbc:id="G_Rv3504"/>
      <fbc:geneProduct fbc:name="Rv3505" metaid="_5918313a-9fba-4573-9a00-c6725df7b9b1" fbc:label="Rv3505" fbc:id="G_Rv3505"/>
      <fbc:geneProduct fbc:name="Rv3506" metaid="_8539f2a8-1a67-4a13-ab72-8c82982ab50e" fbc:label="Rv3506" fbc:id="G_Rv3506"/>
      <fbc:geneProduct fbc:name="Rv3509c" metaid="_08a30017-6617-4454-92ab-e963e417370f" fbc:label="Rv3509c" fbc:id="G_Rv3509c"/>
      <fbc:geneProduct fbc:name="Rv3513c" metaid="_439cb520-7f72-4fd9-907e-2769cba67646" fbc:label="Rv3513c" fbc:id="G_Rv3513c"/>
      <fbc:geneProduct fbc:name="Rv3515c" metaid="_16a57efe-005e-44b1-bb61-13808564a084" fbc:label="Rv3515c" fbc:id="G_Rv3515c"/>
      <fbc:geneProduct fbc:name="Rv3516" metaid="a122a434-5fbc-413d-ae6c-207268c708b1" fbc:label="Rv3516" fbc:id="G_Rv3516"/>
      <fbc:geneProduct fbc:name="Rv3529c" metaid="_1e225355-0ff8-46dd-be4b-e701e3cf5120" fbc:label="Rv3529c" fbc:id="G_Rv3529c"/>
      <fbc:geneProduct fbc:name="Rv3543c" metaid="_877f9c44-148c-4cd2-8619-dd7d6d359db3" fbc:label="Rv3543c" fbc:id="G_Rv3543c"/>
      <fbc:geneProduct fbc:name="Rv3544c" metaid="fda0e4ea-597b-4520-8349-2f7129d4113f" fbc:label="Rv3544c" fbc:id="G_Rv3544c"/>
      <fbc:geneProduct fbc:name="Rv3546" metaid="_75af48f6-89b2-4ed4-b16f-2b39d17eb2fc" fbc:label="Rv3546" fbc:id="G_Rv3546"/>
      <fbc:geneProduct fbc:name="Rv3550" metaid="_96674192-b9f0-4caf-9cab-f323f730073b" fbc:label="Rv3550" fbc:id="G_Rv3550"/>
      <fbc:geneProduct fbc:name="Rv3556c" metaid="fec3c94c-7613-4351-929c-9b8308505e62" fbc:label="Rv3556c" fbc:id="G_Rv3556c"/>
      <fbc:geneProduct fbc:name="Rv3560c" metaid="_89a87048-6fea-4949-85fa-fb0079b04af9" fbc:label="Rv3560c" fbc:id="G_Rv3560c"/>
      <fbc:geneProduct fbc:name="Rv3561" metaid="c059cc01-b5c9-4368-98d7-184ca3a09ee0" fbc:label="Rv3561" fbc:id="G_Rv3561"/>
      <fbc:geneProduct fbc:name="Rv3562" metaid="dd79a0a7-d283-4a96-97f0-4b1b3e91330a" fbc:label="Rv3562" fbc:id="G_Rv3562"/>
      <fbc:geneProduct fbc:name="Rv3563" metaid="_6dd69df6-065b-45da-9666-591303570031" fbc:label="Rv3563" fbc:id="G_Rv3563"/>
      <fbc:geneProduct fbc:name="Rv3564" metaid="_8c067f8c-bd49-4c5e-b61f-06e10e3332eb" fbc:label="Rv3564" fbc:id="G_Rv3564"/>
      <fbc:geneProduct fbc:name="Rv3565" metaid="_487bc4b3-33a7-4d32-a6c0-170264e52758" fbc:label="Rv3565" fbc:id="G_Rv3565"/>
      <fbc:geneProduct fbc:name="Rv3573c" metaid="_05853377-e145-40fd-8159-fccd1e741bc0" fbc:label="Rv3573c" fbc:id="G_Rv3573c"/>
      <fbc:geneProduct fbc:name="Rv3581c" metaid="_0b117985-088b-4838-a3eb-c91b948be55f" fbc:label="Rv3581c" fbc:id="G_Rv3581c"/>
      <fbc:geneProduct fbc:name="Rv3582c" metaid="_1d701a93-62f9-4da9-9261-254565477d3b" fbc:label="Rv3582c" fbc:id="G_Rv3582c"/>
      <fbc:geneProduct fbc:name="Rv3588c" metaid="b3d0b4a4-714b-4271-ade4-1b3487f6cd7c" fbc:label="Rv3588c" fbc:id="G_Rv3588c"/>
      <fbc:geneProduct fbc:name="Rv3601c" metaid="_920d00a9-63d2-41d4-b6be-c97be57d4365" fbc:label="Rv3601c" fbc:id="G_Rv3601c"/>
      <fbc:geneProduct fbc:name="Rv3602c" metaid="ef7745b5-da24-4c2e-9b6f-2696b8acda2e" fbc:label="Rv3602c" fbc:id="G_Rv3602c"/>
      <fbc:geneProduct fbc:name="Rv3606c" metaid="c3088b56-36dd-4bc7-9667-934ce7534155" fbc:label="Rv3606c" fbc:id="G_Rv3606c"/>
      <fbc:geneProduct fbc:name="Rv3607c" metaid="_432d158a-23b2-4e34-b1c6-dc45630fa7b6" fbc:label="Rv3607c" fbc:id="G_Rv3607c"/>
      <fbc:geneProduct fbc:name="Rv3608c" metaid="e7428ad1-f4a3-4da9-a76d-4f68679c41c8" fbc:label="Rv3608c" fbc:id="G_Rv3608c"/>
      <fbc:geneProduct fbc:name="Rv3609c" metaid="_07b66934-04b6-431c-bfa1-c48daa6056b4" fbc:label="Rv3609c" fbc:id="G_Rv3609c"/>
      <fbc:geneProduct fbc:name="Rv3624c" metaid="eb1480eb-9a1a-4b11-99e6-768dda730915" fbc:label="Rv3624c" fbc:id="G_Rv3624c"/>
      <fbc:geneProduct fbc:name="Rv3628" metaid="_58fabf4f-576d-4527-915b-3bed77c05164" fbc:label="Rv3628" fbc:id="G_Rv3628"/>
      <fbc:geneProduct fbc:name="Rv3634c" metaid="_9583b1a9-af0f-4ff3-84f6-89e02be07fdb" fbc:label="Rv3634c" fbc:id="G_Rv3634c"/>
      <fbc:geneProduct fbc:name="Rv3667" metaid="bc4cdf4a-e8f0-4b43-8a40-9a6ecf16fc58" fbc:label="Rv3667" fbc:id="G_Rv3667"/>
      <fbc:geneProduct fbc:name="Rv3696c" metaid="_49486af7-08b3-48b3-b163-2b6e22491a7b" fbc:label="Rv3696c" fbc:id="G_Rv3696c"/>
      <fbc:geneProduct fbc:name="Rv3708c" metaid="_88b209ef-104f-48aa-b47c-773b6914ce15" fbc:label="Rv3708c" fbc:id="G_Rv3708c"/>
      <fbc:geneProduct fbc:name="Rv3709c" metaid="_5766f959-976b-4fb9-afce-bc011ca71ab1" fbc:label="Rv3709c" fbc:id="G_Rv3709c"/>
      <fbc:geneProduct fbc:name="Rv3710" metaid="e8cddd38-1f5d-4a53-97fd-c5d9d688a0da" fbc:label="Rv3710" fbc:id="G_Rv3710"/>
      <fbc:geneProduct fbc:name="Rv3754" metaid="_4842f383-60b2-4f5c-8fe5-8799eae882c5" fbc:label="Rv3754" fbc:id="G_Rv3754"/>
      <fbc:geneProduct fbc:name="Rv3761c" metaid="acd8b9a7-f090-43e9-bd4f-8131a7b8066b" fbc:label="Rv3761c" fbc:id="G_Rv3761c"/>
      <fbc:geneProduct fbc:name="Rv3772" metaid="_55eab37a-86c6-4666-a827-b3f121085075" fbc:label="Rv3772" fbc:id="G_Rv3772"/>
      <fbc:geneProduct fbc:name="Rv3774" metaid="ec9c6858-31dc-4137-8fef-d5b0b775ef56" fbc:label="Rv3774" fbc:id="G_Rv3774"/>
      <fbc:geneProduct fbc:name="Rv3775" metaid="b5d757d3-ef4d-48f1-bcfb-4fcb859fd113" fbc:label="Rv3775" fbc:id="G_Rv3775"/>
      <fbc:geneProduct fbc:name="Rv3784" metaid="_988f969d-b992-4b21-b7fd-72e65a26be45" fbc:label="Rv3784" fbc:id="G_Rv3784"/>
      <fbc:geneProduct fbc:name="Rv3790" metaid="a6e7955b-c0d2-4c72-957a-6cf3ee6c09d8" fbc:label="Rv3790" fbc:id="G_Rv3790"/>
      <fbc:geneProduct fbc:name="Rv3791" metaid="_9df35c1b-c58f-4bcb-8468-384918249d68" fbc:label="Rv3791" fbc:id="G_Rv3791"/>
      <fbc:geneProduct fbc:name="Rv3792" metaid="a9e1d49a-c720-483e-9e5b-b72e42cd0f4e" fbc:label="Rv3792" fbc:id="G_Rv3792"/>
      <fbc:geneProduct fbc:name="Rv3793" metaid="_786e9f0f-8b32-468f-a265-d5a99c17be62" fbc:label="Rv3793" fbc:id="G_Rv3793"/>
      <fbc:geneProduct fbc:name="Rv3794" metaid="_84eb08b0-66cd-459d-b60a-6fac7df96b2c" fbc:label="Rv3794" fbc:id="G_Rv3794"/>
      <fbc:geneProduct fbc:name="Rv3795" metaid="f3cd91e4-d1f3-4f69-a538-b936e0f1cc74" fbc:label="Rv3795" fbc:id="G_Rv3795"/>
      <fbc:geneProduct fbc:name="Rv3797" metaid="_1fe5386e-d9e4-4843-bbad-7b48bbf59516" fbc:label="Rv3797" fbc:id="G_Rv3797"/>
      <fbc:geneProduct fbc:name="Rv3799c" metaid="_9120850f-bba6-493b-ad2b-99e52c604486" fbc:label="Rv3799c" fbc:id="G_Rv3799c"/>
      <fbc:geneProduct fbc:name="Rv3800c" metaid="_44e5bf72-5f71-42cf-a412-d76bdf3ba6f3" fbc:label="Rv3800c" fbc:id="G_Rv3800c"/>
      <fbc:geneProduct fbc:name="Rv3801c" metaid="_20e14940-9f04-42cc-aa7d-06332737b434" fbc:label="Rv3801c" fbc:id="G_Rv3801c"/>
      <fbc:geneProduct fbc:name="Rv3802c" metaid="_67d052f5-8edb-4146-9ffb-00d804f69c12" fbc:label="Rv3802c" fbc:id="G_Rv3802c"/>
      <fbc:geneProduct fbc:name="Rv3804c" metaid="_03f2b38a-723e-498a-b3a5-395d9169800f" fbc:label="Rv3804c" fbc:id="G_Rv3804c"/>
      <fbc:geneProduct fbc:name="Rv3806c" metaid="da53181b-8698-4753-a623-9a964c3e0a25" fbc:label="Rv3806c" fbc:id="G_Rv3806c"/>
      <fbc:geneProduct fbc:name="Rv3808c" metaid="e772e6de-ee96-4274-aaf2-83ba47308c62" fbc:label="Rv3808c" fbc:id="G_Rv3808c"/>
      <fbc:geneProduct fbc:name="Rv3809c" metaid="_5e1138e4-5430-4d38-bdeb-d3fc0269e027" fbc:label="Rv3809c" fbc:id="G_Rv3809c"/>
      <fbc:geneProduct fbc:name="Rv3818" metaid="eaafbabe-69d3-4973-87c3-08ddb4fcbd2a" fbc:label="Rv3818" fbc:id="G_Rv3818"/>
      <fbc:geneProduct fbc:name="Rv3823c" metaid="c8f2f514-3d20-49f7-ac4b-bee6d4ed5f71" fbc:label="Rv3823c" fbc:id="G_Rv3823c"/>
      <fbc:geneProduct fbc:name="Rv3825c" metaid="e22a507b-2fc1-44d7-acb1-117a566e7d26" fbc:label="Rv3825c" fbc:id="G_Rv3825c"/>
      <fbc:geneProduct fbc:name="Rv3826" metaid="_4cc3a577-92b7-4fb5-b41f-a09ca884663e" fbc:label="Rv3826" fbc:id="G_Rv3826"/>
      <fbc:geneProduct fbc:name="Rv3838c" metaid="bfc31540-f4ec-4a00-ae61-14bbd13a545a" fbc:label="Rv3838c" fbc:id="G_Rv3838c"/>
      <fbc:geneProduct fbc:name="Rv3858c" metaid="ea258f6e-8a3e-47aa-92d0-7442bb8df3d2" fbc:label="Rv3858c" fbc:id="G_Rv3858c"/>
      <fbc:geneProduct fbc:name="Rv3859c" metaid="ddd52b39-fd72-4bdc-93cd-1a818d7f9c86" fbc:label="Rv3859c" fbc:id="G_Rv3859c"/>
      <fbc:geneProduct fbc:name="Rv3913" metaid="f7b3c5f3-75d3-480a-9946-81e29d9d918c" fbc:label="Rv3913" fbc:id="G_Rv3913"/>
      <fbc:geneProduct fbc:name="orphan" metaid="_7017baa5-ba39-4f05-8f80-1c528ded6314" fbc:label="orphan" fbc:id="G_orphan"/>
    </fbc:listOfGeneProducts>
    <listOfUnitDefinitions>
      <unitDefinition id="mmol_per_gDW_per_hr" metaid="_0780d5db-2df8-4dc6-bf06-96a6caacfb46">
        <listOfUnits>
          <unit scale="-3" exponent="1" metaid="f93b1c1d-9fa3-4a1b-bdc6-025955db8691" multiplier="1" kind="mole"/>
          <unit scale="0" exponent="-1" metaid="fd416934-f9e2-4198-80f9-209426bb7035" multiplier="1" kind="gram"/>
          <unit scale="0" exponent="-1" metaid="_6370097c-ba38-4dc7-bf7b-f0f3e5494388" multiplier="3600" kind="second"/>
        </listOfUnits>
      </unitDefinition>
    </listOfUnitDefinitions>
    <listOfCompartments>
      <compartment id="Cytosol" constant="true" metaid="_5bf5ba89-ce76-4a39-9042-9dd57ba67300"/>
      <compartment id="e" constant="true" name="Extracellular" metaid="ce6a1ef0-e82a-472c-a0e1-12087703eab0"/>
      <compartment id="Extra_organism" constant="true" metaid="d6592d0f-e033-4658-83a1-0c4a715eee8c"/>
    </listOfCompartments>
    <listOfSpecies>
      <species id="M_DHLIPOYLPROTEIN_c" fbc:charge="0" constant="false" hasOnlySubstanceUnits="false" name="DHLIPOYLPROTEIN" metaid="fd35b07e-fc0b-47ce-b0b9-eb1a5730edc3" boundaryCondition="false" compartment="Cytosol"/>
      <species id="M_PTC_c" fbc:charge="0" constant="false" hasOnlySubstanceUnits="false" name="PTC" metaid="c9a83dbb-bb6c-43d8-8bf0-5e6d8cc99507" boundaryCondition="false" compartment="Cytosol"/>
      <species id="M_NONANOYL__COA_c" fbc:charge="0" constant="false" hasOnlySubstanceUnits="false" name="NONANOYL-COA" metaid="de53b93f-c729-475c-93da-16f59ec1ec02" boundaryCondition="false" compartment="Cytosol"/>
      <species id="M_AHMMP_c" fbc:charge="0" constant="false" hasOnlySubstanceUnits="false" name="AHMMP" metaid="ecfb87e6-ed43-4b7d-8913-2c0c7511ec29" boundaryCondition="false" compartment="Cytosol"/>
      <species id="M_CO__II_c" fbc:charge="0" constant="false" hasOnlySubstanceUnits="false" name="CO-II" metaid="_1bf0c30b-64ef-470e-9f7e-7233172f398e" boundaryCondition="false" compartment="Cytosol"/>
      <species id="M_MBTE__LYS_c" fbc:charge="0" constant="false" hasOnlySubstanceUnits="false" name="MBTE-LYS" metaid="_40cccac1-d032-451c-873a-b2bb6b62d20b" boundaryCondition="false" compartment="Cytosol"/>
      <species id="M_DIM__CYTO_c" fbc:charge="0" constant="false" hasOnlySubstanceUnits="false" name="DIM-CYTO" metaid="f38eb5d9-e287-4c1d-8fe2-e5849ca36a38" boundaryCondition="false" compartment="Cytosol"/>
      <species id="M_MEROACYL__AMP_c" fbc:charge="0" constant="false" hasOnlySubstanceUnits="false" name="MEROACYL-AMP" metaid="_1469de51-3d2b-45e3-bb97-9e4ee30e43d7" boundaryCondition="false" compartment="Cytosol"/>
      <species id="M_SPRMD_c" fbc:charge="0" constant="false" hasOnlySubstanceUnits="false" name="SPRMD" metaid="_951ac5c9-e53f-4e21-9d5d-0a901a5070fa" boundaryCondition="false" compartment="Cytosol"/>
      <species id="M_EICOSANOYL__COA_c" fbc:charge="0" constant="false" hasOnlySubstanceUnits="false" name="EICOSANOYL-COA" metaid="_9049a4c7-b3b4-4f68-b415-3f3c2736887a" boundaryCondition="false" compartment="Cytosol"/>
      <species id="M_METTHF_c" fbc:charge="0" constant="false" hasOnlySubstanceUnits="false" name="METTHF" metaid="_64043a97-6ad2-4052-871c-7d2feaeb7a0b" boundaryCondition="false" compartment="Cytosol"/>
      <species id="M_OSBCOA_c" fbc:charge="0" constant="false" hasOnlySubstanceUnits="false" name="OSBCOA" metaid="_17755c53-86ab-4958-9074-eea88daea657" boundaryCondition="false" compartment="Cytosol"/>
      <species id="M_DETHIOBIOTIN_c" fbc:charge="0" constant="false" hasOnlySubstanceUnits="false" name="DETHIOBIOTIN" metaid="_37242e90-6bd4-42ad-a46d-804861071914" boundaryCondition="false" compartment="Cytosol"/>
      <species id="M_OCTADECANOYL__ACP_c" fbc:charge="0" constant="false" hasOnlySubstanceUnits="false" name="OCTADECANOYL-ACP" metaid="_2e4f36d9-615d-4298-b1d1-5e7858d758ca" boundaryCondition="false" compartment="Cytosol"/>
      <species id="M_AC3PIM4_c" fbc:charge="0" constant="false" hasOnlySubstanceUnits="false" name="AC3PIM4" metaid="_56094a54-eee4-480d-94d1-f9092c9cbc0c" boundaryCondition="false" compartment="Cytosol"/>
      <species id="M_PHSER_c" fbc:charge="0" constant="false" hasOnlySubstanceUnits="false" name="PHSER" metaid="a9e006b5-a589-4e76-ab65-dd5779a62227" boundaryCondition="false" compartment="Cytosol"/>
      <species id="M_AC3PIM2_c" fbc:charge="0" constant="false" hasOnlySubstanceUnits="false" name="AC3PIM2" metaid="cbc2be0c-7455-4146-9656-2e893c889d08" boundaryCondition="false" compartment="Cytosol"/>
      <species id="M_RL5P_c" fbc:charge="0" constant="false" hasOnlySubstanceUnits="false" name="RL5P" metaid="f6b0204d-eaa4-4712-9ab9-5381cf404831" boundaryCondition="false" compartment="Cytosol"/>
      <species id="M_VAL_c" fbc:charge="0" constant="false" hasOnlySubstanceUnits="false" name="VAL" metaid="_43b1db23-d063-4d2a-b773-8f81eca728ef" boundaryCondition="false" compartment="Cytosol"/>
      <species id="M_AC3PIM1_c" fbc:charge="0" constant="false" hasOnlySubstanceUnits="false" name="AC3PIM1" metaid="c9ab3928-c8d8-4dec-ac1e-1a1b39086560" boundaryCondition="false" compartment="Cytosol"/>
      <species id="M_HEXANOATE_c" fbc:charge="0" constant="false" hasOnlySubstanceUnits="false" name="HEXANOATE" metaid="c810cc47-621a-411f-a5f4-9700e2cddf3e" boundaryCondition="false" compartment="Cytosol"/>
      <species id="M_CIS__DELTA__2__19_COMMA_37__ENOYL__C56__ACYL__ACP_c" fbc:charge="0" constant="false" hasOnlySubstanceUnits="false" name="CIS-DELTA-2-19,37-ENOYL-C56-ACYL-ACP" metaid="_95969836-5e53-40b6-82f2-8c539cc147ba" boundaryCondition="false" compartment="Cytosol"/>
      <species id="M_PROTOHEME__FE2_c" fbc:charge="0" constant="false" hasOnlySubstanceUnits="false" name="PROTOHEME-FE2" metaid="_3a5e6992-fdc1-488c-93a6-8318d3a42551" boundaryCondition="false" compartment="Cytosol"/>
      <species id="M_5MTA_c" fbc:charge="0" constant="false" hasOnlySubstanceUnits="false" name="5MTA" metaid="_5704ec92-1d6a-4c29-aaac-93b171e93227" boundaryCondition="false" compartment="Cytosol"/>
      <species id="M_NG__INS_c" fbc:charge="0" constant="false" hasOnlySubstanceUnits="false" name="NG-INS" metaid="_24f9d27b-a80c-4619-b014-e5bacdafa5eb" boundaryCondition="false" compartment="Cytosol"/>
      <species id="M_PROPANOATE_c" fbc:charge="0" constant="false" hasOnlySubstanceUnits="false" name="PROPANOATE" metaid="_779d7d00-a4b1-49a3-b5f7-4e0c1d27fd5c" boundaryCondition="false" compartment="Cytosol"/>
      <species id="M_ACCOA_c" fbc:charge="0" constant="false" hasOnlySubstanceUnits="false" name="ACCOA" metaid="_51a3ab22-0022-47fc-afdc-ef4df1d1b0aa" boundaryCondition="false" compartment="Cytosol"/>
      <species id="M_TS__PROTEIN_c" fbc:charge="0" constant="false" hasOnlySubstanceUnits="false" name="TS-PROTEIN" metaid="_95f1afa4-62c4-489a-9cb9-4f3b95837117" boundaryCondition="false" compartment="Cytosol"/>
      <species id="M_GN_c" fbc:charge="0" constant="false" hasOnlySubstanceUnits="false" name="GN" metaid="d03ebd66-086f-4b9c-9633-57bf160d3c12" boundaryCondition="false" compartment="Cytosol"/>
      <species id="M_IBUTCOA_c" fbc:charge="0" constant="false" hasOnlySubstanceUnits="false" name="IBUTCOA" metaid="_33c820f9-e29b-46a9-a39f-f266175d9097" boundaryCondition="false" compartment="Cytosol"/>
      <species id="M_GL_c" fbc:charge="0" constant="false" hasOnlySubstanceUnits="false" name="GL" metaid="a39de78e-b91b-4765-99aa-213fab98cb8d" boundaryCondition="false" compartment="Cytosol"/>
      <species id="M_HEPTADECANOYL__ACP_c" fbc:charge="0" constant="false" hasOnlySubstanceUnits="false" name="HEPTADECANOYL-ACP" metaid="ee6a7bad-e9e6-4a03-a113-d5252f9b1972" boundaryCondition="false" compartment="Cytosol"/>
      <species id="M_LAM_c" fbc:charge="0" constant="false" hasOnlySubstanceUnits="false" name="LAM" metaid="e436a016-9788-4bbd-922c-a981cd4c2d02" boundaryCondition="false" compartment="Cytosol"/>
      <species id="M_MAS_c" fbc:charge="0" constant="false" hasOnlySubstanceUnits="false" name="MAS" metaid="c770b24f-f801-45dd-8e1b-2d27ea3e5573" boundaryCondition="false" compartment="Cytosol"/>
      <species id="M_PTT_c" fbc:charge="0" constant="false" hasOnlySubstanceUnits="false" name="PTT" metaid="_981c60b6-11e7-4eea-9495-d4224db25a10" boundaryCondition="false" compartment="Cytosol"/>
      <species id="M_MAHMPPP_c" fbc:charge="0" constant="false" hasOnlySubstanceUnits="false" name="MAHMPPP" metaid="c07c1e0f-b399-4e8f-8870-98d6b1bb1a05" boundaryCondition="false" compartment="Cytosol"/>
      <species id="M_LAC_c" fbc:charge="0" constant="false" hasOnlySubstanceUnits="false" name="LAC" metaid="_618c08af-6f26-449c-b75e-106d5fedf19d" boundaryCondition="false" compartment="Cytosol"/>
      <species id="M_PRPP_c" fbc:charge="0" constant="false" hasOnlySubstanceUnits="false" name="PRPP" metaid="_2ad096db-6925-4884-8f8e-577a664fcc1c" boundaryCondition="false" compartment="Cytosol"/>
      <species id="M_DALA_c" fbc:charge="0" constant="false" hasOnlySubstanceUnits="false" name="DALA" metaid="_11b27d00-8243-4157-ab04-f69386901c59" boundaryCondition="false" compartment="Cytosol"/>
      <species id="M_MAL_c" fbc:charge="0" constant="false" hasOnlySubstanceUnits="false" name="MAL" metaid="ab2f52db-0f23-4682-8f59-06bdde9bac93" boundaryCondition="false" compartment="Cytosol"/>
      <species id="M_MAN_c" fbc:charge="0" constant="false" hasOnlySubstanceUnits="false" name="MAN" metaid="_1edc26cc-e7e8-4794-8418-a1ea1b657241" boundaryCondition="false" compartment="Cytosol"/>
      <species id="M_DTTP_c" fbc:charge="0" constant="false" hasOnlySubstanceUnits="false" name="DTTP" metaid="_236a439b-b40e-4090-a670-1677896aca90" boundaryCondition="false" compartment="Cytosol"/>
      <species id="M_CYCLOPROPYL__MEROACYL__ACP_c" fbc:charge="0" constant="false" hasOnlySubstanceUnits="false" name="CYCLOPROPYL-MEROACYL-ACP" metaid="_38fc993e-b4a6-4b94-94dc-c64d80c80e26" boundaryCondition="false" compartment="Cytosol"/>
      <species id="M_ASER_c" fbc:charge="0" constant="false" hasOnlySubstanceUnits="false" name="ASER" metaid="_2ef8652b-cba1-41ae-8b8a-2ae183132883" boundaryCondition="false" compartment="Cytosol"/>
      <species id="M_IMACP_c" fbc:charge="0" constant="false" hasOnlySubstanceUnits="false" name="IMACP" metaid="_77593839-aa37-4d5c-88cc-8903207c82cb" boundaryCondition="false" compartment="Cytosol"/>
      <species id="M_MPET_c" fbc:charge="0" constant="false" hasOnlySubstanceUnits="false" name="MPET" metaid="_9efe9a18-7ce4-43cf-a31d-262112860333" boundaryCondition="false" compartment="Cytosol"/>
      <species id="M_PEPTIDOGLYCAN_c" fbc:charge="0" constant="false" hasOnlySubstanceUnits="false" name="PEPTIDOGLYCAN" metaid="_2d09fb83-e91c-4b28-8b3f-a4492ea4b94a" boundaryCondition="false" compartment="Cytosol"/>
      <species id="M_PENTA__METHYL__TRICONTANOYL__COA_c" fbc:charge="0" constant="false" hasOnlySubstanceUnits="false" name="PENTA-METHYL-TRICONTANOYL-COA" metaid="_20a0b097-d425-4897-a524-fa6558da382c" boundaryCondition="false" compartment="Cytosol"/>
      <species id="M_OSLHSER_c" fbc:charge="0" constant="false" hasOnlySubstanceUnits="false" name="OSLHSER" metaid="d3677c28-bd5d-4ea3-890d-fa31b4e73be9" boundaryCondition="false" compartment="Cytosol"/>
      <species id="M_PTHIOCERANOYL__COA_c" fbc:charge="0" constant="false" hasOnlySubstanceUnits="false" name="PTHIOCERANOYL-COA" metaid="b8845c5f-7c90-4542-9856-a90837508e78" boundaryCondition="false" compartment="Cytosol"/>
      <species id="M_BIOTIN_c" fbc:charge="0" constant="false" hasOnlySubstanceUnits="false" name="BIOTIN" metaid="_0ace1beb-4fbf-4fcc-a1c9-af992bf5b8b6" boundaryCondition="false" compartment="Cytosol"/>
      <species id="M_HMGLUTCOA_c" fbc:charge="0" constant="false" hasOnlySubstanceUnits="false" name="HMGLUTCOA" metaid="c40dfcbd-4478-4ffd-9642-6f4a4931b794" boundaryCondition="false" compartment="Cytosol"/>
      <species id="M_HMBUTCOA_c" fbc:charge="0" constant="false" hasOnlySubstanceUnits="false" name="HMBUTCOA" metaid="_229d22c4-bb3b-4785-865d-ba9721addc80" boundaryCondition="false" compartment="Cytosol"/>
      <species id="M_DPCOA_c" fbc:charge="0" constant="false" hasOnlySubstanceUnits="false" name="DPCOA" metaid="dc5b1815-470f-43ee-8a5a-bd0dc78d7aed" boundaryCondition="false" compartment="Cytosol"/>
      <species id="M_HMB4PP_c" fbc:charge="0" constant="false" hasOnlySubstanceUnits="false" name="HMB4PP" metaid="_20e5c3af-1537-4ebd-b79b-63562dc2cc0d" boundaryCondition="false" compartment="Cytosol"/>
      <species id="M_NO2_c" fbc:charge="0" constant="false" hasOnlySubstanceUnits="false" name="NO2" metaid="_3bc8ae80-9c35-4289-89c5-873dc6344180" boundaryCondition="false" compartment="Cytosol"/>
      <species id="M_NO3_c" fbc:charge="0" constant="false" hasOnlySubstanceUnits="false" name="NO3" metaid="c2b168c8-9801-4bac-9509-c0dc9d266e06" boundaryCondition="false" compartment="Cytosol"/>
      <species id="M_LLCT_c" fbc:charge="0" constant="false" hasOnlySubstanceUnits="false" name="LLCT" metaid="da968281-5102-4cd8-ae59-45c9955d4c0b" boundaryCondition="false" compartment="Cytosol"/>
      <species id="M_NACD_c" fbc:charge="0" constant="false" hasOnlySubstanceUnits="false" name="NACD" metaid="_2518e9e6-737f-4649-b042-9dab44a4c8b5" boundaryCondition="false" compartment="Cytosol"/>
      <species id="M_GGPP_c" fbc:charge="0" constant="false" hasOnlySubstanceUnits="false" name="GGPP" metaid="_7f0e640a-a51f-40e4-a134-1f51c0d2ffa2" boundaryCondition="false" compartment="Cytosol"/>
      <species id="M_PRECORIN__5_c" fbc:charge="0" constant="false" hasOnlySubstanceUnits="false" name="PRECORIN-5" metaid="_7de2660b-037a-45f6-b130-9d49ecc48d97" boundaryCondition="false" compartment="Cytosol"/>
      <species id="M_ASP4P_c" fbc:charge="0" constant="false" hasOnlySubstanceUnits="false" name="ASP4P" metaid="_39ef5f09-3535-4b76-953f-40a750296d45" boundaryCondition="false" compartment="Cytosol"/>
      <species id="M_SAM__2__OXOBUTANOATE_c" fbc:charge="0" constant="false" hasOnlySubstanceUnits="false" name="SAM-2-OXOBUTANOATE" metaid="_3120884b-0455-4a07-b706-59dc357e1141" boundaryCondition="false" compartment="Cytosol"/>
      <species id="M_MACRCOA_c" fbc:charge="0" constant="false" hasOnlySubstanceUnits="false" name="MACRCOA" metaid="_678769f4-5189-47e8-8e5e-3361882eecb8" boundaryCondition="false" compartment="Cytosol"/>
      <species id="M_BIOTIN__CO2_c" fbc:charge="0" constant="false" hasOnlySubstanceUnits="false" name="BIOTIN-CO2" metaid="_5352a96f-cb99-41ba-9be3-3882e5bf1aad" boundaryCondition="false" compartment="Cytosol"/>
      <species id="M_PRECORIN__2_c" fbc:charge="0" constant="false" hasOnlySubstanceUnits="false" name="PRECORIN-2" metaid="_2733b0ac-d99d-493d-af97-b52834ccf061" boundaryCondition="false" compartment="Cytosol"/>
      <species id="M_OICAP_c" fbc:charge="0" constant="false" hasOnlySubstanceUnits="false" name="OICAP" metaid="_5e25bd14-e2be-4f9b-a1c2-cb0b0406d728" boundaryCondition="false" compartment="Cytosol"/>
      <species id="M_PENTA__METHYL__TRICONTANOYL_c" fbc:charge="0" constant="false" hasOnlySubstanceUnits="false" name="PENTA-METHYL-TRICONTANOYL" metaid="bde8788a-e55f-4411-ad36-d6a62caa9254" boundaryCondition="false" compartment="Cytosol"/>
      <species id="M_CDP_c" fbc:charge="0" constant="false" hasOnlySubstanceUnits="false" name="CDP" metaid="f39bc3db-5458-49a6-bddc-1540b22386a7" boundaryCondition="false" compartment="Cytosol"/>
      <species id="M_MALACP_c" fbc:charge="0" constant="false" hasOnlySubstanceUnits="false" name="MALACP" metaid="a0aecae5-45d4-4fff-8680-48881f230dc5" boundaryCondition="false" compartment="Cytosol"/>
      <species id="M_NAGDPP_c" fbc:charge="0" constant="false" hasOnlySubstanceUnits="false" name="NAGDPP" metaid="_5f72da2c-e6a3-45b6-913d-a5b247c687fd" boundaryCondition="false" compartment="Cytosol"/>
      <species id="M_DPPPR_c" fbc:charge="0" constant="false" hasOnlySubstanceUnits="false" name="DPPPR" metaid="e1f20c8c-64b1-44e2-8fce-474b29d2147e" boundaryCondition="false" compartment="Cytosol"/>
      <species id="M_CIS__DELTA__2__19_COMMA_31__ENOYL__C50__ACYL__ACP_c" fbc:charge="0" constant="false" hasOnlySubstanceUnits="false" name="CIS-DELTA-2-19,31-ENOYL-C50-ACYL-ACP" metaid="_53796c44-6c29-4421-bc82-42d12f0a1513" boundaryCondition="false" compartment="Cytosol"/>
      <species id="M_CIS__DELTA__13__ENOYL__C32__ACYL__ACP_c" fbc:charge="0" constant="false" hasOnlySubstanceUnits="false" name="CIS-DELTA-13-ENOYL-C32-ACYL-ACP" metaid="be0aae24-144f-426c-a04b-bc96db8a9b25" boundaryCondition="false" compartment="Cytosol"/>
      <species id="M_IGP_c" fbc:charge="0" constant="false" hasOnlySubstanceUnits="false" name="IGP" metaid="_72188115-7110-461d-9681-181ae2d768b9" boundaryCondition="false" compartment="Cytosol"/>
      <species id="M_NACN_c" fbc:charge="0" constant="false" hasOnlySubstanceUnits="false" name="NACN" metaid="_06b6c1d1-ccbb-429c-adbe-306cb4dafb9c" boundaryCondition="false" compartment="Cytosol"/>
      <species id="M_APO__LIPO_c" fbc:charge="0" constant="false" hasOnlySubstanceUnits="false" name="APO-LIPO" metaid="f3aae065-7bc3-42ee-9aa3-82cc3f189eff" boundaryCondition="false" compartment="Cytosol"/>
      <species id="M_AICAR_c" fbc:charge="0" constant="false" hasOnlySubstanceUnits="false" name="AICAR" metaid="f8dba0e0-0f14-497e-a67f-d58661836374" boundaryCondition="false" compartment="Cytosol"/>
      <species id="M_MOLYBDOPTERIN_c" fbc:charge="0" constant="false" hasOnlySubstanceUnits="false" name="MOLYBDOPTERIN" metaid="_24699959-97db-436e-adfb-101eeb905c3a" boundaryCondition="false" compartment="Cytosol"/>
      <species id="M_CIS__DELTA__3__DODECANOYL__COA_c" fbc:charge="0" constant="false" hasOnlySubstanceUnits="false" name="CIS-DELTA-3-DODECANOYL-COA" metaid="d0fa85fb-7c37-4ffd-b36d-528c30b00e89" boundaryCondition="false" compartment="Cytosol"/>
      <species id="M_AHTD_c" fbc:charge="0" constant="false" hasOnlySubstanceUnits="false" name="AHTD" metaid="_3b39db41-60e2-48e9-b445-b50581d8dc7e" boundaryCondition="false" compartment="Cytosol"/>
      <species id="M_PRECORIN__4B_c" fbc:charge="0" constant="false" hasOnlySubstanceUnits="false" name="PRECORIN-4B" metaid="eef60166-b276-4216-9778-22a980cefcee" boundaryCondition="false" compartment="Cytosol"/>
      <species id="M_AC2PIM2_c" fbc:charge="0" constant="false" hasOnlySubstanceUnits="false" name="AC2PIM2" metaid="_5dcf1292-ca9d-4334-9177-f493a6825b18" boundaryCondition="false" compartment="Cytosol"/>
      <species id="M_AC2PIM1_c" fbc:charge="0" constant="false" hasOnlySubstanceUnits="false" name="AC2PIM1" metaid="_9ba644cd-8cba-4f7d-a24d-9ea1c6ed112c" boundaryCondition="false" compartment="Cytosol"/>
      <species id="M_MI_c" fbc:charge="0" constant="false" hasOnlySubstanceUnits="false" name="MI" metaid="_0b7d6c6a-0040-4467-9c2a-95397ef65f92" boundaryCondition="false" compartment="Cytosol"/>
      <species id="M_MK_c" fbc:charge="0" constant="false" hasOnlySubstanceUnits="false" name="MK" metaid="_988af7a9-15e1-4c12-bf5a-b9907980f1bd" boundaryCondition="false" compartment="Cytosol"/>
      <species id="M_INS_c" fbc:charge="0" constant="false" hasOnlySubstanceUnits="false" name="INS" metaid="_605ddcac-f20f-4324-aed1-b2df3d35ba96" boundaryCondition="false" compartment="Cytosol"/>
      <species id="M_ACTAC_c" fbc:charge="0" constant="false" hasOnlySubstanceUnits="false" name="ACTAC" metaid="ae63a00e-f4f5-409f-a4bc-5e1190f9524a" boundaryCondition="false" compartment="Cytosol"/>
      <species id="M_DHAP_c" fbc:charge="0" constant="false" hasOnlySubstanceUnits="false" name="DHAP" metaid="b71c865f-0adb-4e5a-85af-160476ceba04" boundaryCondition="false" compartment="Cytosol"/>
      <species id="M_DHMVA_c" fbc:charge="0" constant="false" hasOnlySubstanceUnits="false" name="DHMVA" metaid="_566efa04-2d62-4d60-bf70-4786a597a68f" boundaryCondition="false" compartment="Cytosol"/>
      <species id="M_MAACCOA_c" fbc:charge="0" constant="false" hasOnlySubstanceUnits="false" name="MAACCOA" metaid="e7b0524d-44ec-4cb7-9b0f-9943ac3cb500" boundaryCondition="false" compartment="Cytosol"/>
      <species id="M_DGLYCERATE_c" fbc:charge="0" constant="false" hasOnlySubstanceUnits="false" name="DGLYCERATE" metaid="ebb17b39-fb47-435c-a819-ca7a4814e262" boundaryCondition="false" compartment="Cytosol"/>
      <species id="M_CTP_c" fbc:charge="0" constant="false" hasOnlySubstanceUnits="false" name="CTP" metaid="_47491966-86ba-426e-9617-9106aa949766" boundaryCondition="false" compartment="Cytosol"/>
      <species id="M_GLN_c" fbc:charge="0" constant="false" hasOnlySubstanceUnits="false" name="GLN" metaid="d6c9b097-03ee-4536-9e8d-bf67ba828678" boundaryCondition="false" compartment="Cytosol"/>
      <species id="M_DIM_c" fbc:charge="0" constant="false" hasOnlySubstanceUnits="false" name="DIM" metaid="_9383ba0d-6f28-49c8-9c6c-9714e697202a" boundaryCondition="false" compartment="Cytosol"/>
      <species id="M_GLC_c" fbc:charge="0" constant="false" hasOnlySubstanceUnits="false" name="GLC" metaid="_8eabda99-beda-40d8-ac6d-93278306a5a8" boundaryCondition="false" compartment="Cytosol"/>
      <species id="M_GDPMAN_c" fbc:charge="0" constant="false" hasOnlySubstanceUnits="false" name="GDPMAN" metaid="_4793a139-5966-4808-bbd6-96b7784b16fe" boundaryCondition="false" compartment="Cytosol"/>
      <species id="M_GLX_c" fbc:charge="0" constant="false" hasOnlySubstanceUnits="false" name="GLX" metaid="a018990d-a8ca-4b31-abd5-0cb6510fd76a" boundaryCondition="false" compartment="Cytosol"/>
      <species id="M_GLY_c" fbc:charge="0" constant="false" hasOnlySubstanceUnits="false" name="GLY" metaid="cd06c93e-58e2-48d0-8928-c5e4726ab295" boundaryCondition="false" compartment="Cytosol"/>
      <species id="M_DHSK_c" fbc:charge="0" constant="false" hasOnlySubstanceUnits="false" name="DHSK" metaid="a443ee8d-c416-4e4b-9e01-e017a8133a4f" boundaryCondition="false" compartment="Cytosol"/>
      <species id="M_SME_c" fbc:charge="0" constant="false" hasOnlySubstanceUnits="false" name="SME" metaid="_1448c696-9d0a-424e-83d7-9c61df0850e4" boundaryCondition="false" compartment="Cytosol"/>
      <species id="M_AKG_c" fbc:charge="0" constant="false" hasOnlySubstanceUnits="false" name="AKG" metaid="_9e840fc3-7fb7-4f44-b313-9f600effcc99" boundaryCondition="false" compartment="Cytosol"/>
      <species id="M_GLU_c" fbc:charge="0" constant="false" hasOnlySubstanceUnits="false" name="GLU" metaid="_3ca99a1f-f693-46b8-864f-875c49465b1b" boundaryCondition="false" compartment="Cytosol"/>
      <species id="M_FO_c" fbc:charge="0" constant="false" hasOnlySubstanceUnits="false" name="FO" metaid="_2ff408c1-5221-438d-ba11-050ac4856955" boundaryCondition="false" compartment="Cytosol"/>
      <species id="M_DTDP4DH6DMAN_c" fbc:charge="0" constant="false" hasOnlySubstanceUnits="false" name="DTDP4DH6DMAN" metaid="_5fda197c-a545-46e1-b0f3-4a75267ed722" boundaryCondition="false" compartment="Cytosol"/>
      <species id="M_HYDROGENOBYRINATE__A__C__DIAMIDE_c" fbc:charge="0" constant="false" hasOnlySubstanceUnits="false" name="HYDROGENOBYRINATE-A-C-DIAMIDE" metaid="c1df5d7a-e50f-4270-b4d4-133e68a3c53c" boundaryCondition="false" compartment="Cytosol"/>
      <species id="M_HYDROXYAKG_c" fbc:charge="0" constant="false" hasOnlySubstanceUnits="false" name="HYDROXYAKG" metaid="_421656b5-e563-4528-96db-fbf2a066ee46" boundaryCondition="false" compartment="Cytosol"/>
      <species id="M_BSA_c" fbc:charge="0" constant="false" hasOnlySubstanceUnits="false" name="BSA" metaid="e7228121-d2db-4cb4-841f-ab1b39d70d56" boundaryCondition="false" compartment="Cytosol"/>
      <species id="M_G1P_c" fbc:charge="0" constant="false" hasOnlySubstanceUnits="false" name="G1P" metaid="f79ce062-a77d-4f72-bf72-a2fe406865bd" boundaryCondition="false" compartment="Cytosol"/>
      <species id="M_FMN_c" fbc:charge="0" constant="false" hasOnlySubstanceUnits="false" name="FMN" metaid="_5822778b-917f-4b7b-9570-ff1a02372de7" boundaryCondition="false" compartment="Cytosol"/>
      <species id="M_FERO_c" fbc:charge="0" constant="false" hasOnlySubstanceUnits="false" name="FERO" metaid="bb57c5c2-6dae-46e6-bd68-d3322dc684e6" boundaryCondition="false" compartment="Cytosol"/>
      <species id="M_CIS__DELTA__37__ENOYL__METHY__HYDROXY__C56__ACYL__ACP_c" fbc:charge="0" constant="false" hasOnlySubstanceUnits="false" name="CIS-DELTA-37-ENOYL-METHY-HYDROXY-C56-ACYL-ACP" metaid="_1d4924a1-47a7-4120-b9ff-3f20ec3d8206" boundaryCondition="false" compartment="Cytosol"/>
      <species id="M_D8RL_c" fbc:charge="0" constant="false" hasOnlySubstanceUnits="false" name="D8RL" metaid="d8e07ffb-5862-411e-bb2f-6d7ee9f2b886" boundaryCondition="false" compartment="Cytosol"/>
      <species id="M_AHHMD_c" fbc:charge="0" constant="false" hasOnlySubstanceUnits="false" name="AHHMD" metaid="a263f9c5-755e-4ce9-b449-eca3bb370dd1" boundaryCondition="false" compartment="Cytosol"/>
      <species id="M_TREHALOSEMONOMYCOLATE_LPAREN_CY_RPAREN__c" fbc:charge="0" constant="false" hasOnlySubstanceUnits="false" name="TREHALOSEMONOMYCOLATE(CY)" metaid="_47302d8c-f920-4dee-b64f-b0dd4a66e2b6" boundaryCondition="false" compartment="Cytosol"/>
      <species id="M_HEPTANOYL__COA_c" fbc:charge="0" constant="false" hasOnlySubstanceUnits="false" name="HEPTANOYL-COA" metaid="c2a02bad-89bd-4791-bab3-9368fb3fa53c" boundaryCondition="false" compartment="Cytosol"/>
      <species id="M_H2SO3_c" fbc:charge="0" constant="false" hasOnlySubstanceUnits="false" name="H2SO3" metaid="_80984839-06c2-4539-a2e3-f03729ed4f28" boundaryCondition="false" compartment="Cytosol"/>
      <species id="M_ALA_c" fbc:charge="0" constant="false" hasOnlySubstanceUnits="false" name="ALA" metaid="_0989ff7c-b8e3-4f90-8b0f-ecf14fc04505" boundaryCondition="false" compartment="Cytosol"/>
      <species id="M_ORN_c" fbc:charge="0" constant="false" hasOnlySubstanceUnits="false" name="ORN" metaid="b2e24831-40f8-4b0c-8b5f-dcaf3dfca818" boundaryCondition="false" compartment="Cytosol"/>
      <species id="M_AHHMP_c" fbc:charge="0" constant="false" hasOnlySubstanceUnits="false" name="AHHMP" metaid="_4b5d157f-e5e2-412c-9c78-5ad10ca4d8ab" boundaryCondition="false" compartment="Cytosol"/>
      <species id="M_2MBECOA_c" fbc:charge="0" constant="false" hasOnlySubstanceUnits="false" name="2MBECOA" metaid="_2f5e15a8-1d9b-4932-bc16-a56967a30eed" boundaryCondition="false" compartment="Cytosol"/>
      <species id="M_SME3P_c" fbc:charge="0" constant="false" hasOnlySubstanceUnits="false" name="SME3P" metaid="_79da6ab9-2717-4c87-ad17-84caea458017" boundaryCondition="false" compartment="Cytosol"/>
      <species id="M_3PSER_c" fbc:charge="0" constant="false" hasOnlySubstanceUnits="false" name="3PSER" metaid="_64097ed8-4821-4c57-9354-ede3dbf29a11" boundaryCondition="false" compartment="Cytosol"/>
      <species id="M_DPP_c" fbc:charge="0" constant="false" hasOnlySubstanceUnits="false" name="DPP" metaid="_0b979871-4b8a-46e6-b590-6b83a8a6709b" boundaryCondition="false" compartment="Cytosol"/>
      <species id="M_FERI_c" fbc:charge="0" constant="false" hasOnlySubstanceUnits="false" name="FERI" metaid="_0bf6fb99-66bf-45d5-b744-869c73bda74b" boundaryCondition="false" compartment="Cytosol"/>
      <species id="M_CAP_c" fbc:charge="0" constant="false" hasOnlySubstanceUnits="false" name="CAP" metaid="bd40dfc9-b8de-4627-9e15-af8e441ecf54" boundaryCondition="false" compartment="Cytosol"/>
      <species id="M_TREHALOSEMONOMYCOLATE__P_c" fbc:charge="0" constant="false" hasOnlySubstanceUnits="false" name="TREHALOSEMONOMYCOLATE-P" metaid="_6bbc524e-8196-4cd9-82e5-9248ba81fa46" boundaryCondition="false" compartment="Cytosol"/>
      <species id="M_DATP_c" fbc:charge="0" constant="false" hasOnlySubstanceUnits="false" name="DATP" metaid="_3aad0122-2c4c-487d-951f-01ccff0d52b1" boundaryCondition="false" compartment="Cytosol"/>
      <species id="M_DB4P_c" fbc:charge="0" constant="false" hasOnlySubstanceUnits="false" name="DB4P" metaid="_2af9719d-0fbd-4135-b01c-3f118e25c3b9" boundaryCondition="false" compartment="Cytosol"/>
      <species id="M_AC3PIM5_c" fbc:charge="0" constant="false" hasOnlySubstanceUnits="false" name="AC3PIM5" metaid="fc139570-6d3b-4454-88a8-93a9595eb352" boundaryCondition="false" compartment="Cytosol"/>
      <species id="M_MDAPIM_c" fbc:charge="0" constant="false" hasOnlySubstanceUnits="false" name="MDAPIM" metaid="_30763324-ce1c-4d78-b33c-02694dcb2cab" boundaryCondition="false" compartment="Cytosol"/>
      <species id="M_AC3PIM3_c" fbc:charge="0" constant="false" hasOnlySubstanceUnits="false" name="AC3PIM3" metaid="e69e65e0-737e-4cc4-a27d-30421a5b83d0" boundaryCondition="false" compartment="Cytosol"/>
      <species id="M_CISACONITATE_c" fbc:charge="0" constant="false" hasOnlySubstanceUnits="false" name="CISACONITATE" metaid="_1679fde0-0de4-4873-86c2-a95c766154f8" boundaryCondition="false" compartment="Cytosol"/>
      <species id="M_HIS_c" fbc:charge="0" constant="false" hasOnlySubstanceUnits="false" name="HIS" metaid="d7438033-9597-4a52-b759-3a190ddde571" boundaryCondition="false" compartment="Cytosol"/>
      <species id="M_HEXANOYL__COA_c" fbc:charge="0" constant="false" hasOnlySubstanceUnits="false" name="HEXANOYL-COA" metaid="dd371388-2485-44a3-a392-79334c7952ac" boundaryCondition="false" compartment="Cytosol"/>
      <species id="M_LPPG_c" fbc:charge="0" constant="false" hasOnlySubstanceUnits="false" name="LPPG" metaid="d61903dd-d0c1-4fea-89c1-b957b50685f8" boundaryCondition="false" compartment="Cytosol"/>
      <species id="M_LM_c" fbc:charge="0" constant="false" hasOnlySubstanceUnits="false" name="LM" metaid="_52d12df8-63e2-4fdb-a768-75c42a09b9c4" boundaryCondition="false" compartment="Cytosol"/>
      <species id="M_CHOR_c" fbc:charge="0" constant="false" hasOnlySubstanceUnits="false" name="CHOR" metaid="_179121a1-cbba-4490-abca-55dceb86437f" boundaryCondition="false" compartment="Cytosol"/>
      <species id="M_PGP_c" fbc:charge="0" constant="false" hasOnlySubstanceUnits="false" name="PGP" metaid="_09e487c6-702e-48ca-9aad-67236b213db1" boundaryCondition="false" compartment="Cytosol"/>
      <species id="M_CELB_c" fbc:charge="0" constant="false" hasOnlySubstanceUnits="false" name="CELB" metaid="_840927f4-5188-487f-891b-394218a6ff5d" boundaryCondition="false" compartment="Cytosol"/>
      <species id="M_PHOSPHATIDYLCHOLINE_c" fbc:charge="0" constant="false" hasOnlySubstanceUnits="false" name="PHOSPHATIDYLCHOLINE" metaid="_736659b7-d8b5-44c4-839c-65759c9d2ab8" boundaryCondition="false" compartment="Cytosol"/>
      <species id="M_OCTADECANOYL__COA_c" fbc:charge="0" constant="false" hasOnlySubstanceUnits="false" name="OCTADECANOYL-COA" metaid="_043918db-9ae6-4442-b4d2-5a7ecf8042e0" boundaryCondition="false" compartment="Cytosol"/>
      <species id="M_P5C_c" fbc:charge="0" constant="false" hasOnlySubstanceUnits="false" name="P5C" metaid="_3195ce00-8b88-41a9-9b09-0c1e1840dae6" boundaryCondition="false" compartment="Cytosol"/>
      <species id="M_ACYL__MAS_c" fbc:charge="0" constant="false" hasOnlySubstanceUnits="false" name="ACYL-MAS" metaid="_933480a8-2c3e-426f-8f7d-6e8d530377d3" boundaryCondition="false" compartment="Cytosol"/>
      <species id="M_TUBERCULOSTEROYL__ACP_c" fbc:charge="0" constant="false" hasOnlySubstanceUnits="false" name="TUBERCULOSTEROYL-ACP" metaid="_005f9b5a-4aa9-4fe9-82e0-b25b54f0d089" boundaryCondition="false" compartment="Cytosol"/>
      <species id="M_ICIT_c" fbc:charge="0" constant="false" hasOnlySubstanceUnits="false" name="ICIT" metaid="bd63a383-1d44-458f-90a0-f96542bb3d30" boundaryCondition="false" compartment="Cytosol"/>
      <species id="M_NAGA1P_c" fbc:charge="0" constant="false" hasOnlySubstanceUnits="false" name="NAGA1P" metaid="_052f278c-0b55-4b04-85ee-de8acae8bc34" boundaryCondition="false" compartment="Cytosol"/>
      <species id="M_NH3_c" fbc:charge="0" constant="false" hasOnlySubstanceUnits="false" name="NH3" metaid="d6170d93-321b-4ec4-b29d-385fab5ac819" boundaryCondition="false" compartment="Cytosol"/>
      <species id="M_GLAC_c" fbc:charge="0" constant="false" hasOnlySubstanceUnits="false" name="GLAC" metaid="c30741cb-44d8-4fde-918a-68e0f0fd38f7" boundaryCondition="false" compartment="Cytosol"/>
      <species id="M_OMVAL_c" fbc:charge="0" constant="false" hasOnlySubstanceUnits="false" name="OMVAL" metaid="bb08d8ad-38e0-4945-96ff-b83923c7aabb" boundaryCondition="false" compartment="Cytosol"/>
      <species id="M_UDP_c" fbc:charge="0" constant="false" hasOnlySubstanceUnits="false" name="UDP" metaid="cfe54327-2b69-487e-8eb9-449f2900cb85" boundaryCondition="false" compartment="Cytosol"/>
      <species id="M_HEPTADECANOYL__COA_c" fbc:charge="0" constant="false" hasOnlySubstanceUnits="false" name="HEPTADECANOYL-COA" metaid="_2ab90b4c-fa25-4f45-8e15-1634a46a255f" boundaryCondition="false" compartment="Cytosol"/>
      <species id="M_ADENOSYL__COBRINICACID__A__C__DIAMIDE_c" fbc:charge="0" constant="false" hasOnlySubstanceUnits="false" name="ADENOSYL-COBRINICACID-A-C-DIAMIDE" metaid="d89e1ea8-ada6-403e-a72b-5f9ecd405d00" boundaryCondition="false" compartment="Cytosol"/>
      <species id="M_ACETYLP_c" fbc:charge="0" constant="false" hasOnlySubstanceUnits="false" name="ACETYLP" metaid="c3fa335c-f4bf-42ea-bf57-49e799ca4f76" boundaryCondition="false" compartment="Cytosol"/>
      <species id="M_BIOMASS_c" fbc:charge="0" constant="false" hasOnlySubstanceUnits="false" name="BIOMASS" metaid="_45bda746-ccbc-4471-9432-0e162f545dc7" boundaryCondition="false" compartment="Cytosol"/>
      <species id="M_RIBFLAV_c" fbc:charge="0" constant="false" hasOnlySubstanceUnits="false" name="RIBFLAV" metaid="_9e0fab7d-1b3b-40fc-a41c-e7364bed6304" boundaryCondition="false" compartment="Cytosol"/>
      <species id="M_GAL1P_c" fbc:charge="0" constant="false" hasOnlySubstanceUnits="false" name="GAL1P" metaid="_497c53ba-b6c2-40f5-868a-8986ffaf328e" boundaryCondition="false" compartment="Cytosol"/>
      <species id="M_NONADECANOYL__ACP_c" fbc:charge="0" constant="false" hasOnlySubstanceUnits="false" name="NONADECANOYL-ACP" metaid="_0f9683d5-e861-4ce9-a8b3-d4e015ba1d45" boundaryCondition="false" compartment="Cytosol"/>
      <species id="M_COB__II_c" fbc:charge="0" constant="false" hasOnlySubstanceUnits="false" name="COB-II" metaid="ac8b1f1f-cbce-49d7-874e-e4670b815efa" boundaryCondition="false" compartment="Cytosol"/>
      <species id="M_RHAMNAGDPP_c" fbc:charge="0" constant="false" hasOnlySubstanceUnits="false" name="RHAMNAGDPP" metaid="_1e58799c-f08a-4539-84b3-32009b555b5b" boundaryCondition="false" compartment="Cytosol"/>
      <species id="M_AGL3P_c" fbc:charge="0" constant="false" hasOnlySubstanceUnits="false" name="AGL3P" metaid="_13778db3-44ae-4b63-8c9f-6ac32700ed72" boundaryCondition="false" compartment="Cytosol"/>
      <species id="M_MBTA__SAL_c" fbc:charge="0" constant="false" hasOnlySubstanceUnits="false" name="MBTA-SAL" metaid="_27e8f244-ac82-4d98-a174-e1d799db693e" boundaryCondition="false" compartment="Cytosol"/>
      <species id="M_DMPP_c" fbc:charge="0" constant="false" hasOnlySubstanceUnits="false" name="DMPP" metaid="_1a4c61e0-a708-42a4-9251-75f67aedbafa" boundaryCondition="false" compartment="Cytosol"/>
      <species id="M_POLYACYLTREHALOSE_c" fbc:charge="0" constant="false" hasOnlySubstanceUnits="false" name="POLYACYLTREHALOSE" metaid="_95362306-2fdc-45ac-b406-235e17c9a33c" boundaryCondition="false" compartment="Cytosol"/>
      <species id="M_7__8__DIAMINONONANOATE_c" fbc:charge="0" constant="false" hasOnlySubstanceUnits="false" name="7-8-DIAMINONONANOATE" metaid="_006169b6-b059-400b-8332-205b4e6b5bb7" boundaryCondition="false" compartment="Cytosol"/>
      <species id="M_MDECPP_c" fbc:charge="0" constant="false" hasOnlySubstanceUnits="false" name="MDECPP" metaid="cbe5e90c-a874-4d7b-88b1-d7e00db00d80" boundaryCondition="false" compartment="Cytosol"/>
      <species id="M_SUCCOA_c" fbc:charge="0" constant="false" hasOnlySubstanceUnits="false" name="SUCCOA" metaid="_1369ccac-69a4-4a36-8860-66667072058e" boundaryCondition="false" compartment="Cytosol"/>
      <species id="M_ACYL__TRE__S__COA_c" fbc:charge="0" constant="false" hasOnlySubstanceUnits="false" name="ACYL-TRE-S-COA" metaid="c67fe680-d6e0-4a95-ab53-922a05270699" boundaryCondition="false" compartment="Cytosol"/>
      <species id="M_NAG__INS_c" fbc:charge="0" constant="false" hasOnlySubstanceUnits="false" name="NAG-INS" metaid="_571c8899-7f96-43d8-8112-8f69d9b022f3" boundaryCondition="false" compartment="Cytosol"/>
      <species id="M_SAH_c" fbc:charge="0" constant="false" hasOnlySubstanceUnits="false" name="SAH" metaid="fd82ded1-b563-40b7-956d-bacf1754982d" boundaryCondition="false" compartment="Cytosol"/>
      <species id="M_IBUTLIPO_c" fbc:charge="0" constant="false" hasOnlySubstanceUnits="false" name="IBUTLIPO" metaid="_230d4f43-7213-48f8-a123-27cee5df0a20" boundaryCondition="false" compartment="Cytosol"/>
      <species id="M_PGL__TB_c" fbc:charge="0" constant="false" hasOnlySubstanceUnits="false" name="PGL-TB" metaid="_8eb3037a-b61a-4cbd-8ca6-bde51e010e1e" boundaryCondition="false" compartment="Cytosol"/>
      <species id="M_SAM_c" fbc:charge="0" constant="false" hasOnlySubstanceUnits="false" name="SAM" metaid="bb066369-d67b-487b-960c-ede595084bca" boundaryCondition="false" compartment="Cytosol"/>
      <species id="M_CPAD5P_c" fbc:charge="0" constant="false" hasOnlySubstanceUnits="false" name="CPAD5P" metaid="be7fc6fc-61fc-4478-8114-7993c5b86afa" boundaryCondition="false" compartment="Cytosol"/>
      <species id="M_DIACYLTREHALOSE_c" fbc:charge="0" constant="false" hasOnlySubstanceUnits="false" name="DIACYLTREHALOSE" metaid="_71346517-5297-4229-8170-5f9edd6e1736" boundaryCondition="false" compartment="Cytosol"/>
      <species id="M_PRO_c" fbc:charge="0" constant="false" hasOnlySubstanceUnits="false" name="PRO" metaid="_428ff740-7e09-46d0-9095-286cb3a68fc2" boundaryCondition="false" compartment="Cytosol"/>
      <species id="M_SMALLMOLECULES_c" fbc:charge="0" constant="false" hasOnlySubstanceUnits="false" name="SMALLMOLECULES" metaid="b19e7cde-d8d4-443e-80df-c87f936891b0" boundaryCondition="false" compartment="Cytosol"/>
      <species id="M_PRBATP_c" fbc:charge="0" constant="false" hasOnlySubstanceUnits="false" name="PRBATP" metaid="d1183ec6-962c-4fbf-bac2-56b8df1f248b" boundaryCondition="false" compartment="Cytosol"/>
      <species id="M_PABA_c" fbc:charge="0" constant="false" hasOnlySubstanceUnits="false" name="PABA" metaid="_904a6133-48c7-49ce-bcd4-56a5c741c216" boundaryCondition="false" compartment="Cytosol"/>
      <species id="M_DECANOYL__COA_c" fbc:charge="0" constant="false" hasOnlySubstanceUnits="false" name="DECANOYL-COA" metaid="c4dc6520-3c28-4768-a9ff-12c4fd814fd7" boundaryCondition="false" compartment="Cytosol"/>
      <species id="M_SAP_c" fbc:charge="0" constant="false" hasOnlySubstanceUnits="false" name="SAP" metaid="_0181a99a-d12f-40c7-a7a3-28c772e4dc07" boundaryCondition="false" compartment="Cytosol"/>
      <species id="M_GL3P_c" fbc:charge="0" constant="false" hasOnlySubstanceUnits="false" name="GL3P" metaid="_72ef4ef3-3f4d-40c5-ae88-103a04d3f32a" boundaryCondition="false" compartment="Cytosol"/>
      <species id="M_NAAD_c" fbc:charge="0" constant="false" hasOnlySubstanceUnits="false" name="NAAD" metaid="_87b71b33-c123-4bbb-92a0-d26406a2f7cc" boundaryCondition="false" compartment="Cytosol"/>
      <species id="M_URA_c" fbc:charge="0" constant="false" hasOnlySubstanceUnits="false" name="URA" metaid="_5fbb5c5b-127f-4940-9e78-bb6e4946d758" boundaryCondition="false" compartment="Cytosol"/>
      <species id="M_TETRACOSANOYL__COA_c" fbc:charge="0" constant="false" hasOnlySubstanceUnits="false" name="TETRACOSANOYL-COA" metaid="_5aa25955-bd07-430e-a39c-023ff0ee3a8b" boundaryCondition="false" compartment="Cytosol"/>
      <species id="M_URI_c" fbc:charge="0" constant="false" hasOnlySubstanceUnits="false" name="URI" metaid="_3a09e2b0-a2a4-4df7-a9cc-2e94f842db84" boundaryCondition="false" compartment="Cytosol"/>
      <species id="M_LIPO_c" fbc:charge="0" constant="false" hasOnlySubstanceUnits="false" name="LIPO" metaid="_55ba2f5b-4c1a-41fc-9ff8-ead2f655a03b" boundaryCondition="false" compartment="Cytosol"/>
      <species id="M_MDE4P_c" fbc:charge="0" constant="false" hasOnlySubstanceUnits="false" name="MDE4P" metaid="d6e81afb-3520-498b-a150-3272de5f0789" boundaryCondition="false" compartment="Cytosol"/>
      <species id="M_DIMGP_c" fbc:charge="0" constant="false" hasOnlySubstanceUnits="false" name="DIMGP" metaid="_1ca9794a-af0f-4689-a074-eb224791909c" boundaryCondition="false" compartment="Cytosol"/>
      <species id="M_SUCCSAL_c" fbc:charge="0" constant="false" hasOnlySubstanceUnits="false" name="SUCCSAL" metaid="_1afc6198-ddbb-4a81-b436-8d91a0fc2fea" boundaryCondition="false" compartment="Cytosol"/>
      <species id="M_MTR1P_c" fbc:charge="0" constant="false" hasOnlySubstanceUnits="false" name="MTR1P" metaid="_037c7d68-eff2-49f9-8681-bb524231ad81" boundaryCondition="false" compartment="Cytosol"/>
      <species id="M_DIHYDRODIPICOLINATE_c" fbc:charge="0" constant="false" hasOnlySubstanceUnits="false" name="DIHYDRODIPICOLINATE" metaid="_8d648eac-cf4d-41d0-8fec-518aacccb93d" boundaryCondition="false" compartment="Cytosol"/>
      <species id="M_APS_c" fbc:charge="0" constant="false" hasOnlySubstanceUnits="false" name="APS" metaid="_0a207454-a8e8-4348-a4fe-0900afdd4608" boundaryCondition="false" compartment="Cytosol"/>
      <species id="M_bDG6P_c" fbc:charge="0" constant="false" hasOnlySubstanceUnits="false" name="bDG6P" metaid="abf4815c-de61-4ccc-98d5-9e3a73966efc" boundaryCondition="false" compartment="Cytosol"/>
      <species id="M_FGAR_c" fbc:charge="0" constant="false" hasOnlySubstanceUnits="false" name="FGAR" metaid="e6f2cdcd-1ed4-44b9-9590-d75bc5c009fa" boundaryCondition="false" compartment="Cytosol"/>
      <species id="M_HYDROXYPHTHIOCERANOYL__COA_c" fbc:charge="0" constant="false" hasOnlySubstanceUnits="false" name="HYDROXYPHTHIOCERANOYL-COA" metaid="_7e12e294-bd36-49be-bc6a-dbd8ad8c3746" boundaryCondition="false" compartment="Cytosol"/>
      <species id="M_N__ACETYL__S__CONJUGATE_c" fbc:charge="0" constant="false" hasOnlySubstanceUnits="false" name="N-ACETYL-S-CONJUGATE" metaid="_30184c5d-f3fd-4079-ba8c-832db6f6374e" boundaryCondition="false" compartment="Cytosol"/>
      <species id="M_FGAM_c" fbc:charge="0" constant="false" hasOnlySubstanceUnits="false" name="FGAM" metaid="_1bc97ef9-7b95-44af-a032-0bc5b4bc8425" boundaryCondition="false" compartment="Cytosol"/>
      <species id="M_CIS__KETO__MEROACYL__ACP_c" fbc:charge="0" constant="false" hasOnlySubstanceUnits="false" name="CIS-KETO-MEROACYL-ACP" metaid="db9cef0b-4843-46db-9c84-c7da665bd86b" boundaryCondition="false" compartment="Cytosol"/>
      <species id="M_TAGbio_c" fbc:charge="0" constant="false" hasOnlySubstanceUnits="false" name="TAGbio" metaid="_51ed2f81-546d-47dc-b62f-60cc38a671b8" boundaryCondition="false" compartment="Cytosol"/>
      <species id="M_TYR_c" fbc:charge="0" constant="false" hasOnlySubstanceUnits="false" name="TYR" metaid="_849a7aa9-0fb8-4d2c-a27b-7906bc6e210e" boundaryCondition="false" compartment="Cytosol"/>
      <species id="M_CIS__DELTA__37__ENOYL__DIMETHY__HYDROXY__C56__ACYL__ACP_c" fbc:charge="0" constant="false" hasOnlySubstanceUnits="false" name="CIS-DELTA-37-ENOYL-DIMETHY-HYDROXY-C56-ACYL-ACP" metaid="c6862586-3f27-4a72-b6c6-69f8bdfff25a" boundaryCondition="false" compartment="Cytosol"/>
      <species id="M_GLUCAN_c" fbc:charge="0" constant="false" hasOnlySubstanceUnits="false" name="GLUCAN" metaid="_82fb8312-9bd5-4347-8915-b73478d32800" boundaryCondition="false" compartment="Cytosol"/>
      <species id="M_NONADECANOYL__COA_c" fbc:charge="0" constant="false" hasOnlySubstanceUnits="false" name="NONADECANOYL-COA" metaid="_91ca9d07-961b-462e-a9d8-bcdc07aa242b" boundaryCondition="false" compartment="Cytosol"/>
      <species id="M_cAMP_c" fbc:charge="0" constant="false" hasOnlySubstanceUnits="false" name="cAMP" metaid="aefeb2cd-5b06-4eb3-aae6-759ccea8e1ed" boundaryCondition="false" compartment="Cytosol"/>
      <species id="M_MGLUTCOA_c" fbc:charge="0" constant="false" hasOnlySubstanceUnits="false" name="MGLUTCOA" metaid="e1eb9e8a-225d-4726-9e0c-fe6e855e2ed7" boundaryCondition="false" compartment="Cytosol"/>
      <species id="M_DX5P_c" fbc:charge="0" constant="false" hasOnlySubstanceUnits="false" name="DX5P" metaid="_31a9ec4b-f84b-4cc5-a629-cbc7746c8931" boundaryCondition="false" compartment="Cytosol"/>
      <species id="M_FUM_c" fbc:charge="0" constant="false" hasOnlySubstanceUnits="false" name="FUM" metaid="debc1667-7a91-49b1-9071-d7ae6d6c3823" boundaryCondition="false" compartment="Cytosol"/>
      <species id="M_PAPS_c" fbc:charge="0" constant="false" hasOnlySubstanceUnits="false" name="PAPS" metaid="_4ad8cc5f-fd9c-45bd-813d-95b9f40d77db" boundaryCondition="false" compartment="Cytosol"/>
      <species id="M_PENTADECANOATE_c" fbc:charge="0" constant="false" hasOnlySubstanceUnits="false" name="PENTADECANOATE" metaid="b3599e4d-c689-4b87-9393-13b7963bba61" boundaryCondition="false" compartment="Cytosol"/>
      <species id="M_X5P_c" fbc:charge="0" constant="false" hasOnlySubstanceUnits="false" name="X5P" metaid="_8f794107-80fc-40af-97ee-57ad3fdec8e5" boundaryCondition="false" compartment="Cytosol"/>
      <species id="M_CAIR_c" fbc:charge="0" constant="false" hasOnlySubstanceUnits="false" name="CAIR" metaid="_38414788-48a8-4206-a626-adb4eaa212e4" boundaryCondition="false" compartment="Cytosol"/>
      <species id="M_PRECORIN__3A_c" fbc:charge="0" constant="false" hasOnlySubstanceUnits="false" name="PRECORIN-3A" metaid="_0e4a42cc-fba7-456b-a3f1-e210061637ed" boundaryCondition="false" compartment="Cytosol"/>
      <species id="M_PRFICA_c" fbc:charge="0" constant="false" hasOnlySubstanceUnits="false" name="PRFICA" metaid="_170ef4a3-8450-4a72-94cc-ac851f03f2f6" boundaryCondition="false" compartment="Cytosol"/>
      <species id="M_SAICAR_c" fbc:charge="0" constant="false" hasOnlySubstanceUnits="false" name="SAICAR" metaid="b14638f2-bedf-4271-b905-f983c80ae509" boundaryCondition="false" compartment="Cytosol"/>
      <species id="M_F1P_c" fbc:charge="0" constant="false" hasOnlySubstanceUnits="false" name="F1P" metaid="_3fbdac85-a0f5-42d0-9120-2128906b8ef5" boundaryCondition="false" compartment="Cytosol"/>
      <species id="M_PHPAA__COA_c" fbc:charge="0" constant="false" hasOnlySubstanceUnits="false" name="PHPAA-COA" metaid="_42d58863-703b-4841-bfd0-199d487cc3b6" boundaryCondition="false" compartment="Cytosol"/>
      <species id="M_DHPT_c" fbc:charge="0" constant="false" hasOnlySubstanceUnits="false" name="DHPT" metaid="b3689d23-1a23-46c8-b834-e78933186d83" boundaryCondition="false" compartment="Cytosol"/>
      <species id="M_ARGSUCC_c" fbc:charge="0" constant="false" hasOnlySubstanceUnits="false" name="ARGSUCC" metaid="da4b3be0-e3d9-45a9-9cf7-c9d5430a3e0c" boundaryCondition="false" compartment="Cytosol"/>
      <species id="M_MYCOLIPENOYL__ACP_c" fbc:charge="0" constant="false" hasOnlySubstanceUnits="false" name="MYCOLIPENOYL-ACP" metaid="e606cf70-63e0-45fa-84ff-e5fef55e3883" boundaryCondition="false" compartment="Cytosol"/>
      <species id="M_SMMALONYLCOA_c" fbc:charge="0" constant="false" hasOnlySubstanceUnits="false" name="SMMALONYLCOA" metaid="_83ec8ebc-4b3f-4cce-b4a2-0054c0b80c48" boundaryCondition="false" compartment="Cytosol"/>
      <species id="M_PHEN_c" fbc:charge="0" constant="false" hasOnlySubstanceUnits="false" name="PHEN" metaid="cb167831-b6d8-467a-84e9-e7f66e342666" boundaryCondition="false" compartment="Cytosol"/>
      <species id="M_TETRADECANOYL__COA_c" fbc:charge="0" constant="false" hasOnlySubstanceUnits="false" name="TETRADECANOYL-COA" metaid="_61ba0579-e02c-4980-b791-24b4d8eeb27f" boundaryCondition="false" compartment="Cytosol"/>
      <species id="M_BUTANOYL__COA_c" fbc:charge="0" constant="false" hasOnlySubstanceUnits="false" name="BUTANOYL-COA" metaid="_0fc4ee79-cfde-49bc-9859-dcebd9342ddc" boundaryCondition="false" compartment="Cytosol"/>
      <species id="M_bDG1P_c" fbc:charge="0" constant="false" hasOnlySubstanceUnits="false" name="bDG1P" metaid="f4bc3bb4-d63f-4979-b41e-14b4aef6e3c6" boundaryCondition="false" compartment="Cytosol"/>
      <species id="M_3MBECOA_c" fbc:charge="0" constant="false" hasOnlySubstanceUnits="false" name="3MBECOA" metaid="_0c45ab93-9f25-4e72-8361-7b479cd1d5f0" boundaryCondition="false" compartment="Cytosol"/>
      <species id="M_HEPPP_c" fbc:charge="0" constant="false" hasOnlySubstanceUnits="false" name="HEPPP" metaid="_1f0e7c50-a313-4c42-bc69-f0eebc44b51f" boundaryCondition="false" compartment="Cytosol"/>
      <species id="M_COB__I_c" fbc:charge="0" constant="false" hasOnlySubstanceUnits="false" name="COB-I" metaid="b5de99b5-0b8e-431d-b3f3-05b60e090904" boundaryCondition="false" compartment="Cytosol"/>
      <species id="M_MAG_c" fbc:charge="0" constant="false" hasOnlySubstanceUnits="false" name="MAG" metaid="cb5b0bda-4ee5-427e-a519-23ce1a42f39e" boundaryCondition="false" compartment="Cytosol"/>
      <species id="M_HEMT_c" fbc:charge="0" constant="false" hasOnlySubstanceUnits="false" name="HEMT" metaid="bf2e8963-2d72-433b-a29c-c403115a5358" boundaryCondition="false" compartment="Cytosol"/>
      <species id="M_TRE__S_c" fbc:charge="0" constant="false" hasOnlySubstanceUnits="false" name="TRE-S" metaid="_240629a4-a51c-4e7b-b6ff-975c2bb1f77a" boundaryCondition="false" compartment="Cytosol"/>
      <species id="M_SHCHC_c" fbc:charge="0" constant="false" hasOnlySubstanceUnits="false" name="SHCHC" metaid="_00bbe9a5-fc20-4d85-8647-de7aa8e99d66" boundaryCondition="false" compartment="Cytosol"/>
      <species id="M_NPP_c" fbc:charge="0" constant="false" hasOnlySubstanceUnits="false" name="NPP" metaid="_7fcfd50f-5cda-4b33-b7c6-538be7399c25" boundaryCondition="false" compartment="Cytosol"/>
      <species id="M_UDPNAG_c" fbc:charge="0" constant="false" hasOnlySubstanceUnits="false" name="UDPNAG" metaid="_452495b9-5f85-49bd-a066-ed004919d9f8" boundaryCondition="false" compartment="Cytosol"/>
      <species id="M_S7P_c" fbc:charge="0" constant="false" hasOnlySubstanceUnits="false" name="S7P" metaid="_16eccd5e-0f4f-4614-8cbc-637ed82731db" boundaryCondition="false" compartment="Cytosol"/>
      <species id="M_TETRADECANOATE_c" fbc:charge="0" constant="false" hasOnlySubstanceUnits="false" name="TETRADECANOATE" metaid="_7bea2a7e-f3d0-4502-81cc-c7119b95f703" boundaryCondition="false" compartment="Cytosol"/>
      <species id="M_2A3KB_c" fbc:charge="0" constant="false" hasOnlySubstanceUnits="false" name="2A3KB" metaid="f51f1802-6595-41bb-a6b3-19e4cf6086a6" boundaryCondition="false" compartment="Cytosol"/>
      <species id="M_UREA_c" fbc:charge="0" constant="false" hasOnlySubstanceUnits="false" name="UREA" metaid="_68af64bc-7a67-46ce-96c3-857a9c5d8ada" boundaryCondition="false" compartment="Cytosol"/>
      <species id="M_DTDPGLC_c" fbc:charge="0" constant="false" hasOnlySubstanceUnits="false" name="DTDPGLC" metaid="_99b7543a-a116-442e-82ee-e287918c82b2" boundaryCondition="false" compartment="Cytosol"/>
      <species id="M_GLAL_c" fbc:charge="0" constant="false" hasOnlySubstanceUnits="false" name="GLAL" metaid="_6f63d404-63e2-4626-bc15-74dce123bfbb" boundaryCondition="false" compartment="Cytosol"/>
      <species id="M_SL1278__WALL_c" fbc:charge="0" constant="false" hasOnlySubstanceUnits="false" name="SL1278-WALL" metaid="_65359367-6c82-4381-8d60-1df5f50ee52f" boundaryCondition="false" compartment="Cytosol"/>
      <species id="M_CYS__NG__INS_c" fbc:charge="0" constant="false" hasOnlySubstanceUnits="false" name="CYS-NG-INS" metaid="b817d7fd-44d2-44be-8af9-d0469ea3e454" boundaryCondition="false" compartment="Cytosol"/>
      <species id="M_ELECTROPHILE__X_c" fbc:charge="0" constant="false" hasOnlySubstanceUnits="false" name="ELECTROPHILE-X" metaid="_493806a0-20ad-4e0e-b973-439f9153ff64" boundaryCondition="false" compartment="Cytosol"/>
      <species id="M_PIMELOYL__COA_c" fbc:charge="0" constant="false" hasOnlySubstanceUnits="false" name="PIMELOYL-COA" metaid="_9010b1f2-cf46-454a-9d68-0c5ef0d6493e" boundaryCondition="false" compartment="Cytosol"/>
      <species id="M_ATP_c" fbc:charge="0" constant="false" hasOnlySubstanceUnits="false" name="ATP" metaid="bcccddb9-1f70-4321-95ae-848107c6d092" boundaryCondition="false" compartment="Cytosol"/>
      <species id="M_UDPNAM_c" fbc:charge="0" constant="false" hasOnlySubstanceUnits="false" name="UDPNAM" metaid="_7ecefaa6-64ba-46e1-8ead-cbb9e24d32dd" boundaryCondition="false" compartment="Cytosol"/>
      <species id="M_TRANS__DELTA__2__DODECANOYL__COA_c" fbc:charge="0" constant="false" hasOnlySubstanceUnits="false" name="TRANS-DELTA-2-DODECANOYL-COA" metaid="_095be63e-02f4-4193-a512-989f639aa73a" boundaryCondition="false" compartment="Cytosol"/>
      <species id="M_DPPR_c" fbc:charge="0" constant="false" hasOnlySubstanceUnits="false" name="DPPR" metaid="be7364f2-1989-4f76-b0d9-3ede6e694f0c" boundaryCondition="false" compartment="Cytosol"/>
      <species id="M_NONADECANOATE_c" fbc:charge="0" constant="false" hasOnlySubstanceUnits="false" name="NONADECANOATE" metaid="b20cc089-02a6-4748-ab67-10b475f37245" boundaryCondition="false" compartment="Cytosol"/>
      <species id="M_DTDPRHAM_c" fbc:charge="0" constant="false" hasOnlySubstanceUnits="false" name="DTDPRHAM" metaid="db019559-a779-4405-a740-c079e1d2b6dc" boundaryCondition="false" compartment="Cytosol"/>
      <species id="M_MBTB__SER_c" fbc:charge="0" constant="false" hasOnlySubstanceUnits="false" name="MBTB-SER" metaid="fd3cff9a-31de-4322-aff0-ce86d643e928" boundaryCondition="false" compartment="Cytosol"/>
      <species id="M_ASP_c" fbc:charge="0" constant="false" hasOnlySubstanceUnits="false" name="ASP" metaid="_0d59d573-2266-46c6-9018-5aab29f9b6e5" boundaryCondition="false" compartment="Cytosol"/>
      <species id="M_SER_c" fbc:charge="0" constant="false" hasOnlySubstanceUnits="false" name="SER" metaid="cbc913e7-1a67-48fb-b5a1-b31a3f1ff81c" boundaryCondition="false" compartment="Cytosol"/>
      <species id="M_METHYLISOCITRATE_c" fbc:charge="0" constant="false" hasOnlySubstanceUnits="false" name="METHYLISOCITRATE" metaid="c37571df-58f0-42a6-8a0c-d27d728ae176" boundaryCondition="false" compartment="Cytosol"/>
      <species id="M_ISUCC_c" fbc:charge="0" constant="false" hasOnlySubstanceUnits="false" name="ISUCC" metaid="f7be7c07-d72e-49e9-88f6-e497710f5caa" boundaryCondition="false" compartment="Cytosol"/>
      <species id="M_MALCOA_c" fbc:charge="0" constant="false" hasOnlySubstanceUnits="false" name="MALCOA" metaid="_0f321017-03bc-4276-b812-39266deec9ce" boundaryCondition="false" compartment="Cytosol"/>
      <species id="M_CBHCAP_c" fbc:charge="0" constant="false" hasOnlySubstanceUnits="false" name="CBHCAP" metaid="b7fa26e8-66af-46f1-a0da-247cadd23d59" boundaryCondition="false" compartment="Cytosol"/>
      <species id="M_CIS__DELTA__2__3_COMMA_15__ENOYL__C34__ACYL__ACP_c" fbc:charge="0" constant="false" hasOnlySubstanceUnits="false" name="CIS-DELTA-2-3,15-ENOYL-C34-ACYL-ACP" metaid="dfd07915-e4d5-4f5f-bd74-ae5d446cc5b2" boundaryCondition="false" compartment="Cytosol"/>
      <species id="M_MBTF__LYS_c" fbc:charge="0" constant="false" hasOnlySubstanceUnits="false" name="MBTF-LYS" metaid="d18c6b22-cf6b-4c40-9cb9-52752e85c0c6" boundaryCondition="false" compartment="Cytosol"/>
      <species id="M_MO2_c" fbc:charge="0" constant="false" hasOnlySubstanceUnits="false" name="MO2" metaid="_5188a1cb-020d-4e91-bc14-c8592d631b37" boundaryCondition="false" compartment="Cytosol"/>
      <species id="M_H2O2_c" fbc:charge="0" constant="false" hasOnlySubstanceUnits="false" name="H2O2" metaid="a14a57c9-3aad-4825-a8f9-1ae1d5b8bc73" boundaryCondition="false" compartment="Cytosol"/>
      <species id="M_AMPMP_c" fbc:charge="0" constant="false" hasOnlySubstanceUnits="false" name="AMPMP" metaid="_7f17dfc1-18ff-4fa9-b146-709212276351" boundaryCondition="false" compartment="Cytosol"/>
      <species id="M_ASN_c" fbc:charge="0" constant="false" hasOnlySubstanceUnits="false" name="ASN" metaid="d46f5897-4a8b-4977-862a-1e4f9b86b8f0" boundaryCondition="false" compartment="Cytosol"/>
      <species id="M_DGTP_c" fbc:charge="0" constant="false" hasOnlySubstanceUnits="false" name="DGTP" metaid="a741e021-a187-474e-86b9-41f9795f3755" boundaryCondition="false" compartment="Cytosol"/>
      <species id="M_PROTOPORPHYRIN__IX_c" fbc:charge="0" constant="false" hasOnlySubstanceUnits="false" name="PROTOPORPHYRIN-IX" metaid="_103f399e-0f6f-4df5-bc78-99beebb45c46" boundaryCondition="false" compartment="Cytosol"/>
      <species id="M_COB__I__RINICACID__A__C__DIAMIDE_c" fbc:charge="0" constant="false" hasOnlySubstanceUnits="false" name="COB-I-RINICACID-A-C-DIAMIDE" metaid="c336c2b4-e31c-4730-9fd7-7f66335d7e52" boundaryCondition="false" compartment="Cytosol"/>
      <species id="M_NAGLU_c" fbc:charge="0" constant="false" hasOnlySubstanceUnits="false" name="NAGLU" metaid="_3ae24b95-9cf4-49f9-bda9-d3a8a1dac987" boundaryCondition="false" compartment="Cytosol"/>
      <species id="M_DAPIM_c" fbc:charge="0" constant="false" hasOnlySubstanceUnits="false" name="DAPIM" metaid="_178b99c4-140a-49c7-846a-7222f529b91b" boundaryCondition="false" compartment="Cytosol"/>
      <species id="M_XTSINE_c" fbc:charge="0" constant="false" hasOnlySubstanceUnits="false" name="XTSINE" metaid="d4a9196d-b4ea-4b03-8bb3-dcbd76fc91dd" boundaryCondition="false" compartment="Cytosol"/>
      <species id="M_GTP_c" fbc:charge="0" constant="false" hasOnlySubstanceUnits="false" name="GTP" metaid="b1b6f325-ef9b-4f76-9534-b52cc4d5c1d8" boundaryCondition="false" compartment="Cytosol"/>
      <species id="M_IMP_c" fbc:charge="0" constant="false" hasOnlySubstanceUnits="false" name="IMP" metaid="_1baac404-c6ba-4d59-8250-a4ac3ecd4257" boundaryCondition="false" compartment="Cytosol"/>
      <species id="M_FRU_c" fbc:charge="0" constant="false" hasOnlySubstanceUnits="false" name="FRU" metaid="_01fb0f98-1a48-409e-b209-f1d4c87bf3d2" boundaryCondition="false" compartment="Cytosol"/>
      <species id="M_PRECURSOR__Z_c" fbc:charge="0" constant="false" hasOnlySubstanceUnits="false" name="PRECURSOR-Z" metaid="_48fa23be-6dc3-4893-a98f-bef856d5aca0" boundaryCondition="false" compartment="Cytosol"/>
      <species id="M_9__OCTADECENOYL__COA_c" fbc:charge="0" constant="false" hasOnlySubstanceUnits="false" name="9-OCTADECENOYL-COA" metaid="a08c1185-cbb1-4fa7-ad1a-9ef8cf0d107e" boundaryCondition="false" compartment="Cytosol"/>
      <species id="M_OCTADECANOATE_c" fbc:charge="0" constant="false" hasOnlySubstanceUnits="false" name="OCTADECANOATE" metaid="_1a075123-19f7-4b0b-b35d-ca1d7cd59259" boundaryCondition="false" compartment="Cytosol"/>
      <species id="M_H2X_c" fbc:charge="0" constant="false" hasOnlySubstanceUnits="false" name="H2X" metaid="_92de2e94-3bf7-4109-ba0b-54ea7049e6dc" boundaryCondition="false" compartment="Cytosol"/>
      <species id="M_COPROPORPHYRINOGEN__III_c" fbc:charge="0" constant="false" hasOnlySubstanceUnits="false" name="COPROPORPHYRINOGEN-III" metaid="da82187a-0bc4-4b73-b4cb-eb25040fd2e1" boundaryCondition="false" compartment="Cytosol"/>
      <species id="M_GLYCOLATE_c" fbc:charge="0" constant="false" hasOnlySubstanceUnits="false" name="GLYCOLATE" metaid="_954564d9-3c86-442b-b36f-6eea31a81142" boundaryCondition="false" compartment="Cytosol"/>
      <species id="M_H2S_c" fbc:charge="0" constant="false" hasOnlySubstanceUnits="false" name="H2S" metaid="c7b54ee5-11fa-41fe-9445-c7cce7b571d2" boundaryCondition="false" compartment="Cytosol"/>
      <species id="M_OMP_c" fbc:charge="0" constant="false" hasOnlySubstanceUnits="false" name="OMP" metaid="_9dcf6973-7d2e-450b-a4ba-5c8cdd33eeaf" boundaryCondition="false" compartment="Cytosol"/>
      <species id="M_ppGpp_c" fbc:charge="0" constant="false" hasOnlySubstanceUnits="false" name="ppGpp" metaid="_9c9d059f-4bf5-49eb-a7fb-25aefa10d0da" boundaryCondition="false" compartment="Cytosol"/>
      <species id="M_HISOLP_c" fbc:charge="0" constant="false" hasOnlySubstanceUnits="false" name="HISOLP" metaid="_450fe66f-e2e8-44b9-9387-6fa29ddc666a" boundaryCondition="false" compartment="Cytosol"/>
      <species id="M_UNDECANOYL__COA_c" fbc:charge="0" constant="false" hasOnlySubstanceUnits="false" name="UNDECANOYL-COA" metaid="_8a5a4d6d-eb10-4f03-9a50-4a2bca334ea8" boundaryCondition="false" compartment="Cytosol"/>
      <species id="M_HYDROGENOBYRINATE_c" fbc:charge="0" constant="false" hasOnlySubstanceUnits="false" name="HYDROGENOBYRINATE" metaid="_41ff5986-c6ac-442b-98b0-7c57790b020a" boundaryCondition="false" compartment="Cytosol"/>
      <species id="M_DC_c" fbc:charge="0" constant="false" hasOnlySubstanceUnits="false" name="DC" metaid="_41378b13-5adc-46d8-9838-712f43ab1dcd" boundaryCondition="false" compartment="Cytosol"/>
      <species id="M_MYCOCEROSOYL__MAS_c" fbc:charge="0" constant="false" hasOnlySubstanceUnits="false" name="MYCOCEROSOYL-MAS" metaid="_13e60da1-6e91-45f6-9936-cd79d3c8f6a5" boundaryCondition="false" compartment="Cytosol"/>
      <species id="M_DA_c" fbc:charge="0" constant="false" hasOnlySubstanceUnits="false" name="DA" metaid="_204a79de-12d5-4402-991f-dd0126a62fbf" boundaryCondition="false" compartment="Cytosol"/>
      <species id="M_CADA_c" fbc:charge="0" constant="false" hasOnlySubstanceUnits="false" name="CADA" metaid="ec3d5b9c-8b9d-44bc-93ae-7b5505a48205" boundaryCondition="false" compartment="Cytosol"/>
      <species id="M_MKH2_c" fbc:charge="0" constant="false" hasOnlySubstanceUnits="false" name="MKH2" metaid="e2a93d2c-8de5-4144-bd62-6033be8d79b4" boundaryCondition="false" compartment="Cytosol"/>
      <species id="M_2__PHOSPHO__L__LACTATE_c" fbc:charge="0" constant="false" hasOnlySubstanceUnits="false" name="2-PHOSPHO-L-LACTATE" metaid="_05c4abc8-500a-41a2-a0cb-beccbf359e99" boundaryCondition="false" compartment="Cytosol"/>
      <species id="M_TETRACOSANOATE_c" fbc:charge="0" constant="false" hasOnlySubstanceUnits="false" name="TETRACOSANOATE" metaid="_8f6a997a-2413-483a-9b3c-00ae9365bcf2" boundaryCondition="false" compartment="Cytosol"/>
      <species id="M_ADENOSYLCOBINAMIDE_c" fbc:charge="0" constant="false" hasOnlySubstanceUnits="false" name="ADENOSYLCOBINAMIDE" metaid="_23a0d10e-137b-442d-9b23-5e62ec14ff5d" boundaryCondition="false" compartment="Cytosol"/>
      <species id="M_DNA_c" fbc:charge="0" constant="false" hasOnlySubstanceUnits="false" name="DNA" metaid="_1a29a73d-8b94-421a-a67e-d4f49f1fcd88" boundaryCondition="false" compartment="Cytosol"/>
      <species id="M_TAGcat_c" fbc:charge="0" constant="false" hasOnlySubstanceUnits="false" name="TAGcat" metaid="f7fd3afd-2f11-4bd9-a6bc-9feb79d2cdb1" boundaryCondition="false" compartment="Cytosol"/>
      <species id="M_DU_c" fbc:charge="0" constant="false" hasOnlySubstanceUnits="false" name="DU" metaid="_046fa56b-4d88-4ffc-a8db-4781bfc31bf7" boundaryCondition="false" compartment="Cytosol"/>
      <species id="M_PHDIMRHAM1_c" fbc:charge="0" constant="false" hasOnlySubstanceUnits="false" name="PHDIMRHAM1" metaid="e0d22ccb-9a7b-4c86-9e8a-3718f6a74927" boundaryCondition="false" compartment="Cytosol"/>
      <species id="M_PRECORIN__8X_c" fbc:charge="0" constant="false" hasOnlySubstanceUnits="false" name="PRECORIN-8X" metaid="_68c58937-387e-4766-9576-e56813e77c84" boundaryCondition="false" compartment="Cytosol"/>
      <species id="M_CYS_c" fbc:charge="0" constant="false" hasOnlySubstanceUnits="false" name="CYS" metaid="_43706429-b1f4-46f4-ab45-d8932ec044ec" boundaryCondition="false" compartment="Cytosol"/>
      <species id="M_DTMP_c" fbc:charge="0" constant="false" hasOnlySubstanceUnits="false" name="DTMP" metaid="_36781425-0a6c-47e1-8d4e-5224446ac86d" boundaryCondition="false" compartment="Cytosol"/>
      <species id="M_SL1278__CYTO_c" fbc:charge="0" constant="false" hasOnlySubstanceUnits="false" name="SL1278-CYTO" metaid="df538378-b3b5-422f-9d22-d5d931b4c645" boundaryCondition="false" compartment="Cytosol"/>
      <species id="M_EICOSANOATE_c" fbc:charge="0" constant="false" hasOnlySubstanceUnits="false" name="EICOSANOATE" metaid="_374fca89-4553-430a-96be-854043533313" boundaryCondition="false" compartment="Cytosol"/>
      <species id="M_DECANOATE_c" fbc:charge="0" constant="false" hasOnlySubstanceUnits="false" name="DECANOATE" metaid="f051c307-fa81-46f2-9b68-c61c936a20dc" boundaryCondition="false" compartment="Cytosol"/>
      <species id="M_CMP_c" fbc:charge="0" constant="false" hasOnlySubstanceUnits="false" name="CMP" metaid="_76e39acf-2437-460a-a031-139db208187b" boundaryCondition="false" compartment="Cytosol"/>
      <species id="M_PTRSC_c" fbc:charge="0" constant="false" hasOnlySubstanceUnits="false" name="PTRSC" metaid="dd8f4dc8-9793-4b23-be76-eccec9cab52c" boundaryCondition="false" compartment="Cytosol"/>
      <species id="M_UROPORPHYRINOGEN__III_c" fbc:charge="0" constant="false" hasOnlySubstanceUnits="false" name="UROPORPHYRINOGEN-III" metaid="e55ba837-41bd-49bb-af96-2e7dabea5203" boundaryCondition="false" compartment="Cytosol"/>
      <species id="M_DHN_c" fbc:charge="0" constant="false" hasOnlySubstanceUnits="false" name="DHN" metaid="_6336650b-6c43-453d-8aae-9c77ac761109" boundaryCondition="false" compartment="Cytosol"/>
      <species id="M_C78__3__OXY__MYCOLATE__ENZ_c" fbc:charge="0" constant="false" hasOnlySubstanceUnits="false" name="C78-3-OXY-MYCOLATE-ENZ" metaid="eed71d69-3ff1-4741-9aa6-de489d1d142c" boundaryCondition="false" compartment="Cytosol"/>
      <species id="M_4PPNCYS_c" fbc:charge="0" constant="false" hasOnlySubstanceUnits="false" name="4PPNCYS" metaid="_181479f8-48bb-4c9b-8a77-7477d558463e" boundaryCondition="false" compartment="Cytosol"/>
      <species id="M__LPAREN_n__1_RPAREN_POLYP_c" fbc:charge="0" constant="false" hasOnlySubstanceUnits="false" name="(n-1)POLYP" metaid="_4a901cb4-24f8-41b2-94cb-1515136fc2d2" boundaryCondition="false" compartment="Cytosol"/>
      <species id="M_DHF_c" fbc:charge="0" constant="false" hasOnlySubstanceUnits="false" name="DHF" metaid="_1b398efe-b96b-4506-94d0-170773e56739" boundaryCondition="false" compartment="Cytosol"/>
      <species id="M_GLU1SEMIALD_c" fbc:charge="0" constant="false" hasOnlySubstanceUnits="false" name="GLU1SEMIALD" metaid="_45509c56-4054-4291-82ab-4bd6e8b2875c" boundaryCondition="false" compartment="Cytosol"/>
      <species id="M_UDP_LSQBKTNAM_COLON_NGM_RSQBKTALA_c" fbc:charge="0" constant="false" hasOnlySubstanceUnits="false" name="UDP[NAM:NGM]ALA" metaid="_2454ccef-afe5-4a43-bff0-61e855521b57" boundaryCondition="false" compartment="Cytosol"/>
      <species id="M_AC1PIM1_c" fbc:charge="0" constant="false" hasOnlySubstanceUnits="false" name="AC1PIM1" metaid="_95c7e687-f1cd-4042-9fe2-e8b45444ff50" boundaryCondition="false" compartment="Cytosol"/>
      <species id="M_AC1PIM2_c" fbc:charge="0" constant="false" hasOnlySubstanceUnits="false" name="AC1PIM2" metaid="_2393f2b9-bf9f-4a11-8412-2064b2e9a1f0" boundaryCondition="false" compartment="Cytosol"/>
      <species id="M_AC1PIM3_c" fbc:charge="0" constant="false" hasOnlySubstanceUnits="false" name="AC1PIM3" metaid="e249d478-6147-4413-acf4-fa1297a8043e" boundaryCondition="false" compartment="Cytosol"/>
      <species id="M_MLT_c" fbc:charge="0" constant="false" hasOnlySubstanceUnits="false" name="MLT" metaid="_8ead7bca-9b39-4235-b35d-ef05b00cc812" boundaryCondition="false" compartment="Cytosol"/>
      <species id="M_SLF_c" fbc:charge="0" constant="false" hasOnlySubstanceUnits="false" name="SLF" metaid="_5f2f0a5e-dce0-4546-ad20-2d2c5642ce5e" boundaryCondition="false" compartment="Cytosol"/>
      <species id="M_DHP_c" fbc:charge="0" constant="false" hasOnlySubstanceUnits="false" name="DHP" metaid="_0d087914-be67-4bb9-a7a6-f5b255f0cc6f" boundaryCondition="false" compartment="Cytosol"/>
      <species id="M_MOLYBDENUM_c" fbc:charge="0" constant="false" hasOnlySubstanceUnits="false" name="MOLYBDENUM" metaid="f17fe45d-1546-4fa9-bab6-ada68e639ad8" boundaryCondition="false" compartment="Cytosol"/>
      <species id="M_CITR_c" fbc:charge="0" constant="false" hasOnlySubstanceUnits="false" name="CITR" metaid="aa64d10b-f900-46bb-b720-135246d3201c" boundaryCondition="false" compartment="Cytosol"/>
      <species id="M_HEXADECANOYL__MAS_c" fbc:charge="0" constant="false" hasOnlySubstanceUnits="false" name="HEXADECANOYL-MAS" metaid="_3507f2ef-faf8-43dc-95a1-dc2618050ffb" boundaryCondition="false" compartment="Cytosol"/>
      <species id="M_QA_c" fbc:charge="0" constant="false" hasOnlySubstanceUnits="false" name="QA" metaid="cd11c444-26e1-4993-a00b-61bea532964d" boundaryCondition="false" compartment="Cytosol"/>
      <species id="M_NAGLUS_c" fbc:charge="0" constant="false" hasOnlySubstanceUnits="false" name="NAGLUS" metaid="faac25bc-fb4d-4de6-912c-2cd8b2ad2f1d" boundaryCondition="false" compartment="Cytosol"/>
      <species id="M_DUDP_c" fbc:charge="0" constant="false" hasOnlySubstanceUnits="false" name="DUDP" metaid="bf7ec22a-fe3e-4c66-9a08-beef75847415" boundaryCondition="false" compartment="Cytosol"/>
      <species id="M_NAGLUP_c" fbc:charge="0" constant="false" hasOnlySubstanceUnits="false" name="NAGLUP" metaid="_4255e353-bbab-497c-a0cb-5863751e9f06" boundaryCondition="false" compartment="Cytosol"/>
      <species id="M_PAP_c" fbc:charge="0" constant="false" hasOnlySubstanceUnits="false" name="PAP" metaid="b396f174-e80b-4054-924a-c1a8a499f65a" boundaryCondition="false" compartment="Cytosol"/>
      <species id="M_ARABINOGALACTANDPP_c" fbc:charge="0" constant="false" hasOnlySubstanceUnits="false" name="ARABINOGALACTANDPP" metaid="_95eab933-8358-4efd-9928-a77288a9b352" boundaryCondition="false" compartment="Cytosol"/>
      <species id="M_RMMALONYLACP_c" fbc:charge="0" constant="false" hasOnlySubstanceUnits="false" name="RMMALONYLACP" metaid="_63b22cd2-8dc7-4776-812b-477a28887852" boundaryCondition="false" compartment="Cytosol"/>
      <species id="M_bDGLC_c" fbc:charge="0" constant="false" hasOnlySubstanceUnits="false" name="bDGLC" metaid="_02274fe1-7bb4-4c06-85cc-4eb355debbba" boundaryCondition="false" compartment="Cytosol"/>
      <species id="M_UDPGAL_c" fbc:charge="0" constant="false" hasOnlySubstanceUnits="false" name="UDPGAL" metaid="_776d0be4-85df-44a6-a705-ca5683d0af1c" boundaryCondition="false" compartment="Cytosol"/>
      <species id="M_HCYS_c" fbc:charge="0" constant="false" hasOnlySubstanceUnits="false" name="HCYS" metaid="_842b3178-ff1d-48a4-bed7-c8b71cf3bdb2" boundaryCondition="false" compartment="Cytosol"/>
      <species id="M_ADENOSYL__COBRATE_c" fbc:charge="0" constant="false" hasOnlySubstanceUnits="false" name="ADENOSYL-COBRATE" metaid="_34cef2c1-4093-49ea-90bc-352e7e0771d1" boundaryCondition="false" compartment="Cytosol"/>
      <species id="M_9__OCTADECENOYL__ACP_c" fbc:charge="0" constant="false" hasOnlySubstanceUnits="false" name="9-OCTADECENOYL-ACP" metaid="_0467347d-cffc-4d4e-badd-d9371742facd" boundaryCondition="false" compartment="Cytosol"/>
      <species id="M_UDPNAGPEE_c" fbc:charge="0" constant="false" hasOnlySubstanceUnits="false" name="UDPNAGPEE" metaid="_5d1d2b24-00a4-40bc-9a95-939b0c77601b" boundaryCondition="false" compartment="Cytosol"/>
      <species id="M_2PG_c" fbc:charge="0" constant="false" hasOnlySubstanceUnits="false" name="2PG" metaid="eadbdb9f-c539-43f7-b4cd-e07bf272f7d9" boundaryCondition="false" compartment="Cytosol"/>
      <species id="M_ADENOSYLCOBINAMIDE__GDP_c" fbc:charge="0" constant="false" hasOnlySubstanceUnits="false" name="ADENOSYLCOBINAMIDE-GDP" metaid="df8f5341-f439-40f1-b90a-b2024d09a107" boundaryCondition="false" compartment="Cytosol"/>
      <species id="M_DOCOSANOYL__ACP_c" fbc:charge="0" constant="false" hasOnlySubstanceUnits="false" name="DOCOSANOYL-ACP" metaid="_7a067cc1-2577-47ce-ac6e-2f9d16c03dff" boundaryCondition="false" compartment="Cytosol"/>
      <species id="M_MYCOSIDE_B_c" fbc:charge="0" constant="false" hasOnlySubstanceUnits="false" name="MYCOSIDE_B" metaid="_80bea24f-d8b9-4d15-93e8-b74dcea13fed" boundaryCondition="false" compartment="Cytosol"/>
      <species id="M_ACLAC_c" fbc:charge="0" constant="false" hasOnlySubstanceUnits="false" name="ACLAC" metaid="_76b28732-8074-462e-80f7-116e0a379707" boundaryCondition="false" compartment="Cytosol"/>
      <species id="M_LLAC_c" fbc:charge="0" constant="false" hasOnlySubstanceUnits="false" name="LLAC" metaid="_70b9532d-321a-42d5-a724-7fb6356fdb56" boundaryCondition="false" compartment="Cytosol"/>
      <species id="M_HEXACOSANOYL__ACP_c" fbc:charge="0" constant="false" hasOnlySubstanceUnits="false" name="HEXACOSANOYL-ACP" metaid="_3639baa0-4be8-4d87-acde-747751d1ba6b" boundaryCondition="false" compartment="Cytosol"/>
      <species id="M_DCMP_c" fbc:charge="0" constant="false" hasOnlySubstanceUnits="false" name="DCMP" metaid="b9708541-d7ea-43c1-bda0-2a3fb4ba7761" boundaryCondition="false" compartment="Cytosol"/>
      <species id="M_PROTEIN_c" fbc:charge="0" constant="false" hasOnlySubstanceUnits="false" name="PROTEIN" metaid="_1c1dcd5d-6495-469a-bbdd-ddc6f394aa51" boundaryCondition="false" compartment="Cytosol"/>
      <species id="M_RIB_c" fbc:charge="0" constant="false" hasOnlySubstanceUnits="false" name="RIB" metaid="_8e0658fc-a709-4502-b677-6336876ed294" boundaryCondition="false" compartment="Cytosol"/>
      <species id="M_DQT_c" fbc:charge="0" constant="false" hasOnlySubstanceUnits="false" name="DQT" metaid="_50336084-eb18-44f9-8bf6-2d61c469d06d" boundaryCondition="false" compartment="Cytosol"/>
      <species id="M_H_c" fbc:charge="0" constant="false" hasOnlySubstanceUnits="false" name="H" metaid="f45aa99c-39d8-4883-b03d-21f4cde89907" boundaryCondition="false" compartment="Cytosol"/>
      <species id="M_FADH2_c" fbc:charge="0" constant="false" hasOnlySubstanceUnits="false" name="FADH2" metaid="dde6d251-ad9e-4134-a620-1efdfce27c70" boundaryCondition="false" compartment="Cytosol"/>
      <species id="M_UDPNGM_c" fbc:charge="0" constant="false" hasOnlySubstanceUnits="false" name="UDPNGM" metaid="_4c976f16-16ee-4ca8-a06c-e9ef48793d99" boundaryCondition="false" compartment="Cytosol"/>
      <species id="M_THR_c" fbc:charge="0" constant="false" hasOnlySubstanceUnits="false" name="THR" metaid="_348e223e-2fa2-4cbd-b9da-f3b9548b128a" boundaryCondition="false" compartment="Cytosol"/>
      <species id="M_PROPIONYLACP_c" fbc:charge="0" constant="false" hasOnlySubstanceUnits="false" name="PROPIONYLACP" metaid="_2f4422d3-66d0-4d49-b9cc-4a54ee277b2d" boundaryCondition="false" compartment="Cytosol"/>
      <species id="M_DR1P_c" fbc:charge="0" constant="false" hasOnlySubstanceUnits="false" name="DR1P" metaid="_91ad4b20-4e5f-4874-abac-789bb1dc2cc4" boundaryCondition="false" compartment="Cytosol"/>
      <species id="M_THI_c" fbc:charge="0" constant="false" hasOnlySubstanceUnits="false" name="THI" metaid="e25abde8-37cb-4bde-87b2-110c8b77e056" boundaryCondition="false" compartment="Cytosol"/>
      <species id="M_THF_c" fbc:charge="0" constant="false" hasOnlySubstanceUnits="false" name="THF" metaid="_7f574b0d-948e-461e-8147-97e7c88af753" boundaryCondition="false" compartment="Cytosol"/>
      <species id="M_MAN1P_c" fbc:charge="0" constant="false" hasOnlySubstanceUnits="false" name="MAN1P" metaid="_69f86329-88f8-44d9-8d3a-6444b5896687" boundaryCondition="false" compartment="Cytosol"/>
      <species id="M_GPP_c" fbc:charge="0" constant="false" hasOnlySubstanceUnits="false" name="GPP" metaid="_65826834-bef6-4ad5-9f6c-8b2ff5b92149" boundaryCondition="false" compartment="Cytosol"/>
      <species id="M_D6RP5P_c" fbc:charge="0" constant="false" hasOnlySubstanceUnits="false" name="D6RP5P" metaid="_0ae7f45e-19ef-4609-b72b-cff0141d9d52" boundaryCondition="false" compartment="Cytosol"/>
      <species id="M_1__AMINO__PROPAN__2__OL_c" fbc:charge="0" constant="false" hasOnlySubstanceUnits="false" name="1-AMINO-PROPAN-2-OL" metaid="e641d55b-d891-47b1-87f7-f5b24b2758f9" boundaryCondition="false" compartment="Cytosol"/>
      <species id="M_BIOTIN__BCCP_c" fbc:charge="0" constant="false" hasOnlySubstanceUnits="false" name="BIOTIN-BCCP" metaid="_56c66c43-de10-447d-b575-c90f3f3ecb7b" boundaryCondition="false" compartment="Cytosol"/>
      <species id="M_THIP_c" fbc:charge="0" constant="false" hasOnlySubstanceUnits="false" name="THIP" metaid="_64e9df52-ae2e-4a15-8275-d1f372c209ff" boundaryCondition="false" compartment="Cytosol"/>
      <species id="M_PHE_c" fbc:charge="0" constant="false" hasOnlySubstanceUnits="false" name="PHE" metaid="_50f8c551-f591-4805-baca-bb6e31479386" boundaryCondition="false" compartment="Cytosol"/>
      <species id="M_HEXADECANOYL__COA_c" fbc:charge="0" constant="false" hasOnlySubstanceUnits="false" name="HEXADECANOYL-COA" metaid="d4ef0fd2-0ba1-4b1e-bfe4-82654bf61089" boundaryCondition="false" compartment="Cytosol"/>
      <species id="M_PRECORIN__6X_c" fbc:charge="0" constant="false" hasOnlySubstanceUnits="false" name="PRECORIN-6X" metaid="_2f903bfa-f05e-4d74-b261-b54bc7e14737" boundaryCondition="false" compartment="Cytosol"/>
      <species id="M_PRECORIN__6Y_c" fbc:charge="0" constant="false" hasOnlySubstanceUnits="false" name="PRECORIN-6Y" metaid="_36c43d2d-f9d4-4503-add8-acab0a74e4bb" boundaryCondition="false" compartment="Cytosol"/>
      <species id="M_OCTANOYL__ACP_c" fbc:charge="0" constant="false" hasOnlySubstanceUnits="false" name="OCTANOYL-ACP" metaid="d1d3eb24-2e02-41c3-959c-c48ee7abec34" boundaryCondition="false" compartment="Cytosol"/>
      <species id="M_PHP_c" fbc:charge="0" constant="false" hasOnlySubstanceUnits="false" name="PHP" metaid="_5935f7ab-d61d-437e-a31f-44c29c2cd564" boundaryCondition="false" compartment="Cytosol"/>
      <species id="M_CIS__DELTA__19__ENOYL__C38__ACYL__ACP_c" fbc:charge="0" constant="false" hasOnlySubstanceUnits="false" name="CIS-DELTA-19-ENOYL-C38-ACYL-ACP" metaid="_27f6ce14-0cf4-4af3-9d7a-cbf5c8917909" boundaryCondition="false" compartment="Cytosol"/>
      <species id="M_HOMOGEN_c" fbc:charge="0" constant="false" hasOnlySubstanceUnits="false" name="HOMOGEN" metaid="_9d88a740-12ec-482a-82d3-c90354eeca99" boundaryCondition="false" compartment="Cytosol"/>
      <species id="M_2METHYLCITRATE_c" fbc:charge="0" constant="false" hasOnlySubstanceUnits="false" name="2METHYLCITRATE" metaid="_14794970-3409-4f52-a13d-c7caa862d2f3" boundaryCondition="false" compartment="Cytosol"/>
      <species id="M_DMK_c" fbc:charge="0" constant="false" hasOnlySubstanceUnits="false" name="DMK" metaid="d07155aa-9913-47ce-a099-a8849b3e09f8" boundaryCondition="false" compartment="Cytosol"/>
      <species id="M_GDPFUC_c" fbc:charge="0" constant="false" hasOnlySubstanceUnits="false" name="GDPFUC" metaid="_2da82636-db28-4ed5-aef0-f57f05e6c367" boundaryCondition="false" compartment="Cytosol"/>
      <species id="M_FDP_c" fbc:charge="0" constant="false" hasOnlySubstanceUnits="false" name="FDP" metaid="c0e1cf01-7bba-4734-a6b1-ee9b81c05e8a" boundaryCondition="false" compartment="Cytosol"/>
      <species id="M_SUCC_c" fbc:charge="0" constant="false" hasOnlySubstanceUnits="false" name="SUCC" metaid="e5cd41d7-a8be-492e-af42-06c4da316960" boundaryCondition="false" compartment="Cytosol"/>
      <species id="M_OROA_c" fbc:charge="0" constant="false" hasOnlySubstanceUnits="false" name="OROA" metaid="b124f47b-80f9-40db-96f1-441ac3436fd8" boundaryCondition="false" compartment="Cytosol"/>
      <species id="M_SDAPIM_c" fbc:charge="0" constant="false" hasOnlySubstanceUnits="false" name="SDAPIM" metaid="_6e7e9d3e-ed68-4014-ac27-4321b10afe4c" boundaryCondition="false" compartment="Cytosol"/>
      <species id="M_UDP_LSQBKTNAM_COLON_NGM_RSQBKTAGMDAPIM_c" fbc:charge="0" constant="false" hasOnlySubstanceUnits="false" name="UDP[NAM:NGM]AGMDAPIM" metaid="bf918def-d100-4983-b011-7d841298ec05" boundaryCondition="false" compartment="Cytosol"/>
      <species id="M_HEXADECANOATE_c" fbc:charge="0" constant="false" hasOnlySubstanceUnits="false" name="HEXADECANOATE" metaid="f9e6c5d4-8a88-4be8-b505-af6f66e2c03d" boundaryCondition="false" compartment="Cytosol"/>
      <species id="M_IPPMAL_c" fbc:charge="0" constant="false" hasOnlySubstanceUnits="false" name="IPPMAL" metaid="f49caaab-4479-42f8-9a63-3816f2bbf191" boundaryCondition="false" compartment="Cytosol"/>
      <species id="M_GALACTANDPP_c" fbc:charge="0" constant="false" hasOnlySubstanceUnits="false" name="GALACTANDPP" metaid="_5426c628-1c8c-497e-ad98-8d9d7452f74f" boundaryCondition="false" compartment="Cytosol"/>
      <species id="M_PENTANOYL__COA_c" fbc:charge="0" constant="false" hasOnlySubstanceUnits="false" name="PENTANOYL-COA" metaid="fbbee4a4-1c34-497f-b3de-b7a122bfaa6b" boundaryCondition="false" compartment="Cytosol"/>
      <species id="M_UDPGALF_c" fbc:charge="0" constant="false" hasOnlySubstanceUnits="false" name="UDPGALF" metaid="bb06e818-f890-4b21-87b8-e0b61817c647" boundaryCondition="false" compartment="Cytosol"/>
      <species id="M_PS_c" fbc:charge="0" constant="false" hasOnlySubstanceUnits="false" name="PS" metaid="_53ac420a-5bb8-4499-8c37-c18810e26519" boundaryCondition="false" compartment="Cytosol"/>
      <species id="M_E4P_c" fbc:charge="0" constant="false" hasOnlySubstanceUnits="false" name="E4P" metaid="d5f6784d-f9cc-46d3-9a61-d31de0bd4f9b" boundaryCondition="false" compartment="Cytosol"/>
      <species id="M_FOR_c" fbc:charge="0" constant="false" hasOnlySubstanceUnits="false" name="FOR" metaid="d21fe390-dbfc-4a64-9710-d8b7ae0629f7" boundaryCondition="false" compartment="Cytosol"/>
      <species id="M_PRLP_c" fbc:charge="0" constant="false" hasOnlySubstanceUnits="false" name="PRLP" metaid="_17634203-6108-4186-a670-e660533c57d5" boundaryCondition="false" compartment="Cytosol"/>
      <species id="M_PROTOPORPHYRINOGEN_c" fbc:charge="0" constant="false" hasOnlySubstanceUnits="false" name="PROTOPORPHYRINOGEN" metaid="c1e7e8b1-6a93-4e51-956d-e2e9d84b68d4" boundaryCondition="false" compartment="Cytosol"/>
      <species id="M_bALA_c" fbc:charge="0" constant="false" hasOnlySubstanceUnits="false" name="bALA" metaid="_565a061b-678b-4212-ac95-88fdd0f697bd" boundaryCondition="false" compartment="Cytosol"/>
      <species id="M_ASPSA_c" fbc:charge="0" constant="false" hasOnlySubstanceUnits="false" name="ASPSA" metaid="e31bfbc8-1ebd-4469-ac60-abf25b1651d8" boundaryCondition="false" compartment="Cytosol"/>
      <species id="M_PA_c" fbc:charge="0" constant="false" hasOnlySubstanceUnits="false" name="PA" metaid="_8b692444-e7f6-459e-b2bb-dbe3be6b1ac4" boundaryCondition="false" compartment="Cytosol"/>
      <species id="M_F420_c" fbc:charge="0" constant="false" hasOnlySubstanceUnits="false" name="F420" metaid="_80ea40ab-6970-4d42-ad7c-1a868d28d186" boundaryCondition="false" compartment="Cytosol"/>
      <species id="M_PG_c" fbc:charge="0" constant="false" hasOnlySubstanceUnits="false" name="PG" metaid="_4807be15-a6c2-48c7-94a5-e021833818e9" boundaryCondition="false" compartment="Cytosol"/>
      <species id="M_PE_c" fbc:charge="0" constant="false" hasOnlySubstanceUnits="false" name="PE" metaid="_9d9f3d02-8fdd-4230-ba35-84c85dba816f" boundaryCondition="false" compartment="Cytosol"/>
      <species id="M_PI_c" fbc:charge="0" constant="false" hasOnlySubstanceUnits="false" name="PI" metaid="_2c1e85ce-06c8-40f6-95de-eb99f85f4586" boundaryCondition="false" compartment="Cytosol"/>
      <species id="M_DCTP_c" fbc:charge="0" constant="false" hasOnlySubstanceUnits="false" name="DCTP" metaid="ecf8b5f3-e3d4-41f5-b0a7-afb81254b942" boundaryCondition="false" compartment="Cytosol"/>
      <species id="M_OCTACOSANOYL__COA_c" fbc:charge="0" constant="false" hasOnlySubstanceUnits="false" name="OCTACOSANOYL-COA" metaid="_53e03c78-4453-4d9e-9d51-beb74c2bf442" boundaryCondition="false" compartment="Cytosol"/>
      <species id="M_AACCOA_c" fbc:charge="0" constant="false" hasOnlySubstanceUnits="false" name="AACCOA" metaid="_62c39c5d-95b2-4635-b377-cbe4fa431fa4" boundaryCondition="false" compartment="Cytosol"/>
      <species id="M__LPAREN_n_RPAREN_POLYP_c" fbc:charge="0" constant="false" hasOnlySubstanceUnits="false" name="(n)POLYP" metaid="_3cc3cf09-8234-4373-87d4-4e207b54f6f8" boundaryCondition="false" compartment="Cytosol"/>
      <species id="M_DGMP_c" fbc:charge="0" constant="false" hasOnlySubstanceUnits="false" name="DGMP" metaid="efc091a1-2df6-4bcc-87b2-82074e6d1cab" boundaryCondition="false" compartment="Cytosol"/>
      <species id="M_MBTCD__HBA_c" fbc:charge="0" constant="false" hasOnlySubstanceUnits="false" name="MBTCD-HBA" metaid="a799dbf9-7ba1-421c-8b99-17936783ae9c" boundaryCondition="false" compartment="Cytosol"/>
      <species id="M_LIPID2_c" fbc:charge="0" constant="false" hasOnlySubstanceUnits="false" name="LIPID2" metaid="ee6161b4-9ad3-4818-8a61-c4fc454f1515" boundaryCondition="false" compartment="Cytosol"/>
      <species id="M_LIPID1_c" fbc:charge="0" constant="false" hasOnlySubstanceUnits="false" name="LIPID1" metaid="_6ec10843-240a-4bb2-ba1b-046c3e79a809" boundaryCondition="false" compartment="Cytosol"/>
      <species id="M_DOROA_c" fbc:charge="0" constant="false" hasOnlySubstanceUnits="false" name="DOROA" metaid="_75f44d9b-2742-4ad7-bd7d-2beb50244805" boundaryCondition="false" compartment="Cytosol"/>
      <species id="M_CDPDAG__TBA_c" fbc:charge="0" constant="false" hasOnlySubstanceUnits="false" name="CDPDAG-TBA" metaid="_07ee877f-7aa4-4a77-9012-8a5c64062ae4" boundaryCondition="false" compartment="Cytosol"/>
      <species id="M_OPP_c" fbc:charge="0" constant="false" hasOnlySubstanceUnits="false" name="OPP" metaid="a754acae-d1fa-4423-ba1d-623d3ed59158" boundaryCondition="false" compartment="Cytosol"/>
      <species id="M_ASUC_c" fbc:charge="0" constant="false" hasOnlySubstanceUnits="false" name="ASUC" metaid="_585739ac-01f4-495d-837d-1ca974f15447" boundaryCondition="false" compartment="Cytosol"/>
      <species id="M_TREHALOSEMONOMYCOLATE_c" fbc:charge="0" constant="false" hasOnlySubstanceUnits="false" name="TREHALOSEMONOMYCOLATE" metaid="c8f068bc-9925-4ba9-8985-d536c72846f0" boundaryCondition="false" compartment="Cytosol"/>
      <species id="M_DODECANOATE_c" fbc:charge="0" constant="false" hasOnlySubstanceUnits="false" name="DODECANOATE" metaid="f41ea46a-8140-4e89-877f-74d1e1351c46" boundaryCondition="false" compartment="Cytosol"/>
      <species id="M_MOP_c" fbc:charge="0" constant="false" hasOnlySubstanceUnits="false" name="MOP" metaid="_704f380a-d5a9-45fb-99e5-bd8d39c1ee52" boundaryCondition="false" compartment="Cytosol"/>
      <species id="M_PENTADECANOYL__ACP_c" fbc:charge="0" constant="false" hasOnlySubstanceUnits="false" name="PENTADECANOYL-ACP" metaid="_74f2825e-13c6-4056-8e55-4c084528af2d" boundaryCondition="false" compartment="Cytosol"/>
      <species id="M_DTDP_c" fbc:charge="0" constant="false" hasOnlySubstanceUnits="false" name="DTDP" metaid="_918a0e18-645d-412c-96a2-63c25cb86523" boundaryCondition="false" compartment="Cytosol"/>
      <species id="M_D6PGC_c" fbc:charge="0" constant="false" hasOnlySubstanceUnits="false" name="D6PGC" metaid="_39a54011-67ac-482a-88ff-8d3d7bbd8512" boundaryCondition="false" compartment="Cytosol"/>
      <species id="M_TRANS__DELTA__2__HYDROXY__DODECANOYL__COA_c" fbc:charge="0" constant="false" hasOnlySubstanceUnits="false" name="TRANS-DELTA-2-HYDROXY-DODECANOYL-COA" metaid="_2cb53cdf-79f0-4bfb-9fba-8a130ccfe387" boundaryCondition="false" compartment="Cytosol"/>
      <species id="M_ALAALA_c" fbc:charge="0" constant="false" hasOnlySubstanceUnits="false" name="ALAALA" metaid="c5528c53-f6f8-4b1d-b732-c83b5c703551" boundaryCondition="false" compartment="Cytosol"/>
      <species id="M_DGDP_c" fbc:charge="0" constant="false" hasOnlySubstanceUnits="false" name="DGDP" metaid="_54706ccd-7a5a-45ac-a3d0-a94caf7e17c2" boundaryCondition="false" compartment="Cytosol"/>
      <species id="M_D6PGL_c" fbc:charge="0" constant="false" hasOnlySubstanceUnits="false" name="D6PGL" metaid="ee992b5b-1376-49b9-9500-b7818d72f680" boundaryCondition="false" compartment="Cytosol"/>
      <species id="M_GABA_c" fbc:charge="0" constant="false" hasOnlySubstanceUnits="false" name="GABA" metaid="ae0eb3f1-cba7-4a1f-a014-520b8b2446ba" boundaryCondition="false" compartment="Cytosol"/>
      <species id="M_PNTO_c" fbc:charge="0" constant="false" hasOnlySubstanceUnits="false" name="PNTO" metaid="_8decad96-cb6b-42ca-a899-26fa063abd06" boundaryCondition="false" compartment="Cytosol"/>
      <species id="M_NADH_c" fbc:charge="0" constant="false" hasOnlySubstanceUnits="false" name="NADH" metaid="bf7657ff-ea99-4ebc-b931-7ebf258391b0" boundaryCondition="false" compartment="Cytosol"/>
      <species id="M_UMP_c" fbc:charge="0" constant="false" hasOnlySubstanceUnits="false" name="UMP" metaid="_5b14c6db-7a4f-4751-b4c8-4891386e6781" boundaryCondition="false" compartment="Cytosol"/>
      <species id="M_HPPP_c" fbc:charge="0" constant="false" hasOnlySubstanceUnits="false" name="HPPP" metaid="_0dc31175-4f02-41ee-bca9-5d0bb861a185" boundaryCondition="false" compartment="Cytosol"/>
      <species id="M_DIHYDROXYMETHYLPENTANOATE_c" fbc:charge="0" constant="false" hasOnlySubstanceUnits="false" name="DIHYDROXYMETHYLPENTANOATE" metaid="_450e03c9-b4e7-40c6-9990-6d54659edf96" boundaryCondition="false" compartment="Cytosol"/>
      <species id="M_PEP_c" fbc:charge="0" constant="false" hasOnlySubstanceUnits="false" name="PEP" metaid="_9adc76f5-14cb-4dd1-b87d-b89c45f8b35c" boundaryCondition="false" compartment="Cytosol"/>
      <species id="M_COA_c" fbc:charge="0" constant="false" hasOnlySubstanceUnits="false" name="COA" metaid="eac33a2d-b55e-4fa3-a3cb-3505baf0b76c" boundaryCondition="false" compartment="Cytosol"/>
      <species id="M_3DDAH7P_c" fbc:charge="0" constant="false" hasOnlySubstanceUnits="false" name="3DDAH7P" metaid="ebcb4727-4e3b-47c8-b498-6309154aa2a5" boundaryCondition="false" compartment="Cytosol"/>
      <species id="M_MAN6P_c" fbc:charge="0" constant="false" hasOnlySubstanceUnits="false" name="MAN6P" metaid="_223a2391-f926-4ebd-96ae-0533ea594569" boundaryCondition="false" compartment="Cytosol"/>
      <species id="M_OCTACOSANOYL__ACP_c" fbc:charge="0" constant="false" hasOnlySubstanceUnits="false" name="OCTACOSANOYL-ACP" metaid="_893159da-14ca-45b0-b67d-d06eb7462751" boundaryCondition="false" compartment="Cytosol"/>
      <species id="M_HISOL_c" fbc:charge="0" constant="false" hasOnlySubstanceUnits="false" name="HISOL" metaid="_7de49656-5776-40c5-8b59-fabced5190dd" boundaryCondition="false" compartment="Cytosol"/>
      <species id="M_ETH_c" fbc:charge="0" constant="false" hasOnlySubstanceUnits="false" name="ETH" metaid="_7dc20dc0-cdaa-4e89-9cf3-5340d5f412ea" boundaryCondition="false" compartment="Cytosol"/>
      <species id="M_NADP_c" fbc:charge="0" constant="false" hasOnlySubstanceUnits="false" name="NADP" metaid="d2fb4ead-b6b4-46d8-8b70-186b0f2d9256" boundaryCondition="false" compartment="Cytosol"/>
      <species id="M_TRANS__KETO__MEROACYL__ACP_c" fbc:charge="0" constant="false" hasOnlySubstanceUnits="false" name="TRANS-KETO-MEROACYL-ACP" metaid="a27922e0-a347-40ec-b59b-918b180d5d35" boundaryCondition="false" compartment="Cytosol"/>
      <species id="M_LIPOYLPROTEIN_c" fbc:charge="0" constant="false" hasOnlySubstanceUnits="false" name="LIPOYLPROTEIN" metaid="_9db695ff-64d4-4357-aa01-b77da4f981fe" boundaryCondition="false" compartment="Cytosol"/>
      <species id="M_PHDIM_c" fbc:charge="0" constant="false" hasOnlySubstanceUnits="false" name="PHDIM" metaid="_01ec3226-f3f8-4a66-a225-a8e2c9a965ca" boundaryCondition="false" compartment="Cytosol"/>
      <species id="M_PI__TBA_c" fbc:charge="0" constant="false" hasOnlySubstanceUnits="false" name="PI-TBA" metaid="e18c25de-9e54-4b70-ba65-84f13503858e" boundaryCondition="false" compartment="Cytosol"/>
      <species id="M_MBTWALL_c" fbc:charge="0" constant="false" hasOnlySubstanceUnits="false" name="MBTWALL" metaid="bc32ceb0-9628-4bd7-b25d-aa6b9b9dc3fb" boundaryCondition="false" compartment="Cytosol"/>
      <species id="M_HSER_c" fbc:charge="0" constant="false" hasOnlySubstanceUnits="false" name="HSER" metaid="_1334836e-d9c6-4489-b6c8-67d657cabbd6" boundaryCondition="false" compartment="Cytosol"/>
      <species id="M_OXOMETHYLPENTANOATE_c" fbc:charge="0" constant="false" hasOnlySubstanceUnits="false" name="OXOMETHYLPENTANOATE" metaid="_5e022e9c-be82-4e78-8095-fc0fa4ab7b3d" boundaryCondition="false" compartment="Cytosol"/>
      <species id="M_AC2PIM3_c" fbc:charge="0" constant="false" hasOnlySubstanceUnits="false" name="AC2PIM3" metaid="_5f742ad0-c46c-4a37-90eb-5f69c2c2a76e" boundaryCondition="false" compartment="Cytosol"/>
      <species id="M_PPPP_c" fbc:charge="0" constant="false" hasOnlySubstanceUnits="false" name="PPPP" metaid="_47c8bed5-f48e-426c-858e-8cbec38a503e" boundaryCondition="false" compartment="Cytosol"/>
      <species id="M_CL_c" fbc:charge="0" constant="false" hasOnlySubstanceUnits="false" name="CL" metaid="_3afd2894-774b-4134-8b33-ffce2211fe1a" boundaryCondition="false" compartment="Cytosol"/>
      <species id="M_TRNA__GLU_c" fbc:charge="0" constant="false" hasOnlySubstanceUnits="false" name="TRNA-GLU" metaid="db369626-03a4-49a4-9708-7809bcf436c6" boundaryCondition="false" compartment="Cytosol"/>
      <species id="M_DODECANOYL__COA_c" fbc:charge="0" constant="false" hasOnlySubstanceUnits="false" name="DODECANOYL-COA" metaid="_80a085c9-f569-4011-93df-ff377166204a" boundaryCondition="false" compartment="Cytosol"/>
      <species id="M_PROPIONYLCOA_c" fbc:charge="0" constant="false" hasOnlySubstanceUnits="false" name="PROPIONYLCOA" metaid="_01019e94-3f65-428d-a46f-9fae3b2e0f9e" boundaryCondition="false" compartment="Cytosol"/>
      <species id="M_FTHF_c" fbc:charge="0" constant="false" hasOnlySubstanceUnits="false" name="FTHF" metaid="_887f15ce-520b-42f8-957e-e7ae12febbac" boundaryCondition="false" compartment="Cytosol"/>
      <species id="M_MOLYBDOPTERIN__GDP_c" fbc:charge="0" constant="false" hasOnlySubstanceUnits="false" name="MOLYBDOPTERIN-GDP" metaid="b1169e21-c98a-455e-b662-85ef09650761" boundaryCondition="false" compartment="Cytosol"/>
      <species id="M_NADPH_c" fbc:charge="0" constant="false" hasOnlySubstanceUnits="false" name="NADPH" metaid="_03e3cff5-a671-4ebc-9a32-2194bb7b9d0c" boundaryCondition="false" compartment="Cytosol"/>
      <species id="M_GDPDHDOMAN_c" fbc:charge="0" constant="false" hasOnlySubstanceUnits="false" name="GDPDHDOMAN" metaid="_172774c8-dcd3-4875-9c84-cf4c549e3a0b" boundaryCondition="false" compartment="Cytosol"/>
      <species id="M_DOCOSANOATE_c" fbc:charge="0" constant="false" hasOnlySubstanceUnits="false" name="DOCOSANOATE" metaid="_4537d6ec-81f2-4222-994a-af2cab1ccfe7" boundaryCondition="false" compartment="Cytosol"/>
      <species id="M_2PCDPMDE_c" fbc:charge="0" constant="false" hasOnlySubstanceUnits="false" name="2PCDPMDE" metaid="_9d6694c5-400a-42dc-ac0d-8977010d00ae" boundaryCondition="false" compartment="Cytosol"/>
      <species id="M_ACACP_c" fbc:charge="0" constant="false" hasOnlySubstanceUnits="false" name="ACACP" metaid="c1e0cf12-4a11-439c-8191-5328030fe814" boundaryCondition="false" compartment="Cytosol"/>
      <species id="M_9__HEXADECENOYL__COA_c" fbc:charge="0" constant="false" hasOnlySubstanceUnits="false" name="9-HEXADECENOYL-COA" metaid="e8676d8c-637d-411f-bcaa-027e69dc1796" boundaryCondition="false" compartment="Cytosol"/>
      <species id="M_DR5P_c" fbc:charge="0" constant="false" hasOnlySubstanceUnits="false" name="DR5P" metaid="_19d959c3-9e0a-4192-9249-35ae47bd8000" boundaryCondition="false" compartment="Cytosol"/>
      <species id="M_XMP_c" fbc:charge="0" constant="false" hasOnlySubstanceUnits="false" name="XMP" metaid="c1b3507b-7eef-457e-b7e1-bc9072e234e1" boundaryCondition="false" compartment="Cytosol"/>
      <species id="M_CIS__DELTA__5__TETRADECANOYL__COA_c" fbc:charge="0" constant="false" hasOnlySubstanceUnits="false" name="CIS-DELTA-5-TETRADECANOYL-COA" metaid="_6e28de98-5f31-404d-9fe3-2541b3809650" boundaryCondition="false" compartment="Cytosol"/>
      <species id="M_PPTT_c" fbc:charge="0" constant="false" hasOnlySubstanceUnits="false" name="PPTT" metaid="ae8b0860-e444-4973-8cff-702f7e55620b" boundaryCondition="false" compartment="Cytosol"/>
      <species id="M_CO2_c" fbc:charge="0" constant="false" hasOnlySubstanceUnits="false" name="CO2" metaid="_30bdc5af-e316-4d16-83b1-7540817e49ce" boundaryCondition="false" compartment="Cytosol"/>
      <species id="M_NAMD_c" fbc:charge="0" constant="false" hasOnlySubstanceUnits="false" name="NAMD" metaid="_51f62281-6865-40c0-b3c8-01b03dc202fe" boundaryCondition="false" compartment="Cytosol"/>
      <species id="M_ADENOSYLCOBINIMIDE__P_c" fbc:charge="0" constant="false" hasOnlySubstanceUnits="false" name="ADENOSYLCOBINIMIDE-P" metaid="_55827d95-ea62-442f-adb0-efa0f773b77b" boundaryCondition="false" compartment="Cytosol"/>
      <species id="M_NAMN_c" fbc:charge="0" constant="false" hasOnlySubstanceUnits="false" name="NAMN" metaid="_899603f1-8e42-419d-b7c7-f1f49dc574f4" boundaryCondition="false" compartment="Cytosol"/>
      <species id="M_BETA__KETO__C22__ACYL__ACP_c" fbc:charge="0" constant="false" hasOnlySubstanceUnits="false" name="BETA-KETO-C22-ACYL-ACP" metaid="d036b8db-e69a-4483-a739-45a98da7f6d8" boundaryCondition="false" compartment="Cytosol"/>
      <species id="M_OAHSER_c" fbc:charge="0" constant="false" hasOnlySubstanceUnits="false" name="OAHSER" metaid="_6be01480-87b8-4832-8f65-8ca60e2a467d" boundaryCondition="false" compartment="Cytosol"/>
      <species id="M_MOAD__COOH_c" fbc:charge="0" constant="false" hasOnlySubstanceUnits="false" name="MOAD-COOH" metaid="d6bf9f67-ea37-4d5b-94f9-1a9234389436" boundaryCondition="false" compartment="Cytosol"/>
      <species id="M_RNA_c" fbc:charge="0" constant="false" hasOnlySubstanceUnits="false" name="RNA" metaid="_188dace0-d929-4034-a753-d76b9034a4e6" boundaryCondition="false" compartment="Cytosol"/>
      <species id="M_F6P_c" fbc:charge="0" constant="false" hasOnlySubstanceUnits="false" name="F6P" metaid="_75514667-827f-4080-be8c-6fe4c25699e2" boundaryCondition="false" compartment="Cytosol"/>
      <species id="M_D__3__HYDROXY__C22__ACYL__ACP_c" fbc:charge="0" constant="false" hasOnlySubstanceUnits="false" name="D-3-HYDROXY-C22-ACYL-ACP" metaid="_928d5ea9-44db-4571-a5c7-4456b2c434a4" boundaryCondition="false" compartment="Cytosol"/>
      <species id="M_DIN_c" fbc:charge="0" constant="false" hasOnlySubstanceUnits="false" name="DIN" metaid="_52c1f034-5412-4f13-a21b-fdd29425a8b0" boundaryCondition="false" compartment="Cytosol"/>
      <species id="M_3MBUTLIPO_c" fbc:charge="0" constant="false" hasOnlySubstanceUnits="false" name="3MBUTLIPO" metaid="_437f78e8-2530-4fac-a53b-1ac16f2e3954" boundaryCondition="false" compartment="Cytosol"/>
      <species id="M_AIR_c" fbc:charge="0" constant="false" hasOnlySubstanceUnits="false" name="AIR" metaid="_81f780b2-d28f-437f-9a33-e437caa5f812" boundaryCondition="false" compartment="Cytosol"/>
      <species id="M_RTHIO_c" fbc:charge="0" constant="false" hasOnlySubstanceUnits="false" name="RTHIO" metaid="_6ca8d35f-41c1-43e9-b69d-f63a7871931b" boundaryCondition="false" compartment="Cytosol"/>
      <species id="M_PHOSPHO__PENTA__METHYL__TRICONTANOYL__COA_c" fbc:charge="0" constant="false" hasOnlySubstanceUnits="false" name="PHOSPHO-PENTA-METHYL-TRICONTANOYL-COA" metaid="c2921078-22f3-4887-88f2-8fa6f01af96f" boundaryCondition="false" compartment="Cytosol"/>
      <species id="M_DCDP_c" fbc:charge="0" constant="false" hasOnlySubstanceUnits="false" name="DCDP" metaid="ea36d2f7-7395-4229-99e3-f5e8b221f2f6" boundaryCondition="false" compartment="Cytosol"/>
      <species id="M_DT_c" fbc:charge="0" constant="false" hasOnlySubstanceUnits="false" name="DT" metaid="_3b572ba1-a32a-483e-9e2e-25bef7340a72" boundaryCondition="false" compartment="Cytosol"/>
      <species id="M_3PG_c" fbc:charge="0" constant="false" hasOnlySubstanceUnits="false" name="3PG" metaid="_86993451-7a1a-498d-93be-7cfa0af0bc30" boundaryCondition="false" compartment="Cytosol"/>
      <species id="M_G3P_c" fbc:charge="0" constant="false" hasOnlySubstanceUnits="false" name="G3P" metaid="_0f63afbc-8d36-4bb2-a15f-e909f52af462" boundaryCondition="false" compartment="Cytosol"/>
      <species id="M_MOAD__COSH_c" fbc:charge="0" constant="false" hasOnlySubstanceUnits="false" name="MOAD-COSH" metaid="_9051989b-0f43-43b0-b536-23fb4ed77e46" boundaryCondition="false" compartment="Cytosol"/>
      <species id="M_PPI_c" fbc:charge="0" constant="false" hasOnlySubstanceUnits="false" name="PPI" metaid="_6c9a14c8-e396-41ca-9568-d4c55d2db0b7" boundaryCondition="false" compartment="Cytosol"/>
      <species id="M_GAR_c" fbc:charge="0" constant="false" hasOnlySubstanceUnits="false" name="GAR" metaid="fc2f9ef3-b81e-4287-a074-2a181784d03c" boundaryCondition="false" compartment="Cytosol"/>
      <species id="M_PPM_c" fbc:charge="0" constant="false" hasOnlySubstanceUnits="false" name="PPM" metaid="fac4bfc7-1460-419d-854d-0d56ae00c188" boundaryCondition="false" compartment="Cytosol"/>
      <species id="M_FUACAC_c" fbc:charge="0" constant="false" hasOnlySubstanceUnits="false" name="FUACAC" metaid="e07c1563-221b-4b9f-b349-e4a4fc0463a2" boundaryCondition="false" compartment="Cytosol"/>
      <species id="M_HEXACOSANOATE_c" fbc:charge="0" constant="false" hasOnlySubstanceUnits="false" name="HEXACOSANOATE" metaid="cc51eeb9-e6ad-4f76-b392-007c5978ae5f" boundaryCondition="false" compartment="Cytosol"/>
      <species id="M_PHDIMRHAM2_c" fbc:charge="0" constant="false" hasOnlySubstanceUnits="false" name="PHDIMRHAM2" metaid="b75d63b8-0cdb-4fb8-8160-153cab50d68d" boundaryCondition="false" compartment="Cytosol"/>
      <species id="M_GDPDHDOGAL_c" fbc:charge="0" constant="false" hasOnlySubstanceUnits="false" name="GDPDHDOGAL" metaid="_89e251a8-8c03-489d-8615-3fcbcd0d33df" boundaryCondition="false" compartment="Cytosol"/>
      <species id="M_MBT_c" fbc:charge="0" constant="false" hasOnlySubstanceUnits="false" name="MBT" metaid="eb3b8d58-2ed5-41e0-a3e0-7e598f7e91d7" boundaryCondition="false" compartment="Cytosol"/>
      <species id="M_9__HEXADECENOYL__ACP_c" fbc:charge="0" constant="false" hasOnlySubstanceUnits="false" name="9-HEXADECENOYL-ACP" metaid="_90ef4515-b78b-42db-913a-60037707f885" boundaryCondition="false" compartment="Cytosol"/>
      <species id="M_FAD_c" fbc:charge="0" constant="false" hasOnlySubstanceUnits="false" name="FAD" metaid="_84cc7d33-5b9f-4564-9d8d-9757c5968fd8" boundaryCondition="false" compartment="Cytosol"/>
      <species id="M_cGMP_c" fbc:charge="0" constant="false" hasOnlySubstanceUnits="false" name="cGMP" metaid="_95dd5798-e3e6-4be9-8088-082110af2a9c" boundaryCondition="false" compartment="Cytosol"/>
      <species id="M_PANT_c" fbc:charge="0" constant="false" hasOnlySubstanceUnits="false" name="PANT" metaid="_6a3bf91c-407c-46b1-838f-3463a6b4d949" boundaryCondition="false" compartment="Cytosol"/>
      <species id="M_IP_c" fbc:charge="0" constant="false" hasOnlySubstanceUnits="false" name="IP" metaid="de28f5fb-21ed-4dc1-9e72-5d865f3c2fe1" boundaryCondition="false" compartment="Cytosol"/>
      <species id="M_UTP_c" fbc:charge="0" constant="false" hasOnlySubstanceUnits="false" name="UTP" metaid="b87620cd-8fa0-47f1-909a-e48bc87efa6d" boundaryCondition="false" compartment="Cytosol"/>
      <species id="M_NAORN_c" fbc:charge="0" constant="false" hasOnlySubstanceUnits="false" name="NAORN" metaid="c02fa905-a598-4965-b67b-f1a0fb7b6823" boundaryCondition="false" compartment="Cytosol"/>
      <species id="M_ARABINOGALACTAN_PEPTIDOGLYCAN_c" fbc:charge="0" constant="false" hasOnlySubstanceUnits="false" name="ARABINOGALACTAN_PEPTIDOGLYCAN" metaid="c38d2018-6ef1-4ffb-83c6-bf3a61c95d0c" boundaryCondition="false" compartment="Cytosol"/>
      <species id="M_MYCOTHIOL_c" fbc:charge="0" constant="false" hasOnlySubstanceUnits="false" name="MYCOTHIOL" metaid="_3186312b-3696-41cc-a4e6-a116d2f7e00b" boundaryCondition="false" compartment="Cytosol"/>
      <species id="M_R5P_c" fbc:charge="0" constant="false" hasOnlySubstanceUnits="false" name="R5P" metaid="ff0ef2d2-eaa7-4ce5-a6da-2cdfa399e223" boundaryCondition="false" compartment="Cytosol"/>
      <species id="M_HYXN_c" fbc:charge="0" constant="false" hasOnlySubstanceUnits="false" name="HYXN" metaid="d378ea19-3d33-48a7-946e-b832c1954cc8" boundaryCondition="false" compartment="Cytosol"/>
      <species id="M_HEXACOSANOYL__COA_c" fbc:charge="0" constant="false" hasOnlySubstanceUnits="false" name="HEXACOSANOYL-COA" metaid="_92cba62d-49fb-4ee3-9960-99a66d258460" boundaryCondition="false" compartment="Cytosol"/>
      <species id="M_MAPC_c" fbc:charge="0" constant="false" hasOnlySubstanceUnits="false" name="MAPC" metaid="a2ebd04f-cd62-48cc-8988-e7a2e5b0df5d" boundaryCondition="false" compartment="Cytosol"/>
      <species id="M_TRANS__METHOXY__MEROACYL__ACP_c" fbc:charge="0" constant="false" hasOnlySubstanceUnits="false" name="TRANS-METHOXY-MEROACYL-ACP" metaid="_9373c3a6-486c-4609-aef4-8e1f9183765a" boundaryCondition="false" compartment="Cytosol"/>
      <species id="M_PENTADECANOYL__COA_c" fbc:charge="0" constant="false" hasOnlySubstanceUnits="false" name="PENTADECANOYL-COA" metaid="f5fd9be1-1b08-420f-ad2f-a6f82ecce75d" boundaryCondition="false" compartment="Cytosol"/>
      <species id="M_ARG_c" fbc:charge="0" constant="false" hasOnlySubstanceUnits="false" name="ARG" metaid="_77ad716c-748f-473a-a49f-9be2f41b6cf4" boundaryCondition="false" compartment="Cytosol"/>
      <species id="M_DADP_c" fbc:charge="0" constant="false" hasOnlySubstanceUnits="false" name="DADP" metaid="abe1be18-0001-42b4-957d-e9a646ab9ea4" boundaryCondition="false" compartment="Cytosol"/>
      <species id="M_NAC_c" fbc:charge="0" constant="false" hasOnlySubstanceUnits="false" name="NAC" metaid="_11a66003-a45d-4604-bf79-9acfcb2cf252" boundaryCondition="false" compartment="Cytosol"/>
      <species id="M_5__AMINO__LEVULINATE_c" fbc:charge="0" constant="false" hasOnlySubstanceUnits="false" name="5-AMINO-LEVULINATE" metaid="ea9dbded-fb0d-4751-b00f-762beefc4e9f" boundaryCondition="false" compartment="Cytosol"/>
      <species id="M_NAD_c" fbc:charge="0" constant="false" hasOnlySubstanceUnits="false" name="NAD" metaid="b1a386c3-645f-4e71-8196-1d5d8df445e2" boundaryCondition="false" compartment="Cytosol"/>
      <species id="M_HBA_c" fbc:charge="0" constant="false" hasOnlySubstanceUnits="false" name="HBA" metaid="_485a863c-3149-4ef9-b8ac-7afb8b229ea8" boundaryCondition="false" compartment="Cytosol"/>
      <species id="M_NAM_c" fbc:charge="0" constant="false" hasOnlySubstanceUnits="false" name="NAM" metaid="be1ecb06-7deb-44a7-87b5-0779724db53f" boundaryCondition="false" compartment="Cytosol"/>
      <species id="M_ILE_c" fbc:charge="0" constant="false" hasOnlySubstanceUnits="false" name="ILE" metaid="b9f87cf9-5554-43e4-8648-21b1f1ff0a2c" boundaryCondition="false" compartment="Cytosol"/>
      <species id="M_PHDIM__CYTO_c" fbc:charge="0" constant="false" hasOnlySubstanceUnits="false" name="PHDIM-CYTO" metaid="_76b48313-5932-4f7d-8c54-39fb996c8cc6" boundaryCondition="false" compartment="Cytosol"/>
      <species id="M_O2_c" fbc:charge="0" constant="false" hasOnlySubstanceUnits="false" name="O2" metaid="a39bafcc-4caa-4ea7-9c88-95ecec29239b" boundaryCondition="false" compartment="Cytosol"/>
      <species id="M_GSN_c" fbc:charge="0" constant="false" hasOnlySubstanceUnits="false" name="GSN" metaid="f2c65abb-9fb1-44d7-ac6a-0f1e8d903b69" boundaryCondition="false" compartment="Cytosol"/>
      <species id="M_HYDROXYMETHYLBILANE_c" fbc:charge="0" constant="false" hasOnlySubstanceUnits="false" name="HYDROXYMETHYLBILANE" metaid="_26b40c65-486a-4708-b6c3-cddd346b65b6" boundaryCondition="false" compartment="Cytosol"/>
      <species id="M_LYS_c" fbc:charge="0" constant="false" hasOnlySubstanceUnits="false" name="LYS" metaid="d1ea5dc4-11f7-408f-a54c-ebeae2d987ef" boundaryCondition="false" compartment="Cytosol"/>
      <species id="M_OTHIO_c" fbc:charge="0" constant="false" hasOnlySubstanceUnits="false" name="OTHIO" metaid="_1e2e7983-f70c-455a-abcc-40f996e04727" boundaryCondition="false" compartment="Cytosol"/>
      <species id="M_HCO3_c" fbc:charge="0" constant="false" hasOnlySubstanceUnits="false" name="HCO3" metaid="_9489c465-ea07-4898-90b8-32ffbb3c43c4" boundaryCondition="false" compartment="Cytosol"/>
      <species id="M_CAASP_c" fbc:charge="0" constant="false" hasOnlySubstanceUnits="false" name="CAASP" metaid="dcd570ef-c6e2-46fd-a4c1-56028388ceda" boundaryCondition="false" compartment="Cytosol"/>
      <species id="M_C78MYCOLATE__ENZ_c" fbc:charge="0" constant="false" hasOnlySubstanceUnits="false" name="C78MYCOLATE-ENZ" metaid="e6b20710-5eb1-49e5-8665-bcf058c5321d" boundaryCondition="false" compartment="Cytosol"/>
      <species id="M_PRFP_c" fbc:charge="0" constant="false" hasOnlySubstanceUnits="false" name="PRFP" metaid="_86087908-270a-4369-a710-b82c66c7844c" boundaryCondition="false" compartment="Cytosol"/>
      <species id="M_HYDROXYGLU_c" fbc:charge="0" constant="false" hasOnlySubstanceUnits="false" name="HYDROXYGLU" metaid="beae04d2-8d60-45ff-9b2f-8401f9ff7921" boundaryCondition="false" compartment="Cytosol"/>
      <species id="M_SL__1_c" fbc:charge="0" constant="false" hasOnlySubstanceUnits="false" name="SL-1" metaid="_835262d6-5239-464e-bd1a-bd31ea455c39" boundaryCondition="false" compartment="Cytosol"/>
      <species id="M_PORPHOBILILOGIN_c" fbc:charge="0" constant="false" hasOnlySubstanceUnits="false" name="PORPHOBILILOGIN" metaid="_4ad78846-30b9-49d7-9994-e468dd8dacd0" boundaryCondition="false" compartment="Cytosol"/>
      <species id="M_HEXANOYL__ACP_c" fbc:charge="0" constant="false" hasOnlySubstanceUnits="false" name="HEXANOYL-ACP" metaid="_098ed381-4cfe-4af6-b099-b1a4869314e4" boundaryCondition="false" compartment="Cytosol"/>
      <species id="M_AKP_c" fbc:charge="0" constant="false" hasOnlySubstanceUnits="false" name="AKP" metaid="_182e775e-5784-4bb0-b0b2-ca7ea07b1ef3" boundaryCondition="false" compartment="Cytosol"/>
      <species id="M_PRBAMP_c" fbc:charge="0" constant="false" hasOnlySubstanceUnits="false" name="PRBAMP" metaid="_65c6ef59-7682-44b2-8365-2302dbd7ec42" boundaryCondition="false" compartment="Cytosol"/>
      <species id="M_ADLIPO_c" fbc:charge="0" constant="false" hasOnlySubstanceUnits="false" name="ADLIPO" metaid="_6ae80879-ea5c-4ab7-8802-1da2272adfe7" boundaryCondition="false" compartment="Cytosol"/>
      <species id="M_3MBUTCOA_c" fbc:charge="0" constant="false" hasOnlySubstanceUnits="false" name="3MBUTCOA" metaid="_50cab16d-335e-4340-80ec-55cbe577bd5f" boundaryCondition="false" compartment="Cytosol"/>
      <species id="M_UDP_LSQBKTNAM_COLON_NGM_RSQBKTAGMDAPIMAA_c" fbc:charge="0" constant="false" hasOnlySubstanceUnits="false" name="UDP[NAM:NGM]AGMDAPIMAA" metaid="_7616425d-09d3-4185-a73d-c5bab06bd713" boundaryCondition="false" compartment="Cytosol"/>
      <species id="M_HEME__FE3_c" fbc:charge="0" constant="false" hasOnlySubstanceUnits="false" name="HEME-FE3" metaid="a2c6b48d-6ee4-48fa-8f29-365525599ac4" boundaryCondition="false" compartment="Cytosol"/>
      <species id="M_HEME__FE2_c" fbc:charge="0" constant="false" hasOnlySubstanceUnits="false" name="HEME-FE2" metaid="bc2b2f96-563c-4ec9-a9bd-2d3f52df584a" boundaryCondition="false" compartment="Cytosol"/>
      <species id="M_XAN_c" fbc:charge="0" constant="false" hasOnlySubstanceUnits="false" name="XAN" metaid="_73bbf4bc-08ef-4efe-83b4-a527aa3f6c6f" boundaryCondition="false" compartment="Cytosol"/>
      <species id="M_OBUT_c" fbc:charge="0" constant="false" hasOnlySubstanceUnits="false" name="OBUT" metaid="_67c29413-b5af-458c-9785-acbad71d6ec3" boundaryCondition="false" compartment="Cytosol"/>
      <species id="M_TRIDECANOYL__COA_c" fbc:charge="0" constant="false" hasOnlySubstanceUnits="false" name="TRIDECANOYL-COA" metaid="_7e5a338f-c8c3-4dd0-8ca3-34c556c9626b" boundaryCondition="false" compartment="Cytosol"/>
      <species id="M_PPTC_c" fbc:charge="0" constant="false" hasOnlySubstanceUnits="false" name="PPTC" metaid="_94c80888-1d4b-4a33-8c48-8b2c703de911" boundaryCondition="false" compartment="Cytosol"/>
      <species id="M_TETRAHYDRODIPICOLINATE_c" fbc:charge="0" constant="false" hasOnlySubstanceUnits="false" name="TETRAHYDRODIPICOLINATE" metaid="_40d65751-f9ab-4f66-8b27-c481c361802f" boundaryCondition="false" compartment="Cytosol"/>
      <species id="M_P__L__GLX_c" fbc:charge="0" constant="false" hasOnlySubstanceUnits="false" name="P-L-GLX" metaid="_77b90bb3-e532-4581-9707-48adb1aa2f22" boundaryCondition="false" compartment="Cytosol"/>
      <species id="M_MBTSEC_c" fbc:charge="0" constant="false" hasOnlySubstanceUnits="false" name="MBTSEC" metaid="_5828fcf4-5e9f-41b3-9033-a197b7ce1b81" boundaryCondition="false" compartment="Cytosol"/>
      <species id="M_OA_c" fbc:charge="0" constant="false" hasOnlySubstanceUnits="false" name="OA" metaid="_938e2812-8aa6-4e14-9406-5c56a7055926" boundaryCondition="false" compartment="Cytosol"/>
      <species id="M_EICOSANOYL__ACP_c" fbc:charge="0" constant="false" hasOnlySubstanceUnits="false" name="EICOSANOYL-ACP" metaid="_5765eda2-5bbf-427a-bc8f-d6a506c1f76b" boundaryCondition="false" compartment="Cytosol"/>
      <species id="M_PRAM_c" fbc:charge="0" constant="false" hasOnlySubstanceUnits="false" name="PRAM" metaid="b07cebad-94d7-49a1-b295-d6d327c01fa7" boundaryCondition="false" compartment="Cytosol"/>
      <species id="M_PYR_c" fbc:charge="0" constant="false" hasOnlySubstanceUnits="false" name="PYR" metaid="_31552f39-cb6a-4bef-b062-7e2e96f20e87" boundaryCondition="false" compartment="Cytosol"/>
      <species id="M_13PDG_c" fbc:charge="0" constant="false" hasOnlySubstanceUnits="false" name="13PDG" metaid="_181908f8-7c93-4a78-9358-2f457bd52b2c" boundaryCondition="false" compartment="Cytosol"/>
      <species id="M_A160GL3P_c" fbc:charge="0" constant="false" hasOnlySubstanceUnits="false" name="A160GL3P" metaid="c5520a9f-ef93-4be3-b17d-0ef9a7e53a42" boundaryCondition="false" compartment="Cytosol"/>
      <species id="M_CIS__DELTA__2__3_COMMA_21__ENOYL__C40__ACYL__ACP_c" fbc:charge="0" constant="false" hasOnlySubstanceUnits="false" name="CIS-DELTA-2-3,21-ENOYL-C40-ACYL-ACP" metaid="b6eb481a-fdb7-46a2-964e-2f734ac9c0a7" boundaryCondition="false" compartment="Cytosol"/>
      <species id="M_2MBUTCOA_c" fbc:charge="0" constant="false" hasOnlySubstanceUnits="false" name="2MBUTCOA" metaid="_3d1da5fc-6976-4f59-896c-7f42cda82da9" boundaryCondition="false" compartment="Cytosol"/>
      <species id="M_C78MYCOLATE__PP_c" fbc:charge="0" constant="false" hasOnlySubstanceUnits="false" name="C78MYCOLATE-PP" metaid="_16b45580-861d-437b-85c0-c169aa4cde05" boundaryCondition="false" compartment="Cytosol"/>
      <species id="M_GLUP_c" fbc:charge="0" constant="false" hasOnlySubstanceUnits="false" name="GLUP" metaid="_98827f56-943c-449a-8a61-5cecfdbd02e8" boundaryCondition="false" compartment="Cytosol"/>
      <species id="M_MYCOLIPDIENOYL__ACP_c" fbc:charge="0" constant="false" hasOnlySubstanceUnits="false" name="MYCOLIPDIENOYL-ACP" metaid="_27d9d600-c808-49aa-8506-d2c9a742d8c7" boundaryCondition="false" compartment="Cytosol"/>
      <species id="M_TS__COSH__TYR_c" fbc:charge="0" constant="false" hasOnlySubstanceUnits="false" name="TS-COSH-TYR" metaid="_12dce1f8-b340-4563-93f0-b9bb0bef2c23" boundaryCondition="false" compartment="Cytosol"/>
      <species id="M_DGLU_c" fbc:charge="0" constant="false" hasOnlySubstanceUnits="false" name="DGLU" metaid="_57af159f-e6d8-4810-8bf0-a84eb84489a8" boundaryCondition="false" compartment="Cytosol"/>
      <species id="M_TRANS__DELTA__2__ENOYL__C22__ACYL__ACP_c" fbc:charge="0" constant="false" hasOnlySubstanceUnits="false" name="TRANS-DELTA-2-ENOYL-C22-ACYL-ACP" metaid="f7ccb7ac-53ed-4b86-9480-ed8e529ba480" boundaryCondition="false" compartment="Cytosol"/>
      <species id="M_GLUC_c" fbc:charge="0" constant="false" hasOnlySubstanceUnits="false" name="GLUC" metaid="a6be0d87-7cbd-42d3-b137-2bc7c1c5dec7" boundaryCondition="false" compartment="Cytosol"/>
      <species id="M_ARA_LSQBKT1_RSQBKTGALACTANDPP_c" fbc:charge="0" constant="false" hasOnlySubstanceUnits="false" name="ARA[1]GALACTANDPP" metaid="_6f754454-a57d-4829-b67b-4b589c65f892" boundaryCondition="false" compartment="Cytosol"/>
      <species id="M_ADCHOR_c" fbc:charge="0" constant="false" hasOnlySubstanceUnits="false" name="ADCHOR" metaid="e91687b8-ca2f-492a-9662-dabd12ffcd04" boundaryCondition="false" compartment="Cytosol"/>
      <species id="M_GLUGSAL_c" fbc:charge="0" constant="false" hasOnlySubstanceUnits="false" name="GLUGSAL" metaid="_80b7e2cb-4394-4466-b8bd-7d1767204b13" boundaryCondition="false" compartment="Cytosol"/>
      <species id="M_IPP_c" fbc:charge="0" constant="false" hasOnlySubstanceUnits="false" name="IPP" metaid="_6f6357fd-f3d3-4ba0-adc9-a2a2571aa6b7" boundaryCondition="false" compartment="Cytosol"/>
      <species id="M_OCTANOYL__COA_c" fbc:charge="0" constant="false" hasOnlySubstanceUnits="false" name="OCTANOYL-COA" metaid="_28c9eae1-f331-409b-abad-fbcbc86fbc74" boundaryCondition="false" compartment="Cytosol"/>
      <species id="M_HEXACOSANOYL__COA__CO2_c" fbc:charge="0" constant="false" hasOnlySubstanceUnits="false" name="HEXACOSANOYL-COA-CO2" metaid="_540131af-dfc5-4d9d-bbf2-c4c4d82d69c7" boundaryCondition="false" compartment="Cytosol"/>
      <species id="M_TETRADECANOYL__ACP_c" fbc:charge="0" constant="false" hasOnlySubstanceUnits="false" name="TETRADECANOYL-ACP" metaid="_17131179-b6c0-451b-ad02-82063b025d4d" boundaryCondition="false" compartment="Cytosol"/>
      <species id="M_PROPIONYLP_c" fbc:charge="0" constant="false" hasOnlySubstanceUnits="false" name="PROPIONYLP" metaid="f19626ac-3b70-408a-b177-d7673a90661d" boundaryCondition="false" compartment="Cytosol"/>
      <species id="M_AMP_c" fbc:charge="0" constant="false" hasOnlySubstanceUnits="false" name="AMP" metaid="_679fb7cc-2883-4515-a149-f29c6fff9c98" boundaryCondition="false" compartment="Cytosol"/>
      <species id="M_ICHOR_c" fbc:charge="0" constant="false" hasOnlySubstanceUnits="false" name="ICHOR" metaid="_9f662bbb-75bb-483a-bca6-343b7d9a5714" boundaryCondition="false" compartment="Cytosol"/>
      <species id="M_OSB_c" fbc:charge="0" constant="false" hasOnlySubstanceUnits="false" name="OSB" metaid="_65915fd3-4153-4ea2-beb8-aab64b5e5c44" boundaryCondition="false" compartment="Cytosol"/>
      <species id="M_HIBUT_c" fbc:charge="0" constant="false" hasOnlySubstanceUnits="false" name="HIBUT" metaid="_1f7af6ca-c14a-4f03-9b4c-a41271c69f36" boundaryCondition="false" compartment="Cytosol"/>
      <species id="M_R1P_c" fbc:charge="0" constant="false" hasOnlySubstanceUnits="false" name="R1P" metaid="a572f8a1-682a-420f-86c5-c05e58799c96" boundaryCondition="false" compartment="Cytosol"/>
      <species id="M_TRE_c" fbc:charge="0" constant="false" hasOnlySubstanceUnits="false" name="TRE" metaid="ecc4ff44-c932-4963-9843-80049e10863e" boundaryCondition="false" compartment="Cytosol"/>
      <species id="M_THFG_c" fbc:charge="0" constant="false" hasOnlySubstanceUnits="false" name="THFG" metaid="b7136e7b-8d9b-47f5-bea1-0537758463c8" boundaryCondition="false" compartment="Cytosol"/>
      <species id="M_A6RP5P2_c" fbc:charge="0" constant="false" hasOnlySubstanceUnits="false" name="A6RP5P2" metaid="_68bc7fb5-dbc0-4971-8446-8d0d9831b9f5" boundaryCondition="false" compartment="Cytosol"/>
      <species id="M_TRP_c" fbc:charge="0" constant="false" hasOnlySubstanceUnits="false" name="TRP" metaid="_3094718f-6e66-4047-96f8-36bfaa06564f" boundaryCondition="false" compartment="Cytosol"/>
      <species id="M_AMINOACETONE_c" fbc:charge="0" constant="false" hasOnlySubstanceUnits="false" name="AMINOACETONE" metaid="dbbcb8a9-eb65-4a97-a039-e1103e854b02" boundaryCondition="false" compartment="Cytosol"/>
      <species id="M_MBT__HOLO_c" fbc:charge="0" constant="false" hasOnlySubstanceUnits="false" name="MBT-HOLO" metaid="c1363a7c-45a7-4b38-9a89-ef872ee08ec1" boundaryCondition="false" compartment="Cytosol"/>
      <species id="M_MPD_c" fbc:charge="0" constant="false" hasOnlySubstanceUnits="false" name="MPD" metaid="a47ddec2-4b8d-41e5-8e71-1619e0ea3c49" boundaryCondition="false" compartment="Cytosol"/>
      <species id="M_MYCOTHIOL__S__CONJUGATE_c" fbc:charge="0" constant="false" hasOnlySubstanceUnits="false" name="MYCOTHIOL-S-CONJUGATE" metaid="_3552abd3-6393-4279-930d-96e3c061e3a9" boundaryCondition="false" compartment="Cytosol"/>
      <species id="M_CIS__DELTA__3__ENOYL__C22__ACYL__ACP_c" fbc:charge="0" constant="false" hasOnlySubstanceUnits="false" name="CIS-DELTA-3-ENOYL-C22-ACYL-ACP" metaid="f515e81a-edcc-4f3b-b4a0-d1106acce219" boundaryCondition="false" compartment="Cytosol"/>
      <species id="M_AC4PIM1_c" fbc:charge="0" constant="false" hasOnlySubstanceUnits="false" name="AC4PIM1" metaid="ea5329d7-3f18-4c24-bedf-8d5725092beb" boundaryCondition="false" compartment="Cytosol"/>
      <species id="M_HEPTADECANOATE_c" fbc:charge="0" constant="false" hasOnlySubstanceUnits="false" name="HEPTADECANOATE" metaid="b636597e-71e0-4a5d-b691-32773446efd0" boundaryCondition="false" compartment="Cytosol"/>
      <species id="M_AC4PIM3_c" fbc:charge="0" constant="false" hasOnlySubstanceUnits="false" name="AC4PIM3" metaid="a4ee8623-7bb6-4952-b15c-e02c8b6c4adb" boundaryCondition="false" compartment="Cytosol"/>
      <species id="M_AC4PIM2_c" fbc:charge="0" constant="false" hasOnlySubstanceUnits="false" name="AC4PIM2" metaid="ab0f8d55-30c8-46b7-b1e7-3074a3067ddf" boundaryCondition="false" compartment="Cytosol"/>
      <species id="M_AC4PIM5_c" fbc:charge="0" constant="false" hasOnlySubstanceUnits="false" name="AC4PIM5" metaid="_3d0bfe52-a014-44f8-aa34-c65fc63dd062" boundaryCondition="false" compartment="Cytosol"/>
      <species id="M_AC4PIM7_c" fbc:charge="0" constant="false" hasOnlySubstanceUnits="false" name="AC4PIM7" metaid="ad504499-d29c-4b41-aed1-98af83e1a0f8" boundaryCondition="false" compartment="Cytosol"/>
      <species id="M_AC4PIM6_c" fbc:charge="0" constant="false" hasOnlySubstanceUnits="false" name="AC4PIM6" metaid="_4ebc99e7-15a0-4bcd-b080-0370101d009f" boundaryCondition="false" compartment="Cytosol"/>
      <species id="M_GA1P_c" fbc:charge="0" constant="false" hasOnlySubstanceUnits="false" name="GA1P" metaid="_6edf1fc2-3773-4510-84fc-a796ae6a1a49" boundaryCondition="false" compartment="Cytosol"/>
      <species id="M_FPP_c" fbc:charge="0" constant="false" hasOnlySubstanceUnits="false" name="FPP" metaid="_3a48652f-d7d6-48be-bff4-23598f649d2b" boundaryCondition="false" compartment="Cytosol"/>
      <species id="M_SUC_c" fbc:charge="0" constant="false" hasOnlySubstanceUnits="false" name="SUC" metaid="_0fe0dceb-e46f-4fb5-8da1-c20264ca9102" boundaryCondition="false" compartment="Cytosol"/>
      <species id="M_DUMP_c" fbc:charge="0" constant="false" hasOnlySubstanceUnits="false" name="DUMP" metaid="efbefe63-4727-41f0-8063-931b98dc6d9a" boundaryCondition="false" compartment="Cytosol"/>
      <species id="M_ACAL_c" fbc:charge="0" constant="false" hasOnlySubstanceUnits="false" name="ACAL" metaid="f46c75f5-3f9d-4823-8c77-7b504e524ed0" boundaryCondition="false" compartment="Cytosol"/>
      <species id="M_CIS__METHOXY__MEROACYL__ACP_c" fbc:charge="0" constant="false" hasOnlySubstanceUnits="false" name="CIS-METHOXY-MEROACYL-ACP" metaid="_633d1a01-087c-4fab-a5ab-cd910ce30b4b" boundaryCondition="false" compartment="Cytosol"/>
      <species id="M_ACP_c" fbc:charge="0" constant="false" hasOnlySubstanceUnits="false" name="ACP" metaid="ca51c4b8-686e-429f-9438-c200dbcf49a2" boundaryCondition="false" compartment="Cytosol"/>
      <species id="M_METHF_c" fbc:charge="0" constant="false" hasOnlySubstanceUnits="false" name="METHF" metaid="_21c79e3a-6e70-412b-9943-d635ba96a8f3" boundaryCondition="false" compartment="Cytosol"/>
      <species id="M_DOCOSANOYL__COA_c" fbc:charge="0" constant="false" hasOnlySubstanceUnits="false" name="DOCOSANOYL-COA" metaid="_863b5729-baa9-4273-a2da-509f0885a0b3" boundaryCondition="false" compartment="Cytosol"/>
      <species id="M_PA__TBA_c" fbc:charge="0" constant="false" hasOnlySubstanceUnits="false" name="PA-TBA" metaid="_0d053618-de58-4b87-a2b1-40173a05d2af" boundaryCondition="false" compartment="Cytosol"/>
      <species id="M_CDPDG_c" fbc:charge="0" constant="false" hasOnlySubstanceUnits="false" name="CDPDG" metaid="_50bc46f7-9b92-4beb-90a1-7a77d5925fcd" boundaryCondition="false" compartment="Cytosol"/>
      <species id="M_DTDP4DH6DGLC_c" fbc:charge="0" constant="false" hasOnlySubstanceUnits="false" name="DTDP4DH6DGLC" metaid="_3ebd9ff2-a4d2-4a38-8465-3d58093c1fb7" boundaryCondition="false" compartment="Cytosol"/>
      <species id="M_4PPNTE_c" fbc:charge="0" constant="false" hasOnlySubstanceUnits="false" name="4PPNTE" metaid="b79cf37d-e794-4c0f-bafa-a0c330f45307" boundaryCondition="false" compartment="Cytosol"/>
      <species id="M_RMMALONYLCOA_c" fbc:charge="0" constant="false" hasOnlySubstanceUnits="false" name="RMMALONYLCOA" metaid="cceeaf50-20ad-4ab8-a9c6-c03e5bfd2125" boundaryCondition="false" compartment="Cytosol"/>
      <species id="M_4PPNTO_c" fbc:charge="0" constant="false" hasOnlySubstanceUnits="false" name="4PPNTO" metaid="a53fe3eb-7e46-465f-8f74-2432a9d40655" boundaryCondition="false" compartment="Cytosol"/>
      <species id="M_A6RP_c" fbc:charge="0" constant="false" hasOnlySubstanceUnits="false" name="A6RP" metaid="_86552560-a704-417a-9180-7f311249e5b5" boundaryCondition="false" compartment="Cytosol"/>
      <species id="M_FE2_c" fbc:charge="0" constant="false" hasOnlySubstanceUnits="false" name="FE2" metaid="_0fa492b4-38b0-4d56-954f-611fa0ec477e" boundaryCondition="false" compartment="Cytosol"/>
      <species id="M_FE3_c" fbc:charge="0" constant="false" hasOnlySubstanceUnits="false" name="FE3" metaid="e9df2de0-3bdb-44d9-95b7-79e612c3749b" boundaryCondition="false" compartment="Cytosol"/>
      <species id="M_TRE6P_c" fbc:charge="0" constant="false" hasOnlySubstanceUnits="false" name="TRE6P" metaid="f6c06cbc-444d-4a60-a645-41913370abda" boundaryCondition="false" compartment="Cytosol"/>
      <species id="M_ADP_c" fbc:charge="0" constant="false" hasOnlySubstanceUnits="false" name="ADP" metaid="_1c0f0297-c289-4f6a-93a1-220daf57d11f" boundaryCondition="false" compartment="Cytosol"/>
      <species id="M_CDPMDE_c" fbc:charge="0" constant="false" hasOnlySubstanceUnits="false" name="CDPMDE" metaid="_5677efad-5043-416c-b15e-8aa371519f5b" boundaryCondition="false" compartment="Cytosol"/>
      <species id="M_ABUT_c" fbc:charge="0" constant="false" hasOnlySubstanceUnits="false" name="ABUT" metaid="_79d006b2-9f5e-427b-a000-f3380112016a" boundaryCondition="false" compartment="Cytosol"/>
      <species id="M_HEXADECANOYL__ACP_c" fbc:charge="0" constant="false" hasOnlySubstanceUnits="false" name="HEXADECANOYL-ACP" metaid="ed905dfa-efd2-453f-ba08-bab0c53c7149" boundaryCondition="false" compartment="Cytosol"/>
      <species id="M_8__AMINO7__OXONONANOATE_c" fbc:charge="0" constant="false" hasOnlySubstanceUnits="false" name="8-AMINO7-OXONONANOATE" metaid="dea9ee4a-3a0b-45a1-bac7-071e4e9d40ae" boundaryCondition="false" compartment="Cytosol"/>
      <species id="M_TREHALOSEDIMYCOLATE_c" fbc:charge="0" constant="false" hasOnlySubstanceUnits="false" name="TREHALOSEDIMYCOLATE" metaid="_235ce8bf-59dc-4a57-ba6b-3208bfda2ffd" boundaryCondition="false" compartment="Cytosol"/>
      <species id="M_ADN_c" fbc:charge="0" constant="false" hasOnlySubstanceUnits="false" name="ADN" metaid="_45084bfe-31ee-41d4-ba6c-f54933212d05" boundaryCondition="false" compartment="Cytosol"/>
      <species id="M_GMP_c" fbc:charge="0" constant="false" hasOnlySubstanceUnits="false" name="GMP" metaid="b8740caf-d886-4ca4-8d00-d8ca01c6d847" boundaryCondition="false" compartment="Cytosol"/>
      <species id="M_GDP_c" fbc:charge="0" constant="false" hasOnlySubstanceUnits="false" name="GDP" metaid="edf99546-ed8e-491c-82ca-24004ce0edd8" boundaryCondition="false" compartment="Cytosol"/>
      <species id="M_PHENOLPHTHIODIOLONE__A_c" fbc:charge="0" constant="false" hasOnlySubstanceUnits="false" name="PHENOLPHTHIODIOLONE-A" metaid="d5d06439-ee2f-4c9f-a310-4155a158f0e9" boundaryCondition="false" compartment="Cytosol"/>
      <species id="M_PHTHIODIOLONE__A_c" fbc:charge="0" constant="false" hasOnlySubstanceUnits="false" name="PHTHIODIOLONE-A" metaid="_403499e0-ceac-485f-88d5-23a9686c69f2" boundaryCondition="false" compartment="Cytosol"/>
      <species id="M_DLIPO_c" fbc:charge="0" constant="false" hasOnlySubstanceUnits="false" name="DLIPO" metaid="_0df9a81d-9e77-4cae-8bed-0f66726a617d" boundaryCondition="false" compartment="Cytosol"/>
      <species id="M_MET_c" fbc:charge="0" constant="false" hasOnlySubstanceUnits="false" name="MET" metaid="_9d465a50-aca4-4cff-9489-5d4fcfeda70f" boundaryCondition="false" compartment="Cytosol"/>
      <species id="M_ARAFDPP_c" fbc:charge="0" constant="false" hasOnlySubstanceUnits="false" name="ARAFDPP" metaid="_8c967aa0-3d48-4997-b994-b11073602387" boundaryCondition="false" compartment="Cytosol"/>
      <species id="M_LEU_c" fbc:charge="0" constant="false" hasOnlySubstanceUnits="false" name="LEU" metaid="_887d3a16-902c-4bd8-8f9e-85f2a6fad329" boundaryCondition="false" compartment="Cytosol"/>
      <species id="M_G6P_c" fbc:charge="0" constant="false" hasOnlySubstanceUnits="false" name="G6P" metaid="a9ce497d-47e1-4e86-9e41-0c3d7bd9b75a" boundaryCondition="false" compartment="Cytosol"/>
      <species id="M_HIBUTCOA_c" fbc:charge="0" constant="false" hasOnlySubstanceUnits="false" name="HIBUTCOA" metaid="d1d2386a-6852-4a6e-be52-5601b1030137" boundaryCondition="false" compartment="Cytosol"/>
      <species id="M_TETRACOSANOYL__ACP_c" fbc:charge="0" constant="false" hasOnlySubstanceUnits="false" name="TETRACOSANOYL-ACP" metaid="af0db517-04fe-4351-9592-debe7acf559b" boundaryCondition="false" compartment="Cytosol"/>
      <species id="M_PHPYR_c" fbc:charge="0" constant="false" hasOnlySubstanceUnits="false" name="PHPYR" metaid="_3ce12985-9ab1-467f-b3cf-616ac65d4776" boundaryCondition="false" compartment="Cytosol"/>
      <species id="M_UDP_LSQBKTNAM_COLON_NGM_RSQBKTALAGLU_c" fbc:charge="0" constant="false" hasOnlySubstanceUnits="false" name="UDP[NAM:NGM]ALAGLU" metaid="b30eb3f1-3b7c-4371-a6c0-f490ce9a0245" boundaryCondition="false" compartment="Cytosol"/>
      <species id="M_DUTP_c" fbc:charge="0" constant="false" hasOnlySubstanceUnits="false" name="DUTP" metaid="a1c18bc5-d62e-4e11-8bb9-3cd84e2e0f35" boundaryCondition="false" compartment="Cytosol"/>
      <species id="M_GA6P_c" fbc:charge="0" constant="false" hasOnlySubstanceUnits="false" name="GA6P" metaid="a75a5828-ac4e-42fc-aabf-5cc3e3f10004" boundaryCondition="false" compartment="Cytosol"/>
      <species id="M_NPRAN_c" fbc:charge="0" constant="false" hasOnlySubstanceUnits="false" name="NPRAN" metaid="f4ef15c2-61c5-4b88-a28c-e39b090ee5d6" boundaryCondition="false" compartment="Cytosol"/>
      <species id="M_CIT_c" fbc:charge="0" constant="false" hasOnlySubstanceUnits="false" name="CIT" metaid="eb7b427c-1c5c-4c9e-a571-962acb87bb8d" boundaryCondition="false" compartment="Cytosol"/>
      <species id="M_UDPG_c" fbc:charge="0" constant="false" hasOnlySubstanceUnits="false" name="UDPG" metaid="abbd9fd1-22c9-4e50-80fb-760fafd7fca6" boundaryCondition="false" compartment="Cytosol"/>
      <species id="M_9__HEXADECENOATE_c" fbc:charge="0" constant="false" hasOnlySubstanceUnits="false" name="9-HEXADECENOATE" metaid="b3ea23e1-54e1-43c5-a773-46679e5a6cdc" boundaryCondition="false" compartment="Cytosol"/>
      <species id="M_DAG_c" fbc:charge="0" constant="false" hasOnlySubstanceUnits="false" name="DAG" metaid="_31313261-afff-4eb0-9423-9d6112cfd48b" boundaryCondition="false" compartment="Cytosol"/>
      <species id="M_PIMS_c" fbc:charge="0" constant="false" hasOnlySubstanceUnits="false" name="PIMS" metaid="_400c14cb-44d3-4617-bbe7-ff4164f51cae" boundaryCondition="false" compartment="Cytosol"/>
      <species id="M_A6RP5P_c" fbc:charge="0" constant="false" hasOnlySubstanceUnits="false" name="A6RP5P" metaid="ca5dfec8-811c-4027-9963-1856a0eeba70" boundaryCondition="false" compartment="Cytosol"/>
      <species id="M_SAL_c" fbc:charge="0" constant="false" hasOnlySubstanceUnits="false" name="SAL" metaid="_1768b40f-5981-410f-80e7-ccb87b43ced7" boundaryCondition="false" compartment="Cytosol"/>
      <species id="M_COB__II__RINICACID__A__C__DIAMIDE_c" fbc:charge="0" constant="false" hasOnlySubstanceUnits="false" name="COB-II-RINICACID-A-C-DIAMIDE" metaid="_9cafca3a-3792-4b9a-9638-c951a3e71f69" boundaryCondition="false" compartment="Cytosol"/>
      <species id="M_MACAC_c" fbc:charge="0" constant="false" hasOnlySubstanceUnits="false" name="MACAC" metaid="_0cf4e654-c319-4b9c-a11f-2318e9729ebe" boundaryCondition="false" compartment="Cytosol"/>
      <species id="M_METHYMALONATE_c" fbc:charge="0" constant="false" hasOnlySubstanceUnits="false" name="METHYMALONATE" metaid="_1e6319da-a1f6-4c78-b36f-8ef4cab894f1" boundaryCondition="false" compartment="Cytosol"/>
      <species id="M_2MBUTLIPO_c" fbc:charge="0" constant="false" hasOnlySubstanceUnits="false" name="2MBUTLIPO" metaid="_59dac83a-d338-4cbc-b37d-62974b6bfb0b" boundaryCondition="false" compartment="Cytosol"/>
      <species id="M_LIPID2__AMIDATED_c" fbc:charge="0" constant="false" hasOnlySubstanceUnits="false" name="LIPID2-AMIDATED" metaid="e2afc763-86c4-4a62-8cf7-ab76ea5c844c" boundaryCondition="false" compartment="Cytosol"/>
      <species id="M_ACRCOA_c" fbc:charge="0" constant="false" hasOnlySubstanceUnits="false" name="ACRCOA" metaid="_21592d8f-cfa0-49d7-bb2a-c06710d2075f" boundaryCondition="false" compartment="Cytosol"/>
      <species id="M_SAOPIM_c" fbc:charge="0" constant="false" hasOnlySubstanceUnits="false" name="SAOPIM" metaid="_50f3e262-883d-441a-ae55-c2eee79f0d71" boundaryCondition="false" compartment="Cytosol"/>
      <species id="M_F420__0_c" fbc:charge="0" constant="false" hasOnlySubstanceUnits="false" name="F420-0" metaid="_29083b63-f488-4ad0-aef3-d816dc9c5790" boundaryCondition="false" compartment="Cytosol"/>
      <species id="M_AC_c" fbc:charge="0" constant="false" hasOnlySubstanceUnits="false" name="AC" metaid="e378ae72-62f4-4d2b-801a-161bfacd1bcd" boundaryCondition="false" compartment="Cytosol"/>
      <species id="M_AD_c" fbc:charge="0" constant="false" hasOnlySubstanceUnits="false" name="AD" metaid="c5a1a568-5326-4f04-b679-2e8e2a2e2cf4" boundaryCondition="false" compartment="Cytosol"/>
      <species id="M_T3_c" fbc:charge="0" constant="false" hasOnlySubstanceUnits="false" name="T3" metaid="_510de22e-1c66-465a-9f4a-c7a974df7ef3" boundaryCondition="false" compartment="Cytosol"/>
      <species id="M_AN_c" fbc:charge="0" constant="false" hasOnlySubstanceUnits="false" name="AN" metaid="_53bda758-15b1-438b-91b0-321430aa2c27" boundaryCondition="false" compartment="Cytosol"/>
      <species id="M_4HPP_c" fbc:charge="0" constant="false" hasOnlySubstanceUnits="false" name="4HPP" metaid="_7d7e8a57-9697-4ef0-ae06-5dc95a5d8ce8" boundaryCondition="false" compartment="Cytosol"/>
      <species id="M_9__OCTADECENOATE_c" fbc:charge="0" constant="false" hasOnlySubstanceUnits="false" name="9-OCTADECENOATE" metaid="_4ccc64b2-0bf4-4103-9c19-f9b64f181748" boundaryCondition="false" compartment="Cytosol"/>
      <species id="M_2METHYLCISACONITATE_c" fbc:charge="0" constant="false" hasOnlySubstanceUnits="false" name="2METHYLCISACONITATE" metaid="_03b443f5-3e46-4e53-99bf-326278603e26" boundaryCondition="false" compartment="Cytosol"/>
      <species id="M_MYCOLIPANOIC__ACP_c" fbc:charge="0" constant="false" hasOnlySubstanceUnits="false" name="MYCOLIPANOIC-ACP" metaid="e84a8520-f044-41fd-8e81-e2970d8f8ac4" boundaryCondition="false" compartment="Cytosol"/>
      <species id="M_PRECORIN__3B_c" fbc:charge="0" constant="false" hasOnlySubstanceUnits="false" name="PRECORIN-3B" metaid="_3d00ecb2-d613-4364-b8c3-841036fbf2a8" boundaryCondition="false" compartment="Cytosol"/>
      <species id="M_MTHF_c" fbc:charge="0" constant="false" hasOnlySubstanceUnits="false" name="MTHF" metaid="_541aced4-75ea-4cc2-b2e6-6895fbfdc27e" boundaryCondition="false" compartment="Cytosol"/>
      <species id="M_COB__III_c" fbc:charge="0" constant="false" hasOnlySubstanceUnits="false" name="COB-III" metaid="_6679ca1d-7fa4-4ea4-91c8-e133e5ed554f" boundaryCondition="false" compartment="Cytosol"/>
      <species id="M_3PSME_c" fbc:charge="0" constant="false" hasOnlySubstanceUnits="false" name="3PSME" metaid="d652c16b-e85e-4c0e-8f7b-258edfba7222" boundaryCondition="false" compartment="Cytosol"/>
      <species id="M_NO3_e" constant="false" hasOnlySubstanceUnits="false" name="NO3_e" metaid="_485ba1d8-5fc6-47e2-a331-5ddeb1f49c0a" boundaryCondition="false" compartment="e"/>
      <species id="M_NO2_e" constant="false" hasOnlySubstanceUnits="false" name="NO2_e" metaid="a800ff14-e995-47b2-aa1c-bb6b99f48f8e" boundaryCondition="false" compartment="e"/>
      <species id="M_AC_e" constant="false" hasOnlySubstanceUnits="false" name="AC_e" metaid="_1f06aab3-fdc9-4871-bfa9-ff35e0044f03" boundaryCondition="false" compartment="e"/>
      <species id="M_AD_e" constant="false" hasOnlySubstanceUnits="false" name="AD_e" metaid="_00906d96-02a1-4719-b540-fd36d7700df8" boundaryCondition="false" compartment="e"/>
      <species id="M_ADN_e" constant="false" hasOnlySubstanceUnits="false" name="ADN_e" metaid="aa4a9f9c-8e55-4cfc-8199-4c0ab96415a3" boundaryCondition="false" compartment="e"/>
      <species id="M_AKG_e" constant="false" hasOnlySubstanceUnits="false" name="AKG_e" metaid="_55127353-8bce-4978-8915-1c851a5ef962" boundaryCondition="false" compartment="e"/>
      <species id="M_ASP_e" constant="false" hasOnlySubstanceUnits="false" name="ASP_e" metaid="dc859c74-5afe-49f4-b57f-8403dde47470" boundaryCondition="false" compartment="e"/>
      <species id="M_CIT_e" constant="false" hasOnlySubstanceUnits="false" name="CIT_e" metaid="d3647a91-2261-4375-9d6d-f8d1dcfc0559" boundaryCondition="false" compartment="e"/>
      <species id="M_DA_e" constant="false" hasOnlySubstanceUnits="false" name="DA_e" metaid="_15aff451-4392-4048-875c-239acf2e2e06" boundaryCondition="false" compartment="e"/>
      <species id="M_DALA_e" constant="false" hasOnlySubstanceUnits="false" name="DALA_e" metaid="dbc14e71-2b7a-4d5b-844d-67b23d6d9be7" boundaryCondition="false" compartment="e"/>
      <species id="M_DC_e" constant="false" hasOnlySubstanceUnits="false" name="DC_e" metaid="_362eda69-931f-497f-ac9f-54e7352b1070" boundaryCondition="false" compartment="e"/>
      <species id="M_DIN_e" constant="false" hasOnlySubstanceUnits="false" name="DIN_e" metaid="f21f3d24-125b-4ff8-992a-ddfea9503f28" boundaryCondition="false" compartment="e"/>
      <species id="M_DT_e" constant="false" hasOnlySubstanceUnits="false" name="DT_e" metaid="d8d87d3d-835b-4208-ac7e-2ef60792fe1b" boundaryCondition="false" compartment="e"/>
      <species id="M_DU_e" constant="false" hasOnlySubstanceUnits="false" name="DU_e" metaid="_50d29e20-fe94-407e-b097-ee2dc8973cb4" boundaryCondition="false" compartment="e"/>
      <species id="M_ETH_e" constant="false" hasOnlySubstanceUnits="false" name="ETH_e" metaid="_3348255c-01b2-4cc4-99e2-1275d15e67ef" boundaryCondition="false" compartment="e"/>
      <species id="M_FUM_e" constant="false" hasOnlySubstanceUnits="false" name="FUM_e" metaid="_79933060-d33c-4c1e-a2f5-1e6173e1d10a" boundaryCondition="false" compartment="e"/>
      <species id="M_GABA_e" constant="false" hasOnlySubstanceUnits="false" name="GABA_e" metaid="_3f5b7e2c-0798-4848-beda-c4e30dc25451" boundaryCondition="false" compartment="e"/>
      <species id="M_GLAC_e" constant="false" hasOnlySubstanceUnits="false" name="GLAC_e" metaid="_57182adb-dfbb-4e61-a84c-da8a0d7e36ce" boundaryCondition="false" compartment="e"/>
      <species id="M_GLC_e" constant="false" hasOnlySubstanceUnits="false" name="GLC_e" metaid="a59e6c08-6569-4a28-ad61-db9be2115562" boundaryCondition="false" compartment="e"/>
      <species id="M_GLU_e" constant="false" hasOnlySubstanceUnits="false" name="GLU_e" metaid="_7f92dd91-d4d6-413a-aa2c-b7ab0550d9fd" boundaryCondition="false" compartment="e"/>
      <species id="M_GLUC_e" constant="false" hasOnlySubstanceUnits="false" name="GLUC_e" metaid="_281a3b6d-dfbd-4aa7-85c6-2d037fc14717" boundaryCondition="false" compartment="e"/>
      <species id="M_GLY_e" constant="false" hasOnlySubstanceUnits="false" name="GLY_e" metaid="ac5e105f-2ef2-4742-88a1-e2feab60be0b" boundaryCondition="false" compartment="e"/>
      <species id="M_GSN_e" constant="false" hasOnlySubstanceUnits="false" name="GSN_e" metaid="caf3f57a-d0ed-4744-ad49-a96ac0b7ca48" boundaryCondition="false" compartment="e"/>
      <species id="M_HIS_e" constant="false" hasOnlySubstanceUnits="false" name="HIS_e" metaid="bc1db674-e08d-40bc-8a4d-4137dffcbbfb" boundaryCondition="false" compartment="e"/>
      <species id="M_ILE_e" constant="false" hasOnlySubstanceUnits="false" name="ILE_e" metaid="_7e372e77-df0d-489c-b979-bc142a3c3418" boundaryCondition="false" compartment="e"/>
      <species id="M_INS_e" constant="false" hasOnlySubstanceUnits="false" name="INS_e" metaid="_851dd971-05ae-466b-b0a0-ce1b8bf02b6a" boundaryCondition="false" compartment="e"/>
      <species id="M_LAC_e" constant="false" hasOnlySubstanceUnits="false" name="LAC_e" metaid="e0db84dd-1a62-4b55-ace1-d014a4d9d2cf" boundaryCondition="false" compartment="e"/>
      <species id="M_LEU_e" constant="false" hasOnlySubstanceUnits="false" name="LEU_e" metaid="_10a6b14c-86af-473f-8356-276e22ff3ab0" boundaryCondition="false" compartment="e"/>
      <species id="M_LLAC_e" constant="false" hasOnlySubstanceUnits="false" name="LLAC_e" metaid="_52ffb575-b954-4dd5-8329-b9b4488aab18" boundaryCondition="false" compartment="e"/>
      <species id="M_LYS_e" constant="false" hasOnlySubstanceUnits="false" name="LYS_e" metaid="_83559f1f-68db-47be-a015-87734820a1fb" boundaryCondition="false" compartment="e"/>
      <species id="M_MAL_e" constant="false" hasOnlySubstanceUnits="false" name="MAL_e" metaid="_914262a1-6cc1-410c-8ee8-0504e1496ee2" boundaryCondition="false" compartment="e"/>
      <species id="M_PHE_e" constant="false" hasOnlySubstanceUnits="false" name="PHE_e" metaid="_3fa61f22-757b-45e9-8b40-e88c0730a377" boundaryCondition="false" compartment="e"/>
      <species id="M_PI_e" constant="false" hasOnlySubstanceUnits="false" name="PI_e" metaid="_91efd6ef-9ae3-402f-928c-a0503721a721" boundaryCondition="false" compartment="e"/>
      <species id="M_PRO_e" constant="false" hasOnlySubstanceUnits="false" name="PRO_e" metaid="f1cc488d-4d1a-43c5-a918-90f085c149ae" boundaryCondition="false" compartment="e"/>
      <species id="M_PYR_e" constant="false" hasOnlySubstanceUnits="false" name="PYR_e" metaid="_93a89488-a584-4037-996e-ddf1b11fce45" boundaryCondition="false" compartment="e"/>
      <species id="M_SER_e" constant="false" hasOnlySubstanceUnits="false" name="SER_e" metaid="_0fd510ff-450c-4c77-b354-dd6919d571be" boundaryCondition="false" compartment="e"/>
      <species id="M_SUCC_e" constant="false" hasOnlySubstanceUnits="false" name="SUCC_e" metaid="c8c315e8-90f5-462c-83f5-df7b31985236" boundaryCondition="false" compartment="e"/>
      <species id="M_THR_e" constant="false" hasOnlySubstanceUnits="false" name="THR_e" metaid="_61d07352-aeae-44ba-a9a1-7987afcca3f6" boundaryCondition="false" compartment="e"/>
      <species id="M_TRP_e" constant="false" hasOnlySubstanceUnits="false" name="TRP_e" metaid="a48ad16a-12cd-4f72-a117-81c2f1691ddf" boundaryCondition="false" compartment="e"/>
      <species id="M_TYR_e" constant="false" hasOnlySubstanceUnits="false" name="TYR_e" metaid="_75908bcf-82ef-4746-b4c9-28b2df760c15" boundaryCondition="false" compartment="e"/>
      <species id="M_URA_e" constant="false" hasOnlySubstanceUnits="false" name="URA_e" metaid="_7d6049cd-c14c-4cc0-8fc3-4b9d1fb3c080" boundaryCondition="false" compartment="e"/>
      <species id="M_URI_e" constant="false" hasOnlySubstanceUnits="false" name="URI_e" metaid="_695399ad-0e2d-4395-861c-d165a2a79faa" boundaryCondition="false" compartment="e"/>
      <species id="M_VAL_e" constant="false" hasOnlySubstanceUnits="false" name="VAL_e" metaid="f1024501-408d-46f8-b453-b6da74d67b94" boundaryCondition="false" compartment="e"/>
    </listOfSpecies>
    <listOfParameters>
      <parameter id="cobra_default_lb" constant="true" metaid="_8ebd6cc3-b6e8-45bb-b0a2-84cd4b8f7d7e" value="-10000000" sboTerm="SBO:0000626" units="mmol_per_gDW_per_hr"/>
      <parameter id="cobra_default_ub" constant="true" metaid="_6539dc76-016c-4031-bd26-65a9ed2c9e55" value="10000000" sboTerm="SBO:0000626" units="mmol_per_gDW_per_hr"/>
      <parameter id="cobra_0_bound" constant="true" metaid="b841f7c8-f9d1-4c51-bda3-ef0323912309" value="0" sboTerm="SBO:0000626" units="mmol_per_gDW_per_hr"/>
      <parameter id="R_R1_upper_bound" constant="true" metaid="_2c38db3a-b293-4dd1-b3aa-b765a26cf9d1" value="100000" sboTerm="SBO:0000625" units="mmol_per_gDW_per_hr"/>
      <parameter id="R_R2_upper_bound" constant="true" metaid="_73666a96-2f52-41a1-a281-174bb3a65496" value="100000" sboTerm="SBO:0000625" units="mmol_per_gDW_per_hr"/>
      <parameter id="R_R2_lower_bound" constant="true" metaid="_03f9ca00-edf8-43ca-8d37-d588243b8c7a" value="-100000" sboTerm="SBO:0000625" units="mmol_per_gDW_per_hr"/>
      <parameter id="R_R3_upper_bound" constant="true" metaid="_10feffaa-4766-4343-9aa2-d92f59b86756" value="100000" sboTerm="SBO:0000625" units="mmol_per_gDW_per_hr"/>
      <parameter id="R_R3_lower_bound" constant="true" metaid="_800ea892-f526-43a9-9fa9-7a3e8269d4ac" value="-100000" sboTerm="SBO:0000625" units="mmol_per_gDW_per_hr"/>
      <parameter id="R_R4_upper_bound" constant="true" metaid="_65d4848a-adf1-4df8-a639-97c0dcd1335b" value="100000" sboTerm="SBO:0000625" units="mmol_per_gDW_per_hr"/>
      <parameter id="R_R5_upper_bound" constant="true" metaid="_99f2b00c-39f4-4fad-964b-2beda279ffe3" value="100000" sboTerm="SBO:0000625" units="mmol_per_gDW_per_hr"/>
      <parameter id="R_R6_upper_bound" constant="true" metaid="d316a107-de8c-4630-9b7c-9003ae9b089f" value="100000" sboTerm="SBO:0000625" units="mmol_per_gDW_per_hr"/>
      <parameter id="R_R7_upper_bound" constant="true" metaid="d9ecee27-fc40-4994-a483-4edd1bc9304c" value="100000" sboTerm="SBO:0000625" units="mmol_per_gDW_per_hr"/>
      <parameter id="R_R8_upper_bound" constant="true" metaid="_6fc9afec-223d-454d-9114-37fc9865a979" value="100000" sboTerm="SBO:0000625" units="mmol_per_gDW_per_hr"/>
      <parameter id="R_R9_upper_bound" constant="true" metaid="_1500ef1e-5d98-4d33-aaa8-e28141119bd4" value="100000" sboTerm="SBO:0000625" units="mmol_per_gDW_per_hr"/>
      <parameter id="R_R9_lower_bound" constant="true" metaid="edb88473-c139-42ad-aa45-777a2be515fb" value="-100000" sboTerm="SBO:0000625" units="mmol_per_gDW_per_hr"/>
      <parameter id="R_R10_upper_bound" constant="true" metaid="fe33c162-a34c-4d4a-9b98-37fa48d7e8d5" value="100000" sboTerm="SBO:0000625" units="mmol_per_gDW_per_hr"/>
      <parameter id="R_R10_lower_bound" constant="true" metaid="_4a5c822a-46d2-4a65-9138-6ef88c57dfe6" value="-100000" sboTerm="SBO:0000625" units="mmol_per_gDW_per_hr"/>
      <parameter id="R_R11_upper_bound" constant="true" metaid="b16b42dc-1f63-4dbd-a388-b0277194505b" value="100000" sboTerm="SBO:0000625" units="mmol_per_gDW_per_hr"/>
      <parameter id="R_R11_lower_bound" constant="true" metaid="d771a32b-69b4-44da-8bb9-05745374710f" value="-100000" sboTerm="SBO:0000625" units="mmol_per_gDW_per_hr"/>
      <parameter id="R_R12_upper_bound" constant="true" metaid="_0a1c67cd-6390-4e1e-ac12-053d9be1ffd7" value="100000" sboTerm="SBO:0000625" units="mmol_per_gDW_per_hr"/>
      <parameter id="R_R12_lower_bound" constant="true" metaid="_1344025b-9063-436d-a73e-fc0f388b3ef9" value="-100000" sboTerm="SBO:0000625" units="mmol_per_gDW_per_hr"/>
      <parameter id="R_R13_upper_bound" constant="true" metaid="_434dcba6-9489-4cdb-b9b2-e8f0909f18a7" value="100000" sboTerm="SBO:0000625" units="mmol_per_gDW_per_hr"/>
      <parameter id="R_R14_upper_bound" constant="true" metaid="_689ff22a-1e4a-400a-a969-a0c61bb792a2" value="100000" sboTerm="SBO:0000625" units="mmol_per_gDW_per_hr"/>
      <parameter id="R_R15_upper_bound" constant="true" metaid="_0b61aa65-8161-482f-837e-5053e1fba46e" value="100000" sboTerm="SBO:0000625" units="mmol_per_gDW_per_hr"/>
      <parameter id="R_R16_upper_bound" constant="true" metaid="_388c0990-4117-4816-af20-f06477c7e5e3" value="100000" sboTerm="SBO:0000625" units="mmol_per_gDW_per_hr"/>
      <parameter id="R_R17_upper_bound" constant="true" metaid="_568c0059-5651-4c14-815f-6418217ee79a" value="100000" sboTerm="SBO:0000625" units="mmol_per_gDW_per_hr"/>
      <parameter id="R_R18_upper_bound" constant="true" metaid="_436f14cf-59e5-4f61-8b17-1a19f5b8bcce" value="100000" sboTerm="SBO:0000625" units="mmol_per_gDW_per_hr"/>
      <parameter id="R_R19_upper_bound" constant="true" metaid="_986aecb9-850d-48cb-af17-875c4a1ddcb6" value="100000" sboTerm="SBO:0000625" units="mmol_per_gDW_per_hr"/>
      <parameter id="R_R20_upper_bound" constant="true" metaid="b353cafc-d2b4-4aa1-a6d9-2881a8873b71" value="100000" sboTerm="SBO:0000625" units="mmol_per_gDW_per_hr"/>
      <parameter id="R_R20_lower_bound" constant="true" metaid="_09ac98ce-44c0-43cb-bf50-90ffa5c1512d" value="-100000" sboTerm="SBO:0000625" units="mmol_per_gDW_per_hr"/>
      <parameter id="R_R21_upper_bound" constant="true" metaid="_247bc7c0-6ff4-42e9-beff-a49923efb2fd" value="100000" sboTerm="SBO:0000625" units="mmol_per_gDW_per_hr"/>
      <parameter id="R_R22_upper_bound" constant="true" metaid="ce3329d3-1ce4-4b97-9fce-5201b5c38934" value="100000" sboTerm="SBO:0000625" units="mmol_per_gDW_per_hr"/>
      <parameter id="R_R22_lower_bound" constant="true" metaid="_8b562b87-698c-42d4-8930-52c2eba9a2db" value="-100000" sboTerm="SBO:0000625" units="mmol_per_gDW_per_hr"/>
      <parameter id="R_R23_upper_bound" constant="true" metaid="d34227ff-3090-4526-acbd-16b30346ff8f" value="100000" sboTerm="SBO:0000625" units="mmol_per_gDW_per_hr"/>
      <parameter id="R_R24_upper_bound" constant="true" metaid="b2803c1e-8a97-4f08-95c8-f2f168dc77ef" value="100000" sboTerm="SBO:0000625" units="mmol_per_gDW_per_hr"/>
      <parameter id="R_R25_upper_bound" constant="true" metaid="fc841399-42d0-49c9-a3b1-bcaa876009ac" value="100000" sboTerm="SBO:0000625" units="mmol_per_gDW_per_hr"/>
      <parameter id="R_R26_upper_bound" constant="true" metaid="e356b215-2a74-496b-8a1d-9e3c058d40a5" value="100000" sboTerm="SBO:0000625" units="mmol_per_gDW_per_hr"/>
      <parameter id="R_R27_upper_bound" constant="true" metaid="_17e9613b-a6a1-4d82-b2e0-32bb584096f1" value="100000" sboTerm="SBO:0000625" units="mmol_per_gDW_per_hr"/>
      <parameter id="R_R28_upper_bound" constant="true" metaid="fc59f4eb-1f03-4ad8-9877-1a61a17f8349" value="100000" sboTerm="SBO:0000625" units="mmol_per_gDW_per_hr"/>
      <parameter id="R_R29_upper_bound" constant="true" metaid="_3ed17538-0a98-4b20-bf4b-295f27cfdb31" value="100000" sboTerm="SBO:0000625" units="mmol_per_gDW_per_hr"/>
      <parameter id="R_R29_lower_bound" constant="true" metaid="b9141871-e25d-4015-b965-1d4b0dd59fd7" value="-100000" sboTerm="SBO:0000625" units="mmol_per_gDW_per_hr"/>
      <parameter id="R_R30_upper_bound" constant="true" metaid="_05a5a782-6124-4b1d-b50a-eb0879399f49" value="100000" sboTerm="SBO:0000625" units="mmol_per_gDW_per_hr"/>
      <parameter id="R_R30_lower_bound" constant="true" metaid="_3420bbbf-249f-418a-90d1-1c87993f5155" value="-100000" sboTerm="SBO:0000625" units="mmol_per_gDW_per_hr"/>
      <parameter id="R_R31_upper_bound" constant="true" metaid="de88349e-a130-403c-9bc7-9cfeb3c7bfcd" value="100000" sboTerm="SBO:0000625" units="mmol_per_gDW_per_hr"/>
      <parameter id="R_R32_upper_bound" constant="true" metaid="_0d5d123b-25f3-4c69-acae-21142fcee99c" value="100000" sboTerm="SBO:0000625" units="mmol_per_gDW_per_hr"/>
      <parameter id="R_R33_upper_bound" constant="true" metaid="_5efe3f26-54b4-4129-b2fa-1beae946c869" value="100000" sboTerm="SBO:0000625" units="mmol_per_gDW_per_hr"/>
      <parameter id="R_R34_upper_bound" constant="true" metaid="_39080605-edaf-4c6c-a536-e37288a73046" value="100000" sboTerm="SBO:0000625" units="mmol_per_gDW_per_hr"/>
      <parameter id="R_R35_upper_bound" constant="true" metaid="_829499fd-a1e3-4fe6-8ae7-3cd59370459e" value="100000" sboTerm="SBO:0000625" units="mmol_per_gDW_per_hr"/>
      <parameter id="R_R36_upper_bound" constant="true" metaid="_81d8b429-33db-49eb-9653-b59ab96d7dfb" value="100000" sboTerm="SBO:0000625" units="mmol_per_gDW_per_hr"/>
      <parameter id="R_R37_upper_bound" constant="true" metaid="_3d522fbf-0630-47e8-bfc7-66dc4b97e4ed" value="100000" sboTerm="SBO:0000625" units="mmol_per_gDW_per_hr"/>
      <parameter id="R_R37_lower_bound" constant="true" metaid="_1ea0e61b-491f-4b3d-99f0-4e29afe32100" value="-100000" sboTerm="SBO:0000625" units="mmol_per_gDW_per_hr"/>
      <parameter id="R_R38_upper_bound" constant="true" metaid="_59deca5d-8a0e-4834-8e74-15879317fa10" value="100000" sboTerm="SBO:0000625" units="mmol_per_gDW_per_hr"/>
      <parameter id="R_R38_lower_bound" constant="true" metaid="_14541583-dedf-4053-850b-a6658e2cc7e4" value="-100000" sboTerm="SBO:0000625" units="mmol_per_gDW_per_hr"/>
      <parameter id="R_R39_upper_bound" constant="true" metaid="f71a16fc-4a46-4950-b365-7d7e07a0953e" value="100000" sboTerm="SBO:0000625" units="mmol_per_gDW_per_hr"/>
      <parameter id="R_R39_lower_bound" constant="true" metaid="_0d3d76af-6a06-4b35-a2eb-706e9b18308f" value="-100000" sboTerm="SBO:0000625" units="mmol_per_gDW_per_hr"/>
      <parameter id="R_R40_upper_bound" constant="true" metaid="_6e36a88c-acd4-4703-a3b5-ec837d03a25f" value="100000" sboTerm="SBO:0000625" units="mmol_per_gDW_per_hr"/>
      <parameter id="R_R40_lower_bound" constant="true" metaid="_4fa89b38-adaa-4a7b-92ea-e0aa47d6ff2f" value="-100000" sboTerm="SBO:0000625" units="mmol_per_gDW_per_hr"/>
      <parameter id="R_R41_upper_bound" constant="true" metaid="d2b5a149-2b19-4e07-9470-b734a32b1e1f" value="100000" sboTerm="SBO:0000625" units="mmol_per_gDW_per_hr"/>
      <parameter id="R_R42_upper_bound" constant="true" metaid="_24ea2853-f09c-444e-87ec-0c07f12cee2e" value="100000" sboTerm="SBO:0000625" units="mmol_per_gDW_per_hr"/>
      <parameter id="R_R43_upper_bound" constant="true" metaid="e4915533-bf67-4dcf-8439-939fb720f9b6" value="100000" sboTerm="SBO:0000625" units="mmol_per_gDW_per_hr"/>
      <parameter id="R_R44_upper_bound" constant="true" metaid="_0fad823f-0de2-4d7e-b541-98516295054e" value="100000" sboTerm="SBO:0000625" units="mmol_per_gDW_per_hr"/>
      <parameter id="R_R44_lower_bound" constant="true" metaid="_98342c5b-0498-4287-ba3b-37e19cf16372" value="-100000" sboTerm="SBO:0000625" units="mmol_per_gDW_per_hr"/>
      <parameter id="R_R45_upper_bound" constant="true" metaid="_6c83b67c-ffca-4666-b140-3b85352fb3db" value="100000" sboTerm="SBO:0000625" units="mmol_per_gDW_per_hr"/>
      <parameter id="R_R45_lower_bound" constant="true" metaid="bfd3a840-93c2-4c55-b543-6e13749f2a1e" value="-100000" sboTerm="SBO:0000625" units="mmol_per_gDW_per_hr"/>
      <parameter id="R_R46_upper_bound" constant="true" metaid="_6470da43-e5f7-4cb8-8a0c-d1dd70b7148c" value="100000" sboTerm="SBO:0000625" units="mmol_per_gDW_per_hr"/>
      <parameter id="R_R46_lower_bound" constant="true" metaid="ca04e437-8baa-4915-9327-6d64d3d597a2" value="-100000" sboTerm="SBO:0000625" units="mmol_per_gDW_per_hr"/>
      <parameter id="R_R48_upper_bound" constant="true" metaid="fd65eb86-d720-4256-b769-cce551af5aa7" value="100000" sboTerm="SBO:0000625" units="mmol_per_gDW_per_hr"/>
      <parameter id="R_R48_lower_bound" constant="true" metaid="cba6b002-2b4e-4721-8a75-b012b1e6380a" value="-100000" sboTerm="SBO:0000625" units="mmol_per_gDW_per_hr"/>
      <parameter id="R_R49_upper_bound" constant="true" metaid="e213ac85-4c60-45cf-b9fc-1bd950dfc7b0" value="100000" sboTerm="SBO:0000625" units="mmol_per_gDW_per_hr"/>
      <parameter id="R_R49_lower_bound" constant="true" metaid="b661bc90-e4a6-4ffb-8ab2-1805c51d3fbb" value="-100000" sboTerm="SBO:0000625" units="mmol_per_gDW_per_hr"/>
      <parameter id="R_R50_upper_bound" constant="true" metaid="_460dc32f-cded-4dca-a176-bc4863f3c10a" value="100000" sboTerm="SBO:0000625" units="mmol_per_gDW_per_hr"/>
      <parameter id="R_R50_lower_bound" constant="true" metaid="f44e8006-8e97-4d09-81f7-b18fea2b2d35" value="-100000" sboTerm="SBO:0000625" units="mmol_per_gDW_per_hr"/>
      <parameter id="R_R51_upper_bound" constant="true" metaid="de14581e-82b5-4c72-b98e-640fff820747" value="100000" sboTerm="SBO:0000625" units="mmol_per_gDW_per_hr"/>
      <parameter id="R_R52_upper_bound" constant="true" metaid="_92f43777-6b40-4ec3-b896-928fd565e744" value="100000" sboTerm="SBO:0000625" units="mmol_per_gDW_per_hr"/>
      <parameter id="R_R53_upper_bound" constant="true" metaid="_3e970707-fea4-44e2-81fc-82d6caadeb80" value="100000" sboTerm="SBO:0000625" units="mmol_per_gDW_per_hr"/>
      <parameter id="R_R53_lower_bound" constant="true" metaid="_921d5a0f-bd9e-4de9-bf5e-a64e0d0d81dc" value="-100000" sboTerm="SBO:0000625" units="mmol_per_gDW_per_hr"/>
      <parameter id="R_R54_upper_bound" constant="true" metaid="f6078a3b-8e00-4b86-b45d-9e024a4ab332" value="100000" sboTerm="SBO:0000625" units="mmol_per_gDW_per_hr"/>
      <parameter id="R_R54_lower_bound" constant="true" metaid="_4fd9d436-4447-4002-8d1f-03424c5d5650" value="-100000" sboTerm="SBO:0000625" units="mmol_per_gDW_per_hr"/>
      <parameter id="R_R55_upper_bound" constant="true" metaid="d18bbf7f-86ff-41d5-a9a6-4f29fdde859d" value="100000" sboTerm="SBO:0000625" units="mmol_per_gDW_per_hr"/>
      <parameter id="R_R56_upper_bound" constant="true" metaid="_8d3e6f9d-e888-414b-a420-bdab243bfa40" value="100000" sboTerm="SBO:0000625" units="mmol_per_gDW_per_hr"/>
      <parameter id="R_R56_lower_bound" constant="true" metaid="_26a46812-bb62-4879-bcaa-c5eb8a719f2c" value="-100000" sboTerm="SBO:0000625" units="mmol_per_gDW_per_hr"/>
      <parameter id="R_R57_upper_bound" constant="true" metaid="_564efe69-486d-4d23-993e-7cabc060238f" value="100000" sboTerm="SBO:0000625" units="mmol_per_gDW_per_hr"/>
      <parameter id="R_R57_lower_bound" constant="true" metaid="b38453cc-57f9-4704-99da-7fd915d8f097" value="-100000" sboTerm="SBO:0000625" units="mmol_per_gDW_per_hr"/>
      <parameter id="R_R58_upper_bound" constant="true" metaid="_3aa268e1-fa14-412a-a2f0-2eb09f1b7566" value="100000" sboTerm="SBO:0000625" units="mmol_per_gDW_per_hr"/>
      <parameter id="R_R61_upper_bound" constant="true" metaid="_41d5c777-c65b-4431-a7a6-edfdc6d9c78d" value="100000" sboTerm="SBO:0000625" units="mmol_per_gDW_per_hr"/>
      <parameter id="R_R63_upper_bound" constant="true" metaid="_8058d6f9-8778-4acc-9587-ba8e3c5de59e" value="100000" sboTerm="SBO:0000625" units="mmol_per_gDW_per_hr"/>
      <parameter id="R_R63_lower_bound" constant="true" metaid="_248f0b69-6cb7-4747-a287-bc8d41aeff5d" value="-100000" sboTerm="SBO:0000625" units="mmol_per_gDW_per_hr"/>
      <parameter id="R_R64_upper_bound" constant="true" metaid="a0d018ca-a466-4df5-b7c6-3fcd5cdff88a" value="100000" sboTerm="SBO:0000625" units="mmol_per_gDW_per_hr"/>
      <parameter id="R_R64_lower_bound" constant="true" metaid="_0559a04a-d99e-47ea-b01d-432cd95b10b1" value="-100000" sboTerm="SBO:0000625" units="mmol_per_gDW_per_hr"/>
      <parameter id="R_R65_upper_bound" constant="true" metaid="_42b50da4-6b5f-4a4a-baad-aff17f9114eb" value="100000" sboTerm="SBO:0000625" units="mmol_per_gDW_per_hr"/>
      <parameter id="R_R65_lower_bound" constant="true" metaid="e10b524b-e251-4c21-8fc8-d35928ce239f" value="-100000" sboTerm="SBO:0000625" units="mmol_per_gDW_per_hr"/>
      <parameter id="R_R66_upper_bound" constant="true" metaid="f13dc2f4-e54f-46c5-a0fa-1da9666ab443" value="100000" sboTerm="SBO:0000625" units="mmol_per_gDW_per_hr"/>
      <parameter id="R_R67_upper_bound" constant="true" metaid="_8f8890a5-e494-4615-b90a-69687fc2a3ab" value="100000" sboTerm="SBO:0000625" units="mmol_per_gDW_per_hr"/>
      <parameter id="R_R68_upper_bound" constant="true" metaid="_54a21ecf-06fc-4ac5-a3e8-d404dfb55c9a" value="100000" sboTerm="SBO:0000625" units="mmol_per_gDW_per_hr"/>
      <parameter id="R_R69_upper_bound" constant="true" metaid="_83413ba7-d8e9-4c5b-b195-435b52d70858" value="100000" sboTerm="SBO:0000625" units="mmol_per_gDW_per_hr"/>
      <parameter id="R_R70_upper_bound" constant="true" metaid="_4519a2e5-ff0b-4dbc-98d6-c28baac99df5" value="100000" sboTerm="SBO:0000625" units="mmol_per_gDW_per_hr"/>
      <parameter id="R_R70_lower_bound" constant="true" metaid="_03a5dd3e-0eea-43a2-915f-a170357182fd" value="-100000" sboTerm="SBO:0000625" units="mmol_per_gDW_per_hr"/>
      <parameter id="R_R71_upper_bound" constant="true" metaid="_3103b048-2cc5-4ff6-b7cb-2702e1b2df4f" value="100000" sboTerm="SBO:0000625" units="mmol_per_gDW_per_hr"/>
      <parameter id="R_R71_lower_bound" constant="true" metaid="ee48038f-0552-4f67-a497-7ffac69adce9" value="-100000" sboTerm="SBO:0000625" units="mmol_per_gDW_per_hr"/>
      <parameter id="R_R72_upper_bound" constant="true" metaid="_5862033d-cf14-4c8a-8cca-4b3c8996eb2c" value="100000" sboTerm="SBO:0000625" units="mmol_per_gDW_per_hr"/>
      <parameter id="R_R73_upper_bound" constant="true" metaid="c9667388-d919-48c8-ad67-994742f6400a" value="100000" sboTerm="SBO:0000625" units="mmol_per_gDW_per_hr"/>
      <parameter id="R_R73_lower_bound" constant="true" metaid="_1868c3cf-198c-49e3-9a30-c2c60d90e66a" value="-100000" sboTerm="SBO:0000625" units="mmol_per_gDW_per_hr"/>
      <parameter id="R_R74_upper_bound" constant="true" metaid="_8216453f-b2bb-49d7-95a9-b3459e7e5a4a" value="100000" sboTerm="SBO:0000625" units="mmol_per_gDW_per_hr"/>
      <parameter id="R_R74_lower_bound" constant="true" metaid="_1edaadca-05ad-4012-859f-b3eafe48e134" value="-100000" sboTerm="SBO:0000625" units="mmol_per_gDW_per_hr"/>
      <parameter id="R_R75_upper_bound" constant="true" metaid="_7ff8755a-6ad4-4007-b924-5f92e2a380fc" value="100000" sboTerm="SBO:0000625" units="mmol_per_gDW_per_hr"/>
      <parameter id="R_R76_upper_bound" constant="true" metaid="c03531ef-fd23-4313-9159-a8d167f1dfb2" value="100000" sboTerm="SBO:0000625" units="mmol_per_gDW_per_hr"/>
      <parameter id="R_R76_lower_bound" constant="true" metaid="_215d1f44-02fc-4d20-b0a3-ae916971a6fd" value="-100000" sboTerm="SBO:0000625" units="mmol_per_gDW_per_hr"/>
      <parameter id="R_R77_upper_bound" constant="true" metaid="_606aa9fb-f279-4007-9267-b58ea99620ee" value="100000" sboTerm="SBO:0000625" units="mmol_per_gDW_per_hr"/>
      <parameter id="R_R78_upper_bound" constant="true" metaid="_9ccfe01e-a49a-4b52-bac9-622f381b9f48" value="100000" sboTerm="SBO:0000625" units="mmol_per_gDW_per_hr"/>
      <parameter id="R_R78_lower_bound" constant="true" metaid="_61e1cc19-aeb6-4433-bdb6-f34272ab261a" value="-100000" sboTerm="SBO:0000625" units="mmol_per_gDW_per_hr"/>
      <parameter id="R_R79_upper_bound" constant="true" metaid="ddf41076-0238-430c-b86e-47fe0f9d1b10" value="100000" sboTerm="SBO:0000625" units="mmol_per_gDW_per_hr"/>
      <parameter id="R_R80_upper_bound" constant="true" metaid="_6ea2498b-50c0-4108-9c32-0f0bc2bd8e48" value="100000" sboTerm="SBO:0000625" units="mmol_per_gDW_per_hr"/>
      <parameter id="R_R81_upper_bound" constant="true" metaid="_9deca2e0-1334-4a8c-8012-56ec7964e928" value="100000" sboTerm="SBO:0000625" units="mmol_per_gDW_per_hr"/>
      <parameter id="R_R82_upper_bound" constant="true" metaid="_2ad35675-8397-4047-92d1-71b082a69bc8" value="100000" sboTerm="SBO:0000625" units="mmol_per_gDW_per_hr"/>
      <parameter id="R_R83_upper_bound" constant="true" metaid="eacb8073-43fa-4af6-8b96-b8414c96e205" value="100000" sboTerm="SBO:0000625" units="mmol_per_gDW_per_hr"/>
      <parameter id="R_R84_upper_bound" constant="true" metaid="_4d19ab9b-ff4d-4bcb-abde-47ef17a116cd" value="100000" sboTerm="SBO:0000625" units="mmol_per_gDW_per_hr"/>
      <parameter id="R_R85_upper_bound" constant="true" metaid="aa4e7756-4846-4fdc-a11c-d595e0397166" value="100000" sboTerm="SBO:0000625" units="mmol_per_gDW_per_hr"/>
      <parameter id="R_R86_upper_bound" constant="true" metaid="_60b13d9f-5839-48fd-a68f-ca714b9ca0d2" value="100000" sboTerm="SBO:0000625" units="mmol_per_gDW_per_hr"/>
      <parameter id="R_R87_upper_bound" constant="true" metaid="e7352d31-2206-4457-98ee-e6c7c1d20d8a" value="100000" sboTerm="SBO:0000625" units="mmol_per_gDW_per_hr"/>
      <parameter id="R_R88_upper_bound" constant="true" metaid="_357ebac1-9362-45ef-9c8b-1dd16146dbb8" value="100000" sboTerm="SBO:0000625" units="mmol_per_gDW_per_hr"/>
      <parameter id="R_R89_upper_bound" constant="true" metaid="a2a67c2c-0a0b-4e5c-9053-8ce7245ede6f" value="100000" sboTerm="SBO:0000625" units="mmol_per_gDW_per_hr"/>
      <parameter id="R_R90_upper_bound" constant="true" metaid="_36fc3f89-0021-4cc3-bc9f-ddbdee25f299" value="100000" sboTerm="SBO:0000625" units="mmol_per_gDW_per_hr"/>
      <parameter id="R_R90_lower_bound" constant="true" metaid="_9c47e19c-1d79-49b6-a62c-018d995bd386" value="-100000" sboTerm="SBO:0000625" units="mmol_per_gDW_per_hr"/>
      <parameter id="R_R91_upper_bound" constant="true" metaid="f5daf9f0-ee42-470a-ab39-670c4dad0ebc" value="100000" sboTerm="SBO:0000625" units="mmol_per_gDW_per_hr"/>
      <parameter id="R_R91_lower_bound" constant="true" metaid="_55665c3b-e997-44e2-9920-c028c21455c6" value="-100000" sboTerm="SBO:0000625" units="mmol_per_gDW_per_hr"/>
      <parameter id="R_R92_upper_bound" constant="true" metaid="de7437ec-edb9-4ce4-95ad-ce50bbcdba5b" value="100000" sboTerm="SBO:0000625" units="mmol_per_gDW_per_hr"/>
      <parameter id="R_R92_lower_bound" constant="true" metaid="f762f7b7-31f1-4fb8-878e-294ab419adc3" value="-100000" sboTerm="SBO:0000625" units="mmol_per_gDW_per_hr"/>
      <parameter id="R_R93_upper_bound" constant="true" metaid="ce4d2bba-b49f-4124-b526-3b873f1545bb" value="100000" sboTerm="SBO:0000625" units="mmol_per_gDW_per_hr"/>
      <parameter id="R_R94_upper_bound" constant="true" metaid="_4bb8dc2e-d889-4065-a8e5-d216928c137b" value="100000" sboTerm="SBO:0000625" units="mmol_per_gDW_per_hr"/>
      <parameter id="R_R95_upper_bound" constant="true" metaid="_59af6b50-65cd-428f-b288-84c6df5d2eac" value="100000" sboTerm="SBO:0000625" units="mmol_per_gDW_per_hr"/>
      <parameter id="R_R96_upper_bound" constant="true" metaid="_7924bdcf-e32d-4f5b-86c6-88aa47c3722e" value="100000" sboTerm="SBO:0000625" units="mmol_per_gDW_per_hr"/>
      <parameter id="R_R97_upper_bound" constant="true" metaid="_4232db4a-69a0-404f-ae52-6126da456ccd" value="100000" sboTerm="SBO:0000625" units="mmol_per_gDW_per_hr"/>
      <parameter id="R_R97_lower_bound" constant="true" metaid="_9db14fe3-b7d2-4805-af11-3379b9b1cc1c" value="-100000" sboTerm="SBO:0000625" units="mmol_per_gDW_per_hr"/>
      <parameter id="R_R98_upper_bound" constant="true" metaid="b33289b7-2bb1-4d21-8c59-f619fdec6df8" value="100000" sboTerm="SBO:0000625" units="mmol_per_gDW_per_hr"/>
      <parameter id="R_R99_upper_bound" constant="true" metaid="d8a20618-757b-4f86-8caf-ac0c44a566da" value="100000" sboTerm="SBO:0000625" units="mmol_per_gDW_per_hr"/>
      <parameter id="R_R100_upper_bound" constant="true" metaid="_6252953b-8604-4295-9492-7ac76fc8027e" value="100000" sboTerm="SBO:0000625" units="mmol_per_gDW_per_hr"/>
      <parameter id="R_R101_upper_bound" constant="true" metaid="b0e56339-6bee-457e-9035-60e6ec1e99a8" value="100000" sboTerm="SBO:0000625" units="mmol_per_gDW_per_hr"/>
      <parameter id="R_R101_lower_bound" constant="true" metaid="d357cc54-4043-4ee8-871d-427047f57883" value="-100000" sboTerm="SBO:0000625" units="mmol_per_gDW_per_hr"/>
      <parameter id="R_R102_upper_bound" constant="true" metaid="_6b20ea5b-cbc5-4e55-b97d-81b5661b17ab" value="100000" sboTerm="SBO:0000625" units="mmol_per_gDW_per_hr"/>
      <parameter id="R_R103_upper_bound" constant="true" metaid="b58a461d-4c67-424c-a892-8b49a61d6e33" value="100000" sboTerm="SBO:0000625" units="mmol_per_gDW_per_hr"/>
      <parameter id="R_R104_upper_bound" constant="true" metaid="_0131342d-6818-44d2-8c71-7d0f43dcc1dc" value="100000" sboTerm="SBO:0000625" units="mmol_per_gDW_per_hr"/>
      <parameter id="R_R105_upper_bound" constant="true" metaid="ffe01a5c-0f9f-4a51-a098-cc2627cabd9a" value="100000" sboTerm="SBO:0000625" units="mmol_per_gDW_per_hr"/>
      <parameter id="R_R106_upper_bound" constant="true" metaid="_4d299875-e87f-4c57-a13e-006ce376490d" value="100000" sboTerm="SBO:0000625" units="mmol_per_gDW_per_hr"/>
      <parameter id="R_R106_lower_bound" constant="true" metaid="b833ec63-98e4-4802-9fa7-79ce37f875eb" value="-100000" sboTerm="SBO:0000625" units="mmol_per_gDW_per_hr"/>
      <parameter id="R_R107_upper_bound" constant="true" metaid="_500d5e8a-bce7-463b-b3f6-a40220676cbd" value="100000" sboTerm="SBO:0000625" units="mmol_per_gDW_per_hr"/>
      <parameter id="R_R107_lower_bound" constant="true" metaid="b2936382-dfc0-4670-a3e6-e797d5346792" value="-100000" sboTerm="SBO:0000625" units="mmol_per_gDW_per_hr"/>
      <parameter id="R_R108_upper_bound" constant="true" metaid="fd1226fe-0e05-41e0-8b77-5bd99a219e5d" value="100000" sboTerm="SBO:0000625" units="mmol_per_gDW_per_hr"/>
      <parameter id="R_R109_upper_bound" constant="true" metaid="_67e2e7d7-8265-4b80-992e-6644a95104cd" value="100000" sboTerm="SBO:0000625" units="mmol_per_gDW_per_hr"/>
      <parameter id="R_R110_upper_bound" constant="true" metaid="f9c63916-e6ec-4054-a8b5-c611b55459cc" value="100000" sboTerm="SBO:0000625" units="mmol_per_gDW_per_hr"/>
      <parameter id="R_R111_upper_bound" constant="true" metaid="_2c330205-00a1-49e8-914c-aa159314ba66" value="100000" sboTerm="SBO:0000625" units="mmol_per_gDW_per_hr"/>
      <parameter id="R_R112_upper_bound" constant="true" metaid="f55c1d38-777d-40ec-b567-e8495f80c9d4" value="100000" sboTerm="SBO:0000625" units="mmol_per_gDW_per_hr"/>
      <parameter id="R_R112_lower_bound" constant="true" metaid="_01d24570-c541-4795-ab7a-f83bd1388719" value="-100000" sboTerm="SBO:0000625" units="mmol_per_gDW_per_hr"/>
      <parameter id="R_R113_upper_bound" constant="true" metaid="_8a19023e-eb1f-4bc0-9aaa-0c472becef36" value="100000" sboTerm="SBO:0000625" units="mmol_per_gDW_per_hr"/>
      <parameter id="R_R114_upper_bound" constant="true" metaid="_25b687d8-ea6d-4dac-95af-a05cb73529d7" value="100000" sboTerm="SBO:0000625" units="mmol_per_gDW_per_hr"/>
      <parameter id="R_R119_upper_bound" constant="true" metaid="ebce122a-2974-44a0-8ce6-6df07e452549" value="100000" sboTerm="SBO:0000625" units="mmol_per_gDW_per_hr"/>
      <parameter id="R_R120_upper_bound" constant="true" metaid="_40e80ed3-8a41-4b08-9924-8184dd9bfdb9" value="100000" sboTerm="SBO:0000625" units="mmol_per_gDW_per_hr"/>
      <parameter id="R_R121_upper_bound" constant="true" metaid="_88ae2a30-3fda-467d-afd1-da912f39e4df" value="100000" sboTerm="SBO:0000625" units="mmol_per_gDW_per_hr"/>
      <parameter id="R_R122_upper_bound" constant="true" metaid="_541ef9b0-73d1-4b4d-a2fb-b878435506d7" value="100000" sboTerm="SBO:0000625" units="mmol_per_gDW_per_hr"/>
      <parameter id="R_R122_lower_bound" constant="true" metaid="_70809214-e767-4fef-b32f-8ec5d7c65a78" value="-100000" sboTerm="SBO:0000625" units="mmol_per_gDW_per_hr"/>
      <parameter id="R_R123_upper_bound" constant="true" metaid="_5e91fecd-2704-46f5-abd8-17424d787a16" value="100000" sboTerm="SBO:0000625" units="mmol_per_gDW_per_hr"/>
      <parameter id="R_R123_lower_bound" constant="true" metaid="_9b470cd8-c645-4d2a-b38a-01c18176b43e" value="-100000" sboTerm="SBO:0000625" units="mmol_per_gDW_per_hr"/>
      <parameter id="R_R124_upper_bound" constant="true" metaid="_789b1881-0e2f-4cd8-92b7-5bb720df8d4f" value="100000" sboTerm="SBO:0000625" units="mmol_per_gDW_per_hr"/>
      <parameter id="R_R124_lower_bound" constant="true" metaid="d2b3518a-9e5b-47cb-97de-e7b7808e8fac" value="-100000" sboTerm="SBO:0000625" units="mmol_per_gDW_per_hr"/>
      <parameter id="R_R125_upper_bound" constant="true" metaid="aafb8f3f-d880-469f-ba5e-78bc37c5e0b4" value="100000" sboTerm="SBO:0000625" units="mmol_per_gDW_per_hr"/>
      <parameter id="R_R125_lower_bound" constant="true" metaid="_4620881e-ae81-4bb5-8527-6026d5d61653" value="-100000" sboTerm="SBO:0000625" units="mmol_per_gDW_per_hr"/>
      <parameter id="R_R126_upper_bound" constant="true" metaid="be21368a-dc0d-4869-9ee4-9901313fab5c" value="100000" sboTerm="SBO:0000625" units="mmol_per_gDW_per_hr"/>
      <parameter id="R_R127_upper_bound" constant="true" metaid="be4a2b47-69b3-4b77-a619-0be0d828fbd5" value="100000" sboTerm="SBO:0000625" units="mmol_per_gDW_per_hr"/>
      <parameter id="R_R129_upper_bound" constant="true" metaid="b61bb662-32f2-4b85-bc25-87a135bb8bdf" value="1.0001" sboTerm="SBO:0000625" units="mmol_per_gDW_per_hr"/>
      <parameter id="R_R129_lower_bound" constant="true" metaid="_02a3499f-66d8-4ed0-8a7f-5bec4df606af" value="1" sboTerm="SBO:0000625" units="mmol_per_gDW_per_hr"/>
      <parameter id="R_R130_upper_bound" constant="true" metaid="b33f98f4-645a-4392-b65b-7c73ae2bf15c" value="100000" sboTerm="SBO:0000625" units="mmol_per_gDW_per_hr"/>
      <parameter id="R_R131_upper_bound" constant="true" metaid="a97ce027-6c22-474a-933c-88e2da91bbff" value="100000" sboTerm="SBO:0000625" units="mmol_per_gDW_per_hr"/>
      <parameter id="R_R132_upper_bound" constant="true" metaid="c749fdd4-87db-44bf-ae03-a230924fbc4f" value="100000" sboTerm="SBO:0000625" units="mmol_per_gDW_per_hr"/>
      <parameter id="R_R132_lower_bound" constant="true" metaid="_0e0b7a28-3f54-4cab-b85c-54b326d3b6af" value="-100000" sboTerm="SBO:0000625" units="mmol_per_gDW_per_hr"/>
      <parameter id="R_R133_upper_bound" constant="true" metaid="afb0d199-89d0-42ab-b827-eb0cd8e44d75" value="100000" sboTerm="SBO:0000625" units="mmol_per_gDW_per_hr"/>
      <parameter id="R_R133_lower_bound" constant="true" metaid="_34dbb85c-920d-455d-8b30-1e16b97bec9b" value="-100000" sboTerm="SBO:0000625" units="mmol_per_gDW_per_hr"/>
      <parameter id="R_R134_upper_bound" constant="true" metaid="b5c261a9-f711-464b-9e42-5abd6d85a9bb" value="100000" sboTerm="SBO:0000625" units="mmol_per_gDW_per_hr"/>
      <parameter id="R_R135_upper_bound" constant="true" metaid="_818d4a77-8191-414d-b193-374a0827dc82" value="100000" sboTerm="SBO:0000625" units="mmol_per_gDW_per_hr"/>
      <parameter id="R_R136_upper_bound" constant="true" metaid="_6bbbd8ad-9d0f-4585-b758-176451ae3cb9" value="100000" sboTerm="SBO:0000625" units="mmol_per_gDW_per_hr"/>
      <parameter id="R_R136_lower_bound" constant="true" metaid="_5375dbf9-9276-4ae1-809f-28ed1dc28841" value="-100000" sboTerm="SBO:0000625" units="mmol_per_gDW_per_hr"/>
      <parameter id="R_R137_upper_bound" constant="true" metaid="_5dcf492a-fcfd-4282-a426-11f3eb73f3cf" value="100000" sboTerm="SBO:0000625" units="mmol_per_gDW_per_hr"/>
      <parameter id="R_R138_upper_bound" constant="true" metaid="_141aa4ba-2eaf-4ebc-92cd-f45547925f74" value="100000" sboTerm="SBO:0000625" units="mmol_per_gDW_per_hr"/>
      <parameter id="R_R139_upper_bound" constant="true" metaid="_6b6570c6-5dd8-4787-99c7-766cd43c7b1e" value="100000" sboTerm="SBO:0000625" units="mmol_per_gDW_per_hr"/>
      <parameter id="R_R140_upper_bound" constant="true" metaid="_951877e4-b8ca-4017-8375-24e1386298d2" value="100000" sboTerm="SBO:0000625" units="mmol_per_gDW_per_hr"/>
      <parameter id="R_R141_upper_bound" constant="true" metaid="dad78af4-68f7-4cde-9272-637ebac79ad0" value="100000" sboTerm="SBO:0000625" units="mmol_per_gDW_per_hr"/>
      <parameter id="R_R141_lower_bound" constant="true" metaid="c1908d30-50b7-499d-a645-41adbb60c2fb" value="-100000" sboTerm="SBO:0000625" units="mmol_per_gDW_per_hr"/>
      <parameter id="R_R142_upper_bound" constant="true" metaid="bc78d193-5b75-405d-bce9-8f842fa0dc7d" value="100000" sboTerm="SBO:0000625" units="mmol_per_gDW_per_hr"/>
      <parameter id="R_R143_upper_bound" constant="true" metaid="_6c29d7c4-a305-47c2-8758-98123103e193" value="100000" sboTerm="SBO:0000625" units="mmol_per_gDW_per_hr"/>
      <parameter id="R_R144_upper_bound" constant="true" metaid="b4be4654-4e10-4ea7-8b17-3d1b47be21db" value="100000" sboTerm="SBO:0000625" units="mmol_per_gDW_per_hr"/>
      <parameter id="R_R145_upper_bound" constant="true" metaid="_449000c7-b865-4dff-bb39-2f1e9ed74e62" value="100000" sboTerm="SBO:0000625" units="mmol_per_gDW_per_hr"/>
      <parameter id="R_R146_upper_bound" constant="true" metaid="d9d8019f-3449-4a2f-9801-7ca63cb55e49" value="100000" sboTerm="SBO:0000625" units="mmol_per_gDW_per_hr"/>
      <parameter id="R_R147_upper_bound" constant="true" metaid="_2cb6f2b4-f44a-4bdc-b580-61190d54c0b4" value="100000" sboTerm="SBO:0000625" units="mmol_per_gDW_per_hr"/>
      <parameter id="R_R148_upper_bound" constant="true" metaid="_07fa3fbb-6a34-4729-ac8e-bf47bdf085a3" value="100000" sboTerm="SBO:0000625" units="mmol_per_gDW_per_hr"/>
      <parameter id="R_R149_upper_bound" constant="true" metaid="_6897a317-6888-45e5-8248-7837ee68a319" value="100000" sboTerm="SBO:0000625" units="mmol_per_gDW_per_hr"/>
      <parameter id="R_R149_lower_bound" constant="true" metaid="_239ce2f0-8f9d-4b54-b489-adf23f51fbb2" value="-100000" sboTerm="SBO:0000625" units="mmol_per_gDW_per_hr"/>
      <parameter id="R_R150_upper_bound" constant="true" metaid="_967f12ef-c792-420d-8d4a-a1eab2a2aef5" value="100000" sboTerm="SBO:0000625" units="mmol_per_gDW_per_hr"/>
      <parameter id="R_R151_upper_bound" constant="true" metaid="_155dbce2-678c-492f-9176-ed05181e6358" value="100000" sboTerm="SBO:0000625" units="mmol_per_gDW_per_hr"/>
      <parameter id="R_R151_lower_bound" constant="true" metaid="e4ee57dd-40bf-4a22-b454-7cef27314cb6" value="-100000" sboTerm="SBO:0000625" units="mmol_per_gDW_per_hr"/>
      <parameter id="R_R152_upper_bound" constant="true" metaid="_311fecbb-5120-4535-87a7-6c4e16a0dcd6" value="100000" sboTerm="SBO:0000625" units="mmol_per_gDW_per_hr"/>
      <parameter id="R_R153_upper_bound" constant="true" metaid="f81e26ce-52e8-44f0-8346-a424aa265961" value="100000" sboTerm="SBO:0000625" units="mmol_per_gDW_per_hr"/>
      <parameter id="R_R154_upper_bound" constant="true" metaid="_49563007-77bd-442d-b3d9-64943f02b507" value="100000" sboTerm="SBO:0000625" units="mmol_per_gDW_per_hr"/>
      <parameter id="R_R155_upper_bound" constant="true" metaid="_9af868f8-f063-4bd5-a277-c8f30a4142f8" value="100000" sboTerm="SBO:0000625" units="mmol_per_gDW_per_hr"/>
      <parameter id="R_R155_lower_bound" constant="true" metaid="_18910d70-a530-4c65-b91e-24116ad36d99" value="-100000" sboTerm="SBO:0000625" units="mmol_per_gDW_per_hr"/>
      <parameter id="R_R156_upper_bound" constant="true" metaid="_2a02e255-765f-4fa4-a1ac-444c08412751" value="100000" sboTerm="SBO:0000625" units="mmol_per_gDW_per_hr"/>
      <parameter id="R_R157_upper_bound" constant="true" metaid="f0362289-76ae-4760-afa5-6c97ac4fb692" value="100000" sboTerm="SBO:0000625" units="mmol_per_gDW_per_hr"/>
      <parameter id="R_R157_lower_bound" constant="true" metaid="_376ec718-25c8-46e5-96cc-e9606b5d49ec" value="-100000" sboTerm="SBO:0000625" units="mmol_per_gDW_per_hr"/>
      <parameter id="R_R158_upper_bound" constant="true" metaid="_97ddde2a-4ddc-40ba-b644-98d1c6a7fcf5" value="100000" sboTerm="SBO:0000625" units="mmol_per_gDW_per_hr"/>
      <parameter id="R_R159_upper_bound" constant="true" metaid="_2c2ca5e5-98f7-49ae-b0ba-33450cc9078b" value="100000" sboTerm="SBO:0000625" units="mmol_per_gDW_per_hr"/>
      <parameter id="R_R160_upper_bound" constant="true" metaid="_1064da89-f547-4b28-b0ad-ce0ef4a92c0a" value="100000" sboTerm="SBO:0000625" units="mmol_per_gDW_per_hr"/>
      <parameter id="R_R161_upper_bound" constant="true" metaid="_996e52cc-d808-454e-ba80-8c0902954e61" value="100000" sboTerm="SBO:0000625" units="mmol_per_gDW_per_hr"/>
      <parameter id="R_R161_lower_bound" constant="true" metaid="_51481e57-30dc-42ce-bb42-33165da28940" value="-100000" sboTerm="SBO:0000625" units="mmol_per_gDW_per_hr"/>
      <parameter id="R_R162_upper_bound" constant="true" metaid="_5042a49d-31cf-4170-abf5-e6792b5438a1" value="100000" sboTerm="SBO:0000625" units="mmol_per_gDW_per_hr"/>
      <parameter id="R_R163_upper_bound" constant="true" metaid="_30b390f0-36c3-445b-b95f-b63d88f16422" value="100000" sboTerm="SBO:0000625" units="mmol_per_gDW_per_hr"/>
      <parameter id="R_R164_upper_bound" constant="true" metaid="c6660206-b88d-4107-843a-f228b52e04da" value="100000" sboTerm="SBO:0000625" units="mmol_per_gDW_per_hr"/>
      <parameter id="R_R165_upper_bound" constant="true" metaid="fa74341e-797b-47a1-a652-a7a14785671c" value="100000" sboTerm="SBO:0000625" units="mmol_per_gDW_per_hr"/>
      <parameter id="R_R166_upper_bound" constant="true" metaid="_4c5e93a4-87d4-4956-a556-abfdf0644711" value="100000" sboTerm="SBO:0000625" units="mmol_per_gDW_per_hr"/>
      <parameter id="R_R167_upper_bound" constant="true" metaid="_8f78c6a1-4bff-490e-9b20-7d242c27505e" value="100000" sboTerm="SBO:0000625" units="mmol_per_gDW_per_hr"/>
      <parameter id="R_R167_lower_bound" constant="true" metaid="_0f73a021-47a9-4d78-bc9f-545aaad7bd97" value="-100000" sboTerm="SBO:0000625" units="mmol_per_gDW_per_hr"/>
      <parameter id="R_R168_upper_bound" constant="true" metaid="_42b42b76-e8b3-4688-bba0-2b31553cc792" value="100000" sboTerm="SBO:0000625" units="mmol_per_gDW_per_hr"/>
      <parameter id="R_R169_upper_bound" constant="true" metaid="_74016ef3-4104-46f5-86d4-f97a30a04772" value="100000" sboTerm="SBO:0000625" units="mmol_per_gDW_per_hr"/>
      <parameter id="R_R169_lower_bound" constant="true" metaid="eaa4819b-42a1-4d0c-a05b-bfad7868a4ef" value="-100000" sboTerm="SBO:0000625" units="mmol_per_gDW_per_hr"/>
      <parameter id="R_R170_upper_bound" constant="true" metaid="_0d5ef39e-8e8f-4056-8f28-18ccc2f4e33a" value="100000" sboTerm="SBO:0000625" units="mmol_per_gDW_per_hr"/>
      <parameter id="R_R171_upper_bound" constant="true" metaid="b87e6198-e8c3-4811-ad35-9b30cd8a7ec0" value="100000" sboTerm="SBO:0000625" units="mmol_per_gDW_per_hr"/>
      <parameter id="R_R172_upper_bound" constant="true" metaid="_9b58c0e3-b159-45b6-ac0d-dd9a58569daf" value="100000" sboTerm="SBO:0000625" units="mmol_per_gDW_per_hr"/>
      <parameter id="R_R173_upper_bound" constant="true" metaid="_615ae4f6-76bc-42f4-85a3-9ece3cc7ce7d" value="100000" sboTerm="SBO:0000625" units="mmol_per_gDW_per_hr"/>
      <parameter id="R_R174_upper_bound" constant="true" metaid="_9d25caf4-fae6-4a50-974a-779438960048" value="100000" sboTerm="SBO:0000625" units="mmol_per_gDW_per_hr"/>
      <parameter id="R_R175_upper_bound" constant="true" metaid="c06a5f33-6590-4cdc-8ba7-18afe0df2c10" value="100000" sboTerm="SBO:0000625" units="mmol_per_gDW_per_hr"/>
      <parameter id="R_R176_upper_bound" constant="true" metaid="_75c45295-0c11-4d31-9e5b-33672a437886" value="100000" sboTerm="SBO:0000625" units="mmol_per_gDW_per_hr"/>
      <parameter id="R_R177_upper_bound" constant="true" metaid="_8db72e4e-db03-4a86-ac23-290d72e51d0c" value="100000" sboTerm="SBO:0000625" units="mmol_per_gDW_per_hr"/>
      <parameter id="R_R178_upper_bound" constant="true" metaid="_4bd30bbe-2d8a-44a9-8fee-306ac87b196e" value="100000" sboTerm="SBO:0000625" units="mmol_per_gDW_per_hr"/>
      <parameter id="R_R179_upper_bound" constant="true" metaid="_00054226-3ba5-4575-8ca3-274c2ee8545f" value="100000" sboTerm="SBO:0000625" units="mmol_per_gDW_per_hr"/>
      <parameter id="R_R180_upper_bound" constant="true" metaid="_9cc06f3a-cc1f-40c8-8ae0-3ca866360db7" value="100000" sboTerm="SBO:0000625" units="mmol_per_gDW_per_hr"/>
      <parameter id="R_R181_upper_bound" constant="true" metaid="d237c443-d7d7-4c8e-8677-9ddcba17b312" value="100000" sboTerm="SBO:0000625" units="mmol_per_gDW_per_hr"/>
      <parameter id="R_R182_upper_bound" constant="true" metaid="ef6fc36b-4b52-4596-a19c-7fda4ebb246d" value="100000" sboTerm="SBO:0000625" units="mmol_per_gDW_per_hr"/>
      <parameter id="R_R183_upper_bound" constant="true" metaid="bada787d-a809-4133-9068-bf31b03c10d8" value="100000" sboTerm="SBO:0000625" units="mmol_per_gDW_per_hr"/>
      <parameter id="R_R184_upper_bound" constant="true" metaid="_0a3194d5-6655-4a56-9c5a-8bb12e134874" value="100000" sboTerm="SBO:0000625" units="mmol_per_gDW_per_hr"/>
      <parameter id="R_R185_upper_bound" constant="true" metaid="_0500b9a4-6b70-42ee-807b-12306cdbced4" value="100000" sboTerm="SBO:0000625" units="mmol_per_gDW_per_hr"/>
      <parameter id="R_R185_lower_bound" constant="true" metaid="_1910322d-03c9-4fca-8fe1-b10a32cf33ce" value="-100000" sboTerm="SBO:0000625" units="mmol_per_gDW_per_hr"/>
      <parameter id="R_R186_upper_bound" constant="true" metaid="_6ccb1b1d-6b74-4a09-9f18-891dec0fdf3b" value="100000" sboTerm="SBO:0000625" units="mmol_per_gDW_per_hr"/>
      <parameter id="R_R187_upper_bound" constant="true" metaid="_1dd1327d-a02b-4343-9650-e88a030dd793" value="100000" sboTerm="SBO:0000625" units="mmol_per_gDW_per_hr"/>
      <parameter id="R_R187_lower_bound" constant="true" metaid="_3658bd36-bc5a-4c1c-80db-3e6ab0c815db" value="-100000" sboTerm="SBO:0000625" units="mmol_per_gDW_per_hr"/>
      <parameter id="R_R188_upper_bound" constant="true" metaid="_8b6318d4-a8a6-48c9-821c-af9001aa96bf" value="100000" sboTerm="SBO:0000625" units="mmol_per_gDW_per_hr"/>
      <parameter id="R_R189_upper_bound" constant="true" metaid="_4f031838-f34b-4578-97b9-209dac341b4f" value="100000" sboTerm="SBO:0000625" units="mmol_per_gDW_per_hr"/>
      <parameter id="R_R190_upper_bound" constant="true" metaid="dea15d17-77bf-4933-85df-4dce4714c37d" value="100000" sboTerm="SBO:0000625" units="mmol_per_gDW_per_hr"/>
      <parameter id="R_R190_lower_bound" constant="true" metaid="_9f0fe300-ecdc-4b4c-abdf-f1388e6b5eb6" value="-100000" sboTerm="SBO:0000625" units="mmol_per_gDW_per_hr"/>
      <parameter id="R_R191_upper_bound" constant="true" metaid="_8b17861b-e3ad-415b-a74a-d511f532800c" value="100000" sboTerm="SBO:0000625" units="mmol_per_gDW_per_hr"/>
      <parameter id="R_R192_upper_bound" constant="true" metaid="d21273f5-edf0-472c-853b-d28f92065e77" value="100000" sboTerm="SBO:0000625" units="mmol_per_gDW_per_hr"/>
      <parameter id="R_R193_upper_bound" constant="true" metaid="_4248a69e-b114-4d29-8743-61aef8d8a949" value="100000" sboTerm="SBO:0000625" units="mmol_per_gDW_per_hr"/>
      <parameter id="R_R193_lower_bound" constant="true" metaid="_5ae2221c-1194-4ce0-8d72-aff82dfb970f" value="-100000" sboTerm="SBO:0000625" units="mmol_per_gDW_per_hr"/>
      <parameter id="R_R194_upper_bound" constant="true" metaid="_2c719c53-bafd-463b-8e9e-bae88a694583" value="100000" sboTerm="SBO:0000625" units="mmol_per_gDW_per_hr"/>
      <parameter id="R_R195_upper_bound" constant="true" metaid="_17b6bae9-ceda-4e8c-a5af-4c170d9229ba" value="100000" sboTerm="SBO:0000625" units="mmol_per_gDW_per_hr"/>
      <parameter id="R_R195_lower_bound" constant="true" metaid="_165341a2-33b8-435b-a5d4-e08bb6497eea" value="-100000" sboTerm="SBO:0000625" units="mmol_per_gDW_per_hr"/>
      <parameter id="R_R196_upper_bound" constant="true" metaid="_6a12e5c5-5891-4871-8d31-231f8291fc26" value="100000" sboTerm="SBO:0000625" units="mmol_per_gDW_per_hr"/>
      <parameter id="R_R197_upper_bound" constant="true" metaid="_0cfc23e5-291b-42d6-83c9-75ed34af9d30" value="100000" sboTerm="SBO:0000625" units="mmol_per_gDW_per_hr"/>
      <parameter id="R_R197_lower_bound" constant="true" metaid="_6c57e350-f58a-47d1-8419-fe3aa8f67abe" value="-100000" sboTerm="SBO:0000625" units="mmol_per_gDW_per_hr"/>
      <parameter id="R_R198_upper_bound" constant="true" metaid="_804a711b-ffd5-497a-ac8c-4facce0d03b8" value="100000" sboTerm="SBO:0000625" units="mmol_per_gDW_per_hr"/>
      <parameter id="R_R198_lower_bound" constant="true" metaid="ecf7a76a-a500-4bec-b2f7-5c9dd47b7056" value="-100000" sboTerm="SBO:0000625" units="mmol_per_gDW_per_hr"/>
      <parameter id="R_R199_upper_bound" constant="true" metaid="_4b7ff32a-07b6-41ce-8d8d-b3d4f9948d80" value="100000" sboTerm="SBO:0000625" units="mmol_per_gDW_per_hr"/>
      <parameter id="R_R200_upper_bound" constant="true" metaid="cd9a0759-4c31-410f-aa7d-ba750da05f60" value="100000" sboTerm="SBO:0000625" units="mmol_per_gDW_per_hr"/>
      <parameter id="R_R201_upper_bound" constant="true" metaid="_9b9a72e7-9833-43cf-879f-a7eed4ec8a16" value="100000" sboTerm="SBO:0000625" units="mmol_per_gDW_per_hr"/>
      <parameter id="R_R201_lower_bound" constant="true" metaid="_1b35b945-7050-4d6e-8f42-5e6f84d7bcd5" value="-100000" sboTerm="SBO:0000625" units="mmol_per_gDW_per_hr"/>
      <parameter id="R_R202_upper_bound" constant="true" metaid="f2e85b05-0b57-4af2-b8aa-16aa28ea8f96" value="100000" sboTerm="SBO:0000625" units="mmol_per_gDW_per_hr"/>
      <parameter id="R_R202_lower_bound" constant="true" metaid="_95e225c0-901b-4dde-be06-1edc504c1bd0" value="-100000" sboTerm="SBO:0000625" units="mmol_per_gDW_per_hr"/>
      <parameter id="R_R203_upper_bound" constant="true" metaid="_63c91119-2481-433c-8bbe-a6156924d53b" value="100000" sboTerm="SBO:0000625" units="mmol_per_gDW_per_hr"/>
      <parameter id="R_R203_lower_bound" constant="true" metaid="_51512442-5fd7-4076-8f70-a6d4bd47eed0" value="-100000" sboTerm="SBO:0000625" units="mmol_per_gDW_per_hr"/>
      <parameter id="R_R204_upper_bound" constant="true" metaid="e5f8e874-59f0-4cd5-93e6-701a62d4ef76" value="100000" sboTerm="SBO:0000625" units="mmol_per_gDW_per_hr"/>
      <parameter id="R_R205_upper_bound" constant="true" metaid="_24ea9c5b-b3e5-47f1-b09c-9de5264c51f9" value="100000" sboTerm="SBO:0000625" units="mmol_per_gDW_per_hr"/>
      <parameter id="R_R206_upper_bound" constant="true" metaid="_27a3cebe-86c1-4d7d-b5d4-49422dec5fbe" value="100000" sboTerm="SBO:0000625" units="mmol_per_gDW_per_hr"/>
      <parameter id="R_R207_upper_bound" constant="true" metaid="cf47d534-93d7-4d26-a5c9-f00b730059b4" value="100000" sboTerm="SBO:0000625" units="mmol_per_gDW_per_hr"/>
      <parameter id="R_R207_lower_bound" constant="true" metaid="c36e63e1-66d8-413e-8162-86ce4bc325f1" value="-100000" sboTerm="SBO:0000625" units="mmol_per_gDW_per_hr"/>
      <parameter id="R_R208_upper_bound" constant="true" metaid="a056bd46-2b17-4202-ab42-028345c3f072" value="100000" sboTerm="SBO:0000625" units="mmol_per_gDW_per_hr"/>
      <parameter id="R_R209_upper_bound" constant="true" metaid="be96d1c6-2b20-4b2b-b245-0b9c0e677c30" value="100000" sboTerm="SBO:0000625" units="mmol_per_gDW_per_hr"/>
      <parameter id="R_R210_upper_bound" constant="true" metaid="b56a7d41-eff2-44f7-b107-113785a0913b" value="100000" sboTerm="SBO:0000625" units="mmol_per_gDW_per_hr"/>
      <parameter id="R_R211_upper_bound" constant="true" metaid="_72e1556d-be67-44ca-a0be-09a429616524" value="100000" sboTerm="SBO:0000625" units="mmol_per_gDW_per_hr"/>
      <parameter id="R_R212_upper_bound" constant="true" metaid="_8c627ac5-4cd4-4654-9e35-6676a3b17baf" value="100000" sboTerm="SBO:0000625" units="mmol_per_gDW_per_hr"/>
      <parameter id="R_R213_upper_bound" constant="true" metaid="_3c9975f5-d005-450e-a66b-6f5bec247111" value="100000" sboTerm="SBO:0000625" units="mmol_per_gDW_per_hr"/>
      <parameter id="R_R214_upper_bound" constant="true" metaid="ca31cc90-d7de-4086-b163-174db91d1c18" value="100000" sboTerm="SBO:0000625" units="mmol_per_gDW_per_hr"/>
      <parameter id="R_R214_lower_bound" constant="true" metaid="eec484f3-e714-449e-8b27-73d45adc7093" value="-100000" sboTerm="SBO:0000625" units="mmol_per_gDW_per_hr"/>
      <parameter id="R_R215_upper_bound" constant="true" metaid="_27076b4a-b205-465b-a603-97de9124c3c8" value="100000" sboTerm="SBO:0000625" units="mmol_per_gDW_per_hr"/>
      <parameter id="R_R216_upper_bound" constant="true" metaid="f78b1feb-7eca-4fff-ac40-88d7aea4e8c5" value="100000" sboTerm="SBO:0000625" units="mmol_per_gDW_per_hr"/>
      <parameter id="R_R217_upper_bound" constant="true" metaid="_4437afbb-106d-48ef-a221-b3c8b80ce279" value="100000" sboTerm="SBO:0000625" units="mmol_per_gDW_per_hr"/>
      <parameter id="R_R218_upper_bound" constant="true" metaid="_163c2753-1dbb-4b3a-b92a-677e70f61844" value="100000" sboTerm="SBO:0000625" units="mmol_per_gDW_per_hr"/>
      <parameter id="R_R219_upper_bound" constant="true" metaid="ed0412b0-181f-410f-8630-4184ed50923e" value="100000" sboTerm="SBO:0000625" units="mmol_per_gDW_per_hr"/>
      <parameter id="R_R219_lower_bound" constant="true" metaid="fd73112b-c444-4bd1-9b2d-764dee60e272" value="-100000" sboTerm="SBO:0000625" units="mmol_per_gDW_per_hr"/>
      <parameter id="R_R220_upper_bound" constant="true" metaid="_5f2c2365-42ea-4c70-964c-a666eecc341d" value="100000" sboTerm="SBO:0000625" units="mmol_per_gDW_per_hr"/>
      <parameter id="R_R221_upper_bound" constant="true" metaid="_8ec9a304-0dde-4fc0-aec7-7eb597e516dd" value="100000" sboTerm="SBO:0000625" units="mmol_per_gDW_per_hr"/>
      <parameter id="R_R221_lower_bound" constant="true" metaid="_94a13f7b-ee04-49ae-96ca-93c7004bcc01" value="-100000" sboTerm="SBO:0000625" units="mmol_per_gDW_per_hr"/>
      <parameter id="R_R222_upper_bound" constant="true" metaid="_45c14294-de43-495a-8402-defa937272da" value="100000" sboTerm="SBO:0000625" units="mmol_per_gDW_per_hr"/>
      <parameter id="R_R223_upper_bound" constant="true" metaid="_30dcc271-7e9e-4012-b20d-c72d00b31701" value="100000" sboTerm="SBO:0000625" units="mmol_per_gDW_per_hr"/>
      <parameter id="R_R224_upper_bound" constant="true" metaid="_1067c6ad-9667-448b-87f6-984bdd6da114" value="100000" sboTerm="SBO:0000625" units="mmol_per_gDW_per_hr"/>
      <parameter id="R_R224_lower_bound" constant="true" metaid="_167932b6-6219-4ae5-a39d-2b86b01618af" value="-100000" sboTerm="SBO:0000625" units="mmol_per_gDW_per_hr"/>
      <parameter id="R_R225_upper_bound" constant="true" metaid="_6d1e4eec-670c-4b15-ad7c-8ad631d6166c" value="100000" sboTerm="SBO:0000625" units="mmol_per_gDW_per_hr"/>
      <parameter id="R_R225_lower_bound" constant="true" metaid="_37aefb35-b816-41d8-96c8-7051de80cd55" value="-100000" sboTerm="SBO:0000625" units="mmol_per_gDW_per_hr"/>
      <parameter id="R_R226_upper_bound" constant="true" metaid="_4418ec7e-8e53-4d27-bb5d-9f70a0a66fd5" value="100000" sboTerm="SBO:0000625" units="mmol_per_gDW_per_hr"/>
      <parameter id="R_R227_upper_bound" constant="true" metaid="_910087dc-3dcb-460f-88b9-26f84e4c7817" value="100000" sboTerm="SBO:0000625" units="mmol_per_gDW_per_hr"/>
      <parameter id="R_R228_upper_bound" constant="true" metaid="_679f704b-7697-456b-a541-739b9132ec65" value="100000" sboTerm="SBO:0000625" units="mmol_per_gDW_per_hr"/>
      <parameter id="R_R229_upper_bound" constant="true" metaid="aab1d0f7-9aea-4155-bae2-0b01cffad96c" value="100000" sboTerm="SBO:0000625" units="mmol_per_gDW_per_hr"/>
      <parameter id="R_R230_upper_bound" constant="true" metaid="_6d4b9278-72cb-42e8-98cb-becb0e1932bb" value="100000" sboTerm="SBO:0000625" units="mmol_per_gDW_per_hr"/>
      <parameter id="R_R231_upper_bound" constant="true" metaid="_3e011692-ab74-4275-adc6-89b13d41a96d" value="100000" sboTerm="SBO:0000625" units="mmol_per_gDW_per_hr"/>
      <parameter id="R_R232_upper_bound" constant="true" metaid="_62291b9a-58af-49c0-90ae-7a0547af54ea" value="100000" sboTerm="SBO:0000625" units="mmol_per_gDW_per_hr"/>
      <parameter id="R_R233_upper_bound" constant="true" metaid="d278e426-5931-4546-b722-8320b73d0c2a" value="100000" sboTerm="SBO:0000625" units="mmol_per_gDW_per_hr"/>
      <parameter id="R_R234_upper_bound" constant="true" metaid="b3114083-e1f2-494b-a70c-b9b798eefa7b" value="100000" sboTerm="SBO:0000625" units="mmol_per_gDW_per_hr"/>
      <parameter id="R_R235_upper_bound" constant="true" metaid="_72490624-7ccc-4478-ae0e-d2f715792fe7" value="100000" sboTerm="SBO:0000625" units="mmol_per_gDW_per_hr"/>
      <parameter id="R_R235_lower_bound" constant="true" metaid="_2080d44b-b70e-4a3a-98ff-0c34f37d9d34" value="-100000" sboTerm="SBO:0000625" units="mmol_per_gDW_per_hr"/>
      <parameter id="R_R236_upper_bound" constant="true" metaid="_9be84af1-8f63-4fe7-a7d2-479013f12d51" value="100000" sboTerm="SBO:0000625" units="mmol_per_gDW_per_hr"/>
      <parameter id="R_R237_upper_bound" constant="true" metaid="_1e162e1f-b2e9-45e8-b0c4-48c152e263ef" value="100000" sboTerm="SBO:0000625" units="mmol_per_gDW_per_hr"/>
      <parameter id="R_R237_lower_bound" constant="true" metaid="ae8150b1-a5f6-4064-9782-a79407b263a1" value="-100000" sboTerm="SBO:0000625" units="mmol_per_gDW_per_hr"/>
      <parameter id="R_R238_upper_bound" constant="true" metaid="_675ddaad-ca8b-4456-87ac-cd2c28a2d9d6" value="100000" sboTerm="SBO:0000625" units="mmol_per_gDW_per_hr"/>
      <parameter id="R_R239_upper_bound" constant="true" metaid="fd7061af-85a0-4e4f-80b8-678d9b6b8449" value="100000" sboTerm="SBO:0000625" units="mmol_per_gDW_per_hr"/>
      <parameter id="R_R239_lower_bound" constant="true" metaid="_015c6492-56e7-48b6-8285-0e8559f7b2b6" value="-100000" sboTerm="SBO:0000625" units="mmol_per_gDW_per_hr"/>
      <parameter id="R_R240_upper_bound" constant="true" metaid="_9138fdb5-1191-457a-a873-31be7e043dac" value="100000" sboTerm="SBO:0000625" units="mmol_per_gDW_per_hr"/>
      <parameter id="R_R241_upper_bound" constant="true" metaid="_3211df5e-7a8f-43fb-a97a-46fc8b6e5b54" value="100000" sboTerm="SBO:0000625" units="mmol_per_gDW_per_hr"/>
      <parameter id="R_R242_upper_bound" constant="true" metaid="cabac56b-f7e2-4a45-83c2-2e5dd0baf783" value="100000" sboTerm="SBO:0000625" units="mmol_per_gDW_per_hr"/>
      <parameter id="R_R243_upper_bound" constant="true" metaid="_9c5e2268-1ba5-43f0-95cc-3b9557c70c0b" value="100000" sboTerm="SBO:0000625" units="mmol_per_gDW_per_hr"/>
      <parameter id="R_R244_upper_bound" constant="true" metaid="_6d6818cc-3299-44a1-a24b-38b5fbf07354" value="100000" sboTerm="SBO:0000625" units="mmol_per_gDW_per_hr"/>
      <parameter id="R_R245_upper_bound" constant="true" metaid="cd7d709f-6d75-4c0e-bcc1-868a49960170" value="100000" sboTerm="SBO:0000625" units="mmol_per_gDW_per_hr"/>
      <parameter id="R_R245_lower_bound" constant="true" metaid="e39623e9-4f7d-425b-80be-ee37cd1f96c8" value="-100000" sboTerm="SBO:0000625" units="mmol_per_gDW_per_hr"/>
      <parameter id="R_R246_upper_bound" constant="true" metaid="_7ec8d855-ef1f-4490-86b7-3555350ca6ca" value="100000" sboTerm="SBO:0000625" units="mmol_per_gDW_per_hr"/>
      <parameter id="R_R246_lower_bound" constant="true" metaid="_7cd6c1a4-42a5-4f4f-9809-6715c0b11ddd" value="-100000" sboTerm="SBO:0000625" units="mmol_per_gDW_per_hr"/>
      <parameter id="R_R247_upper_bound" constant="true" metaid="_38672fbd-e7b7-4bbc-905f-c0bd2296dbe2" value="100000" sboTerm="SBO:0000625" units="mmol_per_gDW_per_hr"/>
      <parameter id="R_R248_upper_bound" constant="true" metaid="b9563003-2d08-4a85-9367-493609f7a148" value="100000" sboTerm="SBO:0000625" units="mmol_per_gDW_per_hr"/>
      <parameter id="R_R248_lower_bound" constant="true" metaid="cda88dbd-af19-49a2-88ff-3e8e1f4966cc" value="-100000" sboTerm="SBO:0000625" units="mmol_per_gDW_per_hr"/>
      <parameter id="R_R249_upper_bound" constant="true" metaid="_22531590-9d0b-4eed-b8f6-b77ca4a981c2" value="100000" sboTerm="SBO:0000625" units="mmol_per_gDW_per_hr"/>
      <parameter id="R_R250_upper_bound" constant="true" metaid="ad545d57-8a5f-49f8-b7f2-53b644ce64bf" value="100000" sboTerm="SBO:0000625" units="mmol_per_gDW_per_hr"/>
      <parameter id="R_R250_lower_bound" constant="true" metaid="a853f074-7d44-4ed3-af94-e375570f5d7c" value="-100000" sboTerm="SBO:0000625" units="mmol_per_gDW_per_hr"/>
      <parameter id="R_R251_upper_bound" constant="true" metaid="_381ccdce-0873-4645-87d5-999d4e791a08" value="100000" sboTerm="SBO:0000625" units="mmol_per_gDW_per_hr"/>
      <parameter id="R_R252_upper_bound" constant="true" metaid="_8cb41676-1e59-4b8a-b84f-c6cffc169da3" value="100000" sboTerm="SBO:0000625" units="mmol_per_gDW_per_hr"/>
      <parameter id="R_R252_lower_bound" constant="true" metaid="_6ae8e24c-2451-44db-93cf-e09166d4a8a1" value="-100000" sboTerm="SBO:0000625" units="mmol_per_gDW_per_hr"/>
      <parameter id="R_R253_upper_bound" constant="true" metaid="_3c62e95e-4b5f-442e-9f21-a4cffa3c6a0b" value="100000" sboTerm="SBO:0000625" units="mmol_per_gDW_per_hr"/>
      <parameter id="R_R254_upper_bound" constant="true" metaid="f1e9dbcd-4c31-4158-aea6-ca3b5ee540a2" value="100000" sboTerm="SBO:0000625" units="mmol_per_gDW_per_hr"/>
      <parameter id="R_R255_upper_bound" constant="true" metaid="_185d3b72-69bf-454e-8717-369393ad792b" value="100000" sboTerm="SBO:0000625" units="mmol_per_gDW_per_hr"/>
      <parameter id="R_R256_upper_bound" constant="true" metaid="_89ac3b39-d765-4631-969a-44e53939a319" value="100000" sboTerm="SBO:0000625" units="mmol_per_gDW_per_hr"/>
      <parameter id="R_R257_upper_bound" constant="true" metaid="_88e2060e-2404-4b86-b42c-36b71f93d671" value="100000" sboTerm="SBO:0000625" units="mmol_per_gDW_per_hr"/>
      <parameter id="R_R258_upper_bound" constant="true" metaid="a824f294-9b2c-46f3-a0fa-4c959ff696ef" value="100000" sboTerm="SBO:0000625" units="mmol_per_gDW_per_hr"/>
      <parameter id="R_R259_upper_bound" constant="true" metaid="_4c222cb9-9403-45fe-9069-3baeba0b0525" value="100000" sboTerm="SBO:0000625" units="mmol_per_gDW_per_hr"/>
      <parameter id="R_R260_upper_bound" constant="true" metaid="_834d85d8-2099-41c0-b180-1904e1741c4f" value="100000" sboTerm="SBO:0000625" units="mmol_per_gDW_per_hr"/>
      <parameter id="R_R261_upper_bound" constant="true" metaid="_046bcbb9-9db3-486b-a6d7-b35b2650e794" value="100000" sboTerm="SBO:0000625" units="mmol_per_gDW_per_hr"/>
      <parameter id="R_R262_upper_bound" constant="true" metaid="_0f91d2ab-4d72-483f-9e85-4005940e65ad" value="100000" sboTerm="SBO:0000625" units="mmol_per_gDW_per_hr"/>
      <parameter id="R_R263_upper_bound" constant="true" metaid="_9c417e5e-3088-4667-89db-e58a7ac89236" value="100000" sboTerm="SBO:0000625" units="mmol_per_gDW_per_hr"/>
      <parameter id="R_R264_upper_bound" constant="true" metaid="_84ee98c6-adcb-4f12-9e8c-ac1aa869a9c6" value="100000" sboTerm="SBO:0000625" units="mmol_per_gDW_per_hr"/>
      <parameter id="R_R265_upper_bound" constant="true" metaid="_8c6af6c1-f00d-4055-ab72-dd74ec4565fc" value="100000" sboTerm="SBO:0000625" units="mmol_per_gDW_per_hr"/>
      <parameter id="R_R266_upper_bound" constant="true" metaid="_8b718a9a-f4f0-4ef3-a5fa-e208c069cd0e" value="100000" sboTerm="SBO:0000625" units="mmol_per_gDW_per_hr"/>
      <parameter id="R_R267_upper_bound" constant="true" metaid="_38592018-1a9f-4c65-a4a4-60d959e0a9c1" value="100000" sboTerm="SBO:0000625" units="mmol_per_gDW_per_hr"/>
      <parameter id="R_R267_lower_bound" constant="true" metaid="_199cbbd7-8cda-43ed-b52d-08b4d2cdc60c" value="-100000" sboTerm="SBO:0000625" units="mmol_per_gDW_per_hr"/>
      <parameter id="R_R268_upper_bound" constant="true" metaid="dcd95671-c445-47da-893a-d3f99d678235" value="100000" sboTerm="SBO:0000625" units="mmol_per_gDW_per_hr"/>
      <parameter id="R_R269_upper_bound" constant="true" metaid="_3f29edb2-2c83-46e5-bb0f-93bbfdbeb27c" value="100000" sboTerm="SBO:0000625" units="mmol_per_gDW_per_hr"/>
      <parameter id="R_R270_upper_bound" constant="true" metaid="_9b10c71a-e3a5-4cf4-88e7-2e3d6c819c4f" value="100000" sboTerm="SBO:0000625" units="mmol_per_gDW_per_hr"/>
      <parameter id="R_R271_upper_bound" constant="true" metaid="_0580cf9f-fc27-491c-ad36-4c8bf58b02b4" value="100000" sboTerm="SBO:0000625" units="mmol_per_gDW_per_hr"/>
      <parameter id="R_R272_upper_bound" constant="true" metaid="_4a65fde2-202c-4e69-806f-2aa3fb308922" value="100000" sboTerm="SBO:0000625" units="mmol_per_gDW_per_hr"/>
      <parameter id="R_R273_upper_bound" constant="true" metaid="_18267dd1-4fbd-4e5a-93a2-191a0a8fbc48" value="100000" sboTerm="SBO:0000625" units="mmol_per_gDW_per_hr"/>
      <parameter id="R_R274_upper_bound" constant="true" metaid="_9a560339-6bc9-4be2-a6ca-dbf7d810ae74" value="100000" sboTerm="SBO:0000625" units="mmol_per_gDW_per_hr"/>
      <parameter id="R_R275_upper_bound" constant="true" metaid="_9401a081-b1d1-4fea-94f1-09791135e30e" value="100000" sboTerm="SBO:0000625" units="mmol_per_gDW_per_hr"/>
      <parameter id="R_R276_upper_bound" constant="true" metaid="aea641bd-d5f0-4d82-9e7d-8333b9e0d740" value="100000" sboTerm="SBO:0000625" units="mmol_per_gDW_per_hr"/>
      <parameter id="R_R277_upper_bound" constant="true" metaid="_18e8c017-ff60-48ae-a558-100fe5317520" value="100000" sboTerm="SBO:0000625" units="mmol_per_gDW_per_hr"/>
      <parameter id="R_R278_upper_bound" constant="true" metaid="_4a8f3ca9-ee75-4626-85d0-1a4db866b9f6" value="100000" sboTerm="SBO:0000625" units="mmol_per_gDW_per_hr"/>
      <parameter id="R_R279_upper_bound" constant="true" metaid="b7b56317-5f8a-40ed-8f3c-511f39389783" value="100000" sboTerm="SBO:0000625" units="mmol_per_gDW_per_hr"/>
      <parameter id="R_R280_upper_bound" constant="true" metaid="_483fe551-8ed1-49c4-acd9-e4bfe7040a39" value="100000" sboTerm="SBO:0000625" units="mmol_per_gDW_per_hr"/>
      <parameter id="R_R281_upper_bound" constant="true" metaid="fae40539-88d6-4aaf-8ba9-18aacde823af" value="100000" sboTerm="SBO:0000625" units="mmol_per_gDW_per_hr"/>
      <parameter id="R_R282_upper_bound" constant="true" metaid="_1cf1355d-3c6d-437d-9831-1ede4c9f0fd9" value="100000" sboTerm="SBO:0000625" units="mmol_per_gDW_per_hr"/>
      <parameter id="R_R282_lower_bound" constant="true" metaid="_6d62935b-b649-4fd6-9f2c-2f37ee519572" value="-100000" sboTerm="SBO:0000625" units="mmol_per_gDW_per_hr"/>
      <parameter id="R_R283_upper_bound" constant="true" metaid="_0806fd9b-9f9a-441b-81d8-1cce80f2dc3c" value="100000" sboTerm="SBO:0000625" units="mmol_per_gDW_per_hr"/>
      <parameter id="R_R284_upper_bound" constant="true" metaid="_70e01740-316f-4d76-94bb-a9bbbec572a0" value="100000" sboTerm="SBO:0000625" units="mmol_per_gDW_per_hr"/>
      <parameter id="R_R284_lower_bound" constant="true" metaid="_5efe98d1-bedd-4cd5-9193-46ed37e5e3d0" value="-100000" sboTerm="SBO:0000625" units="mmol_per_gDW_per_hr"/>
      <parameter id="R_R285_upper_bound" constant="true" metaid="_6f10be8f-6205-4ca4-98d7-02d004ef8e89" value="100000" sboTerm="SBO:0000625" units="mmol_per_gDW_per_hr"/>
      <parameter id="R_R286_upper_bound" constant="true" metaid="_474033b1-2930-4977-a290-199d2df5559e" value="100000" sboTerm="SBO:0000625" units="mmol_per_gDW_per_hr"/>
      <parameter id="R_R286_lower_bound" constant="true" metaid="_6208c3e5-ee9d-43b9-9352-542969823323" value="-100000" sboTerm="SBO:0000625" units="mmol_per_gDW_per_hr"/>
      <parameter id="R_R287_upper_bound" constant="true" metaid="_49efd0aa-7528-4286-94c1-f50725a317bc" value="100000" sboTerm="SBO:0000625" units="mmol_per_gDW_per_hr"/>
      <parameter id="R_R287_lower_bound" constant="true" metaid="ae570ec1-c99b-420a-b5dc-678e3f088b95" value="-100000" sboTerm="SBO:0000625" units="mmol_per_gDW_per_hr"/>
      <parameter id="R_R288_upper_bound" constant="true" metaid="ccabd1a2-b536-45ba-ab04-aeb0b538f4e0" value="100000" sboTerm="SBO:0000625" units="mmol_per_gDW_per_hr"/>
      <parameter id="R_R289_upper_bound" constant="true" metaid="_5b0831b2-5b2e-4936-ae03-df4dd3419084" value="100000" sboTerm="SBO:0000625" units="mmol_per_gDW_per_hr"/>
      <parameter id="R_R289_lower_bound" constant="true" metaid="_8d753891-ae0a-4c1e-88a5-4b790a06d334" value="-100000" sboTerm="SBO:0000625" units="mmol_per_gDW_per_hr"/>
      <parameter id="R_R290_upper_bound" constant="true" metaid="_5407b33d-df95-4239-90d8-441351563501" value="100000" sboTerm="SBO:0000625" units="mmol_per_gDW_per_hr"/>
      <parameter id="R_R291_upper_bound" constant="true" metaid="_14d3d328-225a-4eec-8bb0-02cb1fe482c2" value="100000" sboTerm="SBO:0000625" units="mmol_per_gDW_per_hr"/>
      <parameter id="R_R292_upper_bound" constant="true" metaid="_179467c4-ac4a-4f1f-ae2e-59e3e91e5e5a" value="100000" sboTerm="SBO:0000625" units="mmol_per_gDW_per_hr"/>
      <parameter id="R_R293_upper_bound" constant="true" metaid="_916bea9b-0057-4399-bc49-85336722d9e6" value="100000" sboTerm="SBO:0000625" units="mmol_per_gDW_per_hr"/>
      <parameter id="R_R293_lower_bound" constant="true" metaid="_2bd97965-a4f9-4d82-ab17-d4e6123b6410" value="-100000" sboTerm="SBO:0000625" units="mmol_per_gDW_per_hr"/>
      <parameter id="R_R294_upper_bound" constant="true" metaid="c0a3f0a0-1546-474b-81ad-2b2b9041e838" value="100000" sboTerm="SBO:0000625" units="mmol_per_gDW_per_hr"/>
      <parameter id="R_R294_lower_bound" constant="true" metaid="cee8ecc5-6848-4965-bd06-879008654aa1" value="-100000" sboTerm="SBO:0000625" units="mmol_per_gDW_per_hr"/>
      <parameter id="R_R295_upper_bound" constant="true" metaid="e9668821-96ce-40de-8bf2-5a41b33b5809" value="100000" sboTerm="SBO:0000625" units="mmol_per_gDW_per_hr"/>
      <parameter id="R_R296_upper_bound" constant="true" metaid="_8c370113-59fb-4119-84da-a9c49d9c48d3" value="100000" sboTerm="SBO:0000625" units="mmol_per_gDW_per_hr"/>
      <parameter id="R_R297_upper_bound" constant="true" metaid="_4e832f8c-2a6b-4503-ba4c-290658d801d8" value="100000" sboTerm="SBO:0000625" units="mmol_per_gDW_per_hr"/>
      <parameter id="R_R299_upper_bound" constant="true" metaid="_6cc84778-28e7-4635-8d31-b077d1aeb8bb" value="100000" sboTerm="SBO:0000625" units="mmol_per_gDW_per_hr"/>
      <parameter id="R_R300_upper_bound" constant="true" metaid="de220e45-bcdc-42dc-9e66-1b75c47ca681" value="100000" sboTerm="SBO:0000625" units="mmol_per_gDW_per_hr"/>
      <parameter id="R_R301_upper_bound" constant="true" metaid="_034f49f7-d7b4-4a05-bbba-89a566d47f28" value="100000" sboTerm="SBO:0000625" units="mmol_per_gDW_per_hr"/>
      <parameter id="R_R302_upper_bound" constant="true" metaid="_7f255e04-8697-475b-aa98-54d2b000a587" value="100000" sboTerm="SBO:0000625" units="mmol_per_gDW_per_hr"/>
      <parameter id="R_R302_lower_bound" constant="true" metaid="f8bf1761-c0e1-4ee1-b0fa-05f872182a56" value="-100000" sboTerm="SBO:0000625" units="mmol_per_gDW_per_hr"/>
      <parameter id="R_R303_upper_bound" constant="true" metaid="_3b3f048d-31b3-4c83-a846-bf69569129f3" value="100000" sboTerm="SBO:0000625" units="mmol_per_gDW_per_hr"/>
      <parameter id="R_R303_lower_bound" constant="true" metaid="_891d5070-4a4e-41da-888b-0005e4a0ceb7" value="-100000" sboTerm="SBO:0000625" units="mmol_per_gDW_per_hr"/>
      <parameter id="R_R304_upper_bound" constant="true" metaid="dd0c3e68-bc45-4f11-9feb-d4689c9e0dc4" value="100000" sboTerm="SBO:0000625" units="mmol_per_gDW_per_hr"/>
      <parameter id="R_R304_lower_bound" constant="true" metaid="b3fc2ec2-8d75-46f0-a9ad-389b7d95581e" value="-100000" sboTerm="SBO:0000625" units="mmol_per_gDW_per_hr"/>
      <parameter id="R_R305_upper_bound" constant="true" metaid="_3d72e60b-f89d-4103-874f-d253ce2e2487" value="100000" sboTerm="SBO:0000625" units="mmol_per_gDW_per_hr"/>
      <parameter id="R_R305_lower_bound" constant="true" metaid="_4de1db32-c3f6-4c5d-82cd-671e9382a4e2" value="-100000" sboTerm="SBO:0000625" units="mmol_per_gDW_per_hr"/>
      <parameter id="R_R306_upper_bound" constant="true" metaid="_48a594cf-5e14-44fd-8a30-4216d9063b5c" value="100000" sboTerm="SBO:0000625" units="mmol_per_gDW_per_hr"/>
      <parameter id="R_R306_lower_bound" constant="true" metaid="e1349058-c866-4d40-a48b-9b69d7646d2d" value="-100000" sboTerm="SBO:0000625" units="mmol_per_gDW_per_hr"/>
      <parameter id="R_R307_upper_bound" constant="true" metaid="eb403178-a9dd-4954-86dc-841df7e2076f" value="100000" sboTerm="SBO:0000625" units="mmol_per_gDW_per_hr"/>
      <parameter id="R_R307_lower_bound" constant="true" metaid="f6e43f30-80b2-4bf4-9b1b-ec1e113fa4dd" value="-100000" sboTerm="SBO:0000625" units="mmol_per_gDW_per_hr"/>
      <parameter id="R_R308_upper_bound" constant="true" metaid="_4b402504-01d6-4d8f-98a4-dc0ead39ed37" value="100000" sboTerm="SBO:0000625" units="mmol_per_gDW_per_hr"/>
      <parameter id="R_R309_upper_bound" constant="true" metaid="_694d24a9-1dce-4f44-88b2-c8fbae7612ce" value="100000" sboTerm="SBO:0000625" units="mmol_per_gDW_per_hr"/>
      <parameter id="R_R309_lower_bound" constant="true" metaid="_386f3554-df54-4851-aac7-722011fbc8b0" value="-100000" sboTerm="SBO:0000625" units="mmol_per_gDW_per_hr"/>
      <parameter id="R_R310_upper_bound" constant="true" metaid="_34a3a4a8-c13d-4a90-bede-dd4fcb681ee2" value="100000" sboTerm="SBO:0000625" units="mmol_per_gDW_per_hr"/>
      <parameter id="R_R311_upper_bound" constant="true" metaid="_9c2d9596-facb-4bc3-a600-a272d3b7ab1d" value="100000" sboTerm="SBO:0000625" units="mmol_per_gDW_per_hr"/>
      <parameter id="R_R312_upper_bound" constant="true" metaid="_1d4eeb7d-4b9d-44e7-aadb-6b9f10b7d759" value="100000" sboTerm="SBO:0000625" units="mmol_per_gDW_per_hr"/>
      <parameter id="R_R313_upper_bound" constant="true" metaid="_49571d8e-6364-4992-aac5-bed23618a070" value="100000" sboTerm="SBO:0000625" units="mmol_per_gDW_per_hr"/>
      <parameter id="R_R314_upper_bound" constant="true" metaid="d6f62a8a-72cd-49f6-a0de-5dfb39b0d9e6" value="100000" sboTerm="SBO:0000625" units="mmol_per_gDW_per_hr"/>
      <parameter id="R_R315_upper_bound" constant="true" metaid="_010ddc76-e46a-47bd-918f-a1b1c9b2f33b" value="100000" sboTerm="SBO:0000625" units="mmol_per_gDW_per_hr"/>
      <parameter id="R_R316_upper_bound" constant="true" metaid="ca3c3429-2127-4561-8feb-e380d4fd2b87" value="100000" sboTerm="SBO:0000625" units="mmol_per_gDW_per_hr"/>
      <parameter id="R_R317_upper_bound" constant="true" metaid="_2280f14c-3246-440d-92f1-9ffc82cdfc70" value="100000" sboTerm="SBO:0000625" units="mmol_per_gDW_per_hr"/>
      <parameter id="R_R318_upper_bound" constant="true" metaid="_1bef78c5-efae-4dfd-840a-fef41214e882" value="100000" sboTerm="SBO:0000625" units="mmol_per_gDW_per_hr"/>
      <parameter id="R_R319_upper_bound" constant="true" metaid="b856747e-6973-4027-8d84-58791807c430" value="100000" sboTerm="SBO:0000625" units="mmol_per_gDW_per_hr"/>
      <parameter id="R_R320_upper_bound" constant="true" metaid="_47b7add5-2174-4ed2-89ee-e62876f8966c" value="100000" sboTerm="SBO:0000625" units="mmol_per_gDW_per_hr"/>
      <parameter id="R_R320_lower_bound" constant="true" metaid="d66d6d1e-a47b-4141-bac1-784456173fc0" value="-100000" sboTerm="SBO:0000625" units="mmol_per_gDW_per_hr"/>
      <parameter id="R_R321_upper_bound" constant="true" metaid="d60e5051-1abd-4c0f-83bb-7df0d0a55f1c" value="100000" sboTerm="SBO:0000625" units="mmol_per_gDW_per_hr"/>
      <parameter id="R_R321_lower_bound" constant="true" metaid="_813397c9-3a0c-4763-b68b-7122dcfe75e0" value="-100000" sboTerm="SBO:0000625" units="mmol_per_gDW_per_hr"/>
      <parameter id="R_R322_upper_bound" constant="true" metaid="_9828e6f5-13a7-49cd-a959-61955bfef58d" value="100000" sboTerm="SBO:0000625" units="mmol_per_gDW_per_hr"/>
      <parameter id="R_R322_lower_bound" constant="true" metaid="_76fd00c0-3cf9-4e21-969a-27b51abf3a68" value="-100000" sboTerm="SBO:0000625" units="mmol_per_gDW_per_hr"/>
      <parameter id="R_R323_upper_bound" constant="true" metaid="_11b2faaa-658f-4684-9ccc-26dc9281dac9" value="100000" sboTerm="SBO:0000625" units="mmol_per_gDW_per_hr"/>
      <parameter id="R_R324_upper_bound" constant="true" metaid="d9b61730-b2b8-43bf-80a3-be632e42c49a" value="100000" sboTerm="SBO:0000625" units="mmol_per_gDW_per_hr"/>
      <parameter id="R_R325_upper_bound" constant="true" metaid="f2efba12-867e-4670-ae5c-8e0c4c018adc" value="100000" sboTerm="SBO:0000625" units="mmol_per_gDW_per_hr"/>
      <parameter id="R_R326_upper_bound" constant="true" metaid="d88e5353-6ec4-4f03-a5e6-f0a729dc98ec" value="100000" sboTerm="SBO:0000625" units="mmol_per_gDW_per_hr"/>
      <parameter id="R_R327_upper_bound" constant="true" metaid="cb1577a2-6177-41c1-901f-5dd078fd4aaa" value="100000" sboTerm="SBO:0000625" units="mmol_per_gDW_per_hr"/>
      <parameter id="R_R327_lower_bound" constant="true" metaid="_1f15ba74-dc30-4a8e-9547-8b91f2c3a1e8" value="-100000" sboTerm="SBO:0000625" units="mmol_per_gDW_per_hr"/>
      <parameter id="R_R328_upper_bound" constant="true" metaid="_26255435-59d3-43a1-a253-3cb8b9100a1c" value="100000" sboTerm="SBO:0000625" units="mmol_per_gDW_per_hr"/>
      <parameter id="R_R328_lower_bound" constant="true" metaid="cad4401d-fbb8-49b1-9e90-5aeae2ddb09c" value="-100000" sboTerm="SBO:0000625" units="mmol_per_gDW_per_hr"/>
      <parameter id="R_R329_upper_bound" constant="true" metaid="_749ed203-7084-433c-98a7-0eb2feca1993" value="100000" sboTerm="SBO:0000625" units="mmol_per_gDW_per_hr"/>
      <parameter id="R_R329_lower_bound" constant="true" metaid="a0def18b-37c5-4c83-afc9-22a06619187e" value="-100000" sboTerm="SBO:0000625" units="mmol_per_gDW_per_hr"/>
      <parameter id="R_R330_upper_bound" constant="true" metaid="_05f245f3-c448-4b77-939c-351b1d07b8ce" value="100000" sboTerm="SBO:0000625" units="mmol_per_gDW_per_hr"/>
      <parameter id="R_R332_upper_bound" constant="true" metaid="e3903dc5-acec-4a34-8830-b43a0dd5779e" value="100000" sboTerm="SBO:0000625" units="mmol_per_gDW_per_hr"/>
      <parameter id="R_R333_upper_bound" constant="true" metaid="c0b14a24-9af7-408f-89a9-0a678ec4b783" value="100000" sboTerm="SBO:0000625" units="mmol_per_gDW_per_hr"/>
      <parameter id="R_R334_upper_bound" constant="true" metaid="_07dfdd71-4c48-4095-960f-5e3af4409024" value="100000" sboTerm="SBO:0000625" units="mmol_per_gDW_per_hr"/>
      <parameter id="R_R335_upper_bound" constant="true" metaid="_0300e557-fc6d-470c-affc-ff60d5faf6e0" value="100000" sboTerm="SBO:0000625" units="mmol_per_gDW_per_hr"/>
      <parameter id="R_R336_upper_bound" constant="true" metaid="_88e53a6f-4090-45ce-ae92-4f9fb0b64246" value="100000" sboTerm="SBO:0000625" units="mmol_per_gDW_per_hr"/>
      <parameter id="R_R337_upper_bound" constant="true" metaid="_4fc489c8-d647-423b-aa23-c302f5b8127e" value="100000" sboTerm="SBO:0000625" units="mmol_per_gDW_per_hr"/>
      <parameter id="R_R337_lower_bound" constant="true" metaid="a2aa4d0c-9896-4b61-a51d-89da181d9432" value="-100000" sboTerm="SBO:0000625" units="mmol_per_gDW_per_hr"/>
      <parameter id="R_R338_upper_bound" constant="true" metaid="_6bf8f9ac-4211-4580-bb5c-a40a3b06deef" value="100000" sboTerm="SBO:0000625" units="mmol_per_gDW_per_hr"/>
      <parameter id="R_R338_lower_bound" constant="true" metaid="_52534901-c435-42a4-b5da-ac13d4b841fa" value="-100000" sboTerm="SBO:0000625" units="mmol_per_gDW_per_hr"/>
      <parameter id="R_R338b_upper_bound" constant="true" metaid="_0a702f97-efe8-48f2-a35f-3d61b3598fdf" value="100000" sboTerm="SBO:0000625" units="mmol_per_gDW_per_hr"/>
      <parameter id="R_R338b_lower_bound" constant="true" metaid="c831327c-da96-451e-b0b9-37b6b7769d21" value="-100000" sboTerm="SBO:0000625" units="mmol_per_gDW_per_hr"/>
      <parameter id="R_R339_upper_bound" constant="true" metaid="f2f25ddc-116a-432a-9ce1-c4f1be53468c" value="100000" sboTerm="SBO:0000625" units="mmol_per_gDW_per_hr"/>
      <parameter id="R_R339_lower_bound" constant="true" metaid="b3c3c2d0-5e91-41a2-9da3-31fcb4ea503f" value="-100000" sboTerm="SBO:0000625" units="mmol_per_gDW_per_hr"/>
      <parameter id="R_R340_upper_bound" constant="true" metaid="ec49ca61-c1cc-4e65-98c8-37c7f04b6fcf" value="100000" sboTerm="SBO:0000625" units="mmol_per_gDW_per_hr"/>
      <parameter id="R_R340_lower_bound" constant="true" metaid="_58820a98-6e85-4ff5-8c91-a85b7a3e1c36" value="-100000" sboTerm="SBO:0000625" units="mmol_per_gDW_per_hr"/>
      <parameter id="R_R341_upper_bound" constant="true" metaid="_73f6f262-95c5-4bc2-8118-d58505b48f0f" value="100000" sboTerm="SBO:0000625" units="mmol_per_gDW_per_hr"/>
      <parameter id="R_R341_lower_bound" constant="true" metaid="_5bd80055-39d6-4fc5-9158-4212bafa9993" value="-100000" sboTerm="SBO:0000625" units="mmol_per_gDW_per_hr"/>
      <parameter id="R_R342_upper_bound" constant="true" metaid="e884cb5c-2174-4141-9ae5-362384a2094c" value="100000" sboTerm="SBO:0000625" units="mmol_per_gDW_per_hr"/>
      <parameter id="R_R342_lower_bound" constant="true" metaid="a6fdbba7-79ba-49cf-945a-6ab07f53a8a4" value="-100000" sboTerm="SBO:0000625" units="mmol_per_gDW_per_hr"/>
      <parameter id="R_R343_upper_bound" constant="true" metaid="c8799d9c-d102-47cc-b481-53898976c0ac" value="100000" sboTerm="SBO:0000625" units="mmol_per_gDW_per_hr"/>
      <parameter id="R_R344_upper_bound" constant="true" metaid="_24d7bcc6-5af8-4189-90cb-176567abf714" value="100000" sboTerm="SBO:0000625" units="mmol_per_gDW_per_hr"/>
      <parameter id="R_R345_upper_bound" constant="true" metaid="f2687920-a81e-4cde-9183-8c8bbdea6d7b" value="100000" sboTerm="SBO:0000625" units="mmol_per_gDW_per_hr"/>
      <parameter id="R_R346_upper_bound" constant="true" metaid="c678fb9a-dd09-4bb2-af69-6d945dc34e9d" value="100000" sboTerm="SBO:0000625" units="mmol_per_gDW_per_hr"/>
      <parameter id="R_R347_upper_bound" constant="true" metaid="b1b690e3-172d-4d03-a151-122dee51dd4a" value="100000" sboTerm="SBO:0000625" units="mmol_per_gDW_per_hr"/>
      <parameter id="R_R348_upper_bound" constant="true" metaid="_4315fdd8-ad07-432a-be21-779aef1c43d2" value="100000" sboTerm="SBO:0000625" units="mmol_per_gDW_per_hr"/>
      <parameter id="R_R349_upper_bound" constant="true" metaid="b676ae4b-55da-46c3-a05e-da4d0b605a92" value="100000" sboTerm="SBO:0000625" units="mmol_per_gDW_per_hr"/>
      <parameter id="R_R350_upper_bound" constant="true" metaid="ad2503ed-5bdb-4c0c-ba31-9b64763523ea" value="100000" sboTerm="SBO:0000625" units="mmol_per_gDW_per_hr"/>
      <parameter id="R_R350_lower_bound" constant="true" metaid="fe526e42-e855-44a6-bf65-6d3f2eec6ddb" value="-100000" sboTerm="SBO:0000625" units="mmol_per_gDW_per_hr"/>
      <parameter id="R_R351_upper_bound" constant="true" metaid="_8e1b1051-a23b-49a8-be22-f29aa6fbc138" value="100000" sboTerm="SBO:0000625" units="mmol_per_gDW_per_hr"/>
      <parameter id="R_R351_lower_bound" constant="true" metaid="f3c743ba-567d-454a-8f04-9b0c52140ab8" value="-100000" sboTerm="SBO:0000625" units="mmol_per_gDW_per_hr"/>
      <parameter id="R_R351b_upper_bound" constant="true" metaid="bf728156-d67b-41c8-8af4-4f6ac17adcc1" value="100000" sboTerm="SBO:0000625" units="mmol_per_gDW_per_hr"/>
      <parameter id="R_R351b_lower_bound" constant="true" metaid="beb1bdce-4070-4f9d-a103-c58af54f0801" value="-100000" sboTerm="SBO:0000625" units="mmol_per_gDW_per_hr"/>
      <parameter id="R_R352_upper_bound" constant="true" metaid="_90b30c7d-d6f5-41b7-91a4-d03f2f940c2e" value="100000" sboTerm="SBO:0000625" units="mmol_per_gDW_per_hr"/>
      <parameter id="R_R354_upper_bound" constant="true" metaid="_43faaec3-9641-4e22-b164-89dc97f5e77f" value="100000" sboTerm="SBO:0000625" units="mmol_per_gDW_per_hr"/>
      <parameter id="R_R354_lower_bound" constant="true" metaid="f80ee185-8f3d-44a1-afc1-98e57e492927" value="-100000" sboTerm="SBO:0000625" units="mmol_per_gDW_per_hr"/>
      <parameter id="R_R355_upper_bound" constant="true" metaid="_0013cf22-965c-43dd-a13c-961ac9eb461e" value="100000" sboTerm="SBO:0000625" units="mmol_per_gDW_per_hr"/>
      <parameter id="R_R356_upper_bound" constant="true" metaid="_592038a7-c196-493b-8fed-7df1c4c6f745" value="100000" sboTerm="SBO:0000625" units="mmol_per_gDW_per_hr"/>
      <parameter id="R_R357_upper_bound" constant="true" metaid="_61ccbe68-e1c1-4bc8-bd3e-400b2a1fd4dc" value="100000" sboTerm="SBO:0000625" units="mmol_per_gDW_per_hr"/>
      <parameter id="R_R357_lower_bound" constant="true" metaid="f009b752-2054-42a8-a978-10d862f162d5" value="-100000" sboTerm="SBO:0000625" units="mmol_per_gDW_per_hr"/>
      <parameter id="R_R358_upper_bound" constant="true" metaid="_00fbccc5-a9b1-4d46-8e3f-349883d78f61" value="100000" sboTerm="SBO:0000625" units="mmol_per_gDW_per_hr"/>
      <parameter id="R_R358_lower_bound" constant="true" metaid="c051c66c-a132-4040-87fb-fa3d97856505" value="-100000" sboTerm="SBO:0000625" units="mmol_per_gDW_per_hr"/>
      <parameter id="R_R359_upper_bound" constant="true" metaid="_768b8849-9d78-4540-84fb-0302915d8d97" value="100000" sboTerm="SBO:0000625" units="mmol_per_gDW_per_hr"/>
      <parameter id="R_R361_upper_bound" constant="true" metaid="bf696450-b221-4281-bb07-7265dc7c105d" value="100000" sboTerm="SBO:0000625" units="mmol_per_gDW_per_hr"/>
      <parameter id="R_R361_lower_bound" constant="true" metaid="_7db17499-7f94-4d01-bcfe-819dcebd6671" value="-100000" sboTerm="SBO:0000625" units="mmol_per_gDW_per_hr"/>
      <parameter id="R_R362_upper_bound" constant="true" metaid="_3bb6cb77-f056-44eb-ad63-9f56fff13eee" value="100000" sboTerm="SBO:0000625" units="mmol_per_gDW_per_hr"/>
      <parameter id="R_R363_upper_bound" constant="true" metaid="_9037f2b1-bb45-4817-a159-a458cec35331" value="100000" sboTerm="SBO:0000625" units="mmol_per_gDW_per_hr"/>
      <parameter id="R_R364_upper_bound" constant="true" metaid="d748ab6c-31b4-4787-8336-4ca51997952a" value="100000" sboTerm="SBO:0000625" units="mmol_per_gDW_per_hr"/>
      <parameter id="R_R365_upper_bound" constant="true" metaid="_56c1fc0d-208d-47b5-bdea-bb0e54685154" value="100000" sboTerm="SBO:0000625" units="mmol_per_gDW_per_hr"/>
      <parameter id="R_R366_upper_bound" constant="true" metaid="_2952d8cb-ad47-484e-bd5b-3fbdf4e2cb07" value="100000" sboTerm="SBO:0000625" units="mmol_per_gDW_per_hr"/>
      <parameter id="R_R366_lower_bound" constant="true" metaid="_4e02cccb-5027-4162-b705-44c325894999" value="-100000" sboTerm="SBO:0000625" units="mmol_per_gDW_per_hr"/>
      <parameter id="R_R367_upper_bound" constant="true" metaid="_7b6bf832-db49-441d-9609-87d3f90fe0b7" value="100000" sboTerm="SBO:0000625" units="mmol_per_gDW_per_hr"/>
      <parameter id="R_R368_upper_bound" constant="true" metaid="d2ccecb4-3041-4f39-9a60-82be400667b2" value="100000" sboTerm="SBO:0000625" units="mmol_per_gDW_per_hr"/>
      <parameter id="R_R369_upper_bound" constant="true" metaid="_5335f4d7-af39-43b8-a6f6-e7dfeb6a5e26" value="100000" sboTerm="SBO:0000625" units="mmol_per_gDW_per_hr"/>
      <parameter id="R_R370_upper_bound" constant="true" metaid="a865bf13-4c20-408a-a689-3071f84a15ef" value="100000" sboTerm="SBO:0000625" units="mmol_per_gDW_per_hr"/>
      <parameter id="R_R371_upper_bound" constant="true" metaid="_755416b9-aad4-4255-9943-46accd67abf3" value="100000" sboTerm="SBO:0000625" units="mmol_per_gDW_per_hr"/>
      <parameter id="R_R372_upper_bound" constant="true" metaid="_4af8af8e-0d87-46be-ba9c-2be771fd6c2e" value="100000" sboTerm="SBO:0000625" units="mmol_per_gDW_per_hr"/>
      <parameter id="R_R373_upper_bound" constant="true" metaid="_92a9c2be-9b2f-4000-8eed-3e94c7e10334" value="100000" sboTerm="SBO:0000625" units="mmol_per_gDW_per_hr"/>
      <parameter id="R_R374_upper_bound" constant="true" metaid="ab5dfb50-9940-4b9b-bc49-7af5ea704983" value="100000" sboTerm="SBO:0000625" units="mmol_per_gDW_per_hr"/>
      <parameter id="R_R375_upper_bound" constant="true" metaid="_6d21f71f-59e6-49fb-b7ec-1f7414041377" value="100000" sboTerm="SBO:0000625" units="mmol_per_gDW_per_hr"/>
      <parameter id="R_R376_upper_bound" constant="true" metaid="_4bde287b-a3ae-4176-9000-7e0384f98854" value="100000" sboTerm="SBO:0000625" units="mmol_per_gDW_per_hr"/>
      <parameter id="R_R376_lower_bound" constant="true" metaid="c9a67e3c-daf1-4efd-a98d-d7e1da05788b" value="-100000" sboTerm="SBO:0000625" units="mmol_per_gDW_per_hr"/>
      <parameter id="R_R377_upper_bound" constant="true" metaid="bcf6ca92-b076-46fc-b9be-70202025efcf" value="100000" sboTerm="SBO:0000625" units="mmol_per_gDW_per_hr"/>
      <parameter id="R_R378_upper_bound" constant="true" metaid="_987d2a39-0671-4284-95f4-6ac7be96437b" value="100000" sboTerm="SBO:0000625" units="mmol_per_gDW_per_hr"/>
      <parameter id="R_R379_upper_bound" constant="true" metaid="_45622035-45cc-4f80-9400-45456ee06366" value="100000" sboTerm="SBO:0000625" units="mmol_per_gDW_per_hr"/>
      <parameter id="R_R380_upper_bound" constant="true" metaid="_46003e99-0b0e-4da4-8e64-7f9aa0cda458" value="100000" sboTerm="SBO:0000625" units="mmol_per_gDW_per_hr"/>
      <parameter id="R_R381_upper_bound" constant="true" metaid="f5010385-256d-48dd-9905-35c3f89e556c" value="100000" sboTerm="SBO:0000625" units="mmol_per_gDW_per_hr"/>
      <parameter id="R_R382_upper_bound" constant="true" metaid="_18b55746-9d6f-4a1e-bf97-b445c5b8e0cc" value="100000" sboTerm="SBO:0000625" units="mmol_per_gDW_per_hr"/>
      <parameter id="R_R383_upper_bound" constant="true" metaid="de3c5d54-83ae-42a3-9cf7-368df4791196" value="100000" sboTerm="SBO:0000625" units="mmol_per_gDW_per_hr"/>
      <parameter id="R_R384_upper_bound" constant="true" metaid="_13130a50-a571-4683-b552-7e1e4970432a" value="100000" sboTerm="SBO:0000625" units="mmol_per_gDW_per_hr"/>
      <parameter id="R_R385_upper_bound" constant="true" metaid="c105a689-f825-4fd8-9cc1-f2435707bb10" value="100000" sboTerm="SBO:0000625" units="mmol_per_gDW_per_hr"/>
      <parameter id="R_R386_upper_bound" constant="true" metaid="_6eaee5e8-e0fa-4a8b-850f-011b0c536356" value="100000" sboTerm="SBO:0000625" units="mmol_per_gDW_per_hr"/>
      <parameter id="R_R387_upper_bound" constant="true" metaid="_75c4705a-0ef4-4dfe-851d-203ff662789c" value="100000" sboTerm="SBO:0000625" units="mmol_per_gDW_per_hr"/>
      <parameter id="R_R388_upper_bound" constant="true" metaid="bd11f386-f08d-4f50-afcd-d8e95f733f65" value="100000" sboTerm="SBO:0000625" units="mmol_per_gDW_per_hr"/>
      <parameter id="R_R389_upper_bound" constant="true" metaid="_7a29c8e9-25f7-42de-87e3-a276fcd536be" value="100000" sboTerm="SBO:0000625" units="mmol_per_gDW_per_hr"/>
      <parameter id="R_R390_upper_bound" constant="true" metaid="f99d5004-da06-49e3-8e9f-680639ac292d" value="100000" sboTerm="SBO:0000625" units="mmol_per_gDW_per_hr"/>
      <parameter id="R_R391_upper_bound" constant="true" metaid="c2083a32-ff57-43b9-a9b9-f2696c31f531" value="100000" sboTerm="SBO:0000625" units="mmol_per_gDW_per_hr"/>
      <parameter id="R_R392_upper_bound" constant="true" metaid="_1c605d32-4417-41b0-b985-ae9c20460406" value="100000" sboTerm="SBO:0000625" units="mmol_per_gDW_per_hr"/>
      <parameter id="R_R393_upper_bound" constant="true" metaid="_9092bc05-77b5-4bed-8a5e-cfeece3887fa" value="100000" sboTerm="SBO:0000625" units="mmol_per_gDW_per_hr"/>
      <parameter id="R_R394_upper_bound" constant="true" metaid="_56e44352-a15e-41df-b3db-c32ae4a325ce" value="100000" sboTerm="SBO:0000625" units="mmol_per_gDW_per_hr"/>
      <parameter id="R_R395_upper_bound" constant="true" metaid="_7eb611a8-0fb0-443b-b176-7b1b4eba0df9" value="100000" sboTerm="SBO:0000625" units="mmol_per_gDW_per_hr"/>
      <parameter id="R_R396_upper_bound" constant="true" metaid="_320fe9e0-2ae2-48fd-9b31-c29e3dcce78c" value="100000" sboTerm="SBO:0000625" units="mmol_per_gDW_per_hr"/>
      <parameter id="R_R397_upper_bound" constant="true" metaid="_1dfa80a7-06d6-442f-b3bf-db4cf2fcbe9e" value="100000" sboTerm="SBO:0000625" units="mmol_per_gDW_per_hr"/>
      <parameter id="R_R398_upper_bound" constant="true" metaid="_1c9941c7-04d6-412a-b6ef-50c739fc630a" value="100000" sboTerm="SBO:0000625" units="mmol_per_gDW_per_hr"/>
      <parameter id="R_R399_upper_bound" constant="true" metaid="ebedceeb-8ef0-4233-be1d-8bebb93364ae" value="100000" sboTerm="SBO:0000625" units="mmol_per_gDW_per_hr"/>
      <parameter id="R_R400_upper_bound" constant="true" metaid="_75a886f3-d3ee-4b39-b2dd-ef0dd302e1ac" value="100000" sboTerm="SBO:0000625" units="mmol_per_gDW_per_hr"/>
      <parameter id="R_R401_upper_bound" constant="true" metaid="_88c057ed-2063-43d0-96c9-d5f3c38dbcd9" value="100000" sboTerm="SBO:0000625" units="mmol_per_gDW_per_hr"/>
      <parameter id="R_R402_upper_bound" constant="true" metaid="d172d1a0-c40a-4f82-bde6-7cd7f7e89d76" value="100000" sboTerm="SBO:0000625" units="mmol_per_gDW_per_hr"/>
      <parameter id="R_R403_upper_bound" constant="true" metaid="cf06067f-ad0f-4a29-9424-cbde619e06da" value="100000" sboTerm="SBO:0000625" units="mmol_per_gDW_per_hr"/>
      <parameter id="R_R404_upper_bound" constant="true" metaid="_8e687866-4256-471b-aee0-2fe827634208" value="100000" sboTerm="SBO:0000625" units="mmol_per_gDW_per_hr"/>
      <parameter id="R_R405_upper_bound" constant="true" metaid="_898d9f1d-cae2-42a1-a918-dde1aa146062" value="100000" sboTerm="SBO:0000625" units="mmol_per_gDW_per_hr"/>
      <parameter id="R_R406_upper_bound" constant="true" metaid="_834c4e4c-566c-4a51-9e75-60dc34c9e70c" value="100000" sboTerm="SBO:0000625" units="mmol_per_gDW_per_hr"/>
      <parameter id="R_R407_upper_bound" constant="true" metaid="_94d19112-000d-4d3a-8aca-b61bd90e5ce8" value="100000" sboTerm="SBO:0000625" units="mmol_per_gDW_per_hr"/>
      <parameter id="R_R408_upper_bound" constant="true" metaid="_8ecc2275-7187-4a23-97d3-d73c8e73adda" value="100000" sboTerm="SBO:0000625" units="mmol_per_gDW_per_hr"/>
      <parameter id="R_R409_upper_bound" constant="true" metaid="_32fb65f3-c7af-4cab-8b97-ef8737945cfc" value="100000" sboTerm="SBO:0000625" units="mmol_per_gDW_per_hr"/>
      <parameter id="R_R410_upper_bound" constant="true" metaid="fbd3d808-1f7e-43b0-bc40-f00e390102fa" value="100000" sboTerm="SBO:0000625" units="mmol_per_gDW_per_hr"/>
      <parameter id="R_R411_upper_bound" constant="true" metaid="_0a0e8428-407a-41be-877a-11c94522b92e" value="100000" sboTerm="SBO:0000625" units="mmol_per_gDW_per_hr"/>
      <parameter id="R_R412_upper_bound" constant="true" metaid="_9646aa9d-c10b-4d72-a9d6-ab8277488728" value="100000" sboTerm="SBO:0000625" units="mmol_per_gDW_per_hr"/>
      <parameter id="R_R412_lower_bound" constant="true" metaid="ae39b7f5-573d-41e6-b570-5b0422d7f555" value="-100000" sboTerm="SBO:0000625" units="mmol_per_gDW_per_hr"/>
      <parameter id="R_R413_upper_bound" constant="true" metaid="_2dafb2f8-bea5-436a-9b4c-1e6400ac1a09" value="100000" sboTerm="SBO:0000625" units="mmol_per_gDW_per_hr"/>
      <parameter id="R_R414_upper_bound" constant="true" metaid="ac5a58f1-8d1c-4b68-83b4-97a136a35ea5" value="100000" sboTerm="SBO:0000625" units="mmol_per_gDW_per_hr"/>
      <parameter id="R_R415_upper_bound" constant="true" metaid="_73bcadf5-e010-4d83-9511-73421342a5b1" value="100000" sboTerm="SBO:0000625" units="mmol_per_gDW_per_hr"/>
      <parameter id="R_R416_upper_bound" constant="true" metaid="f9cb1679-eaef-4703-a287-fdb88af22814" value="100000" sboTerm="SBO:0000625" units="mmol_per_gDW_per_hr"/>
      <parameter id="R_R417_upper_bound" constant="true" metaid="c9a4f65e-d6be-4c5c-bb6f-dd01d2d38bc7" value="100000" sboTerm="SBO:0000625" units="mmol_per_gDW_per_hr"/>
      <parameter id="R_R418_upper_bound" constant="true" metaid="_90c793e7-2a10-409b-bbde-91ca0c047597" value="100000" sboTerm="SBO:0000625" units="mmol_per_gDW_per_hr"/>
      <parameter id="R_R419_upper_bound" constant="true" metaid="_7c154cba-aea8-4317-89d6-0c30947aa09c" value="100000" sboTerm="SBO:0000625" units="mmol_per_gDW_per_hr"/>
      <parameter id="R_R420_upper_bound" constant="true" metaid="_31869a8e-6314-43fa-bbdc-2d2730ab5d8e" value="100000" sboTerm="SBO:0000625" units="mmol_per_gDW_per_hr"/>
      <parameter id="R_R421_upper_bound" constant="true" metaid="_2100a1af-b2af-487d-b3bd-0a512a473c1d" value="100000" sboTerm="SBO:0000625" units="mmol_per_gDW_per_hr"/>
      <parameter id="R_R422_upper_bound" constant="true" metaid="_896fab84-9bfb-4def-ab37-9742e2a22186" value="100000" sboTerm="SBO:0000625" units="mmol_per_gDW_per_hr"/>
      <parameter id="R_R423_upper_bound" constant="true" metaid="ab393f33-d3ec-4596-8799-5e8bd1fae61f" value="100000" sboTerm="SBO:0000625" units="mmol_per_gDW_per_hr"/>
      <parameter id="R_R424_upper_bound" constant="true" metaid="bfa6270d-308a-4b55-956e-ecc1c67c48ef" value="100000" sboTerm="SBO:0000625" units="mmol_per_gDW_per_hr"/>
      <parameter id="R_R425_upper_bound" constant="true" metaid="e0660c21-30b5-4071-a84c-1366a3bcf8bf" value="100000" sboTerm="SBO:0000625" units="mmol_per_gDW_per_hr"/>
      <parameter id="R_R426_upper_bound" constant="true" metaid="_78af2322-f074-4003-90eb-708022c2217a" value="100000" sboTerm="SBO:0000625" units="mmol_per_gDW_per_hr"/>
      <parameter id="R_R427_upper_bound" constant="true" metaid="_1281ebdc-1976-4d48-8272-e90ac32606b2" value="100000" sboTerm="SBO:0000625" units="mmol_per_gDW_per_hr"/>
      <parameter id="R_R427b_upper_bound" constant="true" metaid="ba8eb87e-4230-43d4-a117-09bba239f89b" value="100000" sboTerm="SBO:0000625" units="mmol_per_gDW_per_hr"/>
      <parameter id="R_R427c_upper_bound" constant="true" metaid="f19cfda6-5877-434d-a5c7-791c91bf290e" value="100000" sboTerm="SBO:0000625" units="mmol_per_gDW_per_hr"/>
      <parameter id="R_R428_upper_bound" constant="true" metaid="_29427f8d-ef7b-4d48-88fc-7ea8dbfbe6ce" value="100000" sboTerm="SBO:0000625" units="mmol_per_gDW_per_hr"/>
      <parameter id="R_R429_upper_bound" constant="true" metaid="_0e3b9a4f-f311-4345-952d-db5c919f433c" value="100000" sboTerm="SBO:0000625" units="mmol_per_gDW_per_hr"/>
      <parameter id="R_R430_upper_bound" constant="true" metaid="_73c8b4d3-cdf5-4204-8936-a7bf82e16d49" value="100000" sboTerm="SBO:0000625" units="mmol_per_gDW_per_hr"/>
      <parameter id="R_R431_upper_bound" constant="true" metaid="_61fcae69-c866-4664-997c-26ec2d609ed0" value="100000" sboTerm="SBO:0000625" units="mmol_per_gDW_per_hr"/>
      <parameter id="R_R432_upper_bound" constant="true" metaid="_307ee0a3-a1ec-447e-a2e0-4f1b9c238c2f" value="100000" sboTerm="SBO:0000625" units="mmol_per_gDW_per_hr"/>
      <parameter id="R_R433_upper_bound" constant="true" metaid="d19f6005-3ed6-48c6-921d-60eda71f8262" value="100000" sboTerm="SBO:0000625" units="mmol_per_gDW_per_hr"/>
      <parameter id="R_R434_upper_bound" constant="true" metaid="d0b751c5-468a-4f8b-8461-7e1694914a62" value="100000" sboTerm="SBO:0000625" units="mmol_per_gDW_per_hr"/>
      <parameter id="R_R435_upper_bound" constant="true" metaid="_860dc8ff-7c18-4c0a-97b6-664026e7f326" value="100000" sboTerm="SBO:0000625" units="mmol_per_gDW_per_hr"/>
      <parameter id="R_R436_upper_bound" constant="true" metaid="_7d252b14-447a-4576-ba10-22f558226c7e" value="100000" sboTerm="SBO:0000625" units="mmol_per_gDW_per_hr"/>
      <parameter id="R_R437_upper_bound" constant="true" metaid="f322c4ad-2e78-4802-8eb9-c9ce0abfe180" value="100000" sboTerm="SBO:0000625" units="mmol_per_gDW_per_hr"/>
      <parameter id="R_R438_upper_bound" constant="true" metaid="c54feec6-c972-4012-95bd-b953ffe96804" value="100000" sboTerm="SBO:0000625" units="mmol_per_gDW_per_hr"/>
      <parameter id="R_R439_upper_bound" constant="true" metaid="d8ca09ce-2cb1-4b6c-85a4-72645c8c0a27" value="100000" sboTerm="SBO:0000625" units="mmol_per_gDW_per_hr"/>
      <parameter id="R_R440_upper_bound" constant="true" metaid="_5c976703-44ce-4ea5-b8b7-d4419006de74" value="100000" sboTerm="SBO:0000625" units="mmol_per_gDW_per_hr"/>
      <parameter id="R_R441_upper_bound" constant="true" metaid="e7b7dfc5-3155-4c54-8382-6c88eb416beb" value="100000" sboTerm="SBO:0000625" units="mmol_per_gDW_per_hr"/>
      <parameter id="R_R442_upper_bound" constant="true" metaid="b140fec3-067b-488f-8682-8fd89a0e55bc" value="100000" sboTerm="SBO:0000625" units="mmol_per_gDW_per_hr"/>
      <parameter id="R_R443_upper_bound" constant="true" metaid="_8a987c4a-dd83-4a9d-aee0-7eb54db894b4" value="100000" sboTerm="SBO:0000625" units="mmol_per_gDW_per_hr"/>
      <parameter id="R_R444_upper_bound" constant="true" metaid="_6e0885a8-e2a7-4692-8669-23f52539f227" value="100000" sboTerm="SBO:0000625" units="mmol_per_gDW_per_hr"/>
      <parameter id="R_R445_upper_bound" constant="true" metaid="_10bc3cc3-61e0-46c4-9540-c2d4bd7356ea" value="100000" sboTerm="SBO:0000625" units="mmol_per_gDW_per_hr"/>
      <parameter id="R_R446_upper_bound" constant="true" metaid="f27bc889-45be-48e9-82d2-c1425a783d46" value="100000" sboTerm="SBO:0000625" units="mmol_per_gDW_per_hr"/>
      <parameter id="R_R447_upper_bound" constant="true" metaid="ad134432-73c7-40a4-be27-a7a763b1812b" value="100000" sboTerm="SBO:0000625" units="mmol_per_gDW_per_hr"/>
      <parameter id="R_R448_upper_bound" constant="true" metaid="_2e03aad5-ea32-478e-851d-2cd1572a0143" value="100000" sboTerm="SBO:0000625" units="mmol_per_gDW_per_hr"/>
      <parameter id="R_R449_upper_bound" constant="true" metaid="_6af88a02-9bcd-45a8-8b14-f6d46a3dbab4" value="100000" sboTerm="SBO:0000625" units="mmol_per_gDW_per_hr"/>
      <parameter id="R_R450_upper_bound" constant="true" metaid="c5741490-53a2-43f7-ad6d-485a7f476708" value="100000" sboTerm="SBO:0000625" units="mmol_per_gDW_per_hr"/>
      <parameter id="R_R451_upper_bound" constant="true" metaid="e63bce0f-747a-4098-8267-a1ad15a34bfb" value="100000" sboTerm="SBO:0000625" units="mmol_per_gDW_per_hr"/>
      <parameter id="R_R452_upper_bound" constant="true" metaid="_78e55c7e-39ab-47c7-bd8c-8294f15f8d1d" value="100000" sboTerm="SBO:0000625" units="mmol_per_gDW_per_hr"/>
      <parameter id="R_R453_upper_bound" constant="true" metaid="_7395e9af-fc71-4e65-9501-28df55d6fe6e" value="100000" sboTerm="SBO:0000625" units="mmol_per_gDW_per_hr"/>
      <parameter id="R_R454_upper_bound" constant="true" metaid="c80ad1e7-21ae-4a4d-b9dc-6a7b0f2c1a50" value="100000" sboTerm="SBO:0000625" units="mmol_per_gDW_per_hr"/>
      <parameter id="R_R455_upper_bound" constant="true" metaid="_60888763-c3bd-4a2c-a00d-508d56f59235" value="100000" sboTerm="SBO:0000625" units="mmol_per_gDW_per_hr"/>
      <parameter id="R_R456_upper_bound" constant="true" metaid="_84901e75-a2af-4a1c-b2d7-a55812606806" value="100000" sboTerm="SBO:0000625" units="mmol_per_gDW_per_hr"/>
      <parameter id="R_R457_upper_bound" constant="true" metaid="_0951b8a7-6c7b-4dd8-9d31-aef69424edbd" value="100000" sboTerm="SBO:0000625" units="mmol_per_gDW_per_hr"/>
      <parameter id="R_R458_upper_bound" constant="true" metaid="_59d8d74e-dcb6-46b5-9dc1-eafbce40195b" value="100000" sboTerm="SBO:0000625" units="mmol_per_gDW_per_hr"/>
      <parameter id="R_R458_lower_bound" constant="true" metaid="_26485937-b7ad-4241-8749-300e74bea357" value="-100000" sboTerm="SBO:0000625" units="mmol_per_gDW_per_hr"/>
      <parameter id="R_R459_upper_bound" constant="true" metaid="a720c284-2036-4a07-ad10-0ea7615f1eb1" value="100000" sboTerm="SBO:0000625" units="mmol_per_gDW_per_hr"/>
      <parameter id="R_R459_lower_bound" constant="true" metaid="_8a897b63-5ee5-458b-817e-a939d084e148" value="-100000" sboTerm="SBO:0000625" units="mmol_per_gDW_per_hr"/>
      <parameter id="R_R460_upper_bound" constant="true" metaid="_10ace839-ea74-4995-9521-e167cf718f65" value="100000" sboTerm="SBO:0000625" units="mmol_per_gDW_per_hr"/>
      <parameter id="R_R461_upper_bound" constant="true" metaid="d9864118-a0f4-46fe-a64e-6074836115ba" value="100000" sboTerm="SBO:0000625" units="mmol_per_gDW_per_hr"/>
      <parameter id="R_R462_upper_bound" constant="true" metaid="de3ce181-6a8c-46c0-9c11-7043c2460078" value="100000" sboTerm="SBO:0000625" units="mmol_per_gDW_per_hr"/>
      <parameter id="R_R463_upper_bound" constant="true" metaid="d9847ea8-193a-45e7-9b25-983a0f447c7e" value="100000" sboTerm="SBO:0000625" units="mmol_per_gDW_per_hr"/>
      <parameter id="R_R464_upper_bound" constant="true" metaid="b7ba317f-da30-4555-8a57-895a607de7db" value="100000" sboTerm="SBO:0000625" units="mmol_per_gDW_per_hr"/>
      <parameter id="R_R465_upper_bound" constant="true" metaid="_6f7a9729-5455-4f18-ac57-8e92881fee3c" value="100000" sboTerm="SBO:0000625" units="mmol_per_gDW_per_hr"/>
      <parameter id="R_R466_upper_bound" constant="true" metaid="_12d9ebe2-a901-4dcd-87d5-8b428751f0c5" value="100000" sboTerm="SBO:0000625" units="mmol_per_gDW_per_hr"/>
      <parameter id="R_R467_upper_bound" constant="true" metaid="_87e5fd4c-3e1f-4e8a-b856-ad53b9c40b3c" value="100000" sboTerm="SBO:0000625" units="mmol_per_gDW_per_hr"/>
      <parameter id="R_R468_upper_bound" constant="true" metaid="_33f84118-4dc0-477e-af06-d83348e20396" value="100000" sboTerm="SBO:0000625" units="mmol_per_gDW_per_hr"/>
      <parameter id="R_R469_upper_bound" constant="true" metaid="_786c533d-8474-474d-8f02-270d65bebd94" value="100000" sboTerm="SBO:0000625" units="mmol_per_gDW_per_hr"/>
      <parameter id="R_R470_upper_bound" constant="true" metaid="b0494ac4-4fb6-4f57-946b-7e0557a42fa8" value="100000" sboTerm="SBO:0000625" units="mmol_per_gDW_per_hr"/>
      <parameter id="R_R471_upper_bound" constant="true" metaid="ee0f5ad6-1079-496f-9ee8-fbd4412e7bf4" value="100000" sboTerm="SBO:0000625" units="mmol_per_gDW_per_hr"/>
      <parameter id="R_R472_upper_bound" constant="true" metaid="_933e4dd0-67fc-44c0-b7b4-05b723bd3ae5" value="100000" sboTerm="SBO:0000625" units="mmol_per_gDW_per_hr"/>
      <parameter id="R_R473_upper_bound" constant="true" metaid="fd55cda2-c7c2-4ece-8daa-d848a12182f1" value="100000" sboTerm="SBO:0000625" units="mmol_per_gDW_per_hr"/>
      <parameter id="R_R474_upper_bound" constant="true" metaid="c7901779-bc8e-46f9-b5ab-3e4a75342503" value="100000" sboTerm="SBO:0000625" units="mmol_per_gDW_per_hr"/>
      <parameter id="R_R475_upper_bound" constant="true" metaid="a1b51686-8e96-4bc0-9c76-1f2bb267f0c1" value="100000" sboTerm="SBO:0000625" units="mmol_per_gDW_per_hr"/>
      <parameter id="R_R476_upper_bound" constant="true" metaid="d38f4a68-065a-4d1f-8cee-8668e4a11fe0" value="100000" sboTerm="SBO:0000625" units="mmol_per_gDW_per_hr"/>
      <parameter id="R_R477_upper_bound" constant="true" metaid="_407df3c6-00ac-49e1-8b93-46162edc274c" value="100000" sboTerm="SBO:0000625" units="mmol_per_gDW_per_hr"/>
      <parameter id="R_R478_upper_bound" constant="true" metaid="_4187e1f4-606b-4b6b-928c-1c8d47ffdd91" value="100000" sboTerm="SBO:0000625" units="mmol_per_gDW_per_hr"/>
      <parameter id="R_R479_upper_bound" constant="true" metaid="_4844ba6f-a11e-4cf3-9f2a-1a69091a3f0e" value="100000" sboTerm="SBO:0000625" units="mmol_per_gDW_per_hr"/>
      <parameter id="R_R480_upper_bound" constant="true" metaid="_306ae5cc-e109-4e32-bd22-c6c5a44c6c64" value="100000" sboTerm="SBO:0000625" units="mmol_per_gDW_per_hr"/>
      <parameter id="R_R481_upper_bound" constant="true" metaid="f1743638-2915-4097-9695-3a8e534f5484" value="100000" sboTerm="SBO:0000625" units="mmol_per_gDW_per_hr"/>
      <parameter id="R_R482_upper_bound" constant="true" metaid="_63f79479-40ec-425a-9167-1641dd517e39" value="100000" sboTerm="SBO:0000625" units="mmol_per_gDW_per_hr"/>
      <parameter id="R_R483_upper_bound" constant="true" metaid="_1f97d793-f5a9-4f4f-b4a8-4f8fd5292397" value="100000" sboTerm="SBO:0000625" units="mmol_per_gDW_per_hr"/>
      <parameter id="R_R484_upper_bound" constant="true" metaid="d9a83f3e-184a-4bab-acde-4753a2f7472d" value="100000" sboTerm="SBO:0000625" units="mmol_per_gDW_per_hr"/>
      <parameter id="R_R484b_upper_bound" constant="true" metaid="_2346d2fc-12f0-485c-91f5-887ca1f6a21a" value="100000" sboTerm="SBO:0000625" units="mmol_per_gDW_per_hr"/>
      <parameter id="R_R485_upper_bound" constant="true" metaid="a2ae6044-616a-477c-b9e6-aa2990592a2b" value="100000" sboTerm="SBO:0000625" units="mmol_per_gDW_per_hr"/>
      <parameter id="R_R486_upper_bound" constant="true" metaid="_28adcc8d-bc73-4033-9451-1ffea52a858d" value="100000" sboTerm="SBO:0000625" units="mmol_per_gDW_per_hr"/>
      <parameter id="R_R487_upper_bound" constant="true" metaid="_564f0ff5-3ca4-4e50-9fe8-2d8c6280fd4c" value="100000" sboTerm="SBO:0000625" units="mmol_per_gDW_per_hr"/>
      <parameter id="R_R488_upper_bound" constant="true" metaid="_9f1b31c7-8acb-4d5a-953e-661ea563b0c0" value="100000" sboTerm="SBO:0000625" units="mmol_per_gDW_per_hr"/>
      <parameter id="R_R489_upper_bound" constant="true" metaid="bbd38965-33b0-47c5-a1ab-ba981df1b2cd" value="100000" sboTerm="SBO:0000625" units="mmol_per_gDW_per_hr"/>
      <parameter id="R_R490_upper_bound" constant="true" metaid="_462a2b43-7a2b-4c99-a5e0-32224b0fbec2" value="100000" sboTerm="SBO:0000625" units="mmol_per_gDW_per_hr"/>
      <parameter id="R_R491_upper_bound" constant="true" metaid="de1bfdb6-0397-45be-ae58-e78400054e14" value="100000" sboTerm="SBO:0000625" units="mmol_per_gDW_per_hr"/>
      <parameter id="R_R492_upper_bound" constant="true" metaid="_6397b629-6cfa-4d70-a4a1-fceada29e8e1" value="100000" sboTerm="SBO:0000625" units="mmol_per_gDW_per_hr"/>
      <parameter id="R_R493_upper_bound" constant="true" metaid="be89e718-f2c6-40f5-8281-85539a8076d4" value="100000" sboTerm="SBO:0000625" units="mmol_per_gDW_per_hr"/>
      <parameter id="R_R494_upper_bound" constant="true" metaid="f4b1d6bc-9815-4a38-b9ef-6904a90bef38" value="100000" sboTerm="SBO:0000625" units="mmol_per_gDW_per_hr"/>
      <parameter id="R_R495_upper_bound" constant="true" metaid="_29afd6cb-02b4-4d73-ab46-0c2467d8041f" value="100000" sboTerm="SBO:0000625" units="mmol_per_gDW_per_hr"/>
      <parameter id="R_R496_upper_bound" constant="true" metaid="b753f6e4-9e09-43d1-a5ef-7b3a73545105" value="100000" sboTerm="SBO:0000625" units="mmol_per_gDW_per_hr"/>
      <parameter id="R_R496_lower_bound" constant="true" metaid="_66ca95f1-1322-41f5-88b5-c2d82785d741" value="-100000" sboTerm="SBO:0000625" units="mmol_per_gDW_per_hr"/>
      <parameter id="R_R497_upper_bound" constant="true" metaid="_454400f5-27c0-4c9b-9ce5-cc1f14df9912" value="100000" sboTerm="SBO:0000625" units="mmol_per_gDW_per_hr"/>
      <parameter id="R_R497b_upper_bound" constant="true" metaid="b0d0631f-8b00-49fd-b12c-92e8f20df2cd" value="100000" sboTerm="SBO:0000625" units="mmol_per_gDW_per_hr"/>
      <parameter id="R_R498_upper_bound" constant="true" metaid="_771f7771-cb93-47e5-b1b8-753a286bbb41" value="100000" sboTerm="SBO:0000625" units="mmol_per_gDW_per_hr"/>
      <parameter id="R_R499_upper_bound" constant="true" metaid="_606a8fef-e9ba-48cb-8bbb-6f5456d80d9d" value="100000" sboTerm="SBO:0000625" units="mmol_per_gDW_per_hr"/>
      <parameter id="R_R500_upper_bound" constant="true" metaid="_23e8bf16-07b1-4696-98d7-a8c7846cf644" value="100000" sboTerm="SBO:0000625" units="mmol_per_gDW_per_hr"/>
      <parameter id="R_R501_upper_bound" constant="true" metaid="_8cd8c59e-7e24-43cb-b750-24b064637795" value="100000" sboTerm="SBO:0000625" units="mmol_per_gDW_per_hr"/>
      <parameter id="R_R502_upper_bound" constant="true" metaid="_7df7c54d-2b2c-41cf-9f8f-6f9bee9b1c50" value="100000" sboTerm="SBO:0000625" units="mmol_per_gDW_per_hr"/>
      <parameter id="R_R503_upper_bound" constant="true" metaid="e1e9f27e-1f4a-4317-a5e8-4c6acd58f013" value="100000" sboTerm="SBO:0000625" units="mmol_per_gDW_per_hr"/>
      <parameter id="R_R504_upper_bound" constant="true" metaid="d706bc65-0e66-4f0f-be07-d06db8d7144c" value="100000" sboTerm="SBO:0000625" units="mmol_per_gDW_per_hr"/>
      <parameter id="R_R505_upper_bound" constant="true" metaid="_96ca002a-3949-4e8b-b907-3746d6e98a1b" value="100000" sboTerm="SBO:0000625" units="mmol_per_gDW_per_hr"/>
      <parameter id="R_R506_upper_bound" constant="true" metaid="_75cecfcf-360e-4ac2-b19e-fe188b709817" value="100000" sboTerm="SBO:0000625" units="mmol_per_gDW_per_hr"/>
      <parameter id="R_R507_upper_bound" constant="true" metaid="b73689c9-0607-4965-9ebf-fee30b54bccf" value="100000" sboTerm="SBO:0000625" units="mmol_per_gDW_per_hr"/>
      <parameter id="R_R508_upper_bound" constant="true" metaid="_0d37644a-bb89-471f-a8aa-6a108761d11f" value="100000" sboTerm="SBO:0000625" units="mmol_per_gDW_per_hr"/>
      <parameter id="R_R509_upper_bound" constant="true" metaid="e72a7017-74d0-4ee0-8b4b-9326f4ae9eb8" value="100000" sboTerm="SBO:0000625" units="mmol_per_gDW_per_hr"/>
      <parameter id="R_R509_lower_bound" constant="true" metaid="b34d7ff1-9bbc-4b7f-b07f-4051674903de" value="-100000" sboTerm="SBO:0000625" units="mmol_per_gDW_per_hr"/>
      <parameter id="R_R510_upper_bound" constant="true" metaid="_8555c3c4-f3f6-4d9a-8fad-04b8a0813e99" value="100000" sboTerm="SBO:0000625" units="mmol_per_gDW_per_hr"/>
      <parameter id="R_R510_lower_bound" constant="true" metaid="_513cac84-04c5-46e8-b600-e746aae459ce" value="-100000" sboTerm="SBO:0000625" units="mmol_per_gDW_per_hr"/>
      <parameter id="R_R511_upper_bound" constant="true" metaid="_2fe9f254-c6eb-435e-b3a6-c44173a86f20" value="100000" sboTerm="SBO:0000625" units="mmol_per_gDW_per_hr"/>
      <parameter id="R_R511_lower_bound" constant="true" metaid="ba1f6ca0-ef4f-4727-b3f3-8e82af953f4d" value="-100000" sboTerm="SBO:0000625" units="mmol_per_gDW_per_hr"/>
      <parameter id="R_R512_upper_bound" constant="true" metaid="e5a83a99-c617-4b89-8030-3107c7e27fc8" value="100000" sboTerm="SBO:0000625" units="mmol_per_gDW_per_hr"/>
      <parameter id="R_R512_lower_bound" constant="true" metaid="d60d7050-2f5c-40a2-bb9d-78fe806b8b8d" value="-100000" sboTerm="SBO:0000625" units="mmol_per_gDW_per_hr"/>
      <parameter id="R_R513_upper_bound" constant="true" metaid="_36d7b133-3712-49bf-9a10-4ec406e1a8d6" value="100000" sboTerm="SBO:0000625" units="mmol_per_gDW_per_hr"/>
      <parameter id="R_R513_lower_bound" constant="true" metaid="c8eb113f-c491-48bd-bb52-f5c9b10690d1" value="-100000" sboTerm="SBO:0000625" units="mmol_per_gDW_per_hr"/>
      <parameter id="R_R514_upper_bound" constant="true" metaid="_2cd9f593-ffe6-408e-b330-4d04e5368013" value="100000" sboTerm="SBO:0000625" units="mmol_per_gDW_per_hr"/>
      <parameter id="R_R514_lower_bound" constant="true" metaid="a65a9ef1-134a-4358-931b-306989f0c279" value="-100000" sboTerm="SBO:0000625" units="mmol_per_gDW_per_hr"/>
      <parameter id="R_R515_upper_bound" constant="true" metaid="_4c6d2e0b-19ff-47a3-bf5f-c870eedad108" value="100000" sboTerm="SBO:0000625" units="mmol_per_gDW_per_hr"/>
      <parameter id="R_R515_lower_bound" constant="true" metaid="f048c685-bd28-4fc0-8dc3-2f634c36ef30" value="-100000" sboTerm="SBO:0000625" units="mmol_per_gDW_per_hr"/>
      <parameter id="R_R516_upper_bound" constant="true" metaid="_0e42b751-e4d5-4c0c-8476-591b14d1b13e" value="100000" sboTerm="SBO:0000625" units="mmol_per_gDW_per_hr"/>
      <parameter id="R_R516_lower_bound" constant="true" metaid="_9a43546d-712d-4a69-b2e6-bfd16ed81abf" value="-100000" sboTerm="SBO:0000625" units="mmol_per_gDW_per_hr"/>
      <parameter id="R_R517_upper_bound" constant="true" metaid="_108826ff-54f7-4a85-8009-080fd31fa75e" value="100000" sboTerm="SBO:0000625" units="mmol_per_gDW_per_hr"/>
      <parameter id="R_R517_lower_bound" constant="true" metaid="efea9329-3741-48ab-9cc4-012596ffac30" value="-100000" sboTerm="SBO:0000625" units="mmol_per_gDW_per_hr"/>
      <parameter id="R_R518_upper_bound" constant="true" metaid="_63262ebb-b8e6-4688-9497-fa9490882f83" value="100000" sboTerm="SBO:0000625" units="mmol_per_gDW_per_hr"/>
      <parameter id="R_R518_lower_bound" constant="true" metaid="_5bed7597-7246-4ebe-91a6-74411bd25171" value="-100000" sboTerm="SBO:0000625" units="mmol_per_gDW_per_hr"/>
      <parameter id="R_R519_upper_bound" constant="true" metaid="d840c3e0-8f6f-4506-b056-5f9a38874994" value="100000" sboTerm="SBO:0000625" units="mmol_per_gDW_per_hr"/>
      <parameter id="R_R519_lower_bound" constant="true" metaid="_32bc7dd8-675e-4e4a-bec8-ac7d7b699329" value="-100000" sboTerm="SBO:0000625" units="mmol_per_gDW_per_hr"/>
      <parameter id="R_R520_upper_bound" constant="true" metaid="d1818b21-0b33-40b9-92cb-5121eb91a1c2" value="100000" sboTerm="SBO:0000625" units="mmol_per_gDW_per_hr"/>
      <parameter id="R_R520_lower_bound" constant="true" metaid="ece1473e-4772-461d-89b2-720f4facfe14" value="-100000" sboTerm="SBO:0000625" units="mmol_per_gDW_per_hr"/>
      <parameter id="R_R521_upper_bound" constant="true" metaid="_7a495a84-af24-4bd6-a169-cf9d613de64c" value="100000" sboTerm="SBO:0000625" units="mmol_per_gDW_per_hr"/>
      <parameter id="R_R521_lower_bound" constant="true" metaid="_9989291d-e54b-434f-a2db-3ea2781332fb" value="-100000" sboTerm="SBO:0000625" units="mmol_per_gDW_per_hr"/>
      <parameter id="R_R522_upper_bound" constant="true" metaid="e8ca2711-9368-4c7a-9a0c-106b64e39ebe" value="100000" sboTerm="SBO:0000625" units="mmol_per_gDW_per_hr"/>
      <parameter id="R_R522_lower_bound" constant="true" metaid="_345eb96f-b22d-4707-acc6-164f098d655b" value="-100000" sboTerm="SBO:0000625" units="mmol_per_gDW_per_hr"/>
      <parameter id="R_R533_upper_bound" constant="true" metaid="a7cb5eb8-8803-4f8c-b2c0-3298cd40c196" value="100000" sboTerm="SBO:0000625" units="mmol_per_gDW_per_hr"/>
      <parameter id="R_R534_upper_bound" constant="true" metaid="_916878f0-4f87-4d3b-911e-6490769d2376" value="100000" sboTerm="SBO:0000625" units="mmol_per_gDW_per_hr"/>
      <parameter id="R_R535_upper_bound" constant="true" metaid="_20a7987d-bd9a-4dc5-bb98-068dbecbfe38" value="100000" sboTerm="SBO:0000625" units="mmol_per_gDW_per_hr"/>
      <parameter id="R_R536_upper_bound" constant="true" metaid="_847eff31-918c-4f32-ae08-d9d333092915" value="100000" sboTerm="SBO:0000625" units="mmol_per_gDW_per_hr"/>
      <parameter id="R_R537_upper_bound" constant="true" metaid="f3f9100f-9535-47a8-b2eb-8af3865426ee" value="100000" sboTerm="SBO:0000625" units="mmol_per_gDW_per_hr"/>
      <parameter id="R_R538_upper_bound" constant="true" metaid="_4b569ae0-504a-4286-a52e-d23d11fe89ac" value="100000" sboTerm="SBO:0000625" units="mmol_per_gDW_per_hr"/>
      <parameter id="R_R539_upper_bound" constant="true" metaid="b134d14b-8feb-45d5-ba0c-65a46aab94c9" value="100000" sboTerm="SBO:0000625" units="mmol_per_gDW_per_hr"/>
      <parameter id="R_R540_upper_bound" constant="true" metaid="_3e266c39-643b-439d-bf8f-9615edb6642e" value="100000" sboTerm="SBO:0000625" units="mmol_per_gDW_per_hr"/>
      <parameter id="R_R541_upper_bound" constant="true" metaid="_80b49063-bbe8-480c-b691-d8f5464fdab1" value="100000" sboTerm="SBO:0000625" units="mmol_per_gDW_per_hr"/>
      <parameter id="R_R542_upper_bound" constant="true" metaid="a517808e-2dc0-4491-be7d-e00d545f4900" value="100000" sboTerm="SBO:0000625" units="mmol_per_gDW_per_hr"/>
      <parameter id="R_R543_upper_bound" constant="true" metaid="_8ee61c4e-94ec-4ec7-ab7b-9bff722969c5" value="100000" sboTerm="SBO:0000625" units="mmol_per_gDW_per_hr"/>
      <parameter id="R_R544_upper_bound" constant="true" metaid="f265bb6b-0272-4d72-bf29-f932626f5bde" value="100000" sboTerm="SBO:0000625" units="mmol_per_gDW_per_hr"/>
      <parameter id="R_R545_upper_bound" constant="true" metaid="a3495ed9-977d-44f8-b36d-96fbfdd9b0cb" value="100000" sboTerm="SBO:0000625" units="mmol_per_gDW_per_hr"/>
      <parameter id="R_R546_upper_bound" constant="true" metaid="_7859b920-d31c-4937-a971-a7195fe94d3b" value="100000" sboTerm="SBO:0000625" units="mmol_per_gDW_per_hr"/>
      <parameter id="R_R547_upper_bound" constant="true" metaid="_21dcbf7d-fdc4-4bea-a2a5-47ceaeb8b1aa" value="100000" sboTerm="SBO:0000625" units="mmol_per_gDW_per_hr"/>
      <parameter id="R_R548_upper_bound" constant="true" metaid="_94b5efda-1154-4c5f-a7b8-c33ddedcdb5e" value="100000" sboTerm="SBO:0000625" units="mmol_per_gDW_per_hr"/>
      <parameter id="R_R549_upper_bound" constant="true" metaid="dd0feeb3-313f-4ec3-9e27-4de98f279650" value="100000" sboTerm="SBO:0000625" units="mmol_per_gDW_per_hr"/>
      <parameter id="R_R550_upper_bound" constant="true" metaid="d98eefcf-25b7-42f0-8356-e425e24ecdc3" value="100000" sboTerm="SBO:0000625" units="mmol_per_gDW_per_hr"/>
      <parameter id="R_R551_upper_bound" constant="true" metaid="_098abef4-893b-4f17-b4e1-6fe4a28bbacc" value="100000" sboTerm="SBO:0000625" units="mmol_per_gDW_per_hr"/>
      <parameter id="R_R552_upper_bound" constant="true" metaid="_621ce5be-3e51-48c3-bc50-627defe2dc61" value="100000" sboTerm="SBO:0000625" units="mmol_per_gDW_per_hr"/>
      <parameter id="R_R553_upper_bound" constant="true" metaid="_1c37e6b3-b9a3-4460-9c66-ed86c2178707" value="100000" sboTerm="SBO:0000625" units="mmol_per_gDW_per_hr"/>
      <parameter id="R_R554_upper_bound" constant="true" metaid="_015148bc-4e36-4f51-a67b-f2c304de2ccd" value="100000" sboTerm="SBO:0000625" units="mmol_per_gDW_per_hr"/>
      <parameter id="R_R555_upper_bound" constant="true" metaid="e7605e82-3ef9-4835-9d68-75fc27a2cbb4" value="100000" sboTerm="SBO:0000625" units="mmol_per_gDW_per_hr"/>
      <parameter id="R_R556_upper_bound" constant="true" metaid="b54b3fcd-195a-461c-a527-89e67e58b0ce" value="100000" sboTerm="SBO:0000625" units="mmol_per_gDW_per_hr"/>
      <parameter id="R_R557_upper_bound" constant="true" metaid="dd4e8299-8603-4b46-9638-6a464255782d" value="100000" sboTerm="SBO:0000625" units="mmol_per_gDW_per_hr"/>
      <parameter id="R_R558_upper_bound" constant="true" metaid="fac2f020-b739-44cc-b37f-8d47c0232a61" value="100000" sboTerm="SBO:0000625" units="mmol_per_gDW_per_hr"/>
      <parameter id="R_R559_upper_bound" constant="true" metaid="b3ae8f3d-c5a2-462d-aa8b-f2a0c08190fd" value="100000" sboTerm="SBO:0000625" units="mmol_per_gDW_per_hr"/>
      <parameter id="R_R560_upper_bound" constant="true" metaid="efd4b37d-6b08-404e-bf49-58619c624f04" value="100000" sboTerm="SBO:0000625" units="mmol_per_gDW_per_hr"/>
      <parameter id="R_R561_upper_bound" constant="true" metaid="_21df2382-cc15-4edf-a388-1fd860e2dd3d" value="100000" sboTerm="SBO:0000625" units="mmol_per_gDW_per_hr"/>
      <parameter id="R_R562_upper_bound" constant="true" metaid="_04d5b331-7551-4f21-b365-a5094ed6e6d7" value="100000" sboTerm="SBO:0000625" units="mmol_per_gDW_per_hr"/>
      <parameter id="R_R563_upper_bound" constant="true" metaid="e8c332ea-86a3-487d-828e-8133195f19fa" value="100000" sboTerm="SBO:0000625" units="mmol_per_gDW_per_hr"/>
      <parameter id="R_R564_upper_bound" constant="true" metaid="e7ca3c2c-ebff-4b33-ba98-a4a3a3f7f5b1" value="100000" sboTerm="SBO:0000625" units="mmol_per_gDW_per_hr"/>
      <parameter id="R_R565_upper_bound" constant="true" metaid="_9d79be4e-a3a5-4b61-ac72-5f25244ea50d" value="100000" sboTerm="SBO:0000625" units="mmol_per_gDW_per_hr"/>
      <parameter id="R_R566_upper_bound" constant="true" metaid="dfee4537-18c3-466f-a991-20833bcc7a6e" value="100000" sboTerm="SBO:0000625" units="mmol_per_gDW_per_hr"/>
      <parameter id="R_R567_upper_bound" constant="true" metaid="_16ab35af-d0e2-42fa-8f63-6eb258d3218f" value="100000" sboTerm="SBO:0000625" units="mmol_per_gDW_per_hr"/>
      <parameter id="R_R568_upper_bound" constant="true" metaid="_4fddc986-fa42-458f-8337-03252323dfca" value="100000" sboTerm="SBO:0000625" units="mmol_per_gDW_per_hr"/>
      <parameter id="R_R569_upper_bound" constant="true" metaid="c24dc3e3-8ac5-4f5d-9062-a8c2989ffa9a" value="100000" sboTerm="SBO:0000625" units="mmol_per_gDW_per_hr"/>
      <parameter id="R_R570_upper_bound" constant="true" metaid="_1e1b4696-e62f-47e7-a0a3-5ba05a77e01c" value="100000" sboTerm="SBO:0000625" units="mmol_per_gDW_per_hr"/>
      <parameter id="R_R571_upper_bound" constant="true" metaid="_300a8faf-51ba-4b14-a9e8-fd8a685f7d0d" value="100000" sboTerm="SBO:0000625" units="mmol_per_gDW_per_hr"/>
      <parameter id="R_R571b_upper_bound" constant="true" metaid="_8838825c-e557-4ee9-9a99-cb3ee14f9650" value="100000" sboTerm="SBO:0000625" units="mmol_per_gDW_per_hr"/>
      <parameter id="R_R571b_lower_bound" constant="true" metaid="b9c254b8-d218-48d9-9a74-93afcf63aa38" value="-100000" sboTerm="SBO:0000625" units="mmol_per_gDW_per_hr"/>
      <parameter id="R_R572_upper_bound" constant="true" metaid="_47fcaa1b-61fa-43ba-814e-fcaadc12ddeb" value="100000" sboTerm="SBO:0000625" units="mmol_per_gDW_per_hr"/>
      <parameter id="R_R573_upper_bound" constant="true" metaid="_3539f419-ad39-4fd8-b08c-34a356b9f7bb" value="100000" sboTerm="SBO:0000625" units="mmol_per_gDW_per_hr"/>
      <parameter id="R_R574_upper_bound" constant="true" metaid="f1e40bc0-8c13-48f2-83eb-0c201fd7198a" value="100000" sboTerm="SBO:0000625" units="mmol_per_gDW_per_hr"/>
      <parameter id="R_R575_upper_bound" constant="true" metaid="_026d50fe-cbd8-4998-b8c5-f8d29a2c821c" value="100000" sboTerm="SBO:0000625" units="mmol_per_gDW_per_hr"/>
      <parameter id="R_R576_upper_bound" constant="true" metaid="c64cbacc-35bb-428f-be97-2bf038b34507" value="100000" sboTerm="SBO:0000625" units="mmol_per_gDW_per_hr"/>
      <parameter id="R_R577_upper_bound" constant="true" metaid="_7c72e4f5-89bd-4dcb-92e6-4771c3d27d59" value="100000" sboTerm="SBO:0000625" units="mmol_per_gDW_per_hr"/>
      <parameter id="R_R578_upper_bound" constant="true" metaid="d6a32a41-e51f-42b1-b8f5-11663e148538" value="100000" sboTerm="SBO:0000625" units="mmol_per_gDW_per_hr"/>
      <parameter id="R_R579_upper_bound" constant="true" metaid="_891ed75f-7446-477b-9e71-87d01413ee18" value="100000" sboTerm="SBO:0000625" units="mmol_per_gDW_per_hr"/>
      <parameter id="R_R580_upper_bound" constant="true" metaid="_25982afe-512b-49ab-9ebd-f77e20a8216c" value="100000" sboTerm="SBO:0000625" units="mmol_per_gDW_per_hr"/>
      <parameter id="R_R581_upper_bound" constant="true" metaid="_9c5ca7c8-a7c2-47b3-be2f-4510fec7e31f" value="100000" sboTerm="SBO:0000625" units="mmol_per_gDW_per_hr"/>
      <parameter id="R_R582_upper_bound" constant="true" metaid="fe0b58c3-4af8-458e-a929-e7c873e69600" value="100000" sboTerm="SBO:0000625" units="mmol_per_gDW_per_hr"/>
      <parameter id="R_R583_upper_bound" constant="true" metaid="d2941958-d1d2-4a81-8219-c3af7fb43113" value="100000" sboTerm="SBO:0000625" units="mmol_per_gDW_per_hr"/>
      <parameter id="R_R587_upper_bound" constant="true" metaid="f110296a-275c-4119-a868-c40c42b65595" value="100000" sboTerm="SBO:0000625" units="mmol_per_gDW_per_hr"/>
      <parameter id="R_R588_upper_bound" constant="true" metaid="ccd14a09-de31-4d10-af21-3ad153e79597" value="100000" sboTerm="SBO:0000625" units="mmol_per_gDW_per_hr"/>
      <parameter id="R_R588_lower_bound" constant="true" metaid="_6589c118-8e0b-4ef2-b68a-6bfe674c61cd" value="-100000" sboTerm="SBO:0000625" units="mmol_per_gDW_per_hr"/>
      <parameter id="R_R589_upper_bound" constant="true" metaid="_7136ed1a-ffd6-4c03-9766-8de5625a4e79" value="100000" sboTerm="SBO:0000625" units="mmol_per_gDW_per_hr"/>
      <parameter id="R_R589_lower_bound" constant="true" metaid="_6a1e2ec4-8090-4a68-85b9-c5a3cdb8de37" value="-100000" sboTerm="SBO:0000625" units="mmol_per_gDW_per_hr"/>
      <parameter id="R_R590_upper_bound" constant="true" metaid="b675e067-4f30-44a5-be0c-148a4415d2af" value="100000" sboTerm="SBO:0000625" units="mmol_per_gDW_per_hr"/>
      <parameter id="R_R591_upper_bound" constant="true" metaid="_9a58bc13-0a1b-48a7-bebb-92e2485e7ffd" value="100000" sboTerm="SBO:0000625" units="mmol_per_gDW_per_hr"/>
      <parameter id="R_R591_lower_bound" constant="true" metaid="_51ea54e0-83ee-4da5-8aa3-e4342e6f5fa6" value="-100000" sboTerm="SBO:0000625" units="mmol_per_gDW_per_hr"/>
      <parameter id="R_R592_upper_bound" constant="true" metaid="_416ebbda-4cd3-4b67-b7dc-b995f500884b" value="100000" sboTerm="SBO:0000625" units="mmol_per_gDW_per_hr"/>
      <parameter id="R_R592_lower_bound" constant="true" metaid="_6ffbab18-ffd3-4527-9db6-21cfecb4ca71" value="-100000" sboTerm="SBO:0000625" units="mmol_per_gDW_per_hr"/>
      <parameter id="R_R593_upper_bound" constant="true" metaid="_9abb0384-63ac-468f-9493-b28e681696ba" value="100000" sboTerm="SBO:0000625" units="mmol_per_gDW_per_hr"/>
      <parameter id="R_R594_upper_bound" constant="true" metaid="_6bbdc17f-de9b-41c1-96e3-e1b536332c75" value="100000" sboTerm="SBO:0000625" units="mmol_per_gDW_per_hr"/>
      <parameter id="R_R595_upper_bound" constant="true" metaid="_87605c03-f863-40ba-b295-6a8c77e634c4" value="100000" sboTerm="SBO:0000625" units="mmol_per_gDW_per_hr"/>
      <parameter id="R_R596_upper_bound" constant="true" metaid="be3f818a-e10c-4da8-bce0-29dd25b23137" value="100000" sboTerm="SBO:0000625" units="mmol_per_gDW_per_hr"/>
      <parameter id="R_R597_upper_bound" constant="true" metaid="_994d6647-8678-4a2f-a92e-2fe535eea7b6" value="100000" sboTerm="SBO:0000625" units="mmol_per_gDW_per_hr"/>
      <parameter id="R_R598_upper_bound" constant="true" metaid="_9aac08f2-87ee-4f49-806f-a435dc530717" value="100000" sboTerm="SBO:0000625" units="mmol_per_gDW_per_hr"/>
      <parameter id="R_R599_upper_bound" constant="true" metaid="_655a10d0-bca2-4bc6-9387-c727a87a4923" value="100000" sboTerm="SBO:0000625" units="mmol_per_gDW_per_hr"/>
      <parameter id="R_R599_lower_bound" constant="true" metaid="_3d60742e-222e-490a-b2bc-92d0005f76ad" value="-100000" sboTerm="SBO:0000625" units="mmol_per_gDW_per_hr"/>
      <parameter id="R_R600_upper_bound" constant="true" metaid="ce5214b9-9d48-4c9e-8cdc-6847f4927270" value="100000" sboTerm="SBO:0000625" units="mmol_per_gDW_per_hr"/>
      <parameter id="R_R600_lower_bound" constant="true" metaid="f275152a-25e0-4047-a86b-035ccac8c2d0" value="-100000" sboTerm="SBO:0000625" units="mmol_per_gDW_per_hr"/>
      <parameter id="R_R601_upper_bound" constant="true" metaid="_8b586309-4b4d-4b6b-8ca8-cef7dd204d07" value="100000" sboTerm="SBO:0000625" units="mmol_per_gDW_per_hr"/>
      <parameter id="R_R601_lower_bound" constant="true" metaid="_8f48e0b8-6b66-4e0d-9e23-b899c2a44902" value="-100000" sboTerm="SBO:0000625" units="mmol_per_gDW_per_hr"/>
      <parameter id="R_R602_upper_bound" constant="true" metaid="_00069b53-9f73-4c2b-9f98-855878340787" value="100000" sboTerm="SBO:0000625" units="mmol_per_gDW_per_hr"/>
      <parameter id="R_R603_upper_bound" constant="true" metaid="caaddc21-ae69-4c45-b528-475e1980dcf7" value="100000" sboTerm="SBO:0000625" units="mmol_per_gDW_per_hr"/>
      <parameter id="R_R603_lower_bound" constant="true" metaid="_8498bc76-9fd1-4a44-a7fe-277866c47f00" value="-100000" sboTerm="SBO:0000625" units="mmol_per_gDW_per_hr"/>
      <parameter id="R_R604_upper_bound" constant="true" metaid="d5a50971-a5b3-442d-88c1-d3e13f92dfd5" value="100000" sboTerm="SBO:0000625" units="mmol_per_gDW_per_hr"/>
      <parameter id="R_R604_lower_bound" constant="true" metaid="f7dff464-b83b-4d1f-93b0-df3791b7f461" value="-100000" sboTerm="SBO:0000625" units="mmol_per_gDW_per_hr"/>
      <parameter id="R_R605_upper_bound" constant="true" metaid="_63e3d418-dbfe-476c-8882-60983be5187e" value="100000" sboTerm="SBO:0000625" units="mmol_per_gDW_per_hr"/>
      <parameter id="R_R605_lower_bound" constant="true" metaid="b3270dcf-b474-4e08-9c04-6375ee46c5f6" value="-100000" sboTerm="SBO:0000625" units="mmol_per_gDW_per_hr"/>
      <parameter id="R_R606_upper_bound" constant="true" metaid="a1751c0d-5530-444f-8de5-3ed9ada4ffcc" value="100000" sboTerm="SBO:0000625" units="mmol_per_gDW_per_hr"/>
      <parameter id="R_R607_upper_bound" constant="true" metaid="_7a0177b3-d14c-421f-843e-9370c4196f64" value="100000" sboTerm="SBO:0000625" units="mmol_per_gDW_per_hr"/>
      <parameter id="R_R607_lower_bound" constant="true" metaid="d4abb573-88a1-459b-923e-b43190664554" value="-100000" sboTerm="SBO:0000625" units="mmol_per_gDW_per_hr"/>
      <parameter id="R_R608_upper_bound" constant="true" metaid="_80ed7cd5-0013-4bf2-a5a6-d5aa597dc6b7" value="100000" sboTerm="SBO:0000625" units="mmol_per_gDW_per_hr"/>
      <parameter id="R_R608_lower_bound" constant="true" metaid="a2f63cc2-c2f9-4a99-9dc1-858b59092cbf" value="-100000" sboTerm="SBO:0000625" units="mmol_per_gDW_per_hr"/>
      <parameter id="R_R609_upper_bound" constant="true" metaid="_2c49608f-4e04-4e1c-84ae-ef07325a37ef" value="100000" sboTerm="SBO:0000625" units="mmol_per_gDW_per_hr"/>
      <parameter id="R_R609_lower_bound" constant="true" metaid="_389e9b6a-72a7-4f20-8dc9-0dadce8f21d0" value="-100000" sboTerm="SBO:0000625" units="mmol_per_gDW_per_hr"/>
      <parameter id="R_R610_upper_bound" constant="true" metaid="_8aeabe46-0d76-4e37-afaa-0a9568883b6a" value="100000" sboTerm="SBO:0000625" units="mmol_per_gDW_per_hr"/>
      <parameter id="R_R611_upper_bound" constant="true" metaid="_3cd6a738-28ec-42b4-82af-a0312876d404" value="100000" sboTerm="SBO:0000625" units="mmol_per_gDW_per_hr"/>
      <parameter id="R_R612_upper_bound" constant="true" metaid="_257090f9-ac1a-463d-a3ff-102797e2ae71" value="100000" sboTerm="SBO:0000625" units="mmol_per_gDW_per_hr"/>
      <parameter id="R_R612_lower_bound" constant="true" metaid="_32adfd0b-ee4c-4b61-b575-f4e2cdb9db06" value="-100000" sboTerm="SBO:0000625" units="mmol_per_gDW_per_hr"/>
      <parameter id="R_R613_upper_bound" constant="true" metaid="_29e21d36-63b4-4523-bd28-5c04382abe3c" value="100000" sboTerm="SBO:0000625" units="mmol_per_gDW_per_hr"/>
      <parameter id="R_R614_upper_bound" constant="true" metaid="_8561fdd8-888d-463d-854e-e9db119ac856" value="100000" sboTerm="SBO:0000625" units="mmol_per_gDW_per_hr"/>
      <parameter id="R_R615_upper_bound" constant="true" metaid="_06b0eaaf-8211-4857-9d4a-dcc4b1507bb4" value="100000" sboTerm="SBO:0000625" units="mmol_per_gDW_per_hr"/>
      <parameter id="R_R616_upper_bound" constant="true" metaid="f389eb2e-d8a5-448a-9db0-c9dbdd62e232" value="100000" sboTerm="SBO:0000625" units="mmol_per_gDW_per_hr"/>
      <parameter id="R_R617_upper_bound" constant="true" metaid="_130f1d36-e849-4d20-a480-3112303284dd" value="100000" sboTerm="SBO:0000625" units="mmol_per_gDW_per_hr"/>
      <parameter id="R_R618_upper_bound" constant="true" metaid="_5e4dd4de-2331-4503-b1a5-2fe4fc85489d" value="100000" sboTerm="SBO:0000625" units="mmol_per_gDW_per_hr"/>
      <parameter id="R_R619_upper_bound" constant="true" metaid="_36e3f437-8489-431b-8af8-5de0c88baebe" value="100000" sboTerm="SBO:0000625" units="mmol_per_gDW_per_hr"/>
      <parameter id="R_R620_upper_bound" constant="true" metaid="cb692208-5c85-4906-97ad-11038220e211" value="100000" sboTerm="SBO:0000625" units="mmol_per_gDW_per_hr"/>
      <parameter id="R_R621_upper_bound" constant="true" metaid="_71af23e0-44dc-49bc-a274-1161ab5cc432" value="100000" sboTerm="SBO:0000625" units="mmol_per_gDW_per_hr"/>
      <parameter id="R_R622_upper_bound" constant="true" metaid="b0380bd3-1597-461e-87c1-4b14605f8a6b" value="100000" sboTerm="SBO:0000625" units="mmol_per_gDW_per_hr"/>
      <parameter id="R_R623_upper_bound" constant="true" metaid="ff0c2471-1dbd-4ca2-b453-32fd86a5aa91" value="100000" sboTerm="SBO:0000625" units="mmol_per_gDW_per_hr"/>
      <parameter id="R_R624_upper_bound" constant="true" metaid="_01c55a55-203a-476d-914d-f18692b8d290" value="100000" sboTerm="SBO:0000625" units="mmol_per_gDW_per_hr"/>
      <parameter id="R_R625_upper_bound" constant="true" metaid="_886cf5e9-4802-4d74-938c-85ddc0effdef" value="100000" sboTerm="SBO:0000625" units="mmol_per_gDW_per_hr"/>
      <parameter id="R_R626_upper_bound" constant="true" metaid="_84089c79-1df8-436d-af9d-adedc11b3ed4" value="100000" sboTerm="SBO:0000625" units="mmol_per_gDW_per_hr"/>
      <parameter id="R_R627_upper_bound" constant="true" metaid="ea231f97-8a56-4acb-a030-b984fd06e059" value="100000" sboTerm="SBO:0000625" units="mmol_per_gDW_per_hr"/>
      <parameter id="R_R628_upper_bound" constant="true" metaid="c8e02f63-b138-4398-9513-53c8096b1a0c" value="100000" sboTerm="SBO:0000625" units="mmol_per_gDW_per_hr"/>
      <parameter id="R_R629_upper_bound" constant="true" metaid="_9eee32bd-70b2-4697-bd93-8b77fcde14c5" value="100000" sboTerm="SBO:0000625" units="mmol_per_gDW_per_hr"/>
      <parameter id="R_R630_upper_bound" constant="true" metaid="_9ba0c7ee-3dde-45e5-9f7d-5f80352311f3" value="100000" sboTerm="SBO:0000625" units="mmol_per_gDW_per_hr"/>
      <parameter id="R_R631_upper_bound" constant="true" metaid="_3fc24475-5c0a-4227-9dc8-761251cf6a8f" value="100000" sboTerm="SBO:0000625" units="mmol_per_gDW_per_hr"/>
      <parameter id="R_R632_upper_bound" constant="true" metaid="ac4517b8-c7fd-4fca-ac95-cfab1d53f2e9" value="100000" sboTerm="SBO:0000625" units="mmol_per_gDW_per_hr"/>
      <parameter id="R_R633_upper_bound" constant="true" metaid="_0802e88e-a195-4f5d-9021-5c90512cf5b8" value="100000" sboTerm="SBO:0000625" units="mmol_per_gDW_per_hr"/>
      <parameter id="R_R634_upper_bound" constant="true" metaid="_40dd173b-d6d9-443b-b50a-a8e79217bea6" value="100000" sboTerm="SBO:0000625" units="mmol_per_gDW_per_hr"/>
      <parameter id="R_R635_upper_bound" constant="true" metaid="_39b505a0-0a74-406a-b0f3-28704c02880e" value="100000" sboTerm="SBO:0000625" units="mmol_per_gDW_per_hr"/>
      <parameter id="R_R636_upper_bound" constant="true" metaid="_4f6eecdd-6873-4ec2-a409-0250abfb4eac" value="100000" sboTerm="SBO:0000625" units="mmol_per_gDW_per_hr"/>
      <parameter id="R_R637_upper_bound" constant="true" metaid="_3cc989bf-df59-4e11-ae2b-ca1f16a3f2cf" value="100000" sboTerm="SBO:0000625" units="mmol_per_gDW_per_hr"/>
      <parameter id="R_R638_upper_bound" constant="true" metaid="_10e33bc1-6a63-4f4f-920f-34605975864b" value="100000" sboTerm="SBO:0000625" units="mmol_per_gDW_per_hr"/>
      <parameter id="R_R639_upper_bound" constant="true" metaid="_90853586-4e9a-46ff-b735-8439521e0ba4" value="100000" sboTerm="SBO:0000625" units="mmol_per_gDW_per_hr"/>
      <parameter id="R_R640_upper_bound" constant="true" metaid="e7bf2614-bd3c-4a01-95b3-f0c19adb7a8d" value="100000" sboTerm="SBO:0000625" units="mmol_per_gDW_per_hr"/>
      <parameter id="R_R641_upper_bound" constant="true" metaid="cba6a70c-5d31-4cd4-ad5e-bbdae4fc4394" value="100000" sboTerm="SBO:0000625" units="mmol_per_gDW_per_hr"/>
      <parameter id="R_R642_upper_bound" constant="true" metaid="_13d3a8cd-8149-45d1-b6af-f02885503f74" value="100000" sboTerm="SBO:0000625" units="mmol_per_gDW_per_hr"/>
      <parameter id="R_R643_upper_bound" constant="true" metaid="_7cc3dba6-7ed8-4519-8bea-6649384b62ab" value="100000" sboTerm="SBO:0000625" units="mmol_per_gDW_per_hr"/>
      <parameter id="R_R644_upper_bound" constant="true" metaid="f21925f8-0369-407b-99f5-0e863ae97979" value="100000" sboTerm="SBO:0000625" units="mmol_per_gDW_per_hr"/>
      <parameter id="R_R645_upper_bound" constant="true" metaid="_21efef3a-fe0f-496b-8418-6d4d8e5574f9" value="100000" sboTerm="SBO:0000625" units="mmol_per_gDW_per_hr"/>
      <parameter id="R_R646_upper_bound" constant="true" metaid="_1a105a63-3129-4da7-871a-5d4fb6f5c393" value="100000" sboTerm="SBO:0000625" units="mmol_per_gDW_per_hr"/>
      <parameter id="R_R647_upper_bound" constant="true" metaid="_68c19c30-8a77-4cbf-8059-fe3a54cd102b" value="100000" sboTerm="SBO:0000625" units="mmol_per_gDW_per_hr"/>
      <parameter id="R_R648_upper_bound" constant="true" metaid="_51cebe35-44de-43e7-b9cb-3b88dcbcff35" value="100000" sboTerm="SBO:0000625" units="mmol_per_gDW_per_hr"/>
      <parameter id="R_R649_upper_bound" constant="true" metaid="_8cbda3c4-e5c0-43d1-89fb-df5688383afb" value="100000" sboTerm="SBO:0000625" units="mmol_per_gDW_per_hr"/>
      <parameter id="R_R650_upper_bound" constant="true" metaid="_65315c7c-c11b-4f4b-a359-354ddbce29a6" value="100000" sboTerm="SBO:0000625" units="mmol_per_gDW_per_hr"/>
      <parameter id="R_R651_upper_bound" constant="true" metaid="_2eea0c5f-f626-4dca-a400-ea34aed0dae0" value="100000" sboTerm="SBO:0000625" units="mmol_per_gDW_per_hr"/>
      <parameter id="R_R652_upper_bound" constant="true" metaid="_142997c2-7799-4c59-9f21-5851daf8344f" value="100000" sboTerm="SBO:0000625" units="mmol_per_gDW_per_hr"/>
      <parameter id="R_R653_upper_bound" constant="true" metaid="_5f5e8514-8117-4579-b18c-371b5ec67936" value="100000" sboTerm="SBO:0000625" units="mmol_per_gDW_per_hr"/>
      <parameter id="R_R654_upper_bound" constant="true" metaid="c6c9c4d3-36dd-453b-baf9-7d8586abc064" value="100000" sboTerm="SBO:0000625" units="mmol_per_gDW_per_hr"/>
      <parameter id="R_R655_upper_bound" constant="true" metaid="_5861dad5-257e-4666-9223-cbd3d991ec5b" value="100000" sboTerm="SBO:0000625" units="mmol_per_gDW_per_hr"/>
      <parameter id="R_R656_upper_bound" constant="true" metaid="_0e5791e6-5e0a-4c40-ab05-93f8149a6782" value="100000" sboTerm="SBO:0000625" units="mmol_per_gDW_per_hr"/>
      <parameter id="R_R657_upper_bound" constant="true" metaid="_060b2c5c-20b6-4ff5-99d8-e773b0b418f1" value="100000" sboTerm="SBO:0000625" units="mmol_per_gDW_per_hr"/>
      <parameter id="R_R658_upper_bound" constant="true" metaid="_120602e5-6250-46ce-b049-04ea12e71854" value="100000" sboTerm="SBO:0000625" units="mmol_per_gDW_per_hr"/>
      <parameter id="R_R659_upper_bound" constant="true" metaid="_0beddce7-2f16-4cef-a9ae-c59f5d47c260" value="100000" sboTerm="SBO:0000625" units="mmol_per_gDW_per_hr"/>
      <parameter id="R_R660_upper_bound" constant="true" metaid="f21fff64-0020-4659-b6d1-e1660e576d14" value="100000" sboTerm="SBO:0000625" units="mmol_per_gDW_per_hr"/>
      <parameter id="R_R661_upper_bound" constant="true" metaid="_470ae861-8a96-40ef-8da7-3cfb6e9f456d" value="100000" sboTerm="SBO:0000625" units="mmol_per_gDW_per_hr"/>
      <parameter id="R_R662_upper_bound" constant="true" metaid="_0caca006-755a-4c79-8525-1e0bc6fe989d" value="100000" sboTerm="SBO:0000625" units="mmol_per_gDW_per_hr"/>
      <parameter id="R_R663_upper_bound" constant="true" metaid="_98a64d69-1171-4baf-913a-9f6d77e6104b" value="100000" sboTerm="SBO:0000625" units="mmol_per_gDW_per_hr"/>
      <parameter id="R_R668_upper_bound" constant="true" metaid="_0f34e815-f87a-470d-8c32-5ff6055ccd72" value="100000" sboTerm="SBO:0000625" units="mmol_per_gDW_per_hr"/>
      <parameter id="R_R669_upper_bound" constant="true" metaid="_28f5f2fa-f58d-40ff-bf27-8ae4a7874916" value="100000" sboTerm="SBO:0000625" units="mmol_per_gDW_per_hr"/>
      <parameter id="R_R670_upper_bound" constant="true" metaid="b8464f65-9dd2-4dff-b839-6977d721f730" value="100000" sboTerm="SBO:0000625" units="mmol_per_gDW_per_hr"/>
      <parameter id="R_R671_upper_bound" constant="true" metaid="_55443700-c718-4569-aa12-846f9e29ad83" value="100000" sboTerm="SBO:0000625" units="mmol_per_gDW_per_hr"/>
      <parameter id="R_R672_upper_bound" constant="true" metaid="_3c2d4513-afc6-462e-ba83-5e16a8b57f6e" value="100000" sboTerm="SBO:0000625" units="mmol_per_gDW_per_hr"/>
      <parameter id="R_R673_upper_bound" constant="true" metaid="eb603a9f-c88b-406e-8654-fb9b484b315a" value="100000" sboTerm="SBO:0000625" units="mmol_per_gDW_per_hr"/>
      <parameter id="R_R674_upper_bound" constant="true" metaid="_606545a9-4b38-4769-be7a-ec4bdb38f694" value="100000" sboTerm="SBO:0000625" units="mmol_per_gDW_per_hr"/>
      <parameter id="R_R678_upper_bound" constant="true" metaid="ce87b65c-3f00-4f78-81af-418580851259" value="100000" sboTerm="SBO:0000625" units="mmol_per_gDW_per_hr"/>
      <parameter id="R_R679_upper_bound" constant="true" metaid="d18f0d05-a521-48f3-8734-8be9d185cd5c" value="100000" sboTerm="SBO:0000625" units="mmol_per_gDW_per_hr"/>
      <parameter id="R_R680_upper_bound" constant="true" metaid="_6d300ec2-335b-4088-bc7e-887204910033" value="100000" sboTerm="SBO:0000625" units="mmol_per_gDW_per_hr"/>
      <parameter id="R_R681_upper_bound" constant="true" metaid="a484d95a-248f-4e7e-9e92-86ebcebcd211" value="100000" sboTerm="SBO:0000625" units="mmol_per_gDW_per_hr"/>
      <parameter id="R_R682_upper_bound" constant="true" metaid="a14dac15-73a7-4947-af28-17bf45d289d4" value="100000" sboTerm="SBO:0000625" units="mmol_per_gDW_per_hr"/>
      <parameter id="R_R683_upper_bound" constant="true" metaid="_8bd83153-6ba7-47d6-a608-7473509ba901" value="100000" sboTerm="SBO:0000625" units="mmol_per_gDW_per_hr"/>
      <parameter id="R_R684_upper_bound" constant="true" metaid="cc7f1048-852f-4626-82d9-473ff45bf7a2" value="100000" sboTerm="SBO:0000625" units="mmol_per_gDW_per_hr"/>
      <parameter id="R_R685_upper_bound" constant="true" metaid="_6e86c4e6-8e11-43c6-aaba-9c7e3a5bb59c" value="100000" sboTerm="SBO:0000625" units="mmol_per_gDW_per_hr"/>
      <parameter id="R_R685_lower_bound" constant="true" metaid="_15f487d4-1479-46cd-ac07-cef0c9dffa74" value="-100000" sboTerm="SBO:0000625" units="mmol_per_gDW_per_hr"/>
      <parameter id="R_R686_upper_bound" constant="true" metaid="_74f53a69-0650-4773-a5a0-1f666f9c062c" value="100000" sboTerm="SBO:0000625" units="mmol_per_gDW_per_hr"/>
      <parameter id="R_R687_upper_bound" constant="true" metaid="_2acb0535-403e-4127-8d71-a879537fe173" value="100000" sboTerm="SBO:0000625" units="mmol_per_gDW_per_hr"/>
      <parameter id="R_R688_upper_bound" constant="true" metaid="_83306171-32a7-46bc-8a72-94ab16c493df" value="100000" sboTerm="SBO:0000625" units="mmol_per_gDW_per_hr"/>
      <parameter id="R_R689_upper_bound" constant="true" metaid="a1a635d4-8f2a-4333-8745-1c35b2334a5d" value="100000" sboTerm="SBO:0000625" units="mmol_per_gDW_per_hr"/>
      <parameter id="R_R690_upper_bound" constant="true" metaid="ff525451-4a01-428d-a3a6-af509d2d0cd9" value="100000" sboTerm="SBO:0000625" units="mmol_per_gDW_per_hr"/>
      <parameter id="R_R691_upper_bound" constant="true" metaid="_6d1b4eea-c520-4605-8b0a-8def630ff67f" value="100000" sboTerm="SBO:0000625" units="mmol_per_gDW_per_hr"/>
      <parameter id="R_R692_upper_bound" constant="true" metaid="_50a3d94b-ce64-4bbb-9510-052df18bdf81" value="100000" sboTerm="SBO:0000625" units="mmol_per_gDW_per_hr"/>
      <parameter id="R_R693_upper_bound" constant="true" metaid="e25141cf-c7b9-4127-be3e-82c9e32454ef" value="100000" sboTerm="SBO:0000625" units="mmol_per_gDW_per_hr"/>
      <parameter id="R_R694_upper_bound" constant="true" metaid="c3f09ac1-a2e8-4bdd-b7e6-03a6161f2230" value="100000" sboTerm="SBO:0000625" units="mmol_per_gDW_per_hr"/>
      <parameter id="R_R695_upper_bound" constant="true" metaid="d80a0d93-875e-45a3-9dcc-b851234cd595" value="100000" sboTerm="SBO:0000625" units="mmol_per_gDW_per_hr"/>
      <parameter id="R_R696_upper_bound" constant="true" metaid="_63ced665-cc1a-446c-a9d7-52046300df13" value="100000" sboTerm="SBO:0000625" units="mmol_per_gDW_per_hr"/>
      <parameter id="R_R697_upper_bound" constant="true" metaid="ff1f67ce-55af-433f-bd45-471a72ff400d" value="100000" sboTerm="SBO:0000625" units="mmol_per_gDW_per_hr"/>
      <parameter id="R_R698_upper_bound" constant="true" metaid="e79aa3a6-54f5-4891-8f48-4fe4bb5e85f1" value="100000" sboTerm="SBO:0000625" units="mmol_per_gDW_per_hr"/>
      <parameter id="R_R698_lower_bound" constant="true" metaid="_291450a8-0c04-4632-a985-1a6accc6c7b1" value="-100000" sboTerm="SBO:0000625" units="mmol_per_gDW_per_hr"/>
      <parameter id="R_R699_upper_bound" constant="true" metaid="c352c6cb-cf18-46e5-8505-aeb115c5383c" value="100000" sboTerm="SBO:0000625" units="mmol_per_gDW_per_hr"/>
      <parameter id="R_R700_upper_bound" constant="true" metaid="d16d7219-07ae-4141-8e1a-630c95de0644" value="100000" sboTerm="SBO:0000625" units="mmol_per_gDW_per_hr"/>
      <parameter id="R_R701_upper_bound" constant="true" metaid="db47a38f-3ad6-40fd-ac83-addd1253fecc" value="100000" sboTerm="SBO:0000625" units="mmol_per_gDW_per_hr"/>
      <parameter id="R_R702_upper_bound" constant="true" metaid="_0331f2b8-4e8e-4dd1-b97c-e62d700d8354" value="100000" sboTerm="SBO:0000625" units="mmol_per_gDW_per_hr"/>
      <parameter id="R_R702_lower_bound" constant="true" metaid="_269bf6d7-51e3-41a0-9203-ab9b6b990f0e" value="-100000" sboTerm="SBO:0000625" units="mmol_per_gDW_per_hr"/>
      <parameter id="R_R705_upper_bound" constant="true" metaid="b6fe74f6-f5e6-480f-82dc-2b84b153ba17" value="100000" sboTerm="SBO:0000625" units="mmol_per_gDW_per_hr"/>
      <parameter id="R_R705_lower_bound" constant="true" metaid="_0afcc286-b5fc-401e-884e-5ce603b09e51" value="-100000" sboTerm="SBO:0000625" units="mmol_per_gDW_per_hr"/>
      <parameter id="R_R706_upper_bound" constant="true" metaid="_45bd4d22-d55e-4570-935c-0044f5ac3e03" value="100000" sboTerm="SBO:0000625" units="mmol_per_gDW_per_hr"/>
      <parameter id="R_R706_lower_bound" constant="true" metaid="bc3fba11-85fd-4c58-b04c-c26ed086b4a3" value="-100000" sboTerm="SBO:0000625" units="mmol_per_gDW_per_hr"/>
      <parameter id="R_R707_upper_bound" constant="true" metaid="_62b928f8-f830-4c42-b112-97ad38c05c79" value="100000" sboTerm="SBO:0000625" units="mmol_per_gDW_per_hr"/>
      <parameter id="R_R708_upper_bound" constant="true" metaid="ae8fcc89-9787-4f43-8085-a5b19e2f31f5" value="100000" sboTerm="SBO:0000625" units="mmol_per_gDW_per_hr"/>
      <parameter id="R_R708_lower_bound" constant="true" metaid="_86be6733-8d4d-4f6c-b464-1dd4bd6a1116" value="-100000" sboTerm="SBO:0000625" units="mmol_per_gDW_per_hr"/>
      <parameter id="R_R709_upper_bound" constant="true" metaid="_37ecf3a4-8f42-401f-abe3-6c69d78a2d07" value="100000" sboTerm="SBO:0000625" units="mmol_per_gDW_per_hr"/>
      <parameter id="R_R710_upper_bound" constant="true" metaid="_57618e8a-8719-4665-9a56-c34b7c37b7e2" value="100000" sboTerm="SBO:0000625" units="mmol_per_gDW_per_hr"/>
      <parameter id="R_R711_upper_bound" constant="true" metaid="b673cca1-5abd-450f-92b9-1a06583942c0" value="100000" sboTerm="SBO:0000625" units="mmol_per_gDW_per_hr"/>
      <parameter id="R_R712_upper_bound" constant="true" metaid="_63767d04-94ca-45d8-8444-f12536f0d6ce" value="100000" sboTerm="SBO:0000625" units="mmol_per_gDW_per_hr"/>
      <parameter id="R_R712_lower_bound" constant="true" metaid="d5016790-9ca4-486b-affb-e6d5797be600" value="-100000" sboTerm="SBO:0000625" units="mmol_per_gDW_per_hr"/>
      <parameter id="R_R713_upper_bound" constant="true" metaid="_075b3440-09a4-4a55-affd-5ee607b44a2c" value="100000" sboTerm="SBO:0000625" units="mmol_per_gDW_per_hr"/>
      <parameter id="R_R714_upper_bound" constant="true" metaid="_2d6a324d-b155-45f6-85c0-412accd1a4e7" value="100000" sboTerm="SBO:0000625" units="mmol_per_gDW_per_hr"/>
      <parameter id="R_R714_lower_bound" constant="true" metaid="a6e77cdb-7c54-47cd-8c31-a5b422a32980" value="-100000" sboTerm="SBO:0000625" units="mmol_per_gDW_per_hr"/>
      <parameter id="R_R715_upper_bound" constant="true" metaid="_682e0a65-2543-4d6c-86a6-5e20a03a2237" value="100000" sboTerm="SBO:0000625" units="mmol_per_gDW_per_hr"/>
      <parameter id="R_R715_lower_bound" constant="true" metaid="_7eab3de1-7793-4e5c-9187-44d023a4d461" value="-100000" sboTerm="SBO:0000625" units="mmol_per_gDW_per_hr"/>
      <parameter id="R_R716_upper_bound" constant="true" metaid="_50c569b5-f882-4d4a-b3cc-dd0450cfffe8" value="100000" sboTerm="SBO:0000625" units="mmol_per_gDW_per_hr"/>
      <parameter id="R_R716_lower_bound" constant="true" metaid="f9d365a9-8b3c-4196-9700-9ae9ac5d0f41" value="-100000" sboTerm="SBO:0000625" units="mmol_per_gDW_per_hr"/>
      <parameter id="R_R717_upper_bound" constant="true" metaid="_3590135a-912e-42e2-af62-59302fa05fd7" value="100000" sboTerm="SBO:0000625" units="mmol_per_gDW_per_hr"/>
      <parameter id="R_R718_upper_bound" constant="true" metaid="b08eecc0-ade3-4a94-8779-55385420631a" value="100000" sboTerm="SBO:0000625" units="mmol_per_gDW_per_hr"/>
      <parameter id="R_R718_lower_bound" constant="true" metaid="_25c9be72-82c9-467b-9c20-e420871fdb47" value="-100000" sboTerm="SBO:0000625" units="mmol_per_gDW_per_hr"/>
      <parameter id="R_R719_upper_bound" constant="true" metaid="_4f9df78b-7e27-42a8-a931-ea9ef17e494d" value="100000" sboTerm="SBO:0000625" units="mmol_per_gDW_per_hr"/>
      <parameter id="R_R722_upper_bound" constant="true" metaid="_3db7f496-8a02-40b8-b331-a4829331cda2" value="100000" sboTerm="SBO:0000625" units="mmol_per_gDW_per_hr"/>
      <parameter id="R_R723_upper_bound" constant="true" metaid="_58a7ed42-e94a-45aa-8a70-c5a89fce92a8" value="100000" sboTerm="SBO:0000625" units="mmol_per_gDW_per_hr"/>
      <parameter id="R_R723_lower_bound" constant="true" metaid="_26a29e85-d5b0-4360-b4e6-3a5834c39130" value="-100000" sboTerm="SBO:0000625" units="mmol_per_gDW_per_hr"/>
      <parameter id="R_R724_upper_bound" constant="true" metaid="_14ebd44a-6d6d-4c78-b8c1-1ac513cd2edc" value="100000" sboTerm="SBO:0000625" units="mmol_per_gDW_per_hr"/>
      <parameter id="R_R725_upper_bound" constant="true" metaid="f62035a6-c052-4601-8ead-bcc8fc05f518" value="100000" sboTerm="SBO:0000625" units="mmol_per_gDW_per_hr"/>
      <parameter id="R_R726_upper_bound" constant="true" metaid="_03e538b0-2fd2-4e6c-89a6-4569cf471ff0" value="100000" sboTerm="SBO:0000625" units="mmol_per_gDW_per_hr"/>
      <parameter id="R_R727_upper_bound" constant="true" metaid="c2f92c19-a697-4f60-aac4-11645a54e1fc" value="100000" sboTerm="SBO:0000625" units="mmol_per_gDW_per_hr"/>
      <parameter id="R_R727_lower_bound" constant="true" metaid="_8bd21da6-7b2a-4d28-a5a0-03bdd1f4d408" value="-100000" sboTerm="SBO:0000625" units="mmol_per_gDW_per_hr"/>
      <parameter id="R_R728_upper_bound" constant="true" metaid="_99779e8d-96fd-4df0-9415-07a4f3900512" value="100000" sboTerm="SBO:0000625" units="mmol_per_gDW_per_hr"/>
      <parameter id="R_R729_upper_bound" constant="true" metaid="eef8f912-3c1f-4dd1-b31e-ae7330649232" value="100000" sboTerm="SBO:0000625" units="mmol_per_gDW_per_hr"/>
      <parameter id="R_R730_upper_bound" constant="true" metaid="_33a3ac54-0dec-4c58-ac52-ecb6591a2627" value="100000" sboTerm="SBO:0000625" units="mmol_per_gDW_per_hr"/>
      <parameter id="R_R731_upper_bound" constant="true" metaid="_411fd5c0-7e5b-4ec3-8b64-d67ac4ccee91" value="100000" sboTerm="SBO:0000625" units="mmol_per_gDW_per_hr"/>
      <parameter id="R_PROT_upper_bound" constant="true" metaid="f33cad0e-fb06-42ec-82a3-73c07e07c6de" value="100000" sboTerm="SBO:0000625" units="mmol_per_gDW_per_hr"/>
      <parameter id="R_RNA_upper_bound" constant="true" metaid="a592e91c-e307-4530-8495-9fd9444891e8" value="100000" sboTerm="SBO:0000625" units="mmol_per_gDW_per_hr"/>
      <parameter id="R_DNA_upper_bound" constant="true" metaid="_785c595e-40f4-4c3d-a51c-0dcb185ddb6a" value="100000" sboTerm="SBO:0000625" units="mmol_per_gDW_per_hr"/>
      <parameter id="R_SM_MOL_upper_bound" constant="true" metaid="ca1b63d1-8fd1-472f-9034-e387383b5290" value="100000" sboTerm="SBO:0000625" units="mmol_per_gDW_per_hr"/>
      <parameter id="R_PE_upper_bound" constant="true" metaid="cd7af3f1-2741-488a-b43d-8e5bbfb4d03b" value="100000" sboTerm="SBO:0000625" units="mmol_per_gDW_per_hr"/>
      <parameter id="R_TAG_upper_bound" constant="true" metaid="bf93b2b2-7ddb-4222-a805-2e2ca07f1c88" value="100000" sboTerm="SBO:0000625" units="mmol_per_gDW_per_hr"/>
      <parameter id="R_PIMS_upper_bound" constant="true" metaid="_0c816a6a-e151-4db7-925d-e5e4436622d5" value="100000" sboTerm="SBO:0000625" units="mmol_per_gDW_per_hr"/>
      <parameter id="R_LAM_upper_bound" constant="true" metaid="c00a710d-21b9-41fb-8889-df8dbe20beb9" value="100000" sboTerm="SBO:0000625" units="mmol_per_gDW_per_hr"/>
      <parameter id="R_MAPC_upper_bound" constant="true" metaid="_900a0448-177b-44f7-9edc-11c51f3d8846" value="100000" sboTerm="SBO:0000625" units="mmol_per_gDW_per_hr"/>
      <parameter id="R_P__L__GLX_upper_bound" constant="true" metaid="_9dee6170-d148-4c6c-b980-67fa9c99a072" value="100000" sboTerm="SBO:0000625" units="mmol_per_gDW_per_hr"/>
      <parameter id="R_CL_upper_bound" constant="true" metaid="_2f9e11ca-7151-4f15-b451-e0ef3cfdad30" value="100000" sboTerm="SBO:0000625" units="mmol_per_gDW_per_hr"/>
      <parameter id="R_LM_upper_bound" constant="true" metaid="_3a791ee4-b113-4ee4-8feb-699d82a2793e" value="100000" sboTerm="SBO:0000625" units="mmol_per_gDW_per_hr"/>
      <parameter id="R_TDM_upper_bound" constant="true" metaid="b1b5f151-3211-465a-af28-1280d1a93f30" value="100000" sboTerm="SBO:0000625" units="mmol_per_gDW_per_hr"/>
      <parameter id="R_TMM_upper_bound" constant="true" metaid="_155eb520-a04a-4daa-b319-72586b89d64a" value="100000" sboTerm="SBO:0000625" units="mmol_per_gDW_per_hr"/>
      <parameter id="R_DAT_upper_bound" constant="true" metaid="c12559ef-9258-42a3-b04f-7ee4df7b980e" value="100000" sboTerm="SBO:0000625" units="mmol_per_gDW_per_hr"/>
      <parameter id="R_PAT_upper_bound" constant="true" metaid="e6eb418c-13c2-4112-95ac-6bee69168871" value="100000" sboTerm="SBO:0000625" units="mmol_per_gDW_per_hr"/>
      <parameter id="R_MPD_upper_bound" constant="true" metaid="_95398ca6-a333-490a-a8ac-3a2b0705526c" value="100000" sboTerm="SBO:0000625" units="mmol_per_gDW_per_hr"/>
      <parameter id="R_DIM_upper_bound" constant="true" metaid="fee0c1f8-807d-4db0-9932-250564c7b781" value="100000" sboTerm="SBO:0000625" units="mmol_per_gDW_per_hr"/>
      <parameter id="R_PGL_upper_bound" constant="true" metaid="_7a20e8e6-7ac1-4f8b-84cc-58dd63e906e3" value="100000" sboTerm="SBO:0000625" units="mmol_per_gDW_per_hr"/>
      <parameter id="R_SL__1_upper_bound" constant="true" metaid="_5500e789-13df-4c71-bb3f-f373728a0dc1" value="100000" sboTerm="SBO:0000625" units="mmol_per_gDW_per_hr"/>
      <parameter id="R_GLUCAN_upper_bound" constant="true" metaid="_8e6244e8-3d6c-4180-a1c0-a85c83fa1bce" value="100000" sboTerm="SBO:0000625" units="mmol_per_gDW_per_hr"/>
      <parameter id="R_BIOMASSe_upper_bound" constant="true" metaid="b39a5d61-8505-4676-8561-7075e8a32b21" value="100000" sboTerm="SBO:0000625" units="mmol_per_gDW_per_hr"/>
      <parameter id="R_BXT_upper_bound" constant="true" metaid="_9b4d5abf-709f-4064-9e80-db7ed80c74b0" value="100000" sboTerm="SBO:0000625" units="mmol_per_gDW_per_hr"/>
      <parameter id="R_R800_upper_bound" constant="true" metaid="e449a8a4-4369-4253-aa8e-0371f903a0a5" value="1" sboTerm="SBO:0000625" units="mmol_per_gDW_per_hr"/>
      <parameter id="R_R801_upper_bound" constant="true" metaid="_43bef9a3-2bba-4f54-b85f-b517469013e5" value="1" sboTerm="SBO:0000625" units="mmol_per_gDW_per_hr"/>
      <parameter id="R_R802_upper_bound" constant="true" metaid="_23947606-4a61-4d4f-8655-573a61c12a63" value="1" sboTerm="SBO:0000625" units="mmol_per_gDW_per_hr"/>
      <parameter id="R_R803_upper_bound" constant="true" metaid="_8fd7f59f-cde6-42e7-9007-b996f3163d54" value="1" sboTerm="SBO:0000625" units="mmol_per_gDW_per_hr"/>
      <parameter id="R_R804_upper_bound" constant="true" metaid="_1c2f59d0-8363-4d75-8a2a-8a80eafdc067" value="1" sboTerm="SBO:0000625" units="mmol_per_gDW_per_hr"/>
      <parameter id="R_R805_upper_bound" constant="true" metaid="_270a0532-1bc4-4773-a55a-d9877224132c" value="100000" sboTerm="SBO:0000625" units="mmol_per_gDW_per_hr"/>
      <parameter id="R_R805_lower_bound" constant="true" metaid="_1bf3008f-7ac9-4368-829e-138933f766ac" value="-100000" sboTerm="SBO:0000625" units="mmol_per_gDW_per_hr"/>
      <parameter id="R_R806_upper_bound" constant="true" metaid="_8043a073-6ea5-4d95-8911-acc699dedb0f" value="1" sboTerm="SBO:0000625" units="mmol_per_gDW_per_hr"/>
      <parameter id="R_R807_upper_bound" constant="true" metaid="_2b56a8a6-ae83-4c84-9500-b78ee93ec69a" value="1" sboTerm="SBO:0000625" units="mmol_per_gDW_per_hr"/>
      <parameter id="R_R808_upper_bound" constant="true" metaid="_06a83e0b-3725-45b0-9f32-318581ede5ce" value="1" sboTerm="SBO:0000625" units="mmol_per_gDW_per_hr"/>
      <parameter id="R_R809_upper_bound" constant="true" metaid="_143ecae0-5aa3-4344-969b-1f0dc0a0ea36" value="1" sboTerm="SBO:0000625" units="mmol_per_gDW_per_hr"/>
      <parameter id="R_R810_upper_bound" constant="true" metaid="_105ba2f2-e0d2-4b59-998b-fa6c0ded4f02" value="1" sboTerm="SBO:0000625" units="mmol_per_gDW_per_hr"/>
      <parameter id="R_R811_upper_bound" constant="true" metaid="f2762896-90e9-483a-97cf-50d8dfe35751" value="1" sboTerm="SBO:0000625" units="mmol_per_gDW_per_hr"/>
      <parameter id="R_R812_upper_bound" constant="true" metaid="_6047a2bb-5c6d-43dd-9ce1-9fdd14b881e1" value="1" sboTerm="SBO:0000625" units="mmol_per_gDW_per_hr"/>
      <parameter id="R_R814_upper_bound" constant="true" metaid="ee1f8522-8716-4c86-95fa-73de8afd608e" value="1" sboTerm="SBO:0000625" units="mmol_per_gDW_per_hr"/>
      <parameter id="R_R815_upper_bound" constant="true" metaid="_9ef2a437-4033-453d-abe0-a434704216e0" value="1" sboTerm="SBO:0000625" units="mmol_per_gDW_per_hr"/>
      <parameter id="R_R816_upper_bound" constant="true" metaid="_66718bad-7863-4056-9b13-daf9fe2b8e8e" value="1" sboTerm="SBO:0000625" units="mmol_per_gDW_per_hr"/>
      <parameter id="R_R817_upper_bound" constant="true" metaid="b39b2a56-7b33-4a00-9228-0ba193eee9a8" value="1" sboTerm="SBO:0000625" units="mmol_per_gDW_per_hr"/>
      <parameter id="R_R818_upper_bound" constant="true" metaid="_1bbe5854-52f6-4b8a-a4bf-9bf5b31e7ab3" value="1" sboTerm="SBO:0000625" units="mmol_per_gDW_per_hr"/>
      <parameter id="R_R819_upper_bound" constant="true" metaid="_0391a078-1d23-4b0a-98c1-a892547ab3a6" value="1" sboTerm="SBO:0000625" units="mmol_per_gDW_per_hr"/>
      <parameter id="R_R820_upper_bound" constant="true" metaid="_1dee4ab9-3987-452e-972c-c35ed1147d5b" value="1" sboTerm="SBO:0000625" units="mmol_per_gDW_per_hr"/>
      <parameter id="R_R821_upper_bound" constant="true" metaid="_23195283-fec2-4441-9d94-0d386853343f" value="1" sboTerm="SBO:0000625" units="mmol_per_gDW_per_hr"/>
      <parameter id="R_R822_upper_bound" constant="true" metaid="_925c0cfe-a531-4a4e-b0a1-f846d9f9873b" value="1" sboTerm="SBO:0000625" units="mmol_per_gDW_per_hr"/>
      <parameter id="R_R823_upper_bound" constant="true" metaid="_30b664fc-b03c-4baa-a392-7de63e047b0b" value="1" sboTerm="SBO:0000625" units="mmol_per_gDW_per_hr"/>
      <parameter id="R_R824_upper_bound" constant="true" metaid="_7f190928-a15b-4dc5-a652-359356ba8f93" value="1" sboTerm="SBO:0000625" units="mmol_per_gDW_per_hr"/>
      <parameter id="R_R825_upper_bound" constant="true" metaid="a9e118f6-a9f7-4d9c-a903-c49d72d37776" value="1" sboTerm="SBO:0000625" units="mmol_per_gDW_per_hr"/>
      <parameter id="R_R826_upper_bound" constant="true" metaid="a46ca4e0-f674-4789-b438-7cfe14b10ffd" value="1" sboTerm="SBO:0000625" units="mmol_per_gDW_per_hr"/>
      <parameter id="R_R827_upper_bound" constant="true" metaid="_0d0080e7-48f3-42db-8715-6eab647305ad" value="1" sboTerm="SBO:0000625" units="mmol_per_gDW_per_hr"/>
      <parameter id="R_R828_upper_bound" constant="true" metaid="_2ba1a72d-f575-44ec-92f1-8317bcdaa674" value="1" sboTerm="SBO:0000625" units="mmol_per_gDW_per_hr"/>
      <parameter id="R_R829_upper_bound" constant="true" metaid="e3457e31-0006-4052-ba2d-61069b0fd867" value="1" sboTerm="SBO:0000625" units="mmol_per_gDW_per_hr"/>
      <parameter id="R_R830_upper_bound" constant="true" metaid="_67fd223e-126a-4021-a99f-9290f9a96a78" value="1" sboTerm="SBO:0000625" units="mmol_per_gDW_per_hr"/>
      <parameter id="R_R831_upper_bound" constant="true" metaid="_094484f8-f79a-4909-960a-5f2140afbef6" value="1" sboTerm="SBO:0000625" units="mmol_per_gDW_per_hr"/>
      <parameter id="R_R832_upper_bound" constant="true" metaid="_19970aca-162d-4e05-9c7b-643b484fefbd" value="1" sboTerm="SBO:0000625" units="mmol_per_gDW_per_hr"/>
      <parameter id="R_R833_upper_bound" constant="true" metaid="_0c72c74a-c15c-4369-9e55-b8e8854dc418" value="1" sboTerm="SBO:0000625" units="mmol_per_gDW_per_hr"/>
      <parameter id="R_R834_upper_bound" constant="true" metaid="_743b99a6-bc0f-4a9b-8186-41d9af8bebfc" value="1" sboTerm="SBO:0000625" units="mmol_per_gDW_per_hr"/>
      <parameter id="R_R835_upper_bound" constant="true" metaid="ea705cb2-dae1-41bd-9b0d-802e8d36e0ae" value="1" sboTerm="SBO:0000625" units="mmol_per_gDW_per_hr"/>
[truncated: 1,352,049 more chars]
