# Supplementary material for: FindTargetsWEB: A User-Friendly Tool for Identification of Potential Therapeutic Targets in Metabolic Networks of Bacteria
Source: Front Genet. 2019 Jul 4;10:633. doi: 10.3389/fgene.2019.00633 (PMC6620235; doi:10.3389/fgene.2019.00633)
Supplement: Supplementary file 3 [file DataSheet_2.zip › sbml3_pa01-2017.xml]

<?xml version='1.0' encoding='UTF-8'?>
<sbml xmlns:fbc="http://www.sbml.org/sbml/level3/version1/fbc/version2" level="3" sboTerm="SBO:0000624" version="1" xmlns="http://www.sbml.org/sbml/level3/version1/core" fbc:required="false">
  <model fbc:strict="true" id="iPAE1146">
    <listOfUnitDefinitions>
      <unitDefinition id="mmol_per_gDW_per_hr">
        <listOfUnits>
          <unit exponent="1" kind="mole" multiplier="1" scale="-3"/>
          <unit exponent="-1" kind="gram" multiplier="1" scale="0"/>
          <unit exponent="-1" kind="second" multiplier="3600" scale="0"/>
        </listOfUnits>
      </unitDefinition>
    </listOfUnitDefinitions>
    <fbc:listOfObjectives fbc:activeObjective="obj">
      <fbc:objective fbc:id="obj" fbc:type="maximize">
        <fbc:listOfFluxObjectives>
          <fbc:fluxObjective fbc:reaction="R_PAO1_Biomass" fbc:coefficient="1"/>
        </fbc:listOfFluxObjectives>
      </fbc:objective>
    </fbc:listOfObjectives>
    <listOfParameters>
      <parameter constant="true" id="cobra_default_lb" sboTerm="SBO:0000626" units="mmol_per_gDW_per_hr" value="-1000"/>
      <parameter constant="true" id="cobra_default_ub" sboTerm="SBO:0000626" units="mmol_per_gDW_per_hr" value="1000"/>
      <parameter constant="true" id="cobra_0_bound" sboTerm="SBO:0000626" units="mmol_per_gDW_per_hr" value="0"/>
      <parameter constant="true" id="R_EX_cpd00011_LPAREN_e_RPAREN__lower_bound" sboTerm="SBO:0000625" units="mmol_per_gDW_per_hr" value="-10"/>
      <parameter constant="true" id="R_EX_cpd00027_LPAREN_e_RPAREN__lower_bound" sboTerm="SBO:0000625" units="mmol_per_gDW_per_hr" value="-10"/>
      <parameter constant="true" id="R_EX_cpd00221_LPAREN_e_RPAREN__lower_bound" sboTerm="SBO:0000625" units="mmol_per_gDW_per_hr" value="-10"/>
      <parameter constant="true" id="R_EX_cpd00021_LPAREN_e_RPAREN__lower_bound" sboTerm="SBO:0000625" units="mmol_per_gDW_per_hr" value="-10"/>
      <parameter constant="true" id="R_EX_cpd00033_LPAREN_e_RPAREN__lower_bound" sboTerm="SBO:0000625" units="mmol_per_gDW_per_hr" value="-10"/>
      <parameter constant="true" id="R_EX_cpd00067_LPAREN_e_RPAREN__lower_bound" sboTerm="SBO:0000625" units="mmol_per_gDW_per_hr" value="-10"/>
      <parameter constant="true" id="R_EX_cpd00001_LPAREN_e_RPAREN__lower_bound" sboTerm="SBO:0000625" units="mmol_per_gDW_per_hr" value="-10"/>
      <parameter constant="true" id="R_EX_cpd00205_LPAREN_e_RPAREN__lower_bound" sboTerm="SBO:0000625" units="mmol_per_gDW_per_hr" value="-10"/>
      <parameter constant="true" id="R_EX_cpd00035_LPAREN_e_RPAREN__lower_bound" sboTerm="SBO:0000625" units="mmol_per_gDW_per_hr" value="-10"/>
      <parameter constant="true" id="R_EX_cpd00051_LPAREN_e_RPAREN__lower_bound" sboTerm="SBO:0000625" units="mmol_per_gDW_per_hr" value="-10"/>
      <parameter constant="true" id="R_EX_cpd00041_LPAREN_e_RPAREN__lower_bound" sboTerm="SBO:0000625" units="mmol_per_gDW_per_hr" value="-10"/>
      <parameter constant="true" id="R_EX_cpd00084_LPAREN_e_RPAREN__lower_bound" sboTerm="SBO:0000625" units="mmol_per_gDW_per_hr" value="-10"/>
      <parameter constant="true" id="R_EX_cpd00023_LPAREN_e_RPAREN__lower_bound" sboTerm="SBO:0000625" units="mmol_per_gDW_per_hr" value="-10"/>
      <parameter constant="true" id="R_EX_cpd00119_LPAREN_e_RPAREN__lower_bound" sboTerm="SBO:0000625" units="mmol_per_gDW_per_hr" value="-10"/>
      <parameter constant="true" id="R_EX_cpd00322_LPAREN_e_RPAREN__lower_bound" sboTerm="SBO:0000625" units="mmol_per_gDW_per_hr" value="-10"/>
      <parameter constant="true" id="R_EX_cpd00107_LPAREN_e_RPAREN__lower_bound" sboTerm="SBO:0000625" units="mmol_per_gDW_per_hr" value="-10"/>
      <parameter constant="true" id="R_EX_cpd00039_LPAREN_e_RPAREN__lower_bound" sboTerm="SBO:0000625" units="mmol_per_gDW_per_hr" value="-10"/>
      <parameter constant="true" id="R_EX_cpd00060_LPAREN_e_RPAREN__lower_bound" sboTerm="SBO:0000625" units="mmol_per_gDW_per_hr" value="-10"/>
      <parameter constant="true" id="R_EX_cpd00066_LPAREN_e_RPAREN__lower_bound" sboTerm="SBO:0000625" units="mmol_per_gDW_per_hr" value="-10"/>
      <parameter constant="true" id="R_EX_cpd00129_LPAREN_e_RPAREN__lower_bound" sboTerm="SBO:0000625" units="mmol_per_gDW_per_hr" value="-10"/>
      <parameter constant="true" id="R_EX_cpd00054_LPAREN_e_RPAREN__lower_bound" sboTerm="SBO:0000625" units="mmol_per_gDW_per_hr" value="-10"/>
      <parameter constant="true" id="R_EX_cpd00161_LPAREN_e_RPAREN__lower_bound" sboTerm="SBO:0000625" units="mmol_per_gDW_per_hr" value="-10"/>
      <parameter constant="true" id="R_EX_cpd00065_LPAREN_e_RPAREN__lower_bound" sboTerm="SBO:0000625" units="mmol_per_gDW_per_hr" value="-10"/>
      <parameter constant="true" id="R_EX_cpd00069_LPAREN_e_RPAREN__lower_bound" sboTerm="SBO:0000625" units="mmol_per_gDW_per_hr" value="-10"/>
      <parameter constant="true" id="R_EX_cpd00156_LPAREN_e_RPAREN__lower_bound" sboTerm="SBO:0000625" units="mmol_per_gDW_per_hr" value="-10"/>
      <parameter constant="true" id="R_EX_cpd00254_LPAREN_e_RPAREN__lower_bound" sboTerm="SBO:0000625" units="mmol_per_gDW_per_hr" value="-10"/>
      <parameter constant="true" id="R_EX_cpd00971_LPAREN_e_RPAREN__lower_bound" sboTerm="SBO:0000625" units="mmol_per_gDW_per_hr" value="-10"/>
      <parameter constant="true" id="R_EX_cpd00013_LPAREN_e_RPAREN__lower_bound" sboTerm="SBO:0000625" units="mmol_per_gDW_per_hr" value="-10"/>
      <parameter constant="true" id="R_EX_cpd00209_LPAREN_e_RPAREN__lower_bound" sboTerm="SBO:0000625" units="mmol_per_gDW_per_hr" value="-10"/>
      <parameter constant="true" id="R_EX_cpd00007_LPAREN_e_RPAREN__lower_bound" sboTerm="SBO:0000625" units="mmol_per_gDW_per_hr" value="-20"/>
      <parameter constant="true" id="R_EX_cpd00064_LPAREN_e_RPAREN__lower_bound" sboTerm="SBO:0000625" units="mmol_per_gDW_per_hr" value="-10"/>
      <parameter constant="true" id="R_EX_cpd00009_LPAREN_e_RPAREN__lower_bound" sboTerm="SBO:0000625" units="mmol_per_gDW_per_hr" value="-10"/>
      <parameter constant="true" id="R_EX_cpd00048_LPAREN_e_RPAREN__lower_bound" sboTerm="SBO:0000625" units="mmol_per_gDW_per_hr" value="-10"/>
      <parameter constant="true" id="R_ATPM_upper_bound" sboTerm="SBO:0000625" units="mmol_per_gDW_per_hr" value="8.39"/>
      <parameter constant="true" id="R_ATPM_lower_bound" sboTerm="SBO:0000625" units="mmol_per_gDW_per_hr" value="8.39"/>
    </listOfParameters>
    <listOfCompartments>
      <compartment constant="true" id="c" name="Cytoplasm"/>
      <compartment constant="true" id="e" name="Extracellular"/>
    </listOfCompartments>
    <listOfSpecies>
      <species boundaryCondition="false" constant="false" hasOnlySubstanceUnits="false" id="M_cpd00015_c" name="FAD" compartment="c" fbc:charge="-2" fbc:chemicalFormula="C27H31N9O15P2"/>
      <species boundaryCondition="false" constant="false" hasOnlySubstanceUnits="false" id="M_cpd03128_c" name="Decanoyl-CoA" compartment="c" fbc:charge="-3" fbc:chemicalFormula="C31H51N7O17P3S"/>
      <species boundaryCondition="false" constant="false" hasOnlySubstanceUnits="false" id="M_cpd00982_c" name="FADH2" compartment="c" fbc:charge="-2" fbc:chemicalFormula="C27H33N9O15P2"/>
      <species boundaryCondition="false" constant="false" hasOnlySubstanceUnits="false" id="M_cpd03129_c" name="(2E)-Decenoyl-CoA" compartment="c" fbc:charge="-3" fbc:chemicalFormula="C31H49N7O17P3S"/>
      <species boundaryCondition="false" constant="false" hasOnlySubstanceUnits="false" id="M_cpd01260_c" name="Lauroyl-CoA" compartment="c" fbc:charge="-3" fbc:chemicalFormula="C33H55N7O17P3S"/>
      <species boundaryCondition="false" constant="false" hasOnlySubstanceUnits="false" id="M_cpd02060_c" name="(2E)-Dodecenoyl-CoA" compartment="c" fbc:charge="-3" fbc:chemicalFormula="C33H53N7O17P3S"/>
      <species boundaryCondition="false" constant="false" hasOnlySubstanceUnits="false" id="M_cpd00134_c" name="Palmitoyl-CoA" compartment="c" fbc:charge="-3" fbc:chemicalFormula="C37H63N7O17P3S"/>
      <species boundaryCondition="false" constant="false" hasOnlySubstanceUnits="false" id="M_cpd03126_c" name="(2E)-Hexadecenoyl-CoA" compartment="c" fbc:charge="-3" fbc:chemicalFormula="C37H61N7O17P3S"/>
      <species boundaryCondition="false" constant="false" hasOnlySubstanceUnits="false" id="M_cpd01335_c" name="Octanoyl-CoA" compartment="c" fbc:charge="-3" fbc:chemicalFormula="C29H47N7O17P3S"/>
      <species boundaryCondition="false" constant="false" hasOnlySubstanceUnits="false" id="M_cpd03130_c" name="(2E)-Octenoyl-CoA" compartment="c" fbc:charge="-3" fbc:chemicalFormula="C29H45N7O17P3S"/>
      <species boundaryCondition="false" constant="false" hasOnlySubstanceUnits="false" id="M_cpd01695_c" name="Myristoyl-CoA" compartment="c" fbc:charge="-3" fbc:chemicalFormula="C35H59N7O17P3S"/>
      <species boundaryCondition="false" constant="false" hasOnlySubstanceUnits="false" id="M_cpd03127_c" name="(2E)-Tetradecenoyl-CoA" compartment="c" fbc:charge="-3" fbc:chemicalFormula="C35H57N7O17P3S"/>
      <species boundaryCondition="false" constant="false" hasOnlySubstanceUnits="false" id="M_cpd03124_c" name="Hexanoyl-CoA" compartment="c" fbc:charge="-3" fbc:chemicalFormula="C27H43N7O17P3S"/>
      <species boundaryCondition="false" constant="false" hasOnlySubstanceUnits="false" id="M_cpd03125_c" name="(2E)-Hexenoyl-CoA" compartment="c" fbc:charge="-3" fbc:chemicalFormula="C27H41N7O17P3S"/>
      <species boundaryCondition="false" constant="false" hasOnlySubstanceUnits="false" id="M_cpd00120_c" name="Butyryl-CoA" compartment="c" fbc:charge="-3" fbc:chemicalFormula="C25H39N7O17P3S"/>
      <species boundaryCondition="false" constant="false" hasOnlySubstanceUnits="false" id="M_cpd00650_c" name="Crotonyl-CoA" compartment="c" fbc:charge="-3" fbc:chemicalFormula="C25H37N7O17P3S"/>
      <species boundaryCondition="false" constant="false" hasOnlySubstanceUnits="false" id="M_cpd00003_c" name="NAD" compartment="c" fbc:charge="-1" fbc:chemicalFormula="C21H26N7O14P2"/>
      <species boundaryCondition="false" constant="false" hasOnlySubstanceUnits="false" id="M_cpd00842_c" name="(S)-3-Hydroxybutyryl-CoA" compartment="c" fbc:charge="-3" fbc:chemicalFormula="C25H39N7O18P3S"/>
      <species boundaryCondition="false" constant="false" hasOnlySubstanceUnits="false" id="M_cpd00004_c" name="NADH" compartment="c" fbc:charge="-2" fbc:chemicalFormula="C21H27N7O14P2"/>
      <species boundaryCondition="false" constant="false" hasOnlySubstanceUnits="false" id="M_cpd00067_c" name="H+" compartment="c" fbc:charge="1" fbc:chemicalFormula="H"/>
      <species boundaryCondition="false" constant="false" hasOnlySubstanceUnits="false" id="M_cpd00279_c" name="Acetoacetyl-CoA" compartment="c" fbc:charge="-3" fbc:chemicalFormula="C25H37N7O18P3S"/>
      <species boundaryCondition="false" constant="false" hasOnlySubstanceUnits="false" id="M_cpd03116_c" name="(S)-3-Hydroxydodecanoyl-CoA" compartment="c" fbc:charge="-3" fbc:chemicalFormula="C33H55N7O18P3S"/>
      <species boundaryCondition="false" constant="false" hasOnlySubstanceUnits="false" id="M_cpd03117_c" name="3-Oxododecanoyl-CoA" compartment="c" fbc:charge="-3" fbc:chemicalFormula="C33H53N7O18P3S"/>
      <species boundaryCondition="false" constant="false" hasOnlySubstanceUnits="false" id="M_cpd03113_c" name="(S)-3-Hydroxyhexadecanoyl-CoA" compartment="c" fbc:charge="-3" fbc:chemicalFormula="C37H63N7O18P3S"/>
      <species boundaryCondition="false" constant="false" hasOnlySubstanceUnits="false" id="M_cpd03114_c" name="3-Oxopalmitoyl-CoA" compartment="c" fbc:charge="-3" fbc:chemicalFormula="C37H61N7O18P3S"/>
      <species boundaryCondition="false" constant="false" hasOnlySubstanceUnits="false" id="M_cpd03115_c" name="(S)-3-Hydroxytetradecanoyl-CoA" compartment="c" fbc:charge="-3" fbc:chemicalFormula="C35H59N7O18P3S"/>
      <species boundaryCondition="false" constant="false" hasOnlySubstanceUnits="false" id="M_cpd12689_c" name="3-Oxotetradecanoyl-CoA" compartment="c" fbc:charge="-3" fbc:chemicalFormula="C35H57N7O18P3S"/>
      <species boundaryCondition="false" constant="false" hasOnlySubstanceUnits="false" id="M_cpd03118_c" name="(S)-Hydroxydecanoyl-CoA" compartment="c" fbc:charge="-3" fbc:chemicalFormula="C31H51N7O18P3S"/>
      <species boundaryCondition="false" constant="false" hasOnlySubstanceUnits="false" id="M_cpd03119_c" name="3-Oxodecanoyl-CoA" compartment="c" fbc:charge="-3" fbc:chemicalFormula="C31H49N7O18P3S"/>
      <species boundaryCondition="false" constant="false" hasOnlySubstanceUnits="false" id="M_cpd03122_c" name="(S)-Hydroxyhexanoyl-CoA" compartment="c" fbc:charge="-3" fbc:chemicalFormula="C27H43N7O18P3S"/>
      <species boundaryCondition="false" constant="false" hasOnlySubstanceUnits="false" id="M_cpd03123_c" name="3-Oxohexanoyl-CoA" compartment="c" fbc:charge="-3" fbc:chemicalFormula="C27H41N7O18P3S"/>
      <species boundaryCondition="false" constant="false" hasOnlySubstanceUnits="false" id="M_cpd03120_c" name="(S)-Hydroxyoctanoyl-CoA" compartment="c" fbc:charge="-3" fbc:chemicalFormula="C29H47N7O18P3S"/>
      <species boundaryCondition="false" constant="false" hasOnlySubstanceUnits="false" id="M_cpd03121_c" name="3-Oxooctanoyl-CoA" compartment="c" fbc:charge="-3" fbc:chemicalFormula="C29H45N7O18P3S"/>
      <species boundaryCondition="false" constant="false" hasOnlySubstanceUnits="false" id="M_cpd00001_c" name="H2O" compartment="c" fbc:charge="0" fbc:chemicalFormula="H2O"/>
      <species boundaryCondition="false" constant="false" hasOnlySubstanceUnits="false" id="M_cpd01735_c" name="Glucurone" compartment="c" fbc:charge="0" fbc:chemicalFormula="C6H8O6"/>
      <species boundaryCondition="false" constant="false" hasOnlySubstanceUnits="false" id="M_cpd00609_c" name="D-Glucarate" compartment="c" fbc:charge="-2" fbc:chemicalFormula="C6H8O8"/>
      <species boundaryCondition="false" constant="false" hasOnlySubstanceUnits="false" id="M_cpd00006_c" name="NADP" compartment="c" fbc:charge="-2" fbc:chemicalFormula="C21H26N7O17P3"/>
      <species boundaryCondition="false" constant="false" hasOnlySubstanceUnits="false" id="M_cpd00260_c" name="Isocitrate" compartment="c" fbc:charge="-3" fbc:chemicalFormula="C6H5O7"/>
      <species boundaryCondition="false" constant="false" hasOnlySubstanceUnits="false" id="M_cpd00005_c" name="NADPH" compartment="c" fbc:charge="-3" fbc:chemicalFormula="C21H27N7O17P3"/>
      <species boundaryCondition="false" constant="false" hasOnlySubstanceUnits="false" id="M_cpd03187_c" name="Oxalosuccinate" compartment="c" fbc:charge="-3" fbc:chemicalFormula="C6H3O7"/>
      <species boundaryCondition="false" constant="false" hasOnlySubstanceUnits="false" id="M_cpd00080_c" name="Glycerol-3-phosphate" compartment="c" fbc:charge="-1" fbc:chemicalFormula="C3H8O6P"/>
      <species boundaryCondition="false" constant="false" hasOnlySubstanceUnits="false" id="M_cpd00095_c" name="Glycerone-phosphate" compartment="c" fbc:charge="-1" fbc:chemicalFormula="C3H6O6P"/>
      <species boundaryCondition="false" constant="false" hasOnlySubstanceUnits="false" id="M_cpd00010_c" name="CoA" compartment="c" fbc:charge="-3" fbc:chemicalFormula="C21H33N7O16P3S"/>
      <species boundaryCondition="false" constant="false" hasOnlySubstanceUnits="false" id="M_cpd00191_c" name="3-Oxopropanoate" compartment="c" fbc:charge="-1" fbc:chemicalFormula="C3H3O3"/>
      <species boundaryCondition="false" constant="false" hasOnlySubstanceUnits="false" id="M_cpd00011_c" name="CO2" compartment="c" fbc:charge="0" fbc:chemicalFormula="CO2"/>
      <species boundaryCondition="false" constant="false" hasOnlySubstanceUnits="false" id="M_cpd00022_c" name="Acetyl-CoA" compartment="c" fbc:charge="-3" fbc:chemicalFormula="C23H35N7O17P3S"/>
      <species boundaryCondition="false" constant="false" hasOnlySubstanceUnits="false" id="M_cpd00067_e" name="H+" compartment="e" fbc:charge="1" fbc:chemicalFormula="H"/>
      <species boundaryCondition="false" constant="false" hasOnlySubstanceUnits="false" id="M_cpd00434_c" name="4-Aminobutanal" compartment="c" fbc:charge="1" fbc:chemicalFormula="C4H10NO"/>
      <species boundaryCondition="false" constant="false" hasOnlySubstanceUnits="false" id="M_cpd00281_c" name="GABA" compartment="c" fbc:charge="0" fbc:chemicalFormula="C4H9NO2"/>
      <species boundaryCondition="false" constant="false" hasOnlySubstanceUnits="false" id="M_cpd00041_c" name="L-Aspartate" compartment="c" fbc:charge="-1" fbc:chemicalFormula="C4H6NO4"/>
      <species boundaryCondition="false" constant="false" hasOnlySubstanceUnits="false" id="M_cpd00009_c" name="Phosphate" compartment="c" fbc:charge="-2" fbc:chemicalFormula="HO4P"/>
      <species boundaryCondition="false" constant="false" hasOnlySubstanceUnits="false" id="M_cpd02333_c" name="Quinolinate" compartment="c" fbc:charge="-2" fbc:chemicalFormula="C7H3NO4"/>
      <species boundaryCondition="false" constant="false" hasOnlySubstanceUnits="false" id="M_cpd00226_c" name="HYXN" compartment="c" fbc:charge="0" fbc:chemicalFormula="C5H4N4O"/>
      <species boundaryCondition="false" constant="false" hasOnlySubstanceUnits="false" id="M_cpd00309_c" name="XAN" compartment="c" fbc:charge="0" fbc:chemicalFormula="C5H4N4O2"/>
      <species boundaryCondition="false" constant="false" hasOnlySubstanceUnits="false" id="M_cpd00300_c" name="Urate" compartment="c" fbc:charge="0" fbc:chemicalFormula="C5H4N4O3"/>
      <species boundaryCondition="false" constant="false" hasOnlySubstanceUnits="false" id="M_cpd00036_c" name="Succinate" compartment="c" fbc:charge="-2" fbc:chemicalFormula="C4H4O4"/>
      <species boundaryCondition="false" constant="false" hasOnlySubstanceUnits="false" id="M_cpd00106_c" name="Fumarate" compartment="c" fbc:charge="-2" fbc:chemicalFormula="C4H2O4"/>
      <species boundaryCondition="false" constant="false" hasOnlySubstanceUnits="false" id="M_cpd15560_c" name="Ubiquinone-8" compartment="c" fbc:charge="0" fbc:chemicalFormula="C49H74O4"/>
      <species boundaryCondition="false" constant="false" hasOnlySubstanceUnits="false" id="M_cpd15561_c" name="Ubiquinol-8" compartment="c" fbc:charge="0" fbc:chemicalFormula="C49H76O4"/>
      <species boundaryCondition="false" constant="false" hasOnlySubstanceUnits="false" id="M_cpd01351_c" name="Ubiquinone-9" compartment="c" fbc:charge="0" fbc:chemicalFormula="C54H82O4"/>
      <species boundaryCondition="false" constant="false" hasOnlySubstanceUnits="false" id="M_cJB00125_c" name="Ubiquinol-9" compartment="c" fbc:charge="0" fbc:chemicalFormula="C54H84O4"/>
      <species boundaryCondition="false" constant="false" hasOnlySubstanceUnits="false" id="M_cpd12225_c" name="Dihydrolipolprotein" compartment="c" fbc:charge="0" fbc:chemicalFormula="CH3RS2"/>
      <species boundaryCondition="false" constant="false" hasOnlySubstanceUnits="false" id="M_cpd12005_c" name="Lipoylprotein" compartment="c" fbc:charge="0" fbc:chemicalFormula="CHRS2"/>
      <species boundaryCondition="false" constant="false" hasOnlySubstanceUnits="false" id="M_cpd00075_c" name="Nitrite" compartment="c" fbc:charge="-1" fbc:chemicalFormula="NO2"/>
      <species boundaryCondition="false" constant="false" hasOnlySubstanceUnits="false" id="M_cpd00985_c" name="NH4OH" compartment="c" fbc:charge="2" fbc:chemicalFormula="H5NO"/>
      <species boundaryCondition="false" constant="false" hasOnlySubstanceUnits="false" id="M_cpd00239_c" name="H2S" compartment="c" fbc:charge="0" fbc:chemicalFormula="H2S"/>
      <species boundaryCondition="false" constant="false" hasOnlySubstanceUnits="false" id="M_cpd00081_c" name="Sulfite" compartment="c" fbc:charge="-1" fbc:chemicalFormula="HO3S"/>
      <species boundaryCondition="false" constant="false" hasOnlySubstanceUnits="false" id="M_cpd00071_c" name="Acetaldehyde" compartment="c" fbc:charge="0" fbc:chemicalFormula="C2H4O"/>
      <species boundaryCondition="false" constant="false" hasOnlySubstanceUnits="false" id="M_cpd00029_c" name="Acetate" compartment="c" fbc:charge="-1" fbc:chemicalFormula="C2H3O2"/>
      <species boundaryCondition="false" constant="false" hasOnlySubstanceUnits="false" id="M_cpd00102_c" name="Glyceraldehyde3-phosphate" compartment="c" fbc:charge="-1" fbc:chemicalFormula="C3H6O6P"/>
      <species boundaryCondition="false" constant="false" hasOnlySubstanceUnits="false" id="M_cpd00169_c" name="3-Phosphoglycerate" compartment="c" fbc:charge="-2" fbc:chemicalFormula="C3H5O7P"/>
      <species boundaryCondition="false" constant="false" hasOnlySubstanceUnits="false" id="M_cpd00079_c" name="D-glucose-6-phosphate" compartment="c" fbc:charge="-1" fbc:chemicalFormula="C6H12O9P"/>
      <species boundaryCondition="false" constant="false" hasOnlySubstanceUnits="false" id="M_cpd00911_c" name="6-phospho-D-glucono-1-5-lactone" compartment="c" fbc:charge="-1" fbc:chemicalFormula="C6H10O9P"/>
      <species boundaryCondition="false" constant="false" hasOnlySubstanceUnits="false" id="M_cpd00287_c" name="3-Oxo-2-methylpropanoate" compartment="c" fbc:charge="-1" fbc:chemicalFormula="C4H5O3"/>
      <species boundaryCondition="false" constant="false" hasOnlySubstanceUnits="false" id="M_cpd00086_c" name="Propionyl-CoA" compartment="c" fbc:charge="-3" fbc:chemicalFormula="C24H37N7O17P3S"/>
      <species boundaryCondition="false" constant="false" hasOnlySubstanceUnits="false" id="M_cpd00284_c" name="6-Phospho-D-gluconate" compartment="c" fbc:charge="-2" fbc:chemicalFormula="C6H11O10P"/>
      <species boundaryCondition="false" constant="false" hasOnlySubstanceUnits="false" id="M_cpd00171_c" name="D-Ribulose5-phosphate" compartment="c" fbc:charge="-1" fbc:chemicalFormula="C5H10O8P"/>
      <species boundaryCondition="false" constant="false" hasOnlySubstanceUnits="false" id="M_cpd00007_c" name="O2" compartment="c" fbc:charge="0" fbc:chemicalFormula="O2"/>
      <species boundaryCondition="false" constant="false" hasOnlySubstanceUnits="false" id="M_cpd00025_c" name="H2O2" compartment="c" fbc:charge="0" fbc:chemicalFormula="H2O2"/>
      <species boundaryCondition="false" constant="false" hasOnlySubstanceUnits="false" id="M_cpd03470_c" name="Iminoaspartate" compartment="c" fbc:charge="-2" fbc:chemicalFormula="C4H3NO4"/>
      <species boundaryCondition="false" constant="false" hasOnlySubstanceUnits="false" id="M_cpd00130_c" name="L-Malate" compartment="c" fbc:charge="-2" fbc:chemicalFormula="C4H4O5"/>
      <species boundaryCondition="false" constant="false" hasOnlySubstanceUnits="false" id="M_cpd00032_c" name="Oxaloacetate" compartment="c" fbc:charge="-2" fbc:chemicalFormula="C4H2O5"/>
      <species boundaryCondition="false" constant="false" hasOnlySubstanceUnits="false" id="M_cpd11465_c" name="But-2-enoyl-[acyl-carrier protein]" compartment="c" fbc:charge="-1" fbc:chemicalFormula="C15H25N2O8PRS"/>
      <species boundaryCondition="false" constant="false" hasOnlySubstanceUnits="false" id="M_cpd11464_c" name="Butyryl-ACP" compartment="c" fbc:charge="-1" fbc:chemicalFormula="C15H27N2O8PRS"/>
      <species boundaryCondition="false" constant="false" hasOnlySubstanceUnits="false" id="M_cpd11475_c" name="(2E)-Decenoyl-[acp]" compartment="c" fbc:charge="-1" fbc:chemicalFormula="C21H37N2O8PRS"/>
      <species boundaryCondition="false" constant="false" hasOnlySubstanceUnits="false" id="M_cpd11474_c" name="Decanoyl-ACP" compartment="c" fbc:charge="-1" fbc:chemicalFormula="C21H39N2O8PRS"/>
      <species boundaryCondition="false" constant="false" hasOnlySubstanceUnits="false" id="M_cpd11469_c" name="(2E)-Dodecenoyl-[acp]" compartment="c" fbc:charge="-1" fbc:chemicalFormula="C23H41N2O8PRS"/>
      <species boundaryCondition="false" constant="false" hasOnlySubstanceUnits="false" id="M_cpd11468_c" name="Dodecanoyl-ACP" compartment="c" fbc:charge="-1" fbc:chemicalFormula="C23H43N2O8PRS"/>
      <species boundaryCondition="false" constant="false" hasOnlySubstanceUnits="false" id="M_cpd11477_c" name="(2E)-Hexadecenoyl-[acp]" compartment="c" fbc:charge="-1" fbc:chemicalFormula="C27H49N2O8PRS"/>
      <species boundaryCondition="false" constant="false" hasOnlySubstanceUnits="false" id="M_cpd11476_c" name="hexadecanoyl-acp" compartment="c" fbc:charge="-1" fbc:chemicalFormula="C27H51N2O8PRS"/>
      <species boundaryCondition="false" constant="false" hasOnlySubstanceUnits="false" id="M_cpd11473_c" name="(2E)-Hexenoyl-[acp]" compartment="c" fbc:charge="-1" fbc:chemicalFormula="C17H29N2O8PRS"/>
      <species boundaryCondition="false" constant="false" hasOnlySubstanceUnits="false" id="M_cpd11472_c" name="Hexanoyl-ACP" compartment="c" fbc:charge="-1" fbc:chemicalFormula="C17H31N2O8PRS"/>
      <species boundaryCondition="false" constant="false" hasOnlySubstanceUnits="false" id="M_cpd11471_c" name="(2E)-Octenoyl-[acp]" compartment="c" fbc:charge="-1" fbc:chemicalFormula="C19H33N2O8PRS"/>
      <species boundaryCondition="false" constant="false" hasOnlySubstanceUnits="false" id="M_cpd11470_c" name="Octanoyl-ACP" compartment="c" fbc:charge="-1" fbc:chemicalFormula="C19H35N2O8PRS"/>
      <species boundaryCondition="false" constant="false" hasOnlySubstanceUnits="false" id="M_cpd11467_c" name="(2E)-Tetradecenoyl-[acp]" compartment="c" fbc:charge="-1" fbc:chemicalFormula="C25H45N2O8PRS"/>
      <species boundaryCondition="false" constant="false" hasOnlySubstanceUnits="false" id="M_cpd11466_c" name="Myristoyl-ACP" compartment="c" fbc:charge="-1" fbc:chemicalFormula="C25H47N2O8PRS"/>
      <species boundaryCondition="false" constant="false" hasOnlySubstanceUnits="false" id="M_cpd11482_c" name="(R)-3-Hydroxydecanoyl-[acyl-carrier protein]" compartment="c" fbc:charge="-1" fbc:chemicalFormula="C21H39N2O9PRS"/>
      <species boundaryCondition="false" constant="false" hasOnlySubstanceUnits="false" id="M_cpd11487_c" name="3-oxodecanoyl-acp" compartment="c" fbc:charge="-1" fbc:chemicalFormula="C21H37N2O9PRS"/>
      <species boundaryCondition="false" constant="false" hasOnlySubstanceUnits="false" id="M_cpd11510_c" name="10-methyl-trans-dodec-2-enoyl-ACP" compartment="c" fbc:charge="-1" fbc:chemicalFormula="C24H43N2O8PRS"/>
      <species boundaryCondition="false" constant="false" hasOnlySubstanceUnits="false" id="M_cpd11511_c" name="10-methyl-dodecanoyl-ACP" compartment="c" fbc:charge="-1" fbc:chemicalFormula="C24H45N2O8PRS"/>
      <species boundaryCondition="false" constant="false" hasOnlySubstanceUnits="false" id="M_cpd11560_c" name="10-methyl-trans-undec-2-enoyl-ACP" compartment="c" fbc:charge="-1" fbc:chemicalFormula="C23H41N2O8PRS"/>
      <species boundaryCondition="false" constant="false" hasOnlySubstanceUnits="false" id="M_cpd11561_c" name="10-methyl-undecanoyl-ACP" compartment="c" fbc:charge="-1" fbc:chemicalFormula="C23H43N2O8PRS"/>
      <species boundaryCondition="false" constant="false" hasOnlySubstanceUnits="false" id="M_cpd11535_c" name="11-methyl-trans-dodec-2-enoyl-ACP" compartment="c" fbc:charge="-1" fbc:chemicalFormula="C24H43N2O8PRS"/>
      <species boundaryCondition="false" constant="false" hasOnlySubstanceUnits="false" id="M_cpd11536_c" name="11-methyl-dodecanoyl-ACP" compartment="c" fbc:charge="-1" fbc:chemicalFormula="C24H45N2O8PRS"/>
      <species boundaryCondition="false" constant="false" hasOnlySubstanceUnits="false" id="M_cpd11514_c" name="12-methyl-trans-tetra-dec-2-enoyl-ACP" compartment="c" fbc:charge="-1" fbc:chemicalFormula="C26H47N2O8PRS"/>
      <species boundaryCondition="false" constant="false" hasOnlySubstanceUnits="false" id="M_cpd11515_c" name="12-methyl-tetra-decanoyl-ACP" compartment="c" fbc:charge="-1" fbc:chemicalFormula="C26H49N2O8PRS"/>
      <species boundaryCondition="false" constant="false" hasOnlySubstanceUnits="false" id="M_cpd11564_c" name="12-methyl-trans-tridec-2-enoyl-ACP" compartment="c" fbc:charge="-1" fbc:chemicalFormula="C25H45N2O8PRS"/>
      <species boundaryCondition="false" constant="false" hasOnlySubstanceUnits="false" id="M_cpd11565_c" name="12-methyl-tridecanoyl-ACP" compartment="c" fbc:charge="-1" fbc:chemicalFormula="C25H47N2O8PRS"/>
      <species boundaryCondition="false" constant="false" hasOnlySubstanceUnits="false" id="M_cpd11539_c" name="13-methyl-trans-tetra-dec-2-enoyl-ACP" compartment="c" fbc:charge="-1" fbc:chemicalFormula="C26H47N2O8PRS"/>
      <species boundaryCondition="false" constant="false" hasOnlySubstanceUnits="false" id="M_cpd11540_c" name="13-methyl-tetra-decanoyl-ACP" compartment="c" fbc:charge="-1" fbc:chemicalFormula="C26H49N2O8PRS"/>
      <species boundaryCondition="false" constant="false" hasOnlySubstanceUnits="false" id="M_cpd11518_c" name="14-methyl-trans-hexa-dec-2-enoyl-ACP" compartment="c" fbc:charge="-1" fbc:chemicalFormula="C28H51N2O8PRS"/>
      <species boundaryCondition="false" constant="false" hasOnlySubstanceUnits="false" id="M_cpd11519_c" name="14-methyl-hexa-decanoyl-ACP" compartment="c" fbc:charge="-1" fbc:chemicalFormula="C28H53N2O8PRS"/>
      <species boundaryCondition="false" constant="false" hasOnlySubstanceUnits="false" id="M_cpd11568_c" name="14-methyl-trans-pentadec-2-enoyl-ACP" compartment="c" fbc:charge="-1" fbc:chemicalFormula="C27H49N2O8PRS"/>
      <species boundaryCondition="false" constant="false" hasOnlySubstanceUnits="false" id="M_cpd11569_c" name="14-methyl-pentadecanoyl-ACP" compartment="c" fbc:charge="-1" fbc:chemicalFormula="C27H51N2O8PRS"/>
      <species boundaryCondition="false" constant="false" hasOnlySubstanceUnits="false" id="M_cpd11543_c" name="15-methyl-trans-hexa-dec-2-enoyl-ACP" compartment="c" fbc:charge="-1" fbc:chemicalFormula="C28H51N2O8PRS"/>
      <species boundaryCondition="false" constant="false" hasOnlySubstanceUnits="false" id="M_cpd11544_c" name="15-methyl-hexa-decanoyl-ACP" compartment="c" fbc:charge="-1" fbc:chemicalFormula="C28H53N2O8PRS"/>
      <species boundaryCondition="false" constant="false" hasOnlySubstanceUnits="false" id="M_cpd11498_c" name="4-methyl-trans-hex-2-enoyl-ACP" compartment="c" fbc:charge="-1" fbc:chemicalFormula="C18H31N2O8PRS"/>
      <species boundaryCondition="false" constant="false" hasOnlySubstanceUnits="false" id="M_cpd11499_c" name="4-methyl-hexanoyl-ACP" compartment="c" fbc:charge="-1" fbc:chemicalFormula="C18H33N2O8PRS"/>
      <species boundaryCondition="false" constant="false" hasOnlySubstanceUnits="false" id="M_cpd11548_c" name="4-methyl-trans-pent-2-enoyl-ACP" compartment="c" fbc:charge="-1" fbc:chemicalFormula="C17H29N2O8PRS"/>
      <species boundaryCondition="false" constant="false" hasOnlySubstanceUnits="false" id="M_cpd11549_c" name="4-methyl-pentanoyl-ACP" compartment="c" fbc:charge="-1" fbc:chemicalFormula="C17H31N2O8PRS"/>
      <species boundaryCondition="false" constant="false" hasOnlySubstanceUnits="false" id="M_cpd11523_c" name="5-methyl-trans-hex-2-enoyl-ACP" compartment="c" fbc:charge="-1" fbc:chemicalFormula="C18H31N2O8PRS"/>
      <species boundaryCondition="false" constant="false" hasOnlySubstanceUnits="false" id="M_cpd11524_c" name="5-methyl-hexanoyl-ACP" compartment="c" fbc:charge="-1" fbc:chemicalFormula="C18H33N2O8PRS"/>
      <species boundaryCondition="false" constant="false" hasOnlySubstanceUnits="false" id="M_cpd11552_c" name="6-methyl-trans-hept-2-enoyl-ACP" compartment="c" fbc:charge="-1" fbc:chemicalFormula="C19H33N2O8PRS"/>
      <species boundaryCondition="false" constant="false" hasOnlySubstanceUnits="false" id="M_cpd11553_c" name="6-methyl-heptanoyl-ACP" compartment="c" fbc:charge="-1" fbc:chemicalFormula="C19H35N2O8PRS"/>
      <species boundaryCondition="false" constant="false" hasOnlySubstanceUnits="false" id="M_cpd11502_c" name="6-methyl-trans-oct-2-enoyl-ACP" compartment="c" fbc:charge="-1" fbc:chemicalFormula="C20H35N2O8PRS"/>
      <species boundaryCondition="false" constant="false" hasOnlySubstanceUnits="false" id="M_cpd11503_c" name="6-methyl-octanoyl-ACP" compartment="c" fbc:charge="-1" fbc:chemicalFormula="C20H37N2O8PRS"/>
      <species boundaryCondition="false" constant="false" hasOnlySubstanceUnits="false" id="M_cpd11527_c" name="7-methyl-trans-oct-2-enoyl-ACP" compartment="c" fbc:charge="-1" fbc:chemicalFormula="C20H35N2O8PRS"/>
      <species boundaryCondition="false" constant="false" hasOnlySubstanceUnits="false" id="M_cpd11528_c" name="7-methyl-octanoyl-ACP" compartment="c" fbc:charge="-1" fbc:chemicalFormula="C20H37N2O8PRS"/>
      <species boundaryCondition="false" constant="false" hasOnlySubstanceUnits="false" id="M_cpd11506_c" name="8-methyl-trans-dec-2-enoyl-ACP" compartment="c" fbc:charge="-1" fbc:chemicalFormula="C22H39N2O8PRS"/>
      <species boundaryCondition="false" constant="false" hasOnlySubstanceUnits="false" id="M_cpd11507_c" name="8-methyl-decanoyl-ACP" compartment="c" fbc:charge="-1" fbc:chemicalFormula="C22H41N2O8PRS"/>
      <species boundaryCondition="false" constant="false" hasOnlySubstanceUnits="false" id="M_cpd11556_c" name="8-methyl-trans-non-2-enoyl-ACP" compartment="c" fbc:charge="-1" fbc:chemicalFormula="C21H37N2O8PRS"/>
      <species boundaryCondition="false" constant="false" hasOnlySubstanceUnits="false" id="M_cpd11557_c" name="8-methyl-nonanoyl-ACP" compartment="c" fbc:charge="-1" fbc:chemicalFormula="C21H39N2O8PRS"/>
      <species boundaryCondition="false" constant="false" hasOnlySubstanceUnits="false" id="M_cpd11531_c" name="9-methyl-trans-dec-2-enoyl-ACP" compartment="c" fbc:charge="-1" fbc:chemicalFormula="C22H39N2O8PRS"/>
      <species boundaryCondition="false" constant="false" hasOnlySubstanceUnits="false" id="M_cpd11532_c" name="9-methyl-decanoyl-ACP" compartment="c" fbc:charge="-1" fbc:chemicalFormula="C22H41N2O8PRS"/>
      <species boundaryCondition="false" constant="false" hasOnlySubstanceUnits="false" id="M_cpd15239_c" name="Hexadecenoyl-ACP" compartment="c" fbc:charge="-1" fbc:chemicalFormula="C27H49N2O8PRS"/>
      <species boundaryCondition="false" constant="false" hasOnlySubstanceUnits="false" id="M_cpd15277_c" name="Palmitoyl-ACP" compartment="c" fbc:charge="-1" fbc:chemicalFormula="C27H51N2O8PRS"/>
      <species boundaryCondition="false" constant="false" hasOnlySubstanceUnits="false" id="M_cpd15294_c" name="Tetradecenoyl-ACP" compartment="c" fbc:charge="-1" fbc:chemicalFormula="C25H45N2O8PRS"/>
      <species boundaryCondition="false" constant="false" hasOnlySubstanceUnits="false" id="M_cpd15572_c" name="trans-octadec-2-enoyl-[acyl-carrier protein]" compartment="c" fbc:charge="-1" fbc:chemicalFormula="C29H53N2O8PRS"/>
      <species boundaryCondition="false" constant="false" hasOnlySubstanceUnits="false" id="M_cpd15268_c" name="Octadecanoyl-ACP" compartment="c" fbc:charge="-1" fbc:chemicalFormula="C29H55N2O8PRS"/>
      <species boundaryCondition="false" constant="false" hasOnlySubstanceUnits="false" id="M_cpd11572_c" name="trans-Octodec-2-enoyl-ACP" compartment="c" fbc:charge="-1" fbc:chemicalFormula="C29H53N2O8PRS"/>
      <species boundaryCondition="false" constant="false" hasOnlySubstanceUnits="false" id="M_cpd11573_c" name="Octodecanoyl-ACP" compartment="c" fbc:charge="-1" fbc:chemicalFormula="C29H55N2O8PRS"/>
      <species boundaryCondition="false" constant="false" hasOnlySubstanceUnits="false" id="M_cpd01882_c" name="Isovaleryl-CoA" compartment="c" fbc:charge="-3" fbc:chemicalFormula="C26H41N7O17P3S"/>
      <species boundaryCondition="false" constant="false" hasOnlySubstanceUnits="false" id="M_cpd01966_c" name="Dimethylacryloyl-CoA" compartment="c" fbc:charge="-3" fbc:chemicalFormula="C26H39N7O17P3S"/>
      <species boundaryCondition="false" constant="false" hasOnlySubstanceUnits="false" id="M_cpd11478_c" name="(R)-3-Hydroxybutanoyl-[acyl-carrier protein]" compartment="c" fbc:charge="-1" fbc:chemicalFormula="C15H27N2O9PRS"/>
      <species boundaryCondition="false" constant="false" hasOnlySubstanceUnits="false" id="M_cpd11488_c" name="Acetoacetyl-ACP" compartment="c" fbc:charge="-1" fbc:chemicalFormula="C15H25N2O9PRS"/>
      <species boundaryCondition="false" constant="false" hasOnlySubstanceUnits="false" id="M_cpd11479_c" name="D-3-Hydroxyhexanoyl-[acp]" compartment="c" fbc:charge="-1" fbc:chemicalFormula="C17H31N2O9PRS"/>
      <species boundaryCondition="false" constant="false" hasOnlySubstanceUnits="false" id="M_cpd11486_c" name="3-Oxohexanoyl-[acp]" compartment="c" fbc:charge="-1" fbc:chemicalFormula="C17H29N2O9PRS"/>
      <species boundaryCondition="false" constant="false" hasOnlySubstanceUnits="false" id="M_cpd14938_c" name="3-Oxostearoyl-[acp]" compartment="c" fbc:charge="0" fbc:chemicalFormula="C18H33O2RS"/>
      <species boundaryCondition="false" constant="false" hasOnlySubstanceUnits="false" id="M_cpd17051_c" name="(3R)-3-Hydroxyoctadecanoyl-[acyl-carrier protein]" compartment="c" fbc:charge="0" fbc:chemicalFormula="C18H35O2X"/>
      <species boundaryCondition="false" constant="false" hasOnlySubstanceUnits="false" id="M_cpd11483_c" name="(R)-3-Hydroxyoctanoyl-[acyl-carrier protein]" compartment="c" fbc:charge="-1" fbc:chemicalFormula="C19H35N2O9PRS"/>
      <species boundaryCondition="false" constant="false" hasOnlySubstanceUnits="false" id="M_cpd11490_c" name="3-oxooctanoyl-acp" compartment="c" fbc:charge="-1" fbc:chemicalFormula="C19H33N2O9PRS"/>
      <species boundaryCondition="false" constant="false" hasOnlySubstanceUnits="false" id="M_cpd11481_c" name="R-3-hydroxypalmitoyl-acyl-carrierprotein-" compartment="c" fbc:charge="-1" fbc:chemicalFormula="C27H51N2O9PRS"/>
      <species boundaryCondition="false" constant="false" hasOnlySubstanceUnits="false" id="M_cpd11485_c" name="3-oxohexadecanoyl-acp" compartment="c" fbc:charge="-1" fbc:chemicalFormula="C27H49N2O9PRS"/>
      <species boundaryCondition="false" constant="false" hasOnlySubstanceUnits="false" id="M_cpd11508_c" name="10-methyl-3-oxo-dodecanoyl-ACP" compartment="c" fbc:charge="-1" fbc:chemicalFormula="C24H43N2O9PRS"/>
      <species boundaryCondition="false" constant="false" hasOnlySubstanceUnits="false" id="M_cpd11509_c" name="10-methyl-3-hydroxy-dodecanoyl-ACP" compartment="c" fbc:charge="-1" fbc:chemicalFormula="C24H45N2O9PRS"/>
      <species boundaryCondition="false" constant="false" hasOnlySubstanceUnits="false" id="M_cpd11558_c" name="10-methyl-3-oxo-undecanoyl-ACP" compartment="c" fbc:charge="-1" fbc:chemicalFormula="C23H41N2O9PRS"/>
      <species boundaryCondition="false" constant="false" hasOnlySubstanceUnits="false" id="M_cpd11559_c" name="10-methyl-3-hydroxy-undecanoyl-ACP" compartment="c" fbc:charge="-1" fbc:chemicalFormula="C23H43N2O9PRS"/>
      <species boundaryCondition="false" constant="false" hasOnlySubstanceUnits="false" id="M_cpd11533_c" name="11-methyl-3-oxo-dodecanoyl-ACP" compartment="c" fbc:charge="-1" fbc:chemicalFormula="C24H43N2O9PRS"/>
      <species boundaryCondition="false" constant="false" hasOnlySubstanceUnits="false" id="M_cpd11534_c" name="11-methyl-3-hydroxy-dodecanoyl-ACP" compartment="c" fbc:charge="-1" fbc:chemicalFormula="C24H45N2O9PRS"/>
      <species boundaryCondition="false" constant="false" hasOnlySubstanceUnits="false" id="M_cpd11512_c" name="12-methyl-3-oxo-tetra-decanoyl-ACP" compartment="c" fbc:charge="-1" fbc:chemicalFormula="C26H47N2O9PRS"/>
      <species boundaryCondition="false" constant="false" hasOnlySubstanceUnits="false" id="M_cpd11513_c" name="12-methyl-3-hydroxy-tetra-decanoyl-ACP" compartment="c" fbc:charge="-1" fbc:chemicalFormula="C26H49N2O9PRS"/>
      <species boundaryCondition="false" constant="false" hasOnlySubstanceUnits="false" id="M_cpd11562_c" name="12-methyl-3-oxo-tridecanoyl-ACP" compartment="c" fbc:charge="-1" fbc:chemicalFormula="C25H45N2O9PRS"/>
      <species boundaryCondition="false" constant="false" hasOnlySubstanceUnits="false" id="M_cpd11563_c" name="12-methyl-3-hydroxy-tridecanoyl-ACP" compartment="c" fbc:charge="-1" fbc:chemicalFormula="C25H47N2O9PRS"/>
      <species boundaryCondition="false" constant="false" hasOnlySubstanceUnits="false" id="M_cpd11537_c" name="13-methyl-3-oxo-tetra-decanoyl-ACP" compartment="c" fbc:charge="-1" fbc:chemicalFormula="C26H47N2O9PRS"/>
      <species boundaryCondition="false" constant="false" hasOnlySubstanceUnits="false" id="M_cpd11538_c" name="13-methyl-3-hydroxy-tetra-decanoyl-ACP" compartment="c" fbc:charge="-1" fbc:chemicalFormula="C26H49N2O9PRS"/>
      <species boundaryCondition="false" constant="false" hasOnlySubstanceUnits="false" id="M_cpd11516_c" name="14-methyl-3-oxo-hexa-decanoyl-ACP" compartment="c" fbc:charge="-1" fbc:chemicalFormula="C28H51N2O9PRS"/>
      <species boundaryCondition="false" constant="false" hasOnlySubstanceUnits="false" id="M_cpd11517_c" name="14-methyl-3-hydroxy-hexa-decanoyl-ACP" compartment="c" fbc:charge="-1" fbc:chemicalFormula="C28H53N2O9PRS"/>
      <species boundaryCondition="false" constant="false" hasOnlySubstanceUnits="false" id="M_cpd11566_c" name="14-methyl-3-oxo-pentadecanoyl-ACP" compartment="c" fbc:charge="-1" fbc:chemicalFormula="C27H49N2O9PRS"/>
      <species boundaryCondition="false" constant="false" hasOnlySubstanceUnits="false" id="M_cpd11567_c" name="14-methyl-3-hydroxy-pentadecanoyl-ACP" compartment="c" fbc:charge="-1" fbc:chemicalFormula="C27H51N2O9PRS"/>
      <species boundaryCondition="false" constant="false" hasOnlySubstanceUnits="false" id="M_cpd11541_c" name="15-methyl-3-oxo-hexa-decanoyl-ACP" compartment="c" fbc:charge="-1" fbc:chemicalFormula="C28H51N2O9PRS"/>
      <species boundaryCondition="false" constant="false" hasOnlySubstanceUnits="false" id="M_cpd11542_c" name="15-methyl-3-hydroxy-hexa-decanoyl-ACP" compartment="c" fbc:charge="-1" fbc:chemicalFormula="C28H53N2O9PRS"/>
      <species boundaryCondition="false" constant="false" hasOnlySubstanceUnits="false" id="M_cpd11570_c" name="3-Oxooctodecanoyl-ACP" compartment="c" fbc:charge="-1" fbc:chemicalFormula="C29H53N2O9PRS"/>
      <species boundaryCondition="false" constant="false" hasOnlySubstanceUnits="false" id="M_cpd11571_c" name="3-Hydroxyoctodecanoyl-ACP" compartment="c" fbc:charge="-1" fbc:chemicalFormula="C29H55N2O9PRS"/>
      <species boundaryCondition="false" constant="false" hasOnlySubstanceUnits="false" id="M_cpd15376_c" name="3-oxo-cis-vacc-11-enoyl-[acyl-carrier protein]" compartment="c" fbc:charge="-1" fbc:chemicalFormula="C29H51N2O9PRS"/>
      <species boundaryCondition="false" constant="false" hasOnlySubstanceUnits="false" id="M_cpd15370_c" name="(R)-3-hydroxy-cis-vacc-11-enoyl-[acyl-carrier protein]" compartment="c" fbc:charge="-1" fbc:chemicalFormula="C29H53N2O9PRS"/>
      <species boundaryCondition="false" constant="false" hasOnlySubstanceUnits="false" id="M_cpd11480_c" name="D-3-Hydroxydodecanoyl-[acp]" compartment="c" fbc:charge="-1" fbc:chemicalFormula="C23H43N2O9PRS"/>
      <species boundaryCondition="false" constant="false" hasOnlySubstanceUnits="false" id="M_cpd11489_c" name="3-oxododecanoyl-acp" compartment="c" fbc:charge="-1" fbc:chemicalFormula="C23H41N2O9PRS"/>
      <species boundaryCondition="false" constant="false" hasOnlySubstanceUnits="false" id="M_cpd11484_c" name="HMA" compartment="c" fbc:charge="-1" fbc:chemicalFormula="C25H47N2O9PRS"/>
      <species boundaryCondition="false" constant="false" hasOnlySubstanceUnits="false" id="M_cpd11491_c" name="3-oxotetradecanoyl-acp" compartment="c" fbc:charge="-1" fbc:chemicalFormula="C25H45N2O9PRS"/>
      <species boundaryCondition="false" constant="false" hasOnlySubstanceUnits="false" id="M_cpd11496_c" name="4-methyl-3-oxo-hexanoyl-ACP" compartment="c" fbc:charge="-1" fbc:chemicalFormula="C18H31N2O9PRS"/>
      <species boundaryCondition="false" constant="false" hasOnlySubstanceUnits="false" id="M_cpd11497_c" name="4-methyl-3-hydroxy-hexanoyl-ACP" compartment="c" fbc:charge="-1" fbc:chemicalFormula="C18H33N2O9PRS"/>
      <species boundaryCondition="false" constant="false" hasOnlySubstanceUnits="false" id="M_cpd11546_c" name="4-methyl-3-oxo-pentanoyl-ACP" compartment="c" fbc:charge="-1" fbc:chemicalFormula="C17H29N2O9PRS"/>
      <species boundaryCondition="false" constant="false" hasOnlySubstanceUnits="false" id="M_cpd11547_c" name="4-methyl-3-hydroxy-pentanoyl-ACP" compartment="c" fbc:charge="-1" fbc:chemicalFormula="C17H31N2O9PRS"/>
      <species boundaryCondition="false" constant="false" hasOnlySubstanceUnits="false" id="M_cpd11521_c" name="5-methyl-3-oxo-hexanoyl-ACP" compartment="c" fbc:charge="-1" fbc:chemicalFormula="C18H31N2O9PRS"/>
      <species boundaryCondition="false" constant="false" hasOnlySubstanceUnits="false" id="M_cpd11522_c" name="5-methyl-3-hydroxy-hexanoyl-ACP" compartment="c" fbc:charge="-1" fbc:chemicalFormula="C18H33N2O9PRS"/>
      <species boundaryCondition="false" constant="false" hasOnlySubstanceUnits="false" id="M_cpd11550_c" name="6-methyl-3-oxo-heptanoyl-ACP" compartment="c" fbc:charge="-1" fbc:chemicalFormula="C19H33N2O9PRS"/>
      <species boundaryCondition="false" constant="false" hasOnlySubstanceUnits="false" id="M_cpd11551_c" name="6-methyl-3-hydroxy-heptanoyl-ACP" compartment="c" fbc:charge="-1" fbc:chemicalFormula="C19H35N2O9PRS"/>
      <species boundaryCondition="false" constant="false" hasOnlySubstanceUnits="false" id="M_cpd11500_c" name="6-methyl-3-oxo-octanoyl-ACP" compartment="c" fbc:charge="-1" fbc:chemicalFormula="C20H35N2O9PRS"/>
      <species boundaryCondition="false" constant="false" hasOnlySubstanceUnits="false" id="M_cpd11501_c" name="6-methyl-3-hydroxy-octanoyl-ACP" compartment="c" fbc:charge="-1" fbc:chemicalFormula="C20H37N2O9PRS"/>
      <species boundaryCondition="false" constant="false" hasOnlySubstanceUnits="false" id="M_cpd11525_c" name="7-methyl-3-oxo-octanoyl-ACP" compartment="c" fbc:charge="-1" fbc:chemicalFormula="C20H35N2O9PRS"/>
      <species boundaryCondition="false" constant="false" hasOnlySubstanceUnits="false" id="M_cpd11526_c" name="7-methyl-3-hydroxy-octanoyl-ACP" compartment="c" fbc:charge="-1" fbc:chemicalFormula="C20H37N2O9PRS"/>
      <species boundaryCondition="false" constant="false" hasOnlySubstanceUnits="false" id="M_cpd11504_c" name="8-methyl-3-oxo-decanoyl-ACP" compartment="c" fbc:charge="-1" fbc:chemicalFormula="C22H39N2O9PRS"/>
      <species boundaryCondition="false" constant="false" hasOnlySubstanceUnits="false" id="M_cpd11505_c" name="8-methyl-3-hydroxy-decanoyl-ACP" compartment="c" fbc:charge="-1" fbc:chemicalFormula="C22H41N2O9PRS"/>
      <species boundaryCondition="false" constant="false" hasOnlySubstanceUnits="false" id="M_cpd11554_c" name="8-methyl-3-oxo-nonanoyl-ACP" compartment="c" fbc:charge="-1" fbc:chemicalFormula="C21H37N2O9PRS"/>
      <species boundaryCondition="false" constant="false" hasOnlySubstanceUnits="false" id="M_cpd11555_c" name="8-methyl-3-hydroxy-nonanoyl-ACP" compartment="c" fbc:charge="-1" fbc:chemicalFormula="C21H39N2O9PRS"/>
      <species boundaryCondition="false" constant="false" hasOnlySubstanceUnits="false" id="M_cpd11529_c" name="9-methyl-3-oxo-decanoyl-ACP" compartment="c" fbc:charge="-1" fbc:chemicalFormula="C22H39N2O9PRS"/>
      <species boundaryCondition="false" constant="false" hasOnlySubstanceUnits="false" id="M_cpd11530_c" name="9-methyl-3-hydroxy-decanoyl-ACP" compartment="c" fbc:charge="-1" fbc:chemicalFormula="C22H41N2O9PRS"/>
      <species boundaryCondition="false" constant="false" hasOnlySubstanceUnits="false" id="M_cpd02693_c" name="3-Isopropylmalate" compartment="c" fbc:charge="-2" fbc:chemicalFormula="C7H10O5"/>
      <species boundaryCondition="false" constant="false" hasOnlySubstanceUnits="false" id="M_cpd00200_c" name="4MOP" compartment="c" fbc:charge="-1" fbc:chemicalFormula="C6H9O3"/>
      <species boundaryCondition="false" constant="false" hasOnlySubstanceUnits="false" id="M_cpd00386_c" name="D-Malate" compartment="c" fbc:charge="-2" fbc:chemicalFormula="C4H4O5"/>
      <species boundaryCondition="false" constant="false" hasOnlySubstanceUnits="false" id="M_cpd00020_c" name="Pyruvate" compartment="c" fbc:charge="-1" fbc:chemicalFormula="C3H3O3"/>
      <species boundaryCondition="false" constant="false" hasOnlySubstanceUnits="false" id="M_cpd00203_c" name="1,3-Bisphospho-D-glycerate" compartment="c" fbc:charge="-2" fbc:chemicalFormula="C3H6O10P2"/>
      <species boundaryCondition="false" constant="false" hasOnlySubstanceUnits="false" id="M_cpd00024_c" name="2-Oxoglutarate" compartment="c" fbc:charge="-2" fbc:chemicalFormula="C5H4O5"/>
      <species boundaryCondition="false" constant="false" hasOnlySubstanceUnits="false" id="M_cpd15568_c" name="trans-3-cis-11-vacceoyl-[acyl-carrier protein]" compartment="c" fbc:charge="-1" fbc:chemicalFormula="C29H51N2O8PRS"/>
      <species boundaryCondition="false" constant="false" hasOnlySubstanceUnits="false" id="M_cpd11825_c" name="Octadecenoyl-ACP" compartment="c" fbc:charge="-1" fbc:chemicalFormula="C29H53N2O8PRS"/>
      <species boundaryCondition="false" constant="false" hasOnlySubstanceUnits="false" id="M_cpd03420_c" name="Precorrin 3A" compartment="c" fbc:charge="-6" fbc:chemicalFormula="C43H44N4O16"/>
      <species boundaryCondition="false" constant="false" hasOnlySubstanceUnits="false" id="M_cpd03833_c" name="Precorrin 3B" compartment="c" fbc:charge="-6" fbc:chemicalFormula="C43H44N4O17"/>
      <species boundaryCondition="false" constant="false" hasOnlySubstanceUnits="false" id="M_cpd00002_c" name="ATP" compartment="c" fbc:charge="-3" fbc:chemicalFormula="C10H13N5O13P3"/>
      <species boundaryCondition="false" constant="false" hasOnlySubstanceUnits="false" id="M_cpd00149_c" name="Co2+" compartment="c" fbc:charge="2" fbc:chemicalFormula="Co"/>
      <species boundaryCondition="false" constant="false" hasOnlySubstanceUnits="false" id="M_cpd03913_c" name="Hydrogenobyrinate diamide" compartment="c" fbc:charge="-4" fbc:chemicalFormula="C45H58N6O12"/>
      <species boundaryCondition="false" constant="false" hasOnlySubstanceUnits="false" id="M_cpd00008_c" name="ADP" compartment="c" fbc:charge="-2" fbc:chemicalFormula="C10H13N5O10P2"/>
      <species boundaryCondition="false" constant="false" hasOnlySubstanceUnits="false" id="M_cpd03914_c" name="Cob(II)yrinate diamide" compartment="c" fbc:charge="-3" fbc:chemicalFormula="C45H57CoN6O12"/>
      <species boundaryCondition="false" constant="false" hasOnlySubstanceUnits="false" id="M_cpd00222_e" name="GLCN" compartment="e" fbc:charge="-1" fbc:chemicalFormula="C6H11O7"/>
      <species boundaryCondition="false" constant="false" hasOnlySubstanceUnits="false" id="M_cpd00480_e" name="2-Dehydro-D-gluconate" compartment="e" fbc:charge="-1" fbc:chemicalFormula="C6H9O7"/>
      <species boundaryCondition="false" constant="false" hasOnlySubstanceUnits="false" id="M_cpd00153_c" name="Benzoate" compartment="c" fbc:charge="-1" fbc:chemicalFormula="C7H5O2"/>
      <species boundaryCondition="false" constant="false" hasOnlySubstanceUnits="false" id="M_cpd03762_c" name="cis-1,2-dihydroxybenzoate" compartment="c" fbc:charge="-1" fbc:chemicalFormula="C7H7O4"/>
      <species boundaryCondition="false" constant="false" hasOnlySubstanceUnits="false" id="M_cpd11420_c" name="trdox" compartment="c" fbc:charge="0" fbc:chemicalFormula="C6H7NO2R2S2"/>
      <species boundaryCondition="false" constant="false" hasOnlySubstanceUnits="false" id="M_cpd11421_c" name="trdrd" compartment="c" fbc:charge="0" fbc:chemicalFormula="C6H9NO2R2S2"/>
      <species boundaryCondition="false" constant="false" hasOnlySubstanceUnits="false" id="M_cpd01795_c" name="2-Deoxy-D-gluconate" compartment="c" fbc:charge="-1" fbc:chemicalFormula="C6H11O6"/>
      <species boundaryCondition="false" constant="false" hasOnlySubstanceUnits="false" id="M_cpd02441_c" name="3-Dehydro-2-deoxy-D-gluconate" compartment="c" fbc:charge="-1" fbc:chemicalFormula="C6H9O6"/>
      <species boundaryCondition="false" constant="false" hasOnlySubstanceUnits="false" id="M_cpd17091_c" name="trans,trans-2,3,4,5-tetradehydroacyl-CoA (C8)" compartment="c" fbc:charge="0" fbc:chemicalFormula="C29H42N7O17P3S"/>
      <species boundaryCondition="false" constant="false" hasOnlySubstanceUnits="false" id="M_cpd17090_c" name="Trans-2,3-didehydroacyl-CoA (C8)" compartment="c" fbc:charge="0" fbc:chemicalFormula="C29H44N7O17P3S"/>
      <species boundaryCondition="false" constant="false" hasOnlySubstanceUnits="false" id="M_cpd01977_c" name="4-Phospho-L-aspartate" compartment="c" fbc:charge="-1" fbc:chemicalFormula="C4H7NO7P"/>
      <species boundaryCondition="false" constant="false" hasOnlySubstanceUnits="false" id="M_cpd00346_c" name="L-Aspartate4-semialdehyde" compartment="c" fbc:charge="0" fbc:chemicalFormula="C4H7NO3"/>
      <species boundaryCondition="false" constant="false" hasOnlySubstanceUnits="false" id="M_cpd00175_c" name="UDP-N-acetyl-D-galactosamine" compartment="c" fbc:charge="-2" fbc:chemicalFormula="C17H25N3O17P2"/>
      <species boundaryCondition="false" constant="false" hasOnlySubstanceUnits="false" id="M_cpd17092_c" name="UDP-N-acetyl fucosamine" compartment="c" fbc:charge="0" fbc:chemicalFormula="C17H25N3O16P2"/>
      <species boundaryCondition="false" constant="false" hasOnlySubstanceUnits="false" id="M_cpd00026_c" name="UDP-glucose" compartment="c" fbc:charge="-2" fbc:chemicalFormula="C15H22N2O17P2"/>
      <species boundaryCondition="false" constant="false" hasOnlySubstanceUnits="false" id="M_cpd00144_c" name="UDPglucuronate" compartment="c" fbc:charge="-3" fbc:chemicalFormula="C15H19N2O18P2"/>
      <species boundaryCondition="false" constant="false" hasOnlySubstanceUnits="false" id="M_cpd00876_c" name="3-Hydroxyisobutyrate" compartment="c" fbc:charge="-1" fbc:chemicalFormula="C4H7O3"/>
      <species boundaryCondition="false" constant="false" hasOnlySubstanceUnits="false" id="M_cpd00334_c" name="L-Lactaldehyde" compartment="c" fbc:charge="0" fbc:chemicalFormula="C3H6O2"/>
      <species boundaryCondition="false" constant="false" hasOnlySubstanceUnits="false" id="M_cpd00159_c" name="L-Lactate" compartment="c" fbc:charge="-1" fbc:chemicalFormula="C3H5O3"/>
      <species boundaryCondition="false" constant="false" hasOnlySubstanceUnits="false" id="M_cpd00447_c" name="Betaine aldehyde" compartment="c" fbc:charge="1" fbc:chemicalFormula="C5H12NO"/>
      <species boundaryCondition="false" constant="false" hasOnlySubstanceUnits="false" id="M_cpd00540_c" name="BET" compartment="c" fbc:charge="0" fbc:chemicalFormula="C5H11NO2"/>
      <species boundaryCondition="false" constant="false" hasOnlySubstanceUnits="false" id="M_cpd00489_c" name="4-Hydroxyphenylacetate" compartment="c" fbc:charge="-1" fbc:chemicalFormula="C8H7O3"/>
      <species boundaryCondition="false" constant="false" hasOnlySubstanceUnits="false" id="M_cpd00854_c" name="Homoprotocatechuate" compartment="c" fbc:charge="-1" fbc:chemicalFormula="C8H7O4"/>
      <species boundaryCondition="false" constant="false" hasOnlySubstanceUnits="false" id="M_cpd03320_c" name="3-Hydroxyphenylacetate" compartment="c" fbc:charge="0" fbc:chemicalFormula="C8H8O3"/>
      <species boundaryCondition="false" constant="false" hasOnlySubstanceUnits="false" id="M_cpd00599_c" name="salicylate" compartment="c" fbc:charge="-1" fbc:chemicalFormula="C7H5O3"/>
      <species boundaryCondition="false" constant="false" hasOnlySubstanceUnits="false" id="M_cpd00084_c" name="L-Cysteine" compartment="c" fbc:charge="0" fbc:chemicalFormula="C3H7NO2S"/>
      <species boundaryCondition="false" constant="false" hasOnlySubstanceUnits="false" id="M_cpd00017_c" name="S-Adenosyl-L-methionine" compartment="c" fbc:charge="1" fbc:chemicalFormula="C15H23N6O5S"/>
      <species boundaryCondition="false" constant="false" hasOnlySubstanceUnits="false" id="M_cpd08828_c" name="pyochelin" compartment="c" fbc:charge="-1" fbc:chemicalFormula="C14H15N2O3S2"/>
      <species boundaryCondition="false" constant="false" hasOnlySubstanceUnits="false" id="M_cpd00019_c" name="S-Adenosyl-homocysteine" compartment="c" fbc:charge="0" fbc:chemicalFormula="C14H20N6O5S"/>
      <species boundaryCondition="false" constant="false" hasOnlySubstanceUnits="false" id="M_cpd00047_c" name="Formate" compartment="c" fbc:charge="-1" fbc:chemicalFormula="CHO2"/>
      <species boundaryCondition="false" constant="false" hasOnlySubstanceUnits="false" id="M_cpd00078_c" name="Succinyl-CoA" compartment="c" fbc:charge="-4" fbc:chemicalFormula="C25H36N7O19P3S"/>
      <species boundaryCondition="false" constant="false" hasOnlySubstanceUnits="false" id="M_cpd00023_c" name="L-Glutamate" compartment="c" fbc:charge="-1" fbc:chemicalFormula="C5H8NO4"/>
      <species boundaryCondition="false" constant="false" hasOnlySubstanceUnits="false" id="M_cpd00053_c" name="L-Glutamine" compartment="c" fbc:charge="0" fbc:chemicalFormula="C5H10N2O3"/>
      <species boundaryCondition="false" constant="false" hasOnlySubstanceUnits="false" id="M_cpd00098_c" name="Choline" compartment="c" fbc:charge="1" fbc:chemicalFormula="C5H14NO"/>
      <species boundaryCondition="false" constant="false" hasOnlySubstanceUnits="false" id="M_cpd11669_c" name="Ubiquinone" compartment="c" fbc:charge="0" fbc:chemicalFormula="C19H26O4"/>
      <species boundaryCondition="false" constant="false" hasOnlySubstanceUnits="false" id="M_cpd17097_c" name="semiquinone-8" compartment="c" fbc:charge="0" fbc:chemicalFormula="C49H75O4"/>
      <species boundaryCondition="false" constant="false" hasOnlySubstanceUnits="false" id="M_cpd00383_c" name="Shikimate" compartment="c" fbc:charge="-1" fbc:chemicalFormula="C7H9O5"/>
      <species boundaryCondition="false" constant="false" hasOnlySubstanceUnits="false" id="M_cpd01716_c" name="3-Dehydroshikimate" compartment="c" fbc:charge="-1" fbc:chemicalFormula="C7H7O5"/>
      <species boundaryCondition="false" constant="false" hasOnlySubstanceUnits="false" id="M_cpd00136_c" name="4-Hydroxybenzoate" compartment="c" fbc:charge="-1" fbc:chemicalFormula="C7H5O3"/>
      <species boundaryCondition="false" constant="false" hasOnlySubstanceUnits="false" id="M_cpd00197_c" name="Protocatechuate" compartment="c" fbc:charge="-1" fbc:chemicalFormula="C7H5O4"/>
      <species boundaryCondition="false" constant="false" hasOnlySubstanceUnits="false" id="M_cpd00229_c" name="Glycolaldehyde" compartment="c" fbc:charge="0" fbc:chemicalFormula="C2H4O2"/>
      <species boundaryCondition="false" constant="false" hasOnlySubstanceUnits="false" id="M_cpd00139_c" name="Glycolate" compartment="c" fbc:charge="-1" fbc:chemicalFormula="C2H3O3"/>
      <species boundaryCondition="false" constant="false" hasOnlySubstanceUnits="false" id="M_cpd00199_c" name="4-Oxobutanoate" compartment="c" fbc:charge="-1" fbc:chemicalFormula="C4H5O3"/>
      <species boundaryCondition="false" constant="false" hasOnlySubstanceUnits="false" id="M_cpd02069_c" name="3-Phosphonooxypyruvate" compartment="c" fbc:charge="-2" fbc:chemicalFormula="C3H3O7P"/>
      <species boundaryCondition="false" constant="false" hasOnlySubstanceUnits="false" id="M_cpd00087_c" name="Tetrahydrofolate" compartment="c" fbc:charge="-2" fbc:chemicalFormula="C19H21N7O6"/>
      <species boundaryCondition="false" constant="false" hasOnlySubstanceUnits="false" id="M_cpd00330_c" name="Dihydrofolate" compartment="c" fbc:charge="-2" fbc:chemicalFormula="C19H19N7O6"/>
      <species boundaryCondition="false" constant="false" hasOnlySubstanceUnits="false" id="M_cpd00129_c" name="L-Proline" compartment="c" fbc:charge="-1" fbc:chemicalFormula="C5H8NO2"/>
      <species boundaryCondition="false" constant="false" hasOnlySubstanceUnits="false" id="M_cpd02431_c" name="1-Pyrroline-5-carboxylate" compartment="c" fbc:charge="-1" fbc:chemicalFormula="C5H6NO2"/>
      <species boundaryCondition="false" constant="false" hasOnlySubstanceUnits="false" id="M_cpd00345_c" name="5-Methyltetrahydrofolate" compartment="c" fbc:charge="-2" fbc:chemicalFormula="C20H23N7O6"/>
      <species boundaryCondition="false" constant="false" hasOnlySubstanceUnits="false" id="M_cpd00125_c" name="5-10-Methylenetetrahydrofolate" compartment="c" fbc:charge="-2" fbc:chemicalFormula="C20H21N7O6"/>
      <species boundaryCondition="false" constant="false" hasOnlySubstanceUnits="false" id="M_cpd00413_c" name="Glutaryl-CoA" compartment="c" fbc:charge="-4" fbc:chemicalFormula="C26H38N7O19P3S"/>
      <species boundaryCondition="false" constant="false" hasOnlySubstanceUnits="false" id="M_cpd00236_c" name="D-Erythrose4-phosphate" compartment="c" fbc:charge="-1" fbc:chemicalFormula="C4H8O7P"/>
      <species boundaryCondition="false" constant="false" hasOnlySubstanceUnits="false" id="M_cpd02147_c" name="4-Phosphoerythronate" compartment="c" fbc:charge="-2" fbc:chemicalFormula="C4H7O8P"/>
      <species boundaryCondition="false" constant="false" hasOnlySubstanceUnits="false" id="M_cpd03607_c" name="4-(Phosphonooxy)-threonine" compartment="c" fbc:charge="-1" fbc:chemicalFormula="C4H9NO7P"/>
      <species boundaryCondition="false" constant="false" hasOnlySubstanceUnits="false" id="M_cpd04539_c" name="2-Amino-3-oxo-4-phosphonooxybutyrate" compartment="c" fbc:charge="-1" fbc:chemicalFormula="C4H7NO7P"/>
      <species boundaryCondition="false" constant="false" hasOnlySubstanceUnits="false" id="M_cpd00918_c" name="2-Acetamido-5-oxopentanoate" compartment="c" fbc:charge="-1" fbc:chemicalFormula="C7H10NO4"/>
      <species boundaryCondition="false" constant="false" hasOnlySubstanceUnits="false" id="M_cpd02552_c" name="n-acetylglutamyl-phosphate" compartment="c" fbc:charge="-2" fbc:chemicalFormula="C7H10NO8P"/>
      <species boundaryCondition="false" constant="false" hasOnlySubstanceUnits="false" id="M_cpd00858_c" name="L-Glutamate5-semialdehyde" compartment="c" fbc:charge="0" fbc:chemicalFormula="C5H9NO3"/>
      <species boundaryCondition="false" constant="false" hasOnlySubstanceUnits="false" id="M_cpd00760_c" name="2-Methylbutyryl-CoA" compartment="c" fbc:charge="-3" fbc:chemicalFormula="C26H41N7O17P3S"/>
      <species boundaryCondition="false" constant="false" hasOnlySubstanceUnits="false" id="M_cpd02125_c" name="Tiglyl-CoA" compartment="c" fbc:charge="-3" fbc:chemicalFormula="C26H39N7O17P3S"/>
      <species boundaryCondition="false" constant="false" hasOnlySubstanceUnits="false" id="M_cpd00221_c" name="D-Lactate" compartment="c" fbc:charge="-1" fbc:chemicalFormula="C3H5O3"/>
      <species boundaryCondition="false" constant="false" hasOnlySubstanceUnits="false" id="M_cpd03606_c" name="2-Oxo-3-hydroxy-4-phosphobutanoate" compartment="c" fbc:charge="-2" fbc:chemicalFormula="C4H5O8P"/>
      <species boundaryCondition="false" constant="false" hasOnlySubstanceUnits="false" id="M_cpd02083_c" name="CoproporphyrinogenIII" compartment="c" fbc:charge="-4" fbc:chemicalFormula="C36H40N4O8"/>
      <species boundaryCondition="false" constant="false" hasOnlySubstanceUnits="false" id="M_cpd17016_c" name="ferrodoxin (oxidized form 4:2)" compartment="c" fbc:chemicalFormula="Fe8S8X"/>
      <species boundaryCondition="false" constant="false" hasOnlySubstanceUnits="false" id="M_cpd00060_c" name="L-Methionine" compartment="c" fbc:charge="0" fbc:chemicalFormula="C5H11NO2S"/>
      <species boundaryCondition="false" constant="false" hasOnlySubstanceUnits="false" id="M_cpd00791_c" name="ProtoporphyrinogenIX" compartment="c" fbc:charge="-2" fbc:chemicalFormula="C34H38N4O4"/>
      <species boundaryCondition="false" constant="false" hasOnlySubstanceUnits="false" id="M_cpd03091_c" name="5'-Deoxyadenosine" compartment="c" fbc:charge="0" fbc:chemicalFormula="C10H13N5O3"/>
      <species boundaryCondition="false" constant="false" hasOnlySubstanceUnits="false" id="M_cpd17017_c" name="ferrodoxin (reduced form 4:2)" compartment="c" fbc:chemicalFormula="Fe8S8X"/>
      <species boundaryCondition="false" constant="false" hasOnlySubstanceUnits="false" id="M_cpd00449_c" name="Dihydrolipoamide" compartment="c" fbc:charge="0" fbc:chemicalFormula="C8H17NOS2"/>
      <species boundaryCondition="false" constant="false" hasOnlySubstanceUnits="false" id="M_cpd00213_c" name="Lipoamide" compartment="c" fbc:charge="0" fbc:chemicalFormula="C8H15NOS2"/>
      <species boundaryCondition="false" constant="false" hasOnlySubstanceUnits="false" id="M_cpd02691_c" name="2-methyl-3-hydroxy-butyryl-CoA" compartment="c" fbc:charge="-3" fbc:chemicalFormula="C26H41N7O18P3S"/>
      <species boundaryCondition="false" constant="false" hasOnlySubstanceUnits="false" id="M_cpd02124_c" name="2-Methylacetoacetyl-CoA" compartment="c" fbc:charge="-3" fbc:chemicalFormula="C26H39N7O18P3S"/>
      <species boundaryCondition="false" constant="false" hasOnlySubstanceUnits="false" id="M_cpd00347_c" name="5-10-Methenyltetrahydrofolate" compartment="c" fbc:charge="-1" fbc:chemicalFormula="C20H20N7O6"/>
      <species boundaryCondition="false" constant="false" hasOnlySubstanceUnits="false" id="M_cpd00797_c" name="(R)-3-Hydroxybutanoate" compartment="c" fbc:charge="-1" fbc:chemicalFormula="C4H7O3"/>
      <species boundaryCondition="false" constant="false" hasOnlySubstanceUnits="false" id="M_cpd00142_c" name="Acetoacetate" compartment="c" fbc:charge="-1" fbc:chemicalFormula="C4H5O3"/>
      <species boundaryCondition="false" constant="false" hasOnlySubstanceUnits="false" id="M_cpd00042_c" name="GSH" compartment="c" fbc:charge="-1" fbc:chemicalFormula="C10H16N3O6S"/>
      <species boundaryCondition="false" constant="false" hasOnlySubstanceUnits="false" id="M_cpd00111_c" name="Oxidized glutathione" compartment="c" fbc:charge="-2" fbc:chemicalFormula="C20H30N6O12S2"/>
      <species boundaryCondition="false" constant="false" hasOnlySubstanceUnits="false" id="M_cpd00896_c" name="6-Phospho-2-dehydro-D-gluconate" compartment="c" fbc:charge="-2" fbc:chemicalFormula="C6H9O10P"/>
      <species boundaryCondition="false" constant="false" hasOnlySubstanceUnits="false" id="M_cpd00027_e" name="D-Glucose" compartment="e" fbc:charge="0" fbc:chemicalFormula="C6H12O6"/>
      <species boundaryCondition="false" constant="false" hasOnlySubstanceUnits="false" id="M_cpd00170_e" name="Gluconolactone" compartment="e" fbc:charge="0" fbc:chemicalFormula="C6H10O6"/>
      <species boundaryCondition="false" constant="false" hasOnlySubstanceUnits="false" id="M_cpd00314_c" name="D-Mannitol" compartment="c" fbc:charge="0" fbc:chemicalFormula="C6H14O6"/>
      <species boundaryCondition="false" constant="false" hasOnlySubstanceUnits="false" id="M_cpd00082_c" name="D-Fructose" compartment="c" fbc:charge="0" fbc:chemicalFormula="C6H12O6"/>
      <species boundaryCondition="false" constant="false" hasOnlySubstanceUnits="false" id="M_cpd00491_c" name="D-mannitol-1-phosphate" compartment="c" fbc:charge="-1" fbc:chemicalFormula="C6H14O9P"/>
      <species boundaryCondition="false" constant="false" hasOnlySubstanceUnits="false" id="M_cpd00072_c" name="D-fructose-6-phosphate" compartment="c" fbc:charge="-1" fbc:chemicalFormula="C6H12O9P"/>
      <species boundaryCondition="false" constant="false" hasOnlySubstanceUnits="false" id="M_cpd00064_c" name="Ornithine" compartment="c" fbc:charge="1" fbc:chemicalFormula="C5H13N2O2"/>
      <species boundaryCondition="false" constant="false" hasOnlySubstanceUnits="false" id="M_cPY00161_c" name="N5-hydroxy-L-ornithine" compartment="c" fbc:charge="0" fbc:chemicalFormula="C5H12N2O3"/>
      <species boundaryCondition="false" constant="false" hasOnlySubstanceUnits="false" id="M_cpd17078_c" name="2-heptyl-4-quinolone" compartment="c" fbc:charge="0" fbc:chemicalFormula="C16H21ON"/>
      <species boundaryCondition="false" constant="false" hasOnlySubstanceUnits="false" id="M_cpd17085_c" name="2-heptyl-3-hydroxy-4-quinolone" compartment="c" fbc:charge="0" fbc:chemicalFormula="C16H21O2N"/>
      <species boundaryCondition="false" constant="false" hasOnlySubstanceUnits="false" id="M_cpd01620_c" name="Precorrin 2" compartment="c" fbc:charge="-8" fbc:chemicalFormula="C42H40N4O16"/>
      <species boundaryCondition="false" constant="false" hasOnlySubstanceUnits="false" id="M_cpd03426_c" name="Sirohydrochlorin" compartment="c" fbc:charge="-8" fbc:chemicalFormula="C42H38N4O16"/>
      <species boundaryCondition="false" constant="false" hasOnlySubstanceUnits="false" id="M_cpd03760_c" name="Precorrin 6B" compartment="c" fbc:charge="-7" fbc:chemicalFormula="C44H49N4O16"/>
      <species boundaryCondition="false" constant="false" hasOnlySubstanceUnits="false" id="M_cpd03761_c" name="Precorrin 6A" compartment="c" fbc:charge="-7" fbc:chemicalFormula="C44H47N4O16"/>
      <species boundaryCondition="false" constant="false" hasOnlySubstanceUnits="false" id="M_cpd00773_c" name="UDP-MurNAc" compartment="c" fbc:charge="-3" fbc:chemicalFormula="C20H28N3O19P2"/>
      <species boundaryCondition="false" constant="false" hasOnlySubstanceUnits="false" id="M_cpd02820_c" name="UDP-N-acetylglucosamine enolpyruvate" compartment="c" fbc:charge="-3" fbc:chemicalFormula="C20H26N3O19P2"/>
      <species boundaryCondition="false" constant="false" hasOnlySubstanceUnits="false" id="M_cpd00219_c" name="Prephenate" compartment="c" fbc:charge="-2" fbc:chemicalFormula="C10H8O6"/>
      <species boundaryCondition="false" constant="false" hasOnlySubstanceUnits="false" id="M_cpd00868_c" name="p-hydroxyphenylpyruvate" compartment="c" fbc:charge="-1" fbc:chemicalFormula="C9H7O4"/>
      <species boundaryCondition="false" constant="false" hasOnlySubstanceUnits="false" id="M_cpd00322_c" name="L-Isoleucine" compartment="c" fbc:charge="0" fbc:chemicalFormula="C6H13NO2"/>
      <species boundaryCondition="false" constant="false" hasOnlySubstanceUnits="false" id="M_cpd00013_c" name="NH3" compartment="c" fbc:charge="1" fbc:chemicalFormula="H4N"/>
      <species boundaryCondition="false" constant="false" hasOnlySubstanceUnits="false" id="M_cpd03577_c" name="(R)-2-Oxo-3-methylpentanoate" compartment="c" fbc:charge="-1" fbc:chemicalFormula="C6H9O3"/>
      <species boundaryCondition="false" constant="false" hasOnlySubstanceUnits="false" id="M_cpd00156_c" name="L-Valine" compartment="c" fbc:charge="0" fbc:chemicalFormula="C5H11NO2"/>
      <species boundaryCondition="false" constant="false" hasOnlySubstanceUnits="false" id="M_cpd00123_c" name="3-Methyl-2-oxobutanoate" compartment="c" fbc:charge="-1" fbc:chemicalFormula="C5H7O3"/>
      <species boundaryCondition="false" constant="false" hasOnlySubstanceUnits="false" id="M_cpd00083_c" name="GDP-mannose" compartment="c" fbc:charge="-2" fbc:chemicalFormula="C16H23N5O16P2"/>
      <species boundaryCondition="false" constant="false" hasOnlySubstanceUnits="false" id="M_cpd00719_c" name="GDP-D-mannuronate" compartment="c" fbc:charge="-3" fbc:chemicalFormula="C16H20N5O17P2"/>
      <species boundaryCondition="false" constant="false" hasOnlySubstanceUnits="false" id="M_cpd00100_c" name="Glycerol" compartment="c" fbc:charge="0" fbc:chemicalFormula="C3H8O3"/>
      <species boundaryCondition="false" constant="false" hasOnlySubstanceUnits="false" id="M_cpd00448_c" name="D-Glyceraldehyde" compartment="c" fbc:charge="0" fbc:chemicalFormula="C3H6O3"/>
      <species boundaryCondition="false" constant="false" hasOnlySubstanceUnits="false" id="M_cpd08286_c" name="2-C-methyl-D-erythritol4-phosphate" compartment="c" fbc:charge="-1" fbc:chemicalFormula="C5H12O7P"/>
      <species boundaryCondition="false" constant="false" hasOnlySubstanceUnits="false" id="M_cpd08289_c" name="1-deoxy-D-xylulose5-phosphate" compartment="c" fbc:charge="-1" fbc:chemicalFormula="C5H10O7P"/>
      <species boundaryCondition="false" constant="false" hasOnlySubstanceUnits="false" id="M_cpd00264_c" name="Spermidine" compartment="c" fbc:charge="3" fbc:chemicalFormula="C7H22N3"/>
      <species boundaryCondition="false" constant="false" hasOnlySubstanceUnits="false" id="M_cpd00726_c" name="1,3-Propanediamine" compartment="c" fbc:charge="2" fbc:chemicalFormula="C3H12N2"/>
      <species boundaryCondition="false" constant="false" hasOnlySubstanceUnits="false" id="M_cpd00227_c" name="L-Homoserine" compartment="c" fbc:charge="0" fbc:chemicalFormula="C4H9NO3"/>
      <species boundaryCondition="false" constant="false" hasOnlySubstanceUnits="false" id="M_cpd00114_c" name="IMP" compartment="c" fbc:charge="-1" fbc:chemicalFormula="C10H12N4O8P"/>
      <species boundaryCondition="false" constant="false" hasOnlySubstanceUnits="false" id="M_cpd00497_c" name="XMP" compartment="c" fbc:charge="-1" fbc:chemicalFormula="C10H12N4O9P"/>
      <species boundaryCondition="false" constant="false" hasOnlySubstanceUnits="false" id="M_cpd08301_c" name="2-C-methyl-D-erythritol2-4-cyclodiphosphate" compartment="c" fbc:charge="-2" fbc:chemicalFormula="C5H10O9P2"/>
      <species boundaryCondition="false" constant="false" hasOnlySubstanceUnits="false" id="M_cpd08615_c" name="1-Hydroxy-2-methyl-2-butenyl 4-diphosphate" compartment="c" fbc:charge="-2" fbc:chemicalFormula="C5H10O8P2"/>
      <species boundaryCondition="false" constant="false" hasOnlySubstanceUnits="false" id="M_cpd00355_c" name="Nicotinamide ribonucleotide" compartment="c" fbc:charge="0" fbc:chemicalFormula="C11H15N2O8P"/>
      <species boundaryCondition="false" constant="false" hasOnlySubstanceUnits="false" id="M_cpd00012_c" name="PPi" compartment="c" fbc:charge="-2" fbc:chemicalFormula="H2O7P2"/>
      <species boundaryCondition="false" constant="false" hasOnlySubstanceUnits="false" id="M_cpd02097_c" name="L-Glutamyl 5-phosphate" compartment="c" fbc:charge="-1" fbc:chemicalFormula="C5H9NO7P"/>
      <species boundaryCondition="false" constant="false" hasOnlySubstanceUnits="false" id="M_cpd02720_c" name="5-Amino-6--5-phosphoribitylaminouracil" compartment="c" fbc:charge="-1" fbc:chemicalFormula="C9H16N4O9P"/>
      <species boundaryCondition="false" constant="false" hasOnlySubstanceUnits="false" id="M_cpd00931_c" name="5-Amino-6--5-phosphoribosylaminouracil" compartment="c" fbc:charge="-1" fbc:chemicalFormula="C9H14N4O9P"/>
      <species boundaryCondition="false" constant="false" hasOnlySubstanceUnits="false" id="M_cpd02828_c" name="5-Carboxymethyl-2-hydroxymuconic semialdehyde" compartment="c" fbc:charge="-2" fbc:chemicalFormula="C8H6O6"/>
      <species boundaryCondition="false" constant="false" hasOnlySubstanceUnits="false" id="M_cpd02572_c" name="5-Carboxymethyl-2-hydroxymuconate" compartment="c" fbc:charge="-3" fbc:chemicalFormula="C8H5O7"/>
      <species boundaryCondition="false" constant="false" hasOnlySubstanceUnits="false" id="M_cpd00361_c" name="ACTN" compartment="c" fbc:charge="0" fbc:chemicalFormula="C4H8O2"/>
      <species boundaryCondition="false" constant="false" hasOnlySubstanceUnits="false" id="M_cpd01947_c" name="BDOH" compartment="c" fbc:charge="0" fbc:chemicalFormula="C4H10O2"/>
      <species boundaryCondition="false" constant="false" hasOnlySubstanceUnits="false" id="M_cpd01949_c" name="(S,S)-2,3-Butanediol" compartment="c" fbc:charge="0" fbc:chemicalFormula="C4H10O2"/>
      <species boundaryCondition="false" constant="false" hasOnlySubstanceUnits="false" id="M_cpd01221_c" name="(S)-Acetoin" compartment="c" fbc:charge="0" fbc:chemicalFormula="C4H8O2"/>
      <species boundaryCondition="false" constant="false" hasOnlySubstanceUnits="false" id="M_cpd17083_c" name="phenazine-1-carboxylic acid" compartment="c" fbc:charge="0" fbc:chemicalFormula="C13H8N2O2"/>
      <species boundaryCondition="false" constant="false" hasOnlySubstanceUnits="false" id="M_cpd17044_c" name="1-hydroxyphenazine" compartment="c" fbc:charge="0" fbc:chemicalFormula="C12H8ON2"/>
      <species boundaryCondition="false" constant="false" hasOnlySubstanceUnits="false" id="M_cpd17053_c" name="5-methylphenazine-1-carboxylic acid betaine" compartment="c" fbc:charge="0" fbc:chemicalFormula="C14H11N2O2"/>
      <species boundaryCondition="false" constant="false" hasOnlySubstanceUnits="false" id="M_cpd01206_c" name="pyocyanin" compartment="c" fbc:charge="0" fbc:chemicalFormula="C13H12N2O"/>
      <species boundaryCondition="false" constant="false" hasOnlySubstanceUnits="false" id="M_cpd00408_c" name="Pantoate" compartment="c" fbc:charge="-1" fbc:chemicalFormula="C6H11O4"/>
      <species boundaryCondition="false" constant="false" hasOnlySubstanceUnits="false" id="M_cpd00712_c" name="2-Dehydropantoate" compartment="c" fbc:charge="-1" fbc:chemicalFormula="C6H9O4"/>
      <species boundaryCondition="false" constant="false" hasOnlySubstanceUnits="false" id="M_cpd00641_c" name="L-Histidinol" compartment="c" fbc:charge="1" fbc:chemicalFormula="C6H12N3O"/>
      <species boundaryCondition="false" constant="false" hasOnlySubstanceUnits="false" id="M_cpd00119_c" name="L-Histidine" compartment="c" fbc:charge="0" fbc:chemicalFormula="C6H9N3O2"/>
      <species boundaryCondition="false" constant="false" hasOnlySubstanceUnits="false" id="M_cpd00202_c" name="DMAPP" compartment="c" fbc:charge="-2" fbc:chemicalFormula="C5H10O7P2"/>
      <species boundaryCondition="false" constant="false" hasOnlySubstanceUnits="false" id="M_cpd00113_c" name="Isopentenyldiphosphate" compartment="c" fbc:charge="-2" fbc:chemicalFormula="C5H10O7P2"/>
      <species boundaryCondition="false" constant="false" hasOnlySubstanceUnits="false" id="M_cpd00050_c" name="FMN" compartment="c" fbc:charge="-1" fbc:chemicalFormula="C17H20N4O9P"/>
      <species boundaryCondition="false" constant="false" hasOnlySubstanceUnits="false" id="M_cpd00223_c" name="Glycerate" compartment="c" fbc:charge="-1" fbc:chemicalFormula="C3H5O4"/>
      <species boundaryCondition="false" constant="false" hasOnlySubstanceUnits="false" id="M_cpd00145_c" name="Hydroxypyruvate" compartment="c" fbc:charge="-1" fbc:chemicalFormula="C3H3O4"/>
      <species boundaryCondition="false" constant="false" hasOnlySubstanceUnits="false" id="M_cpd12227_c" name="L-Glutamyl-tRNA-Glu" compartment="c" fbc:charge="0" fbc:chemicalFormula="C15H19N6O6R"/>
      <species boundaryCondition="false" constant="false" hasOnlySubstanceUnits="false" id="M_cpd02345_c" name="L-Glutamate1-semialdehyde" compartment="c" fbc:charge="0" fbc:chemicalFormula="C5H9NO3"/>
      <species boundaryCondition="false" constant="false" hasOnlySubstanceUnits="false" id="M_cpd11912_c" name="tRNA-Glu" compartment="c" fbc:charge="0" fbc:chemicalFormula="C10H12N5O3R"/>
      <species boundaryCondition="false" constant="false" hasOnlySubstanceUnits="false" id="M_cpd00668_c" name="ALCTT" compartment="c" fbc:charge="-1" fbc:chemicalFormula="C5H7O4"/>
      <species boundaryCondition="false" constant="false" hasOnlySubstanceUnits="false" id="M_cpd02498_c" name="2,3-Dihydroxy-isovalerate" compartment="c" fbc:charge="-1" fbc:chemicalFormula="C5H9O4"/>
      <species boundaryCondition="false" constant="false" hasOnlySubstanceUnits="false" id="M_cpd00498_c" name="2-Aceto-2-hydroxybutanoate" compartment="c" fbc:charge="-1" fbc:chemicalFormula="C6H9O4"/>
      <species boundaryCondition="false" constant="false" hasOnlySubstanceUnits="false" id="M_cpd02535_c" name="2,3-Dihydroxy-3-methylvalerate" compartment="c" fbc:charge="-1" fbc:chemicalFormula="C6H11O4"/>
      <species boundaryCondition="false" constant="false" hasOnlySubstanceUnits="false" id="M_cpd02465_c" name="tetrahydrodipicolinate" compartment="c" fbc:charge="-2" fbc:chemicalFormula="C7H7NO4"/>
      <species boundaryCondition="false" constant="false" hasOnlySubstanceUnits="false" id="M_cpd02120_c" name="Dihydrodipicolinate" compartment="c" fbc:charge="-2" fbc:chemicalFormula="C7H5NO4"/>
      <species boundaryCondition="false" constant="false" hasOnlySubstanceUnits="false" id="M_cpd00638_c" name="Deamido-NAD" compartment="c" fbc:charge="-2" fbc:chemicalFormula="C21H24N6O15P2"/>
      <species boundaryCondition="false" constant="false" hasOnlySubstanceUnits="false" id="M_cpd00018_c" name="AMP" compartment="c" fbc:charge="-1" fbc:chemicalFormula="C10H13N5O7P"/>
      <species boundaryCondition="false" constant="false" hasOnlySubstanceUnits="false" id="M_cpd02113_c" name="dTDP-rhamnose" compartment="c" fbc:charge="-2" fbc:chemicalFormula="C16H24N2O15P2"/>
      <species boundaryCondition="false" constant="false" hasOnlySubstanceUnits="false" id="M_cpd00522_c" name="dTDP-4-oxo-L-rhamnose" compartment="c" fbc:charge="-2" fbc:chemicalFormula="C16H22N2O15P2"/>
      <species boundaryCondition="false" constant="false" hasOnlySubstanceUnits="false" id="M_cpd00117_c" name="D-Alanine" compartment="c" fbc:charge="0" fbc:chemicalFormula="C3H7NO2"/>
      <species boundaryCondition="false" constant="false" hasOnlySubstanceUnits="false" id="M_cpd17049_c" name="3-aminopropanaldehyde" compartment="c" fbc:charge="0" fbc:chemicalFormula="C3H7ON"/>
      <species boundaryCondition="false" constant="false" hasOnlySubstanceUnits="false" id="M_cpd00085_c" name="beta-Alanine" compartment="c" fbc:charge="0" fbc:chemicalFormula="C3H7NO2"/>
      <species boundaryCondition="false" constant="false" hasOnlySubstanceUnits="false" id="M_cpd11311_c" name="1-Pyrroline" compartment="c" fbc:charge="1" fbc:chemicalFormula="C4H8N"/>
      <species boundaryCondition="false" constant="false" hasOnlySubstanceUnits="false" id="M_cpd00055_c" name="Formaldehyde" compartment="c" fbc:charge="0" fbc:chemicalFormula="CH2O"/>
      <species boundaryCondition="false" constant="false" hasOnlySubstanceUnits="false" id="M_cpd01999_c" name="GDP-D-rhamnose" compartment="c" fbc:charge="-2" fbc:chemicalFormula="C16H23N5O15P2"/>
      <species boundaryCondition="false" constant="false" hasOnlySubstanceUnits="false" id="M_cpd00900_c" name="GDP-4-dehydro-D-rhamnose" compartment="c" fbc:charge="-2" fbc:chemicalFormula="C16H21N5O15P2"/>
      <species boundaryCondition="false" constant="false" hasOnlySubstanceUnits="false" id="M_cpd02089_c" name="5-Oxopentanoate" compartment="c" fbc:charge="-1" fbc:chemicalFormula="C5H7O3"/>
      <species boundaryCondition="false" constant="false" hasOnlySubstanceUnits="false" id="M_cpd00379_c" name="Glutarate" compartment="c" fbc:charge="-2" fbc:chemicalFormula="C5H6O4"/>
      <species boundaryCondition="false" constant="false" hasOnlySubstanceUnits="false" id="M_cpd00161_c" name="L-Threonine" compartment="c" fbc:charge="0" fbc:chemicalFormula="C4H9NO3"/>
      <species boundaryCondition="false" constant="false" hasOnlySubstanceUnits="false" id="M_cpd02211_c" name="L-2-Amino-acetoacetate" compartment="c" fbc:charge="0" fbc:chemicalFormula="C4H7NO3"/>
      <species boundaryCondition="false" constant="false" hasOnlySubstanceUnits="false" id="M_cpd00231_c" name="Dihydrobiopterin" compartment="c" fbc:charge="0" fbc:chemicalFormula="C9H13N5O3"/>
      <species boundaryCondition="false" constant="false" hasOnlySubstanceUnits="false" id="M_cpd00233_c" name="Tetrahydrobiopterin" compartment="c" fbc:charge="0" fbc:chemicalFormula="C9H15N5O3"/>
      <species boundaryCondition="false" constant="false" hasOnlySubstanceUnits="false" id="M_cpd00870_e" name="gamma-butyrobetaine" compartment="e" fbc:charge="0" fbc:chemicalFormula="C7H15NO2"/>
      <species boundaryCondition="false" constant="false" hasOnlySubstanceUnits="false" id="M_cpd00870_c" name="gamma-butyrobetaine" compartment="c" fbc:charge="0" fbc:chemicalFormula="C7H15NO2"/>
      <species boundaryCondition="false" constant="false" hasOnlySubstanceUnits="false" id="M_cpd00098_e" name="Choline" compartment="e" fbc:charge="1" fbc:chemicalFormula="C5H14NO"/>
      <species boundaryCondition="false" constant="false" hasOnlySubstanceUnits="false" id="M_cpd00266_e" name="Carnitine" compartment="e" fbc:charge="0" fbc:chemicalFormula="C7H15NO3"/>
      <species boundaryCondition="false" constant="false" hasOnlySubstanceUnits="false" id="M_cpd00266_c" name="Carnitine" compartment="c" fbc:charge="0" fbc:chemicalFormula="C7H15NO3"/>
      <species boundaryCondition="false" constant="false" hasOnlySubstanceUnits="false" id="M_cpd07061_e" name="Stachydrine" compartment="e" fbc:charge="0" fbc:chemicalFormula="C7H13NO2"/>
      <species boundaryCondition="false" constant="false" hasOnlySubstanceUnits="false" id="M_cpd07061_c" name="Stachydrine" compartment="c" fbc:charge="0" fbc:chemicalFormula="C7H13NO2"/>
      <species boundaryCondition="false" constant="false" hasOnlySubstanceUnits="false" id="M_cpd15326_c" name="1-hexadec-9-enoyl-sn-glycerol_3-phosphate" compartment="c" fbc:charge="-1" fbc:chemicalFormula="C19H36O7P"/>
      <species boundaryCondition="false" constant="false" hasOnlySubstanceUnits="false" id="M_cpd11493_c" name="ACP" compartment="c" fbc:charge="-1" fbc:chemicalFormula="C11H21N2O7PRS"/>
      <species boundaryCondition="false" constant="false" hasOnlySubstanceUnits="false" id="M_cpd15525_c" name="1,2-dihexadec-9-enoyl-sn-glycerol_3-phosphate" compartment="c" fbc:charge="-1" fbc:chemicalFormula="C35H64O8P"/>
      <species boundaryCondition="false" constant="false" hasOnlySubstanceUnits="false" id="M_cpd15327_c" name="1-hexadecanoyl-sn-glycerol_3-phosphate" compartment="c" fbc:charge="-1" fbc:chemicalFormula="C19H38O7P"/>
      <species boundaryCondition="false" constant="false" hasOnlySubstanceUnits="false" id="M_cpd15524_c" name="1,2-dihexadecanoyl-sn-glycerol_3-phosphate" compartment="c" fbc:charge="-1" fbc:chemicalFormula="C35H68O8P"/>
      <species boundaryCondition="false" constant="false" hasOnlySubstanceUnits="false" id="M_cpd15328_c" name="1-octadec-11-enoyl-sn-glycerol_3-phosphate" compartment="c" fbc:charge="-1" fbc:chemicalFormula="C21H40O7P"/>
      <species boundaryCondition="false" constant="false" hasOnlySubstanceUnits="false" id="M_cpd15527_c" name="1,2-dioctadec-11-enoyl-sn-glycerol_3-phosphate" compartment="c" fbc:charge="-1" fbc:chemicalFormula="C39H72O8P"/>
      <species boundaryCondition="false" constant="false" hasOnlySubstanceUnits="false" id="M_cpd15329_c" name="1-octadecanoyl-sn-glycerol_3-phosphate" compartment="c" fbc:charge="-1" fbc:chemicalFormula="C21H42O7P"/>
      <species boundaryCondition="false" constant="false" hasOnlySubstanceUnits="false" id="M_cpd15526_c" name="1,2-dioctadecanoyl-sn-glycerol_3-phosphate" compartment="c" fbc:charge="-1" fbc:chemicalFormula="C39H76O8P"/>
      <species boundaryCondition="false" constant="false" hasOnlySubstanceUnits="false" id="M_cpd15330_c" name="1-tetradec-7-enoyl-sn-glycerol_3-phosphate" compartment="c" fbc:charge="-1" fbc:chemicalFormula="C17H32O7P"/>
      <species boundaryCondition="false" constant="false" hasOnlySubstanceUnits="false" id="M_cpd15523_c" name="1,2-ditetradec-7-enoyl-sn-glycerol_3-phosphate" compartment="c" fbc:charge="-1" fbc:chemicalFormula="C31H56O8P"/>
      <species boundaryCondition="false" constant="false" hasOnlySubstanceUnits="false" id="M_cpd15325_c" name="1-dodecanoyl-sn-glycerol_3-phosphate" compartment="c" fbc:charge="-1" fbc:chemicalFormula="C15H30O7P"/>
      <species boundaryCondition="false" constant="false" hasOnlySubstanceUnits="false" id="M_cpd15521_c" name="1,2-didodecanoyl-sn-glycerol_3-phosphate" compartment="c" fbc:charge="-1" fbc:chemicalFormula="C27H52O8P"/>
      <species boundaryCondition="false" constant="false" hasOnlySubstanceUnits="false" id="M_cpd15331_c" name="1-tetradecanoyl-sn-glycerol_3-phosphate" compartment="c" fbc:charge="-1" fbc:chemicalFormula="C17H34O7P"/>
      <species boundaryCondition="false" constant="false" hasOnlySubstanceUnits="false" id="M_cpd15522_c" name="1,2-ditetradecanoyl-sn-glycerol_3-phosphate" compartment="c" fbc:charge="-1" fbc:chemicalFormula="C31H60O8P"/>
      <species boundaryCondition="false" constant="false" hasOnlySubstanceUnits="false" id="M_cpd11434_c" name="fa12coa" compartment="c" fbc:charge="-3" fbc:chemicalFormula="C38H65N7O17P3S"/>
      <species boundaryCondition="false" constant="false" hasOnlySubstanceUnits="false" id="M_cpd15672_c" name="1-anteisoheptadecanoyl-sn-glycerol_3-phosphate" compartment="c" fbc:charge="-1" fbc:chemicalFormula="C20H40O7P"/>
      <species boundaryCondition="false" constant="false" hasOnlySubstanceUnits="false" id="M_cpd15678_c" name="1,2-dianteisoheptadecanoyl-sn-glycerol_3-phosphate" compartment="c" fbc:charge="-1" fbc:chemicalFormula="C37H72O8P"/>
      <species boundaryCondition="false" constant="false" hasOnlySubstanceUnits="false" id="M_cpd11439_c" name="fa4coa" compartment="c" fbc:charge="-3" fbc:chemicalFormula="C36H61N7O17P3S"/>
      <species boundaryCondition="false" constant="false" hasOnlySubstanceUnits="false" id="M_cpd15675_c" name="1-anteisopentadecanoyl-sn-glycerol_3-phosphate" compartment="c" fbc:charge="-1" fbc:chemicalFormula="C18H36O7P"/>
      <species boundaryCondition="false" constant="false" hasOnlySubstanceUnits="false" id="M_cpd15681_c" name="1,2-dianteisopentadecanoyl-sn-glycerol_3-phosphate" compartment="c" fbc:charge="-1" fbc:chemicalFormula="C33H64O8P"/>
      <species boundaryCondition="false" constant="false" hasOnlySubstanceUnits="false" id="M_cpd11432_c" name="fa11coa" compartment="c" fbc:charge="-3" fbc:chemicalFormula="C38H65N7O17P3S"/>
      <species boundaryCondition="false" constant="false" hasOnlySubstanceUnits="false" id="M_cpd15671_c" name="1-isoheptadecanoyl-sn-glycerol_3-phosphate" compartment="c" fbc:charge="-1" fbc:chemicalFormula="C20H40O7P"/>
      <species boundaryCondition="false" constant="false" hasOnlySubstanceUnits="false" id="M_cpd15677_c" name="1,2-diisoheptadecanoyl-sn-glycerol_3-phosphate" compartment="c" fbc:charge="-1" fbc:chemicalFormula="C37H72O8P"/>
      <species boundaryCondition="false" constant="false" hasOnlySubstanceUnits="false" id="M_cpd11441_c" name="fa6coa" compartment="c" fbc:charge="-3" fbc:chemicalFormula="C37H63N7O17P3S"/>
      <species boundaryCondition="false" constant="false" hasOnlySubstanceUnits="false" id="M_cpd15676_c" name="1-isohexadecanoyl-sn-glycerol_3-phosphate" compartment="c" fbc:charge="-1" fbc:chemicalFormula="C19H38O7P"/>
      <species boundaryCondition="false" constant="false" hasOnlySubstanceUnits="false" id="M_cpd15682_c" name="1,2-diisohexadecanoyl-sn-glycerol_3-phosphate" compartment="c" fbc:charge="-1" fbc:chemicalFormula="C35H68O8P"/>
      <species boundaryCondition="false" constant="false" hasOnlySubstanceUnits="false" id="M_cpd11437_c" name="fa3coa" compartment="c" fbc:charge="-3" fbc:chemicalFormula="C36H61N7O17P3S"/>
      <species boundaryCondition="false" constant="false" hasOnlySubstanceUnits="false" id="M_cpd15674_c" name="1-isopentadecanoyl-sn-glycerol_3-phosphate" compartment="c" fbc:charge="-1" fbc:chemicalFormula="C18H36O7P"/>
      <species boundaryCondition="false" constant="false" hasOnlySubstanceUnits="false" id="M_cpd15680_c" name="1,2-diisopentadecanoyl-sn-glycerol_3-phosphate" compartment="c" fbc:charge="-1" fbc:chemicalFormula="C33H64O8P"/>
      <species boundaryCondition="false" constant="false" hasOnlySubstanceUnits="false" id="M_cpd11435_c" name="fa1coa" compartment="c" fbc:charge="-3" fbc:chemicalFormula="C35H59N7O17P3S"/>
      <species boundaryCondition="false" constant="false" hasOnlySubstanceUnits="false" id="M_cpd15673_c" name="1-isotetradecanoyl-sn-glycerol_3-phosphate" compartment="c" fbc:charge="-1" fbc:chemicalFormula="C17H34O7P"/>
      <species boundaryCondition="false" constant="false" hasOnlySubstanceUnits="false" id="M_cpd15679_c" name="1,2-diisotetradecanoyl-sn-glycerol_3-phosphate" compartment="c" fbc:charge="-1" fbc:chemicalFormula="C31H60O8P"/>
      <species boundaryCondition="false" constant="false" hasOnlySubstanceUnits="false" id="M_cpd00327_c" name="strcoa" compartment="c" fbc:charge="-3" fbc:chemicalFormula="C39H67N7O17P3S"/>
      <species boundaryCondition="false" constant="false" hasOnlySubstanceUnits="false" id="M_cpd00264_e" name="Spermidine" compartment="e" fbc:charge="3" fbc:chemicalFormula="C7H22N3"/>
      <species boundaryCondition="false" constant="false" hasOnlySubstanceUnits="false" id="M_cpd11574_e" name="Molybdate" compartment="e" fbc:charge="0" fbc:chemicalFormula="H2MoO4"/>
      <species boundaryCondition="false" constant="false" hasOnlySubstanceUnits="false" id="M_cpd11574_c" name="Molybdate" compartment="c" fbc:charge="0" fbc:chemicalFormula="H2MoO4"/>
      <species boundaryCondition="false" constant="false" hasOnlySubstanceUnits="false" id="M_cpd00118_e" name="Putrescine" compartment="e" fbc:charge="2" fbc:chemicalFormula="C4H14N2"/>
      <species boundaryCondition="false" constant="false" hasOnlySubstanceUnits="false" id="M_cpd00118_c" name="Putrescine" compartment="c" fbc:charge="2" fbc:chemicalFormula="C4H14N2"/>
      <species boundaryCondition="false" constant="false" hasOnlySubstanceUnits="false" id="M_cpd00106_e" name="Fumarate" compartment="e" fbc:charge="-2" fbc:chemicalFormula="C4H2O4"/>
      <species boundaryCondition="false" constant="false" hasOnlySubstanceUnits="false" id="M_cpd00386_e" name="D-Malate" compartment="e" fbc:charge="-2" fbc:chemicalFormula="C4H4O5"/>
      <species boundaryCondition="false" constant="false" hasOnlySubstanceUnits="false" id="M_cpd00051_e" name="L-Arginine" compartment="e" fbc:charge="1" fbc:chemicalFormula="C6H15N4O2"/>
      <species boundaryCondition="false" constant="false" hasOnlySubstanceUnits="false" id="M_cpd00051_c" name="L-Arginine" compartment="c" fbc:charge="1" fbc:chemicalFormula="C6H15N4O2"/>
      <species boundaryCondition="false" constant="false" hasOnlySubstanceUnits="false" id="M_cpd00216_c" name="Chorismate" compartment="c" fbc:charge="-2" fbc:chemicalFormula="C10H8O6"/>
      <species boundaryCondition="false" constant="false" hasOnlySubstanceUnits="false" id="M_cpd00093_c" name="Anthranilate" compartment="c" fbc:charge="-1" fbc:chemicalFormula="C7H6NO2"/>
      <species boundaryCondition="false" constant="false" hasOnlySubstanceUnits="false" id="M_cpd00107_e" name="L-Leucine" compartment="e" fbc:charge="0" fbc:chemicalFormula="C6H13NO2"/>
      <species boundaryCondition="false" constant="false" hasOnlySubstanceUnits="false" id="M_cpd00107_c" name="L-Leucine" compartment="c" fbc:charge="0" fbc:chemicalFormula="C6H13NO2"/>
      <species boundaryCondition="false" constant="false" hasOnlySubstanceUnits="false" id="M_cpd00156_e" name="L-Valine" compartment="e" fbc:charge="0" fbc:chemicalFormula="C5H11NO2"/>
      <species boundaryCondition="false" constant="false" hasOnlySubstanceUnits="false" id="M_cpd00053_e" name="L-Glutamine" compartment="e" fbc:charge="0" fbc:chemicalFormula="C5H10N2O3"/>
      <species boundaryCondition="false" constant="false" hasOnlySubstanceUnits="false" id="M_cpd00226_e" name="HYXN" compartment="e" fbc:charge="0" fbc:chemicalFormula="C5H4N4O"/>
      <species boundaryCondition="false" constant="false" hasOnlySubstanceUnits="false" id="M_cpd01772_c" name="Succinylbenzoate" compartment="c" fbc:charge="-2" fbc:chemicalFormula="C11H8O5"/>
      <species boundaryCondition="false" constant="false" hasOnlySubstanceUnits="false" id="M_cpd02021_c" name="Succinylbenzoyl-CoA" compartment="c" fbc:charge="-4" fbc:chemicalFormula="C32H40N7O20P3S"/>
      <species boundaryCondition="false" constant="false" hasOnlySubstanceUnits="false" id="M_cpd17077_c" name="trans-2,3-dihydro-3-hydroxyanthranilic acid" compartment="c" fbc:charge="0" fbc:chemicalFormula="C7H8O3N"/>
      <species boundaryCondition="false" constant="false" hasOnlySubstanceUnits="false" id="M_cpd11596_e" name="butanesulfonate" compartment="e" fbc:charge="-1" fbc:chemicalFormula="C4H9O3S"/>
      <species boundaryCondition="false" constant="false" hasOnlySubstanceUnits="false" id="M_cpd11596_c" name="butanesulfonate" compartment="c" fbc:charge="-1" fbc:chemicalFormula="C4H9O3S"/>
      <species boundaryCondition="false" constant="false" hasOnlySubstanceUnits="false" id="M_cpd02090_c" name="Glycerophosphoglycerol" compartment="c" fbc:charge="-1" fbc:chemicalFormula="C6H14O8P"/>
      <species boundaryCondition="false" constant="false" hasOnlySubstanceUnits="false" id="M_cpd00064_e" name="Ornithine" compartment="e" fbc:charge="1" fbc:chemicalFormula="C5H13N2O2"/>
      <species boundaryCondition="false" constant="false" hasOnlySubstanceUnits="false" id="M_cpd00119_e" name="L-Histidine" compartment="e" fbc:charge="0" fbc:chemicalFormula="C6H9N3O2"/>
      <species boundaryCondition="false" constant="false" hasOnlySubstanceUnits="false" id="M_cpd03847_e" name="Myristic acid" compartment="e" fbc:charge="-1" fbc:chemicalFormula="C14H27O2"/>
      <species boundaryCondition="false" constant="false" hasOnlySubstanceUnits="false" id="M_cpd00214_e" name="Palmitate" compartment="e" fbc:charge="-1" fbc:chemicalFormula="C16H31O2"/>
      <species boundaryCondition="false" constant="false" hasOnlySubstanceUnits="false" id="M_cpd11430_c" name="fa1" compartment="c" fbc:charge="-1" fbc:chemicalFormula="C14H27O2"/>
      <species boundaryCondition="false" constant="false" hasOnlySubstanceUnits="false" id="M_cpd11438_c" name="fa4" compartment="c" fbc:charge="-1" fbc:chemicalFormula="C15H29O2"/>
      <species boundaryCondition="false" constant="false" hasOnlySubstanceUnits="false" id="M_cpd11436_c" name="fa3" compartment="c" fbc:charge="-1" fbc:chemicalFormula="C15H29O2"/>
      <species boundaryCondition="false" constant="false" hasOnlySubstanceUnits="false" id="M_cpd11440_c" name="fa6" compartment="c" fbc:charge="-1" fbc:chemicalFormula="C16H31O2"/>
      <species boundaryCondition="false" constant="false" hasOnlySubstanceUnits="false" id="M_cpd11433_c" name="fa12" compartment="c" fbc:charge="-1" fbc:chemicalFormula="C17H33O2"/>
      <species boundaryCondition="false" constant="false" hasOnlySubstanceUnits="false" id="M_cpd11431_c" name="fa11" compartment="c" fbc:charge="-1" fbc:chemicalFormula="C17H33O2"/>
      <species boundaryCondition="false" constant="false" hasOnlySubstanceUnits="false" id="M_cpd15237_c" name="hexadecenoate" compartment="c" fbc:charge="-1" fbc:chemicalFormula="C16H29O2"/>
      <species boundaryCondition="false" constant="false" hasOnlySubstanceUnits="false" id="M_cpd15238_c" name="Hexadecenoyl-CoA" compartment="c" fbc:charge="-3" fbc:chemicalFormula="C37H61N7O17P3S"/>
      <species boundaryCondition="false" constant="false" hasOnlySubstanceUnits="false" id="M_cpd01080_c" name="ocdca" compartment="c" fbc:charge="-1" fbc:chemicalFormula="C18H35O2"/>
      <species boundaryCondition="false" constant="false" hasOnlySubstanceUnits="false" id="M_cpd15269_c" name="octadecenoate" compartment="c" fbc:charge="-1" fbc:chemicalFormula="C18H33O2"/>
      <species boundaryCondition="false" constant="false" hasOnlySubstanceUnits="false" id="M_cpd15274_c" name="Octadecenoyl-CoA" compartment="c" fbc:charge="-3" fbc:chemicalFormula="C39H65N7O17P3S"/>
      <species boundaryCondition="false" constant="false" hasOnlySubstanceUnits="false" id="M_cpd03847_c" name="Myristic_acid" compartment="c" fbc:charge="-1" fbc:chemicalFormula="C14H27O2"/>
      <species boundaryCondition="false" constant="false" hasOnlySubstanceUnits="false" id="M_cpd00214_c" name="Palmitate" compartment="c" fbc:charge="-1" fbc:chemicalFormula="C16H31O2"/>
      <species boundaryCondition="false" constant="false" hasOnlySubstanceUnits="false" id="M_cpd04099_e" name="Phosphonate" compartment="e" fbc:charge="-1" fbc:chemicalFormula="H2O3P"/>
      <species boundaryCondition="false" constant="false" hasOnlySubstanceUnits="false" id="M_cpd04099_c" name="Phosphonate" compartment="c" fbc:charge="-1" fbc:chemicalFormula="H2O3P"/>
      <species boundaryCondition="false" constant="false" hasOnlySubstanceUnits="false" id="M_cpd11492_c" name="Malonyl-acyl-carrierprotein-" compartment="c" fbc:charge="-2" fbc:chemicalFormula="C14H22N2O10PRS"/>
      <species boundaryCondition="false" constant="false" hasOnlySubstanceUnits="false" id="M_cpd11494_c" name="Acetyl-ACP" compartment="c" fbc:charge="-1" fbc:chemicalFormula="C13H23N2O8PRS"/>
      <species boundaryCondition="false" constant="false" hasOnlySubstanceUnits="false" id="M_cpd00052_c" name="CTP" compartment="c" fbc:charge="-3" fbc:chemicalFormula="C9H13N3O14P3"/>
      <species boundaryCondition="false" constant="false" hasOnlySubstanceUnits="false" id="M_cpd15684_c" name="CDP-1,2-dianteisoheptadecanoylglycerol" compartment="c" fbc:charge="-2" fbc:chemicalFormula="C46H83N3O15P2"/>
      <species boundaryCondition="false" constant="false" hasOnlySubstanceUnits="false" id="M_cpd15687_c" name="CDP-1,2-dianteisopentadecanoylglycerol" compartment="c" fbc:charge="-2" fbc:chemicalFormula="C42H75N3O15P2"/>
      <species boundaryCondition="false" constant="false" hasOnlySubstanceUnits="false" id="M_cpd15417_c" name="CDP-1,2-didodecanoylglycerol" compartment="c" fbc:charge="-2" fbc:chemicalFormula="C36H63N3O15P2"/>
      <species boundaryCondition="false" constant="false" hasOnlySubstanceUnits="false" id="M_cpd15423_c" name="CDP-1,2-ditetradecanoylglycerol" compartment="c" fbc:charge="-2" fbc:chemicalFormula="C40H71N3O15P2"/>
      <species boundaryCondition="false" constant="false" hasOnlySubstanceUnits="false" id="M_cpd15422_c" name="CDP-1,2-ditetradec-7-enoylglycerol" compartment="c" fbc:charge="-2" fbc:chemicalFormula="C40H67N3O15P2"/>
      <species boundaryCondition="false" constant="false" hasOnlySubstanceUnits="false" id="M_cpd15418_c" name="CDP-1,2-dihexadec-9-enoylglycerol" compartment="c" fbc:charge="-2" fbc:chemicalFormula="C44H75N3O15P2"/>
      <species boundaryCondition="false" constant="false" hasOnlySubstanceUnits="false" id="M_cpd15421_c" name="CDP-1,2-dioctadecanoylglycerol" compartment="c" fbc:charge="-2" fbc:chemicalFormula="C48H87N3O15P2"/>
      <species boundaryCondition="false" constant="false" hasOnlySubstanceUnits="false" id="M_cpd15420_c" name="CDP-1,2-dioctadec-11-enoylglycerol" compartment="c" fbc:charge="-2" fbc:chemicalFormula="C48H83N3O15P2"/>
      <species boundaryCondition="false" constant="false" hasOnlySubstanceUnits="false" id="M_cpd15683_c" name="CDP-1,2-diisoheptadecanoylglycerol" compartment="c" fbc:charge="-2" fbc:chemicalFormula="C46H83N3O15P2"/>
      <species boundaryCondition="false" constant="false" hasOnlySubstanceUnits="false" id="M_cpd15688_c" name="CDP-1,2-diisohexadecanoylglycerol" compartment="c" fbc:charge="-2" fbc:chemicalFormula="C44H79N3O15P2"/>
      <species boundaryCondition="false" constant="false" hasOnlySubstanceUnits="false" id="M_cpd15686_c" name="CDP-1,2-diisopentadecanoylglycerol" compartment="c" fbc:charge="-2" fbc:chemicalFormula="C42H75N3O15P2"/>
      <species boundaryCondition="false" constant="false" hasOnlySubstanceUnits="false" id="M_cpd15685_c" name="CDP-1,2-diisotetradecanoylglycerol" compartment="c" fbc:charge="-2" fbc:chemicalFormula="C40H71N3O15P2"/>
      <species boundaryCondition="false" constant="false" hasOnlySubstanceUnits="false" id="M_cpd00058_e" name="Cu2+" compartment="e" fbc:charge="2" fbc:chemicalFormula="Cu"/>
      <species boundaryCondition="false" constant="false" hasOnlySubstanceUnits="false" id="M_cpd00058_c" name="Cu2+" compartment="c" fbc:charge="2" fbc:chemicalFormula="Cu"/>
      <species boundaryCondition="false" constant="false" hasOnlySubstanceUnits="false" id="M_cpd04097_c" name="Pb_Pb" compartment="c" fbc:charge="2" fbc:chemicalFormula="Pb"/>
      <species boundaryCondition="false" constant="false" hasOnlySubstanceUnits="false" id="M_cpd04097_e" name="Pb_Pb" compartment="e" fbc:charge="2" fbc:chemicalFormula="Pb"/>
      <species boundaryCondition="false" constant="false" hasOnlySubstanceUnits="false" id="M_cpd00531_c" name="Hg2+" compartment="c" fbc:charge="2" fbc:chemicalFormula="Hg"/>
      <species boundaryCondition="false" constant="false" hasOnlySubstanceUnits="false" id="M_cpd00531_e" name="Hg2+" compartment="e" fbc:charge="2" fbc:chemicalFormula="Hg"/>
      <species boundaryCondition="false" constant="false" hasOnlySubstanceUnits="false" id="M_cpd00338_c" name="5-Aminolevulinate" compartment="c" fbc:charge="0" fbc:chemicalFormula="C5H9NO3"/>
      <species boundaryCondition="false" constant="false" hasOnlySubstanceUnits="false" id="M_cpd03560_c" name="Propionyladenylate" compartment="c" fbc:charge="-1" fbc:chemicalFormula="C13H17N5O8P"/>
      <species boundaryCondition="false" constant="false" hasOnlySubstanceUnits="false" id="M_cpd00141_c" name="Propionate" compartment="c" fbc:charge="-1" fbc:chemicalFormula="C3H5O2"/>
      <species boundaryCondition="false" constant="false" hasOnlySubstanceUnits="false" id="M_cpd00205_e" name="K+" compartment="e" fbc:charge="1" fbc:chemicalFormula="K"/>
      <species boundaryCondition="false" constant="false" hasOnlySubstanceUnits="false" id="M_cpd00205_c" name="K+" compartment="c" fbc:charge="1" fbc:chemicalFormula="K"/>
      <species boundaryCondition="false" constant="false" hasOnlySubstanceUnits="false" id="M_cpd00129_e" name="L-Proline" compartment="e" fbc:charge="-1" fbc:chemicalFormula="C5H8NO2"/>
      <species boundaryCondition="false" constant="false" hasOnlySubstanceUnits="false" id="M_cpd00540_e" name="BET" compartment="e" fbc:charge="0" fbc:chemicalFormula="C5H11NO2"/>
      <species boundaryCondition="false" constant="false" hasOnlySubstanceUnits="false" id="M_cpd00247_e" name="Orotate" compartment="e" fbc:charge="-1" fbc:chemicalFormula="C5H3N2O4"/>
      <species boundaryCondition="false" constant="false" hasOnlySubstanceUnits="false" id="M_cpd00247_c" name="Orotate" compartment="c" fbc:charge="-1" fbc:chemicalFormula="C5H3N2O4"/>
      <species boundaryCondition="false" constant="false" hasOnlySubstanceUnits="false" id="M_cpd00021_e" name="Fe2+" compartment="e" fbc:charge="0" fbc:chemicalFormula="Fe"/>
      <species boundaryCondition="false" constant="false" hasOnlySubstanceUnits="false" id="M_cpd00021_c" name="Fe2+" compartment="c" fbc:charge="0" fbc:chemicalFormula="Fe"/>
      <species boundaryCondition="false" constant="false" hasOnlySubstanceUnits="false" id="M_cpd15723_c" name="Dianteisoheptadecanoylphosphatidylglycerol" compartment="c" fbc:charge="-1" fbc:chemicalFormula="C40H78O10P"/>
      <species boundaryCondition="false" constant="false" hasOnlySubstanceUnits="false" id="M_cpd15795_c" name="Anteisoheptadecanoylcardiolipin_(B. subtilis)" compartment="c" fbc:charge="-2" fbc:chemicalFormula="C77H148O17P2"/>
      <species boundaryCondition="false" constant="false" hasOnlySubstanceUnits="false" id="M_cpd15726_c" name="Dianteisopentadecanoylphosphatidylglycerol" compartment="c" fbc:charge="-1" fbc:chemicalFormula="C36H70O10P"/>
      <species boundaryCondition="false" constant="false" hasOnlySubstanceUnits="false" id="M_cpd15798_c" name="Anteisopentadecanoylcardiolipin_(B. subtilis)" compartment="c" fbc:charge="-2" fbc:chemicalFormula="C69H132O17P2"/>
      <species boundaryCondition="false" constant="false" hasOnlySubstanceUnits="false" id="M_cpd15722_c" name="Diisoheptadecanoylphosphatidylglycerol" compartment="c" fbc:charge="-1" fbc:chemicalFormula="C40H78O10P"/>
      <species boundaryCondition="false" constant="false" hasOnlySubstanceUnits="false" id="M_cpd15794_c" name="Isoheptadecanoylcardiolipin_(B. subtilis)" compartment="c" fbc:charge="-2" fbc:chemicalFormula="C77H148O17P2"/>
      <species boundaryCondition="false" constant="false" hasOnlySubstanceUnits="false" id="M_cpd15727_c" name="Diisohexadecanoylphosphatidylglycerol" compartment="c" fbc:charge="-1" fbc:chemicalFormula="C38H74O10P"/>
      <species boundaryCondition="false" constant="false" hasOnlySubstanceUnits="false" id="M_cpd15799_c" name="Isohexadecanoylcardiolipin_(B. subtilis)" compartment="c" fbc:charge="-2" fbc:chemicalFormula="C73H140O17P2"/>
      <species boundaryCondition="false" constant="false" hasOnlySubstanceUnits="false" id="M_cpd15725_c" name="Diisopentadecanoylphosphatidylglycerol" compartment="c" fbc:charge="-1" fbc:chemicalFormula="C36H70O10P"/>
      <species boundaryCondition="false" constant="false" hasOnlySubstanceUnits="false" id="M_cpd15797_c" name="Isopentadecanoylcardiolipin_(B. subtilis)" compartment="c" fbc:charge="-2" fbc:chemicalFormula="C69H132O17P2"/>
      <species boundaryCondition="false" constant="false" hasOnlySubstanceUnits="false" id="M_cpd15724_c" name="Diisotetradecanoylphosphatidylglycerol" compartment="c" fbc:charge="-1" fbc:chemicalFormula="C34H66O10P"/>
      <species boundaryCondition="false" constant="false" hasOnlySubstanceUnits="false" id="M_cpd15796_c" name="Isotetradecanoylcardiolipin_(B. subtilis)" compartment="c" fbc:charge="-2" fbc:chemicalFormula="C65H124O17P2"/>
      <species boundaryCondition="false" constant="false" hasOnlySubstanceUnits="false" id="M_cpd15536_c" name="Phosphatidylglycerol_ditetradecanoyl" compartment="c" fbc:charge="-1" fbc:chemicalFormula="C34H66O10P"/>
      <species boundaryCondition="false" constant="false" hasOnlySubstanceUnits="false" id="M_cpd15792_c" name="Myristoylcardiolipin_(B. subtilis)" compartment="c" fbc:charge="-2" fbc:chemicalFormula="C65H124O17P2"/>
      <species boundaryCondition="false" constant="false" hasOnlySubstanceUnits="false" id="M_cpd15538_c" name="Phosphatidylglycerol_dihexadecanoyl" compartment="c" fbc:charge="-1" fbc:chemicalFormula="C38H74O10P"/>
      <species boundaryCondition="false" constant="false" hasOnlySubstanceUnits="false" id="M_cpd15791_c" name="Palmitoylcardiolipin_(B. subtilis)" compartment="c" fbc:charge="-2" fbc:chemicalFormula="C73H140O17P2"/>
      <species boundaryCondition="false" constant="false" hasOnlySubstanceUnits="false" id="M_cpd15540_c" name="Phosphatidylglycerol_dioctadecanoyl" compartment="c" fbc:charge="-1" fbc:chemicalFormula="C42H82O10P"/>
      <species boundaryCondition="false" constant="false" hasOnlySubstanceUnits="false" id="M_cpd15793_c" name="Stearoylcardiolipin_(B. subtilis)" compartment="c" fbc:charge="-2" fbc:chemicalFormula="C81H156O17P2"/>
      <species boundaryCondition="false" constant="false" hasOnlySubstanceUnits="false" id="M_cpd11422_c" name="1,2-diacyl-sn-glycerol 3-phosphate" compartment="c" fbc:charge="-1" fbc:chemicalFormula="C5H6O8PR2"/>
      <species boundaryCondition="false" constant="false" hasOnlySubstanceUnits="false" id="M_cPY00120_c" name="pa160161" compartment="c" fbc:charge="0" fbc:chemicalFormula="C35H65O8P1"/>
      <species boundaryCondition="false" constant="false" hasOnlySubstanceUnits="false" id="M_cPY00125_c" name="pa180181" compartment="c" fbc:charge="0" fbc:chemicalFormula="C39H73O8P1"/>
      <species boundaryCondition="false" constant="false" hasOnlySubstanceUnits="false" id="M_cpd00807_c" name="L-histidinol-phosphate" compartment="c" fbc:charge="0" fbc:chemicalFormula="C6H12N3O4P"/>
      <species boundaryCondition="false" constant="false" hasOnlySubstanceUnits="false" id="M_cpd17046_c" name="2-hydroxydodecanoyl-[acyl-carrier protein]" compartment="c" fbc:charge="0" fbc:chemicalFormula="C12H23O2X"/>
      <species boundaryCondition="false" constant="false" hasOnlySubstanceUnits="false" id="M_cpd17068_c" name="Pseudomonas aeruginosa Lipid A precursor" compartment="c" fbc:charge="0" fbc:chemicalFormula="C56H102N2O23P2"/>
      <species boundaryCondition="false" constant="false" hasOnlySubstanceUnits="false" id="M_cpd17066_c" name="Pseudomonas aeruginosa Lipid A" compartment="c" fbc:charge="0" fbc:chemicalFormula="C80H146N2O25P2"/>
      <species boundaryCondition="false" constant="false" hasOnlySubstanceUnits="false" id="M_cpd00054_c" name="L-Serine" compartment="c" fbc:charge="0" fbc:chemicalFormula="C3H7NO3"/>
      <species boundaryCondition="false" constant="false" hasOnlySubstanceUnits="false" id="M_cpd02210_c" name="Indoleglycerol phosphate" compartment="c" fbc:charge="-1" fbc:chemicalFormula="C11H13NO6P"/>
      <species boundaryCondition="false" constant="false" hasOnlySubstanceUnits="false" id="M_cpd00065_c" name="L-Tryptophan" compartment="c" fbc:charge="0" fbc:chemicalFormula="C11H12N2O2"/>
      <species boundaryCondition="false" constant="false" hasOnlySubstanceUnits="false" id="M_cpd00132_c" name="L-Asparagine" compartment="c" fbc:charge="0" fbc:chemicalFormula="C4H8N2O3"/>
      <species boundaryCondition="false" constant="false" hasOnlySubstanceUnits="false" id="M_cpd00048_e" name="Sulfate" compartment="e" fbc:charge="-2" fbc:chemicalFormula="O4S"/>
      <species boundaryCondition="false" constant="false" hasOnlySubstanceUnits="false" id="M_cpd00048_c" name="Sulfate" compartment="c" fbc:charge="-2" fbc:chemicalFormula="O4S"/>
      <species boundaryCondition="false" constant="false" hasOnlySubstanceUnits="false" id="M_cpd00281_e" name="GABA" compartment="e" fbc:charge="0" fbc:chemicalFormula="C4H9NO2"/>
      <species boundaryCondition="false" constant="false" hasOnlySubstanceUnits="false" id="M_cpd00856_c" name="3-Carboxy-cis,cis-muconate" compartment="c" fbc:charge="-3" fbc:chemicalFormula="C7H3O6"/>
      <species boundaryCondition="false" constant="false" hasOnlySubstanceUnits="false" id="M_cpd00308_c" name="Malonate" compartment="c" fbc:charge="-2" fbc:chemicalFormula="C3H2O4"/>
      <species boundaryCondition="false" constant="false" hasOnlySubstanceUnits="false" id="M_cpd00971_e" name="Na+" compartment="e" fbc:charge="1" fbc:chemicalFormula="Na"/>
      <species boundaryCondition="false" constant="false" hasOnlySubstanceUnits="false" id="M_cpd00308_e" name="Malonate" compartment="e" fbc:charge="-2" fbc:chemicalFormula="C3H2O4"/>
      <species boundaryCondition="false" constant="false" hasOnlySubstanceUnits="false" id="M_cpd00971_c" name="Na+" compartment="c" fbc:charge="1" fbc:chemicalFormula="Na"/>
      <species boundaryCondition="false" constant="false" hasOnlySubstanceUnits="false" id="M_cpd00938_c" name="4-Carboxymuconolactone" compartment="c" fbc:charge="-2" fbc:chemicalFormula="C7H4O6"/>
      <species boundaryCondition="false" constant="false" hasOnlySubstanceUnits="false" id="M_cpd02255_c" name="3-oxoadipate-enol-lactone" compartment="c" fbc:charge="-1" fbc:chemicalFormula="C6H5O4"/>
      <species boundaryCondition="false" constant="false" hasOnlySubstanceUnits="false" id="M_cpd00426_c" name="Homogentisate" compartment="c" fbc:charge="-1" fbc:chemicalFormula="C8H7O4"/>
      <species boundaryCondition="false" constant="false" hasOnlySubstanceUnits="false" id="M_cpd03443_c" name="3-Octaprenyl-4-hydroxybenzoate" compartment="c" fbc:charge="-1" fbc:chemicalFormula="C47H69O3"/>
      <species boundaryCondition="false" constant="false" hasOnlySubstanceUnits="false" id="M_cpd03444_c" name="2-Octaprenylphenol" compartment="c" fbc:charge="0" fbc:chemicalFormula="C46H70O"/>
      <species boundaryCondition="false" constant="false" hasOnlySubstanceUnits="false" id="M_cpd00268_e" name="H2S2O3" compartment="e" fbc:charge="0" fbc:chemicalFormula="O3S2"/>
      <species boundaryCondition="false" constant="false" hasOnlySubstanceUnits="false" id="M_cpd00268_c" name="H2S2O3" compartment="c" fbc:charge="-2" fbc:chemicalFormula="O3S2"/>
      <species boundaryCondition="false" constant="false" hasOnlySubstanceUnits="false" id="M_cpd00152_c" name="Agmatine" compartment="c" fbc:charge="2" fbc:chemicalFormula="C5H16N4"/>
      <species boundaryCondition="false" constant="false" hasOnlySubstanceUnits="false" id="M_cpd00073_c" name="Urea" compartment="c" fbc:charge="0" fbc:chemicalFormula="CH4N2O"/>
      <species boundaryCondition="false" constant="false" hasOnlySubstanceUnits="false" id="M_cpd00084_e" name="L-Cysteine" compartment="e" fbc:charge="0" fbc:chemicalFormula="C3H7NO2S"/>
      <species boundaryCondition="false" constant="false" hasOnlySubstanceUnits="false" id="M_cpd00381_e" name="L-Cystine" compartment="e" fbc:charge="0" fbc:chemicalFormula="C6H12N2O4S2"/>
      <species boundaryCondition="false" constant="false" hasOnlySubstanceUnits="false" id="M_cpd00381_c" name="L-Cystine" compartment="c" fbc:charge="0" fbc:chemicalFormula="C6H12N2O4S2"/>
      <species boundaryCondition="false" constant="false" hasOnlySubstanceUnits="false" id="M_cpd00305_e" name="Thiamin" compartment="e" fbc:charge="1" fbc:chemicalFormula="C12H17N4OS"/>
      <species boundaryCondition="false" constant="false" hasOnlySubstanceUnits="false" id="M_cpd00305_c" name="Thiamin" compartment="c" fbc:charge="1" fbc:chemicalFormula="C12H17N4OS"/>
      <species boundaryCondition="false" constant="false" hasOnlySubstanceUnits="false" id="M_cpd00309_e" name="XAN" compartment="e" fbc:charge="0" fbc:chemicalFormula="C5H4N4O2"/>
      <species boundaryCondition="false" constant="false" hasOnlySubstanceUnits="false" id="M_cpd01092_e" name="Allantoin" compartment="e" fbc:charge="0" fbc:chemicalFormula="C4H6N4O3"/>
      <species boundaryCondition="false" constant="false" hasOnlySubstanceUnits="false" id="M_cpd01092_c" name="Allantoin" compartment="c" fbc:charge="0" fbc:chemicalFormula="C4H6N4O3"/>
      <species boundaryCondition="false" constant="false" hasOnlySubstanceUnits="false" id="M_cpd00009_e" name="Phosphate" compartment="e" fbc:charge="-2" fbc:chemicalFormula="HO4P"/>
      <species boundaryCondition="false" constant="false" hasOnlySubstanceUnits="false" id="M_cpd00307_e" name="Cytosine" compartment="e" fbc:charge="0" fbc:chemicalFormula="C4H5N3O"/>
      <species boundaryCondition="false" constant="false" hasOnlySubstanceUnits="false" id="M_cpd00307_c" name="Cytosine" compartment="c" fbc:charge="0" fbc:chemicalFormula="C4H5N3O"/>
      <species boundaryCondition="false" constant="false" hasOnlySubstanceUnits="false" id="M_cpd00182_e" name="Adenosine" compartment="e" fbc:charge="0" fbc:chemicalFormula="C10H13N5O4"/>
      <species boundaryCondition="false" constant="false" hasOnlySubstanceUnits="false" id="M_cpd00182_c" name="Adenosine" compartment="c" fbc:charge="0" fbc:chemicalFormula="C10H13N5O4"/>
      <species boundaryCondition="false" constant="false" hasOnlySubstanceUnits="false" id="M_cpd00367_e" name="Cytidine" compartment="e" fbc:charge="0" fbc:chemicalFormula="C9H13N3O5"/>
      <species boundaryCondition="false" constant="false" hasOnlySubstanceUnits="false" id="M_cpd00367_c" name="Cytidine" compartment="c" fbc:charge="0" fbc:chemicalFormula="C9H13N3O5"/>
      <species boundaryCondition="false" constant="false" hasOnlySubstanceUnits="false" id="M_cpd00438_e" name="Deoxyadenosine" compartment="e" fbc:charge="0" fbc:chemicalFormula="C10H13N5O3"/>
      <species boundaryCondition="false" constant="false" hasOnlySubstanceUnits="false" id="M_cpd00438_c" name="Deoxyadenosine" compartment="c" fbc:charge="0" fbc:chemicalFormula="C10H13N5O3"/>
      <species boundaryCondition="false" constant="false" hasOnlySubstanceUnits="false" id="M_cpd00654_e" name="Deoxycytidine" compartment="e" fbc:charge="0" fbc:chemicalFormula="C9H13N3O4"/>
      <species boundaryCondition="false" constant="false" hasOnlySubstanceUnits="false" id="M_cpd00654_c" name="Deoxycytidine" compartment="c" fbc:charge="0" fbc:chemicalFormula="C9H13N3O4"/>
      <species boundaryCondition="false" constant="false" hasOnlySubstanceUnits="false" id="M_cpd00246_e" name="Inosine" compartment="e" fbc:charge="0" fbc:chemicalFormula="C10H12N4O5"/>
      <species boundaryCondition="false" constant="false" hasOnlySubstanceUnits="false" id="M_cpd00246_c" name="Inosine" compartment="c" fbc:charge="0" fbc:chemicalFormula="C10H12N4O5"/>
      <species boundaryCondition="false" constant="false" hasOnlySubstanceUnits="false" id="M_cpd00184_e" name="Thymidine" compartment="e" fbc:charge="0" fbc:chemicalFormula="C10H14N2O5"/>
      <species boundaryCondition="false" constant="false" hasOnlySubstanceUnits="false" id="M_cpd00184_c" name="Thymidine" compartment="c" fbc:charge="0" fbc:chemicalFormula="C10H14N2O5"/>
      <species boundaryCondition="false" constant="false" hasOnlySubstanceUnits="false" id="M_cpd00249_e" name="Uridine" compartment="e" fbc:charge="0" fbc:chemicalFormula="C9H12N2O6"/>
      <species boundaryCondition="false" constant="false" hasOnlySubstanceUnits="false" id="M_cpd00249_c" name="Uridine" compartment="c" fbc:charge="0" fbc:chemicalFormula="C9H12N2O6"/>
      <species boundaryCondition="false" constant="false" hasOnlySubstanceUnits="false" id="M_cpd00277_e" name="Deoxyguanosine" compartment="e" fbc:charge="0" fbc:chemicalFormula="C10H13N5O4"/>
      <species boundaryCondition="false" constant="false" hasOnlySubstanceUnits="false" id="M_cpd00277_c" name="Deoxyguanosine" compartment="c" fbc:charge="0" fbc:chemicalFormula="C10H13N5O4"/>
      <species boundaryCondition="false" constant="false" hasOnlySubstanceUnits="false" id="M_cpd03279_e" name="Deoxyinosine" compartment="e" fbc:charge="0" fbc:chemicalFormula="C10H12N4O4"/>
      <species boundaryCondition="false" constant="false" hasOnlySubstanceUnits="false" id="M_cpd03279_c" name="Deoxyinosine" compartment="c" fbc:charge="0" fbc:chemicalFormula="C10H12N4O4"/>
      <species boundaryCondition="false" constant="false" hasOnlySubstanceUnits="false" id="M_cpd00412_e" name="Deoxyuridine" compartment="e" fbc:charge="0" fbc:chemicalFormula="C9H12N2O5"/>
      <species boundaryCondition="false" constant="false" hasOnlySubstanceUnits="false" id="M_cpd00412_c" name="Deoxyuridine" compartment="c" fbc:charge="0" fbc:chemicalFormula="C9H12N2O5"/>
      <species boundaryCondition="false" constant="false" hasOnlySubstanceUnits="false" id="M_cpd00774_c" name="UroporphyrinogenIII" compartment="c" fbc:charge="-8" fbc:chemicalFormula="C40H36N4O16"/>
      <species boundaryCondition="false" constant="false" hasOnlySubstanceUnits="false" id="M_cpd00109_c" name="Cytochrome c3+" compartment="c" fbc:charge="5" fbc:chemicalFormula="C42H52FeN8O6S2"/>
      <species boundaryCondition="false" constant="false" hasOnlySubstanceUnits="false" id="M_cpd00418_c" name="NO" compartment="c" fbc:charge="0" fbc:chemicalFormula="NO"/>
      <species boundaryCondition="false" constant="false" hasOnlySubstanceUnits="false" id="M_cpd00110_c" name="Cytochrome c2+" compartment="c" fbc:charge="4" fbc:chemicalFormula="C42H52FeN8O6S2"/>
      <species boundaryCondition="false" constant="false" hasOnlySubstanceUnits="false" id="M_cpd00659_c" name="Nitrous oxide" compartment="c" fbc:charge="1" fbc:chemicalFormula="HN2O"/>
      <species boundaryCondition="false" constant="false" hasOnlySubstanceUnits="false" id="M_cpd00954_c" name="6-hydroxymethyl dihydropterin" compartment="c" fbc:charge="0" fbc:chemicalFormula="C7H9N5O2"/>
      <species boundaryCondition="false" constant="false" hasOnlySubstanceUnits="false" id="M_cpd02920_c" name="7,8-Dihydropterin pyrophosphate" compartment="c" fbc:charge="-2" fbc:chemicalFormula="C7H9N5O8P2"/>
      <species boundaryCondition="false" constant="false" hasOnlySubstanceUnits="false" id="M_cpd00137_c" name="Citrate" compartment="c" fbc:charge="-3" fbc:chemicalFormula="C6H5O7"/>
      <species boundaryCondition="false" constant="false" hasOnlySubstanceUnits="false" id="M_cpd00196_c" name="Acetylphosphate" compartment="c" fbc:charge="-1" fbc:chemicalFormula="C2H4O5P"/>
      <species boundaryCondition="false" constant="false" hasOnlySubstanceUnits="false" id="M_cpd00065_e" name="L-Tryptophan" compartment="e" fbc:charge="0" fbc:chemicalFormula="C11H12N2O2"/>
      <species boundaryCondition="false" constant="false" hasOnlySubstanceUnits="false" id="M_cpd00066_c" name="L-Phenylalanine" compartment="c" fbc:charge="0" fbc:chemicalFormula="C9H11NO2"/>
      <species boundaryCondition="false" constant="false" hasOnlySubstanceUnits="false" id="M_cpd00143_c" name="Phenylpyruvate" compartment="c" fbc:charge="-1" fbc:chemicalFormula="C9H7O3"/>
      <species boundaryCondition="false" constant="false" hasOnlySubstanceUnits="false" id="M_cpd00869_c" name="4-methylthio 2-oxobutyrate" compartment="c" fbc:charge="-1" fbc:chemicalFormula="C5H7O3S"/>
      <species boundaryCondition="false" constant="false" hasOnlySubstanceUnits="false" id="M_cpd00380_e" name="Itaconate" compartment="e" fbc:charge="-2" fbc:chemicalFormula="C5H4O4"/>
      <species boundaryCondition="false" constant="false" hasOnlySubstanceUnits="false" id="M_cpd00380_c" name="Itaconate" compartment="c" fbc:charge="-2" fbc:chemicalFormula="C5H4O4"/>
      <species boundaryCondition="false" constant="false" hasOnlySubstanceUnits="false" id="M_cpd01502_e" name="Citraconate" compartment="e" fbc:charge="-2" fbc:chemicalFormula="C5H4O4"/>
      <species boundaryCondition="false" constant="false" hasOnlySubstanceUnits="false" id="M_cpd01502_c" name="Citraconate" compartment="c" fbc:charge="-2" fbc:chemicalFormula="C5H4O4"/>
      <species boundaryCondition="false" constant="false" hasOnlySubstanceUnits="false" id="M_cpd00130_e" name="L-Malate" compartment="e" fbc:charge="-2" fbc:chemicalFormula="C4H4O5"/>
      <species boundaryCondition="false" constant="false" hasOnlySubstanceUnits="false" id="M_cpd00036_e" name="Succinate" compartment="e" fbc:charge="-2" fbc:chemicalFormula="C4H4O4"/>
      <species boundaryCondition="false" constant="false" hasOnlySubstanceUnits="false" id="M_cpd00201_c" name="10-Formyltetrahydrofolate" compartment="c" fbc:charge="-2" fbc:chemicalFormula="C20H21N7O7"/>
      <species boundaryCondition="false" constant="false" hasOnlySubstanceUnits="false" id="M_cpd02394_c" name="GAR" compartment="c" fbc:charge="0" fbc:chemicalFormula="C7H15N2O8P"/>
      <species boundaryCondition="false" constant="false" hasOnlySubstanceUnits="false" id="M_cpd02678_c" name="N-Formyl-GAR" compartment="c" fbc:charge="-1" fbc:chemicalFormula="C8H14N2O9P"/>
      <species boundaryCondition="false" constant="false" hasOnlySubstanceUnits="false" id="M_cpd00183_c" name="Sarcosine" compartment="c" fbc:charge="0" fbc:chemicalFormula="C3H7NO2"/>
      <species boundaryCondition="false" constant="false" hasOnlySubstanceUnits="false" id="M_cpd00040_c" name="Glyoxalate" compartment="c" fbc:charge="-1" fbc:chemicalFormula="C2HO3"/>
      <species boundaryCondition="false" constant="false" hasOnlySubstanceUnits="false" id="M_cpd00187_c" name="Methanamine" compartment="c" fbc:charge="1" fbc:chemicalFormula="CH6N"/>
      <species boundaryCondition="false" constant="false" hasOnlySubstanceUnits="false" id="M_cpd00322_e" name="L-Isoleucine" compartment="e" fbc:charge="0" fbc:chemicalFormula="C6H13NO2"/>
      <species boundaryCondition="false" constant="false" hasOnlySubstanceUnits="false" id="M_cpd00035_e" name="L-Alanine" compartment="e" fbc:charge="0" fbc:chemicalFormula="C3H7NO2"/>
      <species boundaryCondition="false" constant="false" hasOnlySubstanceUnits="false" id="M_cpd00035_c" name="L-Alanine" compartment="c" fbc:charge="0" fbc:chemicalFormula="C3H7NO2"/>
      <species boundaryCondition="false" constant="false" hasOnlySubstanceUnits="false" id="M_cpd00161_e" name="L-Threonine" compartment="e" fbc:charge="0" fbc:chemicalFormula="C4H9NO3"/>
      <species boundaryCondition="false" constant="false" hasOnlySubstanceUnits="false" id="M_cpd00241_c" name="dGTP" compartment="c" fbc:charge="-3" fbc:chemicalFormula="C10H13N5O13P3"/>
      <species boundaryCondition="false" constant="false" hasOnlySubstanceUnits="false" id="M_cpd00421_c" name="Triphosphate" compartment="c" fbc:charge="-4" fbc:chemicalFormula="HO10P3"/>
      <species boundaryCondition="false" constant="false" hasOnlySubstanceUnits="false" id="M_cpd00038_c" name="GTP" compartment="c" fbc:charge="-3" fbc:chemicalFormula="C10H13N5O14P3"/>
      <species boundaryCondition="false" constant="false" hasOnlySubstanceUnits="false" id="M_cpd00311_c" name="Guanosine" compartment="c" fbc:charge="0" fbc:chemicalFormula="C10H13N5O5"/>
      <species boundaryCondition="false" constant="false" hasOnlySubstanceUnits="false" id="M_cpd00177_c" name="dADP" compartment="c" fbc:charge="-2" fbc:chemicalFormula="C10H13N5O9P2"/>
      <species boundaryCondition="false" constant="false" hasOnlySubstanceUnits="false" id="M_cpd00096_c" name="CDP" compartment="c" fbc:charge="-2" fbc:chemicalFormula="C9H13N3O11P2"/>
      <species boundaryCondition="false" constant="false" hasOnlySubstanceUnits="false" id="M_cpd00533_c" name="dCDP" compartment="c" fbc:charge="-2" fbc:chemicalFormula="C9H13N3O10P2"/>
      <species boundaryCondition="false" constant="false" hasOnlySubstanceUnits="false" id="M_cpd00031_c" name="GDP" compartment="c" fbc:charge="-2" fbc:chemicalFormula="C10H13N5O11P2"/>
      <species boundaryCondition="false" constant="false" hasOnlySubstanceUnits="false" id="M_cpd00295_c" name="dGDP" compartment="c" fbc:charge="-2" fbc:chemicalFormula="C10H13N5O10P2"/>
      <species boundaryCondition="false" constant="false" hasOnlySubstanceUnits="false" id="M_cpd00014_c" name="UDP" compartment="c" fbc:charge="-2" fbc:chemicalFormula="C9H12N2O12P2"/>
      <species boundaryCondition="false" constant="false" hasOnlySubstanceUnits="false" id="M_cpd00978_c" name="dUDP" compartment="c" fbc:charge="-2" fbc:chemicalFormula="C9H12N2O11P2"/>
      <species boundaryCondition="false" constant="false" hasOnlySubstanceUnits="false" id="M_cpd00209_c" name="Nitrate" compartment="c" fbc:charge="-1" fbc:chemicalFormula="NO3"/>
      <species boundaryCondition="false" constant="false" hasOnlySubstanceUnits="false" id="M_cpd01646_c" name="2-Isopropylmalate" compartment="c" fbc:charge="-2" fbc:chemicalFormula="C7H10O5"/>
      <species boundaryCondition="false" constant="false" hasOnlySubstanceUnits="false" id="M_cpd00033_c" name="Glycine" compartment="c" fbc:charge="0" fbc:chemicalFormula="C2H5NO2"/>
      <species boundaryCondition="false" constant="false" hasOnlySubstanceUnits="false" id="M_cpd02039_c" name="1-Aminopropan-2-ol" compartment="c" fbc:charge="1" fbc:chemicalFormula="C3H10NO"/>
      <species boundaryCondition="false" constant="false" hasOnlySubstanceUnits="false" id="M_cpd03917_c" name="Adenosylcobyric acid" compartment="c" fbc:charge="1" fbc:chemicalFormula="C55H77CoN15O11"/>
      <species boundaryCondition="false" constant="false" hasOnlySubstanceUnits="false" id="M_cpd03918_c" name="Adenosyl cobinamide" compartment="c" fbc:charge="2" fbc:chemicalFormula="C58H85CoN16O11"/>
      <species boundaryCondition="false" constant="false" hasOnlySubstanceUnits="false" id="M_cpd00034_c" name="Zn2+" compartment="c" fbc:charge="2" fbc:chemicalFormula="Zn"/>
      <species boundaryCondition="false" constant="false" hasOnlySubstanceUnits="false" id="M_cpd00034_e" name="Zn2+" compartment="e" fbc:charge="2" fbc:chemicalFormula="Zn"/>
      <species boundaryCondition="false" constant="false" hasOnlySubstanceUnits="false" id="M_cpd00041_e" name="L-Aspartate" compartment="e" fbc:charge="-1" fbc:chemicalFormula="C4H6NO4"/>
      <species boundaryCondition="false" constant="false" hasOnlySubstanceUnits="false" id="M_cpd00023_e" name="L-Glutamate" compartment="e" fbc:charge="-1" fbc:chemicalFormula="C5H8NO4"/>
      <species boundaryCondition="false" constant="false" hasOnlySubstanceUnits="false" id="M_cpd00092_e" name="Uracil" compartment="e" fbc:charge="0" fbc:chemicalFormula="C4H4N2O2"/>
      <species boundaryCondition="false" constant="false" hasOnlySubstanceUnits="false" id="M_cpd00092_c" name="Uracil" compartment="c" fbc:charge="0" fbc:chemicalFormula="C4H4N2O2"/>
      <species boundaryCondition="false" constant="false" hasOnlySubstanceUnits="false" id="M_cpd00207_c" name="Guanine" compartment="c" fbc:charge="0" fbc:chemicalFormula="C5H5N5O"/>
      <species boundaryCondition="false" constant="false" hasOnlySubstanceUnits="false" id="M_cpd15499_c" name="Menaquinol_8" compartment="c" fbc:charge="0" fbc:chemicalFormula="C51H74O2"/>
      <species boundaryCondition="false" constant="false" hasOnlySubstanceUnits="false" id="M_cpd15500_c" name="Menaquinone_8" compartment="c" fbc:charge="0" fbc:chemicalFormula="C51H72O2"/>
      <species boundaryCondition="false" constant="false" hasOnlySubstanceUnits="false" id="M_cpd00416_c" name="Itaconyl-CoA" compartment="c" fbc:charge="-4" fbc:chemicalFormula="C26H36N7O19P3S"/>
      <species boundaryCondition="false" constant="false" hasOnlySubstanceUnits="false" id="M_cpd00763_c" name="4-Maleylacetoacetate" compartment="c" fbc:charge="-2" fbc:chemicalFormula="C8H6O6"/>
      <species boundaryCondition="false" constant="false" hasOnlySubstanceUnits="false" id="M_cpd00780_c" name="Fumarylacetoacetate" compartment="c" fbc:charge="-2" fbc:chemicalFormula="C8H6O6"/>
      <species boundaryCondition="false" constant="false" hasOnlySubstanceUnits="false" id="M_cpd00061_c" name="Phosphoenolpyruvate" compartment="c" fbc:charge="-2" fbc:chemicalFormula="C3H3O6P"/>
      <species boundaryCondition="false" constant="false" hasOnlySubstanceUnits="false" id="M_cpd02857_c" name="DAHP" compartment="c" fbc:charge="-2" fbc:chemicalFormula="C7H11O10P"/>
      <species boundaryCondition="false" constant="false" hasOnlySubstanceUnits="false" id="M_cpd00331_c" name="cis-Aconitate" compartment="c" fbc:charge="-3" fbc:chemicalFormula="C6H3O6"/>
      <species boundaryCondition="false" constant="false" hasOnlySubstanceUnits="false" id="M_cpd11608_e" name="Peptide" compartment="e" fbc:charge="0" fbc:chemicalFormula="C4H6N2O3R2"/>
      <species boundaryCondition="false" constant="false" hasOnlySubstanceUnits="false" id="M_cpd11608_c" name="Peptide" compartment="c" fbc:charge="0" fbc:chemicalFormula="C4H6N2O3R2"/>
      <species boundaryCondition="false" constant="false" hasOnlySubstanceUnits="false" id="M_cpd00658_c" name="Isochorismate" compartment="c" fbc:charge="-2" fbc:chemicalFormula="C10H8O6"/>
      <species boundaryCondition="false" constant="false" hasOnlySubstanceUnits="false" id="M_cpd02566_c" name="2,3-Dihydroxy-2,3-dihydrobenzoate" compartment="c" fbc:charge="-1" fbc:chemicalFormula="C7H7O4"/>
      <species boundaryCondition="false" constant="false" hasOnlySubstanceUnits="false" id="M_cpd00105_e" name="D-Ribose" compartment="e" fbc:charge="0" fbc:chemicalFormula="C5H10O5"/>
      <species boundaryCondition="false" constant="false" hasOnlySubstanceUnits="false" id="M_cpd00105_c" name="D-Ribose" compartment="c" fbc:charge="0" fbc:chemicalFormula="C5H10O5"/>
      <species boundaryCondition="false" constant="false" hasOnlySubstanceUnits="false" id="M_cpd01242_e" name="Thyminose" compartment="e" fbc:charge="0" fbc:chemicalFormula="C5H10O4"/>
      <species boundaryCondition="false" constant="false" hasOnlySubstanceUnits="false" id="M_cpd01242_c" name="Thyminose" compartment="c" fbc:charge="0" fbc:chemicalFormula="C5H10O4"/>
      <species boundaryCondition="false" constant="false" hasOnlySubstanceUnits="false" id="M_cpd00154_e" name="Xylose" compartment="e" fbc:charge="0" fbc:chemicalFormula="C5H10O5"/>
      <species boundaryCondition="false" constant="false" hasOnlySubstanceUnits="false" id="M_cpd00154_c" name="Xylose" compartment="c" fbc:charge="0" fbc:chemicalFormula="C5H10O5"/>
      <species boundaryCondition="false" constant="false" hasOnlySubstanceUnits="false" id="M_cpd00224_e" name="L-Arabinose" compartment="e" fbc:charge="0" fbc:chemicalFormula="C5H10O5"/>
      <species boundaryCondition="false" constant="false" hasOnlySubstanceUnits="false" id="M_cpd00224_c" name="L-Arabinose" compartment="c" fbc:charge="0" fbc:chemicalFormula="C5H10O5"/>
      <species boundaryCondition="false" constant="false" hasOnlySubstanceUnits="false" id="M_cpd00630_c" name="3-Oxoadipate" compartment="c" fbc:charge="-2" fbc:chemicalFormula="C6H6O5"/>
      <species boundaryCondition="false" constant="false" hasOnlySubstanceUnits="false" id="M_cpd01507_c" name="3-Oxoadipyl-CoA" compartment="c" fbc:charge="-4" fbc:chemicalFormula="C27H38N7O20P3S"/>
      <species boundaryCondition="false" constant="false" hasOnlySubstanceUnits="false" id="M_cpd00242_c" name="H2CO3" compartment="c" fbc:charge="-1" fbc:chemicalFormula="CHO3"/>
      <species boundaryCondition="false" constant="false" hasOnlySubstanceUnits="false" id="M_cpd02068_c" name="3-Methylglutaconyl-CoA" compartment="c" fbc:charge="-4" fbc:chemicalFormula="C27H38N7O19P3S"/>
      <species boundaryCondition="false" constant="false" hasOnlySubstanceUnits="false" id="M_cpd00550_e" name="D-Serine" compartment="e" fbc:charge="0" fbc:chemicalFormula="C3H7NO3"/>
      <species boundaryCondition="false" constant="false" hasOnlySubstanceUnits="false" id="M_cpd00550_c" name="D-Serine" compartment="c" fbc:charge="0" fbc:chemicalFormula="C3H7NO3"/>
      <species boundaryCondition="false" constant="false" hasOnlySubstanceUnits="false" id="M_cpd00054_e" name="L-Serine" compartment="e" fbc:charge="0" fbc:chemicalFormula="C3H7NO3"/>
      <species boundaryCondition="false" constant="false" hasOnlySubstanceUnits="false" id="M_cpd00059_e" name="L-Ascorbate" compartment="e" fbc:charge="-1" fbc:chemicalFormula="C6H7O6"/>
      <species boundaryCondition="false" constant="false" hasOnlySubstanceUnits="false" id="M_cpd00059_c" name="L-Ascorbate" compartment="c" fbc:charge="-1" fbc:chemicalFormula="C6H7O6"/>
      <species boundaryCondition="false" constant="false" hasOnlySubstanceUnits="false" id="M_cpd00722_c" name="O-Acetyl-L-serine" compartment="c" fbc:charge="0" fbc:chemicalFormula="C5H9NO4"/>
      <species boundaryCondition="false" constant="false" hasOnlySubstanceUnits="false" id="M_cPY00131_c" name="pg160161" compartment="c" fbc:charge="0" fbc:chemicalFormula="C38H72O10P1"/>
      <species boundaryCondition="false" constant="false" hasOnlySubstanceUnits="false" id="M_cPY00142_c" name="clpn160161" compartment="c" fbc:charge="0" fbc:chemicalFormula="C73H136O17P2"/>
      <species boundaryCondition="false" constant="false" hasOnlySubstanceUnits="false" id="M_cpd15428_c" name="clpn160" compartment="c" fbc:charge="-2" fbc:chemicalFormula="C73H140O17P2"/>
      <species boundaryCondition="false" constant="false" hasOnlySubstanceUnits="false" id="M_cpd15539_c" name="Phosphatidylglycerol_dihexadec-9-enoyl" compartment="c" fbc:charge="-1" fbc:chemicalFormula="C38H70O10P"/>
      <species boundaryCondition="false" constant="false" hasOnlySubstanceUnits="false" id="M_cpd15429_c" name="clpn161" compartment="c" fbc:charge="-2" fbc:chemicalFormula="C73H132O17P2"/>
      <species boundaryCondition="false" constant="false" hasOnlySubstanceUnits="false" id="M_cPY00134_c" name="pg180181" compartment="c" fbc:charge="0" fbc:chemicalFormula="C42H80O10P1"/>
      <species boundaryCondition="false" constant="false" hasOnlySubstanceUnits="false" id="M_cPY00141_c" name="clpn180181" compartment="c" fbc:charge="0" fbc:chemicalFormula="C81H150O17P2"/>
      <species boundaryCondition="false" constant="false" hasOnlySubstanceUnits="false" id="M_cpd15430_c" name="clpn180" compartment="c" fbc:charge="-2" fbc:chemicalFormula="C81H156O17P2"/>
      <species boundaryCondition="false" constant="false" hasOnlySubstanceUnits="false" id="M_cpd15541_c" name="Phosphatidylglycerol_dioctadec-11-enoyl" compartment="c" fbc:charge="-1" fbc:chemicalFormula="C42H78O10P"/>
      <species boundaryCondition="false" constant="false" hasOnlySubstanceUnits="false" id="M_cpd15431_c" name="clpn181" compartment="c" fbc:charge="-2" fbc:chemicalFormula="C81H148O17P2"/>
      <species boundaryCondition="false" constant="false" hasOnlySubstanceUnits="false" id="M_cpd11640_c" name="H2" compartment="c" fbc:charge="0" fbc:chemicalFormula="H2"/>
      <species boundaryCondition="false" constant="false" hasOnlySubstanceUnits="false" id="M_cpd00446_c" name="cAMP" compartment="c" fbc:charge="-1" fbc:chemicalFormula="C10H11N5O6P"/>
      <species boundaryCondition="false" constant="false" hasOnlySubstanceUnits="false" id="M_cpd00209_e" name="Nitrate" compartment="e" fbc:charge="-1" fbc:chemicalFormula="NO3"/>
      <species boundaryCondition="false" constant="false" hasOnlySubstanceUnits="false" id="M_cpd00314_e" name="D-Mannitol" compartment="e" fbc:charge="0" fbc:chemicalFormula="C6H14O6"/>
      <species boundaryCondition="false" constant="false" hasOnlySubstanceUnits="false" id="M_cpd00138_e" name="D-Mannose" compartment="e" fbc:charge="0" fbc:chemicalFormula="C6H12O6"/>
      <species boundaryCondition="false" constant="false" hasOnlySubstanceUnits="false" id="M_cpd00138_c" name="D-Mannose" compartment="c" fbc:charge="0" fbc:chemicalFormula="C6H12O6"/>
      <species boundaryCondition="false" constant="false" hasOnlySubstanceUnits="false" id="M_cpd01262_e" name="Amylotriose" compartment="e" fbc:charge="0" fbc:chemicalFormula="C18H32O16"/>
      <species boundaryCondition="false" constant="false" hasOnlySubstanceUnits="false" id="M_cpd01262_c" name="Amylotriose" compartment="c" fbc:charge="0" fbc:chemicalFormula="C18H32O16"/>
      <species boundaryCondition="false" constant="false" hasOnlySubstanceUnits="false" id="M_cpd00588_e" name="Sorbitol" compartment="e" fbc:charge="0" fbc:chemicalFormula="C6H14O6"/>
      <species boundaryCondition="false" constant="false" hasOnlySubstanceUnits="false" id="M_cpd00588_c" name="Sorbitol" compartment="c" fbc:charge="0" fbc:chemicalFormula="C6H14O6"/>
      <species boundaryCondition="false" constant="false" hasOnlySubstanceUnits="false" id="M_cpd11576_e" name="L-methionine_R-oxide" compartment="e" fbc:charge="0" fbc:chemicalFormula="C5H11NO3S"/>
      <species boundaryCondition="false" constant="false" hasOnlySubstanceUnits="false" id="M_cpd11576_c" name="L-methionine_R-oxide" compartment="c" fbc:charge="0" fbc:chemicalFormula="C5H11NO3S"/>
      <species boundaryCondition="false" constant="false" hasOnlySubstanceUnits="false" id="M_cpd01914_e" name="L-Methionine S-oxide" compartment="e" fbc:charge="0" fbc:chemicalFormula="C5H11NO3S"/>
      <species boundaryCondition="false" constant="false" hasOnlySubstanceUnits="false" id="M_cpd01914_c" name="L-Methionine S-oxide" compartment="c" fbc:charge="0" fbc:chemicalFormula="C5H11NO3S"/>
      <species boundaryCondition="false" constant="false" hasOnlySubstanceUnits="false" id="M_cpd00069_c" name="L-Tyrosine" compartment="c" fbc:charge="0" fbc:chemicalFormula="C9H11NO3"/>
      <species boundaryCondition="false" constant="false" hasOnlySubstanceUnits="false" id="M_cpd02095_c" name="L-2,4-Diaminobutyrate" compartment="c" fbc:charge="1" fbc:chemicalFormula="C4H11N2O2"/>
      <species boundaryCondition="false" constant="false" hasOnlySubstanceUnits="false" id="M_cPY00162_c" name="N5-formyl-N5-hydroxy-L-ornithine" compartment="c" fbc:charge="0" fbc:chemicalFormula="C6H12N2O4"/>
      <species boundaryCondition="false" constant="false" hasOnlySubstanceUnits="false" id="M_cpd00039_c" name="L-Lysine" compartment="c" fbc:charge="1" fbc:chemicalFormula="C6H15N2O2"/>
      <species boundaryCondition="false" constant="false" hasOnlySubstanceUnits="false" id="M_cPY00163_c" name="ferribactin" compartment="c" fbc:charge="0" fbc:chemicalFormula="C56H90N18O21"/>
      <species boundaryCondition="false" constant="false" hasOnlySubstanceUnits="false" id="M_cpd00030_e" name="Mn2+" compartment="e" fbc:charge="2" fbc:chemicalFormula="Mn"/>
      <species boundaryCondition="false" constant="false" hasOnlySubstanceUnits="false" id="M_cpd00030_c" name="Mn2+" compartment="c" fbc:charge="2" fbc:chemicalFormula="Mn"/>
      <species boundaryCondition="false" constant="false" hasOnlySubstanceUnits="false" id="M_cpd11830_c" name="S-Aminomethyldihydrolipoylprotein" compartment="c" fbc:charge="1" fbc:chemicalFormula="C2H7NRS2"/>
      <species boundaryCondition="false" constant="false" hasOnlySubstanceUnits="false" id="M_cpd00016_c" name="Pyridoxal phosphate" compartment="c" fbc:charge="-1" fbc:chemicalFormula="C8H9NO6P"/>
      <species boundaryCondition="false" constant="false" hasOnlySubstanceUnits="false" id="M_cpd00493_c" name="Pyridoxamine phosphate" compartment="c" fbc:charge="0" fbc:chemicalFormula="C8H13N2O5P"/>
      <species boundaryCondition="false" constant="false" hasOnlySubstanceUnits="false" id="M_cpd00136_e" name="4-Hydroxybenzoate" compartment="e" fbc:charge="-1" fbc:chemicalFormula="C7H5O3"/>
      <species boundaryCondition="false" constant="false" hasOnlySubstanceUnits="false" id="M_cpd01012_c" name="Cd2+" compartment="c" fbc:charge="2" fbc:chemicalFormula="Cd"/>
      <species boundaryCondition="false" constant="false" hasOnlySubstanceUnits="false" id="M_cpd01012_e" name="Cd2+" compartment="e" fbc:charge="2" fbc:chemicalFormula="Cd"/>
      <species boundaryCondition="false" constant="false" hasOnlySubstanceUnits="false" id="M_cpd00149_e" name="Co2+" compartment="e" fbc:charge="2" fbc:chemicalFormula="Co"/>
      <species boundaryCondition="false" constant="false" hasOnlySubstanceUnits="false" id="M_cPY00121_c" name="CDP-pa160161" compartment="c" fbc:charge="0" fbc:chemicalFormula="C44H77N3O15P2"/>
      <species boundaryCondition="false" constant="false" hasOnlySubstanceUnits="false" id="M_cpd00046_c" name="CMP" compartment="c" fbc:charge="-1" fbc:chemicalFormula="C9H13N3O8P"/>
      <species boundaryCondition="false" constant="false" hasOnlySubstanceUnits="false" id="M_cPY00130_c" name="pgp160161" compartment="c" fbc:charge="0" fbc:chemicalFormula="C38H71O13P2"/>
      <species boundaryCondition="false" constant="false" hasOnlySubstanceUnits="false" id="M_cPY00126_c" name="CDP-pa180181" compartment="c" fbc:charge="0" fbc:chemicalFormula="C48H85N3O15P2"/>
      <species boundaryCondition="false" constant="false" hasOnlySubstanceUnits="false" id="M_cPY00133_c" name="pgp180181" compartment="c" fbc:charge="0" fbc:chemicalFormula="C42H79O13P2"/>
      <species boundaryCondition="false" constant="false" hasOnlySubstanceUnits="false" id="M_cpd03424_e" name="Vitamin_B12" compartment="e" fbc:charge="6" fbc:chemicalFormula="C61H86CoN13O14PR"/>
      <species boundaryCondition="false" constant="false" hasOnlySubstanceUnits="false" id="M_cpd03424_c" name="Vitamin_B12" compartment="c" fbc:charge="6" fbc:chemicalFormula="C61H86CoN13O14PR"/>
      <species boundaryCondition="false" constant="false" hasOnlySubstanceUnits="false" id="M_cpd00039_e" name="L-Lysine" compartment="e" fbc:charge="1" fbc:chemicalFormula="C6H15N2O2"/>
      <species boundaryCondition="false" constant="false" hasOnlySubstanceUnits="false" id="M_cpd11718_c" name="(S)-3-Hydroxyacyl-CoA" compartment="c" fbc:charge="-3" fbc:chemicalFormula="C24H36N7O18P3RS"/>
      <species boundaryCondition="false" constant="false" hasOnlySubstanceUnits="false" id="M_cpd11722_c" name="trans-2-Enoyl-CoA" compartment="c" fbc:charge="-3" fbc:chemicalFormula="C24H34N7O17P3RS"/>
      <species boundaryCondition="false" constant="false" hasOnlySubstanceUnits="false" id="M_cpd00259_c" name="D-Lyxulose" compartment="c" fbc:charge="0" fbc:chemicalFormula="C5H10O5"/>
      <species boundaryCondition="false" constant="false" hasOnlySubstanceUnits="false" id="M_cpd00198_c" name="D-Xylulose5-phosphate" compartment="c" fbc:charge="-1" fbc:chemicalFormula="C5H10O8P"/>
      <species boundaryCondition="false" constant="false" hasOnlySubstanceUnits="false" id="M_cpd01710_c" name="2-Isopropylmaleate" compartment="c" fbc:charge="-2" fbc:chemicalFormula="C7H8O4"/>
      <species boundaryCondition="false" constant="false" hasOnlySubstanceUnits="false" id="M_cpd02711_c" name="2-Keto-3-deoxy-6-phosphogluconate" compartment="c" fbc:charge="-2" fbc:chemicalFormula="C6H9O9P"/>
      <species boundaryCondition="false" constant="false" hasOnlySubstanceUnits="false" id="M_cpd00043_c" name="UDP-galactose" compartment="c" fbc:charge="-2" fbc:chemicalFormula="C15H22N2O17P2"/>
      <species boundaryCondition="false" constant="false" hasOnlySubstanceUnits="false" id="M_cpd02991_c" name="phosphoribulosylformimino-AICAR-phosphate" compartment="c" fbc:charge="-2" fbc:chemicalFormula="C15H23N5O15P2"/>
      <species boundaryCondition="false" constant="false" hasOnlySubstanceUnits="false" id="M_cpd02851_c" name="AICAR" compartment="c" fbc:charge="-1" fbc:chemicalFormula="C9H14N4O8P"/>
      <species boundaryCondition="false" constant="false" hasOnlySubstanceUnits="false" id="M_cpd02843_c" name="D-erythro-imidazol-glycerol-phosphate" compartment="c" fbc:charge="-1" fbc:chemicalFormula="C6H10N2O6P"/>
      <species boundaryCondition="false" constant="false" hasOnlySubstanceUnits="false" id="M_cpd17100_c" name="Man(2NAc3N)(3,-CH3C=NH)A-(beta1,4)-Man(2NAc3NAc)A-(beta1,3)-Fuc2NAc-PP-Undecaprenyl" compartment="c" fbc:charge="0" fbc:chemicalFormula="C81H137O28N5P4"/>
      <species boundaryCondition="false" constant="false" hasOnlySubstanceUnits="false" id="M_cpd17065_c" name="Pseudomonas aeruginosa LPS core + KDO2-lipidA" compartment="c" fbc:charge="0" fbc:chemicalFormula="C156H274N4O95P5"/>
      <species boundaryCondition="false" constant="false" hasOnlySubstanceUnits="false" id="M_cpd02229_c" name="Bactoprenyl diphosphate" compartment="c" fbc:charge="-2" fbc:chemicalFormula="C55H90O7P2"/>
      <species boundaryCondition="false" constant="false" hasOnlySubstanceUnits="false" id="M_cpd17057_c" name="Pseudomonas aeruginosa B-band lipopolysaccharide" compartment="c" fbc:charge="0" fbc:chemicalFormula="C182H322O116N9P7"/>
      <species boundaryCondition="false" constant="false" hasOnlySubstanceUnits="false" id="M_cpd17094_c" name="UDP-N-acetyl-D-mannosamine (2NAc3N) acid" compartment="c" fbc:charge="0" fbc:chemicalFormula="C17H27O17N4P2"/>
      <species boundaryCondition="false" constant="false" hasOnlySubstanceUnits="false" id="M_cpd17095_c" name="UDP-N-acetyl-D-manosamine (2NAc3NAc) acid" compartment="c" fbc:charge="0" fbc:chemicalFormula="C19H29O18N4P2"/>
      <species boundaryCondition="false" constant="false" hasOnlySubstanceUnits="false" id="M_cpd00727_c" name="2-Phosphoglycolate" compartment="c" fbc:charge="-2" fbc:chemicalFormula="C2H3O6P"/>
      <species boundaryCondition="false" constant="false" hasOnlySubstanceUnits="false" id="M_cpd00344_c" name="N-Formimino-L-glutamate" compartment="c" fbc:charge="-1" fbc:chemicalFormula="C6H9N2O4"/>
      <species boundaryCondition="false" constant="false" hasOnlySubstanceUnits="false" id="M_cpd00378_c" name="Formamide" compartment="c" fbc:charge="0" fbc:chemicalFormula="CH3NO"/>
      <species boundaryCondition="false" constant="false" hasOnlySubstanceUnits="false" id="M_cpd01329_e" name="Maltohexaose" compartment="e" fbc:charge="0" fbc:chemicalFormula="C36H62O31"/>
      <species boundaryCondition="false" constant="false" hasOnlySubstanceUnits="false" id="M_cpd01329_c" name="Maltohexaose" compartment="c" fbc:charge="0" fbc:chemicalFormula="C36H62O31"/>
      <species boundaryCondition="false" constant="false" hasOnlySubstanceUnits="false" id="M_cpd00080_e" name="Glycerol-3-phosphate" compartment="e" fbc:charge="-1" fbc:chemicalFormula="C3H8O6P"/>
      <species boundaryCondition="false" constant="false" hasOnlySubstanceUnits="false" id="M_cpd00027_c" name="D-Glucose" compartment="c" fbc:charge="0" fbc:chemicalFormula="C6H12O6"/>
      <species boundaryCondition="false" constant="false" hasOnlySubstanceUnits="false" id="M_cpd02978_c" name="7,8-Dihydroneopterin 3'-triphosphate" compartment="c" fbc:charge="-3" fbc:chemicalFormula="C9H13N5O13P3"/>
      <species boundaryCondition="false" constant="false" hasOnlySubstanceUnits="false" id="M_cpd11579_e" name="ethanesulfonate" compartment="e" fbc:charge="-1" fbc:chemicalFormula="C2H5O3S"/>
      <species boundaryCondition="false" constant="false" hasOnlySubstanceUnits="false" id="M_cpd11579_c" name="ethanesulfonate" compartment="c" fbc:charge="-1" fbc:chemicalFormula="C2H5O3S"/>
      <species boundaryCondition="false" constant="false" hasOnlySubstanceUnits="false" id="M_cpd11578_e" name="hexanesulfonate" compartment="e" fbc:charge="-1" fbc:chemicalFormula="C6H13O3S"/>
      <species boundaryCondition="false" constant="false" hasOnlySubstanceUnits="false" id="M_cpd11578_c" name="hexanesulfonate" compartment="c" fbc:charge="-1" fbc:chemicalFormula="C6H13O3S"/>
      <species boundaryCondition="false" constant="false" hasOnlySubstanceUnits="false" id="M_cpd08023_e" name="methanesulfonate" compartment="e" fbc:charge="-1" fbc:chemicalFormula="CH3O3S"/>
      <species boundaryCondition="false" constant="false" hasOnlySubstanceUnits="false" id="M_cpd08023_c" name="methanesulfonate" compartment="c" fbc:charge="-1" fbc:chemicalFormula="CH3O3S"/>
      <species boundaryCondition="false" constant="false" hasOnlySubstanceUnits="false" id="M_cpd11575_e" name="MOPS" compartment="e" fbc:charge="-1" fbc:chemicalFormula="C7H14NO4S"/>
      <species boundaryCondition="false" constant="false" hasOnlySubstanceUnits="false" id="M_cpd11575_c" name="MOPS" compartment="c" fbc:charge="-1" fbc:chemicalFormula="C7H14NO4S"/>
      <species boundaryCondition="false" constant="false" hasOnlySubstanceUnits="false" id="M_cpd09878_e" name="Sulfoacetate" compartment="e" fbc:charge="-2" fbc:chemicalFormula="C2H2O5S"/>
      <species boundaryCondition="false" constant="false" hasOnlySubstanceUnits="false" id="M_cpd09878_c" name="Sulfoacetate" compartment="c" fbc:charge="-2" fbc:chemicalFormula="C2H2O5S"/>
      <species boundaryCondition="false" constant="false" hasOnlySubstanceUnits="false" id="M_cpd02182_c" name="(R)-S-Lactoylglutathione" compartment="c" fbc:charge="-1" fbc:chemicalFormula="C13H20N3O8S"/>
      <species boundaryCondition="false" constant="false" hasOnlySubstanceUnits="false" id="M_cpd00428_c" name="2-Oxopropanal" compartment="c" fbc:charge="0" fbc:chemicalFormula="C3H4O2"/>
      <species boundaryCondition="false" constant="false" hasOnlySubstanceUnits="false" id="M_cpd00146_c" name="Carbamoylphosphate" compartment="c" fbc:charge="-1" fbc:chemicalFormula="CH3NO5P"/>
      <species boundaryCondition="false" constant="false" hasOnlySubstanceUnits="false" id="M_cpd00274_c" name="Citrulline" compartment="c" fbc:charge="0" fbc:chemicalFormula="C6H13N3O3"/>
      <species boundaryCondition="false" constant="false" hasOnlySubstanceUnits="false" id="M_cpd11949_c" name="Alginate" compartment="c" fbc:charge="0" fbc:chemicalFormula="C6H8O6*2"/>
      <species boundaryCondition="false" constant="false" hasOnlySubstanceUnits="false" id="M_cpd17075_c" name="Epimerized Alginate Dimer" compartment="c" fbc:charge="0" fbc:chemicalFormula="C12H16O12"/>
      <species boundaryCondition="false" constant="false" hasOnlySubstanceUnits="false" id="M_cpd17074_c" name="Acetylated Alginate" compartment="c" fbc:charge="0" fbc:chemicalFormula="C14H18O13"/>
      <species boundaryCondition="false" constant="false" hasOnlySubstanceUnits="false" id="M_cpd00082_e" name="D-Fructose" compartment="e" fbc:charge="0" fbc:chemicalFormula="C6H12O6"/>
      <species boundaryCondition="false" constant="false" hasOnlySubstanceUnits="false" id="M_cpd00802_c" name="D-fructose-1-phosphate" compartment="c" fbc:charge="-1" fbc:chemicalFormula="C6H12O9P"/>
      <species boundaryCondition="false" constant="false" hasOnlySubstanceUnits="false" id="M_cpd00070_c" name="Malonyl-CoA" compartment="c" fbc:charge="-4" fbc:chemicalFormula="C24H34N7O19P3S"/>
      <species boundaryCondition="false" constant="false" hasOnlySubstanceUnits="false" id="M_cpd15419_c" name="CDP-1,2-dihexadecanoylglycerol" compartment="c" fbc:charge="-2" fbc:chemicalFormula="C44H79N3O15P2"/>
      <species boundaryCondition="false" constant="false" hasOnlySubstanceUnits="false" id="M_cpd00122_e" name="N-Acetyl-D-glucosamine" compartment="e" fbc:charge="0" fbc:chemicalFormula="C8H15NO6"/>
      <species boundaryCondition="false" constant="false" hasOnlySubstanceUnits="false" id="M_cpd00293_c" name="N-Acetyl-D-glucosamine 6-phosphate" compartment="c" fbc:charge="-1" fbc:chemicalFormula="C8H15NO9P"/>
      <species boundaryCondition="false" constant="false" hasOnlySubstanceUnits="false" id="M_cpd00075_e" name="Nitrite" compartment="e" fbc:charge="-1" fbc:chemicalFormula="NO2"/>
      <species boundaryCondition="false" constant="false" hasOnlySubstanceUnits="false" id="M_cpd00033_e" name="Glycine" compartment="e" fbc:charge="0" fbc:chemicalFormula="C2H5NO2"/>
      <species boundaryCondition="false" constant="false" hasOnlySubstanceUnits="false" id="M_cpd00210_e" name="Taurine" compartment="e" fbc:charge="0" fbc:chemicalFormula="C2H7NO3S"/>
      <species boundaryCondition="false" constant="false" hasOnlySubstanceUnits="false" id="M_cpd00210_c" name="Taurine" compartment="c" fbc:charge="0" fbc:chemicalFormula="C2H7NO3S"/>
      <species boundaryCondition="false" constant="false" hasOnlySubstanceUnits="false" id="M_cpd00162_c" name="Aminoethanol" compartment="c" fbc:charge="1" fbc:chemicalFormula="C2H8NO"/>
      <species boundaryCondition="false" constant="false" hasOnlySubstanceUnits="false" id="M_cpd00957_c" name="2,5-Diamino-6-(5'-phosphoribosylamino)-4-pyrimidineone" compartment="c" fbc:charge="-1" fbc:chemicalFormula="C9H15N5O8P"/>
      <species boundaryCondition="false" constant="false" hasOnlySubstanceUnits="false" id="M_cpd02656_c" name="6-7-Dimethyl-8--1-D-ribityllumazine" compartment="c" fbc:charge="0" fbc:chemicalFormula="C13H18N4O6"/>
      <species boundaryCondition="false" constant="false" hasOnlySubstanceUnits="false" id="M_cpd02882_c" name="4--1-D-Ribitylamino-5-aminouracil" compartment="c" fbc:charge="0" fbc:chemicalFormula="C9H16N4O6"/>
      <species boundaryCondition="false" constant="false" hasOnlySubstanceUnits="false" id="M_cpd00220_c" name="Riboflavin" compartment="c" fbc:charge="0" fbc:chemicalFormula="C17H20N4O6"/>
      <species boundaryCondition="false" constant="false" hasOnlySubstanceUnits="false" id="M_cpd00489_e" name="4-Hydroxyphenylacetate" compartment="e" fbc:charge="0" fbc:chemicalFormula="C8H7O3"/>
      <species boundaryCondition="false" constant="false" hasOnlySubstanceUnits="false" id="M_cpd00666_e" name="Tartrate" compartment="e" fbc:charge="-2" fbc:chemicalFormula="C4H4O6"/>
      <species boundaryCondition="false" constant="false" hasOnlySubstanceUnits="false" id="M_cpd00666_c" name="Tartrate" compartment="c" fbc:charge="-2" fbc:chemicalFormula="C4H4O6"/>
      <species boundaryCondition="false" constant="false" hasOnlySubstanceUnits="false" id="M_cpd11751_c" name="tRNA(Tyr)" compartment="c" fbc:charge="0" fbc:chemicalFormula="C10H12N5O3R"/>
      <species boundaryCondition="false" constant="false" hasOnlySubstanceUnits="false" id="M_cpd12194_c" name="L-Tyrosyl-tRNA(Tyr)" compartment="c" fbc:charge="1" fbc:chemicalFormula="C19H22N6O5R"/>
      <species boundaryCondition="false" constant="false" hasOnlySubstanceUnits="false" id="M_cpd03726_e" name="Fe-enterochlin" compartment="e" fbc:charge="0" fbc:chemicalFormula="C30H27FeN3O15"/>
      <species boundaryCondition="false" constant="false" hasOnlySubstanceUnits="false" id="M_cpd03726_c" name="Fe-enterochlin" compartment="c" fbc:charge="0" fbc:chemicalFormula="C30H27FeN3O15"/>
      <species boundaryCondition="false" constant="false" hasOnlySubstanceUnits="false" id="M_cpd17073_c" name="2-amino-2-deoxyisochorismic acid" compartment="c" fbc:charge="0" fbc:chemicalFormula="C10H10O5N"/>
      <species boundaryCondition="false" constant="false" hasOnlySubstanceUnits="false" id="M_cpd00532_c" name="O2-" compartment="c" fbc:charge="0" fbc:chemicalFormula="HO2"/>
      <species boundaryCondition="false" constant="false" hasOnlySubstanceUnits="false" id="M_cpd02894_c" name="4-Amino-2-methyl-5-diphosphomethylpyrimidine" compartment="c" fbc:charge="-2" fbc:chemicalFormula="C6H9N3O7P2"/>
      <species boundaryCondition="false" constant="false" hasOnlySubstanceUnits="false" id="M_cpd02654_c" name="4-Methyl-5--2-phosphoethyl-thiazole" compartment="c" fbc:charge="-1" fbc:chemicalFormula="C6H9NO4PS"/>
      <species boundaryCondition="false" constant="false" hasOnlySubstanceUnits="false" id="M_cpd00793_c" name="Thiamine phosphate" compartment="c" fbc:charge="0" fbc:chemicalFormula="C12H17N4O4PS"/>
      <species boundaryCondition="false" constant="false" hasOnlySubstanceUnits="false" id="M_cpd00193_c" name="APS" compartment="c" fbc:charge="-2" fbc:chemicalFormula="C10H12N5O10PS"/>
      <species boundaryCondition="false" constant="false" hasOnlySubstanceUnits="false" id="M_cpd00930_c" name="imidazole acetol-phosphate" compartment="c" fbc:charge="-1" fbc:chemicalFormula="C6H8N2O5P"/>
      <species boundaryCondition="false" constant="false" hasOnlySubstanceUnits="false" id="M_cpd00244_e" name="Ni2+" compartment="e" fbc:charge="2" fbc:chemicalFormula="Ni"/>
      <species boundaryCondition="false" constant="false" hasOnlySubstanceUnits="false" id="M_cpd00244_c" name="Ni2+" compartment="c" fbc:charge="2" fbc:chemicalFormula="Ni"/>
      <species boundaryCondition="false" constant="false" hasOnlySubstanceUnits="false" id="M_cpd11593_e" name="ala-L-asp-L" compartment="e" fbc:charge="-1" fbc:chemicalFormula="C7H11N2O5"/>
      <species boundaryCondition="false" constant="false" hasOnlySubstanceUnits="false" id="M_cpd11593_c" name="ala-L-asp-L" compartment="c" fbc:charge="-1" fbc:chemicalFormula="C7H11N2O5"/>
      <species boundaryCondition="false" constant="false" hasOnlySubstanceUnits="false" id="M_cpd11587_e" name="Ala-Gln" compartment="e" fbc:charge="0" fbc:chemicalFormula="C8H15N3O4"/>
      <species boundaryCondition="false" constant="false" hasOnlySubstanceUnits="false" id="M_cpd11587_c" name="Ala-Gln" compartment="c" fbc:charge="0" fbc:chemicalFormula="C8H15N3O4"/>
      <species boundaryCondition="false" constant="false" hasOnlySubstanceUnits="false" id="M_cpd11586_e" name="ala-L-glu-L" compartment="e" fbc:charge="-1" fbc:chemicalFormula="C8H13N2O5"/>
      <species boundaryCondition="false" constant="false" hasOnlySubstanceUnits="false" id="M_cpd11586_c" name="ala-L-glu-L" compartment="c" fbc:charge="-1" fbc:chemicalFormula="C8H13N2O5"/>
      <species boundaryCondition="false" constant="false" hasOnlySubstanceUnits="false" id="M_cpd11585_e" name="L-alanylglycine" compartment="e" fbc:charge="0" fbc:chemicalFormula="C5H10N2O3"/>
      <species boundaryCondition="false" constant="false" hasOnlySubstanceUnits="false" id="M_cpd11585_c" name="L-alanylglycine" compartment="c" fbc:charge="0" fbc:chemicalFormula="C5H10N2O3"/>
      <species boundaryCondition="false" constant="false" hasOnlySubstanceUnits="false" id="M_cpd11584_e" name="Ala-His" compartment="e" fbc:charge="0" fbc:chemicalFormula="C9H14N4O3"/>
      <species boundaryCondition="false" constant="false" hasOnlySubstanceUnits="false" id="M_cpd11584_c" name="Ala-His" compartment="c" fbc:charge="0" fbc:chemicalFormula="C9H14N4O3"/>
      <species boundaryCondition="false" constant="false" hasOnlySubstanceUnits="false" id="M_cpd11583_e" name="Ala-Leu" compartment="e" fbc:charge="0" fbc:chemicalFormula="C9H18N2O3"/>
      <species boundaryCondition="false" constant="false" hasOnlySubstanceUnits="false" id="M_cpd11583_c" name="Ala-Leu" compartment="c" fbc:charge="0" fbc:chemicalFormula="C9H18N2O3"/>
      <species boundaryCondition="false" constant="false" hasOnlySubstanceUnits="false" id="M_cpd11582_e" name="ala-L-Thr-L" compartment="e" fbc:charge="0" fbc:chemicalFormula="C7H14N2O4"/>
      <species boundaryCondition="false" constant="false" hasOnlySubstanceUnits="false" id="M_cpd11582_c" name="ala-L-Thr-L" compartment="c" fbc:charge="0" fbc:chemicalFormula="C7H14N2O4"/>
      <species boundaryCondition="false" constant="false" hasOnlySubstanceUnits="false" id="M_cpd01017_e" name="Cys-Gly" compartment="e" fbc:charge="0" fbc:chemicalFormula="C5H10N2O3S"/>
      <species boundaryCondition="false" constant="false" hasOnlySubstanceUnits="false" id="M_cpd01017_c" name="Cys-Gly" compartment="c" fbc:charge="0" fbc:chemicalFormula="C5H10N2O3S"/>
      <species boundaryCondition="false" constant="false" hasOnlySubstanceUnits="false" id="M_cpd11581_e" name="gly-asn-L" compartment="e" fbc:charge="0" fbc:chemicalFormula="C6H11N3O4"/>
      <species boundaryCondition="false" constant="false" hasOnlySubstanceUnits="false" id="M_cpd11581_c" name="gly-asn-L" compartment="c" fbc:charge="0" fbc:chemicalFormula="C6H11N3O4"/>
      <species boundaryCondition="false" constant="false" hasOnlySubstanceUnits="false" id="M_cpd11589_e" name="gly-asp-L" compartment="e" fbc:charge="-1" fbc:chemicalFormula="C6H9N2O5"/>
      <species boundaryCondition="false" constant="false" hasOnlySubstanceUnits="false" id="M_cpd11589_c" name="gly-asp-L" compartment="c" fbc:charge="-1" fbc:chemicalFormula="C6H9N2O5"/>
      <species boundaryCondition="false" constant="false" hasOnlySubstanceUnits="false" id="M_cpd11580_e" name="Gly-Gln" compartment="e" fbc:charge="0" fbc:chemicalFormula="C7H13N3O4"/>
      <species boundaryCondition="false" constant="false" hasOnlySubstanceUnits="false" id="M_cpd11580_c" name="Gly-Gln" compartment="c" fbc:charge="0" fbc:chemicalFormula="C7H13N3O4"/>
      <species boundaryCondition="false" constant="false" hasOnlySubstanceUnits="false" id="M_cpd11592_e" name="gly-glu-L" compartment="e" fbc:charge="-1" fbc:chemicalFormula="C7H11N2O5"/>
      <species boundaryCondition="false" constant="false" hasOnlySubstanceUnits="false" id="M_cpd11592_c" name="gly-glu-L" compartment="c" fbc:charge="-1" fbc:chemicalFormula="C7H11N2O5"/>
      <species boundaryCondition="false" constant="false" hasOnlySubstanceUnits="false" id="M_cpd11591_e" name="Gly-Met" compartment="e" fbc:charge="0" fbc:chemicalFormula="C7H14N2O3S"/>
      <species boundaryCondition="false" constant="false" hasOnlySubstanceUnits="false" id="M_cpd11591_c" name="Gly-Met" compartment="c" fbc:charge="0" fbc:chemicalFormula="C7H14N2O3S"/>
      <species boundaryCondition="false" constant="false" hasOnlySubstanceUnits="false" id="M_cpd11588_e" name="gly-pro-L" compartment="e" fbc:charge="0" fbc:chemicalFormula="C7H12N2O3"/>
      <species boundaryCondition="false" constant="false" hasOnlySubstanceUnits="false" id="M_cpd11588_c" name="gly-pro-L" compartment="c" fbc:charge="0" fbc:chemicalFormula="C7H12N2O3"/>
      <species boundaryCondition="false" constant="false" hasOnlySubstanceUnits="false" id="M_cpd11590_e" name="met-L-ala-L" compartment="e" fbc:charge="-1" fbc:chemicalFormula="C8H15N2O3S"/>
      <species boundaryCondition="false" constant="false" hasOnlySubstanceUnits="false" id="M_cpd11590_c" name="met-L-ala-L" compartment="c" fbc:charge="-1" fbc:chemicalFormula="C8H15N2O3S"/>
      <species boundaryCondition="false" constant="false" hasOnlySubstanceUnits="false" id="M_cpd15603_e" name="Gly-Cys" compartment="e" fbc:charge="0" fbc:chemicalFormula="C5H10N2O3S"/>
      <species boundaryCondition="false" constant="false" hasOnlySubstanceUnits="false" id="M_cpd15603_c" name="Gly-Cys" compartment="c" fbc:charge="0" fbc:chemicalFormula="C5H10N2O3S"/>
      <species boundaryCondition="false" constant="false" hasOnlySubstanceUnits="false" id="M_cpd15604_e" name="Gly-Leu" compartment="e" fbc:charge="0" fbc:chemicalFormula="C8H16N2O3"/>
      <species boundaryCondition="false" constant="false" hasOnlySubstanceUnits="false" id="M_cpd15604_c" name="Gly-Leu" compartment="c" fbc:charge="0" fbc:chemicalFormula="C8H16N2O3"/>
      <species boundaryCondition="false" constant="false" hasOnlySubstanceUnits="false" id="M_cpd15605_e" name="Gly-Phe" compartment="e" fbc:charge="0" fbc:chemicalFormula="C11H14N2O3"/>
      <species boundaryCondition="false" constant="false" hasOnlySubstanceUnits="false" id="M_cpd15605_c" name="Gly-Phe" compartment="c" fbc:charge="0" fbc:chemicalFormula="C11H14N2O3"/>
      <species boundaryCondition="false" constant="false" hasOnlySubstanceUnits="false" id="M_cpd15606_e" name="Gly-Tyr" compartment="e" fbc:charge="0" fbc:chemicalFormula="C11H14N2O4"/>
      <species boundaryCondition="false" constant="false" hasOnlySubstanceUnits="false" id="M_cpd15606_c" name="Gly-Tyr" compartment="c" fbc:charge="0" fbc:chemicalFormula="C11H14N2O4"/>
      <species boundaryCondition="false" constant="false" hasOnlySubstanceUnits="false" id="M_cpd17047_c" name="S-2-hydroxymyristoyl-[acyl-carrier protein]" compartment="c" fbc:charge="0" fbc:chemicalFormula="C14H27O2X"/>
      <species boundaryCondition="false" constant="false" hasOnlySubstanceUnits="false" id="M_cpd00103_c" name="PRPP" compartment="c" fbc:charge="-3" fbc:chemicalFormula="C5H10O14P3"/>
      <species boundaryCondition="false" constant="false" hasOnlySubstanceUnits="false" id="M_cpd00091_c" name="UMP" compartment="c" fbc:charge="-1" fbc:chemicalFormula="C9H12N2O9P"/>
      <species boundaryCondition="false" constant="false" hasOnlySubstanceUnits="false" id="M_cpd00094_c" name="2-Oxobutyrate" compartment="c" fbc:charge="-1" fbc:chemicalFormula="C4H5O3"/>
      <species boundaryCondition="false" constant="false" hasOnlySubstanceUnits="false" id="M_cpd00101_c" name="ribose-5-phosphate" compartment="c" fbc:charge="-1" fbc:chemicalFormula="C5H10O8P"/>
      <species boundaryCondition="false" constant="false" hasOnlySubstanceUnits="false" id="M_cpd00859_c" name="Pseudouridine 5'-phosphate" compartment="c" fbc:charge="-1" fbc:chemicalFormula="C9H12N2O9P"/>
      <species boundaryCondition="false" constant="false" hasOnlySubstanceUnits="false" id="M_cpd00699_c" name="5-Dehydroquinate" compartment="c" fbc:charge="-1" fbc:chemicalFormula="C7H9O6"/>
      <species boundaryCondition="false" constant="false" hasOnlySubstanceUnits="false" id="M_cpd08325_c" name="NAC" compartment="c" fbc:charge="0" fbc:chemicalFormula="C17H18N2O2"/>
      <species boundaryCondition="false" constant="false" hasOnlySubstanceUnits="false" id="M_cpd00873_c" name="Nicotinate ribonucleotide" compartment="c" fbc:charge="-1" fbc:chemicalFormula="C11H13NO9P"/>
      <species boundaryCondition="false" constant="false" hasOnlySubstanceUnits="false" id="M_cpd11914_c" name="tRNA(His)" compartment="c" fbc:charge="0" fbc:chemicalFormula="C10H12N5O3R"/>
      <species boundaryCondition="false" constant="false" hasOnlySubstanceUnits="false" id="M_cpd12228_c" name="L-Histidyl-tRNA(His)" compartment="c" fbc:charge="1" fbc:chemicalFormula="C16H20N8O4R"/>
      <species boundaryCondition="false" constant="false" hasOnlySubstanceUnits="false" id="M_cpd17063_c" name="PA_core6_lipidA" compartment="c" fbc:charge="0" fbc:chemicalFormula="C152H271N2O84P2"/>
      <species boundaryCondition="false" constant="false" hasOnlySubstanceUnits="false" id="M_cpd17064_c" name="PA_core7_lipidA" compartment="c" fbc:charge="0" fbc:chemicalFormula="C152H268N2O93P5"/>
      <species boundaryCondition="false" constant="false" hasOnlySubstanceUnits="false" id="M_cpd17045_c" name="beta-hydroxydecanoyl-beta-hydroxydecanoyl-S-CoA" compartment="c" fbc:charge="0" fbc:chemicalFormula="C41H68O20N7P3S"/>
      <species boundaryCondition="false" constant="false" hasOnlySubstanceUnits="false" id="M_cpd00851_e" name="trans-4-Hydroxy-L-proline" compartment="e" fbc:charge="-1" fbc:chemicalFormula="C5H8NO3"/>
      <species boundaryCondition="false" constant="false" hasOnlySubstanceUnits="false" id="M_cpd00851_c" name="trans-4-Hydroxy-L-proline" compartment="c" fbc:charge="-1" fbc:chemicalFormula="C5H8NO3"/>
      <species boundaryCondition="false" constant="false" hasOnlySubstanceUnits="false" id="M_cpd00581_c" name="Urocanate" compartment="c" fbc:charge="-1" fbc:chemicalFormula="C6H5N2O2"/>
      <species boundaryCondition="false" constant="false" hasOnlySubstanceUnits="false" id="M_cpd10516_e" name="fe3" compartment="e" fbc:charge="3" fbc:chemicalFormula="Fe"/>
      <species boundaryCondition="false" constant="false" hasOnlySubstanceUnits="false" id="M_cpd10516_c" name="fe3" compartment="c" fbc:charge="3" fbc:chemicalFormula="Fe"/>
      <species boundaryCondition="false" constant="false" hasOnlySubstanceUnits="false" id="M_cpd16768_c" name="2-nonaprenylphenol" compartment="c" fbc:charge="0" fbc:chemicalFormula="C51H78O"/>
      <species boundaryCondition="false" constant="false" hasOnlySubstanceUnits="false" id="M_cpd16765_c" name="2-nonaprenyl-6-hydroxyphenol" compartment="c" fbc:charge="0" fbc:chemicalFormula="C51H78O2"/>
      <species boundaryCondition="false" constant="false" hasOnlySubstanceUnits="false" id="M_cpd03445_c" name="2-Octaprenyl-6-hydroxyphenol" compartment="c" fbc:charge="0" fbc:chemicalFormula="C46H70O2"/>
      <species boundaryCondition="false" constant="false" hasOnlySubstanceUnits="false" id="M_cpd00013_e" name="NH3" compartment="e" fbc:charge="1" fbc:chemicalFormula="H4N"/>
      <species boundaryCondition="false" constant="false" hasOnlySubstanceUnits="false" id="M_cpd02140_c" name="AIR" compartment="c" fbc:charge="0" fbc:chemicalFormula="C8H14N3O7P"/>
      <species boundaryCondition="false" constant="false" hasOnlySubstanceUnits="false" id="M_cpd02893_c" name="5'-Phosphoribosyl-4-carboxy-5-aminoimidazole" compartment="c" fbc:charge="-1" fbc:chemicalFormula="C9H13N3O9P"/>
      <species boundaryCondition="false" constant="false" hasOnlySubstanceUnits="false" id="M_cpd00363_c" name="Ethanol" compartment="c" fbc:charge="0" fbc:chemicalFormula="C2H6O"/>
      <species boundaryCondition="false" constant="false" hasOnlySubstanceUnits="false" id="M_cpd15665_c" name="Peptidoglycan polymer (n subunits)" compartment="c" fbc:charge="-4" fbc:chemicalFormula="C80H125N16O42R"/>
      <species boundaryCondition="false" constant="false" hasOnlySubstanceUnits="false" id="M_cpd15663_c" name="Prenol-45n teichoic acid-alanine substituted" compartment="c" fbc:charge="-47" fbc:chemicalFormula="C341H611N47O287P47"/>
      <species boundaryCondition="false" constant="false" hasOnlySubstanceUnits="false" id="M_cpd00286_c" name="Undecaprenylphosphate" compartment="c" fbc:charge="-1" fbc:chemicalFormula="C55H90O4P"/>
      <species boundaryCondition="false" constant="false" hasOnlySubstanceUnits="false" id="M_cpd15668_c" name="glycerol teichoic acid (n=45), linked, D-ala substituted" compartment="c" fbc:charge="-48" fbc:chemicalFormula="C326H584N55O304P46R"/>
      <species boundaryCondition="false" constant="false" hasOnlySubstanceUnits="false" id="M_cpd15662_c" name="Prenol-45n teichoic acid-glucose substituted" compartment="c" fbc:charge="-47" fbc:chemicalFormula="C476H836N2O467P47"/>
      <species boundaryCondition="false" constant="false" hasOnlySubstanceUnits="false" id="M_cpd15669_c" name="glycerol teichoic acid (n=45), linked, glucose substituted" compartment="c" fbc:charge="-48" fbc:chemicalFormula="C461H809N10O484P46R"/>
      <species boundaryCondition="false" constant="false" hasOnlySubstanceUnits="false" id="M_cpd15661_c" name="Prenol-45n teichoic acid" compartment="c" fbc:charge="-47" fbc:chemicalFormula="C206H386N2O242P47"/>
      <species boundaryCondition="false" constant="false" hasOnlySubstanceUnits="false" id="M_cpd15667_c" name="glycerol teichoic acid (n=45), linked, unsubstituted" compartment="c" fbc:charge="-48" fbc:chemicalFormula="C191H359N10O259P46R"/>
      <species boundaryCondition="false" constant="false" hasOnlySubstanceUnits="false" id="M_cpd00485_c" name="D-Mannose1-phosphate" compartment="c" fbc:charge="-1" fbc:chemicalFormula="C6H12O9P"/>
      <species boundaryCondition="false" constant="false" hasOnlySubstanceUnits="false" id="M_cpd00235_c" name="D-mannose-6-phosphate" compartment="c" fbc:charge="-1" fbc:chemicalFormula="C6H12O9P"/>
      <species boundaryCondition="false" constant="false" hasOnlySubstanceUnits="false" id="M_cpd00809_c" name="O-Phospho-L-homoserine" compartment="c" fbc:charge="-1" fbc:chemicalFormula="C4H9NO6P"/>
      <species boundaryCondition="false" constant="false" hasOnlySubstanceUnits="false" id="M_cpd00637_e" name="D-Methionine" compartment="e" fbc:charge="0" fbc:chemicalFormula="C5H11NO2S"/>
      <species boundaryCondition="false" constant="false" hasOnlySubstanceUnits="false" id="M_cpd00637_c" name="D-Methionine" compartment="c" fbc:charge="0" fbc:chemicalFormula="C5H11NO2S"/>
      <species boundaryCondition="false" constant="false" hasOnlySubstanceUnits="false" id="M_cpd00060_e" name="L-Methionine" compartment="e" fbc:charge="0" fbc:chemicalFormula="C5H11NO2S"/>
      <species boundaryCondition="false" constant="false" hasOnlySubstanceUnits="false" id="M_cpd08316_c" name="D-Glycero-D-manno-heptose1-7-bisphosphate" compartment="c" fbc:charge="-2" fbc:chemicalFormula="C7H14O13P2"/>
      <species boundaryCondition="false" constant="false" hasOnlySubstanceUnits="false" id="M_cpd04920_c" name="D-Glycero-D-manno-heptose1-phosphate" compartment="c" fbc:charge="-1" fbc:chemicalFormula="C7H14O10P"/>
      <species boundaryCondition="false" constant="false" hasOnlySubstanceUnits="false" id="M_cpd17084_c" name="phenazine-1-carboxamide" compartment="c" fbc:charge="0" fbc:chemicalFormula="C13H9ON3"/>
      <species boundaryCondition="false" constant="false" hasOnlySubstanceUnits="false" id="M_cpd00128_c" name="Adenine" compartment="c" fbc:charge="0" fbc:chemicalFormula="C5H5N5"/>
      <species boundaryCondition="false" constant="false" hasOnlySubstanceUnits="false" id="M_cpd15901_e" name="2-oxohexanedioic acid" compartment="e" fbc:charge="-2" fbc:chemicalFormula="C6H6O5"/>
      <species boundaryCondition="false" constant="false" hasOnlySubstanceUnits="false" id="M_cpd15901_c" name="2-oxohexanedioic acid" compartment="c" fbc:charge="-2" fbc:chemicalFormula="C6H6O5"/>
      <species boundaryCondition="false" constant="false" hasOnlySubstanceUnits="false" id="M_cpd00280_e" name="D-Galacturonate" compartment="e" fbc:charge="-1" fbc:chemicalFormula="C6H9O7"/>
      <species boundaryCondition="false" constant="false" hasOnlySubstanceUnits="false" id="M_cpd00280_c" name="D-Galacturonate" compartment="c" fbc:charge="-1" fbc:chemicalFormula="C6H9O7"/>
      <species boundaryCondition="false" constant="false" hasOnlySubstanceUnits="false" id="M_cpd00164_e" name="Glucuronate" compartment="e" fbc:charge="-1" fbc:chemicalFormula="C6H9O7"/>
      <species boundaryCondition="false" constant="false" hasOnlySubstanceUnits="false" id="M_cpd00164_c" name="Glucuronate" compartment="c" fbc:charge="-1" fbc:chemicalFormula="C6H9O7"/>
      <species boundaryCondition="false" constant="false" hasOnlySubstanceUnits="false" id="M_cpd01015_e" name="Cyanate" compartment="e" fbc:charge="0" fbc:chemicalFormula="CNO"/>
      <species boundaryCondition="false" constant="false" hasOnlySubstanceUnits="false" id="M_cpd01015_c" name="Cyanate" compartment="c" fbc:charge="-1" fbc:chemicalFormula="CNO"/>
      <species boundaryCondition="false" constant="false" hasOnlySubstanceUnits="false" id="M_cpd00341_c" name="N-Carbamoylputrescine" compartment="c" fbc:charge="1" fbc:chemicalFormula="C5H14N3O"/>
      <species boundaryCondition="false" constant="false" hasOnlySubstanceUnits="false" id="M_cpd00132_e" name="L-Asparagine" compartment="e" fbc:charge="0" fbc:chemicalFormula="C4H8N2O3"/>
      <species boundaryCondition="false" constant="false" hasOnlySubstanceUnits="false" id="M_cpd00299_c" name="dUMP" compartment="c" fbc:charge="-1" fbc:chemicalFormula="C9H12N2O8P"/>
      <species boundaryCondition="false" constant="false" hasOnlySubstanceUnits="false" id="M_cpd00298_c" name="dTMP" compartment="c" fbc:charge="-1" fbc:chemicalFormula="C10H14N2O8P"/>
      <species boundaryCondition="false" constant="false" hasOnlySubstanceUnits="false" id="M_cpd00908_c" name="Glycerophosphoethanolamine" compartment="c" fbc:charge="0" fbc:chemicalFormula="C5H14NO6P"/>
      <species boundaryCondition="false" constant="false" hasOnlySubstanceUnits="false" id="M_cpd00507_c" name="Glycerophosphocholine" compartment="c" fbc:charge="0" fbc:chemicalFormula="C8H20NO6P"/>
      <species boundaryCondition="false" constant="false" hasOnlySubstanceUnits="false" id="M_cpd00834_c" name="Phosphopantetheine" compartment="c" fbc:charge="-1" fbc:chemicalFormula="C11H22N2O7PS"/>
      <species boundaryCondition="false" constant="false" hasOnlySubstanceUnits="false" id="M_cpd00655_c" name="Dephospho-CoA" compartment="c" fbc:charge="-2" fbc:chemicalFormula="C21H33N7O13P2S"/>
      <species boundaryCondition="false" constant="false" hasOnlySubstanceUnits="false" id="M_cpd00790_c" name="O-Acetyl-L-homoserine" compartment="c" fbc:charge="0" fbc:chemicalFormula="C6H11NO4"/>
      <species boundaryCondition="false" constant="false" hasOnlySubstanceUnits="false" id="M_cpd00822_c" name="O-Succinyl-L-homoserine" compartment="c" fbc:charge="-1" fbc:chemicalFormula="C8H12NO6"/>
      <species boundaryCondition="false" constant="false" hasOnlySubstanceUnits="false" id="M_cpd00135_c" name="Homocysteine" compartment="c" fbc:charge="0" fbc:chemicalFormula="C4H9NO2S"/>
      <species boundaryCondition="false" constant="false" hasOnlySubstanceUnits="false" id="M_cpd00424_c" name="Cystathionine" compartment="c" fbc:charge="0" fbc:chemicalFormula="C7H14N2O4S"/>
      <species boundaryCondition="false" constant="false" hasOnlySubstanceUnits="false" id="M_cpd00343_c" name="N-Carbamoyl-L-aspartate" compartment="c" fbc:charge="-2" fbc:chemicalFormula="C5H6N2O5"/>
      <species boundaryCondition="false" constant="false" hasOnlySubstanceUnits="false" id="M_cpd00506_c" name="gamma-Glutamylcysteine" compartment="c" fbc:charge="-1" fbc:chemicalFormula="C8H13N2O5S"/>
      <species boundaryCondition="false" constant="false" hasOnlySubstanceUnits="false" id="M_cpd00800_c" name="8-Amino-7-oxononanoate" compartment="c" fbc:charge="0" fbc:chemicalFormula="C9H17NO3"/>
      <species boundaryCondition="false" constant="false" hasOnlySubstanceUnits="false" id="M_cpd00764_c" name="7-8-Diaminononanoate" compartment="c" fbc:charge="1" fbc:chemicalFormula="C9H21N2O2"/>
      <species boundaryCondition="false" constant="false" hasOnlySubstanceUnits="false" id="M_cpd02701_c" name="S-Adenosyl-4-methylthio-2-oxobutanoate" compartment="c" fbc:charge="0" fbc:chemicalFormula="C15H19N5O6S"/>
      <species boundaryCondition="false" constant="false" hasOnlySubstanceUnits="false" id="M_cpd00337_c" name="Hydrouracil" compartment="c" fbc:charge="0" fbc:chemicalFormula="C4H6N2O2"/>
      <species boundaryCondition="false" constant="false" hasOnlySubstanceUnits="false" id="M_cpd01720_c" name="3-Ureidopropanoate" compartment="c" fbc:charge="-1" fbc:chemicalFormula="C4H7N2O3"/>
      <species boundaryCondition="false" constant="false" hasOnlySubstanceUnits="false" id="M_cpd00012_e" name="PPi" compartment="e" fbc:charge="0" fbc:chemicalFormula="H2O7P2"/>
      <species boundaryCondition="false" constant="false" hasOnlySubstanceUnits="false" id="M_cpd00074_c" name="S" compartment="c" fbc:charge="0" fbc:chemicalFormula="S"/>
      <species boundaryCondition="false" constant="false" hasOnlySubstanceUnits="false" id="M_cpd01311_c" name="Dethiobiotin" compartment="c" fbc:charge="-1" fbc:chemicalFormula="C10H17N2O3"/>
      <species boundaryCondition="false" constant="false" hasOnlySubstanceUnits="false" id="M_cpd00104_c" name="BIOT" compartment="c" fbc:charge="-1" fbc:chemicalFormula="C10H15N2O3S"/>
      <species boundaryCondition="false" constant="false" hasOnlySubstanceUnits="false" id="M_cpd00782_c" name="Pimeloyl-CoA" compartment="c" fbc:charge="-4" fbc:chemicalFormula="C28H42N7O19P3S"/>
      <species boundaryCondition="false" constant="false" hasOnlySubstanceUnits="false" id="M_cpd00238_c" name="Sedoheptulose7-phosphate" compartment="c" fbc:charge="-1" fbc:chemicalFormula="C7H14O10P"/>
      <species boundaryCondition="false" constant="false" hasOnlySubstanceUnits="false" id="M_cpd00290_c" name="D-fructose-1,6-bisphosphate" compartment="c" fbc:charge="-2" fbc:chemicalFormula="C6H12O12P2"/>
      <species boundaryCondition="false" constant="false" hasOnlySubstanceUnits="false" id="M_cpd02961_c" name="Dihydroneopterin" compartment="c" fbc:charge="0" fbc:chemicalFormula="C9H13N5O4"/>
      <species boundaryCondition="false" constant="false" hasOnlySubstanceUnits="false" id="M_cpd00924_c" name="AppppA" compartment="c" fbc:charge="-4" fbc:chemicalFormula="C20H24N10O19P4"/>
      <species boundaryCondition="false" constant="false" hasOnlySubstanceUnits="false" id="M_cpd02642_c" name="N-5-phosphoribosyl-anthranilate" compartment="c" fbc:charge="-2" fbc:chemicalFormula="C12H14NO9P"/>
      <species boundaryCondition="false" constant="false" hasOnlySubstanceUnits="false" id="M_cpd00956_c" name="1-(2-carboxyphenylamino)-1-deoxyribulose 5-phosphate" compartment="c" fbc:charge="-2" fbc:chemicalFormula="C12H14NO9P"/>
      <species boundaryCondition="false" constant="false" hasOnlySubstanceUnits="false" id="M_cpd00837_c" name="S-Adenosylmethioninamine" compartment="c" fbc:charge="2" fbc:chemicalFormula="C14H24N6O3S"/>
      <species boundaryCondition="false" constant="false" hasOnlySubstanceUnits="false" id="M_cpd16764_c" name="2-nonaprenyl-3-methyl-6-methoxy-1,4-benzoquinol" compartment="c" fbc:charge="0" fbc:chemicalFormula="C53H82O3"/>
      <species boundaryCondition="false" constant="false" hasOnlySubstanceUnits="false" id="M_cJB00124_c" name="3-Demethylubiquinol-9" compartment="c" fbc:charge="-1" fbc:chemicalFormula="C53H82O4"/>
      <species boundaryCondition="false" constant="false" hasOnlySubstanceUnits="false" id="M_cpd00644_c" name="PAN" compartment="c" fbc:charge="-1" fbc:chemicalFormula="C9H16NO5"/>
      <species boundaryCondition="false" constant="false" hasOnlySubstanceUnits="false" id="M_cpd02201_c" name="4-phosphopantothenate" compartment="c" fbc:charge="-2" fbc:chemicalFormula="C9H16NO8P"/>
      <species boundaryCondition="false" constant="false" hasOnlySubstanceUnits="false" id="M_cpd00331_e" name="cis-Aconitate" compartment="e" fbc:charge="-3" fbc:chemicalFormula="C6H3O6"/>
      <species boundaryCondition="false" constant="false" hasOnlySubstanceUnits="false" id="M_cpd03803_c" name="Carboxyphosphonoenolpyruvate" compartment="c" fbc:charge="-3" fbc:chemicalFormula="C4H2O7P"/>
      <species boundaryCondition="false" constant="false" hasOnlySubstanceUnits="false" id="M_cpd03804_c" name="(Hydroxyphosphinyl)pyruvate" compartment="c" fbc:charge="-2" fbc:chemicalFormula="C3H3O5P"/>
      <species boundaryCondition="false" constant="false" hasOnlySubstanceUnits="false" id="M_cpd01844_c" name="Propionyl_phosphate" compartment="c" fbc:charge="-1" fbc:chemicalFormula="C3H6O5P"/>
      <species boundaryCondition="false" constant="false" hasOnlySubstanceUnits="false" id="M_cpd03897_c" name="4a-Hydroxytetrahydrobiopterin" compartment="c" fbc:charge="0" fbc:chemicalFormula="C9H15N5O4"/>
      <species boundaryCondition="false" constant="false" hasOnlySubstanceUnits="false" id="M_cpd00743_c" name="L-Citramalyl-CoA" compartment="c" fbc:charge="-4" fbc:chemicalFormula="C26H38N7O20P3S"/>
      <species boundaryCondition="false" constant="false" hasOnlySubstanceUnits="false" id="M_cpd00342_c" name="N-Acetylornithine" compartment="c" fbc:charge="0" fbc:chemicalFormula="C7H14N2O3"/>
      <species boundaryCondition="false" constant="false" hasOnlySubstanceUnits="false" id="M_cpd03525_c" name="N-Succinyl-L-glutamate" compartment="c" fbc:charge="-3" fbc:chemicalFormula="C9H10NO7"/>
      <species boundaryCondition="false" constant="false" hasOnlySubstanceUnits="false" id="M_cpd02740_c" name="Guanosine 5'-triphosphate,3'-diphosphate" compartment="c" fbc:charge="-5" fbc:chemicalFormula="C10H13N5O20P5"/>
      <species boundaryCondition="false" constant="false" hasOnlySubstanceUnits="false" id="M_cpd02826_c" name="5'-Phosphoribosylformylglycinamidine" compartment="c" fbc:charge="0" fbc:chemicalFormula="C8H16N3O8P"/>
      <species boundaryCondition="false" constant="false" hasOnlySubstanceUnits="false" id="M_cpd01048_c" name="Arsenate" compartment="c" fbc:charge="-2" fbc:chemicalFormula="HO4As"/>
      <species boundaryCondition="false" constant="false" hasOnlySubstanceUnits="false" id="M_cpd15481_c" name="glutaredoxin (reduced)" compartment="c" fbc:charge="0" fbc:chemicalFormula="C6H9NO2R2S2"/>
      <species boundaryCondition="false" constant="false" hasOnlySubstanceUnits="false" id="M_cpd04098_c" name="Arsenite" compartment="c" fbc:charge="0" fbc:chemicalFormula="H3O3As"/>
      <species boundaryCondition="false" constant="false" hasOnlySubstanceUnits="false" id="M_cpd13050_c" name="Glutaredoxin disulfide" compartment="c" fbc:charge="-2" fbc:chemicalFormula="C20H30N6O12S2"/>
      <species boundaryCondition="false" constant="false" hasOnlySubstanceUnits="false" id="M_cpd02921_c" name="SAICAR" compartment="c" fbc:charge="-3" fbc:chemicalFormula="C13H16N4O12P"/>
      <species boundaryCondition="false" constant="false" hasOnlySubstanceUnits="false" id="M_cpd01630_e" name="cis,cis-Muconate" compartment="e" fbc:charge="-2" fbc:chemicalFormula="C6H4O4"/>
      <species boundaryCondition="false" constant="false" hasOnlySubstanceUnits="false" id="M_cpd01630_c" name="cis,cis-Muconate" compartment="c" fbc:charge="-2" fbc:chemicalFormula="C6H4O4"/>
      <species boundaryCondition="false" constant="false" hasOnlySubstanceUnits="false" id="M_cpd01433_c" name="2-Nitropropane" compartment="c" fbc:charge="0" fbc:chemicalFormula="C3H7NO2"/>
      <species boundaryCondition="false" constant="false" hasOnlySubstanceUnits="false" id="M_cpd00178_c" name="Acetone" compartment="c" fbc:charge="0" fbc:chemicalFormula="C3H6O"/>
      <species boundaryCondition="false" constant="false" hasOnlySubstanceUnits="false" id="M_cpd00215_c" name="Pyridoxal" compartment="c" fbc:charge="0" fbc:chemicalFormula="C8H9NO3"/>
      <species boundaryCondition="false" constant="false" hasOnlySubstanceUnits="false" id="M_cpd00419_c" name="PM" compartment="c" fbc:charge="1" fbc:chemicalFormula="C8H13N2O2"/>
      <species boundaryCondition="false" constant="false" hasOnlySubstanceUnits="false" id="M_cpd00263_c" name="Pyridoxol" compartment="c" fbc:charge="0" fbc:chemicalFormula="C8H11NO3"/>
      <species boundaryCondition="false" constant="false" hasOnlySubstanceUnits="false" id="M_cpd00478_c" name="Pyridoxine phosphate" compartment="c" fbc:charge="-1" fbc:chemicalFormula="C8H11NO6P"/>
      <species boundaryCondition="false" constant="false" hasOnlySubstanceUnits="false" id="M_cpd02012_c" name="N-Formyl-L-methionine" compartment="c" fbc:charge="-1" fbc:chemicalFormula="C6H10NO3S"/>
      <species boundaryCondition="false" constant="false" hasOnlySubstanceUnits="false" id="M_cpd17081_c" name="L-rhamnosyl-3-hydroxydecanoyl-3-hydroxydecanoate" compartment="c" fbc:charge="0" fbc:chemicalFormula="C26H48O9"/>
      <species boundaryCondition="false" constant="false" hasOnlySubstanceUnits="false" id="M_cpd00297_c" name="dTDP" compartment="c" fbc:charge="-2" fbc:chemicalFormula="C10H14N2O11P2"/>
      <species boundaryCondition="false" constant="false" hasOnlySubstanceUnits="false" id="M_cpd17080_c" name="L-rhamnosyl-Lrhamnosyl-3-hydroxydecanoyl-3-hydroxydecanoate" compartment="c" fbc:charge="0" fbc:chemicalFormula="C32H58O13"/>
      <species boundaryCondition="false" constant="false" hasOnlySubstanceUnits="false" id="M_cpd02698_c" name="N-Succinyl-L-2,6-diaminopimelate" compartment="c" fbc:charge="-2" fbc:chemicalFormula="C11H16N2O7"/>
      <species boundaryCondition="false" constant="false" hasOnlySubstanceUnits="false" id="M_cpd00504_c" name="LL-2,6-Diaminopimelate" compartment="c" fbc:charge="0" fbc:chemicalFormula="C7H14N2O4"/>
      <species boundaryCondition="false" constant="false" hasOnlySubstanceUnits="false" id="M_cpd12370_c" name="apo-ACP" compartment="c" fbc:charge="0" fbc:chemicalFormula="HOR"/>
      <species boundaryCondition="false" constant="false" hasOnlySubstanceUnits="false" id="M_cpd00045_c" name="Adenosine 3-5-bisphosphate" compartment="c" fbc:charge="-2" fbc:chemicalFormula="C10H13N5O10P2"/>
      <species boundaryCondition="false" constant="false" hasOnlySubstanceUnits="false" id="M_cpd02494_c" name="(2,3-Dihydroxybenzoyl)adenylate" compartment="c" fbc:charge="-1" fbc:chemicalFormula="C17H17N5O10P"/>
      <species boundaryCondition="false" constant="false" hasOnlySubstanceUnits="false" id="M_cpd03452_c" name="(L-Seryl)adenylate" compartment="c" fbc:charge="0" fbc:chemicalFormula="C13H19N6O9P"/>
      <species boundaryCondition="false" constant="false" hasOnlySubstanceUnits="false" id="M_cpd03453_c" name="Enterobactin" compartment="c" fbc:charge="0" fbc:chemicalFormula="C30H27N3O15"/>
      <species boundaryCondition="false" constant="false" hasOnlySubstanceUnits="false" id="M_cpd03422_c" name="Cobinamide" compartment="c" fbc:charge="3" fbc:chemicalFormula="C48H73CoN11O8"/>
      <species boundaryCondition="false" constant="false" hasOnlySubstanceUnits="false" id="M_cpd03832_c" name="Hydrogenobyrinate" compartment="c" fbc:charge="-6" fbc:chemicalFormula="C45H54N4O14"/>
      <species boundaryCondition="false" constant="false" hasOnlySubstanceUnits="false" id="M_cpd03916_c" name="Adenosyl cobyrinate diamide" compartment="c" fbc:charge="-3" fbc:chemicalFormula="C55H69CoN11O15"/>
      <species boundaryCondition="false" constant="false" hasOnlySubstanceUnits="false" id="M_cpd01997_c" name="Dimethylbenzimidazole" compartment="c" fbc:charge="0" fbc:chemicalFormula="C9H10N2"/>
      <species boundaryCondition="false" constant="false" hasOnlySubstanceUnits="false" id="M_cpd02904_c" name="alpha-Ribazole 5'-phosphate" compartment="c" fbc:charge="-1" fbc:chemicalFormula="C14H18N2O7P"/>
      <species boundaryCondition="false" constant="false" hasOnlySubstanceUnits="false" id="M_cpd02233_c" name="Ciliatine" compartment="c" fbc:charge="-1" fbc:chemicalFormula="C2H7NO3P"/>
      <species boundaryCondition="false" constant="false" hasOnlySubstanceUnits="false" id="M_cpd02024_c" name="Phosphonoacetaldehyde" compartment="c" fbc:charge="-2" fbc:chemicalFormula="C2H3O4P"/>
      <species boundaryCondition="false" constant="false" hasOnlySubstanceUnits="false" id="M_cpd00028_c" name="Heme" compartment="c" fbc:charge="-2" fbc:chemicalFormula="C34H30FeN4O4"/>
      <species boundaryCondition="false" constant="false" hasOnlySubstanceUnits="false" id="M_cpd00350_c" name="Farnesyldiphosphate" compartment="c" fbc:charge="-2" fbc:chemicalFormula="C15H26O7P2"/>
      <species boundaryCondition="false" constant="false" hasOnlySubstanceUnits="false" id="M_cpd11313_c" name="hemeO" compartment="c" fbc:charge="-2" fbc:chemicalFormula="C49H56FeN4O5"/>
      <species boundaryCondition="false" constant="false" hasOnlySubstanceUnits="false" id="M_cpd00044_c" name="3-phosphoadenylylsulfate" compartment="c" fbc:charge="-3" fbc:chemicalFormula="C10H12N5O13P2S"/>
      <species boundaryCondition="false" constant="false" hasOnlySubstanceUnits="false" id="M_cpd00762_c" name="4-Guanidinobutanoate" compartment="c" fbc:charge="0" fbc:chemicalFormula="C5H11N3O2"/>
      <species boundaryCondition="false" constant="false" hasOnlySubstanceUnits="false" id="M_cpd17082_c" name="N-(3-oxo-dodecanoyl)-L-homoserine lactone" compartment="c" fbc:charge="0" fbc:chemicalFormula="C16H27NO4"/>
      <species boundaryCondition="false" constant="false" hasOnlySubstanceUnits="false" id="M_cpd00147_c" name="5-Methylthioadenosine" compartment="c" fbc:charge="0" fbc:chemicalFormula="C11H15N5O3S"/>
      <species boundaryCondition="false" constant="false" hasOnlySubstanceUnits="false" id="M_cpd00073_e" name="Urea" compartment="e" fbc:charge="0" fbc:chemicalFormula="CH4N2O"/>
      <species boundaryCondition="false" constant="false" hasOnlySubstanceUnits="false" id="M_cpd00843_c" name="Tartronate semialdehyde" compartment="c" fbc:charge="-1" fbc:chemicalFormula="C3H3O4"/>
      <species boundaryCondition="false" constant="false" hasOnlySubstanceUnits="false" id="M_cpd00465_c" name="Ureidoglycolate" compartment="c" fbc:charge="-1" fbc:chemicalFormula="C3H5N2O4"/>
      <species boundaryCondition="false" constant="false" hasOnlySubstanceUnits="false" id="M_cpd00388_c" name="Allantoate" compartment="c" fbc:charge="-1" fbc:chemicalFormula="C4H7N4O4"/>
      <species boundaryCondition="false" constant="false" hasOnlySubstanceUnits="false" id="M_cpd03045_c" name="S-(2-Methylbutanoyl)-dihydrolipoamide" compartment="c" fbc:charge="0" fbc:chemicalFormula="C13H25NO2S2"/>
      <species boundaryCondition="false" constant="false" hasOnlySubstanceUnits="false" id="M_cpd03046_c" name="S-(3-Methylbutanoyl)-dihydrolipoamide" compartment="c" fbc:charge="0" fbc:chemicalFormula="C13H25NO2S2"/>
      <species boundaryCondition="false" constant="false" hasOnlySubstanceUnits="false" id="M_cpd11545_c" name="isobutyryl-ACP" compartment="c" fbc:charge="-1" fbc:chemicalFormula="C15H27N2O8PRS"/>
      <species boundaryCondition="false" constant="false" hasOnlySubstanceUnits="false" id="M_cpd11520_c" name="isovaleryl-ACP" compartment="c" fbc:charge="-1" fbc:chemicalFormula="C16H29N2O8PRS"/>
      <species boundaryCondition="false" constant="false" hasOnlySubstanceUnits="false" id="M_cpd11495_c" name="2-methylbutyryl-ACP" compartment="c" fbc:charge="-1" fbc:chemicalFormula="C16H29N2O8PRS"/>
      <species boundaryCondition="false" constant="false" hasOnlySubstanceUnits="false" id="M_cpd01078_c" name="Selenide" compartment="c" fbc:charge="0" fbc:chemicalFormula="H2Se"/>
      <species boundaryCondition="false" constant="false" hasOnlySubstanceUnits="false" id="M_cpd03078_c" name="Selenophosphate" compartment="c" fbc:charge="-2" fbc:chemicalFormula="HO3PSe"/>
      <species boundaryCondition="false" constant="false" hasOnlySubstanceUnits="false" id="M_cpd00932_c" name="5-O--1-Carboxyvinyl-3-phosphoshikimate" compartment="c" fbc:charge="-3" fbc:chemicalFormula="C10H10O10P"/>
      <species boundaryCondition="false" constant="false" hasOnlySubstanceUnits="false" id="M_cpd02791_c" name="methylthioribulose-1-phosphate" compartment="c" fbc:charge="-1" fbc:chemicalFormula="C6H12O7PS"/>
      <species boundaryCondition="false" constant="false" hasOnlySubstanceUnits="false" id="M_cpd11295_c" name="2,3-diketo5-methylthio-1-phosphopentane" compartment="c" fbc:charge="-1" fbc:chemicalFormula="C6H10O6PS"/>
      <species boundaryCondition="false" constant="false" hasOnlySubstanceUnits="false" id="M_cpd00806_c" name="L-Fuculose1-phosphate" compartment="c" fbc:charge="-1" fbc:chemicalFormula="C6H12O8P"/>
      <species boundaryCondition="false" constant="false" hasOnlySubstanceUnits="false" id="M_cpd11255_c" name="1,2-dihydroxy-3-keto-5-methylthiopentene" compartment="c" fbc:charge="-1" fbc:chemicalFormula="C6H9O3S"/>
      <species boundaryCondition="false" constant="false" hasOnlySubstanceUnits="false" id="M_cpd00204_c" name="CO" compartment="c" fbc:charge="1" fbc:chemicalFormula="CHO"/>
      <species boundaryCondition="false" constant="false" hasOnlySubstanceUnits="false" id="M_cpd05191_c" name="3-Methylthiopropionate" compartment="c" fbc:charge="-1" fbc:chemicalFormula="C4H7O2S"/>
      <species boundaryCondition="false" constant="false" hasOnlySubstanceUnits="false" id="M_cpd00158_c" name="CELB" compartment="c" fbc:charge="0" fbc:chemicalFormula="C12H22O11"/>
      <species boundaryCondition="false" constant="false" hasOnlySubstanceUnits="false" id="M_cpd08210_c" name="ADC" compartment="c" fbc:charge="-1" fbc:chemicalFormula="C10H10NO5"/>
      <species boundaryCondition="false" constant="false" hasOnlySubstanceUnits="false" id="M_cpd11425_c" name="2dmmq7" compartment="c" fbc:charge="0" fbc:chemicalFormula="C45H62O2"/>
      <species boundaryCondition="false" constant="false" hasOnlySubstanceUnits="false" id="M_cpd11451_c" name="mql7" compartment="c" fbc:charge="0" fbc:chemicalFormula="C46H66O2"/>
      <species boundaryCondition="false" constant="false" hasOnlySubstanceUnits="false" id="M_cpd17070_c" name="UDP-2-NH-(3OH-C12:0),3-O-(3OH-C10:0)glucosamine" compartment="c" fbc:charge="0" fbc:chemicalFormula="C37H63N3O20P2"/>
      <species boundaryCondition="false" constant="false" hasOnlySubstanceUnits="false" id="M_cpd17069_c" name="Pseudomonas aeruginosa Lipid X" compartment="c" fbc:charge="0" fbc:chemicalFormula="C28H52NO12P"/>
      <species boundaryCondition="false" constant="false" hasOnlySubstanceUnits="false" id="M_cpd01155_c" name="Cadaverine" compartment="c" fbc:charge="2" fbc:chemicalFormula="C5H16N2"/>
      <species boundaryCondition="false" constant="false" hasOnlySubstanceUnits="false" id="M_cpd00152_e" name="Agmatine" compartment="e" fbc:charge="2" fbc:chemicalFormula="C5H16N4"/>
      <species boundaryCondition="false" constant="false" hasOnlySubstanceUnits="false" id="M_cpd00115_c" name="dATP" compartment="c" fbc:charge="-3" fbc:chemicalFormula="C10H13N5O12P3"/>
      <species boundaryCondition="false" constant="false" hasOnlySubstanceUnits="false" id="M_cpd00356_c" name="dCTP" compartment="c" fbc:charge="-3" fbc:chemicalFormula="C9H13N3O13P3"/>
      <species boundaryCondition="false" constant="false" hasOnlySubstanceUnits="false" id="M_cpd00062_c" name="UTP" compartment="c" fbc:charge="-3" fbc:chemicalFormula="C9H12N2O15P3"/>
      <species boundaryCondition="false" constant="false" hasOnlySubstanceUnits="false" id="M_cpd00358_c" name="dUTP" compartment="c" fbc:charge="-3" fbc:chemicalFormula="C9H12N2O14P3"/>
      <species boundaryCondition="false" constant="false" hasOnlySubstanceUnits="false" id="M_cpd02738_c" name="5-Methyltetrahydropteroyltri-L-glutamate" compartment="c" fbc:charge="-4" fbc:chemicalFormula="C30H35N9O12"/>
      <species boundaryCondition="false" constant="false" hasOnlySubstanceUnits="false" id="M_cpd02555_c" name="Tetrahydropteroyltri-L-glutamate" compartment="c" fbc:charge="-4" fbc:chemicalFormula="C29H33N9O12"/>
      <species boundaryCondition="false" constant="false" hasOnlySubstanceUnits="false" id="M_cpd00510_c" name="deoxyribose-5-phosphate" compartment="c" fbc:charge="-1" fbc:chemicalFormula="C5H10O7P"/>
      <species boundaryCondition="false" constant="false" hasOnlySubstanceUnits="false" id="M_cpd01352_c" name="Undecaprenol" compartment="c" fbc:charge="0" fbc:chemicalFormula="C55H90O"/>
      <species boundaryCondition="false" constant="false" hasOnlySubstanceUnits="false" id="M_cpd00142_e" name="Acetoacetate" compartment="e" fbc:charge="0" fbc:chemicalFormula="C4H5O3"/>
      <species boundaryCondition="false" constant="false" hasOnlySubstanceUnits="false" id="M_cpd00211_e" name="Butyrate" compartment="e" fbc:charge="0" fbc:chemicalFormula="C4H7O2"/>
      <species boundaryCondition="false" constant="false" hasOnlySubstanceUnits="false" id="M_cpd00211_c" name="Butyrate" compartment="c" fbc:charge="-1" fbc:chemicalFormula="C4H7O2"/>
      <species boundaryCondition="false" constant="false" hasOnlySubstanceUnits="false" id="M_cpd00797_e" name="(R)-3-Hydroxybutanoate" compartment="e" fbc:charge="0" fbc:chemicalFormula="C4H7O3"/>
      <species boundaryCondition="false" constant="false" hasOnlySubstanceUnits="false" id="M_cpd00292_c" name="HMG-CoA" compartment="c" fbc:charge="-4" fbc:chemicalFormula="C27H40N7O20P3S"/>
      <species boundaryCondition="false" constant="false" hasOnlySubstanceUnits="false" id="M_cpd00519_c" name="D-methylmalonyl-CoA" compartment="c" fbc:charge="-4" fbc:chemicalFormula="C25H36N7O19P3S"/>
      <species boundaryCondition="false" constant="false" hasOnlySubstanceUnits="false" id="M_cpd02295_c" name="1-4-Dihydroxy-2-naphthoate" compartment="c" fbc:charge="-1" fbc:chemicalFormula="C11H7O4"/>
      <species boundaryCondition="false" constant="false" hasOnlySubstanceUnits="false" id="M_cpd00348_c" name="D-Galactose 1-phosphate" compartment="c" fbc:charge="-1" fbc:chemicalFormula="C6H12O9P"/>
      <species boundaryCondition="false" constant="false" hasOnlySubstanceUnits="false" id="M_cpd00089_c" name="Glucose-1-phosphate" compartment="c" fbc:charge="-1" fbc:chemicalFormula="C6H12O9P"/>
      <species boundaryCondition="false" constant="false" hasOnlySubstanceUnits="false" id="M_cpd01101_c" name="Carbamate" compartment="c" fbc:charge="-1" fbc:chemicalFormula="CH2NO2"/>
      <species boundaryCondition="false" constant="false" hasOnlySubstanceUnits="false" id="M_cpd00275_c" name="L-Kynurenine" compartment="c" fbc:charge="0" fbc:chemicalFormula="C10H12N2O3"/>
      <species boundaryCondition="false" constant="false" hasOnlySubstanceUnits="false" id="M_cpd01749_c" name="N-Formylkynurenine" compartment="c" fbc:charge="0" fbc:chemicalFormula="C11H12N2O4"/>
      <species boundaryCondition="false" constant="false" hasOnlySubstanceUnits="false" id="M_cpd00155_c" name="Glycogen" compartment="c" fbc:charge="0" fbc:chemicalFormula="C30H52O26"/>
      <species boundaryCondition="false" constant="false" hasOnlySubstanceUnits="false" id="M_cpd00179_c" name="Maltose" compartment="c" fbc:charge="0" fbc:chemicalFormula="C12H22O11"/>
      <species boundaryCondition="false" constant="false" hasOnlySubstanceUnits="false" id="M_cpd00794_c" name="TRHL" compartment="c" fbc:charge="0" fbc:chemicalFormula="C12H22O11"/>
      <species boundaryCondition="false" constant="false" hasOnlySubstanceUnits="false" id="M_cpd11427_c" name="CDP-diacylglycerol" compartment="c" fbc:charge="-2" fbc:chemicalFormula="C14H17N3O15P2R2"/>
      <species boundaryCondition="false" constant="false" hasOnlySubstanceUnits="false" id="M_cpd11652_c" name="Phosphatidylglycerol" compartment="c" fbc:charge="-1" fbc:chemicalFormula="C8H12O10PR2"/>
      <species boundaryCondition="false" constant="false" hasOnlySubstanceUnits="false" id="M_cpd12801_c" name="Cardiolipin" compartment="c" fbc:charge="-2" fbc:chemicalFormula="C13H16O17P2R4"/>
      <species boundaryCondition="false" constant="false" hasOnlySubstanceUnits="false" id="M_cpd00387_c" name="ADPglucose" compartment="c" fbc:charge="-2" fbc:chemicalFormula="C16H23N5O15P2"/>
      <species boundaryCondition="false" constant="false" hasOnlySubstanceUnits="false" id="M_cpd00653_e" name="D-Galactonate" compartment="e" fbc:charge="-1" fbc:chemicalFormula="C6H11O7"/>
      <species boundaryCondition="false" constant="false" hasOnlySubstanceUnits="false" id="M_cpd00653_c" name="D-Galactonate" compartment="c" fbc:charge="-1" fbc:chemicalFormula="C6H11O7"/>
      <species boundaryCondition="false" constant="false" hasOnlySubstanceUnits="false" id="M_cpd00652_e" name="D-Mucic_acid" compartment="e" fbc:charge="-2" fbc:chemicalFormula="C6H8O8"/>
      <species boundaryCondition="false" constant="false" hasOnlySubstanceUnits="false" id="M_cpd00652_c" name="D-Mucic_acid" compartment="c" fbc:charge="-2" fbc:chemicalFormula="C6H8O8"/>
      <species boundaryCondition="false" constant="false" hasOnlySubstanceUnits="false" id="M_cpd00609_e" name="D-Glucarate" compartment="e" fbc:charge="-2" fbc:chemicalFormula="C6H8O8"/>
      <species boundaryCondition="false" constant="false" hasOnlySubstanceUnits="false" id="M_cpd00508_c" name="3MOP" compartment="c" fbc:charge="-1" fbc:chemicalFormula="C6H9O3"/>
      <species boundaryCondition="false" constant="false" hasOnlySubstanceUnits="false" id="M_cpd00480_c" name="2-Dehydro-D-gluconate" compartment="c" fbc:charge="-1" fbc:chemicalFormula="C6H9O7"/>
      <species boundaryCondition="false" constant="false" hasOnlySubstanceUnits="false" id="M_cpd00222_c" name="GLCN" compartment="c" fbc:charge="-1" fbc:chemicalFormula="C6H11O7"/>
      <species boundaryCondition="false" constant="false" hasOnlySubstanceUnits="false" id="M_cpd01581_c" name="3-Oxododecanoate" compartment="c" fbc:charge="-1" fbc:chemicalFormula="C12H21O3"/>
      <species boundaryCondition="false" constant="false" hasOnlySubstanceUnits="false" id="M_cpd16660_c" name="homoserine lactone" compartment="c"/>
      <species boundaryCondition="false" constant="false" hasOnlySubstanceUnits="false" id="M_cpd08635_c" name="N-Butyryl-L-homoserine lactone" compartment="c" fbc:charge="0" fbc:chemicalFormula="C8H13NO3"/>
      <species boundaryCondition="false" constant="false" hasOnlySubstanceUnits="false" id="M_cpd00069_e" name="L-Tyrosine" compartment="e" fbc:charge="0" fbc:chemicalFormula="C9H11NO3"/>
      <species boundaryCondition="false" constant="false" hasOnlySubstanceUnits="false" id="M_cpd00077_c" name="Catechol" compartment="c" fbc:charge="0" fbc:chemicalFormula="C6H6O2"/>
      <species boundaryCondition="false" constant="false" hasOnlySubstanceUnits="false" id="M_cpd02536_c" name="Muconolactone" compartment="c" fbc:charge="-1" fbc:chemicalFormula="C6H5O4"/>
      <species boundaryCondition="false" constant="false" hasOnlySubstanceUnits="false" id="M_cpd15717_c" name="Dianteisoheptadecanoylphosphatidylglycerophosphate" compartment="c" fbc:charge="-2" fbc:chemicalFormula="C40H78O13P2"/>
      <species boundaryCondition="false" constant="false" hasOnlySubstanceUnits="false" id="M_cpd15720_c" name="Dianteisopentadecanoylphosphatidylglycerophosphate" compartment="c" fbc:charge="-2" fbc:chemicalFormula="C36H70O13P2"/>
      <species boundaryCondition="false" constant="false" hasOnlySubstanceUnits="false" id="M_cpd11454_c" name="Phosphatidylglycerophosphate" compartment="c" fbc:charge="-2" fbc:chemicalFormula="C8H12O13P2R2"/>
      <species boundaryCondition="false" constant="false" hasOnlySubstanceUnits="false" id="M_cpd15716_c" name="Diisoheptadecanoylphosphatidylglycerophosphate" compartment="c" fbc:charge="-2" fbc:chemicalFormula="C40H78O13P2"/>
      <species boundaryCondition="false" constant="false" hasOnlySubstanceUnits="false" id="M_cpd15721_c" name="Diisohexadecanoylphosphatidylglycerophosphate" compartment="c" fbc:charge="-2" fbc:chemicalFormula="C38H74O13P2"/>
      <species boundaryCondition="false" constant="false" hasOnlySubstanceUnits="false" id="M_cpd15719_c" name="Diisopentadecanoylphosphatidylglycerophosphate" compartment="c" fbc:charge="-2" fbc:chemicalFormula="C36H70O13P2"/>
      <species boundaryCondition="false" constant="false" hasOnlySubstanceUnits="false" id="M_cpd15718_c" name="Diisotetradecanoylphosphatidylglycerophosphate" compartment="c" fbc:charge="-2" fbc:chemicalFormula="C34H66O13P2"/>
      <species boundaryCondition="false" constant="false" hasOnlySubstanceUnits="false" id="M_cpd15542_c" name="Phosphatidylglycerophosphate_didodecanoyl" compartment="c" fbc:charge="-2" fbc:chemicalFormula="C30H58O13P2"/>
      <species boundaryCondition="false" constant="false" hasOnlySubstanceUnits="false" id="M_cpd15543_c" name="Phosphatidylglycerophosphate_ditetradecanoyl" compartment="c" fbc:charge="-2" fbc:chemicalFormula="C34H66O13P2"/>
      <species boundaryCondition="false" constant="false" hasOnlySubstanceUnits="false" id="M_cpd15544_c" name="Phosphatidylglycerophosphate_ditetradec-7-enoyl" compartment="c" fbc:charge="-2" fbc:chemicalFormula="C34H62O13P2"/>
      <species boundaryCondition="false" constant="false" hasOnlySubstanceUnits="false" id="M_cpd15545_c" name="Phosphatidylglycerophosphate_dihexadecanoyl" compartment="c" fbc:charge="-2" fbc:chemicalFormula="C38H74O13P2"/>
      <species boundaryCondition="false" constant="false" hasOnlySubstanceUnits="false" id="M_cpd15546_c" name="Phosphatidylglycerophosphate_dihexadec-9-enoyl" compartment="c" fbc:charge="-2" fbc:chemicalFormula="C38H70O13P2"/>
      <species boundaryCondition="false" constant="false" hasOnlySubstanceUnits="false" id="M_cpd15547_c" name="Phosphatidylglycerophosphate_dioctadecanoyl" compartment="c" fbc:charge="-2" fbc:chemicalFormula="C42H82O13P2"/>
      <species boundaryCondition="false" constant="false" hasOnlySubstanceUnits="false" id="M_cpd15548_c" name="Phosphatidylglycerophosphate_dioctadec-11-enoyl" compartment="c" fbc:charge="-2" fbc:chemicalFormula="C42H78O13P2"/>
      <species boundaryCondition="false" constant="false" hasOnlySubstanceUnits="false" id="M_cpd00557_c" name="Siroheme" compartment="c" fbc:charge="-8" fbc:chemicalFormula="C42H36FeN4O16"/>
      <species boundaryCondition="false" constant="false" hasOnlySubstanceUnits="false" id="M_cpd02375_c" name="Adenylosuccinate" compartment="c" fbc:charge="-3" fbc:chemicalFormula="C14H15N5O11P"/>
      <species boundaryCondition="false" constant="false" hasOnlySubstanceUnits="false" id="M_cpd02315_c" name="6-Pyruvoyltetrahydropterin" compartment="c" fbc:charge="0" fbc:chemicalFormula="C9H11N5O3"/>
      <species boundaryCondition="false" constant="false" hasOnlySubstanceUnits="false" id="M_cpd11922_c" name="tRNA(Thr)" compartment="c" fbc:charge="0" fbc:chemicalFormula="C10H12N5O3R"/>
      <species boundaryCondition="false" constant="false" hasOnlySubstanceUnits="false" id="M_cpd12229_c" name="L-Threonyl-tRNA(Thr)" compartment="c" fbc:charge="0" fbc:chemicalFormula="C14H19N6O5R"/>
      <species boundaryCondition="false" constant="false" hasOnlySubstanceUnits="false" id="M_cpd00047_e" name="Formate" compartment="e" fbc:charge="-1" fbc:chemicalFormula="CHO2"/>
      <species boundaryCondition="false" constant="false" hasOnlySubstanceUnits="false" id="M_cpd00810_c" name="Orotidylic acid" compartment="c" fbc:charge="-2" fbc:chemicalFormula="C10H11N2O11P"/>
      <species boundaryCondition="false" constant="false" hasOnlySubstanceUnits="false" id="M_cpd03834_c" name="Precorrin 4" compartment="c" fbc:charge="-7" fbc:chemicalFormula="C44H45N4O17"/>
      <species boundaryCondition="false" constant="false" hasOnlySubstanceUnits="false" id="M_cpd03835_c" name="Precorrin 8" compartment="c" fbc:charge="-7" fbc:chemicalFormula="C45H53N4O14"/>
      <species boundaryCondition="false" constant="false" hasOnlySubstanceUnits="false" id="M_cpd03294_e" name="Aerobactin" compartment="e" fbc:charge="-3" fbc:chemicalFormula="C22H33N4O13"/>
      <species boundaryCondition="false" constant="false" hasOnlySubstanceUnits="false" id="M_cpd03294_c" name="Aerobactin" compartment="c" fbc:charge="-3" fbc:chemicalFormula="C22H33N4O13"/>
      <species boundaryCondition="false" constant="false" hasOnlySubstanceUnits="false" id="M_cpd03724_e" name="Ferrichrome" compartment="e" fbc:charge="0" fbc:chemicalFormula="C27H45FeN9O12"/>
      <species boundaryCondition="false" constant="false" hasOnlySubstanceUnits="false" id="M_cpd03724_c" name="Ferrichrome" compartment="c" fbc:charge="0" fbc:chemicalFormula="C27H45FeN9O12"/>
      <species boundaryCondition="false" constant="false" hasOnlySubstanceUnits="false" id="M_cpd03839_c" name="Precorrin 5" compartment="c" fbc:charge="-7" fbc:chemicalFormula="C45H47N4O17"/>
      <species boundaryCondition="false" constant="false" hasOnlySubstanceUnits="false" id="M_cpd00443_c" name="ABEE" compartment="c" fbc:charge="-1" fbc:chemicalFormula="C7H6NO2"/>
      <species boundaryCondition="false" constant="false" hasOnlySubstanceUnits="false" id="M_cpd00481_c" name="Isobutyryl-CoA" compartment="c" fbc:charge="-3" fbc:chemicalFormula="C25H39N7O17P3S"/>
      <species boundaryCondition="false" constant="false" hasOnlySubstanceUnits="false" id="M_cpd00875_c" name="KDO" compartment="c" fbc:charge="-1" fbc:chemicalFormula="C8H13O8"/>
      <species boundaryCondition="false" constant="false" hasOnlySubstanceUnits="false" id="M_cpd02546_c" name="CMP-KDO" compartment="c" fbc:charge="-2" fbc:chemicalFormula="C17H24N3O15P"/>
      <species boundaryCondition="false" constant="false" hasOnlySubstanceUnits="false" id="M_cpd17067_c" name="Pseudomonas Lipid A Disaccharide" compartment="c" fbc:charge="0" fbc:chemicalFormula="C56H103N2O20P"/>
      <species boundaryCondition="false" constant="false" hasOnlySubstanceUnits="false" id="M_cpd00066_e" name="L-Phenylalanine" compartment="e" fbc:charge="0" fbc:chemicalFormula="C9H11NO2"/>
      <species boundaryCondition="false" constant="false" hasOnlySubstanceUnits="false" id="M_cpd02574_c" name="methylthioribose-1-phosphate" compartment="c" fbc:charge="-1" fbc:chemicalFormula="C6H12O7PS"/>
      <species boundaryCondition="false" constant="false" hasOnlySubstanceUnits="false" id="M_cpd00282_c" name="S-Dihydroorotate" compartment="c" fbc:charge="-1" fbc:chemicalFormula="C5H5N2O4"/>
      <species boundaryCondition="false" constant="false" hasOnlySubstanceUnits="false" id="M_cpd00756_c" name="Dimethylglycine" compartment="c" fbc:charge="0" fbc:chemicalFormula="C4H9NO2"/>
      <species boundaryCondition="false" constant="false" hasOnlySubstanceUnits="false" id="M_cpd01982_c" name="5-Phosphoribosylamine" compartment="c" fbc:charge="0" fbc:chemicalFormula="C5H12NO7P"/>
      <species boundaryCondition="false" constant="false" hasOnlySubstanceUnits="false" id="M_cpd00683_c" name="Dihydropteroate" compartment="c" fbc:charge="-1" fbc:chemicalFormula="C14H13N6O3"/>
      <species boundaryCondition="false" constant="false" hasOnlySubstanceUnits="false" id="M_cpd06227_c" name="THF-L-glutamate" compartment="c" fbc:charge="-3" fbc:chemicalFormula="C24H27N8O9"/>
      <species boundaryCondition="false" constant="false" hasOnlySubstanceUnits="false" id="M_cpd17048_c" name="2-oxo-3-p-tolylpropanate" compartment="c" fbc:charge="0" fbc:chemicalFormula="C9H7O3"/>
      <species boundaryCondition="false" constant="false" hasOnlySubstanceUnits="false" id="M_cpd17079_c" name="3-(4-hydroxyphenyl)-2-oxopropanoate" compartment="c" fbc:charge="0" fbc:chemicalFormula="C9H7O4"/>
      <species boundaryCondition="false" constant="false" hasOnlySubstanceUnits="false" id="M_cpd17052_c" name="4-carbamoyl-2-oxobutanate" compartment="c" fbc:charge="0" fbc:chemicalFormula="C5H6O4N"/>
      <species boundaryCondition="false" constant="false" hasOnlySubstanceUnits="false" id="M_cpd00037_c" name="UDP-N-acetylglucosamine" compartment="c" fbc:charge="-2" fbc:chemicalFormula="C17H25N3O17P2"/>
      <species boundaryCondition="false" constant="false" hasOnlySubstanceUnits="false" id="M_cpd17098_c" name="Fuc2NAc-PP-Undecaprenyl" compartment="c" fbc:charge="0" fbc:chemicalFormula="C63H103O11N1P2"/>
      <species boundaryCondition="false" constant="false" hasOnlySubstanceUnits="false" id="M_cpd00946_c" name="Undecaprenyl diphospho N-acetyl-glucosamine" compartment="c" fbc:charge="-2" fbc:chemicalFormula="C63H103NO12P2"/>
      <species boundaryCondition="false" constant="false" hasOnlySubstanceUnits="false" id="M_cpd17093_c" name="UDP-N-acetyl-D-mannosamine (2NAc(CH3C=NH)) acid" compartment="c" fbc:charge="0" fbc:chemicalFormula="C17H27O17N4P2"/>
      <species boundaryCondition="false" constant="false" hasOnlySubstanceUnits="false" id="M_cpd17099_c" name="Man(2NAc3NAc)A-(beta1,3)-Fuc2NAc-PP-Undecaprenyl" compartment="c" fbc:charge="0" fbc:chemicalFormula="C71H119O19N3P3"/>
      <species boundaryCondition="false" constant="false" hasOnlySubstanceUnits="false" id="M_cpd00861_c" name="UDP-N-acetyl-D-mannosamine" compartment="c" fbc:charge="-2" fbc:chemicalFormula="C17H25N3O17P2"/>
      <species boundaryCondition="false" constant="false" hasOnlySubstanceUnits="false" id="M_cpd17096_c" name="UDP-N-acetyl-D-mannosamine-3-N" compartment="c" fbc:charge="0" fbc:chemicalFormula="C17H28O17N4P2"/>
      <species boundaryCondition="false" constant="false" hasOnlySubstanceUnits="false" id="M_cpd00206_c" name="dCMP" compartment="c" fbc:charge="-1" fbc:chemicalFormula="C9H13N3O7P"/>
      <species boundaryCondition="false" constant="false" hasOnlySubstanceUnits="false" id="M_cpd02030_c" name="3-phosphoshikimate" compartment="c" fbc:charge="-2" fbc:chemicalFormula="C7H9O8P"/>
      <species boundaryCondition="false" constant="false" hasOnlySubstanceUnits="false" id="M_cpd00738_c" name="phosphoserine" compartment="c" fbc:charge="-1" fbc:chemicalFormula="C3H7NO6P"/>
      <species boundaryCondition="false" constant="false" hasOnlySubstanceUnits="false" id="M_cpd16767_c" name="2-nonaprenyl-6-methoxyphenol" compartment="c" fbc:charge="0" fbc:chemicalFormula="C52H80O2"/>
      <species boundaryCondition="false" constant="false" hasOnlySubstanceUnits="false" id="M_cpd15360_c" name="2-Octaprenyl-3-methyl-5-hydroxy-6-methoxy-1,4-benzoquinol" compartment="c" fbc:charge="0" fbc:chemicalFormula="C48H74O4"/>
      <species boundaryCondition="false" constant="false" hasOnlySubstanceUnits="false" id="M_cpd03446_c" name="2-Octaprenyl-6-methoxyphenol" compartment="c" fbc:charge="0" fbc:chemicalFormula="C47H72O2"/>
      <species boundaryCondition="false" constant="false" hasOnlySubstanceUnits="false" id="M_cpd00186_e" name="D-Glutamate" compartment="e" fbc:charge="-1" fbc:chemicalFormula="C5H8NO4"/>
      <species boundaryCondition="false" constant="false" hasOnlySubstanceUnits="false" id="M_cpd00186_c" name="D-Glutamate" compartment="c" fbc:charge="-1" fbc:chemicalFormula="C5H8NO4"/>
      <species boundaryCondition="false" constant="false" hasOnlySubstanceUnits="false" id="M_cpd00863_c" name="beta-D-Glucose 6-phosphate" compartment="c" fbc:charge="-1" fbc:chemicalFormula="C6H12O9P"/>
      <species boundaryCondition="false" constant="false" hasOnlySubstanceUnits="false" id="M_cpd00141_e" name="Propionate" compartment="e" fbc:charge="-1" fbc:chemicalFormula="C3H5O2"/>
      <species boundaryCondition="false" constant="false" hasOnlySubstanceUnits="false" id="M_cpd03830_c" name="ADP-D-glycero-D-manno-heptose" compartment="c" fbc:charge="-2" fbc:chemicalFormula="C17H25N5O16P2"/>
      <species boundaryCondition="false" constant="false" hasOnlySubstanceUnits="false" id="M_cpd03831_c" name="ADP-L-glycero-D-manno-heptose" compartment="c" fbc:charge="-2" fbc:chemicalFormula="C17H25N5O16P2"/>
      <species boundaryCondition="false" constant="false" hasOnlySubstanceUnits="false" id="M_cpd00528_c" name="N2" compartment="c" fbc:charge="0" fbc:chemicalFormula="N2"/>
      <species boundaryCondition="false" constant="false" hasOnlySubstanceUnits="false" id="M_cpd17050_c" name="3-hydroxydecanoyl-3-hydroxydecanoate" compartment="c" fbc:charge="0" fbc:chemicalFormula="C20H38O5"/>
      <species boundaryCondition="false" constant="false" hasOnlySubstanceUnits="false" id="M_cpd11918_c" name="tRNA(Met)" compartment="c" fbc:charge="0" fbc:chemicalFormula="C10H12N5O3R"/>
      <species boundaryCondition="false" constant="false" hasOnlySubstanceUnits="false" id="M_cpd12105_c" name="L-Methionyl-tRNA" compartment="c" fbc:charge="1" fbc:chemicalFormula="C15H22N6O4RS"/>
      <species boundaryCondition="false" constant="false" hasOnlySubstanceUnits="false" id="M_cpd11624_c" name="Lecithin" compartment="c" fbc:charge="0" fbc:chemicalFormula="C10H18NO8PR2"/>
      <species boundaryCondition="false" constant="false" hasOnlySubstanceUnits="false" id="M_cpd02152_c" name="L-Argininosuccinate" compartment="c" fbc:charge="-1" fbc:chemicalFormula="C10H17N4O6"/>
      <species boundaryCondition="false" constant="false" hasOnlySubstanceUnits="false" id="M_cpd17074_e" name="Acetylated Alginate" compartment="e" fbc:charge="0" fbc:chemicalFormula="C14H18O13"/>
      <species boundaryCondition="false" constant="false" hasOnlySubstanceUnits="false" id="M_cpd00805_c" name="D-Tagatose 6-phosphate" compartment="c" fbc:charge="-1" fbc:chemicalFormula="C6H12O9P"/>
      <species boundaryCondition="false" constant="false" hasOnlySubstanceUnits="false" id="M_cpd02371_c" name="D-Tagatose 1,6-biphosphate" compartment="c" fbc:charge="-2" fbc:chemicalFormula="C6H12O12P2"/>
      <species boundaryCondition="false" constant="false" hasOnlySubstanceUnits="false" id="M_cpd00100_e" name="Glycerol" compartment="e" fbc:charge="0" fbc:chemicalFormula="C3H8O3"/>
      <species boundaryCondition="false" constant="false" hasOnlySubstanceUnits="false" id="M_cpd15702_c" name="1,2-Dianteisoheptadecanoyl-sn-glycerol" compartment="c" fbc:charge="0" fbc:chemicalFormula="C37H72O5"/>
      <species boundaryCondition="false" constant="false" hasOnlySubstanceUnits="false" id="M_cpd15705_c" name="1,2-Dianteisopentadecanoyl-sn-glycerol" compartment="c" fbc:charge="0" fbc:chemicalFormula="C33H64O5"/>
      <species boundaryCondition="false" constant="false" hasOnlySubstanceUnits="false" id="M_cpd11423_c" name="1,2-Diacyl-sn-glycerol" compartment="c" fbc:charge="0" fbc:chemicalFormula="C5H6O5R2"/>
      <species boundaryCondition="false" constant="false" hasOnlySubstanceUnits="false" id="M_cpd15306_c" name="1,2-Diacyl-sn-glycerol_didodecanoyl" compartment="c" fbc:charge="0" fbc:chemicalFormula="C27H52O5"/>
      <species boundaryCondition="false" constant="false" hasOnlySubstanceUnits="false" id="M_cpd15307_c" name="1,2-Diacyl-sn-glycerol_ditetradecanoyl" compartment="c" fbc:charge="0" fbc:chemicalFormula="C31H60O5"/>
      <species boundaryCondition="false" constant="false" hasOnlySubstanceUnits="false" id="M_cpd15308_c" name="1,2-Diacyl-sn-glycerol_ditetradec-7-enoyl" compartment="c" fbc:charge="0" fbc:chemicalFormula="C31H56O5"/>
      <species boundaryCondition="false" constant="false" hasOnlySubstanceUnits="false" id="M_cpd15309_c" name="1,2-Diacyl-sn-glycerol_dihexadecanoyl" compartment="c" fbc:charge="0" fbc:chemicalFormula="C35H68O5"/>
      <species boundaryCondition="false" constant="false" hasOnlySubstanceUnits="false" id="M_cpd15310_c" name="1,2-Diacyl-sn-glycerol_dihexadec-9-enoyl" compartment="c" fbc:charge="0" fbc:chemicalFormula="C35H64O5"/>
      <species boundaryCondition="false" constant="false" hasOnlySubstanceUnits="false" id="M_cpd15311_c" name="1,2-Diacyl-sn-glycerol_dioctadecanoyl" compartment="c" fbc:charge="0" fbc:chemicalFormula="C39H76O5"/>
      <species boundaryCondition="false" constant="false" hasOnlySubstanceUnits="false" id="M_cpd15312_c" name="1,2-Diacyl-sn-glycerol_dioctadec-11-enoyl" compartment="c" fbc:charge="0" fbc:chemicalFormula="C39H72O5"/>
      <species boundaryCondition="false" constant="false" hasOnlySubstanceUnits="false" id="M_cpd15701_c" name="1,2-Diisoheptadecanoyl-sn-glycerol" compartment="c" fbc:charge="0" fbc:chemicalFormula="C37H72O5"/>
      <species boundaryCondition="false" constant="false" hasOnlySubstanceUnits="false" id="M_cpd15706_c" name="1,2-Diisohexadecanoyl-sn-glycerol" compartment="c" fbc:charge="0" fbc:chemicalFormula="C35H68O5"/>
      <species boundaryCondition="false" constant="false" hasOnlySubstanceUnits="false" id="M_cpd15704_c" name="1,2-Diisopentadecanoyl-sn-glycerol" compartment="c" fbc:charge="0" fbc:chemicalFormula="C33H64O5"/>
      <species boundaryCondition="false" constant="false" hasOnlySubstanceUnits="false" id="M_cpd15703_c" name="1,2-Diisotetradecanoyl-sn-glycerol" compartment="c" fbc:charge="0" fbc:chemicalFormula="C31H60O5"/>
      <species boundaryCondition="false" constant="false" hasOnlySubstanceUnits="false" id="M_cpd00294_c" name="dAMP" compartment="c" fbc:charge="-1" fbc:chemicalFormula="C10H13N5O6P"/>
      <species boundaryCondition="false" constant="false" hasOnlySubstanceUnits="false" id="M_cpd00296_c" name="dGMP" compartment="c" fbc:charge="-1" fbc:chemicalFormula="C10H13N5O7P"/>
      <species boundaryCondition="false" constant="false" hasOnlySubstanceUnits="false" id="M_cpd00126_c" name="GMP" compartment="c" fbc:charge="-1" fbc:chemicalFormula="C10H13N5O8P"/>
      <species boundaryCondition="false" constant="false" hasOnlySubstanceUnits="false" id="M_cpd01217_c" name="Xanthosine" compartment="c" fbc:charge="0" fbc:chemicalFormula="C10H12N4O6"/>
      <species boundaryCondition="false" constant="false" hasOnlySubstanceUnits="false" id="M_cpd08288_c" name="2-phospho-4--cytidine5-diphospho-2-C-methyl-D-erythritol" compartment="c" fbc:charge="-3" fbc:chemicalFormula="C14H23N3O17P3"/>
      <species boundaryCondition="false" constant="false" hasOnlySubstanceUnits="false" id="M_cpd08287_c" name="4--cytidine5-diphospho-2-C-methyl-D-erythritol" compartment="c" fbc:charge="-2" fbc:chemicalFormula="C14H23N3O14P2"/>
      <species boundaryCondition="false" constant="false" hasOnlySubstanceUnits="false" id="M_cpd00482_c" name="2-Phospho-D-glycerate" compartment="c" fbc:charge="-2" fbc:chemicalFormula="C3H5O7P"/>
      <species boundaryCondition="false" constant="false" hasOnlySubstanceUnits="false" id="M_cpd00817_c" name="D-Arabinose5-phosphate" compartment="c" fbc:charge="-1" fbc:chemicalFormula="C5H10O8P"/>
      <species boundaryCondition="false" constant="false" hasOnlySubstanceUnits="false" id="M_cpd02730_c" name="3-Deoxy-D-manno-octulosonate8-phosphate" compartment="c" fbc:charge="-2" fbc:chemicalFormula="C8H13O11P"/>
      <species boundaryCondition="false" constant="false" hasOnlySubstanceUnits="false" id="M_cpd12543_c" name="Carboxybiotin-carboxyl-carrier protein" compartment="c" fbc:charge="-1" fbc:chemicalFormula="C18H26N5O6R2S"/>
      <species boundaryCondition="false" constant="false" hasOnlySubstanceUnits="false" id="M_cpd12848_c" name="Holo-[carboxylase]" compartment="c" fbc:charge="0" fbc:chemicalFormula="C17H27N5O4R2S"/>
      <species boundaryCondition="false" constant="false" hasOnlySubstanceUnits="false" id="M_cpd17071_c" name="UDP-3-O-(3OH-C10:0)-N-acetylglucosamine" compartment="c" fbc:charge="0" fbc:chemicalFormula="C27H43N3O19P2"/>
      <species boundaryCondition="false" constant="false" hasOnlySubstanceUnits="false" id="M_cpd17072_c" name="UDP-3-O-(3OH-C10:0)-D-glucosamine" compartment="c" fbc:charge="0" fbc:chemicalFormula="C25H42N3O18P2"/>
      <species boundaryCondition="false" constant="false" hasOnlySubstanceUnits="false" id="M_cpd02746_c" name="all trans Decaprenyl diphosphate" compartment="c" fbc:charge="-2" fbc:chemicalFormula="C50H82O7P2"/>
      <species boundaryCondition="false" constant="false" hasOnlySubstanceUnits="false" id="M_cpd02724_c" name="N-Succinyl-L-2-amino-6-oxopimelate" compartment="c" fbc:charge="-3" fbc:chemicalFormula="C11H12NO8"/>
      <species boundaryCondition="false" constant="false" hasOnlySubstanceUnits="false" id="M_cpd00068_c" name="ITP" compartment="c" fbc:charge="-3" fbc:chemicalFormula="C10H12N4O14P3"/>
      <species boundaryCondition="false" constant="false" hasOnlySubstanceUnits="false" id="M_cpd00090_c" name="IDP" compartment="c" fbc:charge="-2" fbc:chemicalFormula="C10H12N4O11P2"/>
      <species boundaryCondition="false" constant="false" hasOnlySubstanceUnits="false" id="M_cpd03608_c" name="4-Hydroxy-L-threonine" compartment="c" fbc:charge="0" fbc:chemicalFormula="C4H9NO4"/>
      <species boundaryCondition="false" constant="false" hasOnlySubstanceUnits="false" id="M_cpd00288_c" name="D-Glucosamine phosphate" compartment="c" fbc:charge="0" fbc:chemicalFormula="C6H14NO8P"/>
      <species boundaryCondition="false" constant="false" hasOnlySubstanceUnits="false" id="M_cpd00794_e" name="TRHL" compartment="e" fbc:charge="0" fbc:chemicalFormula="C12H22O11"/>
      <species boundaryCondition="false" constant="false" hasOnlySubstanceUnits="false" id="M_cpd00523_c" name="Trehalose 6-phosphate" compartment="c" fbc:charge="-1" fbc:chemicalFormula="C12H22O14P"/>
      <species boundaryCondition="false" constant="false" hasOnlySubstanceUnits="false" id="M_cpd00357_c" name="TTP" compartment="c" fbc:charge="-3" fbc:chemicalFormula="C10H14N2O14P3"/>
      <species boundaryCondition="false" constant="false" hasOnlySubstanceUnits="false" id="M_cpd00137_e" name="Citrate" compartment="e" fbc:charge="-3" fbc:chemicalFormula="C6H5O7"/>
      <species boundaryCondition="false" constant="false" hasOnlySubstanceUnits="false" id="M_cpd00939_c" name="Toxopyrimidine" compartment="c" fbc:charge="0" fbc:chemicalFormula="C6H9N3O"/>
      <species boundaryCondition="false" constant="false" hasOnlySubstanceUnits="false" id="M_cpd02775_c" name="4-Amino-5-phosphomethyl-2-methylpyrimidine" compartment="c" fbc:charge="-1" fbc:chemicalFormula="C6H9N3O4P"/>
      <species boundaryCondition="false" constant="false" hasOnlySubstanceUnits="false" id="M_cpd11916_c" name="tRNA(Leu)" compartment="c" fbc:charge="0" fbc:chemicalFormula="C10H12N5O3R"/>
      <species boundaryCondition="false" constant="false" hasOnlySubstanceUnits="false" id="M_cpd12003_c" name="L-Leucyl-tRNA" compartment="c" fbc:charge="1" fbc:chemicalFormula="C16H24N6O4R"/>
      <species boundaryCondition="false" constant="false" hasOnlySubstanceUnits="false" id="M_cpd03495_c" name="Undecaprenyl-diphospho-N-acetylmuramoyl--N-acetylglucosamine-L-ala-D-glu-meso-2-6-diaminopimeloyl-D-ala-D-ala" compartment="c" fbc:charge="-4" fbc:chemicalFormula="C95H152N8O28P2"/>
      <species boundaryCondition="false" constant="false" hasOnlySubstanceUnits="false" id="M_cpd02419_c" name="Nonaprenyl-4-hydroxybenzoate" compartment="c" fbc:charge="-1" fbc:chemicalFormula="C52H77O3"/>
      <species boundaryCondition="false" constant="false" hasOnlySubstanceUnits="false" id="M_cpd00162_e" name="Aminoethanol" compartment="e" fbc:charge="0" fbc:chemicalFormula="C2H8NO"/>
      <species boundaryCondition="false" constant="false" hasOnlySubstanceUnits="false" id="M_cpd00283_c" name="Geranyldiphosphate" compartment="c" fbc:charge="-2" fbc:chemicalFormula="C10H18O7P2"/>
      <species boundaryCondition="false" constant="false" hasOnlySubstanceUnits="false" id="M_cpd00423_e" name="Vitamin_B12r" compartment="e" fbc:charge="1" fbc:chemicalFormula="C62H89CoN13O14P"/>
      <species boundaryCondition="false" constant="false" hasOnlySubstanceUnits="false" id="M_cpd00423_c" name="Vitamin_B12r" compartment="c" fbc:charge="1" fbc:chemicalFormula="C62H89CoN13O14P"/>
      <species boundaryCondition="false" constant="false" hasOnlySubstanceUnits="false" id="M_cpd15535_c" name="Phosphatidylglycerol_didodecanoyl" compartment="c" fbc:charge="-1" fbc:chemicalFormula="C30H58O10P"/>
      <species boundaryCondition="false" constant="false" hasOnlySubstanceUnits="false" id="M_cpd15537_c" name="Phosphatidylglycerol_ditetradec-7-enoyl" compartment="c" fbc:charge="-1" fbc:chemicalFormula="C34H62O10P"/>
      <species boundaryCondition="false" constant="false" hasOnlySubstanceUnits="false" id="M_cpd00056_c" name="TPP" compartment="c" fbc:charge="-1" fbc:chemicalFormula="C12H17N4O7P2S"/>
      <species boundaryCondition="false" constant="false" hasOnlySubstanceUnits="false" id="M_cpd11225_c" name="3-4-dihydroxy-2-butanone4-phosphate" compartment="c" fbc:charge="-1" fbc:chemicalFormula="C4H8O6P"/>
      <species boundaryCondition="false" constant="false" hasOnlySubstanceUnits="false" id="M_cpd11668_c" name="Penam" compartment="c" fbc:charge="-1" fbc:chemicalFormula="C9H10N2O4RS"/>
      <species boundaryCondition="false" constant="false" hasOnlySubstanceUnits="false" id="M_cpd12884_c" name="Penicilloic acid" compartment="c" fbc:charge="-2" fbc:chemicalFormula="C9H11N2O5RS"/>
      <species boundaryCondition="false" constant="false" hasOnlySubstanceUnits="false" id="M_cpd00121_e" name="L-Inositol" compartment="e" fbc:charge="0" fbc:chemicalFormula="C6H12O6"/>
      <species boundaryCondition="false" constant="false" hasOnlySubstanceUnits="false" id="M_cpd00121_c" name="L-Inositol" compartment="c" fbc:charge="0" fbc:chemicalFormula="C6H12O6"/>
      <species boundaryCondition="false" constant="false" hasOnlySubstanceUnits="false" id="M_cpd03517_c" name="Biotinyl-5-AMP" compartment="c" fbc:charge="-1" fbc:chemicalFormula="C20H27N7O9PS"/>
      <species boundaryCondition="false" constant="false" hasOnlySubstanceUnits="false" id="M_cpd11595_c" name="chromate_H2O4Cr" compartment="c" fbc:charge="-2"/>
      <species boundaryCondition="false" constant="false" hasOnlySubstanceUnits="false" id="M_cpd11595_e" name="chromate_H2O4Cr" compartment="e" fbc:charge="-2"/>
      <species boundaryCondition="false" constant="false" hasOnlySubstanceUnits="false" id="M_cpd00477_c" name="N-Acetyl-L-glutamate" compartment="c" fbc:charge="-2" fbc:chemicalFormula="C7H9NO5"/>
      <species boundaryCondition="false" constant="false" hasOnlySubstanceUnits="false" id="M_cpd15595_c" name="Ala-Ala" compartment="c" fbc:charge="0" fbc:chemicalFormula="C6H12N2O3"/>
      <species boundaryCondition="false" constant="false" hasOnlySubstanceUnits="false" id="M_cpd00890_c" name="UDP-N-acetylmuramoyl-L-alanine" compartment="c" fbc:charge="-3" fbc:chemicalFormula="C23H33N4O20P2"/>
      <species boundaryCondition="false" constant="false" hasOnlySubstanceUnits="false" id="M_cpd03494_c" name="Undecaprenyl-diphospho-N-acetylmuramoyl-L-alanyl-D-glutamyl-meso-2-6-diaminopimeloyl-D-alanyl-D-alanine" compartment="c" fbc:charge="-4" fbc:chemicalFormula="C87H139N7O23P2"/>
      <species boundaryCondition="false" constant="false" hasOnlySubstanceUnits="false" id="M_cpd00525_c" name="UDP-N-acetylmuramoyl-L-alanyl-D-glutamate" compartment="c" fbc:charge="-4" fbc:chemicalFormula="C28H39N5O23P2"/>
      <species boundaryCondition="false" constant="false" hasOnlySubstanceUnits="false" id="M_cpd02968_c" name="UDP-N-acetylmuramoyl-L-alanyl-D-glutamyl-6-carboxy-L-lysyl-D-alanyl- D-alanine" compartment="c" fbc:charge="-4" fbc:chemicalFormula="C41H61N9O28P2"/>
      <species boundaryCondition="false" constant="false" hasOnlySubstanceUnits="false" id="M_cpd02964_c" name="UDP-N-acetylmuramoyl-L-alanyl-D-gamma-glutamyl-meso-2-6-diaminopimelate" compartment="c" fbc:charge="-4" fbc:chemicalFormula="C35H51N7O26P2"/>
      <species boundaryCondition="false" constant="false" hasOnlySubstanceUnits="false" id="M_cpd00516_c" name="meso-2,6-Diaminopimelate" compartment="c" fbc:charge="0" fbc:chemicalFormula="C7H14N2O4"/>
      <species boundaryCondition="false" constant="false" hasOnlySubstanceUnits="false" id="M_cpd04918_c" name="D-Glycero-D-manno-heptose7-phosphate" compartment="c" fbc:charge="-1" fbc:chemicalFormula="C7H14O10P"/>
      <species boundaryCondition="false" constant="false" hasOnlySubstanceUnits="false" id="M_cpd11923_c" name="tRNA(Trp)" compartment="c" fbc:charge="0" fbc:chemicalFormula="C10H12N5O3R"/>
      <species boundaryCondition="false" constant="false" hasOnlySubstanceUnits="false" id="M_cpd12336_c" name="L-Tryptophanyl-tRNA(Trp)" compartment="c" fbc:charge="1" fbc:chemicalFormula="C21H23N7O4R"/>
      <species boundaryCondition="false" constant="false" hasOnlySubstanceUnits="false" id="M_cpd01775_c" name="Phosphoribosyl-ATP" compartment="c" fbc:charge="-4" fbc:chemicalFormula="C15H21N5O20P4"/>
      <species boundaryCondition="false" constant="false" hasOnlySubstanceUnits="false" id="M_cpd01293_e" name="5-Oxoproline" compartment="e" fbc:charge="-1" fbc:chemicalFormula="C5H6NO3"/>
      <species boundaryCondition="false" constant="false" hasOnlySubstanceUnits="false" id="M_cpd01293_c" name="5-Oxoproline" compartment="c" fbc:charge="-1" fbc:chemicalFormula="C5H6NO3"/>
      <species boundaryCondition="false" constant="false" hasOnlySubstanceUnits="false" id="M_cpd02557_c" name="Farnesylfarnesylgeraniol" compartment="c" fbc:charge="-2" fbc:chemicalFormula="C40H66O7P2"/>
      <species boundaryCondition="false" constant="false" hasOnlySubstanceUnits="false" id="M_cpd02172_c" name="Solanesyl diphosphate" compartment="c" fbc:charge="-2" fbc:chemicalFormula="C45H74O7P2"/>
      <species boundaryCondition="false" constant="false" hasOnlySubstanceUnits="false" id="M_cpd01476_c" name="Protoporphyrin" compartment="c" fbc:charge="-2" fbc:chemicalFormula="C34H32N4O4"/>
      <species boundaryCondition="false" constant="false" hasOnlySubstanceUnits="false" id="M_cpd15690_c" name="Dianteisoheptadecanoylphosphatidylserine" compartment="c" fbc:charge="-2" fbc:chemicalFormula="C40H76NO10P"/>
      <species boundaryCondition="false" constant="false" hasOnlySubstanceUnits="false" id="M_cpd15693_c" name="Dianteisopentadecanoylphosphatidylserine" compartment="c" fbc:charge="-2" fbc:chemicalFormula="C36H68NO10P"/>
      <species boundaryCondition="false" constant="false" hasOnlySubstanceUnits="false" id="M_cpd11455_c" name="ps_BS" compartment="c" fbc:charge="-2" fbc:chemicalFormula="C8H10NO10PR2"/>
      <species boundaryCondition="false" constant="false" hasOnlySubstanceUnits="false" id="M_cpd15689_c" name="Diisoheptadecanoylphosphatidylserine" compartment="c" fbc:charge="-2" fbc:chemicalFormula="C40H76NO10P"/>
      <species boundaryCondition="false" constant="false" hasOnlySubstanceUnits="false" id="M_cpd15694_c" name="Diisohexadecanoylphosphatidylserine" compartment="c" fbc:charge="-2" fbc:chemicalFormula="C38H72NO10P"/>
      <species boundaryCondition="false" constant="false" hasOnlySubstanceUnits="false" id="M_cpd15692_c" name="Diisopentadecanoylphosphatidylserine" compartment="c" fbc:charge="-2" fbc:chemicalFormula="C36H68NO10P"/>
      <species boundaryCondition="false" constant="false" hasOnlySubstanceUnits="false" id="M_cpd15691_c" name="Diisotetradecanoylphosphatidylserine" compartment="c" fbc:charge="-2" fbc:chemicalFormula="C34H64NO10P"/>
      <species boundaryCondition="false" constant="false" hasOnlySubstanceUnits="false" id="M_cpd15552_c" name="phosphatidylserine_didodecanoyl" compartment="c" fbc:charge="-2" fbc:chemicalFormula="C30H56NO10P"/>
      <species boundaryCondition="false" constant="false" hasOnlySubstanceUnits="false" id="M_cpd15553_c" name="phosphatidylserine_ditetradecanoyl" compartment="c" fbc:charge="-2" fbc:chemicalFormula="C34H64NO10P"/>
      <species boundaryCondition="false" constant="false" hasOnlySubstanceUnits="false" id="M_cpd15554_c" name="phosphatidylserine_ditetradec-7-enoyl" compartment="c" fbc:charge="-2" fbc:chemicalFormula="C34H60NO10P"/>
      <species boundaryCondition="false" constant="false" hasOnlySubstanceUnits="false" id="M_cPY00122_c" name="ps160161" compartment="c" fbc:charge="0" fbc:chemicalFormula="C38H71N1O10P1"/>
      <species boundaryCondition="false" constant="false" hasOnlySubstanceUnits="false" id="M_cpd15555_c" name="phosphatidylserine_dihexadecanoyl" compartment="c" fbc:charge="-2" fbc:chemicalFormula="C38H72NO10P"/>
      <species boundaryCondition="false" constant="false" hasOnlySubstanceUnits="false" id="M_cpd15556_c" name="phosphatidylserine_dihexadec-9-enoyl" compartment="c" fbc:charge="-2" fbc:chemicalFormula="C38H68NO10P"/>
      <species boundaryCondition="false" constant="false" hasOnlySubstanceUnits="false" id="M_cPY00127_c" name="ps180181" compartment="c" fbc:charge="0" fbc:chemicalFormula="C42H79N1O10P1"/>
      <species boundaryCondition="false" constant="false" hasOnlySubstanceUnits="false" id="M_cpd15557_c" name="phosphatidylserine_dioctadecanoyl" compartment="c" fbc:charge="-2" fbc:chemicalFormula="C42H80NO10P"/>
      <species boundaryCondition="false" constant="false" hasOnlySubstanceUnits="false" id="M_cpd15558_c" name="phosphatidylserine_dioctadec-11-enoyl" compartment="c" fbc:charge="-2" fbc:chemicalFormula="C42H76NO10P"/>
      <species boundaryCondition="false" constant="false" hasOnlySubstanceUnits="false" id="M_cpd03671_c" name="D-Glucosamine1-phosphate" compartment="c" fbc:charge="0" fbc:chemicalFormula="C6H14NO8P"/>
      <species boundaryCondition="false" constant="false" hasOnlySubstanceUnits="false" id="M_cpd00221_e" name="D-Lactate" compartment="e" fbc:charge="0" fbc:chemicalFormula="C3H5O3"/>
      <species boundaryCondition="false" constant="false" hasOnlySubstanceUnits="false" id="M_cpd00139_e" name="Glycolate" compartment="e" fbc:charge="0" fbc:chemicalFormula="C2H3O3"/>
      <species boundaryCondition="false" constant="false" hasOnlySubstanceUnits="false" id="M_cpd00159_e" name="L-Lactate" compartment="e" fbc:charge="-1" fbc:chemicalFormula="C3H5O3"/>
      <species boundaryCondition="false" constant="false" hasOnlySubstanceUnits="false" id="M_cpd00254_e" name="Mg" compartment="e" fbc:charge="2" fbc:chemicalFormula="Mg"/>
      <species boundaryCondition="false" constant="false" hasOnlySubstanceUnits="false" id="M_cpd00254_c" name="Mg" compartment="c" fbc:charge="2" fbc:chemicalFormula="Mg"/>
      <species boundaryCondition="false" constant="false" hasOnlySubstanceUnits="false" id="M_cpd02884_c" name="FAICAR" compartment="c" fbc:charge="-1" fbc:chemicalFormula="C10H14N4O9P"/>
      <species boundaryCondition="false" constant="false" hasOnlySubstanceUnits="false" id="M_cpd01447_c" name="Benzoylformate" compartment="c" fbc:charge="-1" fbc:chemicalFormula="C8H5O3"/>
      <species boundaryCondition="false" constant="false" hasOnlySubstanceUnits="false" id="M_cpd00225_c" name="Benzaldehyde" compartment="c" fbc:charge="0" fbc:chemicalFormula="C7H6O"/>
      <species boundaryCondition="false" constant="false" hasOnlySubstanceUnits="false" id="M_cpd01923_c" name="N-Acetylmuramoyl-Ala" compartment="c" fbc:charge="-1" fbc:chemicalFormula="C14H23N2O9"/>
      <species boundaryCondition="false" constant="false" hasOnlySubstanceUnits="false" id="M_cpd03485_c" name="N-Acetyl-D-muramoate" compartment="c" fbc:charge="-1" fbc:chemicalFormula="C11H18NO8"/>
      <species boundaryCondition="false" constant="false" hasOnlySubstanceUnits="false" id="M_cpd00150_c" name="HCN" compartment="c" fbc:charge="0" fbc:chemicalFormula="CHN"/>
      <species boundaryCondition="false" constant="false" hasOnlySubstanceUnits="false" id="M_cpd01211_c" name="Thiocyanate" compartment="c" fbc:charge="-1" fbc:chemicalFormula="CNS"/>
      <species boundaryCondition="false" constant="false" hasOnlySubstanceUnits="false" id="M_cpd15696_c" name="Dianteisoheptadecanoylphosphatidylethanolamine" compartment="c" fbc:charge="0" fbc:chemicalFormula="C39H78NO8P"/>
      <species boundaryCondition="false" constant="false" hasOnlySubstanceUnits="false" id="M_cpd15699_c" name="Dianteisopentadecanoylphosphatidylethanolamine" compartment="c" fbc:charge="0" fbc:chemicalFormula="C35H70NO8P"/>
      <species boundaryCondition="false" constant="false" hasOnlySubstanceUnits="false" id="M_cpd15695_c" name="Diisoheptadecanoylphosphatidylethanolamine" compartment="c" fbc:charge="0" fbc:chemicalFormula="C39H78NO8P"/>
      <species boundaryCondition="false" constant="false" hasOnlySubstanceUnits="false" id="M_cpd15700_c" name="Diisohexadecanoylphosphatidylethanolamine" compartment="c" fbc:charge="0" fbc:chemicalFormula="C37H74NO8P"/>
      <species boundaryCondition="false" constant="false" hasOnlySubstanceUnits="false" id="M_cpd15698_c" name="Diisopentadecanoylphosphatidylethanolamine" compartment="c" fbc:charge="0" fbc:chemicalFormula="C35H70NO8P"/>
      <species boundaryCondition="false" constant="false" hasOnlySubstanceUnits="false" id="M_cpd15697_c" name="Diisotetradecanoylphosphatidylethanolamine" compartment="c" fbc:charge="0" fbc:chemicalFormula="C33H66NO8P"/>
      <species boundaryCondition="false" constant="false" hasOnlySubstanceUnits="false" id="M_cpd11456_c" name="Phosphatidylethanolamine" compartment="c" fbc:charge="-1" fbc:chemicalFormula="C7H11NO8PR2"/>
      <species boundaryCondition="false" constant="false" hasOnlySubstanceUnits="false" id="M_cpd15528_c" name="phosphatidylethanolamine_didodecanoyl" compartment="c" fbc:charge="0" fbc:chemicalFormula="C29H58NO8P"/>
      <species boundaryCondition="false" constant="false" hasOnlySubstanceUnits="false" id="M_cpd15529_c" name="phosphatidylethanolamine_ditetradecanoyl" compartment="c" fbc:charge="0" fbc:chemicalFormula="C33H66NO8P"/>
      <species boundaryCondition="false" constant="false" hasOnlySubstanceUnits="false" id="M_cpd15530_c" name="phosphatidylethanolamine_ditetradec-7-enoyl" compartment="c" fbc:charge="0" fbc:chemicalFormula="C33H62NO8P"/>
      <species boundaryCondition="false" constant="false" hasOnlySubstanceUnits="false" id="M_cPY00123_c" name="pe160161" compartment="c" fbc:charge="0" fbc:chemicalFormula="C37H72N1O8P1"/>
      <species boundaryCondition="false" constant="false" hasOnlySubstanceUnits="false" id="M_cpd15531_c" name="phosphatidylethanolamine_dihexadecanoyl" compartment="c" fbc:charge="0" fbc:chemicalFormula="C37H74NO8P"/>
      <species boundaryCondition="false" constant="false" hasOnlySubstanceUnits="false" id="M_cpd15532_c" name="phosphatidylethanolamine_dihexadec-9enoyl" compartment="c" fbc:charge="0" fbc:chemicalFormula="C37H70NO8P"/>
      <species boundaryCondition="false" constant="false" hasOnlySubstanceUnits="false" id="M_cPY00128_c" name="pe180181" compartment="c" fbc:charge="0" fbc:chemicalFormula="C41H80N1O8P1"/>
      <species boundaryCondition="false" constant="false" hasOnlySubstanceUnits="false" id="M_cpd15533_c" name="phosphatidylethanolamine_dioctadecanoyl" compartment="c" fbc:charge="0" fbc:chemicalFormula="C41H82NO8P"/>
      <species boundaryCondition="false" constant="false" hasOnlySubstanceUnits="false" id="M_cpd15534_c" name="phosphatidylethanolamine_dioctadec-11-enoyl" compartment="c" fbc:charge="0" fbc:chemicalFormula="C41H78NO8P"/>
      <species boundaryCondition="false" constant="false" hasOnlySubstanceUnits="false" id="M_cpd17055_c" name="Pseudomonas aeruginosa KDO-lipidA" compartment="c" fbc:charge="0" fbc:chemicalFormula="C88H157N2O32P2"/>
      <species boundaryCondition="false" constant="false" hasOnlySubstanceUnits="false" id="M_cpd17054_c" name="Pseudomonas aeruginosa KDO2-lipidA" compartment="c" fbc:charge="0" fbc:chemicalFormula="C96H168N2O39P2"/>
      <species boundaryCondition="false" constant="false" hasOnlySubstanceUnits="false" id="M_cpd17060_c" name="PA_core3_lipidA" compartment="c" fbc:charge="0" fbc:chemicalFormula="C116H205N2O56P2"/>
      <species boundaryCondition="false" constant="false" hasOnlySubstanceUnits="false" id="M_cpd17061_c" name="PA_core4_lipidA" compartment="c" fbc:charge="0" fbc:chemicalFormula="C134H238N2O71P2"/>
      <species boundaryCondition="false" constant="false" hasOnlySubstanceUnits="false" id="M_cpd17059_c" name="PA_core2_lipidA" compartment="c" fbc:charge="0" fbc:chemicalFormula="C110H194N2O51P2"/>
      <species boundaryCondition="false" constant="false" hasOnlySubstanceUnits="false" id="M_cpd17062_c" name="PA_core5_lipidA" compartment="c" fbc:charge="0" fbc:chemicalFormula="C146H260N2O79P2"/>
      <species boundaryCondition="false" constant="false" hasOnlySubstanceUnits="false" id="M_cpd17058_c" name="PA_core1_lipidA" compartment="c" fbc:charge="0" fbc:chemicalFormula="C103H181N2O45P2"/>
      <species boundaryCondition="false" constant="false" hasOnlySubstanceUnits="false" id="M_cpd00324_c" name="MTTL" compartment="c" fbc:charge="0" fbc:chemicalFormula="CH4S"/>
      <species boundaryCondition="false" constant="false" hasOnlySubstanceUnits="false" id="M_cpd11907_c" name="tRNA(Arg)" compartment="c" fbc:charge="0" fbc:chemicalFormula="C10H12N5O3R"/>
      <species boundaryCondition="false" constant="false" hasOnlySubstanceUnits="false" id="M_cpd12036_c" name="L-Arginyl-tRNA" compartment="c" fbc:charge="2" fbc:chemicalFormula="C16H26N9O4R"/>
      <species boundaryCondition="false" constant="false" hasOnlySubstanceUnits="false" id="M_cpd16766_c" name="2-nonaprenyl-6-methoxy-1,4-benzoquinol" compartment="c" fbc:charge="0" fbc:chemicalFormula="C52H80O3"/>
      <species boundaryCondition="false" constant="false" hasOnlySubstanceUnits="false" id="M_cpd15359_c" name="2-Octaprenyl-6-methoxy-1,4-benzoquinol" compartment="c" fbc:charge="0" fbc:chemicalFormula="C47H72O3"/>
      <species boundaryCondition="false" constant="false" hasOnlySubstanceUnits="false" id="M_cpd15361_c" name="2-Octaprenyl3-methyl-6-methoxy- 1,4-benzoquinol" compartment="c" fbc:charge="0" fbc:chemicalFormula="C48H74O3"/>
      <species boundaryCondition="false" constant="false" hasOnlySubstanceUnits="false" id="M_cpd01777_c" name="Phosphoribosyl-AMP" compartment="c" fbc:charge="-2" fbc:chemicalFormula="C15H21N5O14P2"/>
      <species boundaryCondition="false" constant="false" hasOnlySubstanceUnits="false" id="M_cpd02979_c" name="phosphoribosylformiminoaicar-phosphate" compartment="c" fbc:charge="-2" fbc:chemicalFormula="C15H23N5O15P2"/>
      <species boundaryCondition="false" constant="false" hasOnlySubstanceUnits="false" id="M_cpd02311_c" name="4-Imidazolone-5-propanoate" compartment="c" fbc:charge="-1" fbc:chemicalFormula="C6H7N2O3"/>
      <species boundaryCondition="false" constant="false" hasOnlySubstanceUnits="false" id="M_cpd00117_e" name="D-Alanine" compartment="e" fbc:charge="0" fbc:chemicalFormula="C3H7NO2"/>
      <species boundaryCondition="false" constant="false" hasOnlySubstanceUnits="false" id="M_cpd00581_e" name="Urocanate" compartment="e" fbc:charge="-1" fbc:chemicalFormula="C6H5N2O2"/>
      <species boundaryCondition="false" constant="false" hasOnlySubstanceUnits="false" id="M_cpd00770_c" name="N-Formyl-L-glutamate" compartment="c" fbc:charge="-2" fbc:chemicalFormula="C6H7NO5"/>
      <species boundaryCondition="false" constant="false" hasOnlySubstanceUnits="false" id="M_cpd00626_c" name="dTDPglucose" compartment="c" fbc:charge="-2" fbc:chemicalFormula="C16H24N2O16P2"/>
      <species boundaryCondition="false" constant="false" hasOnlySubstanceUnits="false" id="M_cpd00521_c" name="dTDP-4-oxo-6-deoxy-D-glucose" compartment="c" fbc:charge="-2" fbc:chemicalFormula="C16H22N2O15P2"/>
      <species boundaryCondition="false" constant="false" hasOnlySubstanceUnits="false" id="M_cpd00689_c" name="Porphobilinogen" compartment="c" fbc:charge="-1" fbc:chemicalFormula="C10H13N2O4"/>
      <species boundaryCondition="false" constant="false" hasOnlySubstanceUnits="false" id="M_cpd00755_c" name="Hydroxymethylbilane" compartment="c" fbc:charge="-8" fbc:chemicalFormula="C40H38N4O17"/>
      <species boundaryCondition="false" constant="false" hasOnlySubstanceUnits="false" id="M_cpd02666_c" name="(R)-4'-Phosphopantothenoyl-L-cysteine" compartment="c" fbc:charge="-2" fbc:chemicalFormula="C12H21N2O9PS"/>
      <species boundaryCondition="false" constant="false" hasOnlySubstanceUnits="false" id="M_cpd00905_c" name="Guanosine 3',5'-bis(diphosphate)" compartment="c" fbc:charge="-4" fbc:chemicalFormula="C10H13N5O17P4"/>
      <species boundaryCondition="false" constant="false" hasOnlySubstanceUnits="false" id="M_cpd11310_c" name="5-phosphoribosyl-5-carboxyaminoimidazole" compartment="c" fbc:charge="-2" fbc:chemicalFormula="C9H12N3O9P"/>
      <species boundaryCondition="false" constant="false" hasOnlySubstanceUnits="false" id="M_cpd17086_c" name="rha1glcnacppund" compartment="c" fbc:charge="0" fbc:chemicalFormula="C70H117P3O18N4"/>
      <species boundaryCondition="false" constant="false" hasOnlySubstanceUnits="false" id="M_cpd17087_c" name="rha3glcnacppund" compartment="c" fbc:charge="0" fbc:chemicalFormula="C82H143P5O32N4"/>
      <species boundaryCondition="false" constant="false" hasOnlySubstanceUnits="false" id="M_cpd17088_c" name="rha4glcnacppund" compartment="c" fbc:charge="0" fbc:chemicalFormula="C88H156P6O39N4"/>
      <species boundaryCondition="false" constant="false" hasOnlySubstanceUnits="false" id="M_cpd02012_e" name="N-Formyl-L-methionine" compartment="e" fbc:charge="-1" fbc:chemicalFormula="C6H10NO3S"/>
      <species boundaryCondition="false" constant="false" hasOnlySubstanceUnits="false" id="M_cpd00024_e" name="2-Oxoglutarate" compartment="e" fbc:charge="-2" fbc:chemicalFormula="C5H4O5"/>
      <species boundaryCondition="false" constant="false" hasOnlySubstanceUnits="false" id="M_cpd02611_c" name="N-Acetyl-D-glucosamine1-phosphate" compartment="c" fbc:charge="-1" fbc:chemicalFormula="C8H15NO9P"/>
      <species boundaryCondition="false" constant="false" hasOnlySubstanceUnits="false" id="M_cpd00011_e" name="CO2" compartment="e" fbc:charge="0" fbc:chemicalFormula="CO2"/>
      <species boundaryCondition="false" constant="false" hasOnlySubstanceUnits="false" id="M_cpd00001_e" name="H2O" compartment="e" fbc:charge="0" fbc:chemicalFormula="H2O"/>
      <species boundaryCondition="false" constant="false" hasOnlySubstanceUnits="false" id="M_cpd00528_e" name="N2" compartment="e" fbc:charge="0" fbc:chemicalFormula="N2"/>
      <species boundaryCondition="false" constant="false" hasOnlySubstanceUnits="false" id="M_cpd00007_e" name="O2" compartment="e" fbc:charge="0" fbc:chemicalFormula="O2"/>
      <species boundaryCondition="false" constant="false" hasOnlySubstanceUnits="false" id="M_cPY00140_c" name="clpn190cyc" compartment="c" fbc:charge="0" fbc:chemicalFormula="None"/>
      <species boundaryCondition="false" constant="false" hasOnlySubstanceUnits="false" id="M_cPY00164_c" name="pyoverdine" compartment="c" fbc:charge="0" fbc:chemicalFormula="C56H88N18O22"/>
      <species boundaryCondition="false" constant="false" hasOnlySubstanceUnits="false" id="M_cpd17056_c" name="Pseudomonas aeruginosa A-band lipopolysaccharide" compartment="c" fbc:charge="0" fbc:chemicalFormula="C189H341P9O127N8"/>
      <species boundaryCondition="false" constant="false" hasOnlySubstanceUnits="false" id="M_cPY00138_c" name="clpn170cyc" compartment="c" fbc:charge="0" fbc:chemicalFormula="None"/>
      <species boundaryCondition="false" constant="false" hasOnlySubstanceUnits="false" id="M_cPY00124_c" name="pe170cyc" compartment="c" fbc:charge="0" fbc:chemicalFormula="None"/>
      <species boundaryCondition="false" constant="false" hasOnlySubstanceUnits="false" id="M_cPY00129_c" name="pe190cyc" compartment="c" fbc:charge="0" fbc:chemicalFormula="None"/>
      <species boundaryCondition="false" constant="false" hasOnlySubstanceUnits="false" id="M_cPY00132_c" name="pg170cyc" compartment="c" fbc:charge="0" fbc:chemicalFormula="None"/>
      <species boundaryCondition="false" constant="false" hasOnlySubstanceUnits="false" id="M_cPY00135_c" name="pg190cyc" compartment="c" fbc:charge="0" fbc:chemicalFormula="C42H80O10P1"/>
      <species boundaryCondition="false" constant="false" hasOnlySubstanceUnits="false" id="M_cpd01504_c" name="3-Aminopropanal" compartment="c" fbc:charge="1" fbc:chemicalFormula="C3H8NO"/>
      <species boundaryCondition="false" constant="false" hasOnlySubstanceUnits="false" id="M_cpd00168_c" name="2,3-Dihydroxybenzoate" compartment="c" fbc:charge="-1" fbc:chemicalFormula="C7H5O4"/>
      <species boundaryCondition="false" constant="false" hasOnlySubstanceUnits="false" id="M_cpd00147_e" name="5-Methylthioadenosine" compartment="e" fbc:charge="0" fbc:chemicalFormula="C11H15N5O3S"/>
      <species boundaryCondition="false" constant="false" hasOnlySubstanceUnits="false" id="M_cpd00029_e" name="Acetate" compartment="e" fbc:charge="-1" fbc:chemicalFormula="C2H3O2"/>
      <species boundaryCondition="false" constant="false" hasOnlySubstanceUnits="false" id="M_cpd00085_e" name="beta-Alanine" compartment="e" fbc:charge="0" fbc:chemicalFormula="C3H7NO2"/>
      <species boundaryCondition="false" constant="false" hasOnlySubstanceUnits="false" id="M_cpd01947_e" name="BDOH" compartment="e" fbc:charge="0" fbc:chemicalFormula="C4H10O2"/>
      <species boundaryCondition="false" constant="false" hasOnlySubstanceUnits="false" id="M_cpd17076_c" name="delta-aminovalerate" compartment="c" fbc:charge="0" fbc:chemicalFormula="C5H13NO2"/>
      <species boundaryCondition="false" constant="false" hasOnlySubstanceUnits="false" id="M_cpd03691_c" name="Piperideine" compartment="c" fbc:charge="1" fbc:chemicalFormula="C5H10N"/>
      <species boundaryCondition="false" constant="false" hasOnlySubstanceUnits="false" id="M_cpd03091_e" name="5'-Deoxyadenosine" compartment="e" fbc:charge="0" fbc:chemicalFormula="C10H13N5O3"/>
      <species boundaryCondition="false" constant="false" hasOnlySubstanceUnits="false" id="M_cpd00363_e" name="Ethanol" compartment="e" fbc:charge="0" fbc:chemicalFormula="C2H6O"/>
      <species boundaryCondition="false" constant="false" hasOnlySubstanceUnits="false" id="M_cpd17085_e" name="2-heptyl-3-hydroxy-4-quinolone" compartment="e" fbc:charge="0" fbc:chemicalFormula="C16H21O2N"/>
      <species boundaryCondition="false" constant="false" hasOnlySubstanceUnits="false" id="M_cpd00176_e" name="2-keto-3-deoxygluconate" compartment="e" fbc:charge="-1" fbc:chemicalFormula="C6H9O6"/>
      <species boundaryCondition="false" constant="false" hasOnlySubstanceUnits="false" id="M_cpd01048_e" name="Arsenate" compartment="e" fbc:charge="0" fbc:chemicalFormula="HO4As"/>
      <species boundaryCondition="false" constant="false" hasOnlySubstanceUnits="false" id="M_cpd04098_e" name="Arsenite" compartment="e" fbc:charge="0" fbc:chemicalFormula="H3O3As"/>
      <species boundaryCondition="false" constant="false" hasOnlySubstanceUnits="false" id="M_cpd11416_c" name="Biomass" compartment="c" fbc:charge="0"/>
      <species boundaryCondition="false" constant="false" hasOnlySubstanceUnits="false" id="M_cpd00063_e" name="Ca2+" compartment="e" fbc:charge="2" fbc:chemicalFormula="Ca"/>
      <species boundaryCondition="false" constant="false" hasOnlySubstanceUnits="false" id="M_cpd00635_e" name="Cbl" compartment="e" fbc:charge="0" fbc:chemicalFormula="C62H89CoN13O14P"/>
      <species boundaryCondition="false" constant="false" hasOnlySubstanceUnits="false" id="M_cpd00099_e" name="Cl-" compartment="e" fbc:charge="-1" fbc:chemicalFormula="Cl"/>
      <species boundaryCondition="false" constant="false" hasOnlySubstanceUnits="false" id="M_cpd00072_e" name="D-fructose-6-phosphate" compartment="e" fbc:charge="0" fbc:chemicalFormula="C6H12O9P"/>
      <species boundaryCondition="false" constant="false" hasOnlySubstanceUnits="false" id="M_cpd00079_e" name="D-glucose-6-phosphate" compartment="e" fbc:charge="0" fbc:chemicalFormula="C6H12O9P"/>
      <species boundaryCondition="false" constant="false" hasOnlySubstanceUnits="false" id="M_cpd01307_e" name="D-Lyxitol" compartment="e" fbc:charge="0" fbc:chemicalFormula="C5H12O5"/>
      <species boundaryCondition="false" constant="false" hasOnlySubstanceUnits="false" id="M_cpd00108_e" name="Galactose" compartment="e" fbc:charge="0" fbc:chemicalFormula="C6H12O6"/>
      <species boundaryCondition="false" constant="false" hasOnlySubstanceUnits="false" id="M_cpd03048_e" name="Isethionate" compartment="e" fbc:charge="-1" fbc:chemicalFormula="C2H5O4S"/>
      <species boundaryCondition="false" constant="false" hasOnlySubstanceUnits="false" id="M_cpd00395_e" name="L-Cysteate" compartment="e" fbc:charge="-1" fbc:chemicalFormula="C3H6NO5S"/>
      <species boundaryCondition="false" constant="false" hasOnlySubstanceUnits="false" id="M_cJB00034_e" name="L-Sorbose" compartment="e" fbc:charge="0"/>
      <species boundaryCondition="false" constant="false" hasOnlySubstanceUnits="false" id="M_cpd00179_e" name="Maltose" compartment="e" fbc:charge="0" fbc:chemicalFormula="C12H22O11"/>
      <species boundaryCondition="false" constant="false" hasOnlySubstanceUnits="false" id="M_cPY00016_e" name="Mannose" compartment="e" fbc:charge="0" fbc:chemicalFormula="C6H12O6"/>
      <species boundaryCondition="false" constant="false" hasOnlySubstanceUnits="false" id="M_cPY00116_e" name="phosphoethanolamine KDO(2)-lipid (A)" compartment="e" fbc:charge="-6" fbc:chemicalFormula="C112H202N3O42P3"/>
      <species boundaryCondition="false" constant="false" hasOnlySubstanceUnits="false" id="M_cpd00020_e" name="Pyruvate" compartment="e" fbc:charge="-1" fbc:chemicalFormula="C3H3O3"/>
      <species boundaryCondition="false" constant="false" hasOnlySubstanceUnits="false" id="M_cpd00306_e" name="Xylitol" compartment="e" fbc:charge="0" fbc:chemicalFormula="C5H12O5"/>
      <species boundaryCondition="false" constant="false" hasOnlySubstanceUnits="false" id="M_cpd00379_e" name="Glutarate" compartment="e" fbc:charge="-2" fbc:chemicalFormula="C5H6O4"/>
      <species boundaryCondition="false" constant="false" hasOnlySubstanceUnits="false" id="M_cpd00229_e" name="Glycolaldehyde" compartment="e" fbc:charge="0" fbc:chemicalFormula="C2H4O2"/>
      <species boundaryCondition="false" constant="false" hasOnlySubstanceUnits="false" id="M_cpd00891_c" name="L-methylmalonyl-CoA" compartment="c" fbc:charge="-4" fbc:chemicalFormula="C25H36N7O19P3S"/>
      <species boundaryCondition="false" constant="false" hasOnlySubstanceUnits="false" id="M_cpd15654_c" name="PeptidoglycansubunitofEscherichiacoli" compartment="c" fbc:charge="-2" fbc:chemicalFormula="C40H62N8O21"/>
      <species boundaryCondition="false" constant="false" hasOnlySubstanceUnits="false" id="M_cpd00089_e" name="Glycolate" compartment="e" fbc:charge="0" fbc:chemicalFormula="C2H3O3"/>
      <species boundaryCondition="false" constant="false" hasOnlySubstanceUnits="false" id="M_cpd02103_c" name="N2-Succinyl-L-arginine" compartment="c" fbc:charge="-1" fbc:chemicalFormula="C10H17N4O5"/>
      <species boundaryCondition="false" constant="false" hasOnlySubstanceUnits="false" id="M_cpd02160_c" name="N2-Succinyl-L-ornithine" compartment="c" fbc:charge="-1" fbc:chemicalFormula="C9H15N2O5"/>
      <species boundaryCondition="false" constant="false" hasOnlySubstanceUnits="false" id="M_cpd03526_c" name="N-Succinyl-L-glutamate 5-semialdehyde" compartment="c" fbc:charge="-2" fbc:chemicalFormula="C9H11NO6"/>
      <species boundaryCondition="false" constant="false" hasOnlySubstanceUnits="false" id="M_cJB00127_c" name="cis-2-Decenoic acid" compartment="c" fbc:charge="-1" fbc:chemicalFormula="C10H17O2"/>
      <species boundaryCondition="false" constant="false" hasOnlySubstanceUnits="false" id="M_cJB00127_e" name="cis-2-Decenoic acid" compartment="e" fbc:charge="-1" fbc:chemicalFormula="C10H17O2"/>
    </listOfSpecies>
    <fbc:listOfGeneProducts>
      <fbc:geneProduct fbc:id="G_PA2550" fbc:label="PA2550" fbc:name="PA2550"/>
      <fbc:geneProduct fbc:id="G_PA0879" fbc:label="PA0879" fbc:name="PA0879"/>
      <fbc:geneProduct fbc:id="G_PA0506" fbc:label="PA0506" fbc:name="PA0506"/>
      <fbc:geneProduct fbc:id="G_PA2552" fbc:label="PA2552" fbc:name="PA2552"/>
      <fbc:geneProduct fbc:id="G_PA1737" fbc:label="PA1737" fbc:name="PA1737"/>
      <fbc:geneProduct fbc:id="G_PA3590" fbc:label="PA3590" fbc:name="PA3590"/>
      <fbc:geneProduct fbc:id="G_PA5188" fbc:label="PA5188" fbc:name="PA5188"/>
      <fbc:geneProduct fbc:id="G_PA3014" fbc:label="PA3014" fbc:name="PA3014"/>
      <fbc:geneProduct fbc:id="G_PA1628" fbc:label="PA1628" fbc:name="PA1628"/>
      <fbc:geneProduct fbc:id="G_PA5312" fbc:label="PA5312" fbc:name="PA5312"/>
      <fbc:geneProduct fbc:id="G_PA4899" fbc:label="PA4899" fbc:name="PA4899"/>
      <fbc:geneProduct fbc:id="G_PA1027" fbc:label="PA1027" fbc:name="PA1027"/>
      <fbc:geneProduct fbc:id="G_PA1984" fbc:label="PA1984" fbc:name="PA1984"/>
      <fbc:geneProduct fbc:id="G_PA2624" fbc:label="PA2624" fbc:name="PA2624"/>
      <fbc:geneProduct fbc:id="G_PA2623" fbc:label="PA2623" fbc:name="PA2623"/>
      <fbc:geneProduct fbc:id="G_PA3584" fbc:label="PA3584" fbc:name="PA3584"/>
      <fbc:geneProduct fbc:id="G_PA3025" fbc:label="PA3025" fbc:name="PA3025"/>
      <fbc:geneProduct fbc:id="G_PA0130" fbc:label="PA0130" fbc:name="PA0130"/>
      <fbc:geneProduct fbc:id="G_PA0747" fbc:label="PA0747" fbc:name="PA0747"/>
      <fbc:geneProduct fbc:id="G_PA3570" fbc:label="PA3570" fbc:name="PA3570"/>
      <fbc:geneProduct fbc:id="G_PA0196" fbc:label="PA0196" fbc:name="PA0196"/>
      <fbc:geneProduct fbc:id="G_PA0195" fbc:label="PA0195" fbc:name="PA0195"/>
      <fbc:geneProduct fbc:id="G_PA0219" fbc:label="PA0219" fbc:name="PA0219"/>
      <fbc:geneProduct fbc:id="G_PA1004" fbc:label="PA1004" fbc:name="PA1004"/>
      <fbc:geneProduct fbc:id="G_PA0761" fbc:label="PA0761" fbc:name="PA0761"/>
      <fbc:geneProduct fbc:id="G_PA1522" fbc:label="PA1522" fbc:name="PA1522"/>
      <fbc:geneProduct fbc:id="G_PA1524" fbc:label="PA1524" fbc:name="PA1524"/>
      <fbc:geneProduct fbc:id="G_PA1523" fbc:label="PA1523" fbc:name="PA1523"/>
      <fbc:geneProduct fbc:id="G_PA1581" fbc:label="PA1581" fbc:name="PA1581"/>
      <fbc:geneProduct fbc:id="G_PA1582" fbc:label="PA1582" fbc:name="PA1582"/>
      <fbc:geneProduct fbc:id="G_PA1584" fbc:label="PA1584" fbc:name="PA1584"/>
      <fbc:geneProduct fbc:id="G_PA1583" fbc:label="PA1583" fbc:name="PA1583"/>
      <fbc:geneProduct fbc:id="G_PA2250" fbc:label="PA2250" fbc:name="PA2250"/>
      <fbc:geneProduct fbc:id="G_PA1587" fbc:label="PA1587" fbc:name="PA1587"/>
      <fbc:geneProduct fbc:id="G_PA4829" fbc:label="PA4829" fbc:name="PA4829"/>
      <fbc:geneProduct fbc:id="G_PA1780" fbc:label="PA1780" fbc:name="PA1780"/>
      <fbc:geneProduct fbc:id="G_PA1781" fbc:label="PA1781" fbc:name="PA1781"/>
      <fbc:geneProduct fbc:id="G_PA1838" fbc:label="PA1838" fbc:name="PA1838"/>
      <fbc:geneProduct fbc:id="G_PA4130" fbc:label="PA4130" fbc:name="PA4130"/>
      <fbc:geneProduct fbc:id="G_PA2906" fbc:label="PA2906" fbc:name="PA2906"/>
      <fbc:geneProduct fbc:id="G_PA4022" fbc:label="PA4022" fbc:name="PA4022"/>
      <fbc:geneProduct fbc:id="G_PA2323" fbc:label="PA2323" fbc:name="PA2323"/>
      <fbc:geneProduct fbc:id="G_PA3001" fbc:label="PA3001" fbc:name="PA3001"/>
      <fbc:geneProduct fbc:id="G_PA2648" fbc:label="PA2648" fbc:name="PA2648"/>
      <fbc:geneProduct fbc:id="G_PA2644" fbc:label="PA2644" fbc:name="PA2644"/>
      <fbc:geneProduct fbc:id="G_PA2638" fbc:label="PA2638" fbc:name="PA2638"/>
      <fbc:geneProduct fbc:id="G_PA2643" fbc:label="PA2643" fbc:name="PA2643"/>
      <fbc:geneProduct fbc:id="G_PA2641" fbc:label="PA2641" fbc:name="PA2641"/>
      <fbc:geneProduct fbc:id="G_PA2637" fbc:label="PA2637" fbc:name="PA2637"/>
      <fbc:geneProduct fbc:id="G_PA2639" fbc:label="PA2639" fbc:name="PA2639"/>
      <fbc:geneProduct fbc:id="G_PA2646" fbc:label="PA2646" fbc:name="PA2646"/>
      <fbc:geneProduct fbc:id="G_PA2649" fbc:label="PA2649" fbc:name="PA2649"/>
      <fbc:geneProduct fbc:id="G_PA2647" fbc:label="PA2647" fbc:name="PA2647"/>
      <fbc:geneProduct fbc:id="G_PA2642" fbc:label="PA2642" fbc:name="PA2642"/>
      <fbc:geneProduct fbc:id="G_PA2645" fbc:label="PA2645" fbc:name="PA2645"/>
      <fbc:geneProduct fbc:id="G_PA2640" fbc:label="PA2640" fbc:name="PA2640"/>
      <fbc:geneProduct fbc:id="G_PA3183" fbc:label="PA3183" fbc:name="PA3183"/>
      <fbc:geneProduct fbc:id="G_PA5439" fbc:label="PA5439" fbc:name="PA5439"/>
      <fbc:geneProduct fbc:id="G_PA0743" fbc:label="PA0743" fbc:name="PA0743"/>
      <fbc:geneProduct fbc:id="G_PA1252" fbc:label="PA1252" fbc:name="PA1252"/>
      <fbc:geneProduct fbc:id="G_PA1470" fbc:label="PA1470" fbc:name="PA1470"/>
      <fbc:geneProduct fbc:id="G_PA1610" fbc:label="PA1610" fbc:name="PA1610"/>
      <fbc:geneProduct fbc:id="G_PA1614" fbc:label="PA1614" fbc:name="PA1614"/>
      <fbc:geneProduct fbc:id="G_PA1806" fbc:label="PA1806" fbc:name="PA1806"/>
      <fbc:geneProduct fbc:id="G_PA2015" fbc:label="PA2015" fbc:name="PA2015"/>
      <fbc:geneProduct fbc:id="G_PA2967" fbc:label="PA2967" fbc:name="PA2967"/>
      <fbc:geneProduct fbc:id="G_PA2991" fbc:label="PA2991" fbc:name="PA2991"/>
      <fbc:geneProduct fbc:id="G_PA3118" fbc:label="PA3118" fbc:name="PA3118"/>
      <fbc:geneProduct fbc:id="G_PA3195" fbc:label="PA3195" fbc:name="PA3195"/>
      <fbc:geneProduct fbc:id="G_PA1649" fbc:label="PA1649" fbc:name="PA1649"/>
      <fbc:geneProduct fbc:id="G_PA1828" fbc:label="PA1828" fbc:name="PA1828"/>
      <fbc:geneProduct fbc:id="G_PA2944" fbc:label="PA2944" fbc:name="PA2944"/>
      <fbc:geneProduct fbc:id="G_PA1923" fbc:label="PA1923" fbc:name="PA1923"/>
      <fbc:geneProduct fbc:id="G_PA2265" fbc:label="PA2265" fbc:name="PA2265"/>
      <fbc:geneProduct fbc:id="G_PA2264" fbc:label="PA2264" fbc:name="PA2264"/>
      <fbc:geneProduct fbc:id="G_PA2266" fbc:label="PA2266" fbc:name="PA2266"/>
      <fbc:geneProduct fbc:id="G_PA2516" fbc:label="PA2516" fbc:name="PA2516"/>
      <fbc:geneProduct fbc:id="G_PA2517" fbc:label="PA2517" fbc:name="PA2517"/>
      <fbc:geneProduct fbc:id="G_PA2518" fbc:label="PA2518" fbc:name="PA2518"/>
      <fbc:geneProduct fbc:id="G_PA2616" fbc:label="PA2616" fbc:name="PA2616"/>
      <fbc:geneProduct fbc:id="G_PA0849" fbc:label="PA0849" fbc:name="PA0849"/>
      <fbc:geneProduct fbc:id="G_PA2892" fbc:label="PA2892" fbc:name="PA2892"/>
      <fbc:geneProduct fbc:id="G_PA4098" fbc:label="PA4098" fbc:name="PA4098"/>
      <fbc:geneProduct fbc:id="G_PA4079" fbc:label="PA4079" fbc:name="PA4079"/>
      <fbc:geneProduct fbc:id="G_PA3387" fbc:label="PA3387" fbc:name="PA3387"/>
      <fbc:geneProduct fbc:id="G_PA3092" fbc:label="PA3092" fbc:name="PA3092"/>
      <fbc:geneProduct fbc:id="G_PA4814" fbc:label="PA4814" fbc:name="PA4814"/>
      <fbc:geneProduct fbc:id="G_PA3117" fbc:label="PA3117" fbc:name="PA3117"/>
      <fbc:geneProduct fbc:id="G_PA3146" fbc:label="PA3146" fbc:name="PA3146"/>
      <fbc:geneProduct fbc:id="G_PA3158" fbc:label="PA3158" fbc:name="PA3158"/>
      <fbc:geneProduct fbc:id="G_PA2022" fbc:label="PA2022" fbc:name="PA2022"/>
      <fbc:geneProduct fbc:id="G_PA3559" fbc:label="PA3559" fbc:name="PA3559"/>
      <fbc:geneProduct fbc:id="G_PA3540" fbc:label="PA3540" fbc:name="PA3540"/>
      <fbc:geneProduct fbc:id="G_PA2199" fbc:label="PA2199" fbc:name="PA2199"/>
      <fbc:geneProduct fbc:id="G_PA3569" fbc:label="PA3569" fbc:name="PA3569"/>
      <fbc:geneProduct fbc:id="G_PA3629" fbc:label="PA3629" fbc:name="PA3629"/>
      <fbc:geneProduct fbc:id="G_PA3504" fbc:label="PA3504" fbc:name="PA3504"/>
      <fbc:geneProduct fbc:id="G_PA4189" fbc:label="PA4189" fbc:name="PA4189"/>
      <fbc:geneProduct fbc:id="G_PA5373" fbc:label="PA5373" fbc:name="PA5373"/>
      <fbc:geneProduct fbc:id="G_PA2125" fbc:label="PA2125" fbc:name="PA2125"/>
      <fbc:geneProduct fbc:id="G_PA4073" fbc:label="PA4073" fbc:name="PA4073"/>
      <fbc:geneProduct fbc:id="G_PA4091" fbc:label="PA4091" fbc:name="PA4091"/>
      <fbc:geneProduct fbc:id="G_PA4092" fbc:label="PA4092" fbc:name="PA4092"/>
      <fbc:geneProduct fbc:id="G_PA4225" fbc:label="PA4225" fbc:name="PA4225"/>
      <fbc:geneProduct fbc:id="G_PA4228" fbc:label="PA4228" fbc:name="PA4228"/>
      <fbc:geneProduct fbc:id="G_PA4226" fbc:label="PA4226" fbc:name="PA4226"/>
      <fbc:geneProduct fbc:id="G_PA4224" fbc:label="PA4224" fbc:name="PA4224"/>
      <fbc:geneProduct fbc:id="G_PA4975" fbc:label="PA4975" fbc:name="PA4975"/>
      <fbc:geneProduct fbc:id="G_PA4538" fbc:label="PA4538" fbc:name="PA4538"/>
      <fbc:geneProduct fbc:id="G_PA4812" fbc:label="PA4812" fbc:name="PA4812"/>
      <fbc:geneProduct fbc:id="G_PA4811" fbc:label="PA4811" fbc:name="PA4811"/>
      <fbc:geneProduct fbc:id="G_PA4810" fbc:label="PA4810" fbc:name="PA4810"/>
      <fbc:geneProduct fbc:id="G_PA1586" fbc:label="PA1586" fbc:name="PA1586"/>
      <fbc:geneProduct fbc:id="G_PA1585" fbc:label="PA1585" fbc:name="PA1585"/>
      <fbc:geneProduct fbc:id="G_PA3417" fbc:label="PA3417" fbc:name="PA3417"/>
      <fbc:geneProduct fbc:id="G_PA3416" fbc:label="PA3416" fbc:name="PA3416"/>
      <fbc:geneProduct fbc:id="G_PA5015" fbc:label="PA5015" fbc:name="PA5015"/>
      <fbc:geneProduct fbc:id="G_PA5016" fbc:label="PA5016" fbc:name="PA5016"/>
      <fbc:geneProduct fbc:id="G_PA5036" fbc:label="PA5036" fbc:name="PA5036"/>
      <fbc:geneProduct fbc:id="G_PA5035" fbc:label="PA5035" fbc:name="PA5035"/>
      <fbc:geneProduct fbc:id="G_PA3471" fbc:label="PA3471" fbc:name="PA3471"/>
      <fbc:geneProduct fbc:id="G_PA5046" fbc:label="PA5046" fbc:name="PA5046"/>
      <fbc:geneProduct fbc:id="G_PA3710" fbc:label="PA3710" fbc:name="PA3710"/>
      <fbc:geneProduct fbc:id="G_PA4100" fbc:label="PA4100" fbc:name="PA4100"/>
      <fbc:geneProduct fbc:id="G_PA0364" fbc:label="PA0364" fbc:name="PA0364"/>
      <fbc:geneProduct fbc:id="G_PA2124" fbc:label="PA2124" fbc:name="PA2124"/>
      <fbc:geneProduct fbc:id="G_PA5372" fbc:label="PA5372" fbc:name="PA5372"/>
      <fbc:geneProduct fbc:id="G_PA0023" fbc:label="PA0023" fbc:name="PA0023"/>
      <fbc:geneProduct fbc:id="G_PA0025" fbc:label="PA0025" fbc:name="PA0025"/>
      <fbc:geneProduct fbc:id="G_PA0247" fbc:label="PA0247" fbc:name="PA0247"/>
      <fbc:geneProduct fbc:id="G_PA0265" fbc:label="PA0265" fbc:name="PA0265"/>
      <fbc:geneProduct fbc:id="G_PA0316" fbc:label="PA0316" fbc:name="PA0316"/>
      <fbc:geneProduct fbc:id="G_PA0350" fbc:label="PA0350" fbc:name="PA0350"/>
      <fbc:geneProduct fbc:id="G_PA0393" fbc:label="PA0393" fbc:name="PA0393"/>
      <fbc:geneProduct fbc:id="G_PA0430" fbc:label="PA0430" fbc:name="PA0430"/>
      <fbc:geneProduct fbc:id="G_PA0447" fbc:label="PA0447" fbc:name="PA0447"/>
      <fbc:geneProduct fbc:id="G_PA0551" fbc:label="PA0551" fbc:name="PA0551"/>
      <fbc:geneProduct fbc:id="G_PA0593" fbc:label="PA0593" fbc:name="PA0593"/>
      <fbc:geneProduct fbc:id="G_PA0662" fbc:label="PA0662" fbc:name="PA0662"/>
      <fbc:geneProduct fbc:id="G_PA0782" fbc:label="PA0782" fbc:name="PA0782"/>
      <fbc:geneProduct fbc:id="G_PA0795" fbc:label="PA0795" fbc:name="PA0795"/>
      <fbc:geneProduct fbc:id="G_PA0898" fbc:label="PA0898" fbc:name="PA0898"/>
      <fbc:geneProduct fbc:id="G_PA0927" fbc:label="PA0927" fbc:name="PA0927"/>
      <fbc:geneProduct fbc:id="G_PA1375" fbc:label="PA1375" fbc:name="PA1375"/>
      <fbc:geneProduct fbc:id="G_PA1546" fbc:label="PA1546" fbc:name="PA1546"/>
      <fbc:geneProduct fbc:id="G_PA1609" fbc:label="PA1609" fbc:name="PA1609"/>
      <fbc:geneProduct fbc:id="G_PA1796" fbc:label="PA1796" fbc:name="PA1796"/>
      <fbc:geneProduct fbc:id="G_PA2003" fbc:label="PA2003" fbc:name="PA2003"/>
      <fbc:geneProduct fbc:id="G_PA2025" fbc:label="PA2025" fbc:name="PA2025"/>
      <fbc:geneProduct fbc:id="G_PA2263" fbc:label="PA2263" fbc:name="PA2263"/>
      <fbc:geneProduct fbc:id="G_PA2290" fbc:label="PA2290" fbc:name="PA2290"/>
      <fbc:geneProduct fbc:id="G_PA2342" fbc:label="PA2342" fbc:name="PA2342"/>
      <fbc:geneProduct fbc:id="G_PA2386" fbc:label="PA2386" fbc:name="PA2386"/>
      <fbc:geneProduct fbc:id="G_PA2587" fbc:label="PA2587" fbc:name="PA2587"/>
      <fbc:geneProduct fbc:id="G_PA2611" fbc:label="PA2611" fbc:name="PA2611"/>
      <fbc:geneProduct fbc:id="G_PA2909" fbc:label="PA2909" fbc:name="PA2909"/>
      <fbc:geneProduct fbc:id="G_PA2977" fbc:label="PA2977" fbc:name="PA2977"/>
      <fbc:geneProduct fbc:id="G_PA3088" fbc:label="PA3088" fbc:name="PA3088"/>
      <fbc:geneProduct fbc:id="G_PA3164" fbc:label="PA3164" fbc:name="PA3164"/>
      <fbc:geneProduct fbc:id="G_PA3397" fbc:label="PA3397" fbc:name="PA3397"/>
      <fbc:geneProduct fbc:id="G_PA3418" fbc:label="PA3418" fbc:name="PA3418"/>
      <fbc:geneProduct fbc:id="G_PA3452" fbc:label="PA3452" fbc:name="PA3452"/>
      <fbc:geneProduct fbc:id="G_PA4640" fbc:label="PA4640" fbc:name="PA4640"/>
      <fbc:geneProduct fbc:id="G_PA3650" fbc:label="PA3650" fbc:name="PA3650"/>
      <fbc:geneProduct fbc:id="G_PA3713" fbc:label="PA3713" fbc:name="PA3713"/>
      <fbc:geneProduct fbc:id="G_PA3736" fbc:label="PA3736" fbc:name="PA3736"/>
      <fbc:geneProduct fbc:id="G_PA3770" fbc:label="PA3770" fbc:name="PA3770"/>
      <fbc:geneProduct fbc:id="G_PA3803" fbc:label="PA3803" fbc:name="PA3803"/>
      <fbc:geneProduct fbc:id="G_PA3896" fbc:label="PA3896" fbc:name="PA3896"/>
      <fbc:geneProduct fbc:id="G_PA4006" fbc:label="PA4006" fbc:name="PA4006"/>
      <fbc:geneProduct fbc:id="G_PA4007" fbc:label="PA4007" fbc:name="PA4007"/>
      <fbc:geneProduct fbc:id="G_PA4056" fbc:label="PA4056" fbc:name="PA4056"/>
      <fbc:geneProduct fbc:id="G_PA4123" fbc:label="PA4123" fbc:name="PA4123"/>
      <fbc:geneProduct fbc:id="G_PA4150" fbc:label="PA4150" fbc:name="PA4150"/>
      <fbc:geneProduct fbc:id="G_PA4152" fbc:label="PA4152" fbc:name="PA4152"/>
      <fbc:geneProduct fbc:id="G_PA4151" fbc:label="PA4151" fbc:name="PA4151"/>
      <fbc:geneProduct fbc:id="G_PA4153" fbc:label="PA4153" fbc:name="PA4153"/>
      <fbc:geneProduct fbc:id="G_PA4217" fbc:label="PA4217" fbc:name="PA4217"/>
      <fbc:geneProduct fbc:id="G_PA4397" fbc:label="PA4397" fbc:name="PA4397"/>
      <fbc:geneProduct fbc:id="G_PA4448" fbc:label="PA4448" fbc:name="PA4448"/>
      <fbc:geneProduct fbc:id="G_PA4557" fbc:label="PA4557" fbc:name="PA4557"/>
      <fbc:geneProduct fbc:id="G_PA4561" fbc:label="PA4561" fbc:name="PA4561"/>
      <fbc:geneProduct fbc:id="G_PA4588" fbc:label="PA4588" fbc:name="PA4588"/>
      <fbc:geneProduct fbc:id="G_PA4626" fbc:label="PA4626" fbc:name="PA4626"/>
      <fbc:geneProduct fbc:id="G_PA4666" fbc:label="PA4666" fbc:name="PA4666"/>
      <fbc:geneProduct fbc:id="G_PA4694" fbc:label="PA4694" fbc:name="PA4694"/>
      <fbc:geneProduct fbc:id="G_PA4759" fbc:label="PA4759" fbc:name="PA4759"/>
      <fbc:geneProduct fbc:id="G_PA4920" fbc:label="PA4920" fbc:name="PA4920"/>
      <fbc:geneProduct fbc:id="G_PA5162" fbc:label="PA5162" fbc:name="PA5162"/>
      <fbc:geneProduct fbc:id="G_PA5304" fbc:label="PA5304" fbc:name="PA5304"/>
      <fbc:geneProduct fbc:id="G_PA5421" fbc:label="PA5421" fbc:name="PA5421"/>
      <fbc:geneProduct fbc:id="G_PA5454" fbc:label="PA5454" fbc:name="PA5454"/>
      <fbc:geneProduct fbc:id="G_PA5377" fbc:label="PA5377" fbc:name="PA5377"/>
      <fbc:geneProduct fbc:id="G_PA3889" fbc:label="PA3889" fbc:name="PA3889"/>
      <fbc:geneProduct fbc:id="G_PA3891" fbc:label="PA3891" fbc:name="PA3891"/>
      <fbc:geneProduct fbc:id="G_PA3890" fbc:label="PA3890" fbc:name="PA3890"/>
      <fbc:geneProduct fbc:id="G_PA5378" fbc:label="PA5378" fbc:name="PA5378"/>
      <fbc:geneProduct fbc:id="G_PA3888" fbc:label="PA3888" fbc:name="PA3888"/>
      <fbc:geneProduct fbc:id="G_PA5376" fbc:label="PA5376" fbc:name="PA5376"/>
      <fbc:geneProduct fbc:id="G_PA0005" fbc:label="PA0005" fbc:name="PA0005"/>
      <fbc:geneProduct fbc:id="G_PA2537" fbc:label="PA2537" fbc:name="PA2537"/>
      <fbc:geneProduct fbc:id="G_PA4351" fbc:label="PA4351" fbc:name="PA4351"/>
      <fbc:geneProduct fbc:id="G_PA0206" fbc:label="PA0206" fbc:name="PA0206"/>
      <fbc:geneProduct fbc:id="G_PA3252" fbc:label="PA3252" fbc:name="PA3252"/>
      <fbc:geneProduct fbc:id="G_PA0326" fbc:label="PA0326" fbc:name="PA0326"/>
      <fbc:geneProduct fbc:id="G_PA0324" fbc:label="PA0324" fbc:name="PA0324"/>
      <fbc:geneProduct fbc:id="G_PA0604" fbc:label="PA0604" fbc:name="PA0604"/>
      <fbc:geneProduct fbc:id="G_PA3250" fbc:label="PA3250" fbc:name="PA3250"/>
      <fbc:geneProduct fbc:id="G_PA0323" fbc:label="PA0323" fbc:name="PA0323"/>
      <fbc:geneProduct fbc:id="G_PA3608" fbc:label="PA3608" fbc:name="PA3608"/>
      <fbc:geneProduct fbc:id="G_PA0605" fbc:label="PA0605" fbc:name="PA0605"/>
      <fbc:geneProduct fbc:id="G_PA0203" fbc:label="PA0203" fbc:name="PA0203"/>
      <fbc:geneProduct fbc:id="G_PA0603" fbc:label="PA0603" fbc:name="PA0603"/>
      <fbc:geneProduct fbc:id="G_PA0325" fbc:label="PA0325" fbc:name="PA0325"/>
      <fbc:geneProduct fbc:id="G_PA3254" fbc:label="PA3254" fbc:name="PA3254"/>
      <fbc:geneProduct fbc:id="G_PA3253" fbc:label="PA3253" fbc:name="PA3253"/>
      <fbc:geneProduct fbc:id="G_PA0602" fbc:label="PA0602" fbc:name="PA0602"/>
      <fbc:geneProduct fbc:id="G_PA3609" fbc:label="PA3609" fbc:name="PA3609"/>
      <fbc:geneProduct fbc:id="G_PA3610" fbc:label="PA3610" fbc:name="PA3610"/>
      <fbc:geneProduct fbc:id="G_PA0606" fbc:label="PA0606" fbc:name="PA0606"/>
      <fbc:geneProduct fbc:id="G_PA0204" fbc:label="PA0204" fbc:name="PA0204"/>
      <fbc:geneProduct fbc:id="G_PA3607" fbc:label="PA3607" fbc:name="PA3607"/>
      <fbc:geneProduct fbc:id="G_PA0205" fbc:label="PA0205" fbc:name="PA0205"/>
      <fbc:geneProduct fbc:id="G_PA2940" fbc:label="PA2940" fbc:name="PA2940"/>
      <fbc:geneProduct fbc:id="G_PA3589" fbc:label="PA3589" fbc:name="PA3589"/>
      <fbc:geneProduct fbc:id="G_PA3013" fbc:label="PA3013" fbc:name="PA3013"/>
      <fbc:geneProduct fbc:id="G_PA0228" fbc:label="PA0228" fbc:name="PA0228"/>
      <fbc:geneProduct fbc:id="G_PA1862" fbc:label="PA1862" fbc:name="PA1862"/>
      <fbc:geneProduct fbc:id="G_PA0281" fbc:label="PA0281" fbc:name="PA0281"/>
      <fbc:geneProduct fbc:id="G_PA0280" fbc:label="PA0280" fbc:name="PA0280"/>
      <fbc:geneProduct fbc:id="G_PA1861" fbc:label="PA1861" fbc:name="PA1861"/>
      <fbc:geneProduct fbc:id="G_PA0282" fbc:label="PA0282" fbc:name="PA0282"/>
      <fbc:geneProduct fbc:id="G_PA1863" fbc:label="PA1863" fbc:name="PA1863"/>
      <fbc:geneProduct fbc:id="G_PA0301" fbc:label="PA0301" fbc:name="PA0301"/>
      <fbc:geneProduct fbc:id="G_PA0302" fbc:label="PA0302" fbc:name="PA0302"/>
      <fbc:geneProduct fbc:id="G_PA0300" fbc:label="PA0300" fbc:name="PA0300"/>
      <fbc:geneProduct fbc:id="G_PA0304" fbc:label="PA0304" fbc:name="PA0304"/>
      <fbc:geneProduct fbc:id="G_PA0303" fbc:label="PA0303" fbc:name="PA0303"/>
      <fbc:geneProduct fbc:id="G_PA0885" fbc:label="PA0885" fbc:name="PA0885"/>
      <fbc:geneProduct fbc:id="G_PA5169" fbc:label="PA5169" fbc:name="PA5169"/>
      <fbc:geneProduct fbc:id="G_PA0886" fbc:label="PA0886" fbc:name="PA0886"/>
      <fbc:geneProduct fbc:id="G_PA5167" fbc:label="PA5167" fbc:name="PA5167"/>
      <fbc:geneProduct fbc:id="G_PA5168" fbc:label="PA5168" fbc:name="PA5168"/>
      <fbc:geneProduct fbc:id="G_PA0884" fbc:label="PA0884" fbc:name="PA0884"/>
      <fbc:geneProduct fbc:id="G_PA0119" fbc:label="PA0119" fbc:name="PA0119"/>
      <fbc:geneProduct fbc:id="G_PA1183" fbc:label="PA1183" fbc:name="PA1183"/>
      <fbc:geneProduct fbc:id="G_PA2923" fbc:label="PA2923" fbc:name="PA2923"/>
      <fbc:geneProduct fbc:id="G_PA5153" fbc:label="PA5153" fbc:name="PA5153"/>
      <fbc:geneProduct fbc:id="G_PA0889" fbc:label="PA0889" fbc:name="PA0889"/>
      <fbc:geneProduct fbc:id="G_PA0888" fbc:label="PA0888" fbc:name="PA0888"/>
      <fbc:geneProduct fbc:id="G_PA5152" fbc:label="PA5152" fbc:name="PA5152"/>
      <fbc:geneProduct fbc:id="G_PA2925" fbc:label="PA2925" fbc:name="PA2925"/>
      <fbc:geneProduct fbc:id="G_PA2926" fbc:label="PA2926" fbc:name="PA2926"/>
      <fbc:geneProduct fbc:id="G_PA5154" fbc:label="PA5154" fbc:name="PA5154"/>
      <fbc:geneProduct fbc:id="G_PA5155" fbc:label="PA5155" fbc:name="PA5155"/>
      <fbc:geneProduct fbc:id="G_PA0892" fbc:label="PA0892" fbc:name="PA0892"/>
      <fbc:geneProduct fbc:id="G_PA0890" fbc:label="PA0890" fbc:name="PA0890"/>
      <fbc:geneProduct fbc:id="G_PA2924" fbc:label="PA2924" fbc:name="PA2924"/>
      <fbc:geneProduct fbc:id="G_PA1002" fbc:label="PA1002" fbc:name="PA1002"/>
      <fbc:geneProduct fbc:id="G_PA1001" fbc:label="PA1001" fbc:name="PA1001"/>
      <fbc:geneProduct fbc:id="G_PA0609" fbc:label="PA0609" fbc:name="PA0609"/>
      <fbc:geneProduct fbc:id="G_PA0649" fbc:label="PA0649" fbc:name="PA0649"/>
      <fbc:geneProduct fbc:id="G_PA4910" fbc:label="PA4910" fbc:name="PA4910"/>
      <fbc:geneProduct fbc:id="G_PA4909" fbc:label="PA4909" fbc:name="PA4909"/>
      <fbc:geneProduct fbc:id="G_PA1074" fbc:label="PA1074" fbc:name="PA1074"/>
      <fbc:geneProduct fbc:id="G_PA1073" fbc:label="PA1073" fbc:name="PA1073"/>
      <fbc:geneProduct fbc:id="G_PA1070" fbc:label="PA1070" fbc:name="PA1070"/>
      <fbc:geneProduct fbc:id="G_PA4912" fbc:label="PA4912" fbc:name="PA4912"/>
      <fbc:geneProduct fbc:id="G_PA4911" fbc:label="PA4911" fbc:name="PA4911"/>
      <fbc:geneProduct fbc:id="G_PA1071" fbc:label="PA1071" fbc:name="PA1071"/>
      <fbc:geneProduct fbc:id="G_PA1072" fbc:label="PA1072" fbc:name="PA1072"/>
      <fbc:geneProduct fbc:id="G_PA4913" fbc:label="PA4913" fbc:name="PA4913"/>
      <fbc:geneProduct fbc:id="G_PA1340" fbc:label="PA1340" fbc:name="PA1340"/>
      <fbc:geneProduct fbc:id="G_PA5076" fbc:label="PA5076" fbc:name="PA5076"/>
      <fbc:geneProduct fbc:id="G_PA4192" fbc:label="PA4192" fbc:name="PA4192"/>
      <fbc:geneProduct fbc:id="G_PA5075" fbc:label="PA5075" fbc:name="PA5075"/>
      <fbc:geneProduct fbc:id="G_PA4194" fbc:label="PA4194" fbc:name="PA4194"/>
      <fbc:geneProduct fbc:id="G_PA4193" fbc:label="PA4193" fbc:name="PA4193"/>
      <fbc:geneProduct fbc:id="G_PA5074" fbc:label="PA5074" fbc:name="PA5074"/>
      <fbc:geneProduct fbc:id="G_PA1342" fbc:label="PA1342" fbc:name="PA1342"/>
      <fbc:geneProduct fbc:id="G_PA1341" fbc:label="PA1341" fbc:name="PA1341"/>
      <fbc:geneProduct fbc:id="G_PA1339" fbc:label="PA1339" fbc:name="PA1339"/>
      <fbc:geneProduct fbc:id="G_PA4195" fbc:label="PA4195" fbc:name="PA4195"/>
      <fbc:geneProduct fbc:id="G_PA4719" fbc:label="PA4719" fbc:name="PA4719"/>
      <fbc:geneProduct fbc:id="G_PA0352" fbc:label="PA0352" fbc:name="PA0352"/>
      <fbc:geneProduct fbc:id="G_PA4647" fbc:label="PA4647" fbc:name="PA4647"/>
      <fbc:geneProduct fbc:id="G_PA1507" fbc:label="PA1507" fbc:name="PA1507"/>
      <fbc:geneProduct fbc:id="G_PA1519" fbc:label="PA1519" fbc:name="PA1519"/>
      <fbc:geneProduct fbc:id="G_PA3300" fbc:label="PA3300" fbc:name="PA3300"/>
      <fbc:geneProduct fbc:id="G_PA4198" fbc:label="PA4198" fbc:name="PA4198"/>
      <fbc:geneProduct fbc:id="G_PA1215" fbc:label="PA1215" fbc:name="PA1215"/>
      <fbc:geneProduct fbc:id="G_PA3299" fbc:label="PA3299" fbc:name="PA3299"/>
      <fbc:geneProduct fbc:id="G_PA1617" fbc:label="PA1617" fbc:name="PA1617"/>
      <fbc:geneProduct fbc:id="G_PA3924" fbc:label="PA3924" fbc:name="PA3924"/>
      <fbc:geneProduct fbc:id="G_PA3860" fbc:label="PA3860" fbc:name="PA3860"/>
      <fbc:geneProduct fbc:id="G_PA2557" fbc:label="PA2557" fbc:name="PA2557"/>
      <fbc:geneProduct fbc:id="G_PA1904" fbc:label="PA1904" fbc:name="PA1904"/>
      <fbc:geneProduct fbc:id="G_PA1901" fbc:label="PA1901" fbc:name="PA1901"/>
      <fbc:geneProduct fbc:id="G_PA4211" fbc:label="PA4211" fbc:name="PA4211"/>
      <fbc:geneProduct fbc:id="G_PA1905" fbc:label="PA1905" fbc:name="PA1905"/>
      <fbc:geneProduct fbc:id="G_PA4210" fbc:label="PA4210" fbc:name="PA4210"/>
      <fbc:geneProduct fbc:id="G_PA1899" fbc:label="PA1899" fbc:name="PA1899"/>
      <fbc:geneProduct fbc:id="G_PA4216" fbc:label="PA4216" fbc:name="PA4216"/>
      <fbc:geneProduct fbc:id="G_PA4212" fbc:label="PA4212" fbc:name="PA4212"/>
      <fbc:geneProduct fbc:id="G_PA4215" fbc:label="PA4215" fbc:name="PA4215"/>
      <fbc:geneProduct fbc:id="G_PA1900" fbc:label="PA1900" fbc:name="PA1900"/>
      <fbc:geneProduct fbc:id="G_PA2294" fbc:label="PA2294" fbc:name="PA2294"/>
      <fbc:geneProduct fbc:id="G_PA2296" fbc:label="PA2296" fbc:name="PA2296"/>
      <fbc:geneProduct fbc:id="G_PA3448" fbc:label="PA3448" fbc:name="PA3448"/>
      <fbc:geneProduct fbc:id="G_PA2295" fbc:label="PA2295" fbc:name="PA2295"/>
      <fbc:geneProduct fbc:id="G_PA2309" fbc:label="PA2309" fbc:name="PA2309"/>
      <fbc:geneProduct fbc:id="G_PA2307" fbc:label="PA2307" fbc:name="PA2307"/>
      <fbc:geneProduct fbc:id="G_PA2308" fbc:label="PA2308" fbc:name="PA2308"/>
      <fbc:geneProduct fbc:id="G_PA3447" fbc:label="PA3447" fbc:name="PA3447"/>
      <fbc:geneProduct fbc:id="G_PA3449" fbc:label="PA3449" fbc:name="PA3449"/>
      <fbc:geneProduct fbc:id="G_PA0347" fbc:label="PA0347" fbc:name="PA0347"/>
      <fbc:geneProduct fbc:id="G_PA2352" fbc:label="PA2352" fbc:name="PA2352"/>
      <fbc:geneProduct fbc:id="G_PA2026" fbc:label="PA2026" fbc:name="PA2026"/>
      <fbc:geneProduct fbc:id="G_PA4589" fbc:label="PA4589" fbc:name="PA4589"/>
      <fbc:geneProduct fbc:id="G_PA1288" fbc:label="PA1288" fbc:name="PA1288"/>
      <fbc:geneProduct fbc:id="G_PA3383" fbc:label="PA3383" fbc:name="PA3383"/>
      <fbc:geneProduct fbc:id="G_PA3314" fbc:label="PA3314" fbc:name="PA3314"/>
      <fbc:geneProduct fbc:id="G_PA3375" fbc:label="PA3375" fbc:name="PA3375"/>
      <fbc:geneProduct fbc:id="G_PA3376" fbc:label="PA3376" fbc:name="PA3376"/>
      <fbc:geneProduct fbc:id="G_PA3384" fbc:label="PA3384" fbc:name="PA3384"/>
      <fbc:geneProduct fbc:id="G_PA3315" fbc:label="PA3315" fbc:name="PA3315"/>
      <fbc:geneProduct fbc:id="G_PA3313" fbc:label="PA3313" fbc:name="PA3313"/>
      <fbc:geneProduct fbc:id="G_PA3382" fbc:label="PA3382" fbc:name="PA3382"/>
      <fbc:geneProduct fbc:id="G_PA3316" fbc:label="PA3316" fbc:name="PA3316"/>
      <fbc:geneProduct fbc:id="G_PA1373" fbc:label="PA1373" fbc:name="PA1373"/>
      <fbc:geneProduct fbc:id="G_PA2965" fbc:label="PA2965" fbc:name="PA2965"/>
      <fbc:geneProduct fbc:id="G_PA3333" fbc:label="PA3333" fbc:name="PA3333"/>
      <fbc:geneProduct fbc:id="G_PA0296" fbc:label="PA0296" fbc:name="PA0296"/>
      <fbc:geneProduct fbc:id="G_PA3356" fbc:label="PA3356" fbc:name="PA3356"/>
      <fbc:geneProduct fbc:id="G_PA2040" fbc:label="PA2040" fbc:name="PA2040"/>
      <fbc:geneProduct fbc:id="G_PA5522" fbc:label="PA5522" fbc:name="PA5522"/>
      <fbc:geneProduct fbc:id="G_PA5508" fbc:label="PA5508" fbc:name="PA5508"/>
      <fbc:geneProduct fbc:id="G_PA5119" fbc:label="PA5119" fbc:name="PA5119"/>
      <fbc:geneProduct fbc:id="G_PA0298" fbc:label="PA0298" fbc:name="PA0298"/>
      <fbc:geneProduct fbc:id="G_PA3645" fbc:label="PA3645" fbc:name="PA3645"/>
      <fbc:geneProduct fbc:id="G_PA3651" fbc:label="PA3651" fbc:name="PA3651"/>
      <fbc:geneProduct fbc:id="G_PA2536" fbc:label="PA2536" fbc:name="PA2536"/>
      <fbc:geneProduct fbc:id="G_PA3920" fbc:label="PA3920" fbc:name="PA3920"/>
      <fbc:geneProduct fbc:id="G_PA3690" fbc:label="PA3690" fbc:name="PA3690"/>
      <fbc:geneProduct fbc:id="G_PA3977" fbc:label="PA3977" fbc:name="PA3977"/>
      <fbc:geneProduct fbc:id="G_PA4088" fbc:label="PA4088" fbc:name="PA4088"/>
      <fbc:geneProduct fbc:id="G_PA5523" fbc:label="PA5523" fbc:name="PA5523"/>
      <fbc:geneProduct fbc:id="G_PA0887" fbc:label="PA0887" fbc:name="PA0887"/>
      <fbc:geneProduct fbc:id="G_PA4733" fbc:label="PA4733" fbc:name="PA4733"/>
      <fbc:geneProduct fbc:id="G_PA2555" fbc:label="PA2555" fbc:name="PA2555"/>
      <fbc:geneProduct fbc:id="G_PA3568" fbc:label="PA3568" fbc:name="PA3568"/>
      <fbc:geneProduct fbc:id="G_PA4925" fbc:label="PA4925" fbc:name="PA4925"/>
      <fbc:geneProduct fbc:id="G_PA3739" fbc:label="PA3739" fbc:name="PA3739"/>
      <fbc:geneProduct fbc:id="G_PA5021" fbc:label="PA5021" fbc:name="PA5021"/>
      <fbc:geneProduct fbc:id="G_PA1408" fbc:label="PA1408" fbc:name="PA1408"/>
      <fbc:geneProduct fbc:id="G_PA5121" fbc:label="PA5121" fbc:name="PA5121"/>
      <fbc:geneProduct fbc:id="G_PA0744" fbc:label="PA0744" fbc:name="PA0744"/>
      <fbc:geneProduct fbc:id="G_PA4330" fbc:label="PA4330" fbc:name="PA4330"/>
      <fbc:geneProduct fbc:id="G_PA1505" fbc:label="PA1505" fbc:name="PA1505"/>
      <fbc:geneProduct fbc:id="G_PA1629" fbc:label="PA1629" fbc:name="PA1629"/>
      <fbc:geneProduct fbc:id="G_PA4980" fbc:label="PA4980" fbc:name="PA4980"/>
      <fbc:geneProduct fbc:id="G_PA5097" fbc:label="PA5097" fbc:name="PA5097"/>
      <fbc:geneProduct fbc:id="G_PA5095" fbc:label="PA5095" fbc:name="PA5095"/>
      <fbc:geneProduct fbc:id="G_PA5096" fbc:label="PA5096" fbc:name="PA5096"/>
      <fbc:geneProduct fbc:id="G_PA5094" fbc:label="PA5094" fbc:name="PA5094"/>
      <fbc:geneProduct fbc:id="G_PA4687" fbc:label="PA4687" fbc:name="PA4687"/>
      <fbc:geneProduct fbc:id="G_PA4688" fbc:label="PA4688" fbc:name="PA4688"/>
      <fbc:geneProduct fbc:id="G_PA3538" fbc:label="PA3538" fbc:name="PA3538"/>
      <fbc:geneProduct fbc:id="G_PA5217" fbc:label="PA5217" fbc:name="PA5217"/>
      <fbc:geneProduct fbc:id="G_PA5216" fbc:label="PA5216" fbc:name="PA5216"/>
      <fbc:geneProduct fbc:id="G_PA2155" fbc:label="PA2155" fbc:name="PA2155"/>
      <fbc:geneProduct fbc:id="G_PA5310" fbc:label="PA5310" fbc:name="PA5310"/>
      <fbc:geneProduct fbc:id="G_PA5394" fbc:label="PA5394" fbc:name="PA5394"/>
      <fbc:geneProduct fbc:id="G_PA3673" fbc:label="PA3673" fbc:name="PA3673"/>
      <fbc:geneProduct fbc:id="G_PA1616" fbc:label="PA1616" fbc:name="PA1616"/>
      <fbc:geneProduct fbc:id="G_PA0006" fbc:label="PA0006" fbc:name="PA0006"/>
      <fbc:geneProduct fbc:id="G_PA0011" fbc:label="PA0011" fbc:name="PA0011"/>
      <fbc:geneProduct fbc:id="G_PA3242" fbc:label="PA3242" fbc:name="PA3242"/>
      <fbc:geneProduct fbc:id="G_PA0036" fbc:label="PA0036" fbc:name="PA0036"/>
      <fbc:geneProduct fbc:id="G_PA0035" fbc:label="PA0035" fbc:name="PA0035"/>
      <fbc:geneProduct fbc:id="G_PA2084" fbc:label="PA2084" fbc:name="PA2084"/>
      <fbc:geneProduct fbc:id="G_PA3459" fbc:label="PA3459" fbc:name="PA3459"/>
      <fbc:geneProduct fbc:id="G_PA0051" fbc:label="PA0051" fbc:name="PA0051"/>
      <fbc:geneProduct fbc:id="G_PA0103" fbc:label="PA0103" fbc:name="PA0103"/>
      <fbc:geneProduct fbc:id="G_PA3000" fbc:label="PA3000" fbc:name="PA3000"/>
      <fbc:geneProduct fbc:id="G_PA0789" fbc:label="PA0789" fbc:name="PA0789"/>
      <fbc:geneProduct fbc:id="G_PA0866" fbc:label="PA0866" fbc:name="PA0866"/>
      <fbc:geneProduct fbc:id="G_PA0129" fbc:label="PA0129" fbc:name="PA0129"/>
      <fbc:geneProduct fbc:id="G_PA0154" fbc:label="PA0154" fbc:name="PA0154"/>
      <fbc:geneProduct fbc:id="G_PA0153" fbc:label="PA0153" fbc:name="PA0153"/>
      <fbc:geneProduct fbc:id="G_PA0211" fbc:label="PA0211" fbc:name="PA0211"/>
      <fbc:geneProduct fbc:id="G_PA0208" fbc:label="PA0208" fbc:name="PA0208"/>
      <fbc:geneProduct fbc:id="G_PA0212" fbc:label="PA0212" fbc:name="PA0212"/>
      <fbc:geneProduct fbc:id="G_PA0210" fbc:label="PA0210" fbc:name="PA0210"/>
      <fbc:geneProduct fbc:id="G_PA0215" fbc:label="PA0215" fbc:name="PA0215"/>
      <fbc:geneProduct fbc:id="G_PA0216" fbc:label="PA0216" fbc:name="PA0216"/>
      <fbc:geneProduct fbc:id="G_PA2001" fbc:label="PA2001" fbc:name="PA2001"/>
      <fbc:geneProduct fbc:id="G_PA0232" fbc:label="PA0232" fbc:name="PA0232"/>
      <fbc:geneProduct fbc:id="G_PA4486" fbc:label="PA4486" fbc:name="PA4486"/>
      <fbc:geneProduct fbc:id="G_PA0242" fbc:label="PA0242" fbc:name="PA0242"/>
      <fbc:geneProduct fbc:id="G_PA0865" fbc:label="PA0865" fbc:name="PA0865"/>
      <fbc:geneProduct fbc:id="G_PA5237" fbc:label="PA5237" fbc:name="PA5237"/>
      <fbc:geneProduct fbc:id="G_PA0254" fbc:label="PA0254" fbc:name="PA0254"/>
      <fbc:geneProduct fbc:id="G_PA0283" fbc:label="PA0283" fbc:name="PA0283"/>
      <fbc:geneProduct fbc:id="G_PA0288" fbc:label="PA0288" fbc:name="PA0288"/>
      <fbc:geneProduct fbc:id="G_PA1421" fbc:label="PA1421" fbc:name="PA1421"/>
      <fbc:geneProduct fbc:id="G_PA2202" fbc:label="PA2202" fbc:name="PA2202"/>
      <fbc:geneProduct fbc:id="G_PA0314" fbc:label="PA0314" fbc:name="PA0314"/>
      <fbc:geneProduct fbc:id="G_PA0313" fbc:label="PA0313" fbc:name="PA0313"/>
      <fbc:geneProduct fbc:id="G_PA2203" fbc:label="PA2203" fbc:name="PA2203"/>
      <fbc:geneProduct fbc:id="G_PA2204" fbc:label="PA2204" fbc:name="PA2204"/>
      <fbc:geneProduct fbc:id="G_PA0438" fbc:label="PA0438" fbc:name="PA0438"/>
      <fbc:geneProduct fbc:id="G_PA5099" fbc:label="PA5099" fbc:name="PA5099"/>
      <fbc:geneProduct fbc:id="G_PA1419" fbc:label="PA1419" fbc:name="PA1419"/>
      <fbc:geneProduct fbc:id="G_PA0443" fbc:label="PA0443" fbc:name="PA0443"/>
      <fbc:geneProduct fbc:id="G_PA0476" fbc:label="PA0476" fbc:name="PA0476"/>
      <fbc:geneProduct fbc:id="G_PA2073" fbc:label="PA2073" fbc:name="PA2073"/>
      <fbc:geneProduct fbc:id="G_PA0166" fbc:label="PA0166" fbc:name="PA0166"/>
      <fbc:geneProduct fbc:id="G_PA2938" fbc:label="PA2938" fbc:name="PA2938"/>
      <fbc:geneProduct fbc:id="G_PA4292" fbc:label="PA4292" fbc:name="PA4292"/>
      <fbc:geneProduct fbc:id="G_PA5207" fbc:label="PA5207" fbc:name="PA5207"/>
      <fbc:geneProduct fbc:id="G_PA0450" fbc:label="PA0450" fbc:name="PA0450"/>
      <fbc:geneProduct fbc:id="G_PA0510" fbc:label="PA0510" fbc:name="PA0510"/>
      <fbc:geneProduct fbc:id="G_PA1778" fbc:label="PA1778" fbc:name="PA1778"/>
      <fbc:geneProduct fbc:id="G_PA5258" fbc:label="PA5258" fbc:name="PA5258"/>
      <fbc:geneProduct fbc:id="G_PA0511" fbc:label="PA0511" fbc:name="PA0511"/>
      <fbc:geneProduct fbc:id="G_PA0519" fbc:label="PA0519" fbc:name="PA0519"/>
      <fbc:geneProduct fbc:id="G_PA0516" fbc:label="PA0516" fbc:name="PA0516"/>
      <fbc:geneProduct fbc:id="G_PA0514" fbc:label="PA0514" fbc:name="PA0514"/>
      <fbc:geneProduct fbc:id="G_PA0523" fbc:label="PA0523" fbc:name="PA0523"/>
      <fbc:geneProduct fbc:id="G_PA0524" fbc:label="PA0524" fbc:name="PA0524"/>
      <fbc:geneProduct fbc:id="G_PA3456" fbc:label="PA3456" fbc:name="PA3456"/>
      <fbc:geneProduct fbc:id="G_PA1267" fbc:label="PA1267" fbc:name="PA1267"/>
      <fbc:geneProduct fbc:id="G_PA1918" fbc:label="PA1918" fbc:name="PA1918"/>
      <fbc:geneProduct fbc:id="G_PA1565" fbc:label="PA1565" fbc:name="PA1565"/>
      <fbc:geneProduct fbc:id="G_PA2195" fbc:label="PA2195" fbc:name="PA2195"/>
      <fbc:geneProduct fbc:id="G_PA3863" fbc:label="PA3863" fbc:name="PA3863"/>
      <fbc:geneProduct fbc:id="G_PA1567" fbc:label="PA1567" fbc:name="PA1567"/>
      <fbc:geneProduct fbc:id="G_PA2776" fbc:label="PA2776" fbc:name="PA2776"/>
      <fbc:geneProduct fbc:id="G_PA1028" fbc:label="PA1028" fbc:name="PA1028"/>
      <fbc:geneProduct fbc:id="G_PA3424" fbc:label="PA3424" fbc:name="PA3424"/>
      <fbc:geneProduct fbc:id="G_PA5309" fbc:label="PA5309" fbc:name="PA5309"/>
      <fbc:geneProduct fbc:id="G_PA4548" fbc:label="PA4548" fbc:name="PA4548"/>
      <fbc:geneProduct fbc:id="G_PA5145" fbc:label="PA5145" fbc:name="PA5145"/>
      <fbc:geneProduct fbc:id="G_PA0534" fbc:label="PA0534" fbc:name="PA0534"/>
      <fbc:geneProduct fbc:id="G_PA1489" fbc:label="PA1489" fbc:name="PA1489"/>
      <fbc:geneProduct fbc:id="G_PA2969" fbc:label="PA2969" fbc:name="PA2969"/>
      <fbc:geneProduct fbc:id="G_PA0581" fbc:label="PA0581" fbc:name="PA0581"/>
      <fbc:geneProduct fbc:id="G_PA4728" fbc:label="PA4728" fbc:name="PA4728"/>
      <fbc:geneProduct fbc:id="G_PA0583" fbc:label="PA0583" fbc:name="PA0583"/>
      <fbc:geneProduct fbc:id="G_PA1580" fbc:label="PA1580" fbc:name="PA1580"/>
      <fbc:geneProduct fbc:id="G_PA0836" fbc:label="PA0836" fbc:name="PA0836"/>
      <fbc:geneProduct fbc:id="G_PA3751" fbc:label="PA3751" fbc:name="PA3751"/>
      <fbc:geneProduct fbc:id="G_PA4333" fbc:label="PA4333" fbc:name="PA4333"/>
      <fbc:geneProduct fbc:id="G_PA4470" fbc:label="PA4470" fbc:name="PA4470"/>
      <fbc:geneProduct fbc:id="G_PA0854" fbc:label="PA0854" fbc:name="PA0854"/>
      <fbc:geneProduct fbc:id="G_PA5434" fbc:label="PA5434" fbc:name="PA5434"/>
      <fbc:geneProduct fbc:id="G_PA5013" fbc:label="PA5013" fbc:name="PA5013"/>
      <fbc:geneProduct fbc:id="G_PA3139" fbc:label="PA3139" fbc:name="PA3139"/>
      <fbc:geneProduct fbc:id="G_PA0870" fbc:label="PA0870" fbc:name="PA0870"/>
      <fbc:geneProduct fbc:id="G_PA0944" fbc:label="PA0944" fbc:name="PA0944"/>
      <fbc:geneProduct fbc:id="G_PA0996" fbc:label="PA0996" fbc:name="PA0996"/>
      <fbc:geneProduct fbc:id="G_PA0998" fbc:label="PA0998" fbc:name="PA0998"/>
      <fbc:geneProduct fbc:id="G_PA0997" fbc:label="PA0997" fbc:name="PA0997"/>
      <fbc:geneProduct fbc:id="G_PA0999" fbc:label="PA0999" fbc:name="PA0999"/>
      <fbc:geneProduct fbc:id="G_PA1010" fbc:label="PA1010" fbc:name="PA1010"/>
      <fbc:geneProduct fbc:id="G_PA1124" fbc:label="PA1124" fbc:name="PA1124"/>
      <fbc:geneProduct fbc:id="G_PA3043" fbc:label="PA3043" fbc:name="PA3043"/>
      <fbc:geneProduct fbc:id="G_PA1156" fbc:label="PA1156" fbc:name="PA1156"/>
      <fbc:geneProduct fbc:id="G_PA1155" fbc:label="PA1155" fbc:name="PA1155"/>
      <fbc:geneProduct fbc:id="G_PA3873" fbc:label="PA3873" fbc:name="PA3873"/>
      <fbc:geneProduct fbc:id="G_PA3874" fbc:label="PA3874" fbc:name="PA3874"/>
      <fbc:geneProduct fbc:id="G_PA3875" fbc:label="PA3875" fbc:name="PA3875"/>
      <fbc:geneProduct fbc:id="G_PA3872" fbc:label="PA3872" fbc:name="PA3872"/>
      <fbc:geneProduct fbc:id="G_PA1174" fbc:label="PA1174" fbc:name="PA1174"/>
      <fbc:geneProduct fbc:id="G_PA3792" fbc:label="PA3792" fbc:name="PA3792"/>
      <fbc:geneProduct fbc:id="G_PA1217" fbc:label="PA1217" fbc:name="PA1217"/>
      <fbc:geneProduct fbc:id="G_PA1276" fbc:label="PA1276" fbc:name="PA1276"/>
      <fbc:geneProduct fbc:id="G_PA1275" fbc:label="PA1275" fbc:name="PA1275"/>
      <fbc:geneProduct fbc:id="G_PA1297" fbc:label="PA1297" fbc:name="PA1297"/>
      <fbc:geneProduct fbc:id="G_PA1321" fbc:label="PA1321" fbc:name="PA1321"/>
      <fbc:geneProduct fbc:id="G_PA1320" fbc:label="PA1320" fbc:name="PA1320"/>
      <fbc:geneProduct fbc:id="G_PA1317" fbc:label="PA1317" fbc:name="PA1317"/>
      <fbc:geneProduct fbc:id="G_PA1318" fbc:label="PA1318" fbc:name="PA1318"/>
      <fbc:geneProduct fbc:id="G_PA1319" fbc:label="PA1319" fbc:name="PA1319"/>
      <fbc:geneProduct fbc:id="G_PA3175" fbc:label="PA3175" fbc:name="PA3175"/>
      <fbc:geneProduct fbc:id="G_PA1521" fbc:label="PA1521" fbc:name="PA1521"/>
      <fbc:geneProduct fbc:id="G_PA0134" fbc:label="PA0134" fbc:name="PA0134"/>
      <fbc:geneProduct fbc:id="G_PA1589" fbc:label="PA1589" fbc:name="PA1589"/>
      <fbc:geneProduct fbc:id="G_PA1588" fbc:label="PA1588" fbc:name="PA1588"/>
      <fbc:geneProduct fbc:id="G_PA1633" fbc:label="PA1633" fbc:name="PA1633"/>
      <fbc:geneProduct fbc:id="G_PA1635" fbc:label="PA1635" fbc:name="PA1635"/>
      <fbc:geneProduct fbc:id="G_PA1634" fbc:label="PA1634" fbc:name="PA1634"/>
      <fbc:geneProduct fbc:id="G_PA1655" fbc:label="PA1655" fbc:name="PA1655"/>
      <fbc:geneProduct fbc:id="G_PA2007" fbc:label="PA2007" fbc:name="PA2007"/>
      <fbc:geneProduct fbc:id="G_PA2473" fbc:label="PA2473" fbc:name="PA2473"/>
      <fbc:geneProduct fbc:id="G_PA3035" fbc:label="PA3035" fbc:name="PA3035"/>
      <fbc:geneProduct fbc:id="G_PA1750" fbc:label="PA1750" fbc:name="PA1750"/>
      <fbc:geneProduct fbc:id="G_PA2943" fbc:label="PA2943" fbc:name="PA2943"/>
      <fbc:geneProduct fbc:id="G_PA1562" fbc:label="PA1562" fbc:name="PA1562"/>
      <fbc:geneProduct fbc:id="G_PA1787" fbc:label="PA1787" fbc:name="PA1787"/>
      <fbc:geneProduct fbc:id="G_PA0794" fbc:label="PA0794" fbc:name="PA0794"/>
      <fbc:geneProduct fbc:id="G_PA1810" fbc:label="PA1810" fbc:name="PA1810"/>
      <fbc:geneProduct fbc:id="G_PA1809" fbc:label="PA1809" fbc:name="PA1809"/>
      <fbc:geneProduct fbc:id="G_PA1808" fbc:label="PA1808" fbc:name="PA1808"/>
      <fbc:geneProduct fbc:id="G_PA1807" fbc:label="PA1807" fbc:name="PA1807"/>
      <fbc:geneProduct fbc:id="G_PA1902" fbc:label="PA1902" fbc:name="PA1902"/>
      <fbc:geneProduct fbc:id="G_PA4213" fbc:label="PA4213" fbc:name="PA4213"/>
      <fbc:geneProduct fbc:id="G_PA1947" fbc:label="PA1947" fbc:name="PA1947"/>
      <fbc:geneProduct fbc:id="G_PA1948" fbc:label="PA1948" fbc:name="PA1948"/>
      <fbc:geneProduct fbc:id="G_PA1946" fbc:label="PA1946" fbc:name="PA1946"/>
      <fbc:geneProduct fbc:id="G_PA1999" fbc:label="PA1999" fbc:name="PA1999"/>
      <fbc:geneProduct fbc:id="G_PA2000" fbc:label="PA2000" fbc:name="PA2000"/>
      <fbc:geneProduct fbc:id="G_PA2012" fbc:label="PA2012" fbc:name="PA2012"/>
      <fbc:geneProduct fbc:id="G_PA2014" fbc:label="PA2014" fbc:name="PA2014"/>
      <fbc:geneProduct fbc:id="G_PA2042" fbc:label="PA2042" fbc:name="PA2042"/>
      <fbc:geneProduct fbc:id="G_PA2041" fbc:label="PA2041" fbc:name="PA2041"/>
      <fbc:geneProduct fbc:id="G_PA2709" fbc:label="PA2709" fbc:name="PA2709"/>
      <fbc:geneProduct fbc:id="G_PA2104" fbc:label="PA2104" fbc:name="PA2104"/>
      <fbc:geneProduct fbc:id="G_PA0932" fbc:label="PA0932" fbc:name="PA0932"/>
      <fbc:geneProduct fbc:id="G_PA4097" fbc:label="PA4097" fbc:name="PA4097"/>
      <fbc:geneProduct fbc:id="G_PA2188" fbc:label="PA2188" fbc:name="PA2188"/>
      <fbc:geneProduct fbc:id="G_PA2158" fbc:label="PA2158" fbc:name="PA2158"/>
      <fbc:geneProduct fbc:id="G_PA2119" fbc:label="PA2119" fbc:name="PA2119"/>
      <fbc:geneProduct fbc:id="G_PA3217" fbc:label="PA3217" fbc:name="PA3217"/>
      <fbc:geneProduct fbc:id="G_PA5272" fbc:label="PA5272" fbc:name="PA5272"/>
      <fbc:geneProduct fbc:id="G_PA2191" fbc:label="PA2191" fbc:name="PA2191"/>
      <fbc:geneProduct fbc:id="G_PA2253" fbc:label="PA2253" fbc:name="PA2253"/>
      <fbc:geneProduct fbc:id="G_PA1337" fbc:label="PA1337" fbc:name="PA1337"/>
      <fbc:geneProduct fbc:id="G_PA0184" fbc:label="PA0184" fbc:name="PA0184"/>
      <fbc:geneProduct fbc:id="G_PA2329" fbc:label="PA2329" fbc:name="PA2329"/>
      <fbc:geneProduct fbc:id="G_PA0185" fbc:label="PA0185" fbc:name="PA0185"/>
      <fbc:geneProduct fbc:id="G_PA2328" fbc:label="PA2328" fbc:name="PA2328"/>
      <fbc:geneProduct fbc:id="G_PA0186" fbc:label="PA0186" fbc:name="PA0186"/>
      <fbc:geneProduct fbc:id="G_PA2327" fbc:label="PA2327" fbc:name="PA2327"/>
      <fbc:geneProduct fbc:id="G_PA2338" fbc:label="PA2338" fbc:name="PA2338"/>
      <fbc:geneProduct fbc:id="G_PA2341" fbc:label="PA2341" fbc:name="PA2341"/>
      <fbc:geneProduct fbc:id="G_PA2340" fbc:label="PA2340" fbc:name="PA2340"/>
      <fbc:geneProduct fbc:id="G_PA2339" fbc:label="PA2339" fbc:name="PA2339"/>
      <fbc:geneProduct fbc:id="G_PA2349" fbc:label="PA2349" fbc:name="PA2349"/>
      <fbc:geneProduct fbc:id="G_PA2350" fbc:label="PA2350" fbc:name="PA2350"/>
      <fbc:geneProduct fbc:id="G_PA2351" fbc:label="PA2351" fbc:name="PA2351"/>
      <fbc:geneProduct fbc:id="G_PA2399" fbc:label="PA2399" fbc:name="PA2399"/>
      <fbc:geneProduct fbc:id="G_PA2424" fbc:label="PA2424" fbc:name="PA2424"/>
      <fbc:geneProduct fbc:id="G_PA2400" fbc:label="PA2400" fbc:name="PA2400"/>
      <fbc:geneProduct fbc:id="G_PA2402" fbc:label="PA2402" fbc:name="PA2402"/>
      <fbc:geneProduct fbc:id="G_PA2409" fbc:label="PA2409" fbc:name="PA2409"/>
      <fbc:geneProduct fbc:id="G_PA2408" fbc:label="PA2408" fbc:name="PA2408"/>
      <fbc:geneProduct fbc:id="G_PA2407" fbc:label="PA2407" fbc:name="PA2407"/>
      <fbc:geneProduct fbc:id="G_PA5215" fbc:label="PA5215" fbc:name="PA5215"/>
      <fbc:geneProduct fbc:id="G_PA2442" fbc:label="PA2442" fbc:name="PA2442"/>
      <fbc:geneProduct fbc:id="G_PA5379" fbc:label="PA5379" fbc:name="PA5379"/>
      <fbc:geneProduct fbc:id="G_PA2443" fbc:label="PA2443" fbc:name="PA2443"/>
      <fbc:geneProduct fbc:id="G_PA2444" fbc:label="PA2444" fbc:name="PA2444"/>
      <fbc:geneProduct fbc:id="G_PA5415" fbc:label="PA5415" fbc:name="PA5415"/>
      <fbc:geneProduct fbc:id="G_PA2445" fbc:label="PA2445" fbc:name="PA2445"/>
      <fbc:geneProduct fbc:id="G_PA5213" fbc:label="PA5213" fbc:name="PA5213"/>
      <fbc:geneProduct fbc:id="G_PA2472" fbc:label="PA2472" fbc:name="PA2472"/>
      <fbc:geneProduct fbc:id="G_PA0235" fbc:label="PA0235" fbc:name="PA0235"/>
      <fbc:geneProduct fbc:id="G_PA2520" fbc:label="PA2520" fbc:name="PA2520"/>
      <fbc:geneProduct fbc:id="G_PA2521" fbc:label="PA2521" fbc:name="PA2521"/>
      <fbc:geneProduct fbc:id="G_PA2522" fbc:label="PA2522" fbc:name="PA2522"/>
      <fbc:geneProduct fbc:id="G_PA2541" fbc:label="PA2541" fbc:name="PA2541"/>
      <fbc:geneProduct fbc:id="G_PA2584" fbc:label="PA2584" fbc:name="PA2584"/>
      <fbc:geneProduct fbc:id="G_PA2913" fbc:label="PA2913" fbc:name="PA2913"/>
      <fbc:geneProduct fbc:id="G_PA2912" fbc:label="PA2912" fbc:name="PA2912"/>
      <fbc:geneProduct fbc:id="G_PA2914" fbc:label="PA2914" fbc:name="PA2914"/>
      <fbc:geneProduct fbc:id="G_PA2343" fbc:label="PA2343" fbc:name="PA2343"/>
      <fbc:geneProduct fbc:id="G_PA3024" fbc:label="PA3024" fbc:name="PA3024"/>
      <fbc:geneProduct fbc:id="G_PA3120" fbc:label="PA3120" fbc:name="PA3120"/>
      <fbc:geneProduct fbc:id="G_PA3121" fbc:label="PA3121" fbc:name="PA3121"/>
      <fbc:geneProduct fbc:id="G_PA3181" fbc:label="PA3181" fbc:name="PA3181"/>
      <fbc:geneProduct fbc:id="G_PA3131" fbc:label="PA3131" fbc:name="PA3131"/>
      <fbc:geneProduct fbc:id="G_PA3141" fbc:label="PA3141" fbc:name="PA3141"/>
      <fbc:geneProduct fbc:id="G_PA1384" fbc:label="PA1384" fbc:name="PA1384"/>
      <fbc:geneProduct fbc:id="G_PA4068" fbc:label="PA4068" fbc:name="PA4068"/>
      <fbc:geneProduct fbc:id="G_PA5140" fbc:label="PA5140" fbc:name="PA5140"/>
      <fbc:geneProduct fbc:id="G_PA5142" fbc:label="PA5142" fbc:name="PA5142"/>
      <fbc:geneProduct fbc:id="G_PA3152" fbc:label="PA3152" fbc:name="PA3152"/>
      <fbc:geneProduct fbc:id="G_PA3151" fbc:label="PA3151" fbc:name="PA3151"/>
      <fbc:geneProduct fbc:id="G_PA3153" fbc:label="PA3153" fbc:name="PA3153"/>
      <fbc:geneProduct fbc:id="G_PA3154" fbc:label="PA3154" fbc:name="PA3154"/>
      <fbc:geneProduct fbc:id="G_PA3160" fbc:label="PA3160" fbc:name="PA3160"/>
      <fbc:geneProduct fbc:id="G_PA3156" fbc:label="PA3156" fbc:name="PA3156"/>
      <fbc:geneProduct fbc:id="G_PA3157" fbc:label="PA3157" fbc:name="PA3157"/>
      <fbc:geneProduct fbc:id="G_PA0608" fbc:label="PA0608" fbc:name="PA0608"/>
      <fbc:geneProduct fbc:id="G_PA3172" fbc:label="PA3172" fbc:name="PA3172"/>
      <fbc:geneProduct fbc:id="G_PA3941" fbc:label="PA3941" fbc:name="PA3941"/>
      <fbc:geneProduct fbc:id="G_PA5091" fbc:label="PA5091" fbc:name="PA5091"/>
      <fbc:geneProduct fbc:id="G_PA3189" fbc:label="PA3189" fbc:name="PA3189"/>
      <fbc:geneProduct fbc:id="G_PA3187" fbc:label="PA3187" fbc:name="PA3187"/>
      <fbc:geneProduct fbc:id="G_PA3188" fbc:label="PA3188" fbc:name="PA3188"/>
      <fbc:geneProduct fbc:id="G_PA3190" fbc:label="PA3190" fbc:name="PA3190"/>
      <fbc:geneProduct fbc:id="G_PA1674" fbc:label="PA1674" fbc:name="PA1674"/>
      <fbc:geneProduct fbc:id="G_PA3438" fbc:label="PA3438" fbc:name="PA3438"/>
      <fbc:geneProduct fbc:id="G_PA3443" fbc:label="PA3443" fbc:name="PA3443"/>
      <fbc:geneProduct fbc:id="G_PA3442" fbc:label="PA3442" fbc:name="PA3442"/>
      <fbc:geneProduct fbc:id="G_PA3445" fbc:label="PA3445" fbc:name="PA3445"/>
      <fbc:geneProduct fbc:id="G_PA2533" fbc:label="PA2533" fbc:name="PA2533"/>
      <fbc:geneProduct fbc:id="G_PA3461" fbc:label="PA3461" fbc:name="PA3461"/>
      <fbc:geneProduct fbc:id="G_PA2252" fbc:label="PA2252" fbc:name="PA2252"/>
      <fbc:geneProduct fbc:id="G_PA5111" fbc:label="PA5111" fbc:name="PA5111"/>
      <fbc:geneProduct fbc:id="G_PA0710" fbc:label="PA0710" fbc:name="PA0710"/>
      <fbc:geneProduct fbc:id="G_PA3524" fbc:label="PA3524" fbc:name="PA3524"/>
      <fbc:geneProduct fbc:id="G_PA3537" fbc:label="PA3537" fbc:name="PA3537"/>
      <fbc:geneProduct fbc:id="G_PA5172" fbc:label="PA5172" fbc:name="PA5172"/>
      <fbc:geneProduct fbc:id="G_PA3542" fbc:label="PA3542" fbc:name="PA3542"/>
      <fbc:geneProduct fbc:id="G_PA3541" fbc:label="PA3541" fbc:name="PA3541"/>
      <fbc:geneProduct fbc:id="G_PA3545" fbc:label="PA3545" fbc:name="PA3545"/>
      <fbc:geneProduct fbc:id="G_PA3543" fbc:label="PA3543" fbc:name="PA3543"/>
      <fbc:geneProduct fbc:id="G_PA3546" fbc:label="PA3546" fbc:name="PA3546"/>
      <fbc:geneProduct fbc:id="G_PA3549" fbc:label="PA3549" fbc:name="PA3549"/>
      <fbc:geneProduct fbc:id="G_PA3548" fbc:label="PA3548" fbc:name="PA3548"/>
      <fbc:geneProduct fbc:id="G_PA3550" fbc:label="PA3550" fbc:name="PA3550"/>
      <fbc:geneProduct fbc:id="G_PA3562" fbc:label="PA3562" fbc:name="PA3562"/>
      <fbc:geneProduct fbc:id="G_PA3561" fbc:label="PA3561" fbc:name="PA3561"/>
      <fbc:geneProduct fbc:id="G_PA3560" fbc:label="PA3560" fbc:name="PA3560"/>
      <fbc:geneProduct fbc:id="G_PA1487" fbc:label="PA1487" fbc:name="PA1487"/>
      <fbc:geneProduct fbc:id="G_PA3579" fbc:label="PA3579" fbc:name="PA3579"/>
      <fbc:geneProduct fbc:id="G_PA3582" fbc:label="PA3582" fbc:name="PA3582"/>
      <fbc:geneProduct fbc:id="G_PA3639" fbc:label="PA3639" fbc:name="PA3639"/>
      <fbc:geneProduct fbc:id="G_PA4847" fbc:label="PA4847" fbc:name="PA4847"/>
      <fbc:geneProduct fbc:id="G_PA3112" fbc:label="PA3112" fbc:name="PA3112"/>
      <fbc:geneProduct fbc:id="G_PA4848" fbc:label="PA4848" fbc:name="PA4848"/>
      <fbc:geneProduct fbc:id="G_PA3761" fbc:label="PA3761" fbc:name="PA3761"/>
      <fbc:geneProduct fbc:id="G_PA3760" fbc:label="PA3760" fbc:name="PA3760"/>
      <fbc:geneProduct fbc:id="G_PA3877" fbc:label="PA3877" fbc:name="PA3877"/>
      <fbc:geneProduct fbc:id="G_PA3876" fbc:label="PA3876" fbc:name="PA3876"/>
      <fbc:geneProduct fbc:id="G_PA3887" fbc:label="PA3887" fbc:name="PA3887"/>
      <fbc:geneProduct fbc:id="G_PA2135" fbc:label="PA2135" fbc:name="PA2135"/>
      <fbc:geneProduct fbc:id="G_PA3660" fbc:label="PA3660" fbc:name="PA3660"/>
      <fbc:geneProduct fbc:id="G_PA3933" fbc:label="PA3933" fbc:name="PA3933"/>
      <fbc:geneProduct fbc:id="G_PA5291" fbc:label="PA5291" fbc:name="PA5291"/>
      <fbc:geneProduct fbc:id="G_PA5375" fbc:label="PA5375" fbc:name="PA5375"/>
      <fbc:geneProduct fbc:id="G_PA3936" fbc:label="PA3936" fbc:name="PA3936"/>
      <fbc:geneProduct fbc:id="G_PA3937" fbc:label="PA3937" fbc:name="PA3937"/>
      <fbc:geneProduct fbc:id="G_PA3938" fbc:label="PA3938" fbc:name="PA3938"/>
      <fbc:geneProduct fbc:id="G_PA4024" fbc:label="PA4024" fbc:name="PA4024"/>
      <fbc:geneProduct fbc:id="G_PA4025" fbc:label="PA4025" fbc:name="PA4025"/>
      <fbc:geneProduct fbc:id="G_PA4047" fbc:label="PA4047" fbc:name="PA4047"/>
      <fbc:geneProduct fbc:id="G_PA4054" fbc:label="PA4054" fbc:name="PA4054"/>
      <fbc:geneProduct fbc:id="G_PA4055" fbc:label="PA4055" fbc:name="PA4055"/>
      <fbc:geneProduct fbc:id="G_PA4053" fbc:label="PA4053" fbc:name="PA4053"/>
      <fbc:geneProduct fbc:id="G_PA2214" fbc:label="PA2214" fbc:name="PA2214"/>
      <fbc:geneProduct fbc:id="G_PA4126" fbc:label="PA4126" fbc:name="PA4126"/>
      <fbc:geneProduct fbc:id="G_PA0668" fbc:label="PA0668" fbc:name="PA0668"/>
      <fbc:geneProduct fbc:id="G_PA4138" fbc:label="PA4138" fbc:name="PA4138"/>
      <fbc:geneProduct fbc:id="G_PA4160" fbc:label="PA4160" fbc:name="PA4160"/>
      <fbc:geneProduct fbc:id="G_PA4159" fbc:label="PA4159" fbc:name="PA4159"/>
      <fbc:geneProduct fbc:id="G_PA4161" fbc:label="PA4161" fbc:name="PA4161"/>
      <fbc:geneProduct fbc:id="G_PA4158" fbc:label="PA4158" fbc:name="PA4158"/>
      <fbc:geneProduct fbc:id="G_PA4156" fbc:label="PA4156" fbc:name="PA4156"/>
      <fbc:geneProduct fbc:id="G_PA1293" fbc:label="PA1293" fbc:name="PA1293"/>
      <fbc:geneProduct fbc:id="G_PA4204" fbc:label="PA4204" fbc:name="PA4204"/>
      <fbc:geneProduct fbc:id="G_PA1903" fbc:label="PA1903" fbc:name="PA1903"/>
      <fbc:geneProduct fbc:id="G_PA4214" fbc:label="PA4214" fbc:name="PA4214"/>
      <fbc:geneProduct fbc:id="G_PA4236" fbc:label="PA4236" fbc:name="PA4236"/>
      <fbc:geneProduct fbc:id="G_PA4613" fbc:label="PA4613" fbc:name="PA4613"/>
      <fbc:geneProduct fbc:id="G_PA2147" fbc:label="PA2147" fbc:name="PA2147"/>
      <fbc:geneProduct fbc:id="G_PA5420" fbc:label="PA5420" fbc:name="PA5420"/>
      <fbc:geneProduct fbc:id="G_PA4314" fbc:label="PA4314" fbc:name="PA4314"/>
      <fbc:geneProduct fbc:id="G_PA4329" fbc:label="PA4329" fbc:name="PA4329"/>
      <fbc:geneProduct fbc:id="G_PA1498" fbc:label="PA1498" fbc:name="PA1498"/>
      <fbc:geneProduct fbc:id="G_PA4366" fbc:label="PA4366" fbc:name="PA4366"/>
      <fbc:geneProduct fbc:id="G_PA4468" fbc:label="PA4468" fbc:name="PA4468"/>
      <fbc:geneProduct fbc:id="G_PA3976" fbc:label="PA3976" fbc:name="PA3976"/>
      <fbc:geneProduct fbc:id="G_PA4400" fbc:label="PA4400" fbc:name="PA4400"/>
      <fbc:geneProduct fbc:id="G_PA4431" fbc:label="PA4431" fbc:name="PA4431"/>
      <fbc:geneProduct fbc:id="G_PA4430" fbc:label="PA4430" fbc:name="PA4430"/>
      <fbc:geneProduct fbc:id="G_PA4429" fbc:label="PA4429" fbc:name="PA4429"/>
      <fbc:geneProduct fbc:id="G_PA4443" fbc:label="PA4443" fbc:name="PA4443"/>
      <fbc:geneProduct fbc:id="G_PA4442" fbc:label="PA4442" fbc:name="PA4442"/>
      <fbc:geneProduct fbc:id="G_PA2531" fbc:label="PA2531" fbc:name="PA2531"/>
      <fbc:geneProduct fbc:id="G_PA3165" fbc:label="PA3165" fbc:name="PA3165"/>
      <fbc:geneProduct fbc:id="G_PA4447" fbc:label="PA4447" fbc:name="PA4447"/>
      <fbc:geneProduct fbc:id="G_PA4505" fbc:label="PA4505" fbc:name="PA4505"/>
      <fbc:geneProduct fbc:id="G_PA4503" fbc:label="PA4503" fbc:name="PA4503"/>
      <fbc:geneProduct fbc:id="G_PA4502" fbc:label="PA4502" fbc:name="PA4502"/>
      <fbc:geneProduct fbc:id="G_PA4504" fbc:label="PA4504" fbc:name="PA4504"/>
      <fbc:geneProduct fbc:id="G_PA4506" fbc:label="PA4506" fbc:name="PA4506"/>
      <fbc:geneProduct fbc:id="G_PA0936" fbc:label="PA0936" fbc:name="PA0936"/>
      <fbc:geneProduct fbc:id="G_PA4512" fbc:label="PA4512" fbc:name="PA4512"/>
      <fbc:geneProduct fbc:id="G_PA1818" fbc:label="PA1818" fbc:name="PA1818"/>
      <fbc:geneProduct fbc:id="G_PA4519" fbc:label="PA4519" fbc:name="PA4519"/>
      <fbc:geneProduct fbc:id="G_PA0403" fbc:label="PA0403" fbc:name="PA0403"/>
      <fbc:geneProduct fbc:id="G_PA4646" fbc:label="PA4646" fbc:name="PA4646"/>
      <fbc:geneProduct fbc:id="G_PA4695" fbc:label="PA4695" fbc:name="PA4695"/>
      <fbc:geneProduct fbc:id="G_PA4696" fbc:label="PA4696" fbc:name="PA4696"/>
      <fbc:geneProduct fbc:id="G_PA2032" fbc:label="PA2032" fbc:name="PA2032"/>
      <fbc:geneProduct fbc:id="G_PA4132" fbc:label="PA4132" fbc:name="PA4132"/>
      <fbc:geneProduct fbc:id="G_PA4722" fbc:label="PA4722" fbc:name="PA4722"/>
      <fbc:geneProduct fbc:id="G_PA3659" fbc:label="PA3659" fbc:name="PA3659"/>
      <fbc:geneProduct fbc:id="G_PA2828" fbc:label="PA2828" fbc:name="PA2828"/>
      <fbc:geneProduct fbc:id="G_PA2897" fbc:label="PA2897" fbc:name="PA2897"/>
      <fbc:geneProduct fbc:id="G_PA3798" fbc:label="PA3798" fbc:name="PA3798"/>
      <fbc:geneProduct fbc:id="G_PA3246" fbc:label="PA3246" fbc:name="PA3246"/>
      <fbc:geneProduct fbc:id="G_PA2975" fbc:label="PA2975" fbc:name="PA2975"/>
      <fbc:geneProduct fbc:id="G_PA3114" fbc:label="PA3114" fbc:name="PA3114"/>
      <fbc:geneProduct fbc:id="G_PA4742" fbc:label="PA4742" fbc:name="PA4742"/>
      <fbc:geneProduct fbc:id="G_PA4544" fbc:label="PA4544" fbc:name="PA4544"/>
      <fbc:geneProduct fbc:id="G_PA4758" fbc:label="PA4758" fbc:name="PA4758"/>
      <fbc:geneProduct fbc:id="G_PA4756" fbc:label="PA4756" fbc:name="PA4756"/>
      <fbc:geneProduct fbc:id="G_PA2382" fbc:label="PA2382" fbc:name="PA2382"/>
      <fbc:geneProduct fbc:id="G_PA4771" fbc:label="PA4771" fbc:name="PA4771"/>
      <fbc:geneProduct fbc:id="G_PA4839" fbc:label="PA4839" fbc:name="PA4839"/>
      <fbc:geneProduct fbc:id="G_PA4846" fbc:label="PA4846" fbc:name="PA4846"/>
      <fbc:geneProduct fbc:id="G_PA0245" fbc:label="PA0245" fbc:name="PA0245"/>
      <fbc:geneProduct fbc:id="G_PA4868" fbc:label="PA4868" fbc:name="PA4868"/>
      <fbc:geneProduct fbc:id="G_PA4865" fbc:label="PA4865" fbc:name="PA4865"/>
      <fbc:geneProduct fbc:id="G_PA4867" fbc:label="PA4867" fbc:name="PA4867"/>
      <fbc:geneProduct fbc:id="G_PA4376" fbc:label="PA4376" fbc:name="PA4376"/>
      <fbc:geneProduct fbc:id="G_PA4919" fbc:label="PA4919" fbc:name="PA4919"/>
      <fbc:geneProduct fbc:id="G_PA4939" fbc:label="PA4939" fbc:name="PA4939"/>
      <fbc:geneProduct fbc:id="G_PA3802" fbc:label="PA3802" fbc:name="PA3802"/>
      <fbc:geneProduct fbc:id="G_PA5009" fbc:label="PA5009" fbc:name="PA5009"/>
      <fbc:geneProduct fbc:id="G_PA5008" fbc:label="PA5008" fbc:name="PA5008"/>
      <fbc:geneProduct fbc:id="G_PA5058" fbc:label="PA5058" fbc:name="PA5058"/>
      <fbc:geneProduct fbc:id="G_PA5056" fbc:label="PA5056" fbc:name="PA5056"/>
      <fbc:geneProduct fbc:id="G_PA5093" fbc:label="PA5093" fbc:name="PA5093"/>
      <fbc:geneProduct fbc:id="G_PA5098" fbc:label="PA5098" fbc:name="PA5098"/>
      <fbc:geneProduct fbc:id="G_PA5174" fbc:label="PA5174" fbc:name="PA5174"/>
      <fbc:geneProduct fbc:id="G_PA5218" fbc:label="PA5218" fbc:name="PA5218"/>
      <fbc:geneProduct fbc:id="G_PA5236" fbc:label="PA5236" fbc:name="PA5236"/>
      <fbc:geneProduct fbc:id="G_PA5065" fbc:label="PA5065" fbc:name="PA5065"/>
      <fbc:geneProduct fbc:id="G_PA3039" fbc:label="PA3039" fbc:name="PA3039"/>
      <fbc:geneProduct fbc:id="G_PA5287" fbc:label="PA5287" fbc:name="PA5287"/>
      <fbc:geneProduct fbc:id="G_PA5302" fbc:label="PA5302" fbc:name="PA5302"/>
      <fbc:geneProduct fbc:id="G_PA4930" fbc:label="PA4930" fbc:name="PA4930"/>
      <fbc:geneProduct fbc:id="G_PA5368" fbc:label="PA5368" fbc:name="PA5368"/>
      <fbc:geneProduct fbc:id="G_PA5366" fbc:label="PA5366" fbc:name="PA5366"/>
      <fbc:geneProduct fbc:id="G_PA5369" fbc:label="PA5369" fbc:name="PA5369"/>
      <fbc:geneProduct fbc:id="G_PA5367" fbc:label="PA5367" fbc:name="PA5367"/>
      <fbc:geneProduct fbc:id="G_PA2683" fbc:label="PA2683" fbc:name="PA2683"/>
      <fbc:geneProduct fbc:id="G_PA1326" fbc:label="PA1326" fbc:name="PA1326"/>
      <fbc:geneProduct fbc:id="G_PA0331" fbc:label="PA0331" fbc:name="PA0331"/>
      <fbc:geneProduct fbc:id="G_PA4602" fbc:label="PA4602" fbc:name="PA4602"/>
      <fbc:geneProduct fbc:id="G_PA5418" fbc:label="PA5418" fbc:name="PA5418"/>
      <fbc:geneProduct fbc:id="G_PA5417" fbc:label="PA5417" fbc:name="PA5417"/>
      <fbc:geneProduct fbc:id="G_PA5419" fbc:label="PA5419" fbc:name="PA5419"/>
      <fbc:geneProduct fbc:id="G_PA5416" fbc:label="PA5416" fbc:name="PA5416"/>
      <fbc:geneProduct fbc:id="G_PA5426" fbc:label="PA5426" fbc:name="PA5426"/>
      <fbc:geneProduct fbc:id="G_PA5425" fbc:label="PA5425" fbc:name="PA5425"/>
      <fbc:geneProduct fbc:id="G_PA5427" fbc:label="PA5427" fbc:name="PA5427"/>
      <fbc:geneProduct fbc:id="G_PA1982" fbc:label="PA1982" fbc:name="PA1982"/>
      <fbc:geneProduct fbc:id="G_PA1983" fbc:label="PA1983" fbc:name="PA1983"/>
      <fbc:geneProduct fbc:id="G_PA5435" fbc:label="PA5435" fbc:name="PA5435"/>
      <fbc:geneProduct fbc:id="G_PA5436" fbc:label="PA5436" fbc:name="PA5436"/>
      <fbc:geneProduct fbc:id="G_PA5451" fbc:label="PA5451" fbc:name="PA5451"/>
      <fbc:geneProduct fbc:id="G_PA5450" fbc:label="PA5450" fbc:name="PA5450"/>
      <fbc:geneProduct fbc:id="G_PA2232" fbc:label="PA2232" fbc:name="PA2232"/>
      <fbc:geneProduct fbc:id="G_PA5452" fbc:label="PA5452" fbc:name="PA5452"/>
      <fbc:geneProduct fbc:id="G_PA3551" fbc:label="PA3551" fbc:name="PA3551"/>
      <fbc:geneProduct fbc:id="G_PA5479" fbc:label="PA5479" fbc:name="PA5479"/>
      <fbc:geneProduct fbc:id="G_PA1757" fbc:label="PA1757" fbc:name="PA1757"/>
      <fbc:geneProduct fbc:id="G_PA5495" fbc:label="PA5495" fbc:name="PA5495"/>
      <fbc:geneProduct fbc:id="G_PA5498" fbc:label="PA5498" fbc:name="PA5498"/>
      <fbc:geneProduct fbc:id="G_PA5501" fbc:label="PA5501" fbc:name="PA5501"/>
      <fbc:geneProduct fbc:id="G_PA5500" fbc:label="PA5500" fbc:name="PA5500"/>
      <fbc:geneProduct fbc:id="G_PA5504" fbc:label="PA5504" fbc:name="PA5504"/>
      <fbc:geneProduct fbc:id="G_PA5505" fbc:label="PA5505" fbc:name="PA5505"/>
      <fbc:geneProduct fbc:id="G_PA5503" fbc:label="PA5503" fbc:name="PA5503"/>
      <fbc:geneProduct fbc:id="G_PA5555" fbc:label="PA5555" fbc:name="PA5555"/>
      <fbc:geneProduct fbc:id="G_PA5554" fbc:label="PA5554" fbc:name="PA5554"/>
      <fbc:geneProduct fbc:id="G_PA5561" fbc:label="PA5561" fbc:name="PA5561"/>
      <fbc:geneProduct fbc:id="G_PA5559" fbc:label="PA5559" fbc:name="PA5559"/>
      <fbc:geneProduct fbc:id="G_PA5557" fbc:label="PA5557" fbc:name="PA5557"/>
      <fbc:geneProduct fbc:id="G_PA5553" fbc:label="PA5553" fbc:name="PA5553"/>
      <fbc:geneProduct fbc:id="G_PA5556" fbc:label="PA5556" fbc:name="PA5556"/>
      <fbc:geneProduct fbc:id="G_PA5560" fbc:label="PA5560" fbc:name="PA5560"/>
      <fbc:geneProduct fbc:id="G_PA5558" fbc:label="PA5558" fbc:name="PA5558"/>
      <fbc:geneProduct fbc:id="G_PA0024" fbc:label="PA0024" fbc:name="PA0024"/>
      <fbc:geneProduct fbc:id="G_PA0132" fbc:label="PA0132" fbc:name="PA0132"/>
      <fbc:geneProduct fbc:id="G_PA0143" fbc:label="PA0143" fbc:name="PA0143"/>
      <fbc:geneProduct fbc:id="G_PA0148" fbc:label="PA0148" fbc:name="PA0148"/>
      <fbc:geneProduct fbc:id="G_PA0229" fbc:label="PA0229" fbc:name="PA0229"/>
      <fbc:geneProduct fbc:id="G_PA0230" fbc:label="PA0230" fbc:name="PA0230"/>
      <fbc:geneProduct fbc:id="G_PA0231" fbc:label="PA0231" fbc:name="PA0231"/>
      <fbc:geneProduct fbc:id="G_PA0241" fbc:label="PA0241" fbc:name="PA0241"/>
      <fbc:geneProduct fbc:id="G_PA0266" fbc:label="PA0266" fbc:name="PA0266"/>
      <fbc:geneProduct fbc:id="G_PA0273" fbc:label="PA0273" fbc:name="PA0273"/>
      <fbc:geneProduct fbc:id="G_PA0292" fbc:label="PA0292" fbc:name="PA0292"/>
      <fbc:geneProduct fbc:id="G_PA0293" fbc:label="PA0293" fbc:name="PA0293"/>
      <fbc:geneProduct fbc:id="G_PA0299" fbc:label="PA0299" fbc:name="PA0299"/>
      <fbc:geneProduct fbc:id="G_PA0322" fbc:label="PA0322" fbc:name="PA0322"/>
      <fbc:geneProduct fbc:id="G_PA0330" fbc:label="PA0330" fbc:name="PA0330"/>
      <fbc:geneProduct fbc:id="G_PA0342" fbc:label="PA0342" fbc:name="PA0342"/>
      <fbc:geneProduct fbc:id="G_PA0353" fbc:label="PA0353" fbc:name="PA0353"/>
      <fbc:geneProduct fbc:id="G_PA0363" fbc:label="PA0363" fbc:name="PA0363"/>
      <fbc:geneProduct fbc:id="G_PA0390" fbc:label="PA0390" fbc:name="PA0390"/>
      <fbc:geneProduct fbc:id="G_PA0399" fbc:label="PA0399" fbc:name="PA0399"/>
      <fbc:geneProduct fbc:id="G_PA0400" fbc:label="PA0400" fbc:name="PA0400"/>
      <fbc:geneProduct fbc:id="G_PA0402" fbc:label="PA0402" fbc:name="PA0402"/>
      <fbc:geneProduct fbc:id="G_PA0407" fbc:label="PA0407" fbc:name="PA0407"/>
      <fbc:geneProduct fbc:id="G_PA0420" fbc:label="PA0420" fbc:name="PA0420"/>
      <fbc:geneProduct fbc:id="G_PA0432" fbc:label="PA0432" fbc:name="PA0432"/>
      <fbc:geneProduct fbc:id="G_PA0437" fbc:label="PA0437" fbc:name="PA0437"/>
      <fbc:geneProduct fbc:id="G_PA0441" fbc:label="PA0441" fbc:name="PA0441"/>
      <fbc:geneProduct fbc:id="G_PA0482" fbc:label="PA0482" fbc:name="PA0482"/>
      <fbc:geneProduct fbc:id="G_PA0500" fbc:label="PA0500" fbc:name="PA0500"/>
      <fbc:geneProduct fbc:id="G_PA0501" fbc:label="PA0501" fbc:name="PA0501"/>
      <fbc:geneProduct fbc:id="G_PA0504" fbc:label="PA0504" fbc:name="PA0504"/>
      <fbc:geneProduct fbc:id="G_PA0546" fbc:label="PA0546" fbc:name="PA0546"/>
      <fbc:geneProduct fbc:id="G_PA0548" fbc:label="PA0548" fbc:name="PA0548"/>
      <fbc:geneProduct fbc:id="G_PA0552" fbc:label="PA0552" fbc:name="PA0552"/>
      <fbc:geneProduct fbc:id="G_PA0555" fbc:label="PA0555" fbc:name="PA0555"/>
      <fbc:geneProduct fbc:id="G_PA0582" fbc:label="PA0582" fbc:name="PA0582"/>
      <fbc:geneProduct fbc:id="G_PA0590" fbc:label="PA0590" fbc:name="PA0590"/>
      <fbc:geneProduct fbc:id="G_PA0607" fbc:label="PA0607" fbc:name="PA0607"/>
      <fbc:geneProduct fbc:id="G_PA0650" fbc:label="PA0650" fbc:name="PA0650"/>
      <fbc:geneProduct fbc:id="G_PA0651" fbc:label="PA0651" fbc:name="PA0651"/>
      <fbc:geneProduct fbc:id="G_PA0654" fbc:label="PA0654" fbc:name="PA0654"/>
      <fbc:geneProduct fbc:id="G_PA0655" fbc:label="PA0655" fbc:name="PA0655"/>
      <fbc:geneProduct fbc:id="G_PA4279" fbc:label="PA4279" fbc:name="PA4279"/>
      <fbc:geneProduct fbc:id="G_PA0755" fbc:label="PA0755" fbc:name="PA0755"/>
      <fbc:geneProduct fbc:id="G_PA0783" fbc:label="PA0783" fbc:name="PA0783"/>
      <fbc:geneProduct fbc:id="G_PA0796" fbc:label="PA0796" fbc:name="PA0796"/>
      <fbc:geneProduct fbc:id="G_PA0835" fbc:label="PA0835" fbc:name="PA0835"/>
      <fbc:geneProduct fbc:id="G_PA0871" fbc:label="PA0871" fbc:name="PA0871"/>
      <fbc:geneProduct fbc:id="G_PA0872" fbc:label="PA0872" fbc:name="PA0872"/>
      <fbc:geneProduct fbc:id="G_PA0878" fbc:label="PA0878" fbc:name="PA0878"/>
      <fbc:geneProduct fbc:id="G_PA0882" fbc:label="PA0882" fbc:name="PA0882"/>
      <fbc:geneProduct fbc:id="G_PA0883" fbc:label="PA0883" fbc:name="PA0883"/>
      <fbc:geneProduct fbc:id="G_PA0895" fbc:label="PA0895" fbc:name="PA0895"/>
      <fbc:geneProduct fbc:id="G_PA0901" fbc:label="PA0901" fbc:name="PA0901"/>
      <fbc:geneProduct fbc:id="G_PA5413" fbc:label="PA5413" fbc:name="PA5413"/>
      <fbc:geneProduct fbc:id="G_PA0902" fbc:label="PA0902" fbc:name="PA0902"/>
      <fbc:geneProduct fbc:id="G_PA0904" fbc:label="PA0904" fbc:name="PA0904"/>
      <fbc:geneProduct fbc:id="G_PA3983" fbc:label="PA3983" fbc:name="PA3983"/>
      <fbc:geneProduct fbc:id="G_PA0913" fbc:label="PA0913" fbc:name="PA0913"/>
      <fbc:geneProduct fbc:id="G_PA0397" fbc:label="PA0397" fbc:name="PA0397"/>
      <fbc:geneProduct fbc:id="G_PA0934" fbc:label="PA0934" fbc:name="PA0934"/>
      <fbc:geneProduct fbc:id="G_PA0945" fbc:label="PA0945" fbc:name="PA0945"/>
      <fbc:geneProduct fbc:id="G_PA0950" fbc:label="PA0950" fbc:name="PA0950"/>
      <fbc:geneProduct fbc:id="G_PA1013" fbc:label="PA1013" fbc:name="PA1013"/>
      <fbc:geneProduct fbc:id="G_PA1019" fbc:label="PA1019" fbc:name="PA1019"/>
      <fbc:geneProduct fbc:id="G_PA1024" fbc:label="PA1024" fbc:name="PA1024"/>
      <fbc:geneProduct fbc:id="G_PA1049" fbc:label="PA1049" fbc:name="PA1049"/>
      <fbc:geneProduct fbc:id="G_PA1052" fbc:label="PA1052" fbc:name="PA1052"/>
      <fbc:geneProduct fbc:id="G_PA1122" fbc:label="PA1122" fbc:name="PA1122"/>
      <fbc:geneProduct fbc:id="G_PA1130" fbc:label="PA1130" fbc:name="PA1130"/>
      <fbc:geneProduct fbc:id="G_PA1162" fbc:label="PA1162" fbc:name="PA1162"/>
      <fbc:geneProduct fbc:id="G_PA1165" fbc:label="PA1165" fbc:name="PA1165"/>
      <fbc:geneProduct fbc:id="G_PA1272" fbc:label="PA1272" fbc:name="PA1272"/>
      <fbc:geneProduct fbc:id="G_PA1273" fbc:label="PA1273" fbc:name="PA1273"/>
      <fbc:geneProduct fbc:id="G_PA1277" fbc:label="PA1277" fbc:name="PA1277"/>
      <fbc:geneProduct fbc:id="G_PA1279" fbc:label="PA1279" fbc:name="PA1279"/>
      <fbc:geneProduct fbc:id="G_PA1310" fbc:label="PA1310" fbc:name="PA1310"/>
      <fbc:geneProduct fbc:id="G_PA1311" fbc:label="PA1311" fbc:name="PA1311"/>
      <fbc:geneProduct fbc:id="G_PA1393" fbc:label="PA1393" fbc:name="PA1393"/>
      <fbc:geneProduct fbc:id="G_PA1400" fbc:label="PA1400" fbc:name="PA1400"/>
      <fbc:geneProduct fbc:id="G_PA1432" fbc:label="PA1432" fbc:name="PA1432"/>
      <fbc:geneProduct fbc:id="G_PA1485" fbc:label="PA1485" fbc:name="PA1485"/>
      <fbc:geneProduct fbc:id="G_PA1497" fbc:label="PA1497" fbc:name="PA1497"/>
      <fbc:geneProduct fbc:id="G_PA1502" fbc:label="PA1502" fbc:name="PA1502"/>
      <fbc:geneProduct fbc:id="G_PA1514" fbc:label="PA1514" fbc:name="PA1514"/>
      <fbc:geneProduct fbc:id="G_PA1515" fbc:label="PA1515" fbc:name="PA1515"/>
      <fbc:geneProduct fbc:id="G_PA1543" fbc:label="PA1543" fbc:name="PA1543"/>
      <fbc:geneProduct fbc:id="G_PA1590" fbc:label="PA1590" fbc:name="PA1590"/>
      <fbc:geneProduct fbc:id="G_PA1638" fbc:label="PA1638" fbc:name="PA1638"/>
      <fbc:geneProduct fbc:id="G_PA1642" fbc:label="PA1642" fbc:name="PA1642"/>
      <fbc:geneProduct fbc:id="G_PA1681" fbc:label="PA1681" fbc:name="PA1681"/>
      <fbc:geneProduct fbc:id="G_PA1683" fbc:label="PA1683" fbc:name="PA1683"/>
      <fbc:geneProduct fbc:id="G_PA1684" fbc:label="PA1684" fbc:name="PA1684"/>
      <fbc:geneProduct fbc:id="G_PA1685" fbc:label="PA1685" fbc:name="PA1685"/>
      <fbc:geneProduct fbc:id="G_PA1687" fbc:label="PA1687" fbc:name="PA1687"/>
      <fbc:geneProduct fbc:id="G_PA1726" fbc:label="PA1726" fbc:name="PA1726"/>
      <fbc:geneProduct fbc:id="G_PA1736" fbc:label="PA1736" fbc:name="PA1736"/>
      <fbc:geneProduct fbc:id="G_PA1748" fbc:label="PA1748" fbc:name="PA1748"/>
      <fbc:geneProduct fbc:id="G_PA1756" fbc:label="PA1756" fbc:name="PA1756"/>
      <fbc:geneProduct fbc:id="G_PA1758" fbc:label="PA1758" fbc:name="PA1758"/>
      <fbc:geneProduct fbc:id="G_PA1770" fbc:label="PA1770" fbc:name="PA1770"/>
      <fbc:geneProduct fbc:id="G_PA1772" fbc:label="PA1772" fbc:name="PA1772"/>
      <fbc:geneProduct fbc:id="G_PA1783" fbc:label="PA1783" fbc:name="PA1783"/>
      <fbc:geneProduct fbc:id="G_PA1792" fbc:label="PA1792" fbc:name="PA1792"/>
      <fbc:geneProduct fbc:id="G_PA1819" fbc:label="PA1819" fbc:name="PA1819"/>
      <fbc:geneProduct fbc:id="G_PA1843" fbc:label="PA1843" fbc:name="PA1843"/>
      <fbc:geneProduct fbc:id="G_PA1920" fbc:label="PA1920" fbc:name="PA1920"/>
      <fbc:geneProduct fbc:id="G_PA1927" fbc:label="PA1927" fbc:name="PA1927"/>
      <fbc:geneProduct fbc:id="G_PA1950" fbc:label="PA1950" fbc:name="PA1950"/>
      <fbc:geneProduct fbc:id="G_PA1959" fbc:label="PA1959" fbc:name="PA1959"/>
      <fbc:geneProduct fbc:id="G_PA1971" fbc:label="PA1971" fbc:name="PA1971"/>
      <fbc:geneProduct fbc:id="G_PA1997" fbc:label="PA1997" fbc:name="PA1997"/>
      <fbc:geneProduct fbc:id="G_PA2002" fbc:label="PA2002" fbc:name="PA2002"/>
      <fbc:geneProduct fbc:id="G_PA2004" fbc:label="PA2004" fbc:name="PA2004"/>
      <fbc:geneProduct fbc:id="G_PA2008" fbc:label="PA2008" fbc:name="PA2008"/>
      <fbc:geneProduct fbc:id="G_PA2009" fbc:label="PA2009" fbc:name="PA2009"/>
      <fbc:geneProduct fbc:id="G_PA2011" fbc:label="PA2011" fbc:name="PA2011"/>
      <fbc:geneProduct fbc:id="G_PA2013" fbc:label="PA2013" fbc:name="PA2013"/>
      <fbc:geneProduct fbc:id="G_PA2023" fbc:label="PA2023" fbc:name="PA2023"/>
      <fbc:geneProduct fbc:id="G_PA2052" fbc:label="PA2052" fbc:name="PA2052"/>
      <fbc:geneProduct fbc:id="G_PA2053" fbc:label="PA2053" fbc:name="PA2053"/>
      <fbc:geneProduct fbc:id="G_PA2080" fbc:label="PA2080" fbc:name="PA2080"/>
      <fbc:geneProduct fbc:id="G_PA2081" fbc:label="PA2081" fbc:name="PA2081"/>
      <fbc:geneProduct fbc:id="G_PA2144" fbc:label="PA2144" fbc:name="PA2144"/>
      <fbc:geneProduct fbc:id="G_PA2152" fbc:label="PA2152" fbc:name="PA2152"/>
      <fbc:geneProduct fbc:id="G_PA2165" fbc:label="PA2165" fbc:name="PA2165"/>
      <fbc:geneProduct fbc:id="G_PA2210" fbc:label="PA2210" fbc:name="PA2210"/>
      <fbc:geneProduct fbc:id="G_PA2247" fbc:label="PA2247" fbc:name="PA2247"/>
      <fbc:geneProduct fbc:id="G_PA2261" fbc:label="PA2261" fbc:name="PA2261"/>
      <fbc:geneProduct fbc:id="G_PA2262" fbc:label="PA2262" fbc:name="PA2262"/>
      <fbc:geneProduct fbc:id="G_PA2321" fbc:label="PA2321" fbc:name="PA2321"/>
      <fbc:geneProduct fbc:id="G_PA2322" fbc:label="PA2322" fbc:name="PA2322"/>
      <fbc:geneProduct fbc:id="G_PA2344" fbc:label="PA2344" fbc:name="PA2344"/>
      <fbc:geneProduct fbc:id="G_PA2366" fbc:label="PA2366" fbc:name="PA2366"/>
      <fbc:geneProduct fbc:id="G_PA2385" fbc:label="PA2385" fbc:name="PA2385"/>
      <fbc:geneProduct fbc:id="G_PA2396" fbc:label="PA2396" fbc:name="PA2396"/>
      <fbc:geneProduct fbc:id="G_PA2413" fbc:label="PA2413" fbc:name="PA2413"/>
      <fbc:geneProduct fbc:id="G_PA2416" fbc:label="PA2416" fbc:name="PA2416"/>
      <fbc:geneProduct fbc:id="G_PA2505" fbc:label="PA2505" fbc:name="PA2505"/>
      <fbc:geneProduct fbc:id="G_PA2507" fbc:label="PA2507" fbc:name="PA2507"/>
      <fbc:geneProduct fbc:id="G_PA2508" fbc:label="PA2508" fbc:name="PA2508"/>
      <fbc:geneProduct fbc:id="G_PA2509" fbc:label="PA2509" fbc:name="PA2509"/>
      <fbc:geneProduct fbc:id="G_PA2579" fbc:label="PA2579" fbc:name="PA2579"/>
      <fbc:geneProduct fbc:id="G_PA2629" fbc:label="PA2629" fbc:name="PA2629"/>
      <fbc:geneProduct fbc:id="G_PA2634" fbc:label="PA2634" fbc:name="PA2634"/>
      <fbc:geneProduct fbc:id="G_PA2666" fbc:label="PA2666" fbc:name="PA2666"/>
      <fbc:geneProduct fbc:id="G_PA2744" fbc:label="PA2744" fbc:name="PA2744"/>
      <fbc:geneProduct fbc:id="G_PA2777" fbc:label="PA2777" fbc:name="PA2777"/>
      <fbc:geneProduct fbc:id="G_PA2796" fbc:label="PA2796" fbc:name="PA2796"/>
      <fbc:geneProduct fbc:id="G_PA2876" fbc:label="PA2876" fbc:name="PA2876"/>
      <fbc:geneProduct fbc:id="G_PA2903" fbc:label="PA2903" fbc:name="PA2903"/>
      <fbc:geneProduct fbc:id="G_PA2904" fbc:label="PA2904" fbc:name="PA2904"/>
      <fbc:geneProduct fbc:id="G_PA2905" fbc:label="PA2905" fbc:name="PA2905"/>
      <fbc:geneProduct fbc:id="G_PA2907" fbc:label="PA2907" fbc:name="PA2907"/>
      <fbc:geneProduct fbc:id="G_PA2948" fbc:label="PA2948" fbc:name="PA2948"/>
      <fbc:geneProduct fbc:id="G_PA2962" fbc:label="PA2962" fbc:name="PA2962"/>
      <fbc:geneProduct fbc:id="G_PA2964" fbc:label="PA2964" fbc:name="PA2964"/>
      <fbc:geneProduct fbc:id="G_PA2968" fbc:label="PA2968" fbc:name="PA2968"/>
      <fbc:geneProduct fbc:id="G_PA2979" fbc:label="PA2979" fbc:name="PA2979"/>
      <fbc:geneProduct fbc:id="G_PA2981" fbc:label="PA2981" fbc:name="PA2981"/>
      <fbc:geneProduct fbc:id="G_PA3597" fbc:label="PA3597" fbc:name="PA3597"/>
      <fbc:geneProduct fbc:id="G_PA3004" fbc:label="PA3004" fbc:name="PA3004"/>
      <fbc:geneProduct fbc:id="G_PA3050" fbc:label="PA3050" fbc:name="PA3050"/>
      <fbc:geneProduct fbc:id="G_PA3082" fbc:label="PA3082" fbc:name="PA3082"/>
      <fbc:geneProduct fbc:id="G_PA3107" fbc:label="PA3107" fbc:name="PA3107"/>
      <fbc:geneProduct fbc:id="G_PA3108" fbc:label="PA3108" fbc:name="PA3108"/>
      <fbc:geneProduct fbc:id="G_PA3111" fbc:label="PA3111" fbc:name="PA3111"/>
      <fbc:geneProduct fbc:id="G_PA3113" fbc:label="PA3113" fbc:name="PA3113"/>
      <fbc:geneProduct fbc:id="G_PA3134" fbc:label="PA3134" fbc:name="PA3134"/>
      <fbc:geneProduct fbc:id="G_PA3145" fbc:label="PA3145" fbc:name="PA3145"/>
      <fbc:geneProduct fbc:id="G_PA3147" fbc:label="PA3147" fbc:name="PA3147"/>
      <fbc:geneProduct fbc:id="G_PA3148" fbc:label="PA3148" fbc:name="PA3148"/>
      <fbc:geneProduct fbc:id="G_PA3149" fbc:label="PA3149" fbc:name="PA3149"/>
      <fbc:geneProduct fbc:id="G_PA3155" fbc:label="PA3155" fbc:name="PA3155"/>
      <fbc:geneProduct fbc:id="G_PA3159" fbc:label="PA3159" fbc:name="PA3159"/>
      <fbc:geneProduct fbc:id="G_PA3163" fbc:label="PA3163" fbc:name="PA3163"/>
      <fbc:geneProduct fbc:id="G_PA3166" fbc:label="PA3166" fbc:name="PA3166"/>
      <fbc:geneProduct fbc:id="G_PA3475" fbc:label="PA3475" fbc:name="PA3475"/>
      <fbc:geneProduct fbc:id="G_PA3167" fbc:label="PA3167" fbc:name="PA3167"/>
      <fbc:geneProduct fbc:id="G_PA3169" fbc:label="PA3169" fbc:name="PA3169"/>
      <fbc:geneProduct fbc:id="G_PA3171" fbc:label="PA3171" fbc:name="PA3171"/>
      <fbc:geneProduct fbc:id="G_PA3176" fbc:label="PA3176" fbc:name="PA3176"/>
      <fbc:geneProduct fbc:id="G_PA3182" fbc:label="PA3182" fbc:name="PA3182"/>
      <fbc:geneProduct fbc:id="G_PA3193" fbc:label="PA3193" fbc:name="PA3193"/>
      <fbc:geneProduct fbc:id="G_PA3194" fbc:label="PA3194" fbc:name="PA3194"/>
      <fbc:geneProduct fbc:id="G_PA3210" fbc:label="PA3210" fbc:name="PA3210"/>
      <fbc:geneProduct fbc:id="G_PA3234" fbc:label="PA3234" fbc:name="PA3234"/>
      <fbc:geneProduct fbc:id="G_PA3296" fbc:label="PA3296" fbc:name="PA3296"/>
      <fbc:geneProduct fbc:id="G_PA3337" fbc:label="PA3337" fbc:name="PA3337"/>
      <fbc:geneProduct fbc:id="G_PA3357" fbc:label="PA3357" fbc:name="PA3357"/>
      <fbc:geneProduct fbc:id="G_PA3366" fbc:label="PA3366" fbc:name="PA3366"/>
      <fbc:geneProduct fbc:id="G_PA3392" fbc:label="PA3392" fbc:name="PA3392"/>
      <fbc:geneProduct fbc:id="G_PA3476" fbc:label="PA3476" fbc:name="PA3476"/>
      <fbc:geneProduct fbc:id="G_PA3478" fbc:label="PA3478" fbc:name="PA3478"/>
      <fbc:geneProduct fbc:id="G_PA3479" fbc:label="PA3479" fbc:name="PA3479"/>
      <fbc:geneProduct fbc:id="G_PA3480" fbc:label="PA3480" fbc:name="PA3480"/>
      <fbc:geneProduct fbc:id="G_PA3482" fbc:label="PA3482" fbc:name="PA3482"/>
      <fbc:geneProduct fbc:id="G_PA3487" fbc:label="PA3487" fbc:name="PA3487"/>
      <fbc:geneProduct fbc:id="G_PA3525" fbc:label="PA3525" fbc:name="PA3525"/>
      <fbc:geneProduct fbc:id="G_PA3527" fbc:label="PA3527" fbc:name="PA3527"/>
      <fbc:geneProduct fbc:id="G_PA3544" fbc:label="PA3544" fbc:name="PA3544"/>
      <fbc:geneProduct fbc:id="G_PA3581" fbc:label="PA3581" fbc:name="PA3581"/>
      <fbc:geneProduct fbc:id="G_PA3603" fbc:label="PA3603" fbc:name="PA3603"/>
      <fbc:geneProduct fbc:id="G_PA3625" fbc:label="PA3625" fbc:name="PA3625"/>
      <fbc:geneProduct fbc:id="G_PA3627" fbc:label="PA3627" fbc:name="PA3627"/>
      <fbc:geneProduct fbc:id="G_PA3633" fbc:label="PA3633" fbc:name="PA3633"/>
      <fbc:geneProduct fbc:id="G_PA3635" fbc:label="PA3635" fbc:name="PA3635"/>
      <fbc:geneProduct fbc:id="G_PA3636" fbc:label="PA3636" fbc:name="PA3636"/>
      <fbc:geneProduct fbc:id="G_PA3637" fbc:label="PA3637" fbc:name="PA3637"/>
      <fbc:geneProduct fbc:id="G_PA3643" fbc:label="PA3643" fbc:name="PA3643"/>
      <fbc:geneProduct fbc:id="G_PA3644" fbc:label="PA3644" fbc:name="PA3644"/>
      <fbc:geneProduct fbc:id="G_PA3646" fbc:label="PA3646" fbc:name="PA3646"/>
      <fbc:geneProduct fbc:id="G_PA3652" fbc:label="PA3652" fbc:name="PA3652"/>
      <fbc:geneProduct fbc:id="G_PA3654" fbc:label="PA3654" fbc:name="PA3654"/>
      <fbc:geneProduct fbc:id="G_PA3666" fbc:label="PA3666" fbc:name="PA3666"/>
      <fbc:geneProduct fbc:id="G_PA3686" fbc:label="PA3686" fbc:name="PA3686"/>
      <fbc:geneProduct fbc:id="G_PA3687" fbc:label="PA3687" fbc:name="PA3687"/>
      <fbc:geneProduct fbc:id="G_PA3735" fbc:label="PA3735" fbc:name="PA3735"/>
      <fbc:geneProduct fbc:id="G_PA3758" fbc:label="PA3758" fbc:name="PA3758"/>
      <fbc:geneProduct fbc:id="G_PA3763" fbc:label="PA3763" fbc:name="PA3763"/>
      <fbc:geneProduct fbc:id="G_PA3766" fbc:label="PA3766" fbc:name="PA3766"/>
      <fbc:geneProduct fbc:id="G_PA1916" fbc:label="PA1916" fbc:name="PA1916"/>
      <fbc:geneProduct fbc:id="G_PA3769" fbc:label="PA3769" fbc:name="PA3769"/>
      <fbc:geneProduct fbc:id="G_PA3807" fbc:label="PA3807" fbc:name="PA3807"/>
      <fbc:geneProduct fbc:id="G_PA3816" fbc:label="PA3816" fbc:name="PA3816"/>
      <fbc:geneProduct fbc:id="G_PA3857" fbc:label="PA3857" fbc:name="PA3857"/>
      <fbc:geneProduct fbc:id="G_PA3858" fbc:label="PA3858" fbc:name="PA3858"/>
      <fbc:geneProduct fbc:id="G_PA3901" fbc:label="PA3901" fbc:name="PA3901"/>
      <fbc:geneProduct fbc:id="G_PA3970" fbc:label="PA3970" fbc:name="PA3970"/>
      <fbc:geneProduct fbc:id="G_PA3975" fbc:label="PA3975" fbc:name="PA3975"/>
      <fbc:geneProduct fbc:id="G_PA3987" fbc:label="PA3987" fbc:name="PA3987"/>
      <fbc:geneProduct fbc:id="G_PA4003" fbc:label="PA4003" fbc:name="PA4003"/>
      <fbc:geneProduct fbc:id="G_PA4019" fbc:label="PA4019" fbc:name="PA4019"/>
      <fbc:geneProduct fbc:id="G_PA4023" fbc:label="PA4023" fbc:name="PA4023"/>
      <fbc:geneProduct fbc:id="G_PA4031" fbc:label="PA4031" fbc:name="PA4031"/>
      <fbc:geneProduct fbc:id="G_PA4043" fbc:label="PA4043" fbc:name="PA4043"/>
      <fbc:geneProduct fbc:id="G_PA4044" fbc:label="PA4044" fbc:name="PA4044"/>
      <fbc:geneProduct fbc:id="G_PA4045" fbc:label="PA4045" fbc:name="PA4045"/>
      <fbc:geneProduct fbc:id="G_PA4050" fbc:label="PA4050" fbc:name="PA4050"/>
      <fbc:geneProduct fbc:id="G_PA4051" fbc:label="PA4051" fbc:name="PA4051"/>
      <fbc:geneProduct fbc:id="G_PA4110" fbc:label="PA4110" fbc:name="PA4110"/>
      <fbc:geneProduct fbc:id="G_PA4124" fbc:label="PA4124" fbc:name="PA4124"/>
      <fbc:geneProduct fbc:id="G_PA4187" fbc:label="PA4187" fbc:name="PA4187"/>
      <fbc:geneProduct fbc:id="G_PA4209" fbc:label="PA4209" fbc:name="PA4209"/>
      <fbc:geneProduct fbc:id="G_PA4230" fbc:label="PA4230" fbc:name="PA4230"/>
      <fbc:geneProduct fbc:id="G_PA4231" fbc:label="PA4231" fbc:name="PA4231"/>
      <fbc:geneProduct fbc:id="G_PA4280" fbc:label="PA4280" fbc:name="PA4280"/>
      <fbc:geneProduct fbc:id="G_PA4289" fbc:label="PA4289" fbc:name="PA4289"/>
      <fbc:geneProduct fbc:id="G_PA0809" fbc:label="PA0809" fbc:name="PA0809"/>
      <fbc:geneProduct fbc:id="G_PA4334" fbc:label="PA4334" fbc:name="PA4334"/>
      <fbc:geneProduct fbc:id="G_PA4358" fbc:label="PA4358" fbc:name="PA4358"/>
      <fbc:geneProduct fbc:id="G_PA4402" fbc:label="PA4402" fbc:name="PA4402"/>
      <fbc:geneProduct fbc:id="G_PA4406" fbc:label="PA4406" fbc:name="PA4406"/>
      <fbc:geneProduct fbc:id="G_PA4201" fbc:label="PA4201" fbc:name="PA4201"/>
      <fbc:geneProduct fbc:id="G_PA4410" fbc:label="PA4410" fbc:name="PA4410"/>
      <fbc:geneProduct fbc:id="G_PA4411" fbc:label="PA4411" fbc:name="PA4411"/>
      <fbc:geneProduct fbc:id="G_PA4412" fbc:label="PA4412" fbc:name="PA4412"/>
      <fbc:geneProduct fbc:id="G_PA4414" fbc:label="PA4414" fbc:name="PA4414"/>
      <fbc:geneProduct fbc:id="G_PA4415" fbc:label="PA4415" fbc:name="PA4415"/>
      <fbc:geneProduct fbc:id="G_PA4416" fbc:label="PA4416" fbc:name="PA4416"/>
      <fbc:geneProduct fbc:id="G_PA4417" fbc:label="PA4417" fbc:name="PA4417"/>
      <fbc:geneProduct fbc:id="G_PA4425" fbc:label="PA4425" fbc:name="PA4425"/>
      <fbc:geneProduct fbc:id="G_PA4439" fbc:label="PA4439" fbc:name="PA4439"/>
      <fbc:geneProduct fbc:id="G_PA4449" fbc:label="PA4449" fbc:name="PA4449"/>
      <fbc:geneProduct fbc:id="G_PA4450" fbc:label="PA4450" fbc:name="PA4450"/>
      <fbc:geneProduct fbc:id="G_PA4457" fbc:label="PA4457" fbc:name="PA4457"/>
      <fbc:geneProduct fbc:id="G_PA4458" fbc:label="PA4458" fbc:name="PA4458"/>
      <fbc:geneProduct fbc:id="G_PA4501" fbc:label="PA4501" fbc:name="PA4501"/>
      <fbc:geneProduct fbc:id="G_PA4524" fbc:label="PA4524" fbc:name="PA4524"/>
      <fbc:geneProduct fbc:id="G_PA4529" fbc:label="PA4529" fbc:name="PA4529"/>
      <fbc:geneProduct fbc:id="G_PA4565" fbc:label="PA4565" fbc:name="PA4565"/>
      <fbc:geneProduct fbc:id="G_PA4569" fbc:label="PA4569" fbc:name="PA4569"/>
      <fbc:geneProduct fbc:id="G_PA4587" fbc:label="PA4587" fbc:name="PA4587"/>
      <fbc:geneProduct fbc:id="G_PA4628" fbc:label="PA4628" fbc:name="PA4628"/>
      <fbc:geneProduct fbc:id="G_PA4645" fbc:label="PA4645" fbc:name="PA4645"/>
      <fbc:geneProduct fbc:id="G_PA4655" fbc:label="PA4655" fbc:name="PA4655"/>
      <fbc:geneProduct fbc:id="G_PA4662" fbc:label="PA4662" fbc:name="PA4662"/>
      <fbc:geneProduct fbc:id="G_PA4664" fbc:label="PA4664" fbc:name="PA4664"/>
      <fbc:geneProduct fbc:id="G_PA4669" fbc:label="PA4669" fbc:name="PA4669"/>
      <fbc:geneProduct fbc:id="G_PA4670" fbc:label="PA4670" fbc:name="PA4670"/>
      <fbc:geneProduct fbc:id="G_PA4693" fbc:label="PA4693" fbc:name="PA4693"/>
      <fbc:geneProduct fbc:id="G_PA4729" fbc:label="PA4729" fbc:name="PA4729"/>
      <fbc:geneProduct fbc:id="G_PA4730" fbc:label="PA4730" fbc:name="PA4730"/>
      <fbc:geneProduct fbc:id="G_PA4731" fbc:label="PA4731" fbc:name="PA4731"/>
      <fbc:geneProduct fbc:id="G_PA4732" fbc:label="PA4732" fbc:name="PA4732"/>
      <fbc:geneProduct fbc:id="G_PA4748" fbc:label="PA4748" fbc:name="PA4748"/>
      <fbc:geneProduct fbc:id="G_PA4749" fbc:label="PA4749" fbc:name="PA4749"/>
      <fbc:geneProduct fbc:id="G_PA4750" fbc:label="PA4750" fbc:name="PA4750"/>
      <fbc:geneProduct fbc:id="G_PA4770" fbc:label="PA4770" fbc:name="PA4770"/>
      <fbc:geneProduct fbc:id="G_PA4825" fbc:label="PA4825" fbc:name="PA4825"/>
      <fbc:geneProduct fbc:id="G_PA1429" fbc:label="PA1429" fbc:name="PA1429"/>
      <fbc:geneProduct fbc:id="G_PA4854" fbc:label="PA4854" fbc:name="PA4854"/>
      <fbc:geneProduct fbc:id="G_PA4855" fbc:label="PA4855" fbc:name="PA4855"/>
      <fbc:geneProduct fbc:id="G_PA4862" fbc:label="PA4862" fbc:name="PA4862"/>
      <fbc:geneProduct fbc:id="G_PA4859" fbc:label="PA4859" fbc:name="PA4859"/>
      <fbc:geneProduct fbc:id="G_PA4860" fbc:label="PA4860" fbc:name="PA4860"/>
      <fbc:geneProduct fbc:id="G_PA4861" fbc:label="PA4861" fbc:name="PA4861"/>
      <fbc:geneProduct fbc:id="G_PA4901" fbc:label="PA4901" fbc:name="PA4901"/>
      <fbc:geneProduct fbc:id="G_PA4938" fbc:label="PA4938" fbc:name="PA4938"/>
      <fbc:geneProduct fbc:id="G_PA4947" fbc:label="PA4947" fbc:name="PA4947"/>
      <fbc:geneProduct fbc:id="G_PA4956" fbc:label="PA4956" fbc:name="PA4956"/>
      <fbc:geneProduct fbc:id="G_PA4957" fbc:label="PA4957" fbc:name="PA4957"/>
      <fbc:geneProduct fbc:id="G_PA4973" fbc:label="PA4973" fbc:name="PA4973"/>
      <fbc:geneProduct fbc:id="G_PA4976" fbc:label="PA4976" fbc:name="PA4976"/>
      <fbc:geneProduct fbc:id="G_PA4988" fbc:label="PA4988" fbc:name="PA4988"/>
      <fbc:geneProduct fbc:id="G_PA4996" fbc:label="PA4996" fbc:name="PA4996"/>
      <fbc:geneProduct fbc:id="G_PA5010" fbc:label="PA5010" fbc:name="PA5010"/>
      <fbc:geneProduct fbc:id="G_PA5011" fbc:label="PA5011" fbc:name="PA5011"/>
      <fbc:geneProduct fbc:id="G_PA5012" fbc:label="PA5012" fbc:name="PA5012"/>
      <fbc:geneProduct fbc:id="G_PA5018" fbc:label="PA5018" fbc:name="PA5018"/>
      <fbc:geneProduct fbc:id="G_PA5020" fbc:label="PA5020" fbc:name="PA5020"/>
      <fbc:geneProduct fbc:id="G_PA5025" fbc:label="PA5025" fbc:name="PA5025"/>
      <fbc:geneProduct fbc:id="G_PA5034" fbc:label="PA5034" fbc:name="PA5034"/>
      <fbc:geneProduct fbc:id="G_PA5038" fbc:label="PA5038" fbc:name="PA5038"/>
      <fbc:geneProduct fbc:id="G_PA5039" fbc:label="PA5039" fbc:name="PA5039"/>
      <fbc:geneProduct fbc:id="G_PA5051" fbc:label="PA5051" fbc:name="PA5051"/>
      <fbc:geneProduct fbc:id="G_PA5063" fbc:label="PA5063" fbc:name="PA5063"/>
      <fbc:geneProduct fbc:id="G_PA5066" fbc:label="PA5066" fbc:name="PA5066"/>
      <fbc:geneProduct fbc:id="G_PA5067" fbc:label="PA5067" fbc:name="PA5067"/>
      <fbc:geneProduct fbc:id="G_PA5092" fbc:label="PA5092" fbc:name="PA5092"/>
      <fbc:geneProduct fbc:id="G_PA5100" fbc:label="PA5100" fbc:name="PA5100"/>
      <fbc:geneProduct fbc:id="G_PA5106" fbc:label="PA5106" fbc:name="PA5106"/>
      <fbc:geneProduct fbc:id="G_PA5110" fbc:label="PA5110" fbc:name="PA5110"/>
      <fbc:geneProduct fbc:id="G_PA5131" fbc:label="PA5131" fbc:name="PA5131"/>
      <fbc:geneProduct fbc:id="G_PA5141" fbc:label="PA5141" fbc:name="PA5141"/>
      <fbc:geneProduct fbc:id="G_PA5143" fbc:label="PA5143" fbc:name="PA5143"/>
      <fbc:geneProduct fbc:id="G_PA5161" fbc:label="PA5161" fbc:name="PA5161"/>
      <fbc:geneProduct fbc:id="G_PA5163" fbc:label="PA5163" fbc:name="PA5163"/>
      <fbc:geneProduct fbc:id="G_PA5164" fbc:label="PA5164" fbc:name="PA5164"/>
      <fbc:geneProduct fbc:id="G_PA5170" fbc:label="PA5170" fbc:name="PA5170"/>
      <fbc:geneProduct fbc:id="G_PA5171" fbc:label="PA5171" fbc:name="PA5171"/>
      <fbc:geneProduct fbc:id="G_PA5173" fbc:label="PA5173" fbc:name="PA5173"/>
      <fbc:geneProduct fbc:id="G_PA5175" fbc:label="PA5175" fbc:name="PA5175"/>
      <fbc:geneProduct fbc:id="G_PA5192" fbc:label="PA5192" fbc:name="PA5192"/>
      <fbc:geneProduct fbc:id="G_PA5203" fbc:label="PA5203" fbc:name="PA5203"/>
      <fbc:geneProduct fbc:id="G_PA5204" fbc:label="PA5204" fbc:name="PA5204"/>
      <fbc:geneProduct fbc:id="G_PA5206" fbc:label="PA5206" fbc:name="PA5206"/>
      <fbc:geneProduct fbc:id="G_PA5221" fbc:label="PA5221" fbc:name="PA5221"/>
      <fbc:geneProduct fbc:id="G_PA5223" fbc:label="PA5223" fbc:name="PA5223"/>
      <fbc:geneProduct fbc:id="G_PA5235" fbc:label="PA5235" fbc:name="PA5235"/>
      <fbc:geneProduct fbc:id="G_PA5243" fbc:label="PA5243" fbc:name="PA5243"/>
      <fbc:geneProduct fbc:id="G_PA5259" fbc:label="PA5259" fbc:name="PA5259"/>
      <fbc:geneProduct fbc:id="G_PA5260" fbc:label="PA5260" fbc:name="PA5260"/>
      <fbc:geneProduct fbc:id="G_PA5263" fbc:label="PA5263" fbc:name="PA5263"/>
      <fbc:geneProduct fbc:id="G_PA5268" fbc:label="PA5268" fbc:name="PA5268"/>
      <fbc:geneProduct fbc:id="G_PA5277" fbc:label="PA5277" fbc:name="PA5277"/>
      <fbc:geneProduct fbc:id="G_PA5278" fbc:label="PA5278" fbc:name="PA5278"/>
      <fbc:geneProduct fbc:id="G_PA5297" fbc:label="PA5297" fbc:name="PA5297"/>
      <fbc:geneProduct fbc:id="G_PA5320" fbc:label="PA5320" fbc:name="PA5320"/>
      <fbc:geneProduct fbc:id="G_PA5321" fbc:label="PA5321" fbc:name="PA5321"/>
      <fbc:geneProduct fbc:id="G_PA5322" fbc:label="PA5322" fbc:name="PA5322"/>
      <fbc:geneProduct fbc:id="G_PA5323" fbc:label="PA5323" fbc:name="PA5323"/>
      <fbc:geneProduct fbc:id="G_PA5331" fbc:label="PA5331" fbc:name="PA5331"/>
      <fbc:geneProduct fbc:id="G_PA5336" fbc:label="PA5336" fbc:name="PA5336"/>
      <fbc:geneProduct fbc:id="G_PA5338" fbc:label="PA5338" fbc:name="PA5338"/>
      <fbc:geneProduct fbc:id="G_PA5357" fbc:label="PA5357" fbc:name="PA5357"/>
      <fbc:geneProduct fbc:id="G_PA5358" fbc:label="PA5358" fbc:name="PA5358"/>
      <fbc:geneProduct fbc:id="G_PA5370" fbc:label="PA5370" fbc:name="PA5370"/>
      <fbc:geneProduct fbc:id="G_PA5429" fbc:label="PA5429" fbc:name="PA5429"/>
      <fbc:geneProduct fbc:id="G_PA5447" fbc:label="PA5447" fbc:name="PA5447"/>
      <fbc:geneProduct fbc:id="G_PA5448" fbc:label="PA5448" fbc:name="PA5448"/>
      <fbc:geneProduct fbc:id="G_PA5449" fbc:label="PA5449" fbc:name="PA5449"/>
      <fbc:geneProduct fbc:id="G_PA5453" fbc:label="PA5453" fbc:name="PA5453"/>
      <fbc:geneProduct fbc:id="G_PA5468" fbc:label="PA5468" fbc:name="PA5468"/>
      <fbc:geneProduct fbc:id="G_PA5476" fbc:label="PA5476" fbc:name="PA5476"/>
      <fbc:geneProduct fbc:id="G_PA5516" fbc:label="PA5516" fbc:name="PA5516"/>
      <fbc:geneProduct fbc:id="G_PA5530" fbc:label="PA5530" fbc:name="PA5530"/>
      <fbc:geneProduct fbc:id="G_PA5549" fbc:label="PA5549" fbc:name="PA5549"/>
      <fbc:geneProduct fbc:id="G_PA5552" fbc:label="PA5552" fbc:name="PA5552"/>
      <fbc:geneProduct fbc:id="G_SPONTANEOUS" fbc:label="SPONTANEOUS" fbc:name="SPONTANEOUS"/>
      <fbc:geneProduct fbc:id="G_PA2397" fbc:label="PA2397" fbc:name="PA2397"/>
      <fbc:geneProduct fbc:id="G_PA2194" fbc:label="PA2194" fbc:name="PA2194"/>
      <fbc:geneProduct fbc:id="G_PA2193" fbc:label="PA2193" fbc:name="PA2193"/>
      <fbc:geneProduct fbc:id="G_PA0897" fbc:label="PA0897" fbc:name="PA0897"/>
      <fbc:geneProduct fbc:id="G_PA0896" fbc:label="PA0896" fbc:name="PA0896"/>
      <fbc:geneProduct fbc:id="G_PA0899" fbc:label="PA0899" fbc:name="PA0899"/>
      <fbc:geneProduct fbc:id="G_PA0745" fbc:label="PA0745" fbc:name="PA0745"/>
      <fbc:geneProduct fbc:id="G_Unassigned" fbc:label="Unassigned" fbc:name="Unassigned"/>
    </fbc:listOfGeneProducts>
    <listOfReactions>
      <reaction fast="false" id="R_rxn03253" reversible="false" name="acyl-CoA dehydrogenase (decanoyl-CoA)" fbc:upperFluxBound="cobra_default_ub" fbc:lowerFluxBound="cobra_0_bound">
        <listOfReactants>
          <speciesReference constant="true" species="M_cpd00015_c" stoichiometry="1"/>
          <speciesReference constant="true" species="M_cpd03128_c" stoichiometry="1"/>
        </listOfReactants>
        <listOfProducts>
          <speciesReference constant="true" species="M_cpd00982_c" stoichiometry="1"/>
          <speciesReference constant="true" species="M_cpd03129_c" stoichiometry="1"/>
        </listOfProducts>
        <fbc:geneProductAssociation>
          <fbc:or>
            <fbc:geneProductRef fbc:geneProduct="G_PA0879"/>
            <fbc:geneProductRef fbc:geneProduct="G_PA0506"/>
            <fbc:geneProductRef fbc:geneProduct="G_PA2550"/>
          </fbc:or>
        </fbc:geneProductAssociation>
      </reaction>
      <reaction fast="false" id="R_rxn02720" reversible="false" name="acyl-CoA dehydrogenase (dodecanoyl-CoA)" fbc:upperFluxBound="cobra_default_ub" fbc:lowerFluxBound="cobra_0_bound">
        <listOfReactants>
          <speciesReference constant="true" species="M_cpd00015_c" stoichiometry="1"/>
          <speciesReference constant="true" species="M_cpd01260_c" stoichiometry="1"/>
        </listOfReactants>
        <listOfProducts>
          <speciesReference constant="true" species="M_cpd00982_c" stoichiometry="1"/>
          <speciesReference constant="true" species="M_cpd02060_c" stoichiometry="1"/>
        </listOfProducts>
        <fbc:geneProductAssociation>
          <fbc:or>
            <fbc:geneProductRef fbc:geneProduct="G_PA0879"/>
            <fbc:geneProductRef fbc:geneProduct="G_PA0506"/>
            <fbc:geneProductRef fbc:geneProduct="G_PA2550"/>
          </fbc:or>
        </fbc:geneProductAssociation>
      </reaction>
      <reaction fast="false" id="R_rxn00946" reversible="false" name="acyl-CoA dehydrogenase (hexadecanoyl-CoA)" fbc:upperFluxBound="cobra_default_ub" fbc:lowerFluxBound="cobra_0_bound">
        <listOfReactants>
          <speciesReference constant="true" species="M_cpd00015_c" stoichiometry="1"/>
          <speciesReference constant="true" species="M_cpd00134_c" stoichiometry="1"/>
        </listOfReactants>
        <listOfProducts>
          <speciesReference constant="true" species="M_cpd00982_c" stoichiometry="1"/>
          <speciesReference constant="true" species="M_cpd03126_c" stoichiometry="1"/>
        </listOfProducts>
        <fbc:geneProductAssociation>
          <fbc:or>
            <fbc:geneProductRef fbc:geneProduct="G_PA0879"/>
            <fbc:geneProductRef fbc:geneProduct="G_PA0506"/>
            <fbc:geneProductRef fbc:geneProduct="G_PA2550"/>
          </fbc:or>
        </fbc:geneProductAssociation>
      </reaction>
      <reaction fast="false" id="R_rxn02679" reversible="false" name="acyl-CoA dehydrogenase (octanoyl-CoA)" fbc:upperFluxBound="cobra_default_ub" fbc:lowerFluxBound="cobra_0_bound">
        <listOfReactants>
          <speciesReference constant="true" species="M_cpd00015_c" stoichiometry="1"/>
          <speciesReference constant="true" species="M_cpd01335_c" stoichiometry="1"/>
        </listOfReactants>
        <listOfProducts>
          <speciesReference constant="true" species="M_cpd00982_c" stoichiometry="1"/>
          <speciesReference constant="true" species="M_cpd03130_c" stoichiometry="1"/>
        </listOfProducts>
        <fbc:geneProductAssociation>
          <fbc:or>
            <fbc:geneProductRef fbc:geneProduct="G_PA0879"/>
            <fbc:geneProductRef fbc:geneProduct="G_PA0506"/>
            <fbc:geneProductRef fbc:geneProduct="G_PA2550"/>
          </fbc:or>
        </fbc:geneProductAssociation>
      </reaction>
      <reaction fast="false" id="R_rxn02803" reversible="false" name="acyl-CoA dehydrogenase (tetradecanoyl-CoA)" fbc:upperFluxBound="cobra_default_ub" fbc:lowerFluxBound="cobra_0_bound">
        <listOfReactants>
          <speciesReference constant="true" species="M_cpd00015_c" stoichiometry="1"/>
          <speciesReference constant="true" species="M_cpd01695_c" stoichiometry="1"/>
        </listOfReactants>
        <listOfProducts>
          <speciesReference constant="true" species="M_cpd00982_c" stoichiometry="1"/>
          <speciesReference constant="true" species="M_cpd03127_c" stoichiometry="1"/>
        </listOfProducts>
        <fbc:geneProductAssociation>
          <fbc:or>
            <fbc:geneProductRef fbc:geneProduct="G_PA0879"/>
            <fbc:geneProductRef fbc:geneProduct="G_PA0506"/>
            <fbc:geneProductRef fbc:geneProduct="G_PA2550"/>
          </fbc:or>
        </fbc:geneProductAssociation>
      </reaction>
      <reaction fast="false" id="R_rxn03251" reversible="false" name="acyl-CoA dehydrogenase (hexanoyl-CoA)" fbc:upperFluxBound="cobra_default_ub" fbc:lowerFluxBound="cobra_0_bound">
        <listOfReactants>
          <speciesReference constant="true" species="M_cpd00015_c" stoichiometry="1"/>
          <speciesReference constant="true" species="M_cpd03124_c" stoichiometry="1"/>
        </listOfReactants>
        <listOfProducts>
          <speciesReference constant="true" species="M_cpd00982_c" stoichiometry="1"/>
          <speciesReference constant="true" species="M_cpd03125_c" stoichiometry="1"/>
        </listOfProducts>
        <fbc:geneProductAssociation>
          <fbc:or>
            <fbc:geneProductRef fbc:geneProduct="G_PA0879"/>
            <fbc:geneProductRef fbc:geneProduct="G_PA0506"/>
            <fbc:geneProductRef fbc:geneProduct="G_PA2552"/>
          </fbc:or>
        </fbc:geneProductAssociation>
      </reaction>
      <reaction fast="false" id="R_rxn00872" reversible="false" name="Butanoyl-CoAoxygen 2-oxidoreductase" fbc:upperFluxBound="cobra_default_ub" fbc:lowerFluxBound="cobra_0_bound">
        <listOfReactants>
          <speciesReference constant="true" species="M_cpd00015_c" stoichiometry="1"/>
          <speciesReference constant="true" species="M_cpd00120_c" stoichiometry="1"/>
        </listOfReactants>
        <listOfProducts>
          <speciesReference constant="true" species="M_cpd00650_c" stoichiometry="1"/>
          <speciesReference constant="true" species="M_cpd00982_c" stoichiometry="1"/>
        </listOfProducts>
        <fbc:geneProductAssociation>
          <fbc:or>
            <fbc:geneProductRef fbc:geneProduct="G_PA0879"/>
            <fbc:geneProductRef fbc:geneProduct="G_PA0506"/>
            <fbc:geneProductRef fbc:geneProduct="G_PA2552"/>
          </fbc:or>
        </fbc:geneProductAssociation>
      </reaction>
      <reaction fast="false" id="R_rxn01451" reversible="true" name="(S)-3-Hydroxybutanoyl-CoANAD+ oxidoreductase" fbc:upperFluxBound="cobra_default_ub" fbc:lowerFluxBound="cobra_default_lb">
        <listOfReactants>
          <speciesReference constant="true" species="M_cpd00003_c" stoichiometry="1"/>
          <speciesReference constant="true" species="M_cpd00842_c" stoichiometry="1"/>
        </listOfReactants>
        <listOfProducts>
          <speciesReference constant="true" species="M_cpd00004_c" stoichiometry="1"/>
          <speciesReference constant="true" species="M_cpd00067_c" stoichiometry="1"/>
          <speciesReference constant="true" species="M_cpd00279_c" stoichiometry="1"/>
        </listOfProducts>
        <fbc:geneProductAssociation>
          <fbc:or>
            <fbc:geneProductRef fbc:geneProduct="G_PA1737"/>
            <fbc:geneProductRef fbc:geneProduct="G_PA3014"/>
            <fbc:geneProductRef fbc:geneProduct="G_PA3590"/>
            <fbc:geneProductRef fbc:geneProduct="G_PA1628"/>
            <fbc:geneProductRef fbc:geneProduct="G_PA5188"/>
          </fbc:or>
        </fbc:geneProductAssociation>
      </reaction>
      <reaction fast="false" id="R_rxn03242" reversible="true" name="(S)-3-Hydroxydodecanoyl-CoANAD+ oxidoreductase" fbc:upperFluxBound="cobra_default_ub" fbc:lowerFluxBound="cobra_default_lb">
        <listOfReactants>
          <speciesReference constant="true" species="M_cpd00003_c" stoichiometry="1"/>
          <speciesReference constant="true" species="M_cpd03116_c" stoichiometry="1"/>
        </listOfReactants>
        <listOfProducts>
          <speciesReference constant="true" species="M_cpd00004_c" stoichiometry="1"/>
          <speciesReference constant="true" species="M_cpd00067_c" stoichiometry="1"/>
          <speciesReference constant="true" species="M_cpd03117_c" stoichiometry="1"/>
        </listOfProducts>
        <fbc:geneProductAssociation>
          <fbc:or>
            <fbc:geneProductRef fbc:geneProduct="G_PA1737"/>
            <fbc:geneProductRef fbc:geneProduct="G_PA3014"/>
            <fbc:geneProductRef fbc:geneProduct="G_PA3590"/>
            <fbc:geneProductRef fbc:geneProduct="G_PA1628"/>
            <fbc:geneProductRef fbc:geneProduct="G_PA5188"/>
          </fbc:or>
        </fbc:geneProductAssociation>
      </reaction>
      <reaction fast="false" id="R_rxn03239" reversible="true" name="(S)-3-Hydroxyhexadecanoyl-CoANAD+ oxidoreductase" fbc:upperFluxBound="cobra_default_ub" fbc:lowerFluxBound="cobra_default_lb">
        <listOfReactants>
          <speciesReference constant="true" species="M_cpd00003_c" stoichiometry="1"/>
          <speciesReference constant="true" species="M_cpd03113_c" stoichiometry="1"/>
        </listOfReactants>
        <listOfProducts>
          <speciesReference constant="true" species="M_cpd00004_c" stoichiometry="1"/>
          <speciesReference constant="true" species="M_cpd00067_c" stoichiometry="1"/>
          <speciesReference constant="true" species="M_cpd03114_c" stoichiometry="1"/>
        </listOfProducts>
        <fbc:geneProductAssociation>
          <fbc:or>
            <fbc:geneProductRef fbc:geneProduct="G_PA1737"/>
            <fbc:geneProductRef fbc:geneProduct="G_PA3014"/>
            <fbc:geneProductRef fbc:geneProduct="G_PA3590"/>
            <fbc:geneProductRef fbc:geneProduct="G_PA1628"/>
            <fbc:geneProductRef fbc:geneProduct="G_PA5188"/>
          </fbc:or>
        </fbc:geneProductAssociation>
      </reaction>
      <reaction fast="false" id="R_rxn06777" reversible="true" name="(S)-3-Hydroxytetradecanoyl-CoANAD+ oxidoreductase" fbc:upperFluxBound="cobra_default_ub" fbc:lowerFluxBound="cobra_default_lb">
        <listOfReactants>
          <speciesReference constant="true" species="M_cpd00003_c" stoichiometry="1"/>
          <speciesReference constant="true" species="M_cpd03115_c" stoichiometry="1"/>
        </listOfReactants>
        <listOfProducts>
          <speciesReference constant="true" species="M_cpd00004_c" stoichiometry="1"/>
          <speciesReference constant="true" species="M_cpd00067_c" stoichiometry="1"/>
          <speciesReference constant="true" species="M_cpd12689_c" stoichiometry="1"/>
        </listOfProducts>
        <fbc:geneProductAssociation>
          <fbc:or>
            <fbc:geneProductRef fbc:geneProduct="G_PA1737"/>
            <fbc:geneProductRef fbc:geneProduct="G_PA3014"/>
            <fbc:geneProductRef fbc:geneProduct="G_PA3590"/>
            <fbc:geneProductRef fbc:geneProduct="G_PA1628"/>
            <fbc:geneProductRef fbc:geneProduct="G_PA5188"/>
          </fbc:or>
        </fbc:geneProductAssociation>
      </reaction>
      <reaction fast="false" id="R_rxn03244" reversible="true" name="(S)-Hydroxydecanoyl-CoANAD+ oxidoreductase" fbc:upperFluxBound="cobra_default_ub" fbc:lowerFluxBound="cobra_default_lb">
        <listOfReactants>
          <speciesReference constant="true" species="M_cpd00003_c" stoichiometry="1"/>
          <speciesReference constant="true" species="M_cpd03118_c" stoichiometry="1"/>
        </listOfReactants>
        <listOfProducts>
          <speciesReference constant="true" species="M_cpd00004_c" stoichiometry="1"/>
          <speciesReference constant="true" species="M_cpd00067_c" stoichiometry="1"/>
          <speciesReference constant="true" species="M_cpd03119_c" stoichiometry="1"/>
        </listOfProducts>
        <fbc:geneProductAssociation>
          <fbc:or>
            <fbc:geneProductRef fbc:geneProduct="G_PA1737"/>
            <fbc:geneProductRef fbc:geneProduct="G_PA3014"/>
            <fbc:geneProductRef fbc:geneProduct="G_PA3590"/>
            <fbc:geneProductRef fbc:geneProduct="G_PA1628"/>
            <fbc:geneProductRef fbc:geneProduct="G_PA5188"/>
          </fbc:or>
        </fbc:geneProductAssociation>
      </reaction>
      <reaction fast="false" id="R_rxn03249" reversible="true" name="(S)-Hydroxyhexanoyl-CoANAD+ oxidoreductase" fbc:upperFluxBound="cobra_default_ub" fbc:lowerFluxBound="cobra_default_lb">
        <listOfReactants>
          <speciesReference constant="true" species="M_cpd00003_c" stoichiometry="1"/>
          <speciesReference constant="true" species="M_cpd03122_c" stoichiometry="1"/>
        </listOfReactants>
        <listOfProducts>
          <speciesReference constant="true" species="M_cpd00004_c" stoichiometry="1"/>
          <speciesReference constant="true" species="M_cpd00067_c" stoichiometry="1"/>
          <speciesReference constant="true" species="M_cpd03123_c" stoichiometry="1"/>
        </listOfProducts>
        <fbc:geneProductAssociation>
          <fbc:or>
            <fbc:geneProductRef fbc:geneProduct="G_PA1737"/>
            <fbc:geneProductRef fbc:geneProduct="G_PA3014"/>
            <fbc:geneProductRef fbc:geneProduct="G_PA3590"/>
            <fbc:geneProductRef fbc:geneProduct="G_PA1628"/>
            <fbc:geneProductRef fbc:geneProduct="G_PA5188"/>
          </fbc:or>
        </fbc:geneProductAssociation>
      </reaction>
      <reaction fast="false" id="R_rxn03246" reversible="true" name="(S)-Hydroxyoctanoyl-CoANAD+ oxidoreductase" fbc:upperFluxBound="cobra_default_ub" fbc:lowerFluxBound="cobra_default_lb">
        <listOfReactants>
          <speciesReference constant="true" species="M_cpd00003_c" stoichiometry="1"/>
          <speciesReference constant="true" species="M_cpd03120_c" stoichiometry="1"/>
        </listOfReactants>
        <listOfProducts>
          <speciesReference constant="true" species="M_cpd00004_c" stoichiometry="1"/>
          <speciesReference constant="true" species="M_cpd00067_c" stoichiometry="1"/>
          <speciesReference constant="true" species="M_cpd03121_c" stoichiometry="1"/>
        </listOfProducts>
        <fbc:geneProductAssociation>
          <fbc:or>
            <fbc:geneProductRef fbc:geneProduct="G_PA1737"/>
            <fbc:geneProductRef fbc:geneProduct="G_PA3014"/>
            <fbc:geneProductRef fbc:geneProduct="G_PA3590"/>
            <fbc:geneProductRef fbc:geneProduct="G_PA1628"/>
            <fbc:geneProductRef fbc:geneProduct="G_PA5188"/>
          </fbc:or>
        </fbc:geneProductAssociation>
      </reaction>
      <reaction fast="false" id="R_rxn02122" reversible="true" name="D-GlucuronolactoneNAD+ oxidoreductase" fbc:upperFluxBound="cobra_default_ub" fbc:lowerFluxBound="cobra_default_lb">
        <listOfReactants>
          <speciesReference constant="true" species="M_cpd00001_c" stoichiometry="2"/>
          <speciesReference constant="true" species="M_cpd00003_c" stoichiometry="1"/>
          <speciesReference constant="true" species="M_cpd01735_c" stoichiometry="1"/>
        </listOfReactants>
        <listOfProducts>
          <speciesReference constant="true" species="M_cpd00004_c" stoichiometry="1"/>
          <speciesReference constant="true" species="M_cpd00067_c" stoichiometry="3"/>
          <speciesReference constant="true" species="M_cpd00609_c" stoichiometry="1"/>
        </listOfProducts>
        <fbc:geneProductAssociation>
          <fbc:or>
            <fbc:geneProductRef fbc:geneProduct="G_PA1984"/>
            <fbc:geneProductRef fbc:geneProduct="G_PA5312"/>
            <fbc:geneProductRef fbc:geneProduct="G_PA1027"/>
            <fbc:geneProductRef fbc:geneProduct="G_PA4899"/>
          </fbc:or>
        </fbc:geneProductAssociation>
      </reaction>
      <reaction fast="false" id="R_rxn01387" reversible="true" name="IsocitrateNADP+ oxidoreductase (decarboxylating)" fbc:upperFluxBound="cobra_default_ub" fbc:lowerFluxBound="cobra_default_lb">
        <listOfReactants>
          <speciesReference constant="true" species="M_cpd00006_c" stoichiometry="1"/>
          <speciesReference constant="true" species="M_cpd00260_c" stoichiometry="1"/>
        </listOfReactants>
        <listOfProducts>
          <speciesReference constant="true" species="M_cpd00005_c" stoichiometry="1"/>
          <speciesReference constant="true" species="M_cpd00067_c" stoichiometry="1"/>
          <speciesReference constant="true" species="M_cpd03187_c" stoichiometry="1"/>
        </listOfProducts>
        <fbc:geneProductAssociation>
          <fbc:or>
            <fbc:geneProductRef fbc:geneProduct="G_PA2624"/>
            <fbc:geneProductRef fbc:geneProduct="G_PA2623"/>
          </fbc:or>
        </fbc:geneProductAssociation>
      </reaction>
      <reaction fast="false" id="R_rxn00616" reversible="true" name="sn-Glycerol-3-phosphate(acceptor) 2-oxidoreductase" fbc:upperFluxBound="cobra_default_ub" fbc:lowerFluxBound="cobra_default_lb">
        <listOfReactants>
          <speciesReference constant="true" species="M_cpd00015_c" stoichiometry="1"/>
          <speciesReference constant="true" species="M_cpd00080_c" stoichiometry="1"/>
        </listOfReactants>
        <listOfProducts>
          <speciesReference constant="true" species="M_cpd00095_c" stoichiometry="1"/>
          <speciesReference constant="true" species="M_cpd00982_c" stoichiometry="1"/>
        </listOfProducts>
        <fbc:geneProductAssociation>
          <fbc:or>
            <fbc:geneProductRef fbc:geneProduct="G_PA3584"/>
            <fbc:geneProductRef fbc:geneProduct="G_PA3025"/>
          </fbc:or>
        </fbc:geneProductAssociation>
      </reaction>
      <reaction fast="false" id="R_rxn00501" reversible="true" name="methylmalonate-semialdehyde dehydrogenase (malonic semialdehyde)" fbc:upperFluxBound="cobra_default_ub" fbc:lowerFluxBound="cobra_default_lb">
        <listOfReactants>
          <speciesReference constant="true" species="M_cpd00003_c" stoichiometry="1"/>
          <speciesReference constant="true" species="M_cpd00010_c" stoichiometry="1"/>
          <speciesReference constant="true" species="M_cpd00191_c" stoichiometry="1"/>
        </listOfReactants>
        <listOfProducts>
          <speciesReference constant="true" species="M_cpd00004_c" stoichiometry="1"/>
          <speciesReference constant="true" species="M_cpd00011_c" stoichiometry="1"/>
          <speciesReference constant="true" species="M_cpd00022_c" stoichiometry="1"/>
        </listOfProducts>
        <fbc:geneProductAssociation>
          <fbc:or>
            <fbc:geneProductRef fbc:geneProduct="G_PA0130"/>
            <fbc:geneProductRef fbc:geneProduct="G_PA0747"/>
            <fbc:geneProductRef fbc:geneProduct="G_PA3570"/>
          </fbc:or>
        </fbc:geneProductAssociation>
      </reaction>
      <reaction fast="false" id="R_rxn10125" reversible="true" name="NAD(P) transhydrogenase (membrane bound)" fbc:upperFluxBound="cobra_default_ub" fbc:lowerFluxBound="cobra_default_lb">
        <listOfReactants>
          <speciesReference constant="true" species="M_cpd00004_c" stoichiometry="1"/>
          <speciesReference constant="true" species="M_cpd00006_c" stoichiometry="1"/>
          <speciesReference constant="true" species="M_cpd00067_e" stoichiometry="2"/>
        </listOfReactants>
        <listOfProducts>
          <speciesReference constant="true" species="M_cpd00003_c" stoichiometry="1"/>
          <speciesReference constant="true" species="M_cpd00005_c" stoichiometry="1"/>
          <speciesReference constant="true" species="M_cpd00067_c" stoichiometry="2"/>
        </listOfProducts>
        <fbc:geneProductAssociation>
          <fbc:and>
            <fbc:geneProductRef fbc:geneProduct="G_PA0195"/>
            <fbc:geneProductRef fbc:geneProduct="G_PA0196"/>
          </fbc:and>
        </fbc:geneProductAssociation>
      </reaction>
      <reaction fast="false" id="R_rxn01851" reversible="false" name="aminobutyraldehyde dehydrogenase" fbc:upperFluxBound="cobra_default_ub" fbc:lowerFluxBound="cobra_0_bound">
        <listOfReactants>
          <speciesReference constant="true" species="M_cpd00001_c" stoichiometry="1"/>
          <speciesReference constant="true" species="M_cpd00003_c" stoichiometry="1"/>
          <speciesReference constant="true" species="M_cpd00434_c" stoichiometry="1"/>
        </listOfReactants>
        <listOfProducts>
          <speciesReference constant="true" species="M_cpd00004_c" stoichiometry="1"/>
          <speciesReference constant="true" species="M_cpd00067_c" stoichiometry="2"/>
          <speciesReference constant="true" species="M_cpd00281_c" stoichiometry="1"/>
        </listOfProducts>
        <fbc:geneProductAssociation>
          <fbc:or>
            <fbc:geneProductRef fbc:geneProduct="G_PA0219"/>
            <fbc:geneProductRef fbc:geneProduct="G_PA5312"/>
          </fbc:or>
        </fbc:geneProductAssociation>
      </reaction>
      <reaction fast="false" id="R_rxn13812" reversible="false" name="L-aspartate oxidase" fbc:upperFluxBound="cobra_default_ub" fbc:lowerFluxBound="cobra_0_bound">
        <listOfReactants>
          <speciesReference constant="true" species="M_cpd00015_c" stoichiometry="1"/>
          <speciesReference constant="true" species="M_cpd00041_c" stoichiometry="1"/>
          <speciesReference constant="true" species="M_cpd00095_c" stoichiometry="1"/>
        </listOfReactants>
        <listOfProducts>
          <speciesReference constant="true" species="M_cpd00001_c" stoichiometry="2"/>
          <speciesReference constant="true" species="M_cpd00009_c" stoichiometry="1"/>
          <speciesReference constant="true" species="M_cpd00067_c" stoichiometry="1"/>
          <speciesReference constant="true" species="M_cpd00982_c" stoichiometry="1"/>
          <speciesReference constant="true" species="M_cpd02333_c" stoichiometry="1"/>
        </listOfProducts>
        <fbc:geneProductAssociation>
          <fbc:and>
            <fbc:geneProductRef fbc:geneProduct="G_PA1004"/>
            <fbc:geneProductRef fbc:geneProduct="G_PA0761"/>
          </fbc:and>
        </fbc:geneProductAssociation>
      </reaction>
      <reaction fast="false" id="R_rxn01297" reversible="true" name="xanthine dehydrogenase" fbc:upperFluxBound="cobra_default_ub" fbc:lowerFluxBound="cobra_default_lb">
        <listOfReactants>
          <speciesReference constant="true" species="M_cpd00001_c" stoichiometry="1"/>
          <speciesReference constant="true" species="M_cpd00003_c" stoichiometry="1"/>
          <speciesReference constant="true" species="M_cpd00226_c" stoichiometry="1"/>
        </listOfReactants>
        <listOfProducts>
          <speciesReference constant="true" species="M_cpd00004_c" stoichiometry="1"/>
          <speciesReference constant="true" species="M_cpd00067_c" stoichiometry="1"/>
          <speciesReference constant="true" species="M_cpd00309_c" stoichiometry="1"/>
        </listOfProducts>
        <fbc:geneProductAssociation>
          <fbc:and>
            <fbc:geneProductRef fbc:geneProduct="G_PA1523"/>
            <fbc:geneProductRef fbc:geneProduct="G_PA1524"/>
            <fbc:geneProductRef fbc:geneProduct="G_PA1522"/>
          </fbc:and>
        </fbc:geneProductAssociation>
      </reaction>
      <reaction fast="false" id="R_rxn01522" reversible="false" name="xanthine dehydrogenase" fbc:upperFluxBound="cobra_default_ub" fbc:lowerFluxBound="cobra_0_bound">
        <listOfReactants>
          <speciesReference constant="true" species="M_cpd00001_c" stoichiometry="1"/>
          <speciesReference constant="true" species="M_cpd00003_c" stoichiometry="1"/>
          <speciesReference constant="true" species="M_cpd00309_c" stoichiometry="1"/>
        </listOfReactants>
        <listOfProducts>
          <speciesReference constant="true" species="M_cpd00004_c" stoichiometry="1"/>
          <speciesReference constant="true" species="M_cpd00067_c" stoichiometry="1"/>
          <speciesReference constant="true" species="M_cpd00300_c" stoichiometry="1"/>
        </listOfProducts>
        <fbc:geneProductAssociation>
          <fbc:and>
            <fbc:geneProductRef fbc:geneProduct="G_PA1523"/>
            <fbc:geneProductRef fbc:geneProduct="G_PA1524"/>
            <fbc:geneProductRef fbc:geneProduct="G_PA1522"/>
          </fbc:and>
        </fbc:geneProductAssociation>
      </reaction>
      <reaction fast="false" id="R_rxn00288" reversible="false" name="succinate dehydrogenase" fbc:upperFluxBound="cobra_default_ub" fbc:lowerFluxBound="cobra_0_bound">
        <listOfReactants>
          <speciesReference constant="true" species="M_cpd00015_c" stoichiometry="1"/>
          <speciesReference constant="true" species="M_cpd00036_c" stoichiometry="1"/>
        </listOfReactants>
        <listOfProducts>
          <speciesReference constant="true" species="M_cpd00106_c" stoichiometry="1"/>
          <speciesReference constant="true" species="M_cpd00982_c" stoichiometry="1"/>
        </listOfProducts>
        <fbc:geneProductAssociation>
          <fbc:and>
            <fbc:geneProductRef fbc:geneProduct="G_PA1581"/>
            <fbc:geneProductRef fbc:geneProduct="G_PA1582"/>
            <fbc:geneProductRef fbc:geneProduct="G_PA1583"/>
            <fbc:geneProductRef fbc:geneProduct="G_PA1584"/>
          </fbc:and>
        </fbc:geneProductAssociation>
      </reaction>
      <reaction fast="false" id="R_rxn10126" reversible="false" name="succinate dehydrogenase" fbc:upperFluxBound="cobra_default_ub" fbc:lowerFluxBound="cobra_0_bound">
        <listOfReactants>
          <speciesReference constant="true" species="M_cpd00982_c" stoichiometry="1"/>
          <speciesReference constant="true" species="M_cpd15560_c" stoichiometry="1"/>
        </listOfReactants>
        <listOfProducts>
          <speciesReference constant="true" species="M_cpd00015_c" stoichiometry="1"/>
          <speciesReference constant="true" species="M_cpd15561_c" stoichiometry="1"/>
        </listOfProducts>
        <fbc:geneProductAssociation>
          <fbc:and>
            <fbc:geneProductRef fbc:geneProduct="G_PA1583"/>
            <fbc:geneProductRef fbc:geneProduct="G_PA1584"/>
            <fbc:geneProductRef fbc:geneProduct="G_PA1581"/>
            <fbc:geneProductRef fbc:geneProduct="G_PA1582"/>
          </fbc:and>
        </fbc:geneProductAssociation>
      </reaction>
      <reaction fast="false" id="R_rJB00270" reversible="false" name="succinate dehydrogenase" fbc:upperFluxBound="cobra_default_ub" fbc:lowerFluxBound="cobra_0_bound">
        <listOfReactants>
          <speciesReference constant="true" species="M_cpd00982_c" stoichiometry="1"/>
          <speciesReference constant="true" species="M_cpd01351_c" stoichiometry="1"/>
        </listOfReactants>
        <listOfProducts>
          <speciesReference constant="true" species="M_cJB00125_c" stoichiometry="1"/>
          <speciesReference constant="true" species="M_cpd00015_c" stoichiometry="1"/>
        </listOfProducts>
        <fbc:geneProductAssociation>
          <fbc:and>
            <fbc:geneProductRef fbc:geneProduct="G_PA1583"/>
            <fbc:geneProductRef fbc:geneProduct="G_PA1584"/>
            <fbc:geneProductRef fbc:geneProduct="G_PA1581"/>
            <fbc:geneProductRef fbc:geneProduct="G_PA1582"/>
          </fbc:and>
        </fbc:geneProductAssociation>
      </reaction>
      <reaction fast="false" id="R_rxn06493" reversible="true" name="dihydrolipoamide dehydrogenase" fbc:upperFluxBound="cobra_default_ub" fbc:lowerFluxBound="cobra_default_lb">
        <listOfReactants>
          <speciesReference constant="true" species="M_cpd00003_c" stoichiometry="1"/>
          <speciesReference constant="true" species="M_cpd12225_c" stoichiometry="1"/>
        </listOfReactants>
        <listOfProducts>
          <speciesReference constant="true" species="M_cpd00004_c" stoichiometry="1"/>
          <speciesReference constant="true" species="M_cpd00067_c" stoichiometry="1"/>
          <speciesReference constant="true" species="M_cpd12005_c" stoichiometry="1"/>
        </listOfProducts>
        <fbc:geneProductAssociation>
          <fbc:and>
            <fbc:geneProductRef fbc:geneProduct="G_PA1587"/>
            <fbc:or>
              <fbc:geneProductRef fbc:geneProduct="G_PA2250"/>
              <fbc:geneProductRef fbc:geneProduct="G_PA4829"/>
            </fbc:or>
          </fbc:and>
        </fbc:geneProductAssociation>
      </reaction>
      <reaction fast="false" id="R_rxn13808" reversible="true" name="assimilatory nitrite reductase" fbc:upperFluxBound="cobra_default_ub" fbc:lowerFluxBound="cobra_default_lb">
        <listOfReactants>
          <speciesReference constant="true" species="M_cpd00004_c" stoichiometry="3"/>
          <speciesReference constant="true" species="M_cpd00067_c" stoichiometry="4"/>
          <speciesReference constant="true" species="M_cpd00075_c" stoichiometry="1"/>
        </listOfReactants>
        <listOfProducts>
          <speciesReference constant="true" species="M_cpd00001_c" stoichiometry="1"/>
          <speciesReference constant="true" species="M_cpd00003_c" stoichiometry="3"/>
          <speciesReference constant="true" species="M_cpd00985_c" stoichiometry="1"/>
        </listOfProducts>
        <fbc:geneProductAssociation>
          <fbc:and>
            <fbc:geneProductRef fbc:geneProduct="G_PA1781"/>
            <fbc:geneProductRef fbc:geneProduct="G_PA1780"/>
          </fbc:and>
        </fbc:geneProductAssociation>
      </reaction>
      <reaction fast="false" id="R_rxn00623" reversible="true" name="sulfite reductase (NADPH2)" fbc:upperFluxBound="cobra_default_ub" fbc:lowerFluxBound="cobra_default_lb">
        <listOfReactants>
          <speciesReference constant="true" species="M_cpd00001_c" stoichiometry="3"/>
          <speciesReference constant="true" species="M_cpd00006_c" stoichiometry="3"/>
          <speciesReference constant="true" species="M_cpd00239_c" stoichiometry="1"/>
        </listOfReactants>
        <listOfProducts>
          <speciesReference constant="true" species="M_cpd00005_c" stoichiometry="3"/>
          <speciesReference constant="true" species="M_cpd00067_c" stoichiometry="4"/>
          <speciesReference constant="true" species="M_cpd00081_c" stoichiometry="1"/>
        </listOfProducts>
        <fbc:geneProductAssociation>
          <fbc:or>
            <fbc:geneProductRef fbc:geneProduct="G_PA1838"/>
            <fbc:or>
              <fbc:geneProductRef fbc:geneProduct="G_PA2906"/>
              <fbc:geneProductRef fbc:geneProduct="G_PA4130"/>
            </fbc:or>
          </fbc:or>
        </fbc:geneProductAssociation>
      </reaction>
      <reaction fast="false" id="R_rxn00506" reversible="false" name="aldehyde dehydrogenase (acetaldehyde, NAD)" fbc:upperFluxBound="cobra_default_ub" fbc:lowerFluxBound="cobra_0_bound">
        <listOfReactants>
          <speciesReference constant="true" species="M_cpd00001_c" stoichiometry="1"/>
          <speciesReference constant="true" species="M_cpd00003_c" stoichiometry="1"/>
          <speciesReference constant="true" species="M_cpd00071_c" stoichiometry="1"/>
        </listOfReactants>
        <listOfProducts>
          <speciesReference constant="true" species="M_cpd00004_c" stoichiometry="1"/>
          <speciesReference constant="true" species="M_cpd00029_c" stoichiometry="1"/>
          <speciesReference constant="true" species="M_cpd00067_c" stoichiometry="2"/>
        </listOfProducts>
        <fbc:geneProductAssociation>
          <fbc:or>
            <fbc:geneProductRef fbc:geneProduct="G_PA1984"/>
            <fbc:geneProductRef fbc:geneProduct="G_PA4022"/>
            <fbc:geneProductRef fbc:geneProduct="G_PA0219"/>
            <fbc:geneProductRef fbc:geneProduct="G_PA5312"/>
          </fbc:or>
        </fbc:geneProductAssociation>
      </reaction>
      <reaction fast="false" id="R_rxn00779" reversible="false" name="glyceraldehyde-3-phosphate dehydrogenase (NADP)" fbc:upperFluxBound="cobra_default_ub" fbc:lowerFluxBound="cobra_0_bound">
        <listOfReactants>
          <speciesReference constant="true" species="M_cpd00001_c" stoichiometry="1"/>
          <speciesReference constant="true" species="M_cpd00006_c" stoichiometry="1"/>
          <speciesReference constant="true" species="M_cpd00102_c" stoichiometry="1"/>
        </listOfReactants>
        <listOfProducts>
          <speciesReference constant="true" species="M_cpd00005_c" stoichiometry="1"/>
          <speciesReference constant="true" species="M_cpd00067_c" stoichiometry="2"/>
          <speciesReference constant="true" species="M_cpd00169_c" stoichiometry="1"/>
        </listOfProducts>
        <fbc:geneProductAssociation>
          <fbc:or>
            <fbc:geneProductRef fbc:geneProduct="G_PA2323"/>
            <fbc:geneProductRef fbc:geneProduct="G_PA3001"/>
          </fbc:or>
        </fbc:geneProductAssociation>
      </reaction>
      <reaction fast="false" id="R_rxn13726" reversible="false" name="NADH dehydrogenase (ubiquinone-8 &amp; 5 protons)" fbc:upperFluxBound="cobra_default_ub" fbc:lowerFluxBound="cobra_0_bound">
        <listOfReactants>
          <speciesReference constant="true" species="M_cpd00004_c" stoichiometry="1"/>
          <speciesReference constant="true" species="M_cpd00067_c" stoichiometry="5"/>
          <speciesReference constant="true" species="M_cpd15560_c" stoichiometry="1"/>
        </listOfReactants>
        <listOfProducts>
          <speciesReference constant="true" species="M_cpd00003_c" stoichiometry="1"/>
          <speciesReference constant="true" species="M_cpd00067_e" stoichiometry="4"/>
          <speciesReference constant="true" species="M_cpd15561_c" stoichiometry="1"/>
        </listOfProducts>
        <fbc:geneProductAssociation>
          <fbc:and>
            <fbc:geneProductRef fbc:geneProduct="G_PA2637"/>
            <fbc:geneProductRef fbc:geneProduct="G_PA2638"/>
            <fbc:geneProductRef fbc:geneProduct="G_PA2639"/>
            <fbc:geneProductRef fbc:geneProduct="G_PA2640"/>
            <fbc:geneProductRef fbc:geneProduct="G_PA2641"/>
            <fbc:geneProductRef fbc:geneProduct="G_PA2642"/>
            <fbc:geneProductRef fbc:geneProduct="G_PA2643"/>
            <fbc:geneProductRef fbc:geneProduct="G_PA2644"/>
            <fbc:geneProductRef fbc:geneProduct="G_PA2645"/>
            <fbc:geneProductRef fbc:geneProduct="G_PA2646"/>
            <fbc:geneProductRef fbc:geneProduct="G_PA2647"/>
            <fbc:geneProductRef fbc:geneProduct="G_PA2648"/>
            <fbc:geneProductRef fbc:geneProduct="G_PA2649"/>
          </fbc:and>
        </fbc:geneProductAssociation>
      </reaction>
      <reaction fast="false" id="R_rJB00264" reversible="false" name="NADH dehydrogenase (ubiquinone-9 &amp; 5 protons)" fbc:upperFluxBound="cobra_default_ub" fbc:lowerFluxBound="cobra_0_bound">
        <listOfReactants>
          <speciesReference constant="true" species="M_cpd00004_c" stoichiometry="1"/>
          <speciesReference constant="true" species="M_cpd00067_c" stoichiometry="5"/>
          <speciesReference constant="true" species="M_cpd01351_c" stoichiometry="1"/>
        </listOfReactants>
        <listOfProducts>
          <speciesReference constant="true" species="M_cJB00125_c" stoichiometry="1"/>
          <speciesReference constant="true" species="M_cpd00003_c" stoichiometry="1"/>
          <speciesReference constant="true" species="M_cpd00067_e" stoichiometry="4"/>
        </listOfProducts>
        <fbc:geneProductAssociation>
          <fbc:and>
            <fbc:geneProductRef fbc:geneProduct="G_PA2637"/>
            <fbc:geneProductRef fbc:geneProduct="G_PA2638"/>
            <fbc:geneProductRef fbc:geneProduct="G_PA2639"/>
            <fbc:geneProductRef fbc:geneProduct="G_PA2640"/>
            <fbc:geneProductRef fbc:geneProduct="G_PA2641"/>
            <fbc:geneProductRef fbc:geneProduct="G_PA2642"/>
            <fbc:geneProductRef fbc:geneProduct="G_PA2643"/>
            <fbc:geneProductRef fbc:geneProduct="G_PA2644"/>
            <fbc:geneProductRef fbc:geneProduct="G_PA2645"/>
            <fbc:geneProductRef fbc:geneProduct="G_PA2646"/>
            <fbc:geneProductRef fbc:geneProduct="G_PA2647"/>
            <fbc:geneProductRef fbc:geneProduct="G_PA2648"/>
            <fbc:geneProductRef fbc:geneProduct="G_PA2649"/>
          </fbc:and>
        </fbc:geneProductAssociation>
      </reaction>
      <reaction fast="false" id="R_rxn10122" reversible="false" name="NADH dehydrogenase (ubiquinone-8  3.5 protons)" fbc:upperFluxBound="cobra_0_bound" fbc:lowerFluxBound="cobra_0_bound">
        <listOfReactants>
          <speciesReference constant="true" species="M_cpd00004_c" stoichiometry="1"/>
          <speciesReference constant="true" species="M_cpd00067_c" stoichiometry="45"/>
          <speciesReference constant="true" species="M_cpd15560_c" stoichiometry="1"/>
        </listOfReactants>
        <listOfProducts>
          <speciesReference constant="true" species="M_cpd00003_c" stoichiometry="1"/>
          <speciesReference constant="true" species="M_cpd00067_e" stoichiometry="35"/>
          <speciesReference constant="true" species="M_cpd15561_c" stoichiometry="1"/>
        </listOfProducts>
        <fbc:geneProductAssociation>
          <fbc:and>
            <fbc:geneProductRef fbc:geneProduct="G_PA2649"/>
            <fbc:geneProductRef fbc:geneProduct="G_PA2648"/>
            <fbc:geneProductRef fbc:geneProduct="G_PA2647"/>
            <fbc:geneProductRef fbc:geneProduct="G_PA2646"/>
            <fbc:geneProductRef fbc:geneProduct="G_PA2645"/>
            <fbc:geneProductRef fbc:geneProduct="G_PA2644"/>
            <fbc:geneProductRef fbc:geneProduct="G_PA2643"/>
            <fbc:geneProductRef fbc:geneProduct="G_PA2642"/>
            <fbc:geneProductRef fbc:geneProduct="G_PA2641"/>
            <fbc:geneProductRef fbc:geneProduct="G_PA2640"/>
            <fbc:geneProductRef fbc:geneProduct="G_PA2639"/>
            <fbc:geneProductRef fbc:geneProduct="G_PA2638"/>
            <fbc:geneProductRef fbc:geneProduct="G_PA2637"/>
          </fbc:and>
        </fbc:geneProductAssociation>
      </reaction>
      <reaction fast="false" id="R_rxn00604" reversible="true" name="glucose 6-phosphate dehydrogenase" fbc:upperFluxBound="cobra_default_ub" fbc:lowerFluxBound="cobra_default_lb">
        <listOfReactants>
          <speciesReference constant="true" species="M_cpd00006_c" stoichiometry="1"/>
          <speciesReference constant="true" species="M_cpd00079_c" stoichiometry="1"/>
        </listOfReactants>
        <listOfProducts>
          <speciesReference constant="true" species="M_cpd00005_c" stoichiometry="1"/>
          <speciesReference constant="true" species="M_cpd00067_c" stoichiometry="1"/>
          <speciesReference constant="true" species="M_cpd00911_c" stoichiometry="1"/>
        </listOfProducts>
        <fbc:geneProductAssociation>
          <fbc:or>
            <fbc:geneProductRef fbc:geneProduct="G_PA3183"/>
            <fbc:geneProductRef fbc:geneProduct="G_PA5439"/>
          </fbc:or>
        </fbc:geneProductAssociation>
      </reaction>
      <reaction fast="false" id="R_rJB00276" reversible="true" name="glucose 6-phosphate dehydrogenase (NAD+)" fbc:upperFluxBound="cobra_default_ub" fbc:lowerFluxBound="cobra_default_lb">
        <listOfReactants>
          <speciesReference constant="true" species="M_cpd00003_c" stoichiometry="1"/>
          <speciesReference constant="true" species="M_cpd00079_c" stoichiometry="1"/>
        </listOfReactants>
        <listOfProducts>
          <speciesReference constant="true" species="M_cpd00004_c" stoichiometry="1"/>
          <speciesReference constant="true" species="M_cpd00067_c" stoichiometry="1"/>
          <speciesReference constant="true" species="M_cpd00911_c" stoichiometry="1"/>
        </listOfProducts>
        <fbc:geneProductAssociation>
          <fbc:or>
            <fbc:geneProductRef fbc:geneProduct="G_PA3183"/>
            <fbc:geneProductRef fbc:geneProduct="G_PA5439"/>
          </fbc:or>
        </fbc:geneProductAssociation>
      </reaction>
      <reaction fast="false" id="R_rxn00671" reversible="true" name="methylmalonate-semialdehyde dehydrogenase" fbc:upperFluxBound="cobra_default_ub" fbc:lowerFluxBound="cobra_default_lb">
        <listOfReactants>
          <speciesReference constant="true" species="M_cpd00003_c" stoichiometry="1"/>
          <speciesReference constant="true" species="M_cpd00010_c" stoichiometry="1"/>
          <speciesReference constant="true" species="M_cpd00287_c" stoichiometry="1"/>
        </listOfReactants>
        <listOfProducts>
          <speciesReference constant="true" species="M_cpd00004_c" stoichiometry="1"/>
          <speciesReference constant="true" species="M_cpd00011_c" stoichiometry="1"/>
          <speciesReference constant="true" species="M_cpd00086_c" stoichiometry="1"/>
        </listOfProducts>
        <fbc:geneProductAssociation>
          <fbc:or>
            <fbc:geneProductRef fbc:geneProduct="G_PA3570"/>
            <fbc:geneProductRef fbc:geneProduct="G_PA0130"/>
            <fbc:geneProductRef fbc:geneProduct="G_PA0747"/>
          </fbc:or>
        </fbc:geneProductAssociation>
      </reaction>
      <reaction fast="false" id="R_rxn01115" reversible="false" name="phosphogluconate dehydrogenase" fbc:upperFluxBound="cobra_0_bound" fbc:lowerFluxBound="cobra_0_bound">
        <listOfReactants>
          <speciesReference constant="true" species="M_cpd00006_c" stoichiometry="1"/>
          <speciesReference constant="true" species="M_cpd00284_c" stoichiometry="1"/>
        </listOfReactants>
        <listOfProducts>
          <speciesReference constant="true" species="M_cpd00005_c" stoichiometry="1"/>
          <speciesReference constant="true" species="M_cpd00011_c" stoichiometry="1"/>
          <speciesReference constant="true" species="M_cpd00171_c" stoichiometry="1"/>
        </listOfProducts>
        <fbc:geneProductAssociation>
          <fbc:geneProductRef fbc:geneProduct="G_PA0743"/>
        </fbc:geneProductAssociation>
      </reaction>
      <reaction fast="false" id="R_rxn00338" reversible="false" name="L-aspartate oxidase" fbc:upperFluxBound="cobra_default_ub" fbc:lowerFluxBound="cobra_0_bound">
        <listOfReactants>
          <speciesReference constant="true" species="M_cpd00007_c" stoichiometry="1"/>
          <speciesReference constant="true" species="M_cpd00041_c" stoichiometry="1"/>
        </listOfReactants>
        <listOfProducts>
          <speciesReference constant="true" species="M_cpd00025_c" stoichiometry="1"/>
          <speciesReference constant="true" species="M_cpd00067_c" stoichiometry="1"/>
          <speciesReference constant="true" species="M_cpd03470_c" stoichiometry="1"/>
        </listOfProducts>
        <fbc:geneProductAssociation>
          <fbc:geneProductRef fbc:geneProduct="G_PA0761"/>
        </fbc:geneProductAssociation>
      </reaction>
      <reaction fast="false" id="R_rxn00248" reversible="true" name="malate dehydrogenase" fbc:upperFluxBound="cobra_default_ub" fbc:lowerFluxBound="cobra_default_lb">
        <listOfReactants>
          <speciesReference constant="true" species="M_cpd00003_c" stoichiometry="1"/>
          <speciesReference constant="true" species="M_cpd00130_c" stoichiometry="1"/>
        </listOfReactants>
        <listOfProducts>
          <speciesReference constant="true" species="M_cpd00004_c" stoichiometry="1"/>
          <speciesReference constant="true" species="M_cpd00032_c" stoichiometry="1"/>
          <speciesReference constant="true" species="M_cpd00067_c" stoichiometry="1"/>
        </listOfProducts>
        <fbc:geneProductAssociation>
          <fbc:geneProductRef fbc:geneProduct="G_PA1252"/>
        </fbc:geneProductAssociation>
      </reaction>
      <reaction fast="false" id="R_rxn05353" reversible="false" name="Butyryl-[acyl-carrier protein]malonyl-CoA" fbc:upperFluxBound="cobra_default_ub" fbc:lowerFluxBound="cobra_0_bound">
        <listOfReactants>
          <speciesReference constant="true" species="M_cpd00005_c" stoichiometry="1"/>
          <speciesReference constant="true" species="M_cpd00067_c" stoichiometry="1"/>
          <speciesReference constant="true" species="M_cpd11465_c" stoichiometry="1"/>
        </listOfReactants>
        <listOfProducts>
          <speciesReference constant="true" species="M_cpd00006_c" stoichiometry="1"/>
          <speciesReference constant="true" species="M_cpd11464_c" stoichiometry="1"/>
        </listOfProducts>
        <fbc:geneProductAssociation>
          <fbc:geneProductRef fbc:geneProduct="G_PA1470"/>
        </fbc:geneProductAssociation>
      </reaction>
      <reaction fast="false" id="R_rxn05356" reversible="false" name="Decanoyl-[acyl-carrier protein]malonyl-CoA" fbc:upperFluxBound="cobra_default_ub" fbc:lowerFluxBound="cobra_0_bound">
        <listOfReactants>
          <speciesReference constant="true" species="M_cpd00005_c" stoichiometry="1"/>
          <speciesReference constant="true" species="M_cpd00067_c" stoichiometry="1"/>
          <speciesReference constant="true" species="M_cpd11475_c" stoichiometry="1"/>
        </listOfReactants>
        <listOfProducts>
          <speciesReference constant="true" species="M_cpd00006_c" stoichiometry="1"/>
          <speciesReference constant="true" species="M_cpd11474_c" stoichiometry="1"/>
        </listOfProducts>
        <fbc:geneProductAssociation>
          <fbc:geneProductRef fbc:geneProduct="G_PA1470"/>
        </fbc:geneProductAssociation>
      </reaction>
      <reaction fast="false" id="R_rxn05355" reversible="false" name="Dodecanoyl-[acyl-carrier protein] malonyl-CoA" fbc:upperFluxBound="cobra_default_ub" fbc:lowerFluxBound="cobra_0_bound">
        <listOfReactants>
          <speciesReference constant="true" species="M_cpd00005_c" stoichiometry="1"/>
[truncated: 1,253,622 more chars]
