# Supplementary material for: FindTargetsWEB: A User-Friendly Tool for Identification of Potential Therapeutic Targets in Metabolic Networks of Bacteria
Source: Front Genet. 2019 Jul 4;10:633. doi: 10.3389/fgene.2019.00633 (PMC6620235; doi:10.3389/fgene.2019.00633)
Supplement: Supplementary file 3 [file DataSheet_2.zip › sbml3_pa14.xml]

<?xml version='1.0' encoding='UTF-8'?>
<sbml xmlns:fbc="http://www.sbml.org/sbml/level3/version1/fbc/version2" level="3" sboTerm="SBO:0000624" version="1" xmlns="http://www.sbml.org/sbml/level3/version1/core" fbc:required="false">
  <model fbc:strict="true" id="iPAU1129">
    <listOfUnitDefinitions>
      <unitDefinition id="mmol_per_gDW_per_hr">
        <listOfUnits>
          <unit exponent="1" kind="mole" multiplier="1" scale="-3"/>
          <unit exponent="-1" kind="gram" multiplier="1" scale="0"/>
          <unit exponent="-1" kind="second" multiplier="3600" scale="0"/>
        </listOfUnits>
      </unitDefinition>
    </listOfUnitDefinitions>
    <fbc:listOfObjectives fbc:activeObjective="obj">
      <fbc:objective fbc:id="obj" fbc:type="maximize">
        <fbc:listOfFluxObjectives>
          <fbc:fluxObjective fbc:reaction="R_PA14_Biomass" fbc:coefficient="1"/>
        </fbc:listOfFluxObjectives>
      </fbc:objective>
    </fbc:listOfObjectives>
    <listOfParameters>
      <parameter constant="true" id="cobra_default_lb" sboTerm="SBO:0000626" units="mmol_per_gDW_per_hr" value="-1000"/>
      <parameter constant="true" id="cobra_default_ub" sboTerm="SBO:0000626" units="mmol_per_gDW_per_hr" value="1000"/>
      <parameter constant="true" id="cobra_0_bound" sboTerm="SBO:0000626" units="mmol_per_gDW_per_hr" value="0"/>
      <parameter constant="true" id="R_EX_cpd00011_LPAREN_e_RPAREN__lower_bound" sboTerm="SBO:0000625" units="mmol_per_gDW_per_hr" value="-10"/>
      <parameter constant="true" id="R_EX_cpd00027_LPAREN_e_RPAREN__lower_bound" sboTerm="SBO:0000625" units="mmol_per_gDW_per_hr" value="-10"/>
      <parameter constant="true" id="R_EX_cpd00221_LPAREN_e_RPAREN__lower_bound" sboTerm="SBO:0000625" units="mmol_per_gDW_per_hr" value="-10"/>
      <parameter constant="true" id="R_EX_cpd00021_LPAREN_e_RPAREN__lower_bound" sboTerm="SBO:0000625" units="mmol_per_gDW_per_hr" value="-10"/>
      <parameter constant="true" id="R_EX_cpd00033_LPAREN_e_RPAREN__lower_bound" sboTerm="SBO:0000625" units="mmol_per_gDW_per_hr" value="-10"/>
      <parameter constant="true" id="R_EX_cpd00067_LPAREN_e_RPAREN__lower_bound" sboTerm="SBO:0000625" units="mmol_per_gDW_per_hr" value="-10"/>
      <parameter constant="true" id="R_EX_cpd00001_LPAREN_e_RPAREN__lower_bound" sboTerm="SBO:0000625" units="mmol_per_gDW_per_hr" value="-10"/>
      <parameter constant="true" id="R_EX_cpd00205_LPAREN_e_RPAREN__lower_bound" sboTerm="SBO:0000625" units="mmol_per_gDW_per_hr" value="-10"/>
      <parameter constant="true" id="R_EX_cpd00035_LPAREN_e_RPAREN__lower_bound" sboTerm="SBO:0000625" units="mmol_per_gDW_per_hr" value="-10"/>
      <parameter constant="true" id="R_EX_cpd00051_LPAREN_e_RPAREN__lower_bound" sboTerm="SBO:0000625" units="mmol_per_gDW_per_hr" value="-10"/>
      <parameter constant="true" id="R_EX_cpd00041_LPAREN_e_RPAREN__lower_bound" sboTerm="SBO:0000625" units="mmol_per_gDW_per_hr" value="-10"/>
      <parameter constant="true" id="R_EX_cpd00084_LPAREN_e_RPAREN__lower_bound" sboTerm="SBO:0000625" units="mmol_per_gDW_per_hr" value="-10"/>
      <parameter constant="true" id="R_EX_cpd00023_LPAREN_e_RPAREN__lower_bound" sboTerm="SBO:0000625" units="mmol_per_gDW_per_hr" value="-10"/>
      <parameter constant="true" id="R_EX_cpd00119_LPAREN_e_RPAREN__lower_bound" sboTerm="SBO:0000625" units="mmol_per_gDW_per_hr" value="-10"/>
      <parameter constant="true" id="R_EX_cpd00322_LPAREN_e_RPAREN__lower_bound" sboTerm="SBO:0000625" units="mmol_per_gDW_per_hr" value="-10"/>
      <parameter constant="true" id="R_EX_cpd00107_LPAREN_e_RPAREN__lower_bound" sboTerm="SBO:0000625" units="mmol_per_gDW_per_hr" value="-10"/>
      <parameter constant="true" id="R_EX_cpd00039_LPAREN_e_RPAREN__lower_bound" sboTerm="SBO:0000625" units="mmol_per_gDW_per_hr" value="-10"/>
      <parameter constant="true" id="R_EX_cpd00060_LPAREN_e_RPAREN__lower_bound" sboTerm="SBO:0000625" units="mmol_per_gDW_per_hr" value="-10"/>
      <parameter constant="true" id="R_EX_cpd00066_LPAREN_e_RPAREN__lower_bound" sboTerm="SBO:0000625" units="mmol_per_gDW_per_hr" value="-10"/>
      <parameter constant="true" id="R_EX_cpd00129_LPAREN_e_RPAREN__lower_bound" sboTerm="SBO:0000625" units="mmol_per_gDW_per_hr" value="-10"/>
      <parameter constant="true" id="R_EX_cpd00054_LPAREN_e_RPAREN__lower_bound" sboTerm="SBO:0000625" units="mmol_per_gDW_per_hr" value="-10"/>
      <parameter constant="true" id="R_EX_cpd00161_LPAREN_e_RPAREN__lower_bound" sboTerm="SBO:0000625" units="mmol_per_gDW_per_hr" value="-10"/>
      <parameter constant="true" id="R_EX_cpd00065_LPAREN_e_RPAREN__lower_bound" sboTerm="SBO:0000625" units="mmol_per_gDW_per_hr" value="-10"/>
      <parameter constant="true" id="R_EX_cpd00069_LPAREN_e_RPAREN__lower_bound" sboTerm="SBO:0000625" units="mmol_per_gDW_per_hr" value="-10"/>
      <parameter constant="true" id="R_EX_cpd00156_LPAREN_e_RPAREN__lower_bound" sboTerm="SBO:0000625" units="mmol_per_gDW_per_hr" value="-10"/>
      <parameter constant="true" id="R_EX_cpd00254_LPAREN_e_RPAREN__lower_bound" sboTerm="SBO:0000625" units="mmol_per_gDW_per_hr" value="-10"/>
      <parameter constant="true" id="R_EX_cpd00971_LPAREN_e_RPAREN__lower_bound" sboTerm="SBO:0000625" units="mmol_per_gDW_per_hr" value="-10"/>
      <parameter constant="true" id="R_EX_cpd00013_LPAREN_e_RPAREN__lower_bound" sboTerm="SBO:0000625" units="mmol_per_gDW_per_hr" value="-10"/>
      <parameter constant="true" id="R_EX_cpd00209_LPAREN_e_RPAREN__lower_bound" sboTerm="SBO:0000625" units="mmol_per_gDW_per_hr" value="-10"/>
      <parameter constant="true" id="R_EX_cpd00007_LPAREN_e_RPAREN__lower_bound" sboTerm="SBO:0000625" units="mmol_per_gDW_per_hr" value="-20"/>
      <parameter constant="true" id="R_EX_cpd00064_LPAREN_e_RPAREN__lower_bound" sboTerm="SBO:0000625" units="mmol_per_gDW_per_hr" value="-10"/>
      <parameter constant="true" id="R_EX_cpd00009_LPAREN_e_RPAREN__lower_bound" sboTerm="SBO:0000625" units="mmol_per_gDW_per_hr" value="-10"/>
      <parameter constant="true" id="R_EX_cpd00048_LPAREN_e_RPAREN__lower_bound" sboTerm="SBO:0000625" units="mmol_per_gDW_per_hr" value="-10"/>
      <parameter constant="true" id="R_ATPM_upper_bound" sboTerm="SBO:0000625" units="mmol_per_gDW_per_hr" value="8.39"/>
      <parameter constant="true" id="R_ATPM_lower_bound" sboTerm="SBO:0000625" units="mmol_per_gDW_per_hr" value="8.39"/>
    </listOfParameters>
    <listOfCompartments>
      <compartment constant="true" id="c" name="Cytoplasm"/>
      <compartment constant="true" id="e" name="Extracellular"/>
    </listOfCompartments>
    <listOfSpecies>
      <species boundaryCondition="false" constant="false" hasOnlySubstanceUnits="false" id="M_cpd00015_c" name="FAD" compartment="c" fbc:charge="-2" fbc:chemicalFormula="C27H31N9O15P2"/>
      <species boundaryCondition="false" constant="false" hasOnlySubstanceUnits="false" id="M_cpd03128_c" name="Decanoyl-CoA" compartment="c" fbc:charge="-3" fbc:chemicalFormula="C31H51N7O17P3S"/>
      <species boundaryCondition="false" constant="false" hasOnlySubstanceUnits="false" id="M_cpd00982_c" name="FADH2" compartment="c" fbc:charge="-2" fbc:chemicalFormula="C27H33N9O15P2"/>
      <species boundaryCondition="false" constant="false" hasOnlySubstanceUnits="false" id="M_cpd03129_c" name="(2E)-Decenoyl-CoA" compartment="c" fbc:charge="-3" fbc:chemicalFormula="C31H49N7O17P3S"/>
      <species boundaryCondition="false" constant="false" hasOnlySubstanceUnits="false" id="M_cpd01260_c" name="Lauroyl-CoA" compartment="c" fbc:charge="-3" fbc:chemicalFormula="C33H55N7O17P3S"/>
      <species boundaryCondition="false" constant="false" hasOnlySubstanceUnits="false" id="M_cpd02060_c" name="(2E)-Dodecenoyl-CoA" compartment="c" fbc:charge="-3" fbc:chemicalFormula="C33H53N7O17P3S"/>
      <species boundaryCondition="false" constant="false" hasOnlySubstanceUnits="false" id="M_cpd00134_c" name="Palmitoyl-CoA" compartment="c" fbc:charge="-3" fbc:chemicalFormula="C37H63N7O17P3S"/>
      <species boundaryCondition="false" constant="false" hasOnlySubstanceUnits="false" id="M_cpd03126_c" name="(2E)-Hexadecenoyl-CoA" compartment="c" fbc:charge="-3" fbc:chemicalFormula="C37H61N7O17P3S"/>
      <species boundaryCondition="false" constant="false" hasOnlySubstanceUnits="false" id="M_cpd01335_c" name="Octanoyl-CoA" compartment="c" fbc:charge="-3" fbc:chemicalFormula="C29H47N7O17P3S"/>
      <species boundaryCondition="false" constant="false" hasOnlySubstanceUnits="false" id="M_cpd03130_c" name="(2E)-Octenoyl-CoA" compartment="c" fbc:charge="-3" fbc:chemicalFormula="C29H45N7O17P3S"/>
      <species boundaryCondition="false" constant="false" hasOnlySubstanceUnits="false" id="M_cpd01695_c" name="Myristoyl-CoA" compartment="c" fbc:charge="-3" fbc:chemicalFormula="C35H59N7O17P3S"/>
      <species boundaryCondition="false" constant="false" hasOnlySubstanceUnits="false" id="M_cpd03127_c" name="(2E)-Tetradecenoyl-CoA" compartment="c" fbc:charge="-3" fbc:chemicalFormula="C35H57N7O17P3S"/>
      <species boundaryCondition="false" constant="false" hasOnlySubstanceUnits="false" id="M_cpd03124_c" name="Hexanoyl-CoA" compartment="c" fbc:charge="-3" fbc:chemicalFormula="C27H43N7O17P3S"/>
      <species boundaryCondition="false" constant="false" hasOnlySubstanceUnits="false" id="M_cpd03125_c" name="(2E)-Hexenoyl-CoA" compartment="c" fbc:charge="-3" fbc:chemicalFormula="C27H41N7O17P3S"/>
      <species boundaryCondition="false" constant="false" hasOnlySubstanceUnits="false" id="M_cpd00120_c" name="Butyryl-CoA" compartment="c" fbc:charge="-3" fbc:chemicalFormula="C25H39N7O17P3S"/>
      <species boundaryCondition="false" constant="false" hasOnlySubstanceUnits="false" id="M_cpd00650_c" name="Crotonyl-CoA" compartment="c" fbc:charge="-3" fbc:chemicalFormula="C25H37N7O17P3S"/>
      <species boundaryCondition="false" constant="false" hasOnlySubstanceUnits="false" id="M_cpd00003_c" name="NAD" compartment="c" fbc:charge="-1" fbc:chemicalFormula="C21H26N7O14P2"/>
      <species boundaryCondition="false" constant="false" hasOnlySubstanceUnits="false" id="M_cpd00842_c" name="(S)-3-Hydroxybutyryl-CoA" compartment="c" fbc:charge="-3" fbc:chemicalFormula="C25H39N7O18P3S"/>
      <species boundaryCondition="false" constant="false" hasOnlySubstanceUnits="false" id="M_cpd00004_c" name="NADH" compartment="c" fbc:charge="-2" fbc:chemicalFormula="C21H27N7O14P2"/>
      <species boundaryCondition="false" constant="false" hasOnlySubstanceUnits="false" id="M_cpd00067_c" name="H+" compartment="c" fbc:charge="1" fbc:chemicalFormula="H"/>
      <species boundaryCondition="false" constant="false" hasOnlySubstanceUnits="false" id="M_cpd00279_c" name="Acetoacetyl-CoA" compartment="c" fbc:charge="-3" fbc:chemicalFormula="C25H37N7O18P3S"/>
      <species boundaryCondition="false" constant="false" hasOnlySubstanceUnits="false" id="M_cpd03116_c" name="(S)-3-Hydroxydodecanoyl-CoA" compartment="c" fbc:charge="-3" fbc:chemicalFormula="C33H55N7O18P3S"/>
      <species boundaryCondition="false" constant="false" hasOnlySubstanceUnits="false" id="M_cpd03117_c" name="3-Oxododecanoyl-CoA" compartment="c" fbc:charge="-3" fbc:chemicalFormula="C33H53N7O18P3S"/>
      <species boundaryCondition="false" constant="false" hasOnlySubstanceUnits="false" id="M_cpd03113_c" name="(S)-3-Hydroxyhexadecanoyl-CoA" compartment="c" fbc:charge="-3" fbc:chemicalFormula="C37H63N7O18P3S"/>
      <species boundaryCondition="false" constant="false" hasOnlySubstanceUnits="false" id="M_cpd03114_c" name="3-Oxopalmitoyl-CoA" compartment="c" fbc:charge="-3" fbc:chemicalFormula="C37H61N7O18P3S"/>
      <species boundaryCondition="false" constant="false" hasOnlySubstanceUnits="false" id="M_cpd03115_c" name="(S)-3-Hydroxytetradecanoyl-CoA" compartment="c" fbc:charge="-3" fbc:chemicalFormula="C35H59N7O18P3S"/>
      <species boundaryCondition="false" constant="false" hasOnlySubstanceUnits="false" id="M_cpd12689_c" name="3-Oxotetradecanoyl-CoA" compartment="c" fbc:charge="-3" fbc:chemicalFormula="C35H57N7O18P3S"/>
      <species boundaryCondition="false" constant="false" hasOnlySubstanceUnits="false" id="M_cpd03118_c" name="(S)-Hydroxydecanoyl-CoA" compartment="c" fbc:charge="-3" fbc:chemicalFormula="C31H51N7O18P3S"/>
      <species boundaryCondition="false" constant="false" hasOnlySubstanceUnits="false" id="M_cpd03119_c" name="3-Oxodecanoyl-CoA" compartment="c" fbc:charge="-3" fbc:chemicalFormula="C31H49N7O18P3S"/>
      <species boundaryCondition="false" constant="false" hasOnlySubstanceUnits="false" id="M_cpd03122_c" name="(S)-Hydroxyhexanoyl-CoA" compartment="c" fbc:charge="-3" fbc:chemicalFormula="C27H43N7O18P3S"/>
      <species boundaryCondition="false" constant="false" hasOnlySubstanceUnits="false" id="M_cpd03123_c" name="3-Oxohexanoyl-CoA" compartment="c" fbc:charge="-3" fbc:chemicalFormula="C27H41N7O18P3S"/>
      <species boundaryCondition="false" constant="false" hasOnlySubstanceUnits="false" id="M_cpd03120_c" name="(S)-Hydroxyoctanoyl-CoA" compartment="c" fbc:charge="-3" fbc:chemicalFormula="C29H47N7O18P3S"/>
      <species boundaryCondition="false" constant="false" hasOnlySubstanceUnits="false" id="M_cpd03121_c" name="3-Oxooctanoyl-CoA" compartment="c" fbc:charge="-3" fbc:chemicalFormula="C29H45N7O18P3S"/>
      <species boundaryCondition="false" constant="false" hasOnlySubstanceUnits="false" id="M_cpd00001_c" name="H2O" compartment="c" fbc:charge="0" fbc:chemicalFormula="H2O"/>
      <species boundaryCondition="false" constant="false" hasOnlySubstanceUnits="false" id="M_cpd01735_c" name="Glucurone" compartment="c" fbc:charge="0" fbc:chemicalFormula="C6H8O6"/>
      <species boundaryCondition="false" constant="false" hasOnlySubstanceUnits="false" id="M_cpd00609_c" name="D-Glucarate" compartment="c" fbc:charge="-2" fbc:chemicalFormula="C6H8O8"/>
      <species boundaryCondition="false" constant="false" hasOnlySubstanceUnits="false" id="M_cpd00006_c" name="NADP" compartment="c" fbc:charge="-2" fbc:chemicalFormula="C21H26N7O17P3"/>
      <species boundaryCondition="false" constant="false" hasOnlySubstanceUnits="false" id="M_cpd00260_c" name="Isocitrate" compartment="c" fbc:charge="-3" fbc:chemicalFormula="C6H5O7"/>
      <species boundaryCondition="false" constant="false" hasOnlySubstanceUnits="false" id="M_cpd00005_c" name="NADPH" compartment="c" fbc:charge="-3" fbc:chemicalFormula="C21H27N7O17P3"/>
      <species boundaryCondition="false" constant="false" hasOnlySubstanceUnits="false" id="M_cpd03187_c" name="Oxalosuccinate" compartment="c" fbc:charge="-3" fbc:chemicalFormula="C6H3O7"/>
      <species boundaryCondition="false" constant="false" hasOnlySubstanceUnits="false" id="M_cpd00080_c" name="Glycerol-3-phosphate" compartment="c" fbc:charge="-1" fbc:chemicalFormula="C3H8O6P"/>
      <species boundaryCondition="false" constant="false" hasOnlySubstanceUnits="false" id="M_cpd00095_c" name="Glycerone-phosphate" compartment="c" fbc:charge="-1" fbc:chemicalFormula="C3H6O6P"/>
      <species boundaryCondition="false" constant="false" hasOnlySubstanceUnits="false" id="M_cpd00010_c" name="CoA" compartment="c" fbc:charge="-3" fbc:chemicalFormula="C21H33N7O16P3S"/>
      <species boundaryCondition="false" constant="false" hasOnlySubstanceUnits="false" id="M_cpd00191_c" name="3-Oxopropanoate" compartment="c" fbc:charge="-1" fbc:chemicalFormula="C3H3O3"/>
      <species boundaryCondition="false" constant="false" hasOnlySubstanceUnits="false" id="M_cpd00011_c" name="CO2" compartment="c" fbc:charge="0" fbc:chemicalFormula="CO2"/>
      <species boundaryCondition="false" constant="false" hasOnlySubstanceUnits="false" id="M_cpd00022_c" name="Acetyl-CoA" compartment="c" fbc:charge="-3" fbc:chemicalFormula="C23H35N7O17P3S"/>
      <species boundaryCondition="false" constant="false" hasOnlySubstanceUnits="false" id="M_cpd00067_e" name="H+" compartment="e" fbc:charge="1" fbc:chemicalFormula="H"/>
      <species boundaryCondition="false" constant="false" hasOnlySubstanceUnits="false" id="M_cpd00434_c" name="4-Aminobutanal" compartment="c" fbc:charge="1" fbc:chemicalFormula="C4H10NO"/>
      <species boundaryCondition="false" constant="false" hasOnlySubstanceUnits="false" id="M_cpd00281_c" name="GABA" compartment="c" fbc:charge="0" fbc:chemicalFormula="C4H9NO2"/>
      <species boundaryCondition="false" constant="false" hasOnlySubstanceUnits="false" id="M_cpd00041_c" name="L-Aspartate" compartment="c" fbc:charge="-1" fbc:chemicalFormula="C4H6NO4"/>
      <species boundaryCondition="false" constant="false" hasOnlySubstanceUnits="false" id="M_cpd00009_c" name="Phosphate" compartment="c" fbc:charge="-2" fbc:chemicalFormula="HO4P"/>
      <species boundaryCondition="false" constant="false" hasOnlySubstanceUnits="false" id="M_cpd02333_c" name="Quinolinate" compartment="c" fbc:charge="-2" fbc:chemicalFormula="C7H3NO4"/>
      <species boundaryCondition="false" constant="false" hasOnlySubstanceUnits="false" id="M_cpd00226_c" name="HYXN" compartment="c" fbc:charge="0" fbc:chemicalFormula="C5H4N4O"/>
      <species boundaryCondition="false" constant="false" hasOnlySubstanceUnits="false" id="M_cpd00309_c" name="XAN" compartment="c" fbc:charge="0" fbc:chemicalFormula="C5H4N4O2"/>
      <species boundaryCondition="false" constant="false" hasOnlySubstanceUnits="false" id="M_cpd00300_c" name="Urate" compartment="c" fbc:charge="0" fbc:chemicalFormula="C5H4N4O3"/>
      <species boundaryCondition="false" constant="false" hasOnlySubstanceUnits="false" id="M_cpd00036_c" name="Succinate" compartment="c" fbc:charge="-2" fbc:chemicalFormula="C4H4O4"/>
      <species boundaryCondition="false" constant="false" hasOnlySubstanceUnits="false" id="M_cpd00106_c" name="Fumarate" compartment="c" fbc:charge="-2" fbc:chemicalFormula="C4H2O4"/>
      <species boundaryCondition="false" constant="false" hasOnlySubstanceUnits="false" id="M_cpd15560_c" name="Ubiquinone-8" compartment="c" fbc:charge="0" fbc:chemicalFormula="C49H74O4"/>
      <species boundaryCondition="false" constant="false" hasOnlySubstanceUnits="false" id="M_cpd15561_c" name="Ubiquinol-8" compartment="c" fbc:charge="0" fbc:chemicalFormula="C49H76O4"/>
      <species boundaryCondition="false" constant="false" hasOnlySubstanceUnits="false" id="M_cpd01351_c" name="Ubiquinone-9" compartment="c" fbc:charge="0" fbc:chemicalFormula="C54H82O4"/>
      <species boundaryCondition="false" constant="false" hasOnlySubstanceUnits="false" id="M_cJB00125_c" name="Ubiquinol-9" compartment="c" fbc:charge="0" fbc:chemicalFormula="C54H84O4"/>
      <species boundaryCondition="false" constant="false" hasOnlySubstanceUnits="false" id="M_cpd12225_c" name="Dihydrolipolprotein" compartment="c" fbc:charge="0" fbc:chemicalFormula="CH3RS2"/>
      <species boundaryCondition="false" constant="false" hasOnlySubstanceUnits="false" id="M_cpd12005_c" name="Lipoylprotein" compartment="c" fbc:charge="0" fbc:chemicalFormula="CHRS2"/>
      <species boundaryCondition="false" constant="false" hasOnlySubstanceUnits="false" id="M_cpd00075_c" name="Nitrite" compartment="c" fbc:charge="-1" fbc:chemicalFormula="NO2"/>
      <species boundaryCondition="false" constant="false" hasOnlySubstanceUnits="false" id="M_cpd00985_c" name="NH4OH" compartment="c" fbc:charge="2" fbc:chemicalFormula="H5NO"/>
      <species boundaryCondition="false" constant="false" hasOnlySubstanceUnits="false" id="M_cpd00239_c" name="H2S" compartment="c" fbc:charge="0" fbc:chemicalFormula="H2S"/>
      <species boundaryCondition="false" constant="false" hasOnlySubstanceUnits="false" id="M_cpd00081_c" name="Sulfite" compartment="c" fbc:charge="-1" fbc:chemicalFormula="HO3S"/>
      <species boundaryCondition="false" constant="false" hasOnlySubstanceUnits="false" id="M_cpd00071_c" name="Acetaldehyde" compartment="c" fbc:charge="0" fbc:chemicalFormula="C2H4O"/>
      <species boundaryCondition="false" constant="false" hasOnlySubstanceUnits="false" id="M_cpd00029_c" name="Acetate" compartment="c" fbc:charge="-1" fbc:chemicalFormula="C2H3O2"/>
      <species boundaryCondition="false" constant="false" hasOnlySubstanceUnits="false" id="M_cpd00102_c" name="Glyceraldehyde3-phosphate" compartment="c" fbc:charge="-1" fbc:chemicalFormula="C3H6O6P"/>
      <species boundaryCondition="false" constant="false" hasOnlySubstanceUnits="false" id="M_cpd00169_c" name="3-Phosphoglycerate" compartment="c" fbc:charge="-2" fbc:chemicalFormula="C3H5O7P"/>
      <species boundaryCondition="false" constant="false" hasOnlySubstanceUnits="false" id="M_cpd00079_c" name="D-glucose-6-phosphate" compartment="c" fbc:charge="-1" fbc:chemicalFormula="C6H12O9P"/>
      <species boundaryCondition="false" constant="false" hasOnlySubstanceUnits="false" id="M_cpd00911_c" name="6-phospho-D-glucono-1-5-lactone" compartment="c" fbc:charge="-1" fbc:chemicalFormula="C6H10O9P"/>
      <species boundaryCondition="false" constant="false" hasOnlySubstanceUnits="false" id="M_cpd00287_c" name="3-Oxo-2-methylpropanoate" compartment="c" fbc:charge="-1" fbc:chemicalFormula="C4H5O3"/>
      <species boundaryCondition="false" constant="false" hasOnlySubstanceUnits="false" id="M_cpd00086_c" name="Propionyl-CoA" compartment="c" fbc:charge="-3" fbc:chemicalFormula="C24H37N7O17P3S"/>
      <species boundaryCondition="false" constant="false" hasOnlySubstanceUnits="false" id="M_cpd00284_c" name="6-Phospho-D-gluconate" compartment="c" fbc:charge="-2" fbc:chemicalFormula="C6H11O10P"/>
      <species boundaryCondition="false" constant="false" hasOnlySubstanceUnits="false" id="M_cpd00171_c" name="D-Ribulose5-phosphate" compartment="c" fbc:charge="-1" fbc:chemicalFormula="C5H10O8P"/>
      <species boundaryCondition="false" constant="false" hasOnlySubstanceUnits="false" id="M_cpd00007_c" name="O2" compartment="c" fbc:charge="0" fbc:chemicalFormula="O2"/>
      <species boundaryCondition="false" constant="false" hasOnlySubstanceUnits="false" id="M_cpd00025_c" name="H2O2" compartment="c" fbc:charge="0" fbc:chemicalFormula="H2O2"/>
      <species boundaryCondition="false" constant="false" hasOnlySubstanceUnits="false" id="M_cpd03470_c" name="Iminoaspartate" compartment="c" fbc:charge="-2" fbc:chemicalFormula="C4H3NO4"/>
      <species boundaryCondition="false" constant="false" hasOnlySubstanceUnits="false" id="M_cpd00130_c" name="L-Malate" compartment="c" fbc:charge="-2" fbc:chemicalFormula="C4H4O5"/>
      <species boundaryCondition="false" constant="false" hasOnlySubstanceUnits="false" id="M_cpd00032_c" name="Oxaloacetate" compartment="c" fbc:charge="-2" fbc:chemicalFormula="C4H2O5"/>
      <species boundaryCondition="false" constant="false" hasOnlySubstanceUnits="false" id="M_cpd11465_c" name="But-2-enoyl-[acyl-carrier protein]" compartment="c" fbc:charge="-1" fbc:chemicalFormula="C15H25N2O8PRS"/>
      <species boundaryCondition="false" constant="false" hasOnlySubstanceUnits="false" id="M_cpd11464_c" name="Butyryl-ACP" compartment="c" fbc:charge="-1" fbc:chemicalFormula="C15H27N2O8PRS"/>
      <species boundaryCondition="false" constant="false" hasOnlySubstanceUnits="false" id="M_cpd11475_c" name="(2E)-Decenoyl-[acp]" compartment="c" fbc:charge="-1" fbc:chemicalFormula="C21H37N2O8PRS"/>
      <species boundaryCondition="false" constant="false" hasOnlySubstanceUnits="false" id="M_cpd11474_c" name="Decanoyl-ACP" compartment="c" fbc:charge="-1" fbc:chemicalFormula="C21H39N2O8PRS"/>
      <species boundaryCondition="false" constant="false" hasOnlySubstanceUnits="false" id="M_cpd11469_c" name="(2E)-Dodecenoyl-[acp]" compartment="c" fbc:charge="-1" fbc:chemicalFormula="C23H41N2O8PRS"/>
      <species boundaryCondition="false" constant="false" hasOnlySubstanceUnits="false" id="M_cpd11468_c" name="Dodecanoyl-ACP" compartment="c" fbc:charge="-1" fbc:chemicalFormula="C23H43N2O8PRS"/>
      <species boundaryCondition="false" constant="false" hasOnlySubstanceUnits="false" id="M_cpd11477_c" name="(2E)-Hexadecenoyl-[acp]" compartment="c" fbc:charge="-1" fbc:chemicalFormula="C27H49N2O8PRS"/>
      <species boundaryCondition="false" constant="false" hasOnlySubstanceUnits="false" id="M_cpd11476_c" name="hexadecanoyl-acp" compartment="c" fbc:charge="-1" fbc:chemicalFormula="C27H51N2O8PRS"/>
      <species boundaryCondition="false" constant="false" hasOnlySubstanceUnits="false" id="M_cpd11473_c" name="(2E)-Hexenoyl-[acp]" compartment="c" fbc:charge="-1" fbc:chemicalFormula="C17H29N2O8PRS"/>
      <species boundaryCondition="false" constant="false" hasOnlySubstanceUnits="false" id="M_cpd11472_c" name="Hexanoyl-ACP" compartment="c" fbc:charge="-1" fbc:chemicalFormula="C17H31N2O8PRS"/>
      <species boundaryCondition="false" constant="false" hasOnlySubstanceUnits="false" id="M_cpd11471_c" name="(2E)-Octenoyl-[acp]" compartment="c" fbc:charge="-1" fbc:chemicalFormula="C19H33N2O8PRS"/>
      <species boundaryCondition="false" constant="false" hasOnlySubstanceUnits="false" id="M_cpd11470_c" name="Octanoyl-ACP" compartment="c" fbc:charge="-1" fbc:chemicalFormula="C19H35N2O8PRS"/>
      <species boundaryCondition="false" constant="false" hasOnlySubstanceUnits="false" id="M_cpd11467_c" name="(2E)-Tetradecenoyl-[acp]" compartment="c" fbc:charge="-1" fbc:chemicalFormula="C25H45N2O8PRS"/>
      <species boundaryCondition="false" constant="false" hasOnlySubstanceUnits="false" id="M_cpd11466_c" name="Myristoyl-ACP" compartment="c" fbc:charge="-1" fbc:chemicalFormula="C25H47N2O8PRS"/>
      <species boundaryCondition="false" constant="false" hasOnlySubstanceUnits="false" id="M_cpd11482_c" name="(R)-3-Hydroxydecanoyl-[acyl-carrier protein]" compartment="c" fbc:charge="-1" fbc:chemicalFormula="C21H39N2O9PRS"/>
      <species boundaryCondition="false" constant="false" hasOnlySubstanceUnits="false" id="M_cpd11487_c" name="3-oxodecanoyl-acp" compartment="c" fbc:charge="-1" fbc:chemicalFormula="C21H37N2O9PRS"/>
      <species boundaryCondition="false" constant="false" hasOnlySubstanceUnits="false" id="M_cpd11510_c" name="10-methyl-trans-dodec-2-enoyl-ACP" compartment="c" fbc:charge="-1" fbc:chemicalFormula="C24H43N2O8PRS"/>
      <species boundaryCondition="false" constant="false" hasOnlySubstanceUnits="false" id="M_cpd11511_c" name="10-methyl-dodecanoyl-ACP" compartment="c" fbc:charge="-1" fbc:chemicalFormula="C24H45N2O8PRS"/>
      <species boundaryCondition="false" constant="false" hasOnlySubstanceUnits="false" id="M_cpd11560_c" name="10-methyl-trans-undec-2-enoyl-ACP" compartment="c" fbc:charge="-1" fbc:chemicalFormula="C23H41N2O8PRS"/>
      <species boundaryCondition="false" constant="false" hasOnlySubstanceUnits="false" id="M_cpd11561_c" name="10-methyl-undecanoyl-ACP" compartment="c" fbc:charge="-1" fbc:chemicalFormula="C23H43N2O8PRS"/>
      <species boundaryCondition="false" constant="false" hasOnlySubstanceUnits="false" id="M_cpd11535_c" name="11-methyl-trans-dodec-2-enoyl-ACP" compartment="c" fbc:charge="-1" fbc:chemicalFormula="C24H43N2O8PRS"/>
      <species boundaryCondition="false" constant="false" hasOnlySubstanceUnits="false" id="M_cpd11536_c" name="11-methyl-dodecanoyl-ACP" compartment="c" fbc:charge="-1" fbc:chemicalFormula="C24H45N2O8PRS"/>
      <species boundaryCondition="false" constant="false" hasOnlySubstanceUnits="false" id="M_cpd11514_c" name="12-methyl-trans-tetra-dec-2-enoyl-ACP" compartment="c" fbc:charge="-1" fbc:chemicalFormula="C26H47N2O8PRS"/>
      <species boundaryCondition="false" constant="false" hasOnlySubstanceUnits="false" id="M_cpd11515_c" name="12-methyl-tetra-decanoyl-ACP" compartment="c" fbc:charge="-1" fbc:chemicalFormula="C26H49N2O8PRS"/>
      <species boundaryCondition="false" constant="false" hasOnlySubstanceUnits="false" id="M_cpd11564_c" name="12-methyl-trans-tridec-2-enoyl-ACP" compartment="c" fbc:charge="-1" fbc:chemicalFormula="C25H45N2O8PRS"/>
      <species boundaryCondition="false" constant="false" hasOnlySubstanceUnits="false" id="M_cpd11565_c" name="12-methyl-tridecanoyl-ACP" compartment="c" fbc:charge="-1" fbc:chemicalFormula="C25H47N2O8PRS"/>
      <species boundaryCondition="false" constant="false" hasOnlySubstanceUnits="false" id="M_cpd11539_c" name="13-methyl-trans-tetra-dec-2-enoyl-ACP" compartment="c" fbc:charge="-1" fbc:chemicalFormula="C26H47N2O8PRS"/>
      <species boundaryCondition="false" constant="false" hasOnlySubstanceUnits="false" id="M_cpd11540_c" name="13-methyl-tetra-decanoyl-ACP" compartment="c" fbc:charge="-1" fbc:chemicalFormula="C26H49N2O8PRS"/>
      <species boundaryCondition="false" constant="false" hasOnlySubstanceUnits="false" id="M_cpd11518_c" name="14-methyl-trans-hexa-dec-2-enoyl-ACP" compartment="c" fbc:charge="-1" fbc:chemicalFormula="C28H51N2O8PRS"/>
      <species boundaryCondition="false" constant="false" hasOnlySubstanceUnits="false" id="M_cpd11519_c" name="14-methyl-hexa-decanoyl-ACP" compartment="c" fbc:charge="-1" fbc:chemicalFormula="C28H53N2O8PRS"/>
      <species boundaryCondition="false" constant="false" hasOnlySubstanceUnits="false" id="M_cpd11568_c" name="14-methyl-trans-pentadec-2-enoyl-ACP" compartment="c" fbc:charge="-1" fbc:chemicalFormula="C27H49N2O8PRS"/>
      <species boundaryCondition="false" constant="false" hasOnlySubstanceUnits="false" id="M_cpd11569_c" name="14-methyl-pentadecanoyl-ACP" compartment="c" fbc:charge="-1" fbc:chemicalFormula="C27H51N2O8PRS"/>
      <species boundaryCondition="false" constant="false" hasOnlySubstanceUnits="false" id="M_cpd11543_c" name="15-methyl-trans-hexa-dec-2-enoyl-ACP" compartment="c" fbc:charge="-1" fbc:chemicalFormula="C28H51N2O8PRS"/>
      <species boundaryCondition="false" constant="false" hasOnlySubstanceUnits="false" id="M_cpd11544_c" name="15-methyl-hexa-decanoyl-ACP" compartment="c" fbc:charge="-1" fbc:chemicalFormula="C28H53N2O8PRS"/>
      <species boundaryCondition="false" constant="false" hasOnlySubstanceUnits="false" id="M_cpd11498_c" name="4-methyl-trans-hex-2-enoyl-ACP" compartment="c" fbc:charge="-1" fbc:chemicalFormula="C18H31N2O8PRS"/>
      <species boundaryCondition="false" constant="false" hasOnlySubstanceUnits="false" id="M_cpd11499_c" name="4-methyl-hexanoyl-ACP" compartment="c" fbc:charge="-1" fbc:chemicalFormula="C18H33N2O8PRS"/>
      <species boundaryCondition="false" constant="false" hasOnlySubstanceUnits="false" id="M_cpd11548_c" name="4-methyl-trans-pent-2-enoyl-ACP" compartment="c" fbc:charge="-1" fbc:chemicalFormula="C17H29N2O8PRS"/>
      <species boundaryCondition="false" constant="false" hasOnlySubstanceUnits="false" id="M_cpd11549_c" name="4-methyl-pentanoyl-ACP" compartment="c" fbc:charge="-1" fbc:chemicalFormula="C17H31N2O8PRS"/>
      <species boundaryCondition="false" constant="false" hasOnlySubstanceUnits="false" id="M_cpd11523_c" name="5-methyl-trans-hex-2-enoyl-ACP" compartment="c" fbc:charge="-1" fbc:chemicalFormula="C18H31N2O8PRS"/>
      <species boundaryCondition="false" constant="false" hasOnlySubstanceUnits="false" id="M_cpd11524_c" name="5-methyl-hexanoyl-ACP" compartment="c" fbc:charge="-1" fbc:chemicalFormula="C18H33N2O8PRS"/>
      <species boundaryCondition="false" constant="false" hasOnlySubstanceUnits="false" id="M_cpd11552_c" name="6-methyl-trans-hept-2-enoyl-ACP" compartment="c" fbc:charge="-1" fbc:chemicalFormula="C19H33N2O8PRS"/>
      <species boundaryCondition="false" constant="false" hasOnlySubstanceUnits="false" id="M_cpd11553_c" name="6-methyl-heptanoyl-ACP" compartment="c" fbc:charge="-1" fbc:chemicalFormula="C19H35N2O8PRS"/>
      <species boundaryCondition="false" constant="false" hasOnlySubstanceUnits="false" id="M_cpd11502_c" name="6-methyl-trans-oct-2-enoyl-ACP" compartment="c" fbc:charge="-1" fbc:chemicalFormula="C20H35N2O8PRS"/>
      <species boundaryCondition="false" constant="false" hasOnlySubstanceUnits="false" id="M_cpd11503_c" name="6-methyl-octanoyl-ACP" compartment="c" fbc:charge="-1" fbc:chemicalFormula="C20H37N2O8PRS"/>
      <species boundaryCondition="false" constant="false" hasOnlySubstanceUnits="false" id="M_cpd11527_c" name="7-methyl-trans-oct-2-enoyl-ACP" compartment="c" fbc:charge="-1" fbc:chemicalFormula="C20H35N2O8PRS"/>
      <species boundaryCondition="false" constant="false" hasOnlySubstanceUnits="false" id="M_cpd11528_c" name="7-methyl-octanoyl-ACP" compartment="c" fbc:charge="-1" fbc:chemicalFormula="C20H37N2O8PRS"/>
      <species boundaryCondition="false" constant="false" hasOnlySubstanceUnits="false" id="M_cpd11506_c" name="8-methyl-trans-dec-2-enoyl-ACP" compartment="c" fbc:charge="-1" fbc:chemicalFormula="C22H39N2O8PRS"/>
      <species boundaryCondition="false" constant="false" hasOnlySubstanceUnits="false" id="M_cpd11507_c" name="8-methyl-decanoyl-ACP" compartment="c" fbc:charge="-1" fbc:chemicalFormula="C22H41N2O8PRS"/>
      <species boundaryCondition="false" constant="false" hasOnlySubstanceUnits="false" id="M_cpd11556_c" name="8-methyl-trans-non-2-enoyl-ACP" compartment="c" fbc:charge="-1" fbc:chemicalFormula="C21H37N2O8PRS"/>
      <species boundaryCondition="false" constant="false" hasOnlySubstanceUnits="false" id="M_cpd11557_c" name="8-methyl-nonanoyl-ACP" compartment="c" fbc:charge="-1" fbc:chemicalFormula="C21H39N2O8PRS"/>
      <species boundaryCondition="false" constant="false" hasOnlySubstanceUnits="false" id="M_cpd11531_c" name="9-methyl-trans-dec-2-enoyl-ACP" compartment="c" fbc:charge="-1" fbc:chemicalFormula="C22H39N2O8PRS"/>
      <species boundaryCondition="false" constant="false" hasOnlySubstanceUnits="false" id="M_cpd11532_c" name="9-methyl-decanoyl-ACP" compartment="c" fbc:charge="-1" fbc:chemicalFormula="C22H41N2O8PRS"/>
      <species boundaryCondition="false" constant="false" hasOnlySubstanceUnits="false" id="M_cpd15239_c" name="Hexadecenoyl-ACP" compartment="c" fbc:charge="-1" fbc:chemicalFormula="C27H49N2O8PRS"/>
      <species boundaryCondition="false" constant="false" hasOnlySubstanceUnits="false" id="M_cpd15277_c" name="Palmitoyl-ACP" compartment="c" fbc:charge="-1" fbc:chemicalFormula="C27H51N2O8PRS"/>
      <species boundaryCondition="false" constant="false" hasOnlySubstanceUnits="false" id="M_cpd15294_c" name="Tetradecenoyl-ACP" compartment="c" fbc:charge="-1" fbc:chemicalFormula="C25H45N2O8PRS"/>
      <species boundaryCondition="false" constant="false" hasOnlySubstanceUnits="false" id="M_cpd15572_c" name="trans-octadec-2-enoyl-[acyl-carrier protein]" compartment="c" fbc:charge="-1" fbc:chemicalFormula="C29H53N2O8PRS"/>
      <species boundaryCondition="false" constant="false" hasOnlySubstanceUnits="false" id="M_cpd15268_c" name="Octadecanoyl-ACP" compartment="c" fbc:charge="-1" fbc:chemicalFormula="C29H55N2O8PRS"/>
      <species boundaryCondition="false" constant="false" hasOnlySubstanceUnits="false" id="M_cpd11572_c" name="trans-Octodec-2-enoyl-ACP" compartment="c" fbc:charge="-1" fbc:chemicalFormula="C29H53N2O8PRS"/>
      <species boundaryCondition="false" constant="false" hasOnlySubstanceUnits="false" id="M_cpd11573_c" name="Octodecanoyl-ACP" compartment="c" fbc:charge="-1" fbc:chemicalFormula="C29H55N2O8PRS"/>
      <species boundaryCondition="false" constant="false" hasOnlySubstanceUnits="false" id="M_cpd01882_c" name="Isovaleryl-CoA" compartment="c" fbc:charge="-3" fbc:chemicalFormula="C26H41N7O17P3S"/>
      <species boundaryCondition="false" constant="false" hasOnlySubstanceUnits="false" id="M_cpd01966_c" name="Dimethylacryloyl-CoA" compartment="c" fbc:charge="-3" fbc:chemicalFormula="C26H39N7O17P3S"/>
      <species boundaryCondition="false" constant="false" hasOnlySubstanceUnits="false" id="M_cpd11478_c" name="(R)-3-Hydroxybutanoyl-[acyl-carrier protein]" compartment="c" fbc:charge="-1" fbc:chemicalFormula="C15H27N2O9PRS"/>
      <species boundaryCondition="false" constant="false" hasOnlySubstanceUnits="false" id="M_cpd11488_c" name="Acetoacetyl-ACP" compartment="c" fbc:charge="-1" fbc:chemicalFormula="C15H25N2O9PRS"/>
      <species boundaryCondition="false" constant="false" hasOnlySubstanceUnits="false" id="M_cpd11479_c" name="D-3-Hydroxyhexanoyl-[acp]" compartment="c" fbc:charge="-1" fbc:chemicalFormula="C17H31N2O9PRS"/>
      <species boundaryCondition="false" constant="false" hasOnlySubstanceUnits="false" id="M_cpd11486_c" name="3-Oxohexanoyl-[acp]" compartment="c" fbc:charge="-1" fbc:chemicalFormula="C17H29N2O9PRS"/>
      <species boundaryCondition="false" constant="false" hasOnlySubstanceUnits="false" id="M_cpd14938_c" name="3-Oxostearoyl-[acp]" compartment="c" fbc:charge="0" fbc:chemicalFormula="C18H33O2RS"/>
      <species boundaryCondition="false" constant="false" hasOnlySubstanceUnits="false" id="M_cpd17051_c" name="(3R)-3-Hydroxyoctadecanoyl-[acyl-carrier protein]" compartment="c" fbc:charge="0" fbc:chemicalFormula="C18H35O2X"/>
      <species boundaryCondition="false" constant="false" hasOnlySubstanceUnits="false" id="M_cpd11483_c" name="(R)-3-Hydroxyoctanoyl-[acyl-carrier protein]" compartment="c" fbc:charge="-1" fbc:chemicalFormula="C19H35N2O9PRS"/>
      <species boundaryCondition="false" constant="false" hasOnlySubstanceUnits="false" id="M_cpd11490_c" name="3-oxooctanoyl-acp" compartment="c" fbc:charge="-1" fbc:chemicalFormula="C19H33N2O9PRS"/>
      <species boundaryCondition="false" constant="false" hasOnlySubstanceUnits="false" id="M_cpd11481_c" name="R-3-hydroxypalmitoyl-acyl-carrierprotein-" compartment="c" fbc:charge="-1" fbc:chemicalFormula="C27H51N2O9PRS"/>
      <species boundaryCondition="false" constant="false" hasOnlySubstanceUnits="false" id="M_cpd11485_c" name="3-oxohexadecanoyl-acp" compartment="c" fbc:charge="-1" fbc:chemicalFormula="C27H49N2O9PRS"/>
      <species boundaryCondition="false" constant="false" hasOnlySubstanceUnits="false" id="M_cpd11508_c" name="10-methyl-3-oxo-dodecanoyl-ACP" compartment="c" fbc:charge="-1" fbc:chemicalFormula="C24H43N2O9PRS"/>
      <species boundaryCondition="false" constant="false" hasOnlySubstanceUnits="false" id="M_cpd11509_c" name="10-methyl-3-hydroxy-dodecanoyl-ACP" compartment="c" fbc:charge="-1" fbc:chemicalFormula="C24H45N2O9PRS"/>
      <species boundaryCondition="false" constant="false" hasOnlySubstanceUnits="false" id="M_cpd11558_c" name="10-methyl-3-oxo-undecanoyl-ACP" compartment="c" fbc:charge="-1" fbc:chemicalFormula="C23H41N2O9PRS"/>
      <species boundaryCondition="false" constant="false" hasOnlySubstanceUnits="false" id="M_cpd11559_c" name="10-methyl-3-hydroxy-undecanoyl-ACP" compartment="c" fbc:charge="-1" fbc:chemicalFormula="C23H43N2O9PRS"/>
      <species boundaryCondition="false" constant="false" hasOnlySubstanceUnits="false" id="M_cpd11533_c" name="11-methyl-3-oxo-dodecanoyl-ACP" compartment="c" fbc:charge="-1" fbc:chemicalFormula="C24H43N2O9PRS"/>
      <species boundaryCondition="false" constant="false" hasOnlySubstanceUnits="false" id="M_cpd11534_c" name="11-methyl-3-hydroxy-dodecanoyl-ACP" compartment="c" fbc:charge="-1" fbc:chemicalFormula="C24H45N2O9PRS"/>
      <species boundaryCondition="false" constant="false" hasOnlySubstanceUnits="false" id="M_cpd11512_c" name="12-methyl-3-oxo-tetra-decanoyl-ACP" compartment="c" fbc:charge="-1" fbc:chemicalFormula="C26H47N2O9PRS"/>
      <species boundaryCondition="false" constant="false" hasOnlySubstanceUnits="false" id="M_cpd11513_c" name="12-methyl-3-hydroxy-tetra-decanoyl-ACP" compartment="c" fbc:charge="-1" fbc:chemicalFormula="C26H49N2O9PRS"/>
      <species boundaryCondition="false" constant="false" hasOnlySubstanceUnits="false" id="M_cpd11562_c" name="12-methyl-3-oxo-tridecanoyl-ACP" compartment="c" fbc:charge="-1" fbc:chemicalFormula="C25H45N2O9PRS"/>
      <species boundaryCondition="false" constant="false" hasOnlySubstanceUnits="false" id="M_cpd11563_c" name="12-methyl-3-hydroxy-tridecanoyl-ACP" compartment="c" fbc:charge="-1" fbc:chemicalFormula="C25H47N2O9PRS"/>
      <species boundaryCondition="false" constant="false" hasOnlySubstanceUnits="false" id="M_cpd11537_c" name="13-methyl-3-oxo-tetra-decanoyl-ACP" compartment="c" fbc:charge="-1" fbc:chemicalFormula="C26H47N2O9PRS"/>
      <species boundaryCondition="false" constant="false" hasOnlySubstanceUnits="false" id="M_cpd11538_c" name="13-methyl-3-hydroxy-tetra-decanoyl-ACP" compartment="c" fbc:charge="-1" fbc:chemicalFormula="C26H49N2O9PRS"/>
      <species boundaryCondition="false" constant="false" hasOnlySubstanceUnits="false" id="M_cpd11516_c" name="14-methyl-3-oxo-hexa-decanoyl-ACP" compartment="c" fbc:charge="-1" fbc:chemicalFormula="C28H51N2O9PRS"/>
      <species boundaryCondition="false" constant="false" hasOnlySubstanceUnits="false" id="M_cpd11517_c" name="14-methyl-3-hydroxy-hexa-decanoyl-ACP" compartment="c" fbc:charge="-1" fbc:chemicalFormula="C28H53N2O9PRS"/>
      <species boundaryCondition="false" constant="false" hasOnlySubstanceUnits="false" id="M_cpd11566_c" name="14-methyl-3-oxo-pentadecanoyl-ACP" compartment="c" fbc:charge="-1" fbc:chemicalFormula="C27H49N2O9PRS"/>
      <species boundaryCondition="false" constant="false" hasOnlySubstanceUnits="false" id="M_cpd11567_c" name="14-methyl-3-hydroxy-pentadecanoyl-ACP" compartment="c" fbc:charge="-1" fbc:chemicalFormula="C27H51N2O9PRS"/>
      <species boundaryCondition="false" constant="false" hasOnlySubstanceUnits="false" id="M_cpd11541_c" name="15-methyl-3-oxo-hexa-decanoyl-ACP" compartment="c" fbc:charge="-1" fbc:chemicalFormula="C28H51N2O9PRS"/>
      <species boundaryCondition="false" constant="false" hasOnlySubstanceUnits="false" id="M_cpd11542_c" name="15-methyl-3-hydroxy-hexa-decanoyl-ACP" compartment="c" fbc:charge="-1" fbc:chemicalFormula="C28H53N2O9PRS"/>
      <species boundaryCondition="false" constant="false" hasOnlySubstanceUnits="false" id="M_cpd11570_c" name="3-Oxooctodecanoyl-ACP" compartment="c" fbc:charge="-1" fbc:chemicalFormula="C29H53N2O9PRS"/>
      <species boundaryCondition="false" constant="false" hasOnlySubstanceUnits="false" id="M_cpd11571_c" name="3-Hydroxyoctodecanoyl-ACP" compartment="c" fbc:charge="-1" fbc:chemicalFormula="C29H55N2O9PRS"/>
      <species boundaryCondition="false" constant="false" hasOnlySubstanceUnits="false" id="M_cpd15376_c" name="3-oxo-cis-vacc-11-enoyl-[acyl-carrier protein]" compartment="c" fbc:charge="-1" fbc:chemicalFormula="C29H51N2O9PRS"/>
      <species boundaryCondition="false" constant="false" hasOnlySubstanceUnits="false" id="M_cpd15370_c" name="(R)-3-hydroxy-cis-vacc-11-enoyl-[acyl-carrier protein]" compartment="c" fbc:charge="-1" fbc:chemicalFormula="C29H53N2O9PRS"/>
      <species boundaryCondition="false" constant="false" hasOnlySubstanceUnits="false" id="M_cpd11480_c" name="D-3-Hydroxydodecanoyl-[acp]" compartment="c" fbc:charge="-1" fbc:chemicalFormula="C23H43N2O9PRS"/>
      <species boundaryCondition="false" constant="false" hasOnlySubstanceUnits="false" id="M_cpd11489_c" name="3-oxododecanoyl-acp" compartment="c" fbc:charge="-1" fbc:chemicalFormula="C23H41N2O9PRS"/>
      <species boundaryCondition="false" constant="false" hasOnlySubstanceUnits="false" id="M_cpd11484_c" name="HMA" compartment="c" fbc:charge="-1" fbc:chemicalFormula="C25H47N2O9PRS"/>
      <species boundaryCondition="false" constant="false" hasOnlySubstanceUnits="false" id="M_cpd11491_c" name="3-oxotetradecanoyl-acp" compartment="c" fbc:charge="-1" fbc:chemicalFormula="C25H45N2O9PRS"/>
      <species boundaryCondition="false" constant="false" hasOnlySubstanceUnits="false" id="M_cpd11496_c" name="4-methyl-3-oxo-hexanoyl-ACP" compartment="c" fbc:charge="-1" fbc:chemicalFormula="C18H31N2O9PRS"/>
      <species boundaryCondition="false" constant="false" hasOnlySubstanceUnits="false" id="M_cpd11497_c" name="4-methyl-3-hydroxy-hexanoyl-ACP" compartment="c" fbc:charge="-1" fbc:chemicalFormula="C18H33N2O9PRS"/>
      <species boundaryCondition="false" constant="false" hasOnlySubstanceUnits="false" id="M_cpd11546_c" name="4-methyl-3-oxo-pentanoyl-ACP" compartment="c" fbc:charge="-1" fbc:chemicalFormula="C17H29N2O9PRS"/>
      <species boundaryCondition="false" constant="false" hasOnlySubstanceUnits="false" id="M_cpd11547_c" name="4-methyl-3-hydroxy-pentanoyl-ACP" compartment="c" fbc:charge="-1" fbc:chemicalFormula="C17H31N2O9PRS"/>
      <species boundaryCondition="false" constant="false" hasOnlySubstanceUnits="false" id="M_cpd11521_c" name="5-methyl-3-oxo-hexanoyl-ACP" compartment="c" fbc:charge="-1" fbc:chemicalFormula="C18H31N2O9PRS"/>
      <species boundaryCondition="false" constant="false" hasOnlySubstanceUnits="false" id="M_cpd11522_c" name="5-methyl-3-hydroxy-hexanoyl-ACP" compartment="c" fbc:charge="-1" fbc:chemicalFormula="C18H33N2O9PRS"/>
      <species boundaryCondition="false" constant="false" hasOnlySubstanceUnits="false" id="M_cpd11550_c" name="6-methyl-3-oxo-heptanoyl-ACP" compartment="c" fbc:charge="-1" fbc:chemicalFormula="C19H33N2O9PRS"/>
      <species boundaryCondition="false" constant="false" hasOnlySubstanceUnits="false" id="M_cpd11551_c" name="6-methyl-3-hydroxy-heptanoyl-ACP" compartment="c" fbc:charge="-1" fbc:chemicalFormula="C19H35N2O9PRS"/>
      <species boundaryCondition="false" constant="false" hasOnlySubstanceUnits="false" id="M_cpd11500_c" name="6-methyl-3-oxo-octanoyl-ACP" compartment="c" fbc:charge="-1" fbc:chemicalFormula="C20H35N2O9PRS"/>
      <species boundaryCondition="false" constant="false" hasOnlySubstanceUnits="false" id="M_cpd11501_c" name="6-methyl-3-hydroxy-octanoyl-ACP" compartment="c" fbc:charge="-1" fbc:chemicalFormula="C20H37N2O9PRS"/>
      <species boundaryCondition="false" constant="false" hasOnlySubstanceUnits="false" id="M_cpd11525_c" name="7-methyl-3-oxo-octanoyl-ACP" compartment="c" fbc:charge="-1" fbc:chemicalFormula="C20H35N2O9PRS"/>
      <species boundaryCondition="false" constant="false" hasOnlySubstanceUnits="false" id="M_cpd11526_c" name="7-methyl-3-hydroxy-octanoyl-ACP" compartment="c" fbc:charge="-1" fbc:chemicalFormula="C20H37N2O9PRS"/>
      <species boundaryCondition="false" constant="false" hasOnlySubstanceUnits="false" id="M_cpd11504_c" name="8-methyl-3-oxo-decanoyl-ACP" compartment="c" fbc:charge="-1" fbc:chemicalFormula="C22H39N2O9PRS"/>
      <species boundaryCondition="false" constant="false" hasOnlySubstanceUnits="false" id="M_cpd11505_c" name="8-methyl-3-hydroxy-decanoyl-ACP" compartment="c" fbc:charge="-1" fbc:chemicalFormula="C22H41N2O9PRS"/>
      <species boundaryCondition="false" constant="false" hasOnlySubstanceUnits="false" id="M_cpd11554_c" name="8-methyl-3-oxo-nonanoyl-ACP" compartment="c" fbc:charge="-1" fbc:chemicalFormula="C21H37N2O9PRS"/>
      <species boundaryCondition="false" constant="false" hasOnlySubstanceUnits="false" id="M_cpd11555_c" name="8-methyl-3-hydroxy-nonanoyl-ACP" compartment="c" fbc:charge="-1" fbc:chemicalFormula="C21H39N2O9PRS"/>
      <species boundaryCondition="false" constant="false" hasOnlySubstanceUnits="false" id="M_cpd11529_c" name="9-methyl-3-oxo-decanoyl-ACP" compartment="c" fbc:charge="-1" fbc:chemicalFormula="C22H39N2O9PRS"/>
      <species boundaryCondition="false" constant="false" hasOnlySubstanceUnits="false" id="M_cpd11530_c" name="9-methyl-3-hydroxy-decanoyl-ACP" compartment="c" fbc:charge="-1" fbc:chemicalFormula="C22H41N2O9PRS"/>
      <species boundaryCondition="false" constant="false" hasOnlySubstanceUnits="false" id="M_cpd02693_c" name="3-Isopropylmalate" compartment="c" fbc:charge="-2" fbc:chemicalFormula="C7H10O5"/>
      <species boundaryCondition="false" constant="false" hasOnlySubstanceUnits="false" id="M_cpd00200_c" name="4MOP" compartment="c" fbc:charge="-1" fbc:chemicalFormula="C6H9O3"/>
      <species boundaryCondition="false" constant="false" hasOnlySubstanceUnits="false" id="M_cpd00386_c" name="D-Malate" compartment="c" fbc:charge="-2" fbc:chemicalFormula="C4H4O5"/>
      <species boundaryCondition="false" constant="false" hasOnlySubstanceUnits="false" id="M_cpd00020_c" name="Pyruvate" compartment="c" fbc:charge="-1" fbc:chemicalFormula="C3H3O3"/>
      <species boundaryCondition="false" constant="false" hasOnlySubstanceUnits="false" id="M_cpd00203_c" name="1,3-Bisphospho-D-glycerate" compartment="c" fbc:charge="-2" fbc:chemicalFormula="C3H6O10P2"/>
      <species boundaryCondition="false" constant="false" hasOnlySubstanceUnits="false" id="M_cpd00024_c" name="2-Oxoglutarate" compartment="c" fbc:charge="-2" fbc:chemicalFormula="C5H4O5"/>
      <species boundaryCondition="false" constant="false" hasOnlySubstanceUnits="false" id="M_cpd15568_c" name="trans-3-cis-11-vacceoyl-[acyl-carrier protein]" compartment="c" fbc:charge="-1" fbc:chemicalFormula="C29H51N2O8PRS"/>
      <species boundaryCondition="false" constant="false" hasOnlySubstanceUnits="false" id="M_cpd11825_c" name="Octadecenoyl-ACP" compartment="c" fbc:charge="-1" fbc:chemicalFormula="C29H53N2O8PRS"/>
      <species boundaryCondition="false" constant="false" hasOnlySubstanceUnits="false" id="M_cpd03420_c" name="Precorrin 3A" compartment="c" fbc:charge="-6" fbc:chemicalFormula="C43H44N4O16"/>
      <species boundaryCondition="false" constant="false" hasOnlySubstanceUnits="false" id="M_cpd03833_c" name="Precorrin 3B" compartment="c" fbc:charge="-6" fbc:chemicalFormula="C43H44N4O17"/>
      <species boundaryCondition="false" constant="false" hasOnlySubstanceUnits="false" id="M_cpd00002_c" name="ATP" compartment="c" fbc:charge="-3" fbc:chemicalFormula="C10H13N5O13P3"/>
      <species boundaryCondition="false" constant="false" hasOnlySubstanceUnits="false" id="M_cpd00149_c" name="Co2+" compartment="c" fbc:charge="2" fbc:chemicalFormula="Co"/>
      <species boundaryCondition="false" constant="false" hasOnlySubstanceUnits="false" id="M_cpd03913_c" name="Hydrogenobyrinate diamide" compartment="c" fbc:charge="-4" fbc:chemicalFormula="C45H58N6O12"/>
      <species boundaryCondition="false" constant="false" hasOnlySubstanceUnits="false" id="M_cpd00008_c" name="ADP" compartment="c" fbc:charge="-2" fbc:chemicalFormula="C10H13N5O10P2"/>
      <species boundaryCondition="false" constant="false" hasOnlySubstanceUnits="false" id="M_cpd03914_c" name="Cob(II)yrinate diamide" compartment="c" fbc:charge="-3" fbc:chemicalFormula="C45H57CoN6O12"/>
      <species boundaryCondition="false" constant="false" hasOnlySubstanceUnits="false" id="M_cpd00222_e" name="GLCN" compartment="e" fbc:charge="-1" fbc:chemicalFormula="C6H11O7"/>
      <species boundaryCondition="false" constant="false" hasOnlySubstanceUnits="false" id="M_cpd00480_e" name="2-Dehydro-D-gluconate" compartment="e" fbc:charge="-1" fbc:chemicalFormula="C6H9O7"/>
      <species boundaryCondition="false" constant="false" hasOnlySubstanceUnits="false" id="M_cpd00153_c" name="Benzoate" compartment="c" fbc:charge="-1" fbc:chemicalFormula="C7H5O2"/>
      <species boundaryCondition="false" constant="false" hasOnlySubstanceUnits="false" id="M_cpd03762_c" name="cis-1,2-dihydroxybenzoate" compartment="c" fbc:charge="-1" fbc:chemicalFormula="C7H7O4"/>
      <species boundaryCondition="false" constant="false" hasOnlySubstanceUnits="false" id="M_cpd11420_c" name="trdox" compartment="c" fbc:charge="0" fbc:chemicalFormula="C6H7NO2R2S2"/>
      <species boundaryCondition="false" constant="false" hasOnlySubstanceUnits="false" id="M_cpd11421_c" name="trdrd" compartment="c" fbc:charge="0" fbc:chemicalFormula="C6H9NO2R2S2"/>
      <species boundaryCondition="false" constant="false" hasOnlySubstanceUnits="false" id="M_cpd01795_c" name="2-Deoxy-D-gluconate" compartment="c" fbc:charge="-1" fbc:chemicalFormula="C6H11O6"/>
      <species boundaryCondition="false" constant="false" hasOnlySubstanceUnits="false" id="M_cpd02441_c" name="3-Dehydro-2-deoxy-D-gluconate" compartment="c" fbc:charge="-1" fbc:chemicalFormula="C6H9O6"/>
      <species boundaryCondition="false" constant="false" hasOnlySubstanceUnits="false" id="M_cpd17091_c" name="trans,trans-2,3,4,5-tetradehydroacyl-CoA (C8)" compartment="c" fbc:charge="0" fbc:chemicalFormula="C29H42N7O17P3S"/>
      <species boundaryCondition="false" constant="false" hasOnlySubstanceUnits="false" id="M_cpd17090_c" name="Trans-2,3-didehydroacyl-CoA (C8)" compartment="c" fbc:charge="0" fbc:chemicalFormula="C29H44N7O17P3S"/>
      <species boundaryCondition="false" constant="false" hasOnlySubstanceUnits="false" id="M_cpd01977_c" name="4-Phospho-L-aspartate" compartment="c" fbc:charge="-1" fbc:chemicalFormula="C4H7NO7P"/>
      <species boundaryCondition="false" constant="false" hasOnlySubstanceUnits="false" id="M_cpd00346_c" name="L-Aspartate4-semialdehyde" compartment="c" fbc:charge="0" fbc:chemicalFormula="C4H7NO3"/>
      <species boundaryCondition="false" constant="false" hasOnlySubstanceUnits="false" id="M_cpd00175_c" name="UDP-N-acetyl-D-galactosamine" compartment="c" fbc:charge="-2" fbc:chemicalFormula="C17H25N3O17P2"/>
      <species boundaryCondition="false" constant="false" hasOnlySubstanceUnits="false" id="M_cpd17092_c" name="UDP-N-acetyl fucosamine" compartment="c" fbc:charge="0" fbc:chemicalFormula="C17H25N3O16P2"/>
      <species boundaryCondition="false" constant="false" hasOnlySubstanceUnits="false" id="M_cpd00026_c" name="UDP-glucose" compartment="c" fbc:charge="-2" fbc:chemicalFormula="C15H22N2O17P2"/>
      <species boundaryCondition="false" constant="false" hasOnlySubstanceUnits="false" id="M_cpd00144_c" name="UDPglucuronate" compartment="c" fbc:charge="-3" fbc:chemicalFormula="C15H19N2O18P2"/>
      <species boundaryCondition="false" constant="false" hasOnlySubstanceUnits="false" id="M_cpd00876_c" name="3-Hydroxyisobutyrate" compartment="c" fbc:charge="-1" fbc:chemicalFormula="C4H7O3"/>
      <species boundaryCondition="false" constant="false" hasOnlySubstanceUnits="false" id="M_cpd00334_c" name="L-Lactaldehyde" compartment="c" fbc:charge="0" fbc:chemicalFormula="C3H6O2"/>
      <species boundaryCondition="false" constant="false" hasOnlySubstanceUnits="false" id="M_cpd00159_c" name="L-Lactate" compartment="c" fbc:charge="-1" fbc:chemicalFormula="C3H5O3"/>
      <species boundaryCondition="false" constant="false" hasOnlySubstanceUnits="false" id="M_cpd00447_c" name="Betaine aldehyde" compartment="c" fbc:charge="1" fbc:chemicalFormula="C5H12NO"/>
      <species boundaryCondition="false" constant="false" hasOnlySubstanceUnits="false" id="M_cpd00540_c" name="BET" compartment="c" fbc:charge="0" fbc:chemicalFormula="C5H11NO2"/>
      <species boundaryCondition="false" constant="false" hasOnlySubstanceUnits="false" id="M_cpd00489_c" name="4-Hydroxyphenylacetate" compartment="c" fbc:charge="-1" fbc:chemicalFormula="C8H7O3"/>
      <species boundaryCondition="false" constant="false" hasOnlySubstanceUnits="false" id="M_cpd00854_c" name="Homoprotocatechuate" compartment="c" fbc:charge="-1" fbc:chemicalFormula="C8H7O4"/>
      <species boundaryCondition="false" constant="false" hasOnlySubstanceUnits="false" id="M_cpd03320_c" name="3-Hydroxyphenylacetate" compartment="c" fbc:charge="0" fbc:chemicalFormula="C8H8O3"/>
      <species boundaryCondition="false" constant="false" hasOnlySubstanceUnits="false" id="M_cpd00599_c" name="salicylate" compartment="c" fbc:charge="-1" fbc:chemicalFormula="C7H5O3"/>
      <species boundaryCondition="false" constant="false" hasOnlySubstanceUnits="false" id="M_cpd00084_c" name="L-Cysteine" compartment="c" fbc:charge="0" fbc:chemicalFormula="C3H7NO2S"/>
      <species boundaryCondition="false" constant="false" hasOnlySubstanceUnits="false" id="M_cpd00017_c" name="S-Adenosyl-L-methionine" compartment="c" fbc:charge="1" fbc:chemicalFormula="C15H23N6O5S"/>
      <species boundaryCondition="false" constant="false" hasOnlySubstanceUnits="false" id="M_cpd08828_c" name="pyochelin" compartment="c" fbc:charge="-1" fbc:chemicalFormula="C14H15N2O3S2"/>
      <species boundaryCondition="false" constant="false" hasOnlySubstanceUnits="false" id="M_cpd00019_c" name="S-Adenosyl-homocysteine" compartment="c" fbc:charge="0" fbc:chemicalFormula="C14H20N6O5S"/>
      <species boundaryCondition="false" constant="false" hasOnlySubstanceUnits="false" id="M_cpd00047_c" name="Formate" compartment="c" fbc:charge="-1" fbc:chemicalFormula="CHO2"/>
      <species boundaryCondition="false" constant="false" hasOnlySubstanceUnits="false" id="M_cpd00078_c" name="Succinyl-CoA" compartment="c" fbc:charge="-4" fbc:chemicalFormula="C25H36N7O19P3S"/>
      <species boundaryCondition="false" constant="false" hasOnlySubstanceUnits="false" id="M_cpd00023_c" name="L-Glutamate" compartment="c" fbc:charge="-1" fbc:chemicalFormula="C5H8NO4"/>
      <species boundaryCondition="false" constant="false" hasOnlySubstanceUnits="false" id="M_cpd00053_c" name="L-Glutamine" compartment="c" fbc:charge="0" fbc:chemicalFormula="C5H10N2O3"/>
      <species boundaryCondition="false" constant="false" hasOnlySubstanceUnits="false" id="M_cpd00098_c" name="Choline" compartment="c" fbc:charge="1" fbc:chemicalFormula="C5H14NO"/>
      <species boundaryCondition="false" constant="false" hasOnlySubstanceUnits="false" id="M_cpd11669_c" name="Ubiquinone" compartment="c" fbc:charge="0" fbc:chemicalFormula="C19H26O4"/>
      <species boundaryCondition="false" constant="false" hasOnlySubstanceUnits="false" id="M_cpd17097_c" name="semiquinone-8" compartment="c" fbc:charge="0" fbc:chemicalFormula="C49H75O4"/>
      <species boundaryCondition="false" constant="false" hasOnlySubstanceUnits="false" id="M_cpd00383_c" name="Shikimate" compartment="c" fbc:charge="-1" fbc:chemicalFormula="C7H9O5"/>
      <species boundaryCondition="false" constant="false" hasOnlySubstanceUnits="false" id="M_cpd01716_c" name="3-Dehydroshikimate" compartment="c" fbc:charge="-1" fbc:chemicalFormula="C7H7O5"/>
      <species boundaryCondition="false" constant="false" hasOnlySubstanceUnits="false" id="M_cpd00136_c" name="4-Hydroxybenzoate" compartment="c" fbc:charge="-1" fbc:chemicalFormula="C7H5O3"/>
      <species boundaryCondition="false" constant="false" hasOnlySubstanceUnits="false" id="M_cpd00197_c" name="Protocatechuate" compartment="c" fbc:charge="-1" fbc:chemicalFormula="C7H5O4"/>
      <species boundaryCondition="false" constant="false" hasOnlySubstanceUnits="false" id="M_cpd00229_c" name="Glycolaldehyde" compartment="c" fbc:charge="0" fbc:chemicalFormula="C2H4O2"/>
      <species boundaryCondition="false" constant="false" hasOnlySubstanceUnits="false" id="M_cpd00139_c" name="Glycolate" compartment="c" fbc:charge="-1" fbc:chemicalFormula="C2H3O3"/>
      <species boundaryCondition="false" constant="false" hasOnlySubstanceUnits="false" id="M_cpd00199_c" name="4-Oxobutanoate" compartment="c" fbc:charge="-1" fbc:chemicalFormula="C4H5O3"/>
      <species boundaryCondition="false" constant="false" hasOnlySubstanceUnits="false" id="M_cpd02069_c" name="3-Phosphonooxypyruvate" compartment="c" fbc:charge="-2" fbc:chemicalFormula="C3H3O7P"/>
      <species boundaryCondition="false" constant="false" hasOnlySubstanceUnits="false" id="M_cpd00087_c" name="Tetrahydrofolate" compartment="c" fbc:charge="-2" fbc:chemicalFormula="C19H21N7O6"/>
      <species boundaryCondition="false" constant="false" hasOnlySubstanceUnits="false" id="M_cpd00330_c" name="Dihydrofolate" compartment="c" fbc:charge="-2" fbc:chemicalFormula="C19H19N7O6"/>
      <species boundaryCondition="false" constant="false" hasOnlySubstanceUnits="false" id="M_cpd00129_c" name="L-Proline" compartment="c" fbc:charge="-1" fbc:chemicalFormula="C5H8NO2"/>
      <species boundaryCondition="false" constant="false" hasOnlySubstanceUnits="false" id="M_cpd02431_c" name="1-Pyrroline-5-carboxylate" compartment="c" fbc:charge="-1" fbc:chemicalFormula="C5H6NO2"/>
      <species boundaryCondition="false" constant="false" hasOnlySubstanceUnits="false" id="M_cpd00345_c" name="5-Methyltetrahydrofolate" compartment="c" fbc:charge="-2" fbc:chemicalFormula="C20H23N7O6"/>
      <species boundaryCondition="false" constant="false" hasOnlySubstanceUnits="false" id="M_cpd00125_c" name="5-10-Methylenetetrahydrofolate" compartment="c" fbc:charge="-2" fbc:chemicalFormula="C20H21N7O6"/>
      <species boundaryCondition="false" constant="false" hasOnlySubstanceUnits="false" id="M_cpd00413_c" name="Glutaryl-CoA" compartment="c" fbc:charge="-4" fbc:chemicalFormula="C26H38N7O19P3S"/>
      <species boundaryCondition="false" constant="false" hasOnlySubstanceUnits="false" id="M_cpd00236_c" name="D-Erythrose4-phosphate" compartment="c" fbc:charge="-1" fbc:chemicalFormula="C4H8O7P"/>
      <species boundaryCondition="false" constant="false" hasOnlySubstanceUnits="false" id="M_cpd02147_c" name="4-Phosphoerythronate" compartment="c" fbc:charge="-2" fbc:chemicalFormula="C4H7O8P"/>
      <species boundaryCondition="false" constant="false" hasOnlySubstanceUnits="false" id="M_cpd03607_c" name="4-(Phosphonooxy)-threonine" compartment="c" fbc:charge="-1" fbc:chemicalFormula="C4H9NO7P"/>
      <species boundaryCondition="false" constant="false" hasOnlySubstanceUnits="false" id="M_cpd04539_c" name="2-Amino-3-oxo-4-phosphonooxybutyrate" compartment="c" fbc:charge="-1" fbc:chemicalFormula="C4H7NO7P"/>
      <species boundaryCondition="false" constant="false" hasOnlySubstanceUnits="false" id="M_cpd00918_c" name="2-Acetamido-5-oxopentanoate" compartment="c" fbc:charge="-1" fbc:chemicalFormula="C7H10NO4"/>
      <species boundaryCondition="false" constant="false" hasOnlySubstanceUnits="false" id="M_cpd02552_c" name="n-acetylglutamyl-phosphate" compartment="c" fbc:charge="-2" fbc:chemicalFormula="C7H10NO8P"/>
      <species boundaryCondition="false" constant="false" hasOnlySubstanceUnits="false" id="M_cpd00858_c" name="L-Glutamate5-semialdehyde" compartment="c" fbc:charge="0" fbc:chemicalFormula="C5H9NO3"/>
      <species boundaryCondition="false" constant="false" hasOnlySubstanceUnits="false" id="M_cpd00760_c" name="2-Methylbutyryl-CoA" compartment="c" fbc:charge="-3" fbc:chemicalFormula="C26H41N7O17P3S"/>
      <species boundaryCondition="false" constant="false" hasOnlySubstanceUnits="false" id="M_cpd02125_c" name="Tiglyl-CoA" compartment="c" fbc:charge="-3" fbc:chemicalFormula="C26H39N7O17P3S"/>
      <species boundaryCondition="false" constant="false" hasOnlySubstanceUnits="false" id="M_cpd00221_c" name="D-Lactate" compartment="c" fbc:charge="-1" fbc:chemicalFormula="C3H5O3"/>
      <species boundaryCondition="false" constant="false" hasOnlySubstanceUnits="false" id="M_cpd03606_c" name="2-Oxo-3-hydroxy-4-phosphobutanoate" compartment="c" fbc:charge="-2" fbc:chemicalFormula="C4H5O8P"/>
      <species boundaryCondition="false" constant="false" hasOnlySubstanceUnits="false" id="M_cpd02083_c" name="CoproporphyrinogenIII" compartment="c" fbc:charge="-4" fbc:chemicalFormula="C36H40N4O8"/>
      <species boundaryCondition="false" constant="false" hasOnlySubstanceUnits="false" id="M_cpd17016_c" name="ferrodoxin (oxidized form 4:2)" compartment="c" fbc:chemicalFormula="Fe8S8X"/>
      <species boundaryCondition="false" constant="false" hasOnlySubstanceUnits="false" id="M_cpd00060_c" name="L-Methionine" compartment="c" fbc:charge="0" fbc:chemicalFormula="C5H11NO2S"/>
      <species boundaryCondition="false" constant="false" hasOnlySubstanceUnits="false" id="M_cpd00791_c" name="ProtoporphyrinogenIX" compartment="c" fbc:charge="-2" fbc:chemicalFormula="C34H38N4O4"/>
      <species boundaryCondition="false" constant="false" hasOnlySubstanceUnits="false" id="M_cpd03091_c" name="5'-Deoxyadenosine" compartment="c" fbc:charge="0" fbc:chemicalFormula="C10H13N5O3"/>
      <species boundaryCondition="false" constant="false" hasOnlySubstanceUnits="false" id="M_cpd17017_c" name="ferrodoxin (reduced form 4:2)" compartment="c" fbc:chemicalFormula="Fe8S8X"/>
      <species boundaryCondition="false" constant="false" hasOnlySubstanceUnits="false" id="M_cpd00449_c" name="Dihydrolipoamide" compartment="c" fbc:charge="0" fbc:chemicalFormula="C8H17NOS2"/>
      <species boundaryCondition="false" constant="false" hasOnlySubstanceUnits="false" id="M_cpd00213_c" name="Lipoamide" compartment="c" fbc:charge="0" fbc:chemicalFormula="C8H15NOS2"/>
      <species boundaryCondition="false" constant="false" hasOnlySubstanceUnits="false" id="M_cpd02691_c" name="2-methyl-3-hydroxy-butyryl-CoA" compartment="c" fbc:charge="-3" fbc:chemicalFormula="C26H41N7O18P3S"/>
      <species boundaryCondition="false" constant="false" hasOnlySubstanceUnits="false" id="M_cpd02124_c" name="2-Methylacetoacetyl-CoA" compartment="c" fbc:charge="-3" fbc:chemicalFormula="C26H39N7O18P3S"/>
      <species boundaryCondition="false" constant="false" hasOnlySubstanceUnits="false" id="M_cpd00347_c" name="5-10-Methenyltetrahydrofolate" compartment="c" fbc:charge="-1" fbc:chemicalFormula="C20H20N7O6"/>
      <species boundaryCondition="false" constant="false" hasOnlySubstanceUnits="false" id="M_cpd00797_c" name="(R)-3-Hydroxybutanoate" compartment="c" fbc:charge="-1" fbc:chemicalFormula="C4H7O3"/>
      <species boundaryCondition="false" constant="false" hasOnlySubstanceUnits="false" id="M_cpd00142_c" name="Acetoacetate" compartment="c" fbc:charge="-1" fbc:chemicalFormula="C4H5O3"/>
      <species boundaryCondition="false" constant="false" hasOnlySubstanceUnits="false" id="M_cpd00042_c" name="GSH" compartment="c" fbc:charge="-1" fbc:chemicalFormula="C10H16N3O6S"/>
      <species boundaryCondition="false" constant="false" hasOnlySubstanceUnits="false" id="M_cpd00111_c" name="Oxidized glutathione" compartment="c" fbc:charge="-2" fbc:chemicalFormula="C20H30N6O12S2"/>
      <species boundaryCondition="false" constant="false" hasOnlySubstanceUnits="false" id="M_cpd00896_c" name="6-Phospho-2-dehydro-D-gluconate" compartment="c" fbc:charge="-2" fbc:chemicalFormula="C6H9O10P"/>
      <species boundaryCondition="false" constant="false" hasOnlySubstanceUnits="false" id="M_cpd00027_e" name="D-Glucose" compartment="e" fbc:charge="0" fbc:chemicalFormula="C6H12O6"/>
      <species boundaryCondition="false" constant="false" hasOnlySubstanceUnits="false" id="M_cpd00170_e" name="Gluconolactone" compartment="e" fbc:charge="0" fbc:chemicalFormula="C6H10O6"/>
      <species boundaryCondition="false" constant="false" hasOnlySubstanceUnits="false" id="M_cpd00314_c" name="D-Mannitol" compartment="c" fbc:charge="0" fbc:chemicalFormula="C6H14O6"/>
      <species boundaryCondition="false" constant="false" hasOnlySubstanceUnits="false" id="M_cpd00082_c" name="D-Fructose" compartment="c" fbc:charge="0" fbc:chemicalFormula="C6H12O6"/>
      <species boundaryCondition="false" constant="false" hasOnlySubstanceUnits="false" id="M_cpd00491_c" name="D-mannitol-1-phosphate" compartment="c" fbc:charge="-1" fbc:chemicalFormula="C6H14O9P"/>
      <species boundaryCondition="false" constant="false" hasOnlySubstanceUnits="false" id="M_cpd00072_c" name="D-fructose-6-phosphate" compartment="c" fbc:charge="-1" fbc:chemicalFormula="C6H12O9P"/>
      <species boundaryCondition="false" constant="false" hasOnlySubstanceUnits="false" id="M_cpd00064_c" name="Ornithine" compartment="c" fbc:charge="1" fbc:chemicalFormula="C5H13N2O2"/>
      <species boundaryCondition="false" constant="false" hasOnlySubstanceUnits="false" id="M_cPY00161_c" name="N5-hydroxy-L-ornithine" compartment="c" fbc:charge="0" fbc:chemicalFormula="C5H12N2O3"/>
      <species boundaryCondition="false" constant="false" hasOnlySubstanceUnits="false" id="M_cpd17078_c" name="2-heptyl-4-quinolone" compartment="c" fbc:charge="0" fbc:chemicalFormula="C16H21ON"/>
      <species boundaryCondition="false" constant="false" hasOnlySubstanceUnits="false" id="M_cpd17085_c" name="2-heptyl-3-hydroxy-4-quinolone" compartment="c" fbc:charge="0" fbc:chemicalFormula="C16H21O2N"/>
      <species boundaryCondition="false" constant="false" hasOnlySubstanceUnits="false" id="M_cpd01620_c" name="Precorrin 2" compartment="c" fbc:charge="-8" fbc:chemicalFormula="C42H40N4O16"/>
      <species boundaryCondition="false" constant="false" hasOnlySubstanceUnits="false" id="M_cpd03426_c" name="Sirohydrochlorin" compartment="c" fbc:charge="-8" fbc:chemicalFormula="C42H38N4O16"/>
      <species boundaryCondition="false" constant="false" hasOnlySubstanceUnits="false" id="M_cpd03760_c" name="Precorrin 6B" compartment="c" fbc:charge="-7" fbc:chemicalFormula="C44H49N4O16"/>
      <species boundaryCondition="false" constant="false" hasOnlySubstanceUnits="false" id="M_cpd03761_c" name="Precorrin 6A" compartment="c" fbc:charge="-7" fbc:chemicalFormula="C44H47N4O16"/>
      <species boundaryCondition="false" constant="false" hasOnlySubstanceUnits="false" id="M_cpd00773_c" name="UDP-MurNAc" compartment="c" fbc:charge="-3" fbc:chemicalFormula="C20H28N3O19P2"/>
      <species boundaryCondition="false" constant="false" hasOnlySubstanceUnits="false" id="M_cpd02820_c" name="UDP-N-acetylglucosamine enolpyruvate" compartment="c" fbc:charge="-3" fbc:chemicalFormula="C20H26N3O19P2"/>
      <species boundaryCondition="false" constant="false" hasOnlySubstanceUnits="false" id="M_cpd00219_c" name="Prephenate" compartment="c" fbc:charge="-2" fbc:chemicalFormula="C10H8O6"/>
      <species boundaryCondition="false" constant="false" hasOnlySubstanceUnits="false" id="M_cpd00868_c" name="p-hydroxyphenylpyruvate" compartment="c" fbc:charge="-1" fbc:chemicalFormula="C9H7O4"/>
      <species boundaryCondition="false" constant="false" hasOnlySubstanceUnits="false" id="M_cpd00322_c" name="L-Isoleucine" compartment="c" fbc:charge="0" fbc:chemicalFormula="C6H13NO2"/>
      <species boundaryCondition="false" constant="false" hasOnlySubstanceUnits="false" id="M_cpd00013_c" name="NH3" compartment="c" fbc:charge="1" fbc:chemicalFormula="H4N"/>
      <species boundaryCondition="false" constant="false" hasOnlySubstanceUnits="false" id="M_cpd03577_c" name="(R)-2-Oxo-3-methylpentanoate" compartment="c" fbc:charge="-1" fbc:chemicalFormula="C6H9O3"/>
      <species boundaryCondition="false" constant="false" hasOnlySubstanceUnits="false" id="M_cpd00156_c" name="L-Valine" compartment="c" fbc:charge="0" fbc:chemicalFormula="C5H11NO2"/>
      <species boundaryCondition="false" constant="false" hasOnlySubstanceUnits="false" id="M_cpd00123_c" name="3-Methyl-2-oxobutanoate" compartment="c" fbc:charge="-1" fbc:chemicalFormula="C5H7O3"/>
      <species boundaryCondition="false" constant="false" hasOnlySubstanceUnits="false" id="M_cpd00083_c" name="GDP-mannose" compartment="c" fbc:charge="-2" fbc:chemicalFormula="C16H23N5O16P2"/>
      <species boundaryCondition="false" constant="false" hasOnlySubstanceUnits="false" id="M_cpd00719_c" name="GDP-D-mannuronate" compartment="c" fbc:charge="-3" fbc:chemicalFormula="C16H20N5O17P2"/>
      <species boundaryCondition="false" constant="false" hasOnlySubstanceUnits="false" id="M_cpd00100_c" name="Glycerol" compartment="c" fbc:charge="0" fbc:chemicalFormula="C3H8O3"/>
      <species boundaryCondition="false" constant="false" hasOnlySubstanceUnits="false" id="M_cpd00448_c" name="D-Glyceraldehyde" compartment="c" fbc:charge="0" fbc:chemicalFormula="C3H6O3"/>
      <species boundaryCondition="false" constant="false" hasOnlySubstanceUnits="false" id="M_cpd08286_c" name="2-C-methyl-D-erythritol4-phosphate" compartment="c" fbc:charge="-1" fbc:chemicalFormula="C5H12O7P"/>
      <species boundaryCondition="false" constant="false" hasOnlySubstanceUnits="false" id="M_cpd08289_c" name="1-deoxy-D-xylulose5-phosphate" compartment="c" fbc:charge="-1" fbc:chemicalFormula="C5H10O7P"/>
      <species boundaryCondition="false" constant="false" hasOnlySubstanceUnits="false" id="M_cpd00264_c" name="Spermidine" compartment="c" fbc:charge="3" fbc:chemicalFormula="C7H22N3"/>
      <species boundaryCondition="false" constant="false" hasOnlySubstanceUnits="false" id="M_cpd00726_c" name="1,3-Propanediamine" compartment="c" fbc:charge="2" fbc:chemicalFormula="C3H12N2"/>
      <species boundaryCondition="false" constant="false" hasOnlySubstanceUnits="false" id="M_cpd00227_c" name="L-Homoserine" compartment="c" fbc:charge="0" fbc:chemicalFormula="C4H9NO3"/>
      <species boundaryCondition="false" constant="false" hasOnlySubstanceUnits="false" id="M_cpd00114_c" name="IMP" compartment="c" fbc:charge="-1" fbc:chemicalFormula="C10H12N4O8P"/>
      <species boundaryCondition="false" constant="false" hasOnlySubstanceUnits="false" id="M_cpd00497_c" name="XMP" compartment="c" fbc:charge="-1" fbc:chemicalFormula="C10H12N4O9P"/>
      <species boundaryCondition="false" constant="false" hasOnlySubstanceUnits="false" id="M_cpd08301_c" name="2-C-methyl-D-erythritol2-4-cyclodiphosphate" compartment="c" fbc:charge="-2" fbc:chemicalFormula="C5H10O9P2"/>
      <species boundaryCondition="false" constant="false" hasOnlySubstanceUnits="false" id="M_cpd08615_c" name="1-Hydroxy-2-methyl-2-butenyl 4-diphosphate" compartment="c" fbc:charge="-2" fbc:chemicalFormula="C5H10O8P2"/>
      <species boundaryCondition="false" constant="false" hasOnlySubstanceUnits="false" id="M_cpd00355_c" name="Nicotinamide ribonucleotide" compartment="c" fbc:charge="0" fbc:chemicalFormula="C11H15N2O8P"/>
      <species boundaryCondition="false" constant="false" hasOnlySubstanceUnits="false" id="M_cpd00012_c" name="PPi" compartment="c" fbc:charge="-2" fbc:chemicalFormula="H2O7P2"/>
      <species boundaryCondition="false" constant="false" hasOnlySubstanceUnits="false" id="M_cpd02097_c" name="L-Glutamyl 5-phosphate" compartment="c" fbc:charge="-1" fbc:chemicalFormula="C5H9NO7P"/>
      <species boundaryCondition="false" constant="false" hasOnlySubstanceUnits="false" id="M_cpd02720_c" name="5-Amino-6--5-phosphoribitylaminouracil" compartment="c" fbc:charge="-1" fbc:chemicalFormula="C9H16N4O9P"/>
      <species boundaryCondition="false" constant="false" hasOnlySubstanceUnits="false" id="M_cpd00931_c" name="5-Amino-6--5-phosphoribosylaminouracil" compartment="c" fbc:charge="-1" fbc:chemicalFormula="C9H14N4O9P"/>
      <species boundaryCondition="false" constant="false" hasOnlySubstanceUnits="false" id="M_cpd02828_c" name="5-Carboxymethyl-2-hydroxymuconic semialdehyde" compartment="c" fbc:charge="-2" fbc:chemicalFormula="C8H6O6"/>
      <species boundaryCondition="false" constant="false" hasOnlySubstanceUnits="false" id="M_cpd02572_c" name="5-Carboxymethyl-2-hydroxymuconate" compartment="c" fbc:charge="-3" fbc:chemicalFormula="C8H5O7"/>
      <species boundaryCondition="false" constant="false" hasOnlySubstanceUnits="false" id="M_cpd00361_c" name="ACTN" compartment="c" fbc:charge="0" fbc:chemicalFormula="C4H8O2"/>
      <species boundaryCondition="false" constant="false" hasOnlySubstanceUnits="false" id="M_cpd01947_c" name="BDOH" compartment="c" fbc:charge="0" fbc:chemicalFormula="C4H10O2"/>
      <species boundaryCondition="false" constant="false" hasOnlySubstanceUnits="false" id="M_cpd01949_c" name="(S,S)-2,3-Butanediol" compartment="c" fbc:charge="0" fbc:chemicalFormula="C4H10O2"/>
      <species boundaryCondition="false" constant="false" hasOnlySubstanceUnits="false" id="M_cpd01221_c" name="(S)-Acetoin" compartment="c" fbc:charge="0" fbc:chemicalFormula="C4H8O2"/>
      <species boundaryCondition="false" constant="false" hasOnlySubstanceUnits="false" id="M_cpd17083_c" name="phenazine-1-carboxylic acid" compartment="c" fbc:charge="0" fbc:chemicalFormula="C13H8N2O2"/>
      <species boundaryCondition="false" constant="false" hasOnlySubstanceUnits="false" id="M_cpd17044_c" name="1-hydroxyphenazine" compartment="c" fbc:charge="0" fbc:chemicalFormula="C12H8ON2"/>
      <species boundaryCondition="false" constant="false" hasOnlySubstanceUnits="false" id="M_cpd17053_c" name="5-methylphenazine-1-carboxylic acid betaine" compartment="c" fbc:charge="0" fbc:chemicalFormula="C14H11N2O2"/>
      <species boundaryCondition="false" constant="false" hasOnlySubstanceUnits="false" id="M_cpd01206_c" name="pyocyanin" compartment="c" fbc:charge="0" fbc:chemicalFormula="C13H12N2O"/>
      <species boundaryCondition="false" constant="false" hasOnlySubstanceUnits="false" id="M_cpd00408_c" name="Pantoate" compartment="c" fbc:charge="-1" fbc:chemicalFormula="C6H11O4"/>
      <species boundaryCondition="false" constant="false" hasOnlySubstanceUnits="false" id="M_cpd00712_c" name="2-Dehydropantoate" compartment="c" fbc:charge="-1" fbc:chemicalFormula="C6H9O4"/>
      <species boundaryCondition="false" constant="false" hasOnlySubstanceUnits="false" id="M_cpd00641_c" name="L-Histidinol" compartment="c" fbc:charge="1" fbc:chemicalFormula="C6H12N3O"/>
      <species boundaryCondition="false" constant="false" hasOnlySubstanceUnits="false" id="M_cpd00119_c" name="L-Histidine" compartment="c" fbc:charge="0" fbc:chemicalFormula="C6H9N3O2"/>
      <species boundaryCondition="false" constant="false" hasOnlySubstanceUnits="false" id="M_cpd00202_c" name="DMAPP" compartment="c" fbc:charge="-2" fbc:chemicalFormula="C5H10O7P2"/>
      <species boundaryCondition="false" constant="false" hasOnlySubstanceUnits="false" id="M_cpd00113_c" name="Isopentenyldiphosphate" compartment="c" fbc:charge="-2" fbc:chemicalFormula="C5H10O7P2"/>
      <species boundaryCondition="false" constant="false" hasOnlySubstanceUnits="false" id="M_cpd00050_c" name="FMN" compartment="c" fbc:charge="-1" fbc:chemicalFormula="C17H20N4O9P"/>
      <species boundaryCondition="false" constant="false" hasOnlySubstanceUnits="false" id="M_cpd00223_c" name="Glycerate" compartment="c" fbc:charge="-1" fbc:chemicalFormula="C3H5O4"/>
      <species boundaryCondition="false" constant="false" hasOnlySubstanceUnits="false" id="M_cpd00145_c" name="Hydroxypyruvate" compartment="c" fbc:charge="-1" fbc:chemicalFormula="C3H3O4"/>
      <species boundaryCondition="false" constant="false" hasOnlySubstanceUnits="false" id="M_cpd12227_c" name="L-Glutamyl-tRNA-Glu" compartment="c" fbc:charge="0" fbc:chemicalFormula="C15H19N6O6R"/>
      <species boundaryCondition="false" constant="false" hasOnlySubstanceUnits="false" id="M_cpd02345_c" name="L-Glutamate1-semialdehyde" compartment="c" fbc:charge="0" fbc:chemicalFormula="C5H9NO3"/>
      <species boundaryCondition="false" constant="false" hasOnlySubstanceUnits="false" id="M_cpd11912_c" name="tRNA-Glu" compartment="c" fbc:charge="0" fbc:chemicalFormula="C10H12N5O3R"/>
      <species boundaryCondition="false" constant="false" hasOnlySubstanceUnits="false" id="M_cpd00668_c" name="ALCTT" compartment="c" fbc:charge="-1" fbc:chemicalFormula="C5H7O4"/>
      <species boundaryCondition="false" constant="false" hasOnlySubstanceUnits="false" id="M_cpd02498_c" name="2,3-Dihydroxy-isovalerate" compartment="c" fbc:charge="-1" fbc:chemicalFormula="C5H9O4"/>
      <species boundaryCondition="false" constant="false" hasOnlySubstanceUnits="false" id="M_cpd00498_c" name="2-Aceto-2-hydroxybutanoate" compartment="c" fbc:charge="-1" fbc:chemicalFormula="C6H9O4"/>
      <species boundaryCondition="false" constant="false" hasOnlySubstanceUnits="false" id="M_cpd02535_c" name="2,3-Dihydroxy-3-methylvalerate" compartment="c" fbc:charge="-1" fbc:chemicalFormula="C6H11O4"/>
      <species boundaryCondition="false" constant="false" hasOnlySubstanceUnits="false" id="M_cpd02465_c" name="tetrahydrodipicolinate" compartment="c" fbc:charge="-2" fbc:chemicalFormula="C7H7NO4"/>
      <species boundaryCondition="false" constant="false" hasOnlySubstanceUnits="false" id="M_cpd02120_c" name="Dihydrodipicolinate" compartment="c" fbc:charge="-2" fbc:chemicalFormula="C7H5NO4"/>
      <species boundaryCondition="false" constant="false" hasOnlySubstanceUnits="false" id="M_cpd00638_c" name="Deamido-NAD" compartment="c" fbc:charge="-2" fbc:chemicalFormula="C21H24N6O15P2"/>
      <species boundaryCondition="false" constant="false" hasOnlySubstanceUnits="false" id="M_cpd00018_c" name="AMP" compartment="c" fbc:charge="-1" fbc:chemicalFormula="C10H13N5O7P"/>
      <species boundaryCondition="false" constant="false" hasOnlySubstanceUnits="false" id="M_cpd02113_c" name="dTDP-rhamnose" compartment="c" fbc:charge="-2" fbc:chemicalFormula="C16H24N2O15P2"/>
      <species boundaryCondition="false" constant="false" hasOnlySubstanceUnits="false" id="M_cpd00522_c" name="dTDP-4-oxo-L-rhamnose" compartment="c" fbc:charge="-2" fbc:chemicalFormula="C16H22N2O15P2"/>
      <species boundaryCondition="false" constant="false" hasOnlySubstanceUnits="false" id="M_cpd00117_c" name="D-Alanine" compartment="c" fbc:charge="0" fbc:chemicalFormula="C3H7NO2"/>
      <species boundaryCondition="false" constant="false" hasOnlySubstanceUnits="false" id="M_cpd17049_c" name="3-aminopropanaldehyde" compartment="c" fbc:charge="0" fbc:chemicalFormula="C3H7ON"/>
      <species boundaryCondition="false" constant="false" hasOnlySubstanceUnits="false" id="M_cpd00085_c" name="beta-Alanine" compartment="c" fbc:charge="0" fbc:chemicalFormula="C3H7NO2"/>
      <species boundaryCondition="false" constant="false" hasOnlySubstanceUnits="false" id="M_cpd11311_c" name="1-Pyrroline" compartment="c" fbc:charge="1" fbc:chemicalFormula="C4H8N"/>
      <species boundaryCondition="false" constant="false" hasOnlySubstanceUnits="false" id="M_cpd00055_c" name="Formaldehyde" compartment="c" fbc:charge="0" fbc:chemicalFormula="CH2O"/>
      <species boundaryCondition="false" constant="false" hasOnlySubstanceUnits="false" id="M_cpd01999_c" name="GDP-D-rhamnose" compartment="c" fbc:charge="-2" fbc:chemicalFormula="C16H23N5O15P2"/>
      <species boundaryCondition="false" constant="false" hasOnlySubstanceUnits="false" id="M_cpd00900_c" name="GDP-4-dehydro-D-rhamnose" compartment="c" fbc:charge="-2" fbc:chemicalFormula="C16H21N5O15P2"/>
      <species boundaryCondition="false" constant="false" hasOnlySubstanceUnits="false" id="M_cpd02089_c" name="5-Oxopentanoate" compartment="c" fbc:charge="-1" fbc:chemicalFormula="C5H7O3"/>
      <species boundaryCondition="false" constant="false" hasOnlySubstanceUnits="false" id="M_cpd00379_c" name="Glutarate" compartment="c" fbc:charge="-2" fbc:chemicalFormula="C5H6O4"/>
      <species boundaryCondition="false" constant="false" hasOnlySubstanceUnits="false" id="M_cpd00161_c" name="L-Threonine" compartment="c" fbc:charge="0" fbc:chemicalFormula="C4H9NO3"/>
      <species boundaryCondition="false" constant="false" hasOnlySubstanceUnits="false" id="M_cpd02211_c" name="L-2-Amino-acetoacetate" compartment="c" fbc:charge="0" fbc:chemicalFormula="C4H7NO3"/>
      <species boundaryCondition="false" constant="false" hasOnlySubstanceUnits="false" id="M_cpd00231_c" name="Dihydrobiopterin" compartment="c" fbc:charge="0" fbc:chemicalFormula="C9H13N5O3"/>
      <species boundaryCondition="false" constant="false" hasOnlySubstanceUnits="false" id="M_cpd00233_c" name="Tetrahydrobiopterin" compartment="c" fbc:charge="0" fbc:chemicalFormula="C9H15N5O3"/>
      <species boundaryCondition="false" constant="false" hasOnlySubstanceUnits="false" id="M_cpd00870_e" name="gamma-butyrobetaine" compartment="e" fbc:charge="0" fbc:chemicalFormula="C7H15NO2"/>
      <species boundaryCondition="false" constant="false" hasOnlySubstanceUnits="false" id="M_cpd00870_c" name="gamma-butyrobetaine" compartment="c" fbc:charge="0" fbc:chemicalFormula="C7H15NO2"/>
      <species boundaryCondition="false" constant="false" hasOnlySubstanceUnits="false" id="M_cpd00098_e" name="Choline" compartment="e" fbc:charge="1" fbc:chemicalFormula="C5H14NO"/>
      <species boundaryCondition="false" constant="false" hasOnlySubstanceUnits="false" id="M_cpd00266_e" name="Carnitine" compartment="e" fbc:charge="0" fbc:chemicalFormula="C7H15NO3"/>
      <species boundaryCondition="false" constant="false" hasOnlySubstanceUnits="false" id="M_cpd00266_c" name="Carnitine" compartment="c" fbc:charge="0" fbc:chemicalFormula="C7H15NO3"/>
      <species boundaryCondition="false" constant="false" hasOnlySubstanceUnits="false" id="M_cpd07061_e" name="Stachydrine" compartment="e" fbc:charge="0" fbc:chemicalFormula="C7H13NO2"/>
      <species boundaryCondition="false" constant="false" hasOnlySubstanceUnits="false" id="M_cpd07061_c" name="Stachydrine" compartment="c" fbc:charge="0" fbc:chemicalFormula="C7H13NO2"/>
      <species boundaryCondition="false" constant="false" hasOnlySubstanceUnits="false" id="M_cpd15326_c" name="1-hexadec-9-enoyl-sn-glycerol_3-phosphate" compartment="c" fbc:charge="-1" fbc:chemicalFormula="C19H36O7P"/>
      <species boundaryCondition="false" constant="false" hasOnlySubstanceUnits="false" id="M_cpd11493_c" name="ACP" compartment="c" fbc:charge="-1" fbc:chemicalFormula="C11H21N2O7PRS"/>
      <species boundaryCondition="false" constant="false" hasOnlySubstanceUnits="false" id="M_cpd15525_c" name="1,2-dihexadec-9-enoyl-sn-glycerol_3-phosphate" compartment="c" fbc:charge="-1" fbc:chemicalFormula="C35H64O8P"/>
      <species boundaryCondition="false" constant="false" hasOnlySubstanceUnits="false" id="M_cpd15327_c" name="1-hexadecanoyl-sn-glycerol_3-phosphate" compartment="c" fbc:charge="-1" fbc:chemicalFormula="C19H38O7P"/>
      <species boundaryCondition="false" constant="false" hasOnlySubstanceUnits="false" id="M_cpd15524_c" name="1,2-dihexadecanoyl-sn-glycerol_3-phosphate" compartment="c" fbc:charge="-1" fbc:chemicalFormula="C35H68O8P"/>
      <species boundaryCondition="false" constant="false" hasOnlySubstanceUnits="false" id="M_cpd15328_c" name="1-octadec-11-enoyl-sn-glycerol_3-phosphate" compartment="c" fbc:charge="-1" fbc:chemicalFormula="C21H40O7P"/>
      <species boundaryCondition="false" constant="false" hasOnlySubstanceUnits="false" id="M_cpd15527_c" name="1,2-dioctadec-11-enoyl-sn-glycerol_3-phosphate" compartment="c" fbc:charge="-1" fbc:chemicalFormula="C39H72O8P"/>
      <species boundaryCondition="false" constant="false" hasOnlySubstanceUnits="false" id="M_cpd15329_c" name="1-octadecanoyl-sn-glycerol_3-phosphate" compartment="c" fbc:charge="-1" fbc:chemicalFormula="C21H42O7P"/>
      <species boundaryCondition="false" constant="false" hasOnlySubstanceUnits="false" id="M_cpd15526_c" name="1,2-dioctadecanoyl-sn-glycerol_3-phosphate" compartment="c" fbc:charge="-1" fbc:chemicalFormula="C39H76O8P"/>
      <species boundaryCondition="false" constant="false" hasOnlySubstanceUnits="false" id="M_cpd15330_c" name="1-tetradec-7-enoyl-sn-glycerol_3-phosphate" compartment="c" fbc:charge="-1" fbc:chemicalFormula="C17H32O7P"/>
      <species boundaryCondition="false" constant="false" hasOnlySubstanceUnits="false" id="M_cpd15523_c" name="1,2-ditetradec-7-enoyl-sn-glycerol_3-phosphate" compartment="c" fbc:charge="-1" fbc:chemicalFormula="C31H56O8P"/>
      <species boundaryCondition="false" constant="false" hasOnlySubstanceUnits="false" id="M_cpd15325_c" name="1-dodecanoyl-sn-glycerol_3-phosphate" compartment="c" fbc:charge="-1" fbc:chemicalFormula="C15H30O7P"/>
      <species boundaryCondition="false" constant="false" hasOnlySubstanceUnits="false" id="M_cpd15521_c" name="1,2-didodecanoyl-sn-glycerol_3-phosphate" compartment="c" fbc:charge="-1" fbc:chemicalFormula="C27H52O8P"/>
      <species boundaryCondition="false" constant="false" hasOnlySubstanceUnits="false" id="M_cpd15331_c" name="1-tetradecanoyl-sn-glycerol_3-phosphate" compartment="c" fbc:charge="-1" fbc:chemicalFormula="C17H34O7P"/>
      <species boundaryCondition="false" constant="false" hasOnlySubstanceUnits="false" id="M_cpd15522_c" name="1,2-ditetradecanoyl-sn-glycerol_3-phosphate" compartment="c" fbc:charge="-1" fbc:chemicalFormula="C31H60O8P"/>
      <species boundaryCondition="false" constant="false" hasOnlySubstanceUnits="false" id="M_cpd11434_c" name="fa12coa" compartment="c" fbc:charge="-3" fbc:chemicalFormula="C38H65N7O17P3S"/>
      <species boundaryCondition="false" constant="false" hasOnlySubstanceUnits="false" id="M_cpd15672_c" name="1-anteisoheptadecanoyl-sn-glycerol_3-phosphate" compartment="c" fbc:charge="-1" fbc:chemicalFormula="C20H40O7P"/>
      <species boundaryCondition="false" constant="false" hasOnlySubstanceUnits="false" id="M_cpd15678_c" name="1,2-dianteisoheptadecanoyl-sn-glycerol_3-phosphate" compartment="c" fbc:charge="-1" fbc:chemicalFormula="C37H72O8P"/>
      <species boundaryCondition="false" constant="false" hasOnlySubstanceUnits="false" id="M_cpd11439_c" name="fa4coa" compartment="c" fbc:charge="-3" fbc:chemicalFormula="C36H61N7O17P3S"/>
      <species boundaryCondition="false" constant="false" hasOnlySubstanceUnits="false" id="M_cpd15675_c" name="1-anteisopentadecanoyl-sn-glycerol_3-phosphate" compartment="c" fbc:charge="-1" fbc:chemicalFormula="C18H36O7P"/>
      <species boundaryCondition="false" constant="false" hasOnlySubstanceUnits="false" id="M_cpd15681_c" name="1,2-dianteisopentadecanoyl-sn-glycerol_3-phosphate" compartment="c" fbc:charge="-1" fbc:chemicalFormula="C33H64O8P"/>
      <species boundaryCondition="false" constant="false" hasOnlySubstanceUnits="false" id="M_cpd11432_c" name="fa11coa" compartment="c" fbc:charge="-3" fbc:chemicalFormula="C38H65N7O17P3S"/>
      <species boundaryCondition="false" constant="false" hasOnlySubstanceUnits="false" id="M_cpd15671_c" name="1-isoheptadecanoyl-sn-glycerol_3-phosphate" compartment="c" fbc:charge="-1" fbc:chemicalFormula="C20H40O7P"/>
      <species boundaryCondition="false" constant="false" hasOnlySubstanceUnits="false" id="M_cpd15677_c" name="1,2-diisoheptadecanoyl-sn-glycerol_3-phosphate" compartment="c" fbc:charge="-1" fbc:chemicalFormula="C37H72O8P"/>
      <species boundaryCondition="false" constant="false" hasOnlySubstanceUnits="false" id="M_cpd11441_c" name="fa6coa" compartment="c" fbc:charge="-3" fbc:chemicalFormula="C37H63N7O17P3S"/>
      <species boundaryCondition="false" constant="false" hasOnlySubstanceUnits="false" id="M_cpd15676_c" name="1-isohexadecanoyl-sn-glycerol_3-phosphate" compartment="c" fbc:charge="-1" fbc:chemicalFormula="C19H38O7P"/>
      <species boundaryCondition="false" constant="false" hasOnlySubstanceUnits="false" id="M_cpd15682_c" name="1,2-diisohexadecanoyl-sn-glycerol_3-phosphate" compartment="c" fbc:charge="-1" fbc:chemicalFormula="C35H68O8P"/>
      <species boundaryCondition="false" constant="false" hasOnlySubstanceUnits="false" id="M_cpd11437_c" name="fa3coa" compartment="c" fbc:charge="-3" fbc:chemicalFormula="C36H61N7O17P3S"/>
      <species boundaryCondition="false" constant="false" hasOnlySubstanceUnits="false" id="M_cpd15674_c" name="1-isopentadecanoyl-sn-glycerol_3-phosphate" compartment="c" fbc:charge="-1" fbc:chemicalFormula="C18H36O7P"/>
      <species boundaryCondition="false" constant="false" hasOnlySubstanceUnits="false" id="M_cpd15680_c" name="1,2-diisopentadecanoyl-sn-glycerol_3-phosphate" compartment="c" fbc:charge="-1" fbc:chemicalFormula="C33H64O8P"/>
      <species boundaryCondition="false" constant="false" hasOnlySubstanceUnits="false" id="M_cpd11435_c" name="fa1coa" compartment="c" fbc:charge="-3" fbc:chemicalFormula="C35H59N7O17P3S"/>
      <species boundaryCondition="false" constant="false" hasOnlySubstanceUnits="false" id="M_cpd15673_c" name="1-isotetradecanoyl-sn-glycerol_3-phosphate" compartment="c" fbc:charge="-1" fbc:chemicalFormula="C17H34O7P"/>
      <species boundaryCondition="false" constant="false" hasOnlySubstanceUnits="false" id="M_cpd15679_c" name="1,2-diisotetradecanoyl-sn-glycerol_3-phosphate" compartment="c" fbc:charge="-1" fbc:chemicalFormula="C31H60O8P"/>
      <species boundaryCondition="false" constant="false" hasOnlySubstanceUnits="false" id="M_cpd00327_c" name="strcoa" compartment="c" fbc:charge="-3" fbc:chemicalFormula="C39H67N7O17P3S"/>
      <species boundaryCondition="false" constant="false" hasOnlySubstanceUnits="false" id="M_cpd00264_e" name="Spermidine" compartment="e" fbc:charge="3" fbc:chemicalFormula="C7H22N3"/>
      <species boundaryCondition="false" constant="false" hasOnlySubstanceUnits="false" id="M_cpd11574_e" name="Molybdate" compartment="e" fbc:charge="0" fbc:chemicalFormula="H2MoO4"/>
      <species boundaryCondition="false" constant="false" hasOnlySubstanceUnits="false" id="M_cpd11574_c" name="Molybdate" compartment="c" fbc:charge="0" fbc:chemicalFormula="H2MoO4"/>
      <species boundaryCondition="false" constant="false" hasOnlySubstanceUnits="false" id="M_cpd00118_e" name="Putrescine" compartment="e" fbc:charge="2" fbc:chemicalFormula="C4H14N2"/>
      <species boundaryCondition="false" constant="false" hasOnlySubstanceUnits="false" id="M_cpd00118_c" name="Putrescine" compartment="c" fbc:charge="2" fbc:chemicalFormula="C4H14N2"/>
      <species boundaryCondition="false" constant="false" hasOnlySubstanceUnits="false" id="M_cpd00106_e" name="Fumarate" compartment="e" fbc:charge="-2" fbc:chemicalFormula="C4H2O4"/>
      <species boundaryCondition="false" constant="false" hasOnlySubstanceUnits="false" id="M_cpd00386_e" name="D-Malate" compartment="e" fbc:charge="-2" fbc:chemicalFormula="C4H4O5"/>
      <species boundaryCondition="false" constant="false" hasOnlySubstanceUnits="false" id="M_cpd00051_e" name="L-Arginine" compartment="e" fbc:charge="1" fbc:chemicalFormula="C6H15N4O2"/>
      <species boundaryCondition="false" constant="false" hasOnlySubstanceUnits="false" id="M_cpd00051_c" name="L-Arginine" compartment="c" fbc:charge="1" fbc:chemicalFormula="C6H15N4O2"/>
      <species boundaryCondition="false" constant="false" hasOnlySubstanceUnits="false" id="M_cpd00216_c" name="Chorismate" compartment="c" fbc:charge="-2" fbc:chemicalFormula="C10H8O6"/>
      <species boundaryCondition="false" constant="false" hasOnlySubstanceUnits="false" id="M_cpd00093_c" name="Anthranilate" compartment="c" fbc:charge="-1" fbc:chemicalFormula="C7H6NO2"/>
      <species boundaryCondition="false" constant="false" hasOnlySubstanceUnits="false" id="M_cpd00107_e" name="L-Leucine" compartment="e" fbc:charge="0" fbc:chemicalFormula="C6H13NO2"/>
      <species boundaryCondition="false" constant="false" hasOnlySubstanceUnits="false" id="M_cpd00107_c" name="L-Leucine" compartment="c" fbc:charge="0" fbc:chemicalFormula="C6H13NO2"/>
      <species boundaryCondition="false" constant="false" hasOnlySubstanceUnits="false" id="M_cpd00156_e" name="L-Valine" compartment="e" fbc:charge="0" fbc:chemicalFormula="C5H11NO2"/>
      <species boundaryCondition="false" constant="false" hasOnlySubstanceUnits="false" id="M_cpd00053_e" name="L-Glutamine" compartment="e" fbc:charge="0" fbc:chemicalFormula="C5H10N2O3"/>
      <species boundaryCondition="false" constant="false" hasOnlySubstanceUnits="false" id="M_cpd00226_e" name="HYXN" compartment="e" fbc:charge="0" fbc:chemicalFormula="C5H4N4O"/>
      <species boundaryCondition="false" constant="false" hasOnlySubstanceUnits="false" id="M_cpd01772_c" name="Succinylbenzoate" compartment="c" fbc:charge="-2" fbc:chemicalFormula="C11H8O5"/>
      <species boundaryCondition="false" constant="false" hasOnlySubstanceUnits="false" id="M_cpd02021_c" name="Succinylbenzoyl-CoA" compartment="c" fbc:charge="-4" fbc:chemicalFormula="C32H40N7O20P3S"/>
      <species boundaryCondition="false" constant="false" hasOnlySubstanceUnits="false" id="M_cpd17077_c" name="trans-2,3-dihydro-3-hydroxyanthranilic acid" compartment="c" fbc:charge="0" fbc:chemicalFormula="C7H8O3N"/>
      <species boundaryCondition="false" constant="false" hasOnlySubstanceUnits="false" id="M_cpd11596_e" name="butanesulfonate" compartment="e" fbc:charge="-1" fbc:chemicalFormula="C4H9O3S"/>
      <species boundaryCondition="false" constant="false" hasOnlySubstanceUnits="false" id="M_cpd11596_c" name="butanesulfonate" compartment="c" fbc:charge="-1" fbc:chemicalFormula="C4H9O3S"/>
      <species boundaryCondition="false" constant="false" hasOnlySubstanceUnits="false" id="M_cpd02090_c" name="Glycerophosphoglycerol" compartment="c" fbc:charge="-1" fbc:chemicalFormula="C6H14O8P"/>
      <species boundaryCondition="false" constant="false" hasOnlySubstanceUnits="false" id="M_cpd00064_e" name="Ornithine" compartment="e" fbc:charge="1" fbc:chemicalFormula="C5H13N2O2"/>
      <species boundaryCondition="false" constant="false" hasOnlySubstanceUnits="false" id="M_cpd00119_e" name="L-Histidine" compartment="e" fbc:charge="0" fbc:chemicalFormula="C6H9N3O2"/>
      <species boundaryCondition="false" constant="false" hasOnlySubstanceUnits="false" id="M_cpd03847_e" name="Myristic acid" compartment="e" fbc:charge="-1" fbc:chemicalFormula="C14H27O2"/>
      <species boundaryCondition="false" constant="false" hasOnlySubstanceUnits="false" id="M_cpd00214_e" name="Palmitate" compartment="e" fbc:charge="-1" fbc:chemicalFormula="C16H31O2"/>
      <species boundaryCondition="false" constant="false" hasOnlySubstanceUnits="false" id="M_cpd11430_c" name="fa1" compartment="c" fbc:charge="-1" fbc:chemicalFormula="C14H27O2"/>
      <species boundaryCondition="false" constant="false" hasOnlySubstanceUnits="false" id="M_cpd11438_c" name="fa4" compartment="c" fbc:charge="-1" fbc:chemicalFormula="C15H29O2"/>
      <species boundaryCondition="false" constant="false" hasOnlySubstanceUnits="false" id="M_cpd11436_c" name="fa3" compartment="c" fbc:charge="-1" fbc:chemicalFormula="C15H29O2"/>
      <species boundaryCondition="false" constant="false" hasOnlySubstanceUnits="false" id="M_cpd11440_c" name="fa6" compartment="c" fbc:charge="-1" fbc:chemicalFormula="C16H31O2"/>
      <species boundaryCondition="false" constant="false" hasOnlySubstanceUnits="false" id="M_cpd11433_c" name="fa12" compartment="c" fbc:charge="-1" fbc:chemicalFormula="C17H33O2"/>
      <species boundaryCondition="false" constant="false" hasOnlySubstanceUnits="false" id="M_cpd11431_c" name="fa11" compartment="c" fbc:charge="-1" fbc:chemicalFormula="C17H33O2"/>
      <species boundaryCondition="false" constant="false" hasOnlySubstanceUnits="false" id="M_cpd15237_c" name="hexadecenoate" compartment="c" fbc:charge="-1" fbc:chemicalFormula="C16H29O2"/>
      <species boundaryCondition="false" constant="false" hasOnlySubstanceUnits="false" id="M_cpd15238_c" name="Hexadecenoyl-CoA" compartment="c" fbc:charge="-3" fbc:chemicalFormula="C37H61N7O17P3S"/>
      <species boundaryCondition="false" constant="false" hasOnlySubstanceUnits="false" id="M_cpd01080_c" name="ocdca" compartment="c" fbc:charge="-1" fbc:chemicalFormula="C18H35O2"/>
      <species boundaryCondition="false" constant="false" hasOnlySubstanceUnits="false" id="M_cpd15269_c" name="octadecenoate" compartment="c" fbc:charge="-1" fbc:chemicalFormula="C18H33O2"/>
      <species boundaryCondition="false" constant="false" hasOnlySubstanceUnits="false" id="M_cpd15274_c" name="Octadecenoyl-CoA" compartment="c" fbc:charge="-3" fbc:chemicalFormula="C39H65N7O17P3S"/>
      <species boundaryCondition="false" constant="false" hasOnlySubstanceUnits="false" id="M_cpd03847_c" name="Myristic_acid" compartment="c" fbc:charge="-1" fbc:chemicalFormula="C14H27O2"/>
      <species boundaryCondition="false" constant="false" hasOnlySubstanceUnits="false" id="M_cpd00214_c" name="Palmitate" compartment="c" fbc:charge="-1" fbc:chemicalFormula="C16H31O2"/>
      <species boundaryCondition="false" constant="false" hasOnlySubstanceUnits="false" id="M_cpd04099_e" name="Phosphonate" compartment="e" fbc:charge="-1" fbc:chemicalFormula="H2O3P"/>
      <species boundaryCondition="false" constant="false" hasOnlySubstanceUnits="false" id="M_cpd04099_c" name="Phosphonate" compartment="c" fbc:charge="-1" fbc:chemicalFormula="H2O3P"/>
      <species boundaryCondition="false" constant="false" hasOnlySubstanceUnits="false" id="M_cpd11492_c" name="Malonyl-acyl-carrierprotein-" compartment="c" fbc:charge="-2" fbc:chemicalFormula="C14H22N2O10PRS"/>
      <species boundaryCondition="false" constant="false" hasOnlySubstanceUnits="false" id="M_cpd11494_c" name="Acetyl-ACP" compartment="c" fbc:charge="-1" fbc:chemicalFormula="C13H23N2O8PRS"/>
      <species boundaryCondition="false" constant="false" hasOnlySubstanceUnits="false" id="M_cpd00052_c" name="CTP" compartment="c" fbc:charge="-3" fbc:chemicalFormula="C9H13N3O14P3"/>
      <species boundaryCondition="false" constant="false" hasOnlySubstanceUnits="false" id="M_cpd15684_c" name="CDP-1,2-dianteisoheptadecanoylglycerol" compartment="c" fbc:charge="-2" fbc:chemicalFormula="C46H83N3O15P2"/>
      <species boundaryCondition="false" constant="false" hasOnlySubstanceUnits="false" id="M_cpd15687_c" name="CDP-1,2-dianteisopentadecanoylglycerol" compartment="c" fbc:charge="-2" fbc:chemicalFormula="C42H75N3O15P2"/>
      <species boundaryCondition="false" constant="false" hasOnlySubstanceUnits="false" id="M_cpd15417_c" name="CDP-1,2-didodecanoylglycerol" compartment="c" fbc:charge="-2" fbc:chemicalFormula="C36H63N3O15P2"/>
      <species boundaryCondition="false" constant="false" hasOnlySubstanceUnits="false" id="M_cpd15423_c" name="CDP-1,2-ditetradecanoylglycerol" compartment="c" fbc:charge="-2" fbc:chemicalFormula="C40H71N3O15P2"/>
      <species boundaryCondition="false" constant="false" hasOnlySubstanceUnits="false" id="M_cpd15422_c" name="CDP-1,2-ditetradec-7-enoylglycerol" compartment="c" fbc:charge="-2" fbc:chemicalFormula="C40H67N3O15P2"/>
      <species boundaryCondition="false" constant="false" hasOnlySubstanceUnits="false" id="M_cpd15418_c" name="CDP-1,2-dihexadec-9-enoylglycerol" compartment="c" fbc:charge="-2" fbc:chemicalFormula="C44H75N3O15P2"/>
      <species boundaryCondition="false" constant="false" hasOnlySubstanceUnits="false" id="M_cpd15421_c" name="CDP-1,2-dioctadecanoylglycerol" compartment="c" fbc:charge="-2" fbc:chemicalFormula="C48H87N3O15P2"/>
      <species boundaryCondition="false" constant="false" hasOnlySubstanceUnits="false" id="M_cpd15420_c" name="CDP-1,2-dioctadec-11-enoylglycerol" compartment="c" fbc:charge="-2" fbc:chemicalFormula="C48H83N3O15P2"/>
      <species boundaryCondition="false" constant="false" hasOnlySubstanceUnits="false" id="M_cpd15683_c" name="CDP-1,2-diisoheptadecanoylglycerol" compartment="c" fbc:charge="-2" fbc:chemicalFormula="C46H83N3O15P2"/>
      <species boundaryCondition="false" constant="false" hasOnlySubstanceUnits="false" id="M_cpd15688_c" name="CDP-1,2-diisohexadecanoylglycerol" compartment="c" fbc:charge="-2" fbc:chemicalFormula="C44H79N3O15P2"/>
      <species boundaryCondition="false" constant="false" hasOnlySubstanceUnits="false" id="M_cpd15686_c" name="CDP-1,2-diisopentadecanoylglycerol" compartment="c" fbc:charge="-2" fbc:chemicalFormula="C42H75N3O15P2"/>
      <species boundaryCondition="false" constant="false" hasOnlySubstanceUnits="false" id="M_cpd15685_c" name="CDP-1,2-diisotetradecanoylglycerol" compartment="c" fbc:charge="-2" fbc:chemicalFormula="C40H71N3O15P2"/>
      <species boundaryCondition="false" constant="false" hasOnlySubstanceUnits="false" id="M_cpd00058_e" name="Cu2+" compartment="e" fbc:charge="2" fbc:chemicalFormula="Cu"/>
      <species boundaryCondition="false" constant="false" hasOnlySubstanceUnits="false" id="M_cpd00058_c" name="Cu2+" compartment="c" fbc:charge="2" fbc:chemicalFormula="Cu"/>
      <species boundaryCondition="false" constant="false" hasOnlySubstanceUnits="false" id="M_cpd04097_c" name="Pb_Pb" compartment="c" fbc:charge="2" fbc:chemicalFormula="Pb"/>
      <species boundaryCondition="false" constant="false" hasOnlySubstanceUnits="false" id="M_cpd04097_e" name="Pb_Pb" compartment="e" fbc:charge="2" fbc:chemicalFormula="Pb"/>
      <species boundaryCondition="false" constant="false" hasOnlySubstanceUnits="false" id="M_cpd00531_c" name="Hg2+" compartment="c" fbc:charge="2" fbc:chemicalFormula="Hg"/>
      <species boundaryCondition="false" constant="false" hasOnlySubstanceUnits="false" id="M_cpd00531_e" name="Hg2+" compartment="e" fbc:charge="2" fbc:chemicalFormula="Hg"/>
      <species boundaryCondition="false" constant="false" hasOnlySubstanceUnits="false" id="M_cpd00338_c" name="5-Aminolevulinate" compartment="c" fbc:charge="0" fbc:chemicalFormula="C5H9NO3"/>
      <species boundaryCondition="false" constant="false" hasOnlySubstanceUnits="false" id="M_cpd03560_c" name="Propionyladenylate" compartment="c" fbc:charge="-1" fbc:chemicalFormula="C13H17N5O8P"/>
      <species boundaryCondition="false" constant="false" hasOnlySubstanceUnits="false" id="M_cpd00141_c" name="Propionate" compartment="c" fbc:charge="-1" fbc:chemicalFormula="C3H5O2"/>
      <species boundaryCondition="false" constant="false" hasOnlySubstanceUnits="false" id="M_cpd00205_e" name="K+" compartment="e" fbc:charge="1" fbc:chemicalFormula="K"/>
      <species boundaryCondition="false" constant="false" hasOnlySubstanceUnits="false" id="M_cpd00205_c" name="K+" compartment="c" fbc:charge="1" fbc:chemicalFormula="K"/>
      <species boundaryCondition="false" constant="false" hasOnlySubstanceUnits="false" id="M_cpd00129_e" name="L-Proline" compartment="e" fbc:charge="-1" fbc:chemicalFormula="C5H8NO2"/>
      <species boundaryCondition="false" constant="false" hasOnlySubstanceUnits="false" id="M_cpd00540_e" name="BET" compartment="e" fbc:charge="0" fbc:chemicalFormula="C5H11NO2"/>
      <species boundaryCondition="false" constant="false" hasOnlySubstanceUnits="false" id="M_cpd00247_e" name="Orotate" compartment="e" fbc:charge="-1" fbc:chemicalFormula="C5H3N2O4"/>
      <species boundaryCondition="false" constant="false" hasOnlySubstanceUnits="false" id="M_cpd00247_c" name="Orotate" compartment="c" fbc:charge="-1" fbc:chemicalFormula="C5H3N2O4"/>
      <species boundaryCondition="false" constant="false" hasOnlySubstanceUnits="false" id="M_cpd00021_e" name="Fe2+" compartment="e" fbc:charge="0" fbc:chemicalFormula="Fe"/>
      <species boundaryCondition="false" constant="false" hasOnlySubstanceUnits="false" id="M_cpd00021_c" name="Fe2+" compartment="c" fbc:charge="0" fbc:chemicalFormula="Fe"/>
      <species boundaryCondition="false" constant="false" hasOnlySubstanceUnits="false" id="M_cpd15723_c" name="Dianteisoheptadecanoylphosphatidylglycerol" compartment="c" fbc:charge="-1" fbc:chemicalFormula="C40H78O10P"/>
      <species boundaryCondition="false" constant="false" hasOnlySubstanceUnits="false" id="M_cpd15795_c" name="Anteisoheptadecanoylcardiolipin_(B. subtilis)" compartment="c" fbc:charge="-2" fbc:chemicalFormula="C77H148O17P2"/>
      <species boundaryCondition="false" constant="false" hasOnlySubstanceUnits="false" id="M_cpd15726_c" name="Dianteisopentadecanoylphosphatidylglycerol" compartment="c" fbc:charge="-1" fbc:chemicalFormula="C36H70O10P"/>
      <species boundaryCondition="false" constant="false" hasOnlySubstanceUnits="false" id="M_cpd15798_c" name="Anteisopentadecanoylcardiolipin_(B. subtilis)" compartment="c" fbc:charge="-2" fbc:chemicalFormula="C69H132O17P2"/>
      <species boundaryCondition="false" constant="false" hasOnlySubstanceUnits="false" id="M_cpd15722_c" name="Diisoheptadecanoylphosphatidylglycerol" compartment="c" fbc:charge="-1" fbc:chemicalFormula="C40H78O10P"/>
      <species boundaryCondition="false" constant="false" hasOnlySubstanceUnits="false" id="M_cpd15794_c" name="Isoheptadecanoylcardiolipin_(B. subtilis)" compartment="c" fbc:charge="-2" fbc:chemicalFormula="C77H148O17P2"/>
      <species boundaryCondition="false" constant="false" hasOnlySubstanceUnits="false" id="M_cpd15727_c" name="Diisohexadecanoylphosphatidylglycerol" compartment="c" fbc:charge="-1" fbc:chemicalFormula="C38H74O10P"/>
      <species boundaryCondition="false" constant="false" hasOnlySubstanceUnits="false" id="M_cpd15799_c" name="Isohexadecanoylcardiolipin_(B. subtilis)" compartment="c" fbc:charge="-2" fbc:chemicalFormula="C73H140O17P2"/>
      <species boundaryCondition="false" constant="false" hasOnlySubstanceUnits="false" id="M_cpd15725_c" name="Diisopentadecanoylphosphatidylglycerol" compartment="c" fbc:charge="-1" fbc:chemicalFormula="C36H70O10P"/>
      <species boundaryCondition="false" constant="false" hasOnlySubstanceUnits="false" id="M_cpd15797_c" name="Isopentadecanoylcardiolipin_(B. subtilis)" compartment="c" fbc:charge="-2" fbc:chemicalFormula="C69H132O17P2"/>
      <species boundaryCondition="false" constant="false" hasOnlySubstanceUnits="false" id="M_cpd15724_c" name="Diisotetradecanoylphosphatidylglycerol" compartment="c" fbc:charge="-1" fbc:chemicalFormula="C34H66O10P"/>
      <species boundaryCondition="false" constant="false" hasOnlySubstanceUnits="false" id="M_cpd15796_c" name="Isotetradecanoylcardiolipin_(B. subtilis)" compartment="c" fbc:charge="-2" fbc:chemicalFormula="C65H124O17P2"/>
      <species boundaryCondition="false" constant="false" hasOnlySubstanceUnits="false" id="M_cpd15536_c" name="Phosphatidylglycerol_ditetradecanoyl" compartment="c" fbc:charge="-1" fbc:chemicalFormula="C34H66O10P"/>
      <species boundaryCondition="false" constant="false" hasOnlySubstanceUnits="false" id="M_cpd15792_c" name="Myristoylcardiolipin_(B. subtilis)" compartment="c" fbc:charge="-2" fbc:chemicalFormula="C65H124O17P2"/>
      <species boundaryCondition="false" constant="false" hasOnlySubstanceUnits="false" id="M_cpd15538_c" name="Phosphatidylglycerol_dihexadecanoyl" compartment="c" fbc:charge="-1" fbc:chemicalFormula="C38H74O10P"/>
      <species boundaryCondition="false" constant="false" hasOnlySubstanceUnits="false" id="M_cpd15791_c" name="Palmitoylcardiolipin_(B. subtilis)" compartment="c" fbc:charge="-2" fbc:chemicalFormula="C73H140O17P2"/>
      <species boundaryCondition="false" constant="false" hasOnlySubstanceUnits="false" id="M_cpd15540_c" name="Phosphatidylglycerol_dioctadecanoyl" compartment="c" fbc:charge="-1" fbc:chemicalFormula="C42H82O10P"/>
      <species boundaryCondition="false" constant="false" hasOnlySubstanceUnits="false" id="M_cpd15793_c" name="Stearoylcardiolipin_(B. subtilis)" compartment="c" fbc:charge="-2" fbc:chemicalFormula="C81H156O17P2"/>
      <species boundaryCondition="false" constant="false" hasOnlySubstanceUnits="false" id="M_cpd11422_c" name="1,2-diacyl-sn-glycerol 3-phosphate" compartment="c" fbc:charge="-1" fbc:chemicalFormula="C5H6O8PR2"/>
      <species boundaryCondition="false" constant="false" hasOnlySubstanceUnits="false" id="M_cPY00120_c" name="pa160161" compartment="c" fbc:charge="0" fbc:chemicalFormula="C35H65O8P1"/>
      <species boundaryCondition="false" constant="false" hasOnlySubstanceUnits="false" id="M_cPY00125_c" name="pa180181" compartment="c" fbc:charge="0" fbc:chemicalFormula="C39H73O8P1"/>
      <species boundaryCondition="false" constant="false" hasOnlySubstanceUnits="false" id="M_cpd00807_c" name="L-histidinol-phosphate" compartment="c" fbc:charge="0" fbc:chemicalFormula="C6H12N3O4P"/>
      <species boundaryCondition="false" constant="false" hasOnlySubstanceUnits="false" id="M_cpd17046_c" name="2-hydroxydodecanoyl-[acyl-carrier protein]" compartment="c" fbc:charge="0" fbc:chemicalFormula="C12H23O2X"/>
      <species boundaryCondition="false" constant="false" hasOnlySubstanceUnits="false" id="M_cpd17068_c" name="Pseudomonas aeruginosa Lipid A precursor" compartment="c" fbc:charge="0" fbc:chemicalFormula="C56H102N2O23P2"/>
      <species boundaryCondition="false" constant="false" hasOnlySubstanceUnits="false" id="M_cpd17066_c" name="Pseudomonas aeruginosa Lipid A" compartment="c" fbc:charge="0" fbc:chemicalFormula="C80H146N2O25P2"/>
      <species boundaryCondition="false" constant="false" hasOnlySubstanceUnits="false" id="M_cpd00054_c" name="L-Serine" compartment="c" fbc:charge="0" fbc:chemicalFormula="C3H7NO3"/>
      <species boundaryCondition="false" constant="false" hasOnlySubstanceUnits="false" id="M_cpd02210_c" name="Indoleglycerol phosphate" compartment="c" fbc:charge="-1" fbc:chemicalFormula="C11H13NO6P"/>
      <species boundaryCondition="false" constant="false" hasOnlySubstanceUnits="false" id="M_cpd00065_c" name="L-Tryptophan" compartment="c" fbc:charge="0" fbc:chemicalFormula="C11H12N2O2"/>
      <species boundaryCondition="false" constant="false" hasOnlySubstanceUnits="false" id="M_cpd00132_c" name="L-Asparagine" compartment="c" fbc:charge="0" fbc:chemicalFormula="C4H8N2O3"/>
      <species boundaryCondition="false" constant="false" hasOnlySubstanceUnits="false" id="M_cpd00048_e" name="Sulfate" compartment="e" fbc:charge="-2" fbc:chemicalFormula="O4S"/>
      <species boundaryCondition="false" constant="false" hasOnlySubstanceUnits="false" id="M_cpd00048_c" name="Sulfate" compartment="c" fbc:charge="-2" fbc:chemicalFormula="O4S"/>
      <species boundaryCondition="false" constant="false" hasOnlySubstanceUnits="false" id="M_cpd00281_e" name="GABA" compartment="e" fbc:charge="0" fbc:chemicalFormula="C4H9NO2"/>
      <species boundaryCondition="false" constant="false" hasOnlySubstanceUnits="false" id="M_cpd00856_c" name="3-Carboxy-cis,cis-muconate" compartment="c" fbc:charge="-3" fbc:chemicalFormula="C7H3O6"/>
      <species boundaryCondition="false" constant="false" hasOnlySubstanceUnits="false" id="M_cpd00308_c" name="Malonate" compartment="c" fbc:charge="-2" fbc:chemicalFormula="C3H2O4"/>
      <species boundaryCondition="false" constant="false" hasOnlySubstanceUnits="false" id="M_cpd00971_e" name="Na+" compartment="e" fbc:charge="1" fbc:chemicalFormula="Na"/>
      <species boundaryCondition="false" constant="false" hasOnlySubstanceUnits="false" id="M_cpd00308_e" name="Malonate" compartment="e" fbc:charge="-2" fbc:chemicalFormula="C3H2O4"/>
      <species boundaryCondition="false" constant="false" hasOnlySubstanceUnits="false" id="M_cpd00971_c" name="Na+" compartment="c" fbc:charge="1" fbc:chemicalFormula="Na"/>
      <species boundaryCondition="false" constant="false" hasOnlySubstanceUnits="false" id="M_cpd00938_c" name="4-Carboxymuconolactone" compartment="c" fbc:charge="-2" fbc:chemicalFormula="C7H4O6"/>
      <species boundaryCondition="false" constant="false" hasOnlySubstanceUnits="false" id="M_cpd02255_c" name="3-oxoadipate-enol-lactone" compartment="c" fbc:charge="-1" fbc:chemicalFormula="C6H5O4"/>
      <species boundaryCondition="false" constant="false" hasOnlySubstanceUnits="false" id="M_cpd00426_c" name="Homogentisate" compartment="c" fbc:charge="-1" fbc:chemicalFormula="C8H7O4"/>
      <species boundaryCondition="false" constant="false" hasOnlySubstanceUnits="false" id="M_cpd03443_c" name="3-Octaprenyl-4-hydroxybenzoate" compartment="c" fbc:charge="-1" fbc:chemicalFormula="C47H69O3"/>
      <species boundaryCondition="false" constant="false" hasOnlySubstanceUnits="false" id="M_cpd03444_c" name="2-Octaprenylphenol" compartment="c" fbc:charge="0" fbc:chemicalFormula="C46H70O"/>
      <species boundaryCondition="false" constant="false" hasOnlySubstanceUnits="false" id="M_cpd00268_e" name="H2S2O3" compartment="e" fbc:charge="0" fbc:chemicalFormula="O3S2"/>
      <species boundaryCondition="false" constant="false" hasOnlySubstanceUnits="false" id="M_cpd00268_c" name="H2S2O3" compartment="c" fbc:charge="-2" fbc:chemicalFormula="O3S2"/>
      <species boundaryCondition="false" constant="false" hasOnlySubstanceUnits="false" id="M_cpd00152_c" name="Agmatine" compartment="c" fbc:charge="2" fbc:chemicalFormula="C5H16N4"/>
      <species boundaryCondition="false" constant="false" hasOnlySubstanceUnits="false" id="M_cpd00073_c" name="Urea" compartment="c" fbc:charge="0" fbc:chemicalFormula="CH4N2O"/>
      <species boundaryCondition="false" constant="false" hasOnlySubstanceUnits="false" id="M_cpd00084_e" name="L-Cysteine" compartment="e" fbc:charge="0" fbc:chemicalFormula="C3H7NO2S"/>
      <species boundaryCondition="false" constant="false" hasOnlySubstanceUnits="false" id="M_cpd00381_e" name="L-Cystine" compartment="e" fbc:charge="0" fbc:chemicalFormula="C6H12N2O4S2"/>
      <species boundaryCondition="false" constant="false" hasOnlySubstanceUnits="false" id="M_cpd00381_c" name="L-Cystine" compartment="c" fbc:charge="0" fbc:chemicalFormula="C6H12N2O4S2"/>
      <species boundaryCondition="false" constant="false" hasOnlySubstanceUnits="false" id="M_cpd00305_e" name="Thiamin" compartment="e" fbc:charge="1" fbc:chemicalFormula="C12H17N4OS"/>
      <species boundaryCondition="false" constant="false" hasOnlySubstanceUnits="false" id="M_cpd00305_c" name="Thiamin" compartment="c" fbc:charge="1" fbc:chemicalFormula="C12H17N4OS"/>
      <species boundaryCondition="false" constant="false" hasOnlySubstanceUnits="false" id="M_cpd00309_e" name="XAN" compartment="e" fbc:charge="0" fbc:chemicalFormula="C5H4N4O2"/>
      <species boundaryCondition="false" constant="false" hasOnlySubstanceUnits="false" id="M_cpd01092_e" name="Allantoin" compartment="e" fbc:charge="0" fbc:chemicalFormula="C4H6N4O3"/>
      <species boundaryCondition="false" constant="false" hasOnlySubstanceUnits="false" id="M_cpd01092_c" name="Allantoin" compartment="c" fbc:charge="0" fbc:chemicalFormula="C4H6N4O3"/>
      <species boundaryCondition="false" constant="false" hasOnlySubstanceUnits="false" id="M_cpd00009_e" name="Phosphate" compartment="e" fbc:charge="-2" fbc:chemicalFormula="HO4P"/>
      <species boundaryCondition="false" constant="false" hasOnlySubstanceUnits="false" id="M_cpd00307_e" name="Cytosine" compartment="e" fbc:charge="0" fbc:chemicalFormula="C4H5N3O"/>
      <species boundaryCondition="false" constant="false" hasOnlySubstanceUnits="false" id="M_cpd00307_c" name="Cytosine" compartment="c" fbc:charge="0" fbc:chemicalFormula="C4H5N3O"/>
      <species boundaryCondition="false" constant="false" hasOnlySubstanceUnits="false" id="M_cpd00182_e" name="Adenosine" compartment="e" fbc:charge="0" fbc:chemicalFormula="C10H13N5O4"/>
      <species boundaryCondition="false" constant="false" hasOnlySubstanceUnits="false" id="M_cpd00182_c" name="Adenosine" compartment="c" fbc:charge="0" fbc:chemicalFormula="C10H13N5O4"/>
      <species boundaryCondition="false" constant="false" hasOnlySubstanceUnits="false" id="M_cpd00367_e" name="Cytidine" compartment="e" fbc:charge="0" fbc:chemicalFormula="C9H13N3O5"/>
      <species boundaryCondition="false" constant="false" hasOnlySubstanceUnits="false" id="M_cpd00367_c" name="Cytidine" compartment="c" fbc:charge="0" fbc:chemicalFormula="C9H13N3O5"/>
      <species boundaryCondition="false" constant="false" hasOnlySubstanceUnits="false" id="M_cpd00438_e" name="Deoxyadenosine" compartment="e" fbc:charge="0" fbc:chemicalFormula="C10H13N5O3"/>
      <species boundaryCondition="false" constant="false" hasOnlySubstanceUnits="false" id="M_cpd00438_c" name="Deoxyadenosine" compartment="c" fbc:charge="0" fbc:chemicalFormula="C10H13N5O3"/>
      <species boundaryCondition="false" constant="false" hasOnlySubstanceUnits="false" id="M_cpd00654_e" name="Deoxycytidine" compartment="e" fbc:charge="0" fbc:chemicalFormula="C9H13N3O4"/>
      <species boundaryCondition="false" constant="false" hasOnlySubstanceUnits="false" id="M_cpd00654_c" name="Deoxycytidine" compartment="c" fbc:charge="0" fbc:chemicalFormula="C9H13N3O4"/>
      <species boundaryCondition="false" constant="false" hasOnlySubstanceUnits="false" id="M_cpd00246_e" name="Inosine" compartment="e" fbc:charge="0" fbc:chemicalFormula="C10H12N4O5"/>
      <species boundaryCondition="false" constant="false" hasOnlySubstanceUnits="false" id="M_cpd00246_c" name="Inosine" compartment="c" fbc:charge="0" fbc:chemicalFormula="C10H12N4O5"/>
      <species boundaryCondition="false" constant="false" hasOnlySubstanceUnits="false" id="M_cpd00184_e" name="Thymidine" compartment="e" fbc:charge="0" fbc:chemicalFormula="C10H14N2O5"/>
      <species boundaryCondition="false" constant="false" hasOnlySubstanceUnits="false" id="M_cpd00184_c" name="Thymidine" compartment="c" fbc:charge="0" fbc:chemicalFormula="C10H14N2O5"/>
      <species boundaryCondition="false" constant="false" hasOnlySubstanceUnits="false" id="M_cpd00249_e" name="Uridine" compartment="e" fbc:charge="0" fbc:chemicalFormula="C9H12N2O6"/>
      <species boundaryCondition="false" constant="false" hasOnlySubstanceUnits="false" id="M_cpd00249_c" name="Uridine" compartment="c" fbc:charge="0" fbc:chemicalFormula="C9H12N2O6"/>
      <species boundaryCondition="false" constant="false" hasOnlySubstanceUnits="false" id="M_cpd00277_e" name="Deoxyguanosine" compartment="e" fbc:charge="0" fbc:chemicalFormula="C10H13N5O4"/>
      <species boundaryCondition="false" constant="false" hasOnlySubstanceUnits="false" id="M_cpd00277_c" name="Deoxyguanosine" compartment="c" fbc:charge="0" fbc:chemicalFormula="C10H13N5O4"/>
      <species boundaryCondition="false" constant="false" hasOnlySubstanceUnits="false" id="M_cpd03279_e" name="Deoxyinosine" compartment="e" fbc:charge="0" fbc:chemicalFormula="C10H12N4O4"/>
      <species boundaryCondition="false" constant="false" hasOnlySubstanceUnits="false" id="M_cpd03279_c" name="Deoxyinosine" compartment="c" fbc:charge="0" fbc:chemicalFormula="C10H12N4O4"/>
      <species boundaryCondition="false" constant="false" hasOnlySubstanceUnits="false" id="M_cpd00412_e" name="Deoxyuridine" compartment="e" fbc:charge="0" fbc:chemicalFormula="C9H12N2O5"/>
      <species boundaryCondition="false" constant="false" hasOnlySubstanceUnits="false" id="M_cpd00412_c" name="Deoxyuridine" compartment="c" fbc:charge="0" fbc:chemicalFormula="C9H12N2O5"/>
      <species boundaryCondition="false" constant="false" hasOnlySubstanceUnits="false" id="M_cpd00774_c" name="UroporphyrinogenIII" compartment="c" fbc:charge="-8" fbc:chemicalFormula="C40H36N4O16"/>
      <species boundaryCondition="false" constant="false" hasOnlySubstanceUnits="false" id="M_cpd00109_c" name="Cytochrome c3+" compartment="c" fbc:charge="5" fbc:chemicalFormula="C42H52FeN8O6S2"/>
      <species boundaryCondition="false" constant="false" hasOnlySubstanceUnits="false" id="M_cpd00418_c" name="NO" compartment="c" fbc:charge="0" fbc:chemicalFormula="NO"/>
      <species boundaryCondition="false" constant="false" hasOnlySubstanceUnits="false" id="M_cpd00110_c" name="Cytochrome c2+" compartment="c" fbc:charge="4" fbc:chemicalFormula="C42H52FeN8O6S2"/>
      <species boundaryCondition="false" constant="false" hasOnlySubstanceUnits="false" id="M_cpd00659_c" name="Nitrous oxide" compartment="c" fbc:charge="1" fbc:chemicalFormula="HN2O"/>
      <species boundaryCondition="false" constant="false" hasOnlySubstanceUnits="false" id="M_cpd00954_c" name="6-hydroxymethyl dihydropterin" compartment="c" fbc:charge="0" fbc:chemicalFormula="C7H9N5O2"/>
      <species boundaryCondition="false" constant="false" hasOnlySubstanceUnits="false" id="M_cpd02920_c" name="7,8-Dihydropterin pyrophosphate" compartment="c" fbc:charge="-2" fbc:chemicalFormula="C7H9N5O8P2"/>
      <species boundaryCondition="false" constant="false" hasOnlySubstanceUnits="false" id="M_cpd00137_c" name="Citrate" compartment="c" fbc:charge="-3" fbc:chemicalFormula="C6H5O7"/>
      <species boundaryCondition="false" constant="false" hasOnlySubstanceUnits="false" id="M_cpd00196_c" name="Acetylphosphate" compartment="c" fbc:charge="-1" fbc:chemicalFormula="C2H4O5P"/>
      <species boundaryCondition="false" constant="false" hasOnlySubstanceUnits="false" id="M_cpd00065_e" name="L-Tryptophan" compartment="e" fbc:charge="0" fbc:chemicalFormula="C11H12N2O2"/>
      <species boundaryCondition="false" constant="false" hasOnlySubstanceUnits="false" id="M_cpd00066_c" name="L-Phenylalanine" compartment="c" fbc:charge="0" fbc:chemicalFormula="C9H11NO2"/>
      <species boundaryCondition="false" constant="false" hasOnlySubstanceUnits="false" id="M_cpd00143_c" name="Phenylpyruvate" compartment="c" fbc:charge="-1" fbc:chemicalFormula="C9H7O3"/>
      <species boundaryCondition="false" constant="false" hasOnlySubstanceUnits="false" id="M_cpd00869_c" name="4-methylthio 2-oxobutyrate" compartment="c" fbc:charge="-1" fbc:chemicalFormula="C5H7O3S"/>
      <species boundaryCondition="false" constant="false" hasOnlySubstanceUnits="false" id="M_cpd00380_e" name="Itaconate" compartment="e" fbc:charge="-2" fbc:chemicalFormula="C5H4O4"/>
      <species boundaryCondition="false" constant="false" hasOnlySubstanceUnits="false" id="M_cpd00380_c" name="Itaconate" compartment="c" fbc:charge="-2" fbc:chemicalFormula="C5H4O4"/>
      <species boundaryCondition="false" constant="false" hasOnlySubstanceUnits="false" id="M_cpd01502_e" name="Citraconate" compartment="e" fbc:charge="-2" fbc:chemicalFormula="C5H4O4"/>
      <species boundaryCondition="false" constant="false" hasOnlySubstanceUnits="false" id="M_cpd01502_c" name="Citraconate" compartment="c" fbc:charge="-2" fbc:chemicalFormula="C5H4O4"/>
      <species boundaryCondition="false" constant="false" hasOnlySubstanceUnits="false" id="M_cpd00130_e" name="L-Malate" compartment="e" fbc:charge="-2" fbc:chemicalFormula="C4H4O5"/>
      <species boundaryCondition="false" constant="false" hasOnlySubstanceUnits="false" id="M_cpd00036_e" name="Succinate" compartment="e" fbc:charge="-2" fbc:chemicalFormula="C4H4O4"/>
      <species boundaryCondition="false" constant="false" hasOnlySubstanceUnits="false" id="M_cpd00201_c" name="10-Formyltetrahydrofolate" compartment="c" fbc:charge="-2" fbc:chemicalFormula="C20H21N7O7"/>
      <species boundaryCondition="false" constant="false" hasOnlySubstanceUnits="false" id="M_cpd02394_c" name="GAR" compartment="c" fbc:charge="0" fbc:chemicalFormula="C7H15N2O8P"/>
      <species boundaryCondition="false" constant="false" hasOnlySubstanceUnits="false" id="M_cpd02678_c" name="N-Formyl-GAR" compartment="c" fbc:charge="-1" fbc:chemicalFormula="C8H14N2O9P"/>
      <species boundaryCondition="false" constant="false" hasOnlySubstanceUnits="false" id="M_cpd00183_c" name="Sarcosine" compartment="c" fbc:charge="0" fbc:chemicalFormula="C3H7NO2"/>
      <species boundaryCondition="false" constant="false" hasOnlySubstanceUnits="false" id="M_cpd00040_c" name="Glyoxalate" compartment="c" fbc:charge="-1" fbc:chemicalFormula="C2HO3"/>
      <species boundaryCondition="false" constant="false" hasOnlySubstanceUnits="false" id="M_cpd00187_c" name="Methanamine" compartment="c" fbc:charge="1" fbc:chemicalFormula="CH6N"/>
      <species boundaryCondition="false" constant="false" hasOnlySubstanceUnits="false" id="M_cpd00322_e" name="L-Isoleucine" compartment="e" fbc:charge="0" fbc:chemicalFormula="C6H13NO2"/>
      <species boundaryCondition="false" constant="false" hasOnlySubstanceUnits="false" id="M_cpd00035_e" name="L-Alanine" compartment="e" fbc:charge="0" fbc:chemicalFormula="C3H7NO2"/>
      <species boundaryCondition="false" constant="false" hasOnlySubstanceUnits="false" id="M_cpd00035_c" name="L-Alanine" compartment="c" fbc:charge="0" fbc:chemicalFormula="C3H7NO2"/>
      <species boundaryCondition="false" constant="false" hasOnlySubstanceUnits="false" id="M_cpd00161_e" name="L-Threonine" compartment="e" fbc:charge="0" fbc:chemicalFormula="C4H9NO3"/>
      <species boundaryCondition="false" constant="false" hasOnlySubstanceUnits="false" id="M_cpd00241_c" name="dGTP" compartment="c" fbc:charge="-3" fbc:chemicalFormula="C10H13N5O13P3"/>
      <species boundaryCondition="false" constant="false" hasOnlySubstanceUnits="false" id="M_cpd00421_c" name="Triphosphate" compartment="c" fbc:charge="-4" fbc:chemicalFormula="HO10P3"/>
      <species boundaryCondition="false" constant="false" hasOnlySubstanceUnits="false" id="M_cpd00038_c" name="GTP" compartment="c" fbc:charge="-3" fbc:chemicalFormula="C10H13N5O14P3"/>
      <species boundaryCondition="false" constant="false" hasOnlySubstanceUnits="false" id="M_cpd00311_c" name="Guanosine" compartment="c" fbc:charge="0" fbc:chemicalFormula="C10H13N5O5"/>
      <species boundaryCondition="false" constant="false" hasOnlySubstanceUnits="false" id="M_cpd00177_c" name="dADP" compartment="c" fbc:charge="-2" fbc:chemicalFormula="C10H13N5O9P2"/>
      <species boundaryCondition="false" constant="false" hasOnlySubstanceUnits="false" id="M_cpd00096_c" name="CDP" compartment="c" fbc:charge="-2" fbc:chemicalFormula="C9H13N3O11P2"/>
      <species boundaryCondition="false" constant="false" hasOnlySubstanceUnits="false" id="M_cpd00533_c" name="dCDP" compartment="c" fbc:charge="-2" fbc:chemicalFormula="C9H13N3O10P2"/>
      <species boundaryCondition="false" constant="false" hasOnlySubstanceUnits="false" id="M_cpd00031_c" name="GDP" compartment="c" fbc:charge="-2" fbc:chemicalFormula="C10H13N5O11P2"/>
      <species boundaryCondition="false" constant="false" hasOnlySubstanceUnits="false" id="M_cpd00295_c" name="dGDP" compartment="c" fbc:charge="-2" fbc:chemicalFormula="C10H13N5O10P2"/>
      <species boundaryCondition="false" constant="false" hasOnlySubstanceUnits="false" id="M_cpd00014_c" name="UDP" compartment="c" fbc:charge="-2" fbc:chemicalFormula="C9H12N2O12P2"/>
      <species boundaryCondition="false" constant="false" hasOnlySubstanceUnits="false" id="M_cpd00978_c" name="dUDP" compartment="c" fbc:charge="-2" fbc:chemicalFormula="C9H12N2O11P2"/>
      <species boundaryCondition="false" constant="false" hasOnlySubstanceUnits="false" id="M_cpd00209_c" name="Nitrate" compartment="c" fbc:charge="-1" fbc:chemicalFormula="NO3"/>
      <species boundaryCondition="false" constant="false" hasOnlySubstanceUnits="false" id="M_cpd01646_c" name="2-Isopropylmalate" compartment="c" fbc:charge="-2" fbc:chemicalFormula="C7H10O5"/>
      <species boundaryCondition="false" constant="false" hasOnlySubstanceUnits="false" id="M_cpd00033_c" name="Glycine" compartment="c" fbc:charge="0" fbc:chemicalFormula="C2H5NO2"/>
      <species boundaryCondition="false" constant="false" hasOnlySubstanceUnits="false" id="M_cpd02039_c" name="1-Aminopropan-2-ol" compartment="c" fbc:charge="1" fbc:chemicalFormula="C3H10NO"/>
      <species boundaryCondition="false" constant="false" hasOnlySubstanceUnits="false" id="M_cpd03917_c" name="Adenosylcobyric acid" compartment="c" fbc:charge="1" fbc:chemicalFormula="C55H77CoN15O11"/>
      <species boundaryCondition="false" constant="false" hasOnlySubstanceUnits="false" id="M_cpd03918_c" name="Adenosyl cobinamide" compartment="c" fbc:charge="2" fbc:chemicalFormula="C58H85CoN16O11"/>
      <species boundaryCondition="false" constant="false" hasOnlySubstanceUnits="false" id="M_cpd00034_c" name="Zn2+" compartment="c" fbc:charge="2" fbc:chemicalFormula="Zn"/>
      <species boundaryCondition="false" constant="false" hasOnlySubstanceUnits="false" id="M_cpd00034_e" name="Zn2+" compartment="e" fbc:charge="2" fbc:chemicalFormula="Zn"/>
      <species boundaryCondition="false" constant="false" hasOnlySubstanceUnits="false" id="M_cpd00041_e" name="L-Aspartate" compartment="e" fbc:charge="-1" fbc:chemicalFormula="C4H6NO4"/>
      <species boundaryCondition="false" constant="false" hasOnlySubstanceUnits="false" id="M_cpd00023_e" name="L-Glutamate" compartment="e" fbc:charge="-1" fbc:chemicalFormula="C5H8NO4"/>
      <species boundaryCondition="false" constant="false" hasOnlySubstanceUnits="false" id="M_cpd00092_e" name="Uracil" compartment="e" fbc:charge="0" fbc:chemicalFormula="C4H4N2O2"/>
      <species boundaryCondition="false" constant="false" hasOnlySubstanceUnits="false" id="M_cpd00092_c" name="Uracil" compartment="c" fbc:charge="0" fbc:chemicalFormula="C4H4N2O2"/>
      <species boundaryCondition="false" constant="false" hasOnlySubstanceUnits="false" id="M_cpd00207_c" name="Guanine" compartment="c" fbc:charge="0" fbc:chemicalFormula="C5H5N5O"/>
      <species boundaryCondition="false" constant="false" hasOnlySubstanceUnits="false" id="M_cpd15499_c" name="Menaquinol_8" compartment="c" fbc:charge="0" fbc:chemicalFormula="C51H74O2"/>
      <species boundaryCondition="false" constant="false" hasOnlySubstanceUnits="false" id="M_cpd15500_c" name="Menaquinone_8" compartment="c" fbc:charge="0" fbc:chemicalFormula="C51H72O2"/>
      <species boundaryCondition="false" constant="false" hasOnlySubstanceUnits="false" id="M_cpd00416_c" name="Itaconyl-CoA" compartment="c" fbc:charge="-4" fbc:chemicalFormula="C26H36N7O19P3S"/>
      <species boundaryCondition="false" constant="false" hasOnlySubstanceUnits="false" id="M_cpd00763_c" name="4-Maleylacetoacetate" compartment="c" fbc:charge="-2" fbc:chemicalFormula="C8H6O6"/>
      <species boundaryCondition="false" constant="false" hasOnlySubstanceUnits="false" id="M_cpd00780_c" name="Fumarylacetoacetate" compartment="c" fbc:charge="-2" fbc:chemicalFormula="C8H6O6"/>
      <species boundaryCondition="false" constant="false" hasOnlySubstanceUnits="false" id="M_cpd00061_c" name="Phosphoenolpyruvate" compartment="c" fbc:charge="-2" fbc:chemicalFormula="C3H3O6P"/>
      <species boundaryCondition="false" constant="false" hasOnlySubstanceUnits="false" id="M_cpd02857_c" name="DAHP" compartment="c" fbc:charge="-2" fbc:chemicalFormula="C7H11O10P"/>
      <species boundaryCondition="false" constant="false" hasOnlySubstanceUnits="false" id="M_cpd00331_c" name="cis-Aconitate" compartment="c" fbc:charge="-3" fbc:chemicalFormula="C6H3O6"/>
      <species boundaryCondition="false" constant="false" hasOnlySubstanceUnits="false" id="M_cpd11608_e" name="Peptide" compartment="e" fbc:charge="0" fbc:chemicalFormula="C4H6N2O3R2"/>
      <species boundaryCondition="false" constant="false" hasOnlySubstanceUnits="false" id="M_cpd11608_c" name="Peptide" compartment="c" fbc:charge="0" fbc:chemicalFormula="C4H6N2O3R2"/>
      <species boundaryCondition="false" constant="false" hasOnlySubstanceUnits="false" id="M_cpd00658_c" name="Isochorismate" compartment="c" fbc:charge="-2" fbc:chemicalFormula="C10H8O6"/>
      <species boundaryCondition="false" constant="false" hasOnlySubstanceUnits="false" id="M_cpd02566_c" name="2,3-Dihydroxy-2,3-dihydrobenzoate" compartment="c" fbc:charge="-1" fbc:chemicalFormula="C7H7O4"/>
      <species boundaryCondition="false" constant="false" hasOnlySubstanceUnits="false" id="M_cpd00105_e" name="D-Ribose" compartment="e" fbc:charge="0" fbc:chemicalFormula="C5H10O5"/>
      <species boundaryCondition="false" constant="false" hasOnlySubstanceUnits="false" id="M_cpd00105_c" name="D-Ribose" compartment="c" fbc:charge="0" fbc:chemicalFormula="C5H10O5"/>
      <species boundaryCondition="false" constant="false" hasOnlySubstanceUnits="false" id="M_cpd01242_e" name="Thyminose" compartment="e" fbc:charge="0" fbc:chemicalFormula="C5H10O4"/>
      <species boundaryCondition="false" constant="false" hasOnlySubstanceUnits="false" id="M_cpd01242_c" name="Thyminose" compartment="c" fbc:charge="0" fbc:chemicalFormula="C5H10O4"/>
      <species boundaryCondition="false" constant="false" hasOnlySubstanceUnits="false" id="M_cpd00154_e" name="Xylose" compartment="e" fbc:charge="0" fbc:chemicalFormula="C5H10O5"/>
      <species boundaryCondition="false" constant="false" hasOnlySubstanceUnits="false" id="M_cpd00154_c" name="Xylose" compartment="c" fbc:charge="0" fbc:chemicalFormula="C5H10O5"/>
      <species boundaryCondition="false" constant="false" hasOnlySubstanceUnits="false" id="M_cpd00224_e" name="L-Arabinose" compartment="e" fbc:charge="0" fbc:chemicalFormula="C5H10O5"/>
      <species boundaryCondition="false" constant="false" hasOnlySubstanceUnits="false" id="M_cpd00224_c" name="L-Arabinose" compartment="c" fbc:charge="0" fbc:chemicalFormula="C5H10O5"/>
      <species boundaryCondition="false" constant="false" hasOnlySubstanceUnits="false" id="M_cpd00630_c" name="3-Oxoadipate" compartment="c" fbc:charge="-2" fbc:chemicalFormula="C6H6O5"/>
      <species boundaryCondition="false" constant="false" hasOnlySubstanceUnits="false" id="M_cpd01507_c" name="3-Oxoadipyl-CoA" compartment="c" fbc:charge="-4" fbc:chemicalFormula="C27H38N7O20P3S"/>
      <species boundaryCondition="false" constant="false" hasOnlySubstanceUnits="false" id="M_cpd00242_c" name="H2CO3" compartment="c" fbc:charge="-1" fbc:chemicalFormula="CHO3"/>
      <species boundaryCondition="false" constant="false" hasOnlySubstanceUnits="false" id="M_cpd02068_c" name="3-Methylglutaconyl-CoA" compartment="c" fbc:charge="-4" fbc:chemicalFormula="C27H38N7O19P3S"/>
      <species boundaryCondition="false" constant="false" hasOnlySubstanceUnits="false" id="M_cpd00550_e" name="D-Serine" compartment="e" fbc:charge="0" fbc:chemicalFormula="C3H7NO3"/>
      <species boundaryCondition="false" constant="false" hasOnlySubstanceUnits="false" id="M_cpd00550_c" name="D-Serine" compartment="c" fbc:charge="0" fbc:chemicalFormula="C3H7NO3"/>
      <species boundaryCondition="false" constant="false" hasOnlySubstanceUnits="false" id="M_cpd00054_e" name="L-Serine" compartment="e" fbc:charge="0" fbc:chemicalFormula="C3H7NO3"/>
      <species boundaryCondition="false" constant="false" hasOnlySubstanceUnits="false" id="M_cpd00059_e" name="L-Ascorbate" compartment="e" fbc:charge="-1" fbc:chemicalFormula="C6H7O6"/>
      <species boundaryCondition="false" constant="false" hasOnlySubstanceUnits="false" id="M_cpd00059_c" name="L-Ascorbate" compartment="c" fbc:charge="-1" fbc:chemicalFormula="C6H7O6"/>
      <species boundaryCondition="false" constant="false" hasOnlySubstanceUnits="false" id="M_cpd00722_c" name="O-Acetyl-L-serine" compartment="c" fbc:charge="0" fbc:chemicalFormula="C5H9NO4"/>
      <species boundaryCondition="false" constant="false" hasOnlySubstanceUnits="false" id="M_cPY00131_c" name="pg160161" compartment="c" fbc:charge="0" fbc:chemicalFormula="C38H72O10P1"/>
      <species boundaryCondition="false" constant="false" hasOnlySubstanceUnits="false" id="M_cPY00142_c" name="clpn160161" compartment="c" fbc:charge="0" fbc:chemicalFormula="C73H136O17P2"/>
      <species boundaryCondition="false" constant="false" hasOnlySubstanceUnits="false" id="M_cpd15428_c" name="clpn160" compartment="c" fbc:charge="-2" fbc:chemicalFormula="C73H140O17P2"/>
      <species boundaryCondition="false" constant="false" hasOnlySubstanceUnits="false" id="M_cpd15539_c" name="Phosphatidylglycerol_dihexadec-9-enoyl" compartment="c" fbc:charge="-1" fbc:chemicalFormula="C38H70O10P"/>
      <species boundaryCondition="false" constant="false" hasOnlySubstanceUnits="false" id="M_cpd15429_c" name="clpn161" compartment="c" fbc:charge="-2" fbc:chemicalFormula="C73H132O17P2"/>
      <species boundaryCondition="false" constant="false" hasOnlySubstanceUnits="false" id="M_cPY00134_c" name="pg180181" compartment="c" fbc:charge="0" fbc:chemicalFormula="C42H80O10P1"/>
      <species boundaryCondition="false" constant="false" hasOnlySubstanceUnits="false" id="M_cPY00141_c" name="clpn180181" compartment="c" fbc:charge="0" fbc:chemicalFormula="C81H150O17P2"/>
      <species boundaryCondition="false" constant="false" hasOnlySubstanceUnits="false" id="M_cpd15430_c" name="clpn180" compartment="c" fbc:charge="-2" fbc:chemicalFormula="C81H156O17P2"/>
      <species boundaryCondition="false" constant="false" hasOnlySubstanceUnits="false" id="M_cpd15541_c" name="Phosphatidylglycerol_dioctadec-11-enoyl" compartment="c" fbc:charge="-1" fbc:chemicalFormula="C42H78O10P"/>
      <species boundaryCondition="false" constant="false" hasOnlySubstanceUnits="false" id="M_cpd15431_c" name="clpn181" compartment="c" fbc:charge="-2" fbc:chemicalFormula="C81H148O17P2"/>
      <species boundaryCondition="false" constant="false" hasOnlySubstanceUnits="false" id="M_cpd11640_c" name="H2" compartment="c" fbc:charge="0" fbc:chemicalFormula="H2"/>
      <species boundaryCondition="false" constant="false" hasOnlySubstanceUnits="false" id="M_cpd00446_c" name="cAMP" compartment="c" fbc:charge="-1" fbc:chemicalFormula="C10H11N5O6P"/>
      <species boundaryCondition="false" constant="false" hasOnlySubstanceUnits="false" id="M_cpd00209_e" name="Nitrate" compartment="e" fbc:charge="-1" fbc:chemicalFormula="NO3"/>
      <species boundaryCondition="false" constant="false" hasOnlySubstanceUnits="false" id="M_cpd00314_e" name="D-Mannitol" compartment="e" fbc:charge="0" fbc:chemicalFormula="C6H14O6"/>
      <species boundaryCondition="false" constant="false" hasOnlySubstanceUnits="false" id="M_cpd00138_e" name="D-Mannose" compartment="e" fbc:charge="0" fbc:chemicalFormula="C6H12O6"/>
      <species boundaryCondition="false" constant="false" hasOnlySubstanceUnits="false" id="M_cpd00138_c" name="D-Mannose" compartment="c" fbc:charge="0" fbc:chemicalFormula="C6H12O6"/>
      <species boundaryCondition="false" constant="false" hasOnlySubstanceUnits="false" id="M_cpd01262_e" name="Amylotriose" compartment="e" fbc:charge="0" fbc:chemicalFormula="C18H32O16"/>
      <species boundaryCondition="false" constant="false" hasOnlySubstanceUnits="false" id="M_cpd01262_c" name="Amylotriose" compartment="c" fbc:charge="0" fbc:chemicalFormula="C18H32O16"/>
      <species boundaryCondition="false" constant="false" hasOnlySubstanceUnits="false" id="M_cpd00588_e" name="Sorbitol" compartment="e" fbc:charge="0" fbc:chemicalFormula="C6H14O6"/>
      <species boundaryCondition="false" constant="false" hasOnlySubstanceUnits="false" id="M_cpd00588_c" name="Sorbitol" compartment="c" fbc:charge="0" fbc:chemicalFormula="C6H14O6"/>
      <species boundaryCondition="false" constant="false" hasOnlySubstanceUnits="false" id="M_cpd11576_e" name="L-methionine_R-oxide" compartment="e" fbc:charge="0" fbc:chemicalFormula="C5H11NO3S"/>
      <species boundaryCondition="false" constant="false" hasOnlySubstanceUnits="false" id="M_cpd11576_c" name="L-methionine_R-oxide" compartment="c" fbc:charge="0" fbc:chemicalFormula="C5H11NO3S"/>
      <species boundaryCondition="false" constant="false" hasOnlySubstanceUnits="false" id="M_cpd01914_e" name="L-Methionine S-oxide" compartment="e" fbc:charge="0" fbc:chemicalFormula="C5H11NO3S"/>
      <species boundaryCondition="false" constant="false" hasOnlySubstanceUnits="false" id="M_cpd01914_c" name="L-Methionine S-oxide" compartment="c" fbc:charge="0" fbc:chemicalFormula="C5H11NO3S"/>
      <species boundaryCondition="false" constant="false" hasOnlySubstanceUnits="false" id="M_cpd00069_c" name="L-Tyrosine" compartment="c" fbc:charge="0" fbc:chemicalFormula="C9H11NO3"/>
      <species boundaryCondition="false" constant="false" hasOnlySubstanceUnits="false" id="M_cpd02095_c" name="L-2,4-Diaminobutyrate" compartment="c" fbc:charge="1" fbc:chemicalFormula="C4H11N2O2"/>
      <species boundaryCondition="false" constant="false" hasOnlySubstanceUnits="false" id="M_cPY00162_c" name="N5-formyl-N5-hydroxy-L-ornithine" compartment="c" fbc:charge="0" fbc:chemicalFormula="C6H12N2O4"/>
      <species boundaryCondition="false" constant="false" hasOnlySubstanceUnits="false" id="M_cpd00039_c" name="L-Lysine" compartment="c" fbc:charge="1" fbc:chemicalFormula="C6H15N2O2"/>
      <species boundaryCondition="false" constant="false" hasOnlySubstanceUnits="false" id="M_cPY00163_c" name="ferribactin" compartment="c" fbc:charge="0" fbc:chemicalFormula="C56H90N18O21"/>
      <species boundaryCondition="false" constant="false" hasOnlySubstanceUnits="false" id="M_cpd00030_e" name="Mn2+" compartment="e" fbc:charge="2" fbc:chemicalFormula="Mn"/>
      <species boundaryCondition="false" constant="false" hasOnlySubstanceUnits="false" id="M_cpd00030_c" name="Mn2+" compartment="c" fbc:charge="2" fbc:chemicalFormula="Mn"/>
      <species boundaryCondition="false" constant="false" hasOnlySubstanceUnits="false" id="M_cpd11830_c" name="S-Aminomethyldihydrolipoylprotein" compartment="c" fbc:charge="1" fbc:chemicalFormula="C2H7NRS2"/>
      <species boundaryCondition="false" constant="false" hasOnlySubstanceUnits="false" id="M_cpd00016_c" name="Pyridoxal phosphate" compartment="c" fbc:charge="-1" fbc:chemicalFormula="C8H9NO6P"/>
      <species boundaryCondition="false" constant="false" hasOnlySubstanceUnits="false" id="M_cpd00493_c" name="Pyridoxamine phosphate" compartment="c" fbc:charge="0" fbc:chemicalFormula="C8H13N2O5P"/>
      <species boundaryCondition="false" constant="false" hasOnlySubstanceUnits="false" id="M_cpd00136_e" name="4-Hydroxybenzoate" compartment="e" fbc:charge="-1" fbc:chemicalFormula="C7H5O3"/>
      <species boundaryCondition="false" constant="false" hasOnlySubstanceUnits="false" id="M_cpd01012_c" name="Cd2+" compartment="c" fbc:charge="2" fbc:chemicalFormula="Cd"/>
      <species boundaryCondition="false" constant="false" hasOnlySubstanceUnits="false" id="M_cpd01012_e" name="Cd2+" compartment="e" fbc:charge="2" fbc:chemicalFormula="Cd"/>
      <species boundaryCondition="false" constant="false" hasOnlySubstanceUnits="false" id="M_cpd00149_e" name="Co2+" compartment="e" fbc:charge="2" fbc:chemicalFormula="Co"/>
      <species boundaryCondition="false" constant="false" hasOnlySubstanceUnits="false" id="M_cPY00121_c" name="CDP-pa160161" compartment="c" fbc:charge="0" fbc:chemicalFormula="C44H77N3O15P2"/>
      <species boundaryCondition="false" constant="false" hasOnlySubstanceUnits="false" id="M_cpd00046_c" name="CMP" compartment="c" fbc:charge="-1" fbc:chemicalFormula="C9H13N3O8P"/>
      <species boundaryCondition="false" constant="false" hasOnlySubstanceUnits="false" id="M_cPY00130_c" name="pgp160161" compartment="c" fbc:charge="0" fbc:chemicalFormula="C38H71O13P2"/>
      <species boundaryCondition="false" constant="false" hasOnlySubstanceUnits="false" id="M_cPY00126_c" name="CDP-pa180181" compartment="c" fbc:charge="0" fbc:chemicalFormula="C48H85N3O15P2"/>
      <species boundaryCondition="false" constant="false" hasOnlySubstanceUnits="false" id="M_cPY00133_c" name="pgp180181" compartment="c" fbc:charge="0" fbc:chemicalFormula="C42H79O13P2"/>
      <species boundaryCondition="false" constant="false" hasOnlySubstanceUnits="false" id="M_cpd03424_e" name="Vitamin_B12" compartment="e" fbc:charge="6" fbc:chemicalFormula="C61H86CoN13O14PR"/>
      <species boundaryCondition="false" constant="false" hasOnlySubstanceUnits="false" id="M_cpd03424_c" name="Vitamin_B12" compartment="c" fbc:charge="6" fbc:chemicalFormula="C61H86CoN13O14PR"/>
      <species boundaryCondition="false" constant="false" hasOnlySubstanceUnits="false" id="M_cpd00039_e" name="L-Lysine" compartment="e" fbc:charge="1" fbc:chemicalFormula="C6H15N2O2"/>
      <species boundaryCondition="false" constant="false" hasOnlySubstanceUnits="false" id="M_cpd11718_c" name="(S)-3-Hydroxyacyl-CoA" compartment="c" fbc:charge="-3" fbc:chemicalFormula="C24H36N7O18P3RS"/>
      <species boundaryCondition="false" constant="false" hasOnlySubstanceUnits="false" id="M_cpd11722_c" name="trans-2-Enoyl-CoA" compartment="c" fbc:charge="-3" fbc:chemicalFormula="C24H34N7O17P3RS"/>
      <species boundaryCondition="false" constant="false" hasOnlySubstanceUnits="false" id="M_cpd00259_c" name="D-Lyxulose" compartment="c" fbc:charge="0" fbc:chemicalFormula="C5H10O5"/>
      <species boundaryCondition="false" constant="false" hasOnlySubstanceUnits="false" id="M_cpd00198_c" name="D-Xylulose5-phosphate" compartment="c" fbc:charge="-1" fbc:chemicalFormula="C5H10O8P"/>
      <species boundaryCondition="false" constant="false" hasOnlySubstanceUnits="false" id="M_cpd01710_c" name="2-Isopropylmaleate" compartment="c" fbc:charge="-2" fbc:chemicalFormula="C7H8O4"/>
      <species boundaryCondition="false" constant="false" hasOnlySubstanceUnits="false" id="M_cpd02711_c" name="2-Keto-3-deoxy-6-phosphogluconate" compartment="c" fbc:charge="-2" fbc:chemicalFormula="C6H9O9P"/>
      <species boundaryCondition="false" constant="false" hasOnlySubstanceUnits="false" id="M_cpd00043_c" name="UDP-galactose" compartment="c" fbc:charge="-2" fbc:chemicalFormula="C15H22N2O17P2"/>
      <species boundaryCondition="false" constant="false" hasOnlySubstanceUnits="false" id="M_cpd02991_c" name="phosphoribulosylformimino-AICAR-phosphate" compartment="c" fbc:charge="-2" fbc:chemicalFormula="C15H23N5O15P2"/>
      <species boundaryCondition="false" constant="false" hasOnlySubstanceUnits="false" id="M_cpd02851_c" name="AICAR" compartment="c" fbc:charge="-1" fbc:chemicalFormula="C9H14N4O8P"/>
      <species boundaryCondition="false" constant="false" hasOnlySubstanceUnits="false" id="M_cpd02843_c" name="D-erythro-imidazol-glycerol-phosphate" compartment="c" fbc:charge="-1" fbc:chemicalFormula="C6H10N2O6P"/>
      <species boundaryCondition="false" constant="false" hasOnlySubstanceUnits="false" id="M_cpd17100_c" name="Man(2NAc3N)(3,-CH3C=NH)A-(beta1,4)-Man(2NAc3NAc)A-(beta1,3)-Fuc2NAc-PP-Undecaprenyl" compartment="c" fbc:charge="0" fbc:chemicalFormula="C81H137O28N5P4"/>
      <species boundaryCondition="false" constant="false" hasOnlySubstanceUnits="false" id="M_cpd17065_c" name="Pseudomonas aeruginosa LPS core + KDO2-lipidA" compartment="c" fbc:charge="0" fbc:chemicalFormula="C156H274N4O95P5"/>
      <species boundaryCondition="false" constant="false" hasOnlySubstanceUnits="false" id="M_cpd02229_c" name="Bactoprenyl diphosphate" compartment="c" fbc:charge="-2" fbc:chemicalFormula="C55H90O7P2"/>
      <species boundaryCondition="false" constant="false" hasOnlySubstanceUnits="false" id="M_cpd17057_c" name="Pseudomonas aeruginosa B-band lipopolysaccharide" compartment="c" fbc:charge="0" fbc:chemicalFormula="C182H322O116N9P7"/>
      <species boundaryCondition="false" constant="false" hasOnlySubstanceUnits="false" id="M_cpd17094_c" name="UDP-N-acetyl-D-mannosamine (2NAc3N) acid" compartment="c" fbc:charge="0" fbc:chemicalFormula="C17H27O17N4P2"/>
      <species boundaryCondition="false" constant="false" hasOnlySubstanceUnits="false" id="M_cpd17095_c" name="UDP-N-acetyl-D-manosamine (2NAc3NAc) acid" compartment="c" fbc:charge="0" fbc:chemicalFormula="C19H29O18N4P2"/>
      <species boundaryCondition="false" constant="false" hasOnlySubstanceUnits="false" id="M_cpd00727_c" name="2-Phosphoglycolate" compartment="c" fbc:charge="-2" fbc:chemicalFormula="C2H3O6P"/>
      <species boundaryCondition="false" constant="false" hasOnlySubstanceUnits="false" id="M_cpd00344_c" name="N-Formimino-L-glutamate" compartment="c" fbc:charge="-1" fbc:chemicalFormula="C6H9N2O4"/>
      <species boundaryCondition="false" constant="false" hasOnlySubstanceUnits="false" id="M_cpd00378_c" name="Formamide" compartment="c" fbc:charge="0" fbc:chemicalFormula="CH3NO"/>
      <species boundaryCondition="false" constant="false" hasOnlySubstanceUnits="false" id="M_cpd01329_e" name="Maltohexaose" compartment="e" fbc:charge="0" fbc:chemicalFormula="C36H62O31"/>
      <species boundaryCondition="false" constant="false" hasOnlySubstanceUnits="false" id="M_cpd01329_c" name="Maltohexaose" compartment="c" fbc:charge="0" fbc:chemicalFormula="C36H62O31"/>
      <species boundaryCondition="false" constant="false" hasOnlySubstanceUnits="false" id="M_cpd00080_e" name="Glycerol-3-phosphate" compartment="e" fbc:charge="-1" fbc:chemicalFormula="C3H8O6P"/>
      <species boundaryCondition="false" constant="false" hasOnlySubstanceUnits="false" id="M_cpd00027_c" name="D-Glucose" compartment="c" fbc:charge="0" fbc:chemicalFormula="C6H12O6"/>
      <species boundaryCondition="false" constant="false" hasOnlySubstanceUnits="false" id="M_cpd02978_c" name="7,8-Dihydroneopterin 3'-triphosphate" compartment="c" fbc:charge="-3" fbc:chemicalFormula="C9H13N5O13P3"/>
      <species boundaryCondition="false" constant="false" hasOnlySubstanceUnits="false" id="M_cpd11579_e" name="ethanesulfonate" compartment="e" fbc:charge="-1" fbc:chemicalFormula="C2H5O3S"/>
      <species boundaryCondition="false" constant="false" hasOnlySubstanceUnits="false" id="M_cpd11579_c" name="ethanesulfonate" compartment="c" fbc:charge="-1" fbc:chemicalFormula="C2H5O3S"/>
      <species boundaryCondition="false" constant="false" hasOnlySubstanceUnits="false" id="M_cpd11578_e" name="hexanesulfonate" compartment="e" fbc:charge="-1" fbc:chemicalFormula="C6H13O3S"/>
      <species boundaryCondition="false" constant="false" hasOnlySubstanceUnits="false" id="M_cpd11578_c" name="hexanesulfonate" compartment="c" fbc:charge="-1" fbc:chemicalFormula="C6H13O3S"/>
      <species boundaryCondition="false" constant="false" hasOnlySubstanceUnits="false" id="M_cpd08023_e" name="methanesulfonate" compartment="e" fbc:charge="-1" fbc:chemicalFormula="CH3O3S"/>
      <species boundaryCondition="false" constant="false" hasOnlySubstanceUnits="false" id="M_cpd08023_c" name="methanesulfonate" compartment="c" fbc:charge="-1" fbc:chemicalFormula="CH3O3S"/>
      <species boundaryCondition="false" constant="false" hasOnlySubstanceUnits="false" id="M_cpd11575_e" name="MOPS" compartment="e" fbc:charge="-1" fbc:chemicalFormula="C7H14NO4S"/>
      <species boundaryCondition="false" constant="false" hasOnlySubstanceUnits="false" id="M_cpd11575_c" name="MOPS" compartment="c" fbc:charge="-1" fbc:chemicalFormula="C7H14NO4S"/>
      <species boundaryCondition="false" constant="false" hasOnlySubstanceUnits="false" id="M_cpd09878_e" name="Sulfoacetate" compartment="e" fbc:charge="-2" fbc:chemicalFormula="C2H2O5S"/>
      <species boundaryCondition="false" constant="false" hasOnlySubstanceUnits="false" id="M_cpd09878_c" name="Sulfoacetate" compartment="c" fbc:charge="-2" fbc:chemicalFormula="C2H2O5S"/>
      <species boundaryCondition="false" constant="false" hasOnlySubstanceUnits="false" id="M_cpd02182_c" name="(R)-S-Lactoylglutathione" compartment="c" fbc:charge="-1" fbc:chemicalFormula="C13H20N3O8S"/>
      <species boundaryCondition="false" constant="false" hasOnlySubstanceUnits="false" id="M_cpd00428_c" name="2-Oxopropanal" compartment="c" fbc:charge="0" fbc:chemicalFormula="C3H4O2"/>
      <species boundaryCondition="false" constant="false" hasOnlySubstanceUnits="false" id="M_cpd00146_c" name="Carbamoylphosphate" compartment="c" fbc:charge="-1" fbc:chemicalFormula="CH3NO5P"/>
      <species boundaryCondition="false" constant="false" hasOnlySubstanceUnits="false" id="M_cpd00274_c" name="Citrulline" compartment="c" fbc:charge="0" fbc:chemicalFormula="C6H13N3O3"/>
      <species boundaryCondition="false" constant="false" hasOnlySubstanceUnits="false" id="M_cpd11949_c" name="Alginate" compartment="c" fbc:charge="0" fbc:chemicalFormula="C6H8O6*2"/>
      <species boundaryCondition="false" constant="false" hasOnlySubstanceUnits="false" id="M_cpd17075_c" name="Epimerized Alginate Dimer" compartment="c" fbc:charge="0" fbc:chemicalFormula="C12H16O12"/>
      <species boundaryCondition="false" constant="false" hasOnlySubstanceUnits="false" id="M_cpd17074_c" name="Acetylated Alginate" compartment="c" fbc:charge="0" fbc:chemicalFormula="C14H18O13"/>
      <species boundaryCondition="false" constant="false" hasOnlySubstanceUnits="false" id="M_cpd00082_e" name="D-Fructose" compartment="e" fbc:charge="0" fbc:chemicalFormula="C6H12O6"/>
      <species boundaryCondition="false" constant="false" hasOnlySubstanceUnits="false" id="M_cpd00802_c" name="D-fructose-1-phosphate" compartment="c" fbc:charge="-1" fbc:chemicalFormula="C6H12O9P"/>
      <species boundaryCondition="false" constant="false" hasOnlySubstanceUnits="false" id="M_cpd00070_c" name="Malonyl-CoA" compartment="c" fbc:charge="-4" fbc:chemicalFormula="C24H34N7O19P3S"/>
      <species boundaryCondition="false" constant="false" hasOnlySubstanceUnits="false" id="M_cpd15419_c" name="CDP-1,2-dihexadecanoylglycerol" compartment="c" fbc:charge="-2" fbc:chemicalFormula="C44H79N3O15P2"/>
      <species boundaryCondition="false" constant="false" hasOnlySubstanceUnits="false" id="M_cpd00122_e" name="N-Acetyl-D-glucosamine" compartment="e" fbc:charge="0" fbc:chemicalFormula="C8H15NO6"/>
      <species boundaryCondition="false" constant="false" hasOnlySubstanceUnits="false" id="M_cpd00293_c" name="N-Acetyl-D-glucosamine 6-phosphate" compartment="c" fbc:charge="-1" fbc:chemicalFormula="C8H15NO9P"/>
      <species boundaryCondition="false" constant="false" hasOnlySubstanceUnits="false" id="M_cpd00075_e" name="Nitrite" compartment="e" fbc:charge="-1" fbc:chemicalFormula="NO2"/>
      <species boundaryCondition="false" constant="false" hasOnlySubstanceUnits="false" id="M_cpd00033_e" name="Glycine" compartment="e" fbc:charge="0" fbc:chemicalFormula="C2H5NO2"/>
      <species boundaryCondition="false" constant="false" hasOnlySubstanceUnits="false" id="M_cpd00210_e" name="Taurine" compartment="e" fbc:charge="0" fbc:chemicalFormula="C2H7NO3S"/>
      <species boundaryCondition="false" constant="false" hasOnlySubstanceUnits="false" id="M_cpd00210_c" name="Taurine" compartment="c" fbc:charge="0" fbc:chemicalFormula="C2H7NO3S"/>
      <species boundaryCondition="false" constant="false" hasOnlySubstanceUnits="false" id="M_cpd00162_c" name="Aminoethanol" compartment="c" fbc:charge="1" fbc:chemicalFormula="C2H8NO"/>
      <species boundaryCondition="false" constant="false" hasOnlySubstanceUnits="false" id="M_cpd00957_c" name="2,5-Diamino-6-(5'-phosphoribosylamino)-4-pyrimidineone" compartment="c" fbc:charge="-1" fbc:chemicalFormula="C9H15N5O8P"/>
      <species boundaryCondition="false" constant="false" hasOnlySubstanceUnits="false" id="M_cpd02656_c" name="6-7-Dimethyl-8--1-D-ribityllumazine" compartment="c" fbc:charge="0" fbc:chemicalFormula="C13H18N4O6"/>
      <species boundaryCondition="false" constant="false" hasOnlySubstanceUnits="false" id="M_cpd02882_c" name="4--1-D-Ribitylamino-5-aminouracil" compartment="c" fbc:charge="0" fbc:chemicalFormula="C9H16N4O6"/>
      <species boundaryCondition="false" constant="false" hasOnlySubstanceUnits="false" id="M_cpd00220_c" name="Riboflavin" compartment="c" fbc:charge="0" fbc:chemicalFormula="C17H20N4O6"/>
      <species boundaryCondition="false" constant="false" hasOnlySubstanceUnits="false" id="M_cpd00489_e" name="4-Hydroxyphenylacetate" compartment="e" fbc:charge="0" fbc:chemicalFormula="C8H7O3"/>
      <species boundaryCondition="false" constant="false" hasOnlySubstanceUnits="false" id="M_cpd00666_e" name="Tartrate" compartment="e" fbc:charge="-2" fbc:chemicalFormula="C4H4O6"/>
      <species boundaryCondition="false" constant="false" hasOnlySubstanceUnits="false" id="M_cpd00666_c" name="Tartrate" compartment="c" fbc:charge="-2" fbc:chemicalFormula="C4H4O6"/>
      <species boundaryCondition="false" constant="false" hasOnlySubstanceUnits="false" id="M_cpd11751_c" name="tRNA(Tyr)" compartment="c" fbc:charge="0" fbc:chemicalFormula="C10H12N5O3R"/>
      <species boundaryCondition="false" constant="false" hasOnlySubstanceUnits="false" id="M_cpd12194_c" name="L-Tyrosyl-tRNA(Tyr)" compartment="c" fbc:charge="1" fbc:chemicalFormula="C19H22N6O5R"/>
      <species boundaryCondition="false" constant="false" hasOnlySubstanceUnits="false" id="M_cpd03726_e" name="Fe-enterochlin" compartment="e" fbc:charge="0" fbc:chemicalFormula="C30H27FeN3O15"/>
      <species boundaryCondition="false" constant="false" hasOnlySubstanceUnits="false" id="M_cpd03726_c" name="Fe-enterochlin" compartment="c" fbc:charge="0" fbc:chemicalFormula="C30H27FeN3O15"/>
      <species boundaryCondition="false" constant="false" hasOnlySubstanceUnits="false" id="M_cpd17073_c" name="2-amino-2-deoxyisochorismic acid" compartment="c" fbc:charge="0" fbc:chemicalFormula="C10H10O5N"/>
      <species boundaryCondition="false" constant="false" hasOnlySubstanceUnits="false" id="M_cpd00532_c" name="O2-" compartment="c" fbc:charge="0" fbc:chemicalFormula="HO2"/>
      <species boundaryCondition="false" constant="false" hasOnlySubstanceUnits="false" id="M_cpd02894_c" name="4-Amino-2-methyl-5-diphosphomethylpyrimidine" compartment="c" fbc:charge="-2" fbc:chemicalFormula="C6H9N3O7P2"/>
      <species boundaryCondition="false" constant="false" hasOnlySubstanceUnits="false" id="M_cpd02654_c" name="4-Methyl-5--2-phosphoethyl-thiazole" compartment="c" fbc:charge="-1" fbc:chemicalFormula="C6H9NO4PS"/>
      <species boundaryCondition="false" constant="false" hasOnlySubstanceUnits="false" id="M_cpd00793_c" name="Thiamine phosphate" compartment="c" fbc:charge="0" fbc:chemicalFormula="C12H17N4O4PS"/>
      <species boundaryCondition="false" constant="false" hasOnlySubstanceUnits="false" id="M_cpd00193_c" name="APS" compartment="c" fbc:charge="-2" fbc:chemicalFormula="C10H12N5O10PS"/>
      <species boundaryCondition="false" constant="false" hasOnlySubstanceUnits="false" id="M_cpd00930_c" name="imidazole acetol-phosphate" compartment="c" fbc:charge="-1" fbc:chemicalFormula="C6H8N2O5P"/>
      <species boundaryCondition="false" constant="false" hasOnlySubstanceUnits="false" id="M_cpd00244_e" name="Ni2+" compartment="e" fbc:charge="2" fbc:chemicalFormula="Ni"/>
      <species boundaryCondition="false" constant="false" hasOnlySubstanceUnits="false" id="M_cpd00244_c" name="Ni2+" compartment="c" fbc:charge="2" fbc:chemicalFormula="Ni"/>
      <species boundaryCondition="false" constant="false" hasOnlySubstanceUnits="false" id="M_cpd11593_e" name="ala-L-asp-L" compartment="e" fbc:charge="-1" fbc:chemicalFormula="C7H11N2O5"/>
      <species boundaryCondition="false" constant="false" hasOnlySubstanceUnits="false" id="M_cpd11593_c" name="ala-L-asp-L" compartment="c" fbc:charge="-1" fbc:chemicalFormula="C7H11N2O5"/>
      <species boundaryCondition="false" constant="false" hasOnlySubstanceUnits="false" id="M_cpd11587_e" name="Ala-Gln" compartment="e" fbc:charge="0" fbc:chemicalFormula="C8H15N3O4"/>
      <species boundaryCondition="false" constant="false" hasOnlySubstanceUnits="false" id="M_cpd11587_c" name="Ala-Gln" compartment="c" fbc:charge="0" fbc:chemicalFormula="C8H15N3O4"/>
      <species boundaryCondition="false" constant="false" hasOnlySubstanceUnits="false" id="M_cpd11586_e" name="ala-L-glu-L" compartment="e" fbc:charge="-1" fbc:chemicalFormula="C8H13N2O5"/>
      <species boundaryCondition="false" constant="false" hasOnlySubstanceUnits="false" id="M_cpd11586_c" name="ala-L-glu-L" compartment="c" fbc:charge="-1" fbc:chemicalFormula="C8H13N2O5"/>
      <species boundaryCondition="false" constant="false" hasOnlySubstanceUnits="false" id="M_cpd11585_e" name="L-alanylglycine" compartment="e" fbc:charge="0" fbc:chemicalFormula="C5H10N2O3"/>
      <species boundaryCondition="false" constant="false" hasOnlySubstanceUnits="false" id="M_cpd11585_c" name="L-alanylglycine" compartment="c" fbc:charge="0" fbc:chemicalFormula="C5H10N2O3"/>
      <species boundaryCondition="false" constant="false" hasOnlySubstanceUnits="false" id="M_cpd11584_e" name="Ala-His" compartment="e" fbc:charge="0" fbc:chemicalFormula="C9H14N4O3"/>
      <species boundaryCondition="false" constant="false" hasOnlySubstanceUnits="false" id="M_cpd11584_c" name="Ala-His" compartment="c" fbc:charge="0" fbc:chemicalFormula="C9H14N4O3"/>
      <species boundaryCondition="false" constant="false" hasOnlySubstanceUnits="false" id="M_cpd11583_e" name="Ala-Leu" compartment="e" fbc:charge="0" fbc:chemicalFormula="C9H18N2O3"/>
      <species boundaryCondition="false" constant="false" hasOnlySubstanceUnits="false" id="M_cpd11583_c" name="Ala-Leu" compartment="c" fbc:charge="0" fbc:chemicalFormula="C9H18N2O3"/>
      <species boundaryCondition="false" constant="false" hasOnlySubstanceUnits="false" id="M_cpd11582_e" name="ala-L-Thr-L" compartment="e" fbc:charge="0" fbc:chemicalFormula="C7H14N2O4"/>
      <species boundaryCondition="false" constant="false" hasOnlySubstanceUnits="false" id="M_cpd11582_c" name="ala-L-Thr-L" compartment="c" fbc:charge="0" fbc:chemicalFormula="C7H14N2O4"/>
      <species boundaryCondition="false" constant="false" hasOnlySubstanceUnits="false" id="M_cpd01017_e" name="Cys-Gly" compartment="e" fbc:charge="0" fbc:chemicalFormula="C5H10N2O3S"/>
      <species boundaryCondition="false" constant="false" hasOnlySubstanceUnits="false" id="M_cpd01017_c" name="Cys-Gly" compartment="c" fbc:charge="0" fbc:chemicalFormula="C5H10N2O3S"/>
      <species boundaryCondition="false" constant="false" hasOnlySubstanceUnits="false" id="M_cpd11581_e" name="gly-asn-L" compartment="e" fbc:charge="0" fbc:chemicalFormula="C6H11N3O4"/>
      <species boundaryCondition="false" constant="false" hasOnlySubstanceUnits="false" id="M_cpd11581_c" name="gly-asn-L" compartment="c" fbc:charge="0" fbc:chemicalFormula="C6H11N3O4"/>
      <species boundaryCondition="false" constant="false" hasOnlySubstanceUnits="false" id="M_cpd11589_e" name="gly-asp-L" compartment="e" fbc:charge="-1" fbc:chemicalFormula="C6H9N2O5"/>
      <species boundaryCondition="false" constant="false" hasOnlySubstanceUnits="false" id="M_cpd11589_c" name="gly-asp-L" compartment="c" fbc:charge="-1" fbc:chemicalFormula="C6H9N2O5"/>
      <species boundaryCondition="false" constant="false" hasOnlySubstanceUnits="false" id="M_cpd11580_e" name="Gly-Gln" compartment="e" fbc:charge="0" fbc:chemicalFormula="C7H13N3O4"/>
      <species boundaryCondition="false" constant="false" hasOnlySubstanceUnits="false" id="M_cpd11580_c" name="Gly-Gln" compartment="c" fbc:charge="0" fbc:chemicalFormula="C7H13N3O4"/>
      <species boundaryCondition="false" constant="false" hasOnlySubstanceUnits="false" id="M_cpd11592_e" name="gly-glu-L" compartment="e" fbc:charge="-1" fbc:chemicalFormula="C7H11N2O5"/>
      <species boundaryCondition="false" constant="false" hasOnlySubstanceUnits="false" id="M_cpd11592_c" name="gly-glu-L" compartment="c" fbc:charge="-1" fbc:chemicalFormula="C7H11N2O5"/>
      <species boundaryCondition="false" constant="false" hasOnlySubstanceUnits="false" id="M_cpd11591_e" name="Gly-Met" compartment="e" fbc:charge="0" fbc:chemicalFormula="C7H14N2O3S"/>
      <species boundaryCondition="false" constant="false" hasOnlySubstanceUnits="false" id="M_cpd11591_c" name="Gly-Met" compartment="c" fbc:charge="0" fbc:chemicalFormula="C7H14N2O3S"/>
      <species boundaryCondition="false" constant="false" hasOnlySubstanceUnits="false" id="M_cpd11588_e" name="gly-pro-L" compartment="e" fbc:charge="0" fbc:chemicalFormula="C7H12N2O3"/>
      <species boundaryCondition="false" constant="false" hasOnlySubstanceUnits="false" id="M_cpd11588_c" name="gly-pro-L" compartment="c" fbc:charge="0" fbc:chemicalFormula="C7H12N2O3"/>
      <species boundaryCondition="false" constant="false" hasOnlySubstanceUnits="false" id="M_cpd11590_e" name="met-L-ala-L" compartment="e" fbc:charge="-1" fbc:chemicalFormula="C8H15N2O3S"/>
      <species boundaryCondition="false" constant="false" hasOnlySubstanceUnits="false" id="M_cpd11590_c" name="met-L-ala-L" compartment="c" fbc:charge="-1" fbc:chemicalFormula="C8H15N2O3S"/>
      <species boundaryCondition="false" constant="false" hasOnlySubstanceUnits="false" id="M_cpd15603_e" name="Gly-Cys" compartment="e" fbc:charge="0" fbc:chemicalFormula="C5H10N2O3S"/>
      <species boundaryCondition="false" constant="false" hasOnlySubstanceUnits="false" id="M_cpd15603_c" name="Gly-Cys" compartment="c" fbc:charge="0" fbc:chemicalFormula="C5H10N2O3S"/>
      <species boundaryCondition="false" constant="false" hasOnlySubstanceUnits="false" id="M_cpd15604_e" name="Gly-Leu" compartment="e" fbc:charge="0" fbc:chemicalFormula="C8H16N2O3"/>
      <species boundaryCondition="false" constant="false" hasOnlySubstanceUnits="false" id="M_cpd15604_c" name="Gly-Leu" compartment="c" fbc:charge="0" fbc:chemicalFormula="C8H16N2O3"/>
      <species boundaryCondition="false" constant="false" hasOnlySubstanceUnits="false" id="M_cpd15605_e" name="Gly-Phe" compartment="e" fbc:charge="0" fbc:chemicalFormula="C11H14N2O3"/>
      <species boundaryCondition="false" constant="false" hasOnlySubstanceUnits="false" id="M_cpd15605_c" name="Gly-Phe" compartment="c" fbc:charge="0" fbc:chemicalFormula="C11H14N2O3"/>
      <species boundaryCondition="false" constant="false" hasOnlySubstanceUnits="false" id="M_cpd15606_e" name="Gly-Tyr" compartment="e" fbc:charge="0" fbc:chemicalFormula="C11H14N2O4"/>
      <species boundaryCondition="false" constant="false" hasOnlySubstanceUnits="false" id="M_cpd15606_c" name="Gly-Tyr" compartment="c" fbc:charge="0" fbc:chemicalFormula="C11H14N2O4"/>
      <species boundaryCondition="false" constant="false" hasOnlySubstanceUnits="false" id="M_cpd17047_c" name="S-2-hydroxymyristoyl-[acyl-carrier protein]" compartment="c" fbc:charge="0" fbc:chemicalFormula="C14H27O2X"/>
      <species boundaryCondition="false" constant="false" hasOnlySubstanceUnits="false" id="M_cpd00103_c" name="PRPP" compartment="c" fbc:charge="-3" fbc:chemicalFormula="C5H10O14P3"/>
      <species boundaryCondition="false" constant="false" hasOnlySubstanceUnits="false" id="M_cpd00091_c" name="UMP" compartment="c" fbc:charge="-1" fbc:chemicalFormula="C9H12N2O9P"/>
      <species boundaryCondition="false" constant="false" hasOnlySubstanceUnits="false" id="M_cpd00094_c" name="2-Oxobutyrate" compartment="c" fbc:charge="-1" fbc:chemicalFormula="C4H5O3"/>
      <species boundaryCondition="false" constant="false" hasOnlySubstanceUnits="false" id="M_cpd00101_c" name="ribose-5-phosphate" compartment="c" fbc:charge="-1" fbc:chemicalFormula="C5H10O8P"/>
      <species boundaryCondition="false" constant="false" hasOnlySubstanceUnits="false" id="M_cpd00859_c" name="Pseudouridine 5'-phosphate" compartment="c" fbc:charge="-1" fbc:chemicalFormula="C9H12N2O9P"/>
      <species boundaryCondition="false" constant="false" hasOnlySubstanceUnits="false" id="M_cpd00699_c" name="5-Dehydroquinate" compartment="c" fbc:charge="-1" fbc:chemicalFormula="C7H9O6"/>
      <species boundaryCondition="false" constant="false" hasOnlySubstanceUnits="false" id="M_cpd08325_c" name="NAC" compartment="c" fbc:charge="0" fbc:chemicalFormula="C17H18N2O2"/>
      <species boundaryCondition="false" constant="false" hasOnlySubstanceUnits="false" id="M_cpd00873_c" name="Nicotinate ribonucleotide" compartment="c" fbc:charge="-1" fbc:chemicalFormula="C11H13NO9P"/>
      <species boundaryCondition="false" constant="false" hasOnlySubstanceUnits="false" id="M_cpd11914_c" name="tRNA(His)" compartment="c" fbc:charge="0" fbc:chemicalFormula="C10H12N5O3R"/>
      <species boundaryCondition="false" constant="false" hasOnlySubstanceUnits="false" id="M_cpd12228_c" name="L-Histidyl-tRNA(His)" compartment="c" fbc:charge="1" fbc:chemicalFormula="C16H20N8O4R"/>
      <species boundaryCondition="false" constant="false" hasOnlySubstanceUnits="false" id="M_cpd17063_c" name="PA_core6_lipidA" compartment="c" fbc:charge="0" fbc:chemicalFormula="C152H271N2O84P2"/>
      <species boundaryCondition="false" constant="false" hasOnlySubstanceUnits="false" id="M_cpd17064_c" name="PA_core7_lipidA" compartment="c" fbc:charge="0" fbc:chemicalFormula="C152H268N2O93P5"/>
      <species boundaryCondition="false" constant="false" hasOnlySubstanceUnits="false" id="M_cpd17045_c" name="beta-hydroxydecanoyl-beta-hydroxydecanoyl-S-CoA" compartment="c" fbc:charge="0" fbc:chemicalFormula="C41H68O20N7P3S"/>
      <species boundaryCondition="false" constant="false" hasOnlySubstanceUnits="false" id="M_cpd00851_e" name="trans-4-Hydroxy-L-proline" compartment="e" fbc:charge="-1" fbc:chemicalFormula="C5H8NO3"/>
      <species boundaryCondition="false" constant="false" hasOnlySubstanceUnits="false" id="M_cpd00851_c" name="trans-4-Hydroxy-L-proline" compartment="c" fbc:charge="-1" fbc:chemicalFormula="C5H8NO3"/>
      <species boundaryCondition="false" constant="false" hasOnlySubstanceUnits="false" id="M_cpd00581_c" name="Urocanate" compartment="c" fbc:charge="-1" fbc:chemicalFormula="C6H5N2O2"/>
      <species boundaryCondition="false" constant="false" hasOnlySubstanceUnits="false" id="M_cpd10516_e" name="fe3" compartment="e" fbc:charge="3" fbc:chemicalFormula="Fe"/>
      <species boundaryCondition="false" constant="false" hasOnlySubstanceUnits="false" id="M_cpd10516_c" name="fe3" compartment="c" fbc:charge="3" fbc:chemicalFormula="Fe"/>
      <species boundaryCondition="false" constant="false" hasOnlySubstanceUnits="false" id="M_cpd16768_c" name="2-nonaprenylphenol" compartment="c" fbc:charge="0" fbc:chemicalFormula="C51H78O"/>
      <species boundaryCondition="false" constant="false" hasOnlySubstanceUnits="false" id="M_cpd16765_c" name="2-nonaprenyl-6-hydroxyphenol" compartment="c" fbc:charge="0" fbc:chemicalFormula="C51H78O2"/>
      <species boundaryCondition="false" constant="false" hasOnlySubstanceUnits="false" id="M_cpd03445_c" name="2-Octaprenyl-6-hydroxyphenol" compartment="c" fbc:charge="0" fbc:chemicalFormula="C46H70O2"/>
      <species boundaryCondition="false" constant="false" hasOnlySubstanceUnits="false" id="M_cpd00013_e" name="NH3" compartment="e" fbc:charge="1" fbc:chemicalFormula="H4N"/>
      <species boundaryCondition="false" constant="false" hasOnlySubstanceUnits="false" id="M_cpd02140_c" name="AIR" compartment="c" fbc:charge="0" fbc:chemicalFormula="C8H14N3O7P"/>
      <species boundaryCondition="false" constant="false" hasOnlySubstanceUnits="false" id="M_cpd02893_c" name="5'-Phosphoribosyl-4-carboxy-5-aminoimidazole" compartment="c" fbc:charge="-1" fbc:chemicalFormula="C9H13N3O9P"/>
      <species boundaryCondition="false" constant="false" hasOnlySubstanceUnits="false" id="M_cpd00363_c" name="Ethanol" compartment="c" fbc:charge="0" fbc:chemicalFormula="C2H6O"/>
      <species boundaryCondition="false" constant="false" hasOnlySubstanceUnits="false" id="M_cpd15665_c" name="Peptidoglycan polymer (n subunits)" compartment="c" fbc:charge="-4" fbc:chemicalFormula="C80H125N16O42R"/>
      <species boundaryCondition="false" constant="false" hasOnlySubstanceUnits="false" id="M_cpd15663_c" name="Prenol-45n teichoic acid-alanine substituted" compartment="c" fbc:charge="-47" fbc:chemicalFormula="C341H611N47O287P47"/>
      <species boundaryCondition="false" constant="false" hasOnlySubstanceUnits="false" id="M_cpd00286_c" name="Undecaprenylphosphate" compartment="c" fbc:charge="-1" fbc:chemicalFormula="C55H90O4P"/>
      <species boundaryCondition="false" constant="false" hasOnlySubstanceUnits="false" id="M_cpd15668_c" name="glycerol teichoic acid (n=45), linked, D-ala substituted" compartment="c" fbc:charge="-48" fbc:chemicalFormula="C326H584N55O304P46R"/>
      <species boundaryCondition="false" constant="false" hasOnlySubstanceUnits="false" id="M_cpd15662_c" name="Prenol-45n teichoic acid-glucose substituted" compartment="c" fbc:charge="-47" fbc:chemicalFormula="C476H836N2O467P47"/>
      <species boundaryCondition="false" constant="false" hasOnlySubstanceUnits="false" id="M_cpd15669_c" name="glycerol teichoic acid (n=45), linked, glucose substituted" compartment="c" fbc:charge="-48" fbc:chemicalFormula="C461H809N10O484P46R"/>
      <species boundaryCondition="false" constant="false" hasOnlySubstanceUnits="false" id="M_cpd15661_c" name="Prenol-45n teichoic acid" compartment="c" fbc:charge="-47" fbc:chemicalFormula="C206H386N2O242P47"/>
      <species boundaryCondition="false" constant="false" hasOnlySubstanceUnits="false" id="M_cpd15667_c" name="glycerol teichoic acid (n=45), linked, unsubstituted" compartment="c" fbc:charge="-48" fbc:chemicalFormula="C191H359N10O259P46R"/>
      <species boundaryCondition="false" constant="false" hasOnlySubstanceUnits="false" id="M_cpd00485_c" name="D-Mannose1-phosphate" compartment="c" fbc:charge="-1" fbc:chemicalFormula="C6H12O9P"/>
      <species boundaryCondition="false" constant="false" hasOnlySubstanceUnits="false" id="M_cpd00235_c" name="D-mannose-6-phosphate" compartment="c" fbc:charge="-1" fbc:chemicalFormula="C6H12O9P"/>
      <species boundaryCondition="false" constant="false" hasOnlySubstanceUnits="false" id="M_cpd00809_c" name="O-Phospho-L-homoserine" compartment="c" fbc:charge="-1" fbc:chemicalFormula="C4H9NO6P"/>
      <species boundaryCondition="false" constant="false" hasOnlySubstanceUnits="false" id="M_cpd00637_e" name="D-Methionine" compartment="e" fbc:charge="0" fbc:chemicalFormula="C5H11NO2S"/>
      <species boundaryCondition="false" constant="false" hasOnlySubstanceUnits="false" id="M_cpd00637_c" name="D-Methionine" compartment="c" fbc:charge="0" fbc:chemicalFormula="C5H11NO2S"/>
      <species boundaryCondition="false" constant="false" hasOnlySubstanceUnits="false" id="M_cpd00060_e" name="L-Methionine" compartment="e" fbc:charge="0" fbc:chemicalFormula="C5H11NO2S"/>
      <species boundaryCondition="false" constant="false" hasOnlySubstanceUnits="false" id="M_cpd08316_c" name="D-Glycero-D-manno-heptose1-7-bisphosphate" compartment="c" fbc:charge="-2" fbc:chemicalFormula="C7H14O13P2"/>
      <species boundaryCondition="false" constant="false" hasOnlySubstanceUnits="false" id="M_cpd04920_c" name="D-Glycero-D-manno-heptose1-phosphate" compartment="c" fbc:charge="-1" fbc:chemicalFormula="C7H14O10P"/>
      <species boundaryCondition="false" constant="false" hasOnlySubstanceUnits="false" id="M_cpd17084_c" name="phenazine-1-carboxamide" compartment="c" fbc:charge="0" fbc:chemicalFormula="C13H9ON3"/>
      <species boundaryCondition="false" constant="false" hasOnlySubstanceUnits="false" id="M_cpd00128_c" name="Adenine" compartment="c" fbc:charge="0" fbc:chemicalFormula="C5H5N5"/>
      <species boundaryCondition="false" constant="false" hasOnlySubstanceUnits="false" id="M_cpd15901_e" name="2-oxohexanedioic acid" compartment="e" fbc:charge="-2" fbc:chemicalFormula="C6H6O5"/>
      <species boundaryCondition="false" constant="false" hasOnlySubstanceUnits="false" id="M_cpd15901_c" name="2-oxohexanedioic acid" compartment="c" fbc:charge="-2" fbc:chemicalFormula="C6H6O5"/>
      <species boundaryCondition="false" constant="false" hasOnlySubstanceUnits="false" id="M_cpd00280_e" name="D-Galacturonate" compartment="e" fbc:charge="-1" fbc:chemicalFormula="C6H9O7"/>
      <species boundaryCondition="false" constant="false" hasOnlySubstanceUnits="false" id="M_cpd00280_c" name="D-Galacturonate" compartment="c" fbc:charge="-1" fbc:chemicalFormula="C6H9O7"/>
      <species boundaryCondition="false" constant="false" hasOnlySubstanceUnits="false" id="M_cpd00164_e" name="Glucuronate" compartment="e" fbc:charge="-1" fbc:chemicalFormula="C6H9O7"/>
      <species boundaryCondition="false" constant="false" hasOnlySubstanceUnits="false" id="M_cpd00164_c" name="Glucuronate" compartment="c" fbc:charge="-1" fbc:chemicalFormula="C6H9O7"/>
      <species boundaryCondition="false" constant="false" hasOnlySubstanceUnits="false" id="M_cpd01015_e" name="Cyanate" compartment="e" fbc:charge="0" fbc:chemicalFormula="CNO"/>
      <species boundaryCondition="false" constant="false" hasOnlySubstanceUnits="false" id="M_cpd01015_c" name="Cyanate" compartment="c" fbc:charge="-1" fbc:chemicalFormula="CNO"/>
      <species boundaryCondition="false" constant="false" hasOnlySubstanceUnits="false" id="M_cpd00341_c" name="N-Carbamoylputrescine" compartment="c" fbc:charge="1" fbc:chemicalFormula="C5H14N3O"/>
      <species boundaryCondition="false" constant="false" hasOnlySubstanceUnits="false" id="M_cpd00132_e" name="L-Asparagine" compartment="e" fbc:charge="0" fbc:chemicalFormula="C4H8N2O3"/>
      <species boundaryCondition="false" constant="false" hasOnlySubstanceUnits="false" id="M_cpd00299_c" name="dUMP" compartment="c" fbc:charge="-1" fbc:chemicalFormula="C9H12N2O8P"/>
      <species boundaryCondition="false" constant="false" hasOnlySubstanceUnits="false" id="M_cpd00298_c" name="dTMP" compartment="c" fbc:charge="-1" fbc:chemicalFormula="C10H14N2O8P"/>
      <species boundaryCondition="false" constant="false" hasOnlySubstanceUnits="false" id="M_cpd00908_c" name="Glycerophosphoethanolamine" compartment="c" fbc:charge="0" fbc:chemicalFormula="C5H14NO6P"/>
      <species boundaryCondition="false" constant="false" hasOnlySubstanceUnits="false" id="M_cpd00507_c" name="Glycerophosphocholine" compartment="c" fbc:charge="0" fbc:chemicalFormula="C8H20NO6P"/>
      <species boundaryCondition="false" constant="false" hasOnlySubstanceUnits="false" id="M_cpd00834_c" name="Phosphopantetheine" compartment="c" fbc:charge="-1" fbc:chemicalFormula="C11H22N2O7PS"/>
      <species boundaryCondition="false" constant="false" hasOnlySubstanceUnits="false" id="M_cpd00655_c" name="Dephospho-CoA" compartment="c" fbc:charge="-2" fbc:chemicalFormula="C21H33N7O13P2S"/>
      <species boundaryCondition="false" constant="false" hasOnlySubstanceUnits="false" id="M_cpd00790_c" name="O-Acetyl-L-homoserine" compartment="c" fbc:charge="0" fbc:chemicalFormula="C6H11NO4"/>
      <species boundaryCondition="false" constant="false" hasOnlySubstanceUnits="false" id="M_cpd00822_c" name="O-Succinyl-L-homoserine" compartment="c" fbc:charge="-1" fbc:chemicalFormula="C8H12NO6"/>
      <species boundaryCondition="false" constant="false" hasOnlySubstanceUnits="false" id="M_cpd00135_c" name="Homocysteine" compartment="c" fbc:charge="0" fbc:chemicalFormula="C4H9NO2S"/>
      <species boundaryCondition="false" constant="false" hasOnlySubstanceUnits="false" id="M_cpd00424_c" name="Cystathionine" compartment="c" fbc:charge="0" fbc:chemicalFormula="C7H14N2O4S"/>
      <species boundaryCondition="false" constant="false" hasOnlySubstanceUnits="false" id="M_cpd00343_c" name="N-Carbamoyl-L-aspartate" compartment="c" fbc:charge="-2" fbc:chemicalFormula="C5H6N2O5"/>
      <species boundaryCondition="false" constant="false" hasOnlySubstanceUnits="false" id="M_cpd00506_c" name="gamma-Glutamylcysteine" compartment="c" fbc:charge="-1" fbc:chemicalFormula="C8H13N2O5S"/>
      <species boundaryCondition="false" constant="false" hasOnlySubstanceUnits="false" id="M_cpd00800_c" name="8-Amino-7-oxononanoate" compartment="c" fbc:charge="0" fbc:chemicalFormula="C9H17NO3"/>
      <species boundaryCondition="false" constant="false" hasOnlySubstanceUnits="false" id="M_cpd00764_c" name="7-8-Diaminononanoate" compartment="c" fbc:charge="1" fbc:chemicalFormula="C9H21N2O2"/>
      <species boundaryCondition="false" constant="false" hasOnlySubstanceUnits="false" id="M_cpd02701_c" name="S-Adenosyl-4-methylthio-2-oxobutanoate" compartment="c" fbc:charge="0" fbc:chemicalFormula="C15H19N5O6S"/>
      <species boundaryCondition="false" constant="false" hasOnlySubstanceUnits="false" id="M_cpd00337_c" name="Hydrouracil" compartment="c" fbc:charge="0" fbc:chemicalFormula="C4H6N2O2"/>
      <species boundaryCondition="false" constant="false" hasOnlySubstanceUnits="false" id="M_cpd01720_c" name="3-Ureidopropanoate" compartment="c" fbc:charge="-1" fbc:chemicalFormula="C4H7N2O3"/>
      <species boundaryCondition="false" constant="false" hasOnlySubstanceUnits="false" id="M_cpd00012_e" name="PPi" compartment="e" fbc:charge="0" fbc:chemicalFormula="H2O7P2"/>
      <species boundaryCondition="false" constant="false" hasOnlySubstanceUnits="false" id="M_cpd00074_c" name="S" compartment="c" fbc:charge="0" fbc:chemicalFormula="S"/>
      <species boundaryCondition="false" constant="false" hasOnlySubstanceUnits="false" id="M_cpd01311_c" name="Dethiobiotin" compartment="c" fbc:charge="-1" fbc:chemicalFormula="C10H17N2O3"/>
      <species boundaryCondition="false" constant="false" hasOnlySubstanceUnits="false" id="M_cpd00104_c" name="BIOT" compartment="c" fbc:charge="-1" fbc:chemicalFormula="C10H15N2O3S"/>
      <species boundaryCondition="false" constant="false" hasOnlySubstanceUnits="false" id="M_cpd00782_c" name="Pimeloyl-CoA" compartment="c" fbc:charge="-4" fbc:chemicalFormula="C28H42N7O19P3S"/>
      <species boundaryCondition="false" constant="false" hasOnlySubstanceUnits="false" id="M_cpd00238_c" name="Sedoheptulose7-phosphate" compartment="c" fbc:charge="-1" fbc:chemicalFormula="C7H14O10P"/>
      <species boundaryCondition="false" constant="false" hasOnlySubstanceUnits="false" id="M_cpd00290_c" name="D-fructose-1,6-bisphosphate" compartment="c" fbc:charge="-2" fbc:chemicalFormula="C6H12O12P2"/>
      <species boundaryCondition="false" constant="false" hasOnlySubstanceUnits="false" id="M_cpd02961_c" name="Dihydroneopterin" compartment="c" fbc:charge="0" fbc:chemicalFormula="C9H13N5O4"/>
      <species boundaryCondition="false" constant="false" hasOnlySubstanceUnits="false" id="M_cpd00924_c" name="AppppA" compartment="c" fbc:charge="-4" fbc:chemicalFormula="C20H24N10O19P4"/>
      <species boundaryCondition="false" constant="false" hasOnlySubstanceUnits="false" id="M_cpd02642_c" name="N-5-phosphoribosyl-anthranilate" compartment="c" fbc:charge="-2" fbc:chemicalFormula="C12H14NO9P"/>
      <species boundaryCondition="false" constant="false" hasOnlySubstanceUnits="false" id="M_cpd00956_c" name="1-(2-carboxyphenylamino)-1-deoxyribulose 5-phosphate" compartment="c" fbc:charge="-2" fbc:chemicalFormula="C12H14NO9P"/>
      <species boundaryCondition="false" constant="false" hasOnlySubstanceUnits="false" id="M_cpd00837_c" name="S-Adenosylmethioninamine" compartment="c" fbc:charge="2" fbc:chemicalFormula="C14H24N6O3S"/>
      <species boundaryCondition="false" constant="false" hasOnlySubstanceUnits="false" id="M_cpd16764_c" name="2-nonaprenyl-3-methyl-6-methoxy-1,4-benzoquinol" compartment="c" fbc:charge="0" fbc:chemicalFormula="C53H82O3"/>
      <species boundaryCondition="false" constant="false" hasOnlySubstanceUnits="false" id="M_cJB00124_c" name="3-Demethylubiquinol-9" compartment="c" fbc:charge="-1" fbc:chemicalFormula="C53H82O4"/>
      <species boundaryCondition="false" constant="false" hasOnlySubstanceUnits="false" id="M_cpd00644_c" name="PAN" compartment="c" fbc:charge="-1" fbc:chemicalFormula="C9H16NO5"/>
      <species boundaryCondition="false" constant="false" hasOnlySubstanceUnits="false" id="M_cpd02201_c" name="4-phosphopantothenate" compartment="c" fbc:charge="-2" fbc:chemicalFormula="C9H16NO8P"/>
      <species boundaryCondition="false" constant="false" hasOnlySubstanceUnits="false" id="M_cpd00331_e" name="cis-Aconitate" compartment="e" fbc:charge="-3" fbc:chemicalFormula="C6H3O6"/>
      <species boundaryCondition="false" constant="false" hasOnlySubstanceUnits="false" id="M_cpd03803_c" name="Carboxyphosphonoenolpyruvate" compartment="c" fbc:charge="-3" fbc:chemicalFormula="C4H2O7P"/>
      <species boundaryCondition="false" constant="false" hasOnlySubstanceUnits="false" id="M_cpd03804_c" name="(Hydroxyphosphinyl)pyruvate" compartment="c" fbc:charge="-2" fbc:chemicalFormula="C3H3O5P"/>
      <species boundaryCondition="false" constant="false" hasOnlySubstanceUnits="false" id="M_cpd01844_c" name="Propionyl_phosphate" compartment="c" fbc:charge="-1" fbc:chemicalFormula="C3H6O5P"/>
      <species boundaryCondition="false" constant="false" hasOnlySubstanceUnits="false" id="M_cpd03897_c" name="4a-Hydroxytetrahydrobiopterin" compartment="c" fbc:charge="0" fbc:chemicalFormula="C9H15N5O4"/>
      <species boundaryCondition="false" constant="false" hasOnlySubstanceUnits="false" id="M_cpd00743_c" name="L-Citramalyl-CoA" compartment="c" fbc:charge="-4" fbc:chemicalFormula="C26H38N7O20P3S"/>
      <species boundaryCondition="false" constant="false" hasOnlySubstanceUnits="false" id="M_cpd00342_c" name="N-Acetylornithine" compartment="c" fbc:charge="0" fbc:chemicalFormula="C7H14N2O3"/>
      <species boundaryCondition="false" constant="false" hasOnlySubstanceUnits="false" id="M_cpd03525_c" name="N-Succinyl-L-glutamate" compartment="c" fbc:charge="-3" fbc:chemicalFormula="C9H10NO7"/>
      <species boundaryCondition="false" constant="false" hasOnlySubstanceUnits="false" id="M_cpd02740_c" name="Guanosine 5'-triphosphate,3'-diphosphate" compartment="c" fbc:charge="-5" fbc:chemicalFormula="C10H13N5O20P5"/>
      <species boundaryCondition="false" constant="false" hasOnlySubstanceUnits="false" id="M_cpd02826_c" name="5'-Phosphoribosylformylglycinamidine" compartment="c" fbc:charge="0" fbc:chemicalFormula="C8H16N3O8P"/>
      <species boundaryCondition="false" constant="false" hasOnlySubstanceUnits="false" id="M_cpd01048_c" name="Arsenate" compartment="c" fbc:charge="-2" fbc:chemicalFormula="HO4As"/>
      <species boundaryCondition="false" constant="false" hasOnlySubstanceUnits="false" id="M_cpd15481_c" name="glutaredoxin (reduced)" compartment="c" fbc:charge="0" fbc:chemicalFormula="C6H9NO2R2S2"/>
      <species boundaryCondition="false" constant="false" hasOnlySubstanceUnits="false" id="M_cpd04098_c" name="Arsenite" compartment="c" fbc:charge="0" fbc:chemicalFormula="H3O3As"/>
      <species boundaryCondition="false" constant="false" hasOnlySubstanceUnits="false" id="M_cpd13050_c" name="Glutaredoxin disulfide" compartment="c" fbc:charge="-2" fbc:chemicalFormula="C20H30N6O12S2"/>
      <species boundaryCondition="false" constant="false" hasOnlySubstanceUnits="false" id="M_cpd02921_c" name="SAICAR" compartment="c" fbc:charge="-3" fbc:chemicalFormula="C13H16N4O12P"/>
      <species boundaryCondition="false" constant="false" hasOnlySubstanceUnits="false" id="M_cpd01630_e" name="cis,cis-Muconate" compartment="e" fbc:charge="-2" fbc:chemicalFormula="C6H4O4"/>
      <species boundaryCondition="false" constant="false" hasOnlySubstanceUnits="false" id="M_cpd01630_c" name="cis,cis-Muconate" compartment="c" fbc:charge="-2" fbc:chemicalFormula="C6H4O4"/>
      <species boundaryCondition="false" constant="false" hasOnlySubstanceUnits="false" id="M_cpd01433_c" name="2-Nitropropane" compartment="c" fbc:charge="0" fbc:chemicalFormula="C3H7NO2"/>
      <species boundaryCondition="false" constant="false" hasOnlySubstanceUnits="false" id="M_cpd00178_c" name="Acetone" compartment="c" fbc:charge="0" fbc:chemicalFormula="C3H6O"/>
      <species boundaryCondition="false" constant="false" hasOnlySubstanceUnits="false" id="M_cpd00215_c" name="Pyridoxal" compartment="c" fbc:charge="0" fbc:chemicalFormula="C8H9NO3"/>
      <species boundaryCondition="false" constant="false" hasOnlySubstanceUnits="false" id="M_cpd00419_c" name="PM" compartment="c" fbc:charge="1" fbc:chemicalFormula="C8H13N2O2"/>
      <species boundaryCondition="false" constant="false" hasOnlySubstanceUnits="false" id="M_cpd00263_c" name="Pyridoxol" compartment="c" fbc:charge="0" fbc:chemicalFormula="C8H11NO3"/>
      <species boundaryCondition="false" constant="false" hasOnlySubstanceUnits="false" id="M_cpd00478_c" name="Pyridoxine phosphate" compartment="c" fbc:charge="-1" fbc:chemicalFormula="C8H11NO6P"/>
      <species boundaryCondition="false" constant="false" hasOnlySubstanceUnits="false" id="M_cpd02012_c" name="N-Formyl-L-methionine" compartment="c" fbc:charge="-1" fbc:chemicalFormula="C6H10NO3S"/>
      <species boundaryCondition="false" constant="false" hasOnlySubstanceUnits="false" id="M_cpd17081_c" name="L-rhamnosyl-3-hydroxydecanoyl-3-hydroxydecanoate" compartment="c" fbc:charge="0" fbc:chemicalFormula="C26H48O9"/>
      <species boundaryCondition="false" constant="false" hasOnlySubstanceUnits="false" id="M_cpd00297_c" name="dTDP" compartment="c" fbc:charge="-2" fbc:chemicalFormula="C10H14N2O11P2"/>
      <species boundaryCondition="false" constant="false" hasOnlySubstanceUnits="false" id="M_cpd17080_c" name="L-rhamnosyl-Lrhamnosyl-3-hydroxydecanoyl-3-hydroxydecanoate" compartment="c" fbc:charge="0" fbc:chemicalFormula="C32H58O13"/>
      <species boundaryCondition="false" constant="false" hasOnlySubstanceUnits="false" id="M_cpd02698_c" name="N-Succinyl-L-2,6-diaminopimelate" compartment="c" fbc:charge="-2" fbc:chemicalFormula="C11H16N2O7"/>
      <species boundaryCondition="false" constant="false" hasOnlySubstanceUnits="false" id="M_cpd00504_c" name="LL-2,6-Diaminopimelate" compartment="c" fbc:charge="0" fbc:chemicalFormula="C7H14N2O4"/>
      <species boundaryCondition="false" constant="false" hasOnlySubstanceUnits="false" id="M_cpd12370_c" name="apo-ACP" compartment="c" fbc:charge="0" fbc:chemicalFormula="HOR"/>
      <species boundaryCondition="false" constant="false" hasOnlySubstanceUnits="false" id="M_cpd00045_c" name="Adenosine 3-5-bisphosphate" compartment="c" fbc:charge="-2" fbc:chemicalFormula="C10H13N5O10P2"/>
      <species boundaryCondition="false" constant="false" hasOnlySubstanceUnits="false" id="M_cpd02494_c" name="(2,3-Dihydroxybenzoyl)adenylate" compartment="c" fbc:charge="-1" fbc:chemicalFormula="C17H17N5O10P"/>
      <species boundaryCondition="false" constant="false" hasOnlySubstanceUnits="false" id="M_cpd03452_c" name="(L-Seryl)adenylate" compartment="c" fbc:charge="0" fbc:chemicalFormula="C13H19N6O9P"/>
      <species boundaryCondition="false" constant="false" hasOnlySubstanceUnits="false" id="M_cpd03453_c" name="Enterobactin" compartment="c" fbc:charge="0" fbc:chemicalFormula="C30H27N3O15"/>
      <species boundaryCondition="false" constant="false" hasOnlySubstanceUnits="false" id="M_cpd03422_c" name="Cobinamide" compartment="c" fbc:charge="3" fbc:chemicalFormula="C48H73CoN11O8"/>
      <species boundaryCondition="false" constant="false" hasOnlySubstanceUnits="false" id="M_cpd03832_c" name="Hydrogenobyrinate" compartment="c" fbc:charge="-6" fbc:chemicalFormula="C45H54N4O14"/>
      <species boundaryCondition="false" constant="false" hasOnlySubstanceUnits="false" id="M_cpd03916_c" name="Adenosyl cobyrinate diamide" compartment="c" fbc:charge="-3" fbc:chemicalFormula="C55H69CoN11O15"/>
      <species boundaryCondition="false" constant="false" hasOnlySubstanceUnits="false" id="M_cpd01997_c" name="Dimethylbenzimidazole" compartment="c" fbc:charge="0" fbc:chemicalFormula="C9H10N2"/>
      <species boundaryCondition="false" constant="false" hasOnlySubstanceUnits="false" id="M_cpd02904_c" name="alpha-Ribazole 5'-phosphate" compartment="c" fbc:charge="-1" fbc:chemicalFormula="C14H18N2O7P"/>
      <species boundaryCondition="false" constant="false" hasOnlySubstanceUnits="false" id="M_cpd02233_c" name="Ciliatine" compartment="c" fbc:charge="-1" fbc:chemicalFormula="C2H7NO3P"/>
      <species boundaryCondition="false" constant="false" hasOnlySubstanceUnits="false" id="M_cpd02024_c" name="Phosphonoacetaldehyde" compartment="c" fbc:charge="-2" fbc:chemicalFormula="C2H3O4P"/>
      <species boundaryCondition="false" constant="false" hasOnlySubstanceUnits="false" id="M_cpd00028_c" name="Heme" compartment="c" fbc:charge="-2" fbc:chemicalFormula="C34H30FeN4O4"/>
      <species boundaryCondition="false" constant="false" hasOnlySubstanceUnits="false" id="M_cpd00350_c" name="Farnesyldiphosphate" compartment="c" fbc:charge="-2" fbc:chemicalFormula="C15H26O7P2"/>
      <species boundaryCondition="false" constant="false" hasOnlySubstanceUnits="false" id="M_cpd11313_c" name="hemeO" compartment="c" fbc:charge="-2" fbc:chemicalFormula="C49H56FeN4O5"/>
      <species boundaryCondition="false" constant="false" hasOnlySubstanceUnits="false" id="M_cpd00044_c" name="3-phosphoadenylylsulfate" compartment="c" fbc:charge="-3" fbc:chemicalFormula="C10H12N5O13P2S"/>
      <species boundaryCondition="false" constant="false" hasOnlySubstanceUnits="false" id="M_cpd00762_c" name="4-Guanidinobutanoate" compartment="c" fbc:charge="0" fbc:chemicalFormula="C5H11N3O2"/>
      <species boundaryCondition="false" constant="false" hasOnlySubstanceUnits="false" id="M_cpd17082_c" name="N-(3-oxo-dodecanoyl)-L-homoserine lactone" compartment="c" fbc:charge="0" fbc:chemicalFormula="C16H27NO4"/>
      <species boundaryCondition="false" constant="false" hasOnlySubstanceUnits="false" id="M_cpd00147_c" name="5-Methylthioadenosine" compartment="c" fbc:charge="0" fbc:chemicalFormula="C11H15N5O3S"/>
      <species boundaryCondition="false" constant="false" hasOnlySubstanceUnits="false" id="M_cpd00073_e" name="Urea" compartment="e" fbc:charge="0" fbc:chemicalFormula="CH4N2O"/>
      <species boundaryCondition="false" constant="false" hasOnlySubstanceUnits="false" id="M_cpd00843_c" name="Tartronate semialdehyde" compartment="c" fbc:charge="-1" fbc:chemicalFormula="C3H3O4"/>
      <species boundaryCondition="false" constant="false" hasOnlySubstanceUnits="false" id="M_cpd00465_c" name="Ureidoglycolate" compartment="c" fbc:charge="-1" fbc:chemicalFormula="C3H5N2O4"/>
      <species boundaryCondition="false" constant="false" hasOnlySubstanceUnits="false" id="M_cpd00388_c" name="Allantoate" compartment="c" fbc:charge="-1" fbc:chemicalFormula="C4H7N4O4"/>
      <species boundaryCondition="false" constant="false" hasOnlySubstanceUnits="false" id="M_cpd03045_c" name="S-(2-Methylbutanoyl)-dihydrolipoamide" compartment="c" fbc:charge="0" fbc:chemicalFormula="C13H25NO2S2"/>
      <species boundaryCondition="false" constant="false" hasOnlySubstanceUnits="false" id="M_cpd03046_c" name="S-(3-Methylbutanoyl)-dihydrolipoamide" compartment="c" fbc:charge="0" fbc:chemicalFormula="C13H25NO2S2"/>
      <species boundaryCondition="false" constant="false" hasOnlySubstanceUnits="false" id="M_cpd11545_c" name="isobutyryl-ACP" compartment="c" fbc:charge="-1" fbc:chemicalFormula="C15H27N2O8PRS"/>
      <species boundaryCondition="false" constant="false" hasOnlySubstanceUnits="false" id="M_cpd11520_c" name="isovaleryl-ACP" compartment="c" fbc:charge="-1" fbc:chemicalFormula="C16H29N2O8PRS"/>
      <species boundaryCondition="false" constant="false" hasOnlySubstanceUnits="false" id="M_cpd11495_c" name="2-methylbutyryl-ACP" compartment="c" fbc:charge="-1" fbc:chemicalFormula="C16H29N2O8PRS"/>
      <species boundaryCondition="false" constant="false" hasOnlySubstanceUnits="false" id="M_cpd01078_c" name="Selenide" compartment="c" fbc:charge="0" fbc:chemicalFormula="H2Se"/>
      <species boundaryCondition="false" constant="false" hasOnlySubstanceUnits="false" id="M_cpd03078_c" name="Selenophosphate" compartment="c" fbc:charge="-2" fbc:chemicalFormula="HO3PSe"/>
      <species boundaryCondition="false" constant="false" hasOnlySubstanceUnits="false" id="M_cpd00932_c" name="5-O--1-Carboxyvinyl-3-phosphoshikimate" compartment="c" fbc:charge="-3" fbc:chemicalFormula="C10H10O10P"/>
      <species boundaryCondition="false" constant="false" hasOnlySubstanceUnits="false" id="M_cpd02791_c" name="methylthioribulose-1-phosphate" compartment="c" fbc:charge="-1" fbc:chemicalFormula="C6H12O7PS"/>
      <species boundaryCondition="false" constant="false" hasOnlySubstanceUnits="false" id="M_cpd11295_c" name="2,3-diketo5-methylthio-1-phosphopentane" compartment="c" fbc:charge="-1" fbc:chemicalFormula="C6H10O6PS"/>
      <species boundaryCondition="false" constant="false" hasOnlySubstanceUnits="false" id="M_cpd00806_c" name="L-Fuculose1-phosphate" compartment="c" fbc:charge="-1" fbc:chemicalFormula="C6H12O8P"/>
      <species boundaryCondition="false" constant="false" hasOnlySubstanceUnits="false" id="M_cpd11255_c" name="1,2-dihydroxy-3-keto-5-methylthiopentene" compartment="c" fbc:charge="-1" fbc:chemicalFormula="C6H9O3S"/>
      <species boundaryCondition="false" constant="false" hasOnlySubstanceUnits="false" id="M_cpd00204_c" name="CO" compartment="c" fbc:charge="1" fbc:chemicalFormula="CHO"/>
      <species boundaryCondition="false" constant="false" hasOnlySubstanceUnits="false" id="M_cpd05191_c" name="3-Methylthiopropionate" compartment="c" fbc:charge="-1" fbc:chemicalFormula="C4H7O2S"/>
      <species boundaryCondition="false" constant="false" hasOnlySubstanceUnits="false" id="M_cpd00158_c" name="CELB" compartment="c" fbc:charge="0" fbc:chemicalFormula="C12H22O11"/>
      <species boundaryCondition="false" constant="false" hasOnlySubstanceUnits="false" id="M_cpd08210_c" name="ADC" compartment="c" fbc:charge="-1" fbc:chemicalFormula="C10H10NO5"/>
      <species boundaryCondition="false" constant="false" hasOnlySubstanceUnits="false" id="M_cpd11425_c" name="2dmmq7" compartment="c" fbc:charge="0" fbc:chemicalFormula="C45H62O2"/>
      <species boundaryCondition="false" constant="false" hasOnlySubstanceUnits="false" id="M_cpd11451_c" name="mql7" compartment="c" fbc:charge="0" fbc:chemicalFormula="C46H66O2"/>
      <species boundaryCondition="false" constant="false" hasOnlySubstanceUnits="false" id="M_cpd17070_c" name="UDP-2-NH-(3OH-C12:0),3-O-(3OH-C10:0)glucosamine" compartment="c" fbc:charge="0" fbc:chemicalFormula="C37H63N3O20P2"/>
      <species boundaryCondition="false" constant="false" hasOnlySubstanceUnits="false" id="M_cpd17069_c" name="Pseudomonas aeruginosa Lipid X" compartment="c" fbc:charge="0" fbc:chemicalFormula="C28H52NO12P"/>
      <species boundaryCondition="false" constant="false" hasOnlySubstanceUnits="false" id="M_cpd01155_c" name="Cadaverine" compartment="c" fbc:charge="2" fbc:chemicalFormula="C5H16N2"/>
      <species boundaryCondition="false" constant="false" hasOnlySubstanceUnits="false" id="M_cpd00152_e" name="Agmatine" compartment="e" fbc:charge="2" fbc:chemicalFormula="C5H16N4"/>
      <species boundaryCondition="false" constant="false" hasOnlySubstanceUnits="false" id="M_cpd00115_c" name="dATP" compartment="c" fbc:charge="-3" fbc:chemicalFormula="C10H13N5O12P3"/>
      <species boundaryCondition="false" constant="false" hasOnlySubstanceUnits="false" id="M_cpd00356_c" name="dCTP" compartment="c" fbc:charge="-3" fbc:chemicalFormula="C9H13N3O13P3"/>
      <species boundaryCondition="false" constant="false" hasOnlySubstanceUnits="false" id="M_cpd00062_c" name="UTP" compartment="c" fbc:charge="-3" fbc:chemicalFormula="C9H12N2O15P3"/>
      <species boundaryCondition="false" constant="false" hasOnlySubstanceUnits="false" id="M_cpd00358_c" name="dUTP" compartment="c" fbc:charge="-3" fbc:chemicalFormula="C9H12N2O14P3"/>
      <species boundaryCondition="false" constant="false" hasOnlySubstanceUnits="false" id="M_cpd02738_c" name="5-Methyltetrahydropteroyltri-L-glutamate" compartment="c" fbc:charge="-4" fbc:chemicalFormula="C30H35N9O12"/>
      <species boundaryCondition="false" constant="false" hasOnlySubstanceUnits="false" id="M_cpd02555_c" name="Tetrahydropteroyltri-L-glutamate" compartment="c" fbc:charge="-4" fbc:chemicalFormula="C29H33N9O12"/>
      <species boundaryCondition="false" constant="false" hasOnlySubstanceUnits="false" id="M_cpd00510_c" name="deoxyribose-5-phosphate" compartment="c" fbc:charge="-1" fbc:chemicalFormula="C5H10O7P"/>
      <species boundaryCondition="false" constant="false" hasOnlySubstanceUnits="false" id="M_cpd01352_c" name="Undecaprenol" compartment="c" fbc:charge="0" fbc:chemicalFormula="C55H90O"/>
      <species boundaryCondition="false" constant="false" hasOnlySubstanceUnits="false" id="M_cpd00142_e" name="Acetoacetate" compartment="e" fbc:charge="0" fbc:chemicalFormula="C4H5O3"/>
      <species boundaryCondition="false" constant="false" hasOnlySubstanceUnits="false" id="M_cpd00211_e" name="Butyrate" compartment="e" fbc:charge="0" fbc:chemicalFormula="C4H7O2"/>
      <species boundaryCondition="false" constant="false" hasOnlySubstanceUnits="false" id="M_cpd00211_c" name="Butyrate" compartment="c" fbc:charge="-1" fbc:chemicalFormula="C4H7O2"/>
      <species boundaryCondition="false" constant="false" hasOnlySubstanceUnits="false" id="M_cpd00797_e" name="(R)-3-Hydroxybutanoate" compartment="e" fbc:charge="0" fbc:chemicalFormula="C4H7O3"/>
      <species boundaryCondition="false" constant="false" hasOnlySubstanceUnits="false" id="M_cpd00292_c" name="HMG-CoA" compartment="c" fbc:charge="-4" fbc:chemicalFormula="C27H40N7O20P3S"/>
      <species boundaryCondition="false" constant="false" hasOnlySubstanceUnits="false" id="M_cpd00519_c" name="D-methylmalonyl-CoA" compartment="c" fbc:charge="-4" fbc:chemicalFormula="C25H36N7O19P3S"/>
      <species boundaryCondition="false" constant="false" hasOnlySubstanceUnits="false" id="M_cpd02295_c" name="1-4-Dihydroxy-2-naphthoate" compartment="c" fbc:charge="-1" fbc:chemicalFormula="C11H7O4"/>
      <species boundaryCondition="false" constant="false" hasOnlySubstanceUnits="false" id="M_cpd00348_c" name="D-Galactose 1-phosphate" compartment="c" fbc:charge="-1" fbc:chemicalFormula="C6H12O9P"/>
      <species boundaryCondition="false" constant="false" hasOnlySubstanceUnits="false" id="M_cpd00089_c" name="Glucose-1-phosphate" compartment="c" fbc:charge="-1" fbc:chemicalFormula="C6H12O9P"/>
      <species boundaryCondition="false" constant="false" hasOnlySubstanceUnits="false" id="M_cpd01101_c" name="Carbamate" compartment="c" fbc:charge="-1" fbc:chemicalFormula="CH2NO2"/>
      <species boundaryCondition="false" constant="false" hasOnlySubstanceUnits="false" id="M_cpd00275_c" name="L-Kynurenine" compartment="c" fbc:charge="0" fbc:chemicalFormula="C10H12N2O3"/>
      <species boundaryCondition="false" constant="false" hasOnlySubstanceUnits="false" id="M_cpd01749_c" name="N-Formylkynurenine" compartment="c" fbc:charge="0" fbc:chemicalFormula="C11H12N2O4"/>
      <species boundaryCondition="false" constant="false" hasOnlySubstanceUnits="false" id="M_cpd00155_c" name="Glycogen" compartment="c" fbc:charge="0" fbc:chemicalFormula="C30H52O26"/>
      <species boundaryCondition="false" constant="false" hasOnlySubstanceUnits="false" id="M_cpd00179_c" name="Maltose" compartment="c" fbc:charge="0" fbc:chemicalFormula="C12H22O11"/>
      <species boundaryCondition="false" constant="false" hasOnlySubstanceUnits="false" id="M_cpd00794_c" name="TRHL" compartment="c" fbc:charge="0" fbc:chemicalFormula="C12H22O11"/>
      <species boundaryCondition="false" constant="false" hasOnlySubstanceUnits="false" id="M_cpd11427_c" name="CDP-diacylglycerol" compartment="c" fbc:charge="-2" fbc:chemicalFormula="C14H17N3O15P2R2"/>
      <species boundaryCondition="false" constant="false" hasOnlySubstanceUnits="false" id="M_cpd11652_c" name="Phosphatidylglycerol" compartment="c" fbc:charge="-1" fbc:chemicalFormula="C8H12O10PR2"/>
      <species boundaryCondition="false" constant="false" hasOnlySubstanceUnits="false" id="M_cpd12801_c" name="Cardiolipin" compartment="c" fbc:charge="-2" fbc:chemicalFormula="C13H16O17P2R4"/>
      <species boundaryCondition="false" constant="false" hasOnlySubstanceUnits="false" id="M_cpd00387_c" name="ADPglucose" compartment="c" fbc:charge="-2" fbc:chemicalFormula="C16H23N5O15P2"/>
      <species boundaryCondition="false" constant="false" hasOnlySubstanceUnits="false" id="M_cpd00653_e" name="D-Galactonate" compartment="e" fbc:charge="-1" fbc:chemicalFormula="C6H11O7"/>
      <species boundaryCondition="false" constant="false" hasOnlySubstanceUnits="false" id="M_cpd00653_c" name="D-Galactonate" compartment="c" fbc:charge="-1" fbc:chemicalFormula="C6H11O7"/>
      <species boundaryCondition="false" constant="false" hasOnlySubstanceUnits="false" id="M_cpd00652_e" name="D-Mucic_acid" compartment="e" fbc:charge="-2" fbc:chemicalFormula="C6H8O8"/>
      <species boundaryCondition="false" constant="false" hasOnlySubstanceUnits="false" id="M_cpd00652_c" name="D-Mucic_acid" compartment="c" fbc:charge="-2" fbc:chemicalFormula="C6H8O8"/>
      <species boundaryCondition="false" constant="false" hasOnlySubstanceUnits="false" id="M_cpd00609_e" name="D-Glucarate" compartment="e" fbc:charge="-2" fbc:chemicalFormula="C6H8O8"/>
      <species boundaryCondition="false" constant="false" hasOnlySubstanceUnits="false" id="M_cpd00508_c" name="3MOP" compartment="c" fbc:charge="-1" fbc:chemicalFormula="C6H9O3"/>
      <species boundaryCondition="false" constant="false" hasOnlySubstanceUnits="false" id="M_cpd00480_c" name="2-Dehydro-D-gluconate" compartment="c" fbc:charge="-1" fbc:chemicalFormula="C6H9O7"/>
      <species boundaryCondition="false" constant="false" hasOnlySubstanceUnits="false" id="M_cpd00222_c" name="GLCN" compartment="c" fbc:charge="-1" fbc:chemicalFormula="C6H11O7"/>
      <species boundaryCondition="false" constant="false" hasOnlySubstanceUnits="false" id="M_cpd01581_c" name="3-Oxododecanoate" compartment="c" fbc:charge="-1" fbc:chemicalFormula="C12H21O3"/>
      <species boundaryCondition="false" constant="false" hasOnlySubstanceUnits="false" id="M_cpd16660_c" name="homoserine lactone" compartment="c"/>
      <species boundaryCondition="false" constant="false" hasOnlySubstanceUnits="false" id="M_cpd08635_c" name="N-Butyryl-L-homoserine lactone" compartment="c" fbc:charge="0" fbc:chemicalFormula="C8H13NO3"/>
      <species boundaryCondition="false" constant="false" hasOnlySubstanceUnits="false" id="M_cpd00069_e" name="L-Tyrosine" compartment="e" fbc:charge="0" fbc:chemicalFormula="C9H11NO3"/>
      <species boundaryCondition="false" constant="false" hasOnlySubstanceUnits="false" id="M_cpd00077_c" name="Catechol" compartment="c" fbc:charge="0" fbc:chemicalFormula="C6H6O2"/>
      <species boundaryCondition="false" constant="false" hasOnlySubstanceUnits="false" id="M_cpd02536_c" name="Muconolactone" compartment="c" fbc:charge="-1" fbc:chemicalFormula="C6H5O4"/>
      <species boundaryCondition="false" constant="false" hasOnlySubstanceUnits="false" id="M_cpd15717_c" name="Dianteisoheptadecanoylphosphatidylglycerophosphate" compartment="c" fbc:charge="-2" fbc:chemicalFormula="C40H78O13P2"/>
      <species boundaryCondition="false" constant="false" hasOnlySubstanceUnits="false" id="M_cpd15720_c" name="Dianteisopentadecanoylphosphatidylglycerophosphate" compartment="c" fbc:charge="-2" fbc:chemicalFormula="C36H70O13P2"/>
      <species boundaryCondition="false" constant="false" hasOnlySubstanceUnits="false" id="M_cpd11454_c" name="Phosphatidylglycerophosphate" compartment="c" fbc:charge="-2" fbc:chemicalFormula="C8H12O13P2R2"/>
      <species boundaryCondition="false" constant="false" hasOnlySubstanceUnits="false" id="M_cpd15716_c" name="Diisoheptadecanoylphosphatidylglycerophosphate" compartment="c" fbc:charge="-2" fbc:chemicalFormula="C40H78O13P2"/>
      <species boundaryCondition="false" constant="false" hasOnlySubstanceUnits="false" id="M_cpd15721_c" name="Diisohexadecanoylphosphatidylglycerophosphate" compartment="c" fbc:charge="-2" fbc:chemicalFormula="C38H74O13P2"/>
      <species boundaryCondition="false" constant="false" hasOnlySubstanceUnits="false" id="M_cpd15719_c" name="Diisopentadecanoylphosphatidylglycerophosphate" compartment="c" fbc:charge="-2" fbc:chemicalFormula="C36H70O13P2"/>
      <species boundaryCondition="false" constant="false" hasOnlySubstanceUnits="false" id="M_cpd15718_c" name="Diisotetradecanoylphosphatidylglycerophosphate" compartment="c" fbc:charge="-2" fbc:chemicalFormula="C34H66O13P2"/>
      <species boundaryCondition="false" constant="false" hasOnlySubstanceUnits="false" id="M_cpd15542_c" name="Phosphatidylglycerophosphate_didodecanoyl" compartment="c" fbc:charge="-2" fbc:chemicalFormula="C30H58O13P2"/>
      <species boundaryCondition="false" constant="false" hasOnlySubstanceUnits="false" id="M_cpd15543_c" name="Phosphatidylglycerophosphate_ditetradecanoyl" compartment="c" fbc:charge="-2" fbc:chemicalFormula="C34H66O13P2"/>
      <species boundaryCondition="false" constant="false" hasOnlySubstanceUnits="false" id="M_cpd15544_c" name="Phosphatidylglycerophosphate_ditetradec-7-enoyl" compartment="c" fbc:charge="-2" fbc:chemicalFormula="C34H62O13P2"/>
      <species boundaryCondition="false" constant="false" hasOnlySubstanceUnits="false" id="M_cpd15545_c" name="Phosphatidylglycerophosphate_dihexadecanoyl" compartment="c" fbc:charge="-2" fbc:chemicalFormula="C38H74O13P2"/>
      <species boundaryCondition="false" constant="false" hasOnlySubstanceUnits="false" id="M_cpd15546_c" name="Phosphatidylglycerophosphate_dihexadec-9-enoyl" compartment="c" fbc:charge="-2" fbc:chemicalFormula="C38H70O13P2"/>
      <species boundaryCondition="false" constant="false" hasOnlySubstanceUnits="false" id="M_cpd15547_c" name="Phosphatidylglycerophosphate_dioctadecanoyl" compartment="c" fbc:charge="-2" fbc:chemicalFormula="C42H82O13P2"/>
      <species boundaryCondition="false" constant="false" hasOnlySubstanceUnits="false" id="M_cpd15548_c" name="Phosphatidylglycerophosphate_dioctadec-11-enoyl" compartment="c" fbc:charge="-2" fbc:chemicalFormula="C42H78O13P2"/>
      <species boundaryCondition="false" constant="false" hasOnlySubstanceUnits="false" id="M_cpd00557_c" name="Siroheme" compartment="c" fbc:charge="-8" fbc:chemicalFormula="C42H36FeN4O16"/>
      <species boundaryCondition="false" constant="false" hasOnlySubstanceUnits="false" id="M_cpd02375_c" name="Adenylosuccinate" compartment="c" fbc:charge="-3" fbc:chemicalFormula="C14H15N5O11P"/>
      <species boundaryCondition="false" constant="false" hasOnlySubstanceUnits="false" id="M_cpd02315_c" name="6-Pyruvoyltetrahydropterin" compartment="c" fbc:charge="0" fbc:chemicalFormula="C9H11N5O3"/>
      <species boundaryCondition="false" constant="false" hasOnlySubstanceUnits="false" id="M_cpd11922_c" name="tRNA(Thr)" compartment="c" fbc:charge="0" fbc:chemicalFormula="C10H12N5O3R"/>
      <species boundaryCondition="false" constant="false" hasOnlySubstanceUnits="false" id="M_cpd12229_c" name="L-Threonyl-tRNA(Thr)" compartment="c" fbc:charge="0" fbc:chemicalFormula="C14H19N6O5R"/>
      <species boundaryCondition="false" constant="false" hasOnlySubstanceUnits="false" id="M_cpd00047_e" name="Formate" compartment="e" fbc:charge="-1" fbc:chemicalFormula="CHO2"/>
      <species boundaryCondition="false" constant="false" hasOnlySubstanceUnits="false" id="M_cpd00810_c" name="Orotidylic acid" compartment="c" fbc:charge="-2" fbc:chemicalFormula="C10H11N2O11P"/>
      <species boundaryCondition="false" constant="false" hasOnlySubstanceUnits="false" id="M_cpd03834_c" name="Precorrin 4" compartment="c" fbc:charge="-7" fbc:chemicalFormula="C44H45N4O17"/>
      <species boundaryCondition="false" constant="false" hasOnlySubstanceUnits="false" id="M_cpd03835_c" name="Precorrin 8" compartment="c" fbc:charge="-7" fbc:chemicalFormula="C45H53N4O14"/>
      <species boundaryCondition="false" constant="false" hasOnlySubstanceUnits="false" id="M_cpd03294_e" name="Aerobactin" compartment="e" fbc:charge="-3" fbc:chemicalFormula="C22H33N4O13"/>
      <species boundaryCondition="false" constant="false" hasOnlySubstanceUnits="false" id="M_cpd03294_c" name="Aerobactin" compartment="c" fbc:charge="-3" fbc:chemicalFormula="C22H33N4O13"/>
      <species boundaryCondition="false" constant="false" hasOnlySubstanceUnits="false" id="M_cpd03724_e" name="Ferrichrome" compartment="e" fbc:charge="0" fbc:chemicalFormula="C27H45FeN9O12"/>
      <species boundaryCondition="false" constant="false" hasOnlySubstanceUnits="false" id="M_cpd03724_c" name="Ferrichrome" compartment="c" fbc:charge="0" fbc:chemicalFormula="C27H45FeN9O12"/>
      <species boundaryCondition="false" constant="false" hasOnlySubstanceUnits="false" id="M_cpd03839_c" name="Precorrin 5" compartment="c" fbc:charge="-7" fbc:chemicalFormula="C45H47N4O17"/>
      <species boundaryCondition="false" constant="false" hasOnlySubstanceUnits="false" id="M_cpd00443_c" name="ABEE" compartment="c" fbc:charge="-1" fbc:chemicalFormula="C7H6NO2"/>
      <species boundaryCondition="false" constant="false" hasOnlySubstanceUnits="false" id="M_cpd00481_c" name="Isobutyryl-CoA" compartment="c" fbc:charge="-3" fbc:chemicalFormula="C25H39N7O17P3S"/>
      <species boundaryCondition="false" constant="false" hasOnlySubstanceUnits="false" id="M_cpd00875_c" name="KDO" compartment="c" fbc:charge="-1" fbc:chemicalFormula="C8H13O8"/>
      <species boundaryCondition="false" constant="false" hasOnlySubstanceUnits="false" id="M_cpd02546_c" name="CMP-KDO" compartment="c" fbc:charge="-2" fbc:chemicalFormula="C17H24N3O15P"/>
      <species boundaryCondition="false" constant="false" hasOnlySubstanceUnits="false" id="M_cpd17067_c" name="Pseudomonas Lipid A Disaccharide" compartment="c" fbc:charge="0" fbc:chemicalFormula="C56H103N2O20P"/>
      <species boundaryCondition="false" constant="false" hasOnlySubstanceUnits="false" id="M_cpd00066_e" name="L-Phenylalanine" compartment="e" fbc:charge="0" fbc:chemicalFormula="C9H11NO2"/>
      <species boundaryCondition="false" constant="false" hasOnlySubstanceUnits="false" id="M_cpd02574_c" name="methylthioribose-1-phosphate" compartment="c" fbc:charge="-1" fbc:chemicalFormula="C6H12O7PS"/>
      <species boundaryCondition="false" constant="false" hasOnlySubstanceUnits="false" id="M_cpd00282_c" name="S-Dihydroorotate" compartment="c" fbc:charge="-1" fbc:chemicalFormula="C5H5N2O4"/>
      <species boundaryCondition="false" constant="false" hasOnlySubstanceUnits="false" id="M_cpd00756_c" name="Dimethylglycine" compartment="c" fbc:charge="0" fbc:chemicalFormula="C4H9NO2"/>
      <species boundaryCondition="false" constant="false" hasOnlySubstanceUnits="false" id="M_cpd01982_c" name="5-Phosphoribosylamine" compartment="c" fbc:charge="0" fbc:chemicalFormula="C5H12NO7P"/>
      <species boundaryCondition="false" constant="false" hasOnlySubstanceUnits="false" id="M_cpd00683_c" name="Dihydropteroate" compartment="c" fbc:charge="-1" fbc:chemicalFormula="C14H13N6O3"/>
      <species boundaryCondition="false" constant="false" hasOnlySubstanceUnits="false" id="M_cpd06227_c" name="THF-L-glutamate" compartment="c" fbc:charge="-3" fbc:chemicalFormula="C24H27N8O9"/>
      <species boundaryCondition="false" constant="false" hasOnlySubstanceUnits="false" id="M_cpd17048_c" name="2-oxo-3-p-tolylpropanate" compartment="c" fbc:charge="0" fbc:chemicalFormula="C9H7O3"/>
      <species boundaryCondition="false" constant="false" hasOnlySubstanceUnits="false" id="M_cpd17079_c" name="3-(4-hydroxyphenyl)-2-oxopropanoate" compartment="c" fbc:charge="0" fbc:chemicalFormula="C9H7O4"/>
      <species boundaryCondition="false" constant="false" hasOnlySubstanceUnits="false" id="M_cpd17052_c" name="4-carbamoyl-2-oxobutanate" compartment="c" fbc:charge="0" fbc:chemicalFormula="C5H6O4N"/>
      <species boundaryCondition="false" constant="false" hasOnlySubstanceUnits="false" id="M_cpd00037_c" name="UDP-N-acetylglucosamine" compartment="c" fbc:charge="-2" fbc:chemicalFormula="C17H25N3O17P2"/>
      <species boundaryCondition="false" constant="false" hasOnlySubstanceUnits="false" id="M_cpd17098_c" name="Fuc2NAc-PP-Undecaprenyl" compartment="c" fbc:charge="0" fbc:chemicalFormula="C63H103O11N1P2"/>
      <species boundaryCondition="false" constant="false" hasOnlySubstanceUnits="false" id="M_cpd00946_c" name="Undecaprenyl diphospho N-acetyl-glucosamine" compartment="c" fbc:charge="-2" fbc:chemicalFormula="C63H103NO12P2"/>
      <species boundaryCondition="false" constant="false" hasOnlySubstanceUnits="false" id="M_cpd17093_c" name="UDP-N-acetyl-D-mannosamine (2NAc(CH3C=NH)) acid" compartment="c" fbc:charge="0" fbc:chemicalFormula="C17H27O17N4P2"/>
      <species boundaryCondition="false" constant="false" hasOnlySubstanceUnits="false" id="M_cpd17099_c" name="Man(2NAc3NAc)A-(beta1,3)-Fuc2NAc-PP-Undecaprenyl" compartment="c" fbc:charge="0" fbc:chemicalFormula="C71H119O19N3P3"/>
      <species boundaryCondition="false" constant="false" hasOnlySubstanceUnits="false" id="M_cpd00861_c" name="UDP-N-acetyl-D-mannosamine" compartment="c" fbc:charge="-2" fbc:chemicalFormula="C17H25N3O17P2"/>
      <species boundaryCondition="false" constant="false" hasOnlySubstanceUnits="false" id="M_cpd17096_c" name="UDP-N-acetyl-D-mannosamine-3-N" compartment="c" fbc:charge="0" fbc:chemicalFormula="C17H28O17N4P2"/>
      <species boundaryCondition="false" constant="false" hasOnlySubstanceUnits="false" id="M_cpd00206_c" name="dCMP" compartment="c" fbc:charge="-1" fbc:chemicalFormula="C9H13N3O7P"/>
      <species boundaryCondition="false" constant="false" hasOnlySubstanceUnits="false" id="M_cpd02030_c" name="3-phosphoshikimate" compartment="c" fbc:charge="-2" fbc:chemicalFormula="C7H9O8P"/>
      <species boundaryCondition="false" constant="false" hasOnlySubstanceUnits="false" id="M_cpd00738_c" name="phosphoserine" compartment="c" fbc:charge="-1" fbc:chemicalFormula="C3H7NO6P"/>
      <species boundaryCondition="false" constant="false" hasOnlySubstanceUnits="false" id="M_cpd16767_c" name="2-nonaprenyl-6-methoxyphenol" compartment="c" fbc:charge="0" fbc:chemicalFormula="C52H80O2"/>
      <species boundaryCondition="false" constant="false" hasOnlySubstanceUnits="false" id="M_cpd15360_c" name="2-Octaprenyl-3-methyl-5-hydroxy-6-methoxy-1,4-benzoquinol" compartment="c" fbc:charge="0" fbc:chemicalFormula="C48H74O4"/>
      <species boundaryCondition="false" constant="false" hasOnlySubstanceUnits="false" id="M_cpd03446_c" name="2-Octaprenyl-6-methoxyphenol" compartment="c" fbc:charge="0" fbc:chemicalFormula="C47H72O2"/>
      <species boundaryCondition="false" constant="false" hasOnlySubstanceUnits="false" id="M_cpd00186_e" name="D-Glutamate" compartment="e" fbc:charge="-1" fbc:chemicalFormula="C5H8NO4"/>
      <species boundaryCondition="false" constant="false" hasOnlySubstanceUnits="false" id="M_cpd00186_c" name="D-Glutamate" compartment="c" fbc:charge="-1" fbc:chemicalFormula="C5H8NO4"/>
      <species boundaryCondition="false" constant="false" hasOnlySubstanceUnits="false" id="M_cpd00863_c" name="beta-D-Glucose 6-phosphate" compartment="c" fbc:charge="-1" fbc:chemicalFormula="C6H12O9P"/>
      <species boundaryCondition="false" constant="false" hasOnlySubstanceUnits="false" id="M_cpd00141_e" name="Propionate" compartment="e" fbc:charge="-1" fbc:chemicalFormula="C3H5O2"/>
      <species boundaryCondition="false" constant="false" hasOnlySubstanceUnits="false" id="M_cpd03830_c" name="ADP-D-glycero-D-manno-heptose" compartment="c" fbc:charge="-2" fbc:chemicalFormula="C17H25N5O16P2"/>
      <species boundaryCondition="false" constant="false" hasOnlySubstanceUnits="false" id="M_cpd03831_c" name="ADP-L-glycero-D-manno-heptose" compartment="c" fbc:charge="-2" fbc:chemicalFormula="C17H25N5O16P2"/>
      <species boundaryCondition="false" constant="false" hasOnlySubstanceUnits="false" id="M_cpd00528_c" name="N2" compartment="c" fbc:charge="0" fbc:chemicalFormula="N2"/>
      <species boundaryCondition="false" constant="false" hasOnlySubstanceUnits="false" id="M_cpd17050_c" name="3-hydroxydecanoyl-3-hydroxydecanoate" compartment="c" fbc:charge="0" fbc:chemicalFormula="C20H38O5"/>
      <species boundaryCondition="false" constant="false" hasOnlySubstanceUnits="false" id="M_cpd11918_c" name="tRNA(Met)" compartment="c" fbc:charge="0" fbc:chemicalFormula="C10H12N5O3R"/>
      <species boundaryCondition="false" constant="false" hasOnlySubstanceUnits="false" id="M_cpd12105_c" name="L-Methionyl-tRNA" compartment="c" fbc:charge="1" fbc:chemicalFormula="C15H22N6O4RS"/>
      <species boundaryCondition="false" constant="false" hasOnlySubstanceUnits="false" id="M_cpd11624_c" name="Lecithin" compartment="c" fbc:charge="0" fbc:chemicalFormula="C10H18NO8PR2"/>
      <species boundaryCondition="false" constant="false" hasOnlySubstanceUnits="false" id="M_cpd02152_c" name="L-Argininosuccinate" compartment="c" fbc:charge="-1" fbc:chemicalFormula="C10H17N4O6"/>
      <species boundaryCondition="false" constant="false" hasOnlySubstanceUnits="false" id="M_cpd17074_e" name="Acetylated Alginate" compartment="e" fbc:charge="0" fbc:chemicalFormula="C14H18O13"/>
      <species boundaryCondition="false" constant="false" hasOnlySubstanceUnits="false" id="M_cpd00805_c" name="D-Tagatose 6-phosphate" compartment="c" fbc:charge="-1" fbc:chemicalFormula="C6H12O9P"/>
      <species boundaryCondition="false" constant="false" hasOnlySubstanceUnits="false" id="M_cpd02371_c" name="D-Tagatose 1,6-biphosphate" compartment="c" fbc:charge="-2" fbc:chemicalFormula="C6H12O12P2"/>
      <species boundaryCondition="false" constant="false" hasOnlySubstanceUnits="false" id="M_cpd00100_e" name="Glycerol" compartment="e" fbc:charge="0" fbc:chemicalFormula="C3H8O3"/>
      <species boundaryCondition="false" constant="false" hasOnlySubstanceUnits="false" id="M_cpd15702_c" name="1,2-Dianteisoheptadecanoyl-sn-glycerol" compartment="c" fbc:charge="0" fbc:chemicalFormula="C37H72O5"/>
      <species boundaryCondition="false" constant="false" hasOnlySubstanceUnits="false" id="M_cpd15705_c" name="1,2-Dianteisopentadecanoyl-sn-glycerol" compartment="c" fbc:charge="0" fbc:chemicalFormula="C33H64O5"/>
      <species boundaryCondition="false" constant="false" hasOnlySubstanceUnits="false" id="M_cpd11423_c" name="1,2-Diacyl-sn-glycerol" compartment="c" fbc:charge="0" fbc:chemicalFormula="C5H6O5R2"/>
      <species boundaryCondition="false" constant="false" hasOnlySubstanceUnits="false" id="M_cpd15306_c" name="1,2-Diacyl-sn-glycerol_didodecanoyl" compartment="c" fbc:charge="0" fbc:chemicalFormula="C27H52O5"/>
      <species boundaryCondition="false" constant="false" hasOnlySubstanceUnits="false" id="M_cpd15307_c" name="1,2-Diacyl-sn-glycerol_ditetradecanoyl" compartment="c" fbc:charge="0" fbc:chemicalFormula="C31H60O5"/>
      <species boundaryCondition="false" constant="false" hasOnlySubstanceUnits="false" id="M_cpd15308_c" name="1,2-Diacyl-sn-glycerol_ditetradec-7-enoyl" compartment="c" fbc:charge="0" fbc:chemicalFormula="C31H56O5"/>
      <species boundaryCondition="false" constant="false" hasOnlySubstanceUnits="false" id="M_cpd15309_c" name="1,2-Diacyl-sn-glycerol_dihexadecanoyl" compartment="c" fbc:charge="0" fbc:chemicalFormula="C35H68O5"/>
      <species boundaryCondition="false" constant="false" hasOnlySubstanceUnits="false" id="M_cpd15310_c" name="1,2-Diacyl-sn-glycerol_dihexadec-9-enoyl" compartment="c" fbc:charge="0" fbc:chemicalFormula="C35H64O5"/>
      <species boundaryCondition="false" constant="false" hasOnlySubstanceUnits="false" id="M_cpd15311_c" name="1,2-Diacyl-sn-glycerol_dioctadecanoyl" compartment="c" fbc:charge="0" fbc:chemicalFormula="C39H76O5"/>
      <species boundaryCondition="false" constant="false" hasOnlySubstanceUnits="false" id="M_cpd15312_c" name="1,2-Diacyl-sn-glycerol_dioctadec-11-enoyl" compartment="c" fbc:charge="0" fbc:chemicalFormula="C39H72O5"/>
      <species boundaryCondition="false" constant="false" hasOnlySubstanceUnits="false" id="M_cpd15701_c" name="1,2-Diisoheptadecanoyl-sn-glycerol" compartment="c" fbc:charge="0" fbc:chemicalFormula="C37H72O5"/>
      <species boundaryCondition="false" constant="false" hasOnlySubstanceUnits="false" id="M_cpd15706_c" name="1,2-Diisohexadecanoyl-sn-glycerol" compartment="c" fbc:charge="0" fbc:chemicalFormula="C35H68O5"/>
      <species boundaryCondition="false" constant="false" hasOnlySubstanceUnits="false" id="M_cpd15704_c" name="1,2-Diisopentadecanoyl-sn-glycerol" compartment="c" fbc:charge="0" fbc:chemicalFormula="C33H64O5"/>
      <species boundaryCondition="false" constant="false" hasOnlySubstanceUnits="false" id="M_cpd15703_c" name="1,2-Diisotetradecanoyl-sn-glycerol" compartment="c" fbc:charge="0" fbc:chemicalFormula="C31H60O5"/>
      <species boundaryCondition="false" constant="false" hasOnlySubstanceUnits="false" id="M_cpd00294_c" name="dAMP" compartment="c" fbc:charge="-1" fbc:chemicalFormula="C10H13N5O6P"/>
      <species boundaryCondition="false" constant="false" hasOnlySubstanceUnits="false" id="M_cpd00296_c" name="dGMP" compartment="c" fbc:charge="-1" fbc:chemicalFormula="C10H13N5O7P"/>
      <species boundaryCondition="false" constant="false" hasOnlySubstanceUnits="false" id="M_cpd00126_c" name="GMP" compartment="c" fbc:charge="-1" fbc:chemicalFormula="C10H13N5O8P"/>
      <species boundaryCondition="false" constant="false" hasOnlySubstanceUnits="false" id="M_cpd01217_c" name="Xanthosine" compartment="c" fbc:charge="0" fbc:chemicalFormula="C10H12N4O6"/>
      <species boundaryCondition="false" constant="false" hasOnlySubstanceUnits="false" id="M_cpd08288_c" name="2-phospho-4--cytidine5-diphospho-2-C-methyl-D-erythritol" compartment="c" fbc:charge="-3" fbc:chemicalFormula="C14H23N3O17P3"/>
      <species boundaryCondition="false" constant="false" hasOnlySubstanceUnits="false" id="M_cpd08287_c" name="4--cytidine5-diphospho-2-C-methyl-D-erythritol" compartment="c" fbc:charge="-2" fbc:chemicalFormula="C14H23N3O14P2"/>
      <species boundaryCondition="false" constant="false" hasOnlySubstanceUnits="false" id="M_cpd00482_c" name="2-Phospho-D-glycerate" compartment="c" fbc:charge="-2" fbc:chemicalFormula="C3H5O7P"/>
      <species boundaryCondition="false" constant="false" hasOnlySubstanceUnits="false" id="M_cpd00817_c" name="D-Arabinose5-phosphate" compartment="c" fbc:charge="-1" fbc:chemicalFormula="C5H10O8P"/>
      <species boundaryCondition="false" constant="false" hasOnlySubstanceUnits="false" id="M_cpd02730_c" name="3-Deoxy-D-manno-octulosonate8-phosphate" compartment="c" fbc:charge="-2" fbc:chemicalFormula="C8H13O11P"/>
      <species boundaryCondition="false" constant="false" hasOnlySubstanceUnits="false" id="M_cpd12543_c" name="Carboxybiotin-carboxyl-carrier protein" compartment="c" fbc:charge="-1" fbc:chemicalFormula="C18H26N5O6R2S"/>
      <species boundaryCondition="false" constant="false" hasOnlySubstanceUnits="false" id="M_cpd12848_c" name="Holo-[carboxylase]" compartment="c" fbc:charge="0" fbc:chemicalFormula="C17H27N5O4R2S"/>
      <species boundaryCondition="false" constant="false" hasOnlySubstanceUnits="false" id="M_cpd17071_c" name="UDP-3-O-(3OH-C10:0)-N-acetylglucosamine" compartment="c" fbc:charge="0" fbc:chemicalFormula="C27H43N3O19P2"/>
      <species boundaryCondition="false" constant="false" hasOnlySubstanceUnits="false" id="M_cpd17072_c" name="UDP-3-O-(3OH-C10:0)-D-glucosamine" compartment="c" fbc:charge="0" fbc:chemicalFormula="C25H42N3O18P2"/>
      <species boundaryCondition="false" constant="false" hasOnlySubstanceUnits="false" id="M_cpd02746_c" name="all trans Decaprenyl diphosphate" compartment="c" fbc:charge="-2" fbc:chemicalFormula="C50H82O7P2"/>
      <species boundaryCondition="false" constant="false" hasOnlySubstanceUnits="false" id="M_cpd02724_c" name="N-Succinyl-L-2-amino-6-oxopimelate" compartment="c" fbc:charge="-3" fbc:chemicalFormula="C11H12NO8"/>
      <species boundaryCondition="false" constant="false" hasOnlySubstanceUnits="false" id="M_cpd00068_c" name="ITP" compartment="c" fbc:charge="-3" fbc:chemicalFormula="C10H12N4O14P3"/>
      <species boundaryCondition="false" constant="false" hasOnlySubstanceUnits="false" id="M_cpd00090_c" name="IDP" compartment="c" fbc:charge="-2" fbc:chemicalFormula="C10H12N4O11P2"/>
      <species boundaryCondition="false" constant="false" hasOnlySubstanceUnits="false" id="M_cpd03608_c" name="4-Hydroxy-L-threonine" compartment="c" fbc:charge="0" fbc:chemicalFormula="C4H9NO4"/>
      <species boundaryCondition="false" constant="false" hasOnlySubstanceUnits="false" id="M_cpd00288_c" name="D-Glucosamine phosphate" compartment="c" fbc:charge="0" fbc:chemicalFormula="C6H14NO8P"/>
      <species boundaryCondition="false" constant="false" hasOnlySubstanceUnits="false" id="M_cpd00794_e" name="TRHL" compartment="e" fbc:charge="0" fbc:chemicalFormula="C12H22O11"/>
      <species boundaryCondition="false" constant="false" hasOnlySubstanceUnits="false" id="M_cpd00523_c" name="Trehalose 6-phosphate" compartment="c" fbc:charge="-1" fbc:chemicalFormula="C12H22O14P"/>
      <species boundaryCondition="false" constant="false" hasOnlySubstanceUnits="false" id="M_cpd00357_c" name="TTP" compartment="c" fbc:charge="-3" fbc:chemicalFormula="C10H14N2O14P3"/>
      <species boundaryCondition="false" constant="false" hasOnlySubstanceUnits="false" id="M_cpd00137_e" name="Citrate" compartment="e" fbc:charge="-3" fbc:chemicalFormula="C6H5O7"/>
      <species boundaryCondition="false" constant="false" hasOnlySubstanceUnits="false" id="M_cpd00939_c" name="Toxopyrimidine" compartment="c" fbc:charge="0" fbc:chemicalFormula="C6H9N3O"/>
      <species boundaryCondition="false" constant="false" hasOnlySubstanceUnits="false" id="M_cpd02775_c" name="4-Amino-5-phosphomethyl-2-methylpyrimidine" compartment="c" fbc:charge="-1" fbc:chemicalFormula="C6H9N3O4P"/>
      <species boundaryCondition="false" constant="false" hasOnlySubstanceUnits="false" id="M_cpd11916_c" name="tRNA(Leu)" compartment="c" fbc:charge="0" fbc:chemicalFormula="C10H12N5O3R"/>
      <species boundaryCondition="false" constant="false" hasOnlySubstanceUnits="false" id="M_cpd12003_c" name="L-Leucyl-tRNA" compartment="c" fbc:charge="1" fbc:chemicalFormula="C16H24N6O4R"/>
      <species boundaryCondition="false" constant="false" hasOnlySubstanceUnits="false" id="M_cpd03495_c" name="Undecaprenyl-diphospho-N-acetylmuramoyl--N-acetylglucosamine-L-ala-D-glu-meso-2-6-diaminopimeloyl-D-ala-D-ala" compartment="c" fbc:charge="-4" fbc:chemicalFormula="C95H152N8O28P2"/>
      <species boundaryCondition="false" constant="false" hasOnlySubstanceUnits="false" id="M_cpd02419_c" name="Nonaprenyl-4-hydroxybenzoate" compartment="c" fbc:charge="-1" fbc:chemicalFormula="C52H77O3"/>
      <species boundaryCondition="false" constant="false" hasOnlySubstanceUnits="false" id="M_cpd00162_e" name="Aminoethanol" compartment="e" fbc:charge="0" fbc:chemicalFormula="C2H8NO"/>
      <species boundaryCondition="false" constant="false" hasOnlySubstanceUnits="false" id="M_cpd00283_c" name="Geranyldiphosphate" compartment="c" fbc:charge="-2" fbc:chemicalFormula="C10H18O7P2"/>
      <species boundaryCondition="false" constant="false" hasOnlySubstanceUnits="false" id="M_cpd00423_e" name="Vitamin_B12r" compartment="e" fbc:charge="1" fbc:chemicalFormula="C62H89CoN13O14P"/>
      <species boundaryCondition="false" constant="false" hasOnlySubstanceUnits="false" id="M_cpd00423_c" name="Vitamin_B12r" compartment="c" fbc:charge="1" fbc:chemicalFormula="C62H89CoN13O14P"/>
      <species boundaryCondition="false" constant="false" hasOnlySubstanceUnits="false" id="M_cpd15535_c" name="Phosphatidylglycerol_didodecanoyl" compartment="c" fbc:charge="-1" fbc:chemicalFormula="C30H58O10P"/>
      <species boundaryCondition="false" constant="false" hasOnlySubstanceUnits="false" id="M_cpd15537_c" name="Phosphatidylglycerol_ditetradec-7-enoyl" compartment="c" fbc:charge="-1" fbc:chemicalFormula="C34H62O10P"/>
      <species boundaryCondition="false" constant="false" hasOnlySubstanceUnits="false" id="M_cpd00056_c" name="TPP" compartment="c" fbc:charge="-1" fbc:chemicalFormula="C12H17N4O7P2S"/>
      <species boundaryCondition="false" constant="false" hasOnlySubstanceUnits="false" id="M_cpd11225_c" name="3-4-dihydroxy-2-butanone4-phosphate" compartment="c" fbc:charge="-1" fbc:chemicalFormula="C4H8O6P"/>
      <species boundaryCondition="false" constant="false" hasOnlySubstanceUnits="false" id="M_cpd11668_c" name="Penam" compartment="c" fbc:charge="-1" fbc:chemicalFormula="C9H10N2O4RS"/>
      <species boundaryCondition="false" constant="false" hasOnlySubstanceUnits="false" id="M_cpd12884_c" name="Penicilloic acid" compartment="c" fbc:charge="-2" fbc:chemicalFormula="C9H11N2O5RS"/>
      <species boundaryCondition="false" constant="false" hasOnlySubstanceUnits="false" id="M_cpd00121_e" name="L-Inositol" compartment="e" fbc:charge="0" fbc:chemicalFormula="C6H12O6"/>
      <species boundaryCondition="false" constant="false" hasOnlySubstanceUnits="false" id="M_cpd00121_c" name="L-Inositol" compartment="c" fbc:charge="0" fbc:chemicalFormula="C6H12O6"/>
      <species boundaryCondition="false" constant="false" hasOnlySubstanceUnits="false" id="M_cpd03517_c" name="Biotinyl-5-AMP" compartment="c" fbc:charge="-1" fbc:chemicalFormula="C20H27N7O9PS"/>
      <species boundaryCondition="false" constant="false" hasOnlySubstanceUnits="false" id="M_cpd11595_c" name="chromate_H2O4Cr" compartment="c" fbc:charge="-2"/>
      <species boundaryCondition="false" constant="false" hasOnlySubstanceUnits="false" id="M_cpd11595_e" name="chromate_H2O4Cr" compartment="e" fbc:charge="-2"/>
      <species boundaryCondition="false" constant="false" hasOnlySubstanceUnits="false" id="M_cpd00477_c" name="N-Acetyl-L-glutamate" compartment="c" fbc:charge="-2" fbc:chemicalFormula="C7H9NO5"/>
      <species boundaryCondition="false" constant="false" hasOnlySubstanceUnits="false" id="M_cpd15595_c" name="Ala-Ala" compartment="c" fbc:charge="0" fbc:chemicalFormula="C6H12N2O3"/>
      <species boundaryCondition="false" constant="false" hasOnlySubstanceUnits="false" id="M_cpd00890_c" name="UDP-N-acetylmuramoyl-L-alanine" compartment="c" fbc:charge="-3" fbc:chemicalFormula="C23H33N4O20P2"/>
      <species boundaryCondition="false" constant="false" hasOnlySubstanceUnits="false" id="M_cpd03494_c" name="Undecaprenyl-diphospho-N-acetylmuramoyl-L-alanyl-D-glutamyl-meso-2-6-diaminopimeloyl-D-alanyl-D-alanine" compartment="c" fbc:charge="-4" fbc:chemicalFormula="C87H139N7O23P2"/>
      <species boundaryCondition="false" constant="false" hasOnlySubstanceUnits="false" id="M_cpd00525_c" name="UDP-N-acetylmuramoyl-L-alanyl-D-glutamate" compartment="c" fbc:charge="-4" fbc:chemicalFormula="C28H39N5O23P2"/>
      <species boundaryCondition="false" constant="false" hasOnlySubstanceUnits="false" id="M_cpd02968_c" name="UDP-N-acetylmuramoyl-L-alanyl-D-glutamyl-6-carboxy-L-lysyl-D-alanyl- D-alanine" compartment="c" fbc:charge="-4" fbc:chemicalFormula="C41H61N9O28P2"/>
      <species boundaryCondition="false" constant="false" hasOnlySubstanceUnits="false" id="M_cpd02964_c" name="UDP-N-acetylmuramoyl-L-alanyl-D-gamma-glutamyl-meso-2-6-diaminopimelate" compartment="c" fbc:charge="-4" fbc:chemicalFormula="C35H51N7O26P2"/>
      <species boundaryCondition="false" constant="false" hasOnlySubstanceUnits="false" id="M_cpd00516_c" name="meso-2,6-Diaminopimelate" compartment="c" fbc:charge="0" fbc:chemicalFormula="C7H14N2O4"/>
      <species boundaryCondition="false" constant="false" hasOnlySubstanceUnits="false" id="M_cpd04918_c" name="D-Glycero-D-manno-heptose7-phosphate" compartment="c" fbc:charge="-1" fbc:chemicalFormula="C7H14O10P"/>
      <species boundaryCondition="false" constant="false" hasOnlySubstanceUnits="false" id="M_cpd11923_c" name="tRNA(Trp)" compartment="c" fbc:charge="0" fbc:chemicalFormula="C10H12N5O3R"/>
      <species boundaryCondition="false" constant="false" hasOnlySubstanceUnits="false" id="M_cpd12336_c" name="L-Tryptophanyl-tRNA(Trp)" compartment="c" fbc:charge="1" fbc:chemicalFormula="C21H23N7O4R"/>
      <species boundaryCondition="false" constant="false" hasOnlySubstanceUnits="false" id="M_cpd01775_c" name="Phosphoribosyl-ATP" compartment="c" fbc:charge="-4" fbc:chemicalFormula="C15H21N5O20P4"/>
      <species boundaryCondition="false" constant="false" hasOnlySubstanceUnits="false" id="M_cpd01293_e" name="5-Oxoproline" compartment="e" fbc:charge="-1" fbc:chemicalFormula="C5H6NO3"/>
      <species boundaryCondition="false" constant="false" hasOnlySubstanceUnits="false" id="M_cpd01293_c" name="5-Oxoproline" compartment="c" fbc:charge="-1" fbc:chemicalFormula="C5H6NO3"/>
      <species boundaryCondition="false" constant="false" hasOnlySubstanceUnits="false" id="M_cpd02557_c" name="Farnesylfarnesylgeraniol" compartment="c" fbc:charge="-2" fbc:chemicalFormula="C40H66O7P2"/>
      <species boundaryCondition="false" constant="false" hasOnlySubstanceUnits="false" id="M_cpd02172_c" name="Solanesyl diphosphate" compartment="c" fbc:charge="-2" fbc:chemicalFormula="C45H74O7P2"/>
      <species boundaryCondition="false" constant="false" hasOnlySubstanceUnits="false" id="M_cpd01476_c" name="Protoporphyrin" compartment="c" fbc:charge="-2" fbc:chemicalFormula="C34H32N4O4"/>
      <species boundaryCondition="false" constant="false" hasOnlySubstanceUnits="false" id="M_cpd15690_c" name="Dianteisoheptadecanoylphosphatidylserine" compartment="c" fbc:charge="-2" fbc:chemicalFormula="C40H76NO10P"/>
      <species boundaryCondition="false" constant="false" hasOnlySubstanceUnits="false" id="M_cpd15693_c" name="Dianteisopentadecanoylphosphatidylserine" compartment="c" fbc:charge="-2" fbc:chemicalFormula="C36H68NO10P"/>
      <species boundaryCondition="false" constant="false" hasOnlySubstanceUnits="false" id="M_cpd11455_c" name="ps_BS" compartment="c" fbc:charge="-2" fbc:chemicalFormula="C8H10NO10PR2"/>
      <species boundaryCondition="false" constant="false" hasOnlySubstanceUnits="false" id="M_cpd15689_c" name="Diisoheptadecanoylphosphatidylserine" compartment="c" fbc:charge="-2" fbc:chemicalFormula="C40H76NO10P"/>
      <species boundaryCondition="false" constant="false" hasOnlySubstanceUnits="false" id="M_cpd15694_c" name="Diisohexadecanoylphosphatidylserine" compartment="c" fbc:charge="-2" fbc:chemicalFormula="C38H72NO10P"/>
      <species boundaryCondition="false" constant="false" hasOnlySubstanceUnits="false" id="M_cpd15692_c" name="Diisopentadecanoylphosphatidylserine" compartment="c" fbc:charge="-2" fbc:chemicalFormula="C36H68NO10P"/>
      <species boundaryCondition="false" constant="false" hasOnlySubstanceUnits="false" id="M_cpd15691_c" name="Diisotetradecanoylphosphatidylserine" compartment="c" fbc:charge="-2" fbc:chemicalFormula="C34H64NO10P"/>
      <species boundaryCondition="false" constant="false" hasOnlySubstanceUnits="false" id="M_cpd15552_c" name="phosphatidylserine_didodecanoyl" compartment="c" fbc:charge="-2" fbc:chemicalFormula="C30H56NO10P"/>
      <species boundaryCondition="false" constant="false" hasOnlySubstanceUnits="false" id="M_cpd15553_c" name="phosphatidylserine_ditetradecanoyl" compartment="c" fbc:charge="-2" fbc:chemicalFormula="C34H64NO10P"/>
      <species boundaryCondition="false" constant="false" hasOnlySubstanceUnits="false" id="M_cpd15554_c" name="phosphatidylserine_ditetradec-7-enoyl" compartment="c" fbc:charge="-2" fbc:chemicalFormula="C34H60NO10P"/>
      <species boundaryCondition="false" constant="false" hasOnlySubstanceUnits="false" id="M_cPY00122_c" name="ps160161" compartment="c" fbc:charge="0" fbc:chemicalFormula="C38H71N1O10P1"/>
      <species boundaryCondition="false" constant="false" hasOnlySubstanceUnits="false" id="M_cpd15555_c" name="phosphatidylserine_dihexadecanoyl" compartment="c" fbc:charge="-2" fbc:chemicalFormula="C38H72NO10P"/>
      <species boundaryCondition="false" constant="false" hasOnlySubstanceUnits="false" id="M_cpd15556_c" name="phosphatidylserine_dihexadec-9-enoyl" compartment="c" fbc:charge="-2" fbc:chemicalFormula="C38H68NO10P"/>
      <species boundaryCondition="false" constant="false" hasOnlySubstanceUnits="false" id="M_cPY00127_c" name="ps180181" compartment="c" fbc:charge="0" fbc:chemicalFormula="C42H79N1O10P1"/>
      <species boundaryCondition="false" constant="false" hasOnlySubstanceUnits="false" id="M_cpd15557_c" name="phosphatidylserine_dioctadecanoyl" compartment="c" fbc:charge="-2" fbc:chemicalFormula="C42H80NO10P"/>
      <species boundaryCondition="false" constant="false" hasOnlySubstanceUnits="false" id="M_cpd15558_c" name="phosphatidylserine_dioctadec-11-enoyl" compartment="c" fbc:charge="-2" fbc:chemicalFormula="C42H76NO10P"/>
      <species boundaryCondition="false" constant="false" hasOnlySubstanceUnits="false" id="M_cpd03671_c" name="D-Glucosamine1-phosphate" compartment="c" fbc:charge="0" fbc:chemicalFormula="C6H14NO8P"/>
      <species boundaryCondition="false" constant="false" hasOnlySubstanceUnits="false" id="M_cpd00221_e" name="D-Lactate" compartment="e" fbc:charge="0" fbc:chemicalFormula="C3H5O3"/>
      <species boundaryCondition="false" constant="false" hasOnlySubstanceUnits="false" id="M_cpd00139_e" name="Glycolate" compartment="e" fbc:charge="0" fbc:chemicalFormula="C2H3O3"/>
      <species boundaryCondition="false" constant="false" hasOnlySubstanceUnits="false" id="M_cpd00159_e" name="L-Lactate" compartment="e" fbc:charge="-1" fbc:chemicalFormula="C3H5O3"/>
      <species boundaryCondition="false" constant="false" hasOnlySubstanceUnits="false" id="M_cpd00254_e" name="Mg" compartment="e" fbc:charge="2" fbc:chemicalFormula="Mg"/>
      <species boundaryCondition="false" constant="false" hasOnlySubstanceUnits="false" id="M_cpd00254_c" name="Mg" compartment="c" fbc:charge="2" fbc:chemicalFormula="Mg"/>
      <species boundaryCondition="false" constant="false" hasOnlySubstanceUnits="false" id="M_cpd02884_c" name="FAICAR" compartment="c" fbc:charge="-1" fbc:chemicalFormula="C10H14N4O9P"/>
      <species boundaryCondition="false" constant="false" hasOnlySubstanceUnits="false" id="M_cpd01447_c" name="Benzoylformate" compartment="c" fbc:charge="-1" fbc:chemicalFormula="C8H5O3"/>
      <species boundaryCondition="false" constant="false" hasOnlySubstanceUnits="false" id="M_cpd00225_c" name="Benzaldehyde" compartment="c" fbc:charge="0" fbc:chemicalFormula="C7H6O"/>
      <species boundaryCondition="false" constant="false" hasOnlySubstanceUnits="false" id="M_cpd01923_c" name="N-Acetylmuramoyl-Ala" compartment="c" fbc:charge="-1" fbc:chemicalFormula="C14H23N2O9"/>
      <species boundaryCondition="false" constant="false" hasOnlySubstanceUnits="false" id="M_cpd03485_c" name="N-Acetyl-D-muramoate" compartment="c" fbc:charge="-1" fbc:chemicalFormula="C11H18NO8"/>
      <species boundaryCondition="false" constant="false" hasOnlySubstanceUnits="false" id="M_cpd00150_c" name="HCN" compartment="c" fbc:charge="0" fbc:chemicalFormula="CHN"/>
      <species boundaryCondition="false" constant="false" hasOnlySubstanceUnits="false" id="M_cpd01211_c" name="Thiocyanate" compartment="c" fbc:charge="-1" fbc:chemicalFormula="CNS"/>
      <species boundaryCondition="false" constant="false" hasOnlySubstanceUnits="false" id="M_cpd15696_c" name="Dianteisoheptadecanoylphosphatidylethanolamine" compartment="c" fbc:charge="0" fbc:chemicalFormula="C39H78NO8P"/>
      <species boundaryCondition="false" constant="false" hasOnlySubstanceUnits="false" id="M_cpd15699_c" name="Dianteisopentadecanoylphosphatidylethanolamine" compartment="c" fbc:charge="0" fbc:chemicalFormula="C35H70NO8P"/>
      <species boundaryCondition="false" constant="false" hasOnlySubstanceUnits="false" id="M_cpd15695_c" name="Diisoheptadecanoylphosphatidylethanolamine" compartment="c" fbc:charge="0" fbc:chemicalFormula="C39H78NO8P"/>
      <species boundaryCondition="false" constant="false" hasOnlySubstanceUnits="false" id="M_cpd15700_c" name="Diisohexadecanoylphosphatidylethanolamine" compartment="c" fbc:charge="0" fbc:chemicalFormula="C37H74NO8P"/>
      <species boundaryCondition="false" constant="false" hasOnlySubstanceUnits="false" id="M_cpd15698_c" name="Diisopentadecanoylphosphatidylethanolamine" compartment="c" fbc:charge="0" fbc:chemicalFormula="C35H70NO8P"/>
      <species boundaryCondition="false" constant="false" hasOnlySubstanceUnits="false" id="M_cpd15697_c" name="Diisotetradecanoylphosphatidylethanolamine" compartment="c" fbc:charge="0" fbc:chemicalFormula="C33H66NO8P"/>
      <species boundaryCondition="false" constant="false" hasOnlySubstanceUnits="false" id="M_cpd11456_c" name="Phosphatidylethanolamine" compartment="c" fbc:charge="-1" fbc:chemicalFormula="C7H11NO8PR2"/>
      <species boundaryCondition="false" constant="false" hasOnlySubstanceUnits="false" id="M_cpd15528_c" name="phosphatidylethanolamine_didodecanoyl" compartment="c" fbc:charge="0" fbc:chemicalFormula="C29H58NO8P"/>
      <species boundaryCondition="false" constant="false" hasOnlySubstanceUnits="false" id="M_cpd15529_c" name="phosphatidylethanolamine_ditetradecanoyl" compartment="c" fbc:charge="0" fbc:chemicalFormula="C33H66NO8P"/>
      <species boundaryCondition="false" constant="false" hasOnlySubstanceUnits="false" id="M_cpd15530_c" name="phosphatidylethanolamine_ditetradec-7-enoyl" compartment="c" fbc:charge="0" fbc:chemicalFormula="C33H62NO8P"/>
      <species boundaryCondition="false" constant="false" hasOnlySubstanceUnits="false" id="M_cPY00123_c" name="pe160161" compartment="c" fbc:charge="0" fbc:chemicalFormula="C37H72N1O8P1"/>
      <species boundaryCondition="false" constant="false" hasOnlySubstanceUnits="false" id="M_cpd15531_c" name="phosphatidylethanolamine_dihexadecanoyl" compartment="c" fbc:charge="0" fbc:chemicalFormula="C37H74NO8P"/>
      <species boundaryCondition="false" constant="false" hasOnlySubstanceUnits="false" id="M_cpd15532_c" name="phosphatidylethanolamine_dihexadec-9enoyl" compartment="c" fbc:charge="0" fbc:chemicalFormula="C37H70NO8P"/>
      <species boundaryCondition="false" constant="false" hasOnlySubstanceUnits="false" id="M_cPY00128_c" name="pe180181" compartment="c" fbc:charge="0" fbc:chemicalFormula="C41H80N1O8P1"/>
      <species boundaryCondition="false" constant="false" hasOnlySubstanceUnits="false" id="M_cpd15533_c" name="phosphatidylethanolamine_dioctadecanoyl" compartment="c" fbc:charge="0" fbc:chemicalFormula="C41H82NO8P"/>
      <species boundaryCondition="false" constant="false" hasOnlySubstanceUnits="false" id="M_cpd15534_c" name="phosphatidylethanolamine_dioctadec-11-enoyl" compartment="c" fbc:charge="0" fbc:chemicalFormula="C41H78NO8P"/>
      <species boundaryCondition="false" constant="false" hasOnlySubstanceUnits="false" id="M_cpd17055_c" name="Pseudomonas aeruginosa KDO-lipidA" compartment="c" fbc:charge="0" fbc:chemicalFormula="C88H157N2O32P2"/>
      <species boundaryCondition="false" constant="false" hasOnlySubstanceUnits="false" id="M_cpd17054_c" name="Pseudomonas aeruginosa KDO2-lipidA" compartment="c" fbc:charge="0" fbc:chemicalFormula="C96H168N2O39P2"/>
      <species boundaryCondition="false" constant="false" hasOnlySubstanceUnits="false" id="M_cpd17060_c" name="PA_core3_lipidA" compartment="c" fbc:charge="0" fbc:chemicalFormula="C116H205N2O56P2"/>
      <species boundaryCondition="false" constant="false" hasOnlySubstanceUnits="false" id="M_cpd17061_c" name="PA_core4_lipidA" compartment="c" fbc:charge="0" fbc:chemicalFormula="C134H238N2O71P2"/>
      <species boundaryCondition="false" constant="false" hasOnlySubstanceUnits="false" id="M_cpd17059_c" name="PA_core2_lipidA" compartment="c" fbc:charge="0" fbc:chemicalFormula="C110H194N2O51P2"/>
      <species boundaryCondition="false" constant="false" hasOnlySubstanceUnits="false" id="M_cpd17062_c" name="PA_core5_lipidA" compartment="c" fbc:charge="0" fbc:chemicalFormula="C146H260N2O79P2"/>
      <species boundaryCondition="false" constant="false" hasOnlySubstanceUnits="false" id="M_cpd17058_c" name="PA_core1_lipidA" compartment="c" fbc:charge="0" fbc:chemicalFormula="C103H181N2O45P2"/>
      <species boundaryCondition="false" constant="false" hasOnlySubstanceUnits="false" id="M_cpd00324_c" name="MTTL" compartment="c" fbc:charge="0" fbc:chemicalFormula="CH4S"/>
      <species boundaryCondition="false" constant="false" hasOnlySubstanceUnits="false" id="M_cpd11907_c" name="tRNA(Arg)" compartment="c" fbc:charge="0" fbc:chemicalFormula="C10H12N5O3R"/>
      <species boundaryCondition="false" constant="false" hasOnlySubstanceUnits="false" id="M_cpd12036_c" name="L-Arginyl-tRNA" compartment="c" fbc:charge="2" fbc:chemicalFormula="C16H26N9O4R"/>
      <species boundaryCondition="false" constant="false" hasOnlySubstanceUnits="false" id="M_cpd16766_c" name="2-nonaprenyl-6-methoxy-1,4-benzoquinol" compartment="c" fbc:charge="0" fbc:chemicalFormula="C52H80O3"/>
      <species boundaryCondition="false" constant="false" hasOnlySubstanceUnits="false" id="M_cpd15359_c" name="2-Octaprenyl-6-methoxy-1,4-benzoquinol" compartment="c" fbc:charge="0" fbc:chemicalFormula="C47H72O3"/>
      <species boundaryCondition="false" constant="false" hasOnlySubstanceUnits="false" id="M_cpd15361_c" name="2-Octaprenyl3-methyl-6-methoxy- 1,4-benzoquinol" compartment="c" fbc:charge="0" fbc:chemicalFormula="C48H74O3"/>
      <species boundaryCondition="false" constant="false" hasOnlySubstanceUnits="false" id="M_cpd01777_c" name="Phosphoribosyl-AMP" compartment="c" fbc:charge="-2" fbc:chemicalFormula="C15H21N5O14P2"/>
      <species boundaryCondition="false" constant="false" hasOnlySubstanceUnits="false" id="M_cpd02979_c" name="phosphoribosylformiminoaicar-phosphate" compartment="c" fbc:charge="-2" fbc:chemicalFormula="C15H23N5O15P2"/>
      <species boundaryCondition="false" constant="false" hasOnlySubstanceUnits="false" id="M_cpd02311_c" name="4-Imidazolone-5-propanoate" compartment="c" fbc:charge="-1" fbc:chemicalFormula="C6H7N2O3"/>
      <species boundaryCondition="false" constant="false" hasOnlySubstanceUnits="false" id="M_cpd00117_e" name="D-Alanine" compartment="e" fbc:charge="0" fbc:chemicalFormula="C3H7NO2"/>
      <species boundaryCondition="false" constant="false" hasOnlySubstanceUnits="false" id="M_cpd00581_e" name="Urocanate" compartment="e" fbc:charge="-1" fbc:chemicalFormula="C6H5N2O2"/>
      <species boundaryCondition="false" constant="false" hasOnlySubstanceUnits="false" id="M_cpd00770_c" name="N-Formyl-L-glutamate" compartment="c" fbc:charge="-2" fbc:chemicalFormula="C6H7NO5"/>
      <species boundaryCondition="false" constant="false" hasOnlySubstanceUnits="false" id="M_cpd00626_c" name="dTDPglucose" compartment="c" fbc:charge="-2" fbc:chemicalFormula="C16H24N2O16P2"/>
      <species boundaryCondition="false" constant="false" hasOnlySubstanceUnits="false" id="M_cpd00521_c" name="dTDP-4-oxo-6-deoxy-D-glucose" compartment="c" fbc:charge="-2" fbc:chemicalFormula="C16H22N2O15P2"/>
      <species boundaryCondition="false" constant="false" hasOnlySubstanceUnits="false" id="M_cpd00689_c" name="Porphobilinogen" compartment="c" fbc:charge="-1" fbc:chemicalFormula="C10H13N2O4"/>
      <species boundaryCondition="false" constant="false" hasOnlySubstanceUnits="false" id="M_cpd00755_c" name="Hydroxymethylbilane" compartment="c" fbc:charge="-8" fbc:chemicalFormula="C40H38N4O17"/>
      <species boundaryCondition="false" constant="false" hasOnlySubstanceUnits="false" id="M_cpd02666_c" name="(R)-4'-Phosphopantothenoyl-L-cysteine" compartment="c" fbc:charge="-2" fbc:chemicalFormula="C12H21N2O9PS"/>
      <species boundaryCondition="false" constant="false" hasOnlySubstanceUnits="false" id="M_cpd00905_c" name="Guanosine 3',5'-bis(diphosphate)" compartment="c" fbc:charge="-4" fbc:chemicalFormula="C10H13N5O17P4"/>
      <species boundaryCondition="false" constant="false" hasOnlySubstanceUnits="false" id="M_cpd11310_c" name="5-phosphoribosyl-5-carboxyaminoimidazole" compartment="c" fbc:charge="-2" fbc:chemicalFormula="C9H12N3O9P"/>
      <species boundaryCondition="false" constant="false" hasOnlySubstanceUnits="false" id="M_cpd17086_c" name="rha1glcnacppund" compartment="c" fbc:charge="0" fbc:chemicalFormula="C70H117P3O18N4"/>
      <species boundaryCondition="false" constant="false" hasOnlySubstanceUnits="false" id="M_cpd17087_c" name="rha3glcnacppund" compartment="c" fbc:charge="0" fbc:chemicalFormula="C82H143P5O32N4"/>
      <species boundaryCondition="false" constant="false" hasOnlySubstanceUnits="false" id="M_cpd17088_c" name="rha4glcnacppund" compartment="c" fbc:charge="0" fbc:chemicalFormula="C88H156P6O39N4"/>
      <species boundaryCondition="false" constant="false" hasOnlySubstanceUnits="false" id="M_cpd02012_e" name="N-Formyl-L-methionine" compartment="e" fbc:charge="-1" fbc:chemicalFormula="C6H10NO3S"/>
      <species boundaryCondition="false" constant="false" hasOnlySubstanceUnits="false" id="M_cpd00024_e" name="2-Oxoglutarate" compartment="e" fbc:charge="-2" fbc:chemicalFormula="C5H4O5"/>
      <species boundaryCondition="false" constant="false" hasOnlySubstanceUnits="false" id="M_cpd02611_c" name="N-Acetyl-D-glucosamine1-phosphate" compartment="c" fbc:charge="-1" fbc:chemicalFormula="C8H15NO9P"/>
      <species boundaryCondition="false" constant="false" hasOnlySubstanceUnits="false" id="M_cpd00011_e" name="CO2" compartment="e" fbc:charge="0" fbc:chemicalFormula="CO2"/>
      <species boundaryCondition="false" constant="false" hasOnlySubstanceUnits="false" id="M_cpd00001_e" name="H2O" compartment="e" fbc:charge="0" fbc:chemicalFormula="H2O"/>
      <species boundaryCondition="false" constant="false" hasOnlySubstanceUnits="false" id="M_cpd00528_e" name="N2" compartment="e" fbc:charge="0" fbc:chemicalFormula="N2"/>
      <species boundaryCondition="false" constant="false" hasOnlySubstanceUnits="false" id="M_cpd00007_e" name="O2" compartment="e" fbc:charge="0" fbc:chemicalFormula="O2"/>
      <species boundaryCondition="false" constant="false" hasOnlySubstanceUnits="false" id="M_cPY00140_c" name="clpn190cyc" compartment="c" fbc:charge="0" fbc:chemicalFormula="None"/>
      <species boundaryCondition="false" constant="false" hasOnlySubstanceUnits="false" id="M_cPY00164_c" name="pyoverdine" compartment="c" fbc:charge="0" fbc:chemicalFormula="C56H88N18O22"/>
      <species boundaryCondition="false" constant="false" hasOnlySubstanceUnits="false" id="M_cpd17056_c" name="Pseudomonas aeruginosa A-band lipopolysaccharide" compartment="c" fbc:charge="0" fbc:chemicalFormula="C189H341P9O127N8"/>
      <species boundaryCondition="false" constant="false" hasOnlySubstanceUnits="false" id="M_cPY00138_c" name="clpn170cyc" compartment="c" fbc:charge="0" fbc:chemicalFormula="None"/>
      <species boundaryCondition="false" constant="false" hasOnlySubstanceUnits="false" id="M_cPY00124_c" name="pe170cyc" compartment="c" fbc:charge="0" fbc:chemicalFormula="None"/>
      <species boundaryCondition="false" constant="false" hasOnlySubstanceUnits="false" id="M_cPY00129_c" name="pe190cyc" compartment="c" fbc:charge="0" fbc:chemicalFormula="None"/>
      <species boundaryCondition="false" constant="false" hasOnlySubstanceUnits="false" id="M_cPY00132_c" name="pg170cyc" compartment="c" fbc:charge="0" fbc:chemicalFormula="None"/>
      <species boundaryCondition="false" constant="false" hasOnlySubstanceUnits="false" id="M_cPY00135_c" name="pg190cyc" compartment="c" fbc:charge="0" fbc:chemicalFormula="C42H80O10P1"/>
      <species boundaryCondition="false" constant="false" hasOnlySubstanceUnits="false" id="M_cpd01504_c" name="3-Aminopropanal" compartment="c" fbc:charge="1" fbc:chemicalFormula="C3H8NO"/>
      <species boundaryCondition="false" constant="false" hasOnlySubstanceUnits="false" id="M_cpd00168_c" name="2,3-Dihydroxybenzoate" compartment="c" fbc:charge="-1" fbc:chemicalFormula="C7H5O4"/>
      <species boundaryCondition="false" constant="false" hasOnlySubstanceUnits="false" id="M_cpd00147_e" name="5-Methylthioadenosine" compartment="e" fbc:charge="0" fbc:chemicalFormula="C11H15N5O3S"/>
      <species boundaryCondition="false" constant="false" hasOnlySubstanceUnits="false" id="M_cpd00029_e" name="Acetate" compartment="e" fbc:charge="-1" fbc:chemicalFormula="C2H3O2"/>
      <species boundaryCondition="false" constant="false" hasOnlySubstanceUnits="false" id="M_cpd00085_e" name="beta-Alanine" compartment="e" fbc:charge="0" fbc:chemicalFormula="C3H7NO2"/>
      <species boundaryCondition="false" constant="false" hasOnlySubstanceUnits="false" id="M_cpd01947_e" name="BDOH" compartment="e" fbc:charge="0" fbc:chemicalFormula="C4H10O2"/>
      <species boundaryCondition="false" constant="false" hasOnlySubstanceUnits="false" id="M_cpd17076_c" name="delta-aminovalerate" compartment="c" fbc:charge="0" fbc:chemicalFormula="C5H13NO2"/>
      <species boundaryCondition="false" constant="false" hasOnlySubstanceUnits="false" id="M_cpd03691_c" name="Piperideine" compartment="c" fbc:charge="1" fbc:chemicalFormula="C5H10N"/>
      <species boundaryCondition="false" constant="false" hasOnlySubstanceUnits="false" id="M_cpd03091_e" name="5'-Deoxyadenosine" compartment="e" fbc:charge="0" fbc:chemicalFormula="C10H13N5O3"/>
      <species boundaryCondition="false" constant="false" hasOnlySubstanceUnits="false" id="M_cpd00363_e" name="Ethanol" compartment="e" fbc:charge="0" fbc:chemicalFormula="C2H6O"/>
      <species boundaryCondition="false" constant="false" hasOnlySubstanceUnits="false" id="M_cpd17085_e" name="2-heptyl-3-hydroxy-4-quinolone" compartment="e" fbc:charge="0" fbc:chemicalFormula="C16H21O2N"/>
      <species boundaryCondition="false" constant="false" hasOnlySubstanceUnits="false" id="M_cpd00176_e" name="2-keto-3-deoxygluconate" compartment="e" fbc:charge="-1" fbc:chemicalFormula="C6H9O6"/>
      <species boundaryCondition="false" constant="false" hasOnlySubstanceUnits="false" id="M_cpd01048_e" name="Arsenate" compartment="e" fbc:charge="0" fbc:chemicalFormula="HO4As"/>
      <species boundaryCondition="false" constant="false" hasOnlySubstanceUnits="false" id="M_cpd04098_e" name="Arsenite" compartment="e" fbc:charge="0" fbc:chemicalFormula="H3O3As"/>
      <species boundaryCondition="false" constant="false" hasOnlySubstanceUnits="false" id="M_cpd11416_c" name="Biomass" compartment="c" fbc:charge="0"/>
      <species boundaryCondition="false" constant="false" hasOnlySubstanceUnits="false" id="M_cpd00063_e" name="Ca2+" compartment="e" fbc:charge="2" fbc:chemicalFormula="Ca"/>
      <species boundaryCondition="false" constant="false" hasOnlySubstanceUnits="false" id="M_cpd00635_e" name="Cbl" compartment="e" fbc:charge="0" fbc:chemicalFormula="C62H89CoN13O14P"/>
      <species boundaryCondition="false" constant="false" hasOnlySubstanceUnits="false" id="M_cpd00099_e" name="Cl-" compartment="e" fbc:charge="-1" fbc:chemicalFormula="Cl"/>
      <species boundaryCondition="false" constant="false" hasOnlySubstanceUnits="false" id="M_cpd00072_e" name="D-fructose-6-phosphate" compartment="e" fbc:charge="0" fbc:chemicalFormula="C6H12O9P"/>
      <species boundaryCondition="false" constant="false" hasOnlySubstanceUnits="false" id="M_cpd00079_e" name="D-glucose-6-phosphate" compartment="e" fbc:charge="0" fbc:chemicalFormula="C6H12O9P"/>
      <species boundaryCondition="false" constant="false" hasOnlySubstanceUnits="false" id="M_cpd01307_e" name="D-Lyxitol" compartment="e" fbc:charge="0" fbc:chemicalFormula="C5H12O5"/>
      <species boundaryCondition="false" constant="false" hasOnlySubstanceUnits="false" id="M_cpd00108_e" name="Galactose" compartment="e" fbc:charge="0" fbc:chemicalFormula="C6H12O6"/>
      <species boundaryCondition="false" constant="false" hasOnlySubstanceUnits="false" id="M_cpd03048_e" name="Isethionate" compartment="e" fbc:charge="-1" fbc:chemicalFormula="C2H5O4S"/>
      <species boundaryCondition="false" constant="false" hasOnlySubstanceUnits="false" id="M_cpd00395_e" name="L-Cysteate" compartment="e" fbc:charge="-1" fbc:chemicalFormula="C3H6NO5S"/>
      <species boundaryCondition="false" constant="false" hasOnlySubstanceUnits="false" id="M_cJB00034_e" name="L-Sorbose" compartment="e" fbc:charge="0"/>
      <species boundaryCondition="false" constant="false" hasOnlySubstanceUnits="false" id="M_cpd00179_e" name="Maltose" compartment="e" fbc:charge="0" fbc:chemicalFormula="C12H22O11"/>
      <species boundaryCondition="false" constant="false" hasOnlySubstanceUnits="false" id="M_cPY00016_e" name="Mannose" compartment="e" fbc:charge="0" fbc:chemicalFormula="C6H12O6"/>
      <species boundaryCondition="false" constant="false" hasOnlySubstanceUnits="false" id="M_cPY00116_e" name="phosphoethanolamine KDO(2)-lipid (A)" compartment="e" fbc:charge="-6" fbc:chemicalFormula="C112H202N3O42P3"/>
      <species boundaryCondition="false" constant="false" hasOnlySubstanceUnits="false" id="M_cpd00020_e" name="Pyruvate" compartment="e" fbc:charge="-1" fbc:chemicalFormula="C3H3O3"/>
      <species boundaryCondition="false" constant="false" hasOnlySubstanceUnits="false" id="M_cpd00306_e" name="Xylitol" compartment="e" fbc:charge="0" fbc:chemicalFormula="C5H12O5"/>
      <species boundaryCondition="false" constant="false" hasOnlySubstanceUnits="false" id="M_cpd00379_e" name="Glutarate" compartment="e" fbc:charge="-2" fbc:chemicalFormula="C5H6O4"/>
      <species boundaryCondition="false" constant="false" hasOnlySubstanceUnits="false" id="M_cpd00229_e" name="Glycolaldehyde" compartment="e" fbc:charge="0" fbc:chemicalFormula="C2H4O2"/>
      <species boundaryCondition="false" constant="false" hasOnlySubstanceUnits="false" id="M_cpd00891_c" name="L-methylmalonyl-CoA" compartment="c" fbc:charge="-4" fbc:chemicalFormula="C25H36N7O19P3S"/>
      <species boundaryCondition="false" constant="false" hasOnlySubstanceUnits="false" id="M_cpd15654_c" name="PeptidoglycansubunitofEscherichiacoli" compartment="c" fbc:charge="-2" fbc:chemicalFormula="C40H62N8O21"/>
      <species boundaryCondition="false" constant="false" hasOnlySubstanceUnits="false" id="M_cpd00089_e" name="Glycolate" compartment="e" fbc:charge="0" fbc:chemicalFormula="C2H3O3"/>
      <species boundaryCondition="false" constant="false" hasOnlySubstanceUnits="false" id="M_cJB00126_c" name="Dihydroaeruginoic acid" compartment="c" fbc:charge="0" fbc:chemicalFormula="C10H9NO3S"/>
      <species boundaryCondition="false" constant="false" hasOnlySubstanceUnits="false" id="M_cpd00909_c" name="1-Aminocyclopropane-1-carboxylate" compartment="c" fbc:charge="0" fbc:chemicalFormula="C4H7NO2"/>
      <species boundaryCondition="false" constant="false" hasOnlySubstanceUnits="false" id="M_cpd02103_c" name="N2-Succinyl-L-arginine" compartment="c" fbc:charge="-1" fbc:chemicalFormula="C10H17N4O5"/>
      <species boundaryCondition="false" constant="false" hasOnlySubstanceUnits="false" id="M_cpd02160_c" name="N2-Succinyl-L-ornithine" compartment="c" fbc:charge="-1" fbc:chemicalFormula="C9H15N2O5"/>
      <species boundaryCondition="false" constant="false" hasOnlySubstanceUnits="false" id="M_cpd03526_c" name="N-Succinyl-L-glutamate 5-semialdehyde" compartment="c" fbc:charge="-2" fbc:chemicalFormula="C9H11NO6"/>
      <species boundaryCondition="false" constant="false" hasOnlySubstanceUnits="false" id="M_cJB00127_c" name="cis-2-Decenoic acid" compartment="c" fbc:charge="-1" fbc:chemicalFormula="C10H17O2"/>
      <species boundaryCondition="false" constant="false" hasOnlySubstanceUnits="false" id="M_cJB00127_e" name="cis-2-Decenoic acid" compartment="e" fbc:charge="-1" fbc:chemicalFormula="C10H17O2"/>
    </listOfSpecies>
    <fbc:listOfGeneProducts>
      <fbc:geneProduct fbc:id="G_PA14_06600" fbc:label="PA14_06600" fbc:name="PA14_06600"/>
      <fbc:geneProduct fbc:id="G_PA14_31580" fbc:label="PA14_31580" fbc:name="PA14_31580"/>
      <fbc:geneProduct fbc:id="G_PA14_52900" fbc:label="PA14_52900" fbc:name="PA14_52900"/>
      <fbc:geneProduct fbc:id="G_PA14_31540" fbc:label="PA14_31540" fbc:name="PA14_31540"/>
      <fbc:geneProduct fbc:id="G_PA14_17860" fbc:label="PA14_17860" fbc:name="PA14_17860"/>
      <fbc:geneProduct fbc:id="G_PA14_68530" fbc:label="PA14_68530" fbc:name="PA14_68530"/>
      <fbc:geneProduct fbc:id="G_PA14_43460" fbc:label="PA14_43460" fbc:name="PA14_43460"/>
      <fbc:geneProduct fbc:id="G_PA14_42080" fbc:label="PA14_42080" fbc:name="PA14_42080"/>
      <fbc:geneProduct fbc:id="G_PA14_25080" fbc:label="PA14_25080" fbc:name="PA14_25080"/>
      <fbc:geneProduct fbc:id="G_PA14_70140" fbc:label="PA14_70140" fbc:name="PA14_70140"/>
      <fbc:geneProduct fbc:id="G_PA14_64740" fbc:label="PA14_64740" fbc:name="PA14_64740"/>
      <fbc:geneProduct fbc:id="G_PA14_51050" fbc:label="PA14_51050" fbc:name="PA14_51050"/>
      <fbc:geneProduct fbc:id="G_PA14_38840" fbc:label="PA14_38840" fbc:name="PA14_38840"/>
      <fbc:geneProduct fbc:id="G_PA14_30180" fbc:label="PA14_30180" fbc:name="PA14_30180"/>
      <fbc:geneProduct fbc:id="G_PA14_30190" fbc:label="PA14_30190" fbc:name="PA14_30190"/>
      <fbc:geneProduct fbc:id="G_PA14_17930" fbc:label="PA14_17930" fbc:name="PA14_17930"/>
      <fbc:geneProduct fbc:id="G_PA14_24950" fbc:label="PA14_24950" fbc:name="PA14_24950"/>
      <fbc:geneProduct fbc:id="G_PA14_18120" fbc:label="PA14_18120" fbc:name="PA14_18120"/>
      <fbc:geneProduct fbc:id="G_PA14_01600" fbc:label="PA14_01600" fbc:name="PA14_01600"/>
      <fbc:geneProduct fbc:id="G_PA14_54620" fbc:label="PA14_54620" fbc:name="PA14_54620"/>
      <fbc:geneProduct fbc:id="G_PA14_02470" fbc:label="PA14_02470" fbc:name="PA14_02470"/>
      <fbc:geneProduct fbc:id="G_PA14_02450" fbc:label="PA14_02450" fbc:name="PA14_02450"/>
      <fbc:geneProduct fbc:id="G_PA14_02680" fbc:label="PA14_02680" fbc:name="PA14_02680"/>
      <fbc:geneProduct fbc:id="G_PA14_51330" fbc:label="PA14_51330" fbc:name="PA14_51330"/>
      <fbc:geneProduct fbc:id="G_PA14_54450" fbc:label="PA14_54450" fbc:name="PA14_54450"/>
      <fbc:geneProduct fbc:id="G_PA14_44760" fbc:label="PA14_44760" fbc:name="PA14_44760"/>
      <fbc:geneProduct fbc:id="G_PA14_44710" fbc:label="PA14_44710" fbc:name="PA14_44710"/>
      <fbc:geneProduct fbc:id="G_PA14_44740" fbc:label="PA14_44740" fbc:name="PA14_44740"/>
      <fbc:geneProduct fbc:id="G_PA14_44050" fbc:label="PA14_44050" fbc:name="PA14_44050"/>
      <fbc:geneProduct fbc:id="G_PA14_44020" fbc:label="PA14_44020" fbc:name="PA14_44020"/>
      <fbc:geneProduct fbc:id="G_PA14_44030" fbc:label="PA14_44030" fbc:name="PA14_44030"/>
      <fbc:geneProduct fbc:id="G_PA14_44060" fbc:label="PA14_44060" fbc:name="PA14_44060"/>
      <fbc:geneProduct fbc:id="G_PA14_43970" fbc:label="PA14_43970" fbc:name="PA14_43970"/>
      <fbc:geneProduct fbc:id="G_PA14_63850" fbc:label="PA14_63850" fbc:name="PA14_63850"/>
      <fbc:geneProduct fbc:id="G_PA14_35490" fbc:label="PA14_35490" fbc:name="PA14_35490"/>
      <fbc:geneProduct fbc:id="G_PA14_41530" fbc:label="PA14_41530" fbc:name="PA14_41530"/>
      <fbc:geneProduct fbc:id="G_PA14_41540" fbc:label="PA14_41540" fbc:name="PA14_41540"/>
      <fbc:geneProduct fbc:id="G_PA14_26485" fbc:label="PA14_26485" fbc:name="PA14_26485"/>
      <fbc:geneProduct fbc:id="G_PA14_40770" fbc:label="PA14_40770" fbc:name="PA14_40770"/>
      <fbc:geneProduct fbc:id="G_PA14_10550" fbc:label="PA14_10550" fbc:name="PA14_10550"/>
      <fbc:geneProduct fbc:id="G_PA14_11810" fbc:label="PA14_11810" fbc:name="PA14_11810"/>
      <fbc:geneProduct fbc:id="G_PA14_34600" fbc:label="PA14_34600" fbc:name="PA14_34600"/>
      <fbc:geneProduct fbc:id="G_PA14_25250" fbc:label="PA14_25250" fbc:name="PA14_25250"/>
      <fbc:geneProduct fbc:id="G_PA14_29920" fbc:label="PA14_29920" fbc:name="PA14_29920"/>
      <fbc:geneProduct fbc:id="G_PA14_29860" fbc:label="PA14_29860" fbc:name="PA14_29860"/>
      <fbc:geneProduct fbc:id="G_PA14_30020" fbc:label="PA14_30020" fbc:name="PA14_30020"/>
      <fbc:geneProduct fbc:id="G_PA14_29880" fbc:label="PA14_29880" fbc:name="PA14_29880"/>
      <fbc:geneProduct fbc:id="G_PA14_30010" fbc:label="PA14_30010" fbc:name="PA14_30010"/>
      <fbc:geneProduct fbc:id="G_PA14_29990" fbc:label="PA14_29990" fbc:name="PA14_29990"/>
      <fbc:geneProduct fbc:id="G_PA14_29890" fbc:label="PA14_29890" fbc:name="PA14_29890"/>
      <fbc:geneProduct fbc:id="G_PA14_29940" fbc:label="PA14_29940" fbc:name="PA14_29940"/>
      <fbc:geneProduct fbc:id="G_PA14_29850" fbc:label="PA14_29850" fbc:name="PA14_29850"/>
      <fbc:geneProduct fbc:id="G_PA14_29900" fbc:label="PA14_29900" fbc:name="PA14_29900"/>
      <fbc:geneProduct fbc:id="G_PA14_29930" fbc:label="PA14_29930" fbc:name="PA14_29930"/>
      <fbc:geneProduct fbc:id="G_PA14_29980" fbc:label="PA14_29980" fbc:name="PA14_29980"/>
      <fbc:geneProduct fbc:id="G_PA14_29970" fbc:label="PA14_29970" fbc:name="PA14_29970"/>
      <fbc:geneProduct fbc:id="G_PA14_71800" fbc:label="PA14_71800" fbc:name="PA14_71800"/>
      <fbc:geneProduct fbc:id="G_PA14_23070" fbc:label="PA14_23070" fbc:name="PA14_23070"/>
      <fbc:geneProduct fbc:id="G_PA14_54670" fbc:label="PA14_54670" fbc:name="PA14_54670"/>
      <fbc:geneProduct fbc:id="G_PA14_48020" fbc:label="PA14_48020" fbc:name="PA14_48020"/>
      <fbc:geneProduct fbc:id="G_PA14_45430" fbc:label="PA14_45430" fbc:name="PA14_45430"/>
      <fbc:geneProduct fbc:id="G_PA14_43680" fbc:label="PA14_43680" fbc:name="PA14_43680"/>
      <fbc:geneProduct fbc:id="G_PA14_43640" fbc:label="PA14_43640" fbc:name="PA14_43640"/>
      <fbc:geneProduct fbc:id="G_PA14_41170" fbc:label="PA14_41170" fbc:name="PA14_41170"/>
      <fbc:geneProduct fbc:id="G_PA14_38440" fbc:label="PA14_38440" fbc:name="PA14_38440"/>
      <fbc:geneProduct fbc:id="G_PA14_25660" fbc:label="PA14_25660" fbc:name="PA14_25660"/>
      <fbc:geneProduct fbc:id="G_PA14_25390" fbc:label="PA14_25390" fbc:name="PA14_25390"/>
      <fbc:geneProduct fbc:id="G_PA14_23790" fbc:label="PA14_23790" fbc:name="PA14_23790"/>
      <fbc:geneProduct fbc:id="G_PA14_22890" fbc:label="PA14_22890" fbc:name="PA14_22890"/>
      <fbc:geneProduct fbc:id="G_PA14_40890" fbc:label="PA14_40890" fbc:name="PA14_40890"/>
      <fbc:geneProduct fbc:id="G_PA14_43180" fbc:label="PA14_43180" fbc:name="PA14_43180"/>
      <fbc:geneProduct fbc:id="G_PA14_25970" fbc:label="PA14_25970" fbc:name="PA14_25970"/>
      <fbc:geneProduct fbc:id="G_PA14_39640" fbc:label="PA14_39640" fbc:name="PA14_39640"/>
      <fbc:geneProduct fbc:id="G_PA14_35300" fbc:label="PA14_35300" fbc:name="PA14_35300"/>
      <fbc:geneProduct fbc:id="G_PA14_35270" fbc:label="PA14_35270" fbc:name="PA14_35270"/>
      <fbc:geneProduct fbc:id="G_PA14_35290" fbc:label="PA14_35290" fbc:name="PA14_35290"/>
      <fbc:geneProduct fbc:id="G_PA14_32100" fbc:label="PA14_32100" fbc:name="PA14_32100"/>
      <fbc:geneProduct fbc:id="G_PA14_32080" fbc:label="PA14_32080" fbc:name="PA14_32080"/>
      <fbc:geneProduct fbc:id="G_PA14_32110" fbc:label="PA14_32110" fbc:name="PA14_32110"/>
      <fbc:geneProduct fbc:id="G_PA14_53290" fbc:label="PA14_53290" fbc:name="PA14_53290"/>
      <fbc:geneProduct fbc:id="G_PA14_30280" fbc:label="PA14_30280" fbc:name="PA14_30280"/>
      <fbc:geneProduct fbc:id="G_PA14_26650" fbc:label="PA14_26650" fbc:name="PA14_26650"/>
      <fbc:geneProduct fbc:id="G_PA14_20270" fbc:label="PA14_20270" fbc:name="PA14_20270"/>
      <fbc:geneProduct fbc:id="G_PA14_10890" fbc:label="PA14_10890" fbc:name="PA14_10890"/>
      <fbc:geneProduct fbc:id="G_PA14_11130" fbc:label="PA14_11130" fbc:name="PA14_11130"/>
      <fbc:geneProduct fbc:id="G_PA14_63640" fbc:label="PA14_63640" fbc:name="PA14_63640"/>
      <fbc:geneProduct fbc:id="G_PA14_24170" fbc:label="PA14_24170" fbc:name="PA14_24170"/>
      <fbc:geneProduct fbc:id="G_PA14_23800" fbc:label="PA14_23800" fbc:name="PA14_23800"/>
      <fbc:geneProduct fbc:id="G_PA14_23450" fbc:label="PA14_23450" fbc:name="PA14_23450"/>
      <fbc:geneProduct fbc:id="G_PA14_18300" fbc:label="PA14_18300" fbc:name="PA14_18300"/>
      <fbc:geneProduct fbc:id="G_PA14_38360" fbc:label="PA14_38360" fbc:name="PA14_38360"/>
      <fbc:geneProduct fbc:id="G_PA14_18580" fbc:label="PA14_18580" fbc:name="PA14_18580"/>
      <fbc:geneProduct fbc:id="G_PA14_18140" fbc:label="PA14_18140" fbc:name="PA14_18140"/>
      <fbc:geneProduct fbc:id="G_PA14_36270" fbc:label="PA14_36270" fbc:name="PA14_36270"/>
      <fbc:geneProduct fbc:id="G_PA14_17400" fbc:label="PA14_17400" fbc:name="PA14_17400"/>
      <fbc:geneProduct fbc:id="G_PA14_70950" fbc:label="PA14_70950" fbc:name="PA14_70950"/>
      <fbc:geneProduct fbc:id="G_PA14_11190" fbc:label="PA14_11190" fbc:name="PA14_11190"/>
      <fbc:geneProduct fbc:id="G_PA14_37090" fbc:label="PA14_37090" fbc:name="PA14_37090"/>
      <fbc:geneProduct fbc:id="G_PA14_09710" fbc:label="PA14_09710" fbc:name="PA14_09710"/>
      <fbc:geneProduct fbc:id="G_PA14_11000" fbc:label="PA14_11000" fbc:name="PA14_11000"/>
      <fbc:geneProduct fbc:id="G_PA14_10990" fbc:label="PA14_10990" fbc:name="PA14_10990"/>
      <fbc:geneProduct fbc:id="G_PA14_09280" fbc:label="PA14_09280" fbc:name="PA14_09280"/>
      <fbc:geneProduct fbc:id="G_PA14_09270" fbc:label="PA14_09270" fbc:name="PA14_09270"/>
      <fbc:geneProduct fbc:id="G_PA14_09240" fbc:label="PA14_09240" fbc:name="PA14_09240"/>
      <fbc:geneProduct fbc:id="G_PA14_09290" fbc:label="PA14_09290" fbc:name="PA14_09290"/>
      <fbc:geneProduct fbc:id="G_PA14_58870" fbc:label="PA14_58870" fbc:name="PA14_58870"/>
      <fbc:geneProduct fbc:id="G_PA14_65760" fbc:label="PA14_65760" fbc:name="PA14_65760"/>
      <fbc:geneProduct fbc:id="G_PA14_63605" fbc:label="PA14_63605" fbc:name="PA14_63605"/>
      <fbc:geneProduct fbc:id="G_PA14_63570" fbc:label="PA14_63570" fbc:name="PA14_63570"/>
      <fbc:geneProduct fbc:id="G_PA14_63580" fbc:label="PA14_63580" fbc:name="PA14_63580"/>
      <fbc:geneProduct fbc:id="G_PA14_44010" fbc:label="PA14_44010" fbc:name="PA14_44010"/>
      <fbc:geneProduct fbc:id="G_PA14_44000" fbc:label="PA14_44000" fbc:name="PA14_44000"/>
      <fbc:geneProduct fbc:id="G_PA14_66290" fbc:label="PA14_66290" fbc:name="PA14_66290"/>
      <fbc:geneProduct fbc:id="G_PA14_66310" fbc:label="PA14_66310" fbc:name="PA14_66310"/>
      <fbc:geneProduct fbc:id="G_PA14_19910" fbc:label="PA14_19910" fbc:name="PA14_19910"/>
      <fbc:geneProduct fbc:id="G_PA14_19900" fbc:label="PA14_19900" fbc:name="PA14_19900"/>
      <fbc:geneProduct fbc:id="G_PA14_66560" fbc:label="PA14_66560" fbc:name="PA14_66560"/>
      <fbc:geneProduct fbc:id="G_PA14_66570" fbc:label="PA14_66570" fbc:name="PA14_66570"/>
      <fbc:geneProduct fbc:id="G_PA14_66680" fbc:label="PA14_66680" fbc:name="PA14_66680"/>
      <fbc:geneProduct fbc:id="G_PA14_19190" fbc:label="PA14_19190" fbc:name="PA14_19190"/>
      <fbc:geneProduct fbc:id="G_PA14_70940" fbc:label="PA14_70940" fbc:name="PA14_70940"/>
      <fbc:geneProduct fbc:id="G_PA14_10850" fbc:label="PA14_10850" fbc:name="PA14_10850"/>
      <fbc:geneProduct fbc:id="G_PA14_37100" fbc:label="PA14_37100" fbc:name="PA14_37100"/>
      <fbc:geneProduct fbc:id="G_PA14_16390" fbc:label="PA14_16390" fbc:name="PA14_16390"/>
      <fbc:geneProduct fbc:id="G_PA14_04780" fbc:label="PA14_04780" fbc:name="PA14_04780"/>
      <fbc:geneProduct fbc:id="G_PA14_00250" fbc:label="PA14_00250" fbc:name="PA14_00250"/>
      <fbc:geneProduct fbc:id="G_PA14_00290" fbc:label="PA14_00290" fbc:name="PA14_00290"/>
      <fbc:geneProduct fbc:id="G_PA14_03050" fbc:label="PA14_03050" fbc:name="PA14_03050"/>
      <fbc:geneProduct fbc:id="G_PA14_03430" fbc:label="PA14_03430" fbc:name="PA14_03430"/>
      <fbc:geneProduct fbc:id="G_PA14_04110" fbc:label="PA14_04110" fbc:name="PA14_04110"/>
      <fbc:geneProduct fbc:id="G_PA14_04580" fbc:label="PA14_04580" fbc:name="PA14_04580"/>
      <fbc:geneProduct fbc:id="G_PA14_05150" fbc:label="PA14_05150" fbc:name="PA14_05150"/>
      <fbc:geneProduct fbc:id="G_PA14_05590" fbc:label="PA14_05590" fbc:name="PA14_05590"/>
      <fbc:geneProduct fbc:id="G_PA14_05840" fbc:label="PA14_05840" fbc:name="PA14_05840"/>
      <fbc:geneProduct fbc:id="G_PA14_07170" fbc:label="PA14_07170" fbc:name="PA14_07170"/>
      <fbc:geneProduct fbc:id="G_PA14_07740" fbc:label="PA14_07740" fbc:name="PA14_07740"/>
      <fbc:geneProduct fbc:id="G_PA14_08480" fbc:label="PA14_08480" fbc:name="PA14_08480"/>
      <fbc:geneProduct fbc:id="G_PA14_54170" fbc:label="PA14_54170" fbc:name="PA14_54170"/>
      <fbc:geneProduct fbc:id="G_PA14_53950" fbc:label="PA14_53950" fbc:name="PA14_53950"/>
      <fbc:geneProduct fbc:id="G_PA14_52670" fbc:label="PA14_52670" fbc:name="PA14_52670"/>
      <fbc:geneProduct fbc:id="G_PA14_52270" fbc:label="PA14_52270" fbc:name="PA14_52270"/>
      <fbc:geneProduct fbc:id="G_PA14_46470" fbc:label="PA14_46470" fbc:name="PA14_46470"/>
      <fbc:geneProduct fbc:id="G_PA14_44470" fbc:label="PA14_44470" fbc:name="PA14_44470"/>
      <fbc:geneProduct fbc:id="G_PA14_43690" fbc:label="PA14_43690" fbc:name="PA14_43690"/>
      <fbc:geneProduct fbc:id="G_PA14_41350" fbc:label="PA14_41350" fbc:name="PA14_41350"/>
      <fbc:geneProduct fbc:id="G_PA14_38590" fbc:label="PA14_38590" fbc:name="PA14_38590"/>
      <fbc:geneProduct fbc:id="G_PA14_38330" fbc:label="PA14_38330" fbc:name="PA14_38330"/>
      <fbc:geneProduct fbc:id="G_PA14_35320" fbc:label="PA14_35320" fbc:name="PA14_35320"/>
      <fbc:geneProduct fbc:id="G_PA14_34970" fbc:label="PA14_34970" fbc:name="PA14_34970"/>
      <fbc:geneProduct fbc:id="G_PA14_34360" fbc:label="PA14_34360" fbc:name="PA14_34360"/>
      <fbc:geneProduct fbc:id="G_PA14_33810" fbc:label="PA14_33810" fbc:name="PA14_33810"/>
      <fbc:geneProduct fbc:id="G_PA14_30630" fbc:label="PA14_30630" fbc:name="PA14_30630"/>
      <fbc:geneProduct fbc:id="G_PA14_30340" fbc:label="PA14_30340" fbc:name="PA14_30340"/>
      <fbc:geneProduct fbc:id="G_PA14_26460" fbc:label="PA14_26460" fbc:name="PA14_26460"/>
      <fbc:geneProduct fbc:id="G_PA14_25550" fbc:label="PA14_25550" fbc:name="PA14_25550"/>
      <fbc:geneProduct fbc:id="G_PA14_24220" fbc:label="PA14_24220" fbc:name="PA14_24220"/>
      <fbc:geneProduct fbc:id="G_PA14_23310" fbc:label="PA14_23310" fbc:name="PA14_23310"/>
      <fbc:geneProduct fbc:id="G_PA14_20140" fbc:label="PA14_20140" fbc:name="PA14_20140"/>
      <fbc:geneProduct fbc:id="G_PA14_19870" fbc:label="PA14_19870" fbc:name="PA14_19870"/>
      <fbc:geneProduct fbc:id="G_PA14_19470" fbc:label="PA14_19470" fbc:name="PA14_19470"/>
      <fbc:geneProduct fbc:id="G_PA14_61400" fbc:label="PA14_61400" fbc:name="PA14_61400"/>
      <fbc:geneProduct fbc:id="G_PA14_17130" fbc:label="PA14_17130" fbc:name="PA14_17130"/>
      <fbc:geneProduct fbc:id="G_PA14_16360" fbc:label="PA14_16360" fbc:name="PA14_16360"/>
      <fbc:geneProduct fbc:id="G_PA14_16070" fbc:label="PA14_16070" fbc:name="PA14_16070"/>
      <fbc:geneProduct fbc:id="G_PA14_15310" fbc:label="PA14_15310" fbc:name="PA14_15310"/>
      <fbc:geneProduct fbc:id="G_PA14_14880" fbc:label="PA14_14880" fbc:name="PA14_14880"/>
      <fbc:geneProduct fbc:id="G_PA14_13500" fbc:label="PA14_13500" fbc:name="PA14_13500"/>
      <fbc:geneProduct fbc:id="G_PA14_12020" fbc:label="PA14_12020" fbc:name="PA14_12020"/>
      <fbc:geneProduct fbc:id="G_PA14_12010" fbc:label="PA14_12010" fbc:name="PA14_12010"/>
      <fbc:geneProduct fbc:id="G_PA14_11400" fbc:label="PA14_11400" fbc:name="PA14_11400"/>
      <fbc:geneProduct fbc:id="G_PA14_10630" fbc:label="PA14_10630" fbc:name="PA14_10630"/>
      <fbc:geneProduct fbc:id="G_PA14_10240" fbc:label="PA14_10240" fbc:name="PA14_10240"/>
      <fbc:geneProduct fbc:id="G_PA14_10250" fbc:label="PA14_10250" fbc:name="PA14_10250"/>
      <fbc:geneProduct fbc:id="G_PA14_10260" fbc:label="PA14_10260" fbc:name="PA14_10260"/>
      <fbc:geneProduct fbc:id="G_PA14_10230" fbc:label="PA14_10230" fbc:name="PA14_10230"/>
      <fbc:geneProduct fbc:id="G_PA14_09400" fbc:label="PA14_09400" fbc:name="PA14_09400"/>
      <fbc:geneProduct fbc:id="G_PA14_57160" fbc:label="PA14_57160" fbc:name="PA14_57160"/>
      <fbc:geneProduct fbc:id="G_PA14_57780" fbc:label="PA14_57780" fbc:name="PA14_57780"/>
      <fbc:geneProduct fbc:id="G_PA14_60330" fbc:label="PA14_60330" fbc:name="PA14_60330"/>
      <fbc:geneProduct fbc:id="G_PA14_60380" fbc:label="PA14_60380" fbc:name="PA14_60380"/>
      <fbc:geneProduct fbc:id="G_PA14_60710" fbc:label="PA14_60710" fbc:name="PA14_60710"/>
      <fbc:geneProduct fbc:id="G_PA14_61210" fbc:label="PA14_61210" fbc:name="PA14_61210"/>
      <fbc:geneProduct fbc:id="G_PA14_61710" fbc:label="PA14_61710" fbc:name="PA14_61710"/>
      <fbc:geneProduct fbc:id="G_PA14_62130" fbc:label="PA14_62130" fbc:name="PA14_62130"/>
      <fbc:geneProduct fbc:id="G_PA14_62940" fbc:label="PA14_62940" fbc:name="PA14_62940"/>
      <fbc:geneProduct fbc:id="G_PA14_64980" fbc:label="PA14_64980" fbc:name="PA14_64980"/>
      <fbc:geneProduct fbc:id="G_PA14_68190" fbc:label="PA14_68190" fbc:name="PA14_68190"/>
      <fbc:geneProduct fbc:id="G_PA14_70040" fbc:label="PA14_70040" fbc:name="PA14_70040"/>
      <fbc:geneProduct fbc:id="G_PA14_71560" fbc:label="PA14_71560" fbc:name="PA14_71560"/>
      <fbc:geneProduct fbc:id="G_PA14_72000" fbc:label="PA14_72000" fbc:name="PA14_72000"/>
      <fbc:geneProduct fbc:id="G_PA14_13600" fbc:label="PA14_13600" fbc:name="PA14_13600"/>
      <fbc:geneProduct fbc:id="G_PA14_13610" fbc:label="PA14_13610" fbc:name="PA14_13610"/>
      <fbc:geneProduct fbc:id="G_PA14_13580" fbc:label="PA14_13580" fbc:name="PA14_13580"/>
      <fbc:geneProduct fbc:id="G_PA14_13590" fbc:label="PA14_13590" fbc:name="PA14_13590"/>
      <fbc:geneProduct fbc:id="G_PA14_71020" fbc:label="PA14_71020" fbc:name="PA14_71020"/>
      <fbc:geneProduct fbc:id="G_PA14_71000" fbc:label="PA14_71000" fbc:name="PA14_71000"/>
      <fbc:geneProduct fbc:id="G_PA14_71030" fbc:label="PA14_71030" fbc:name="PA14_71030"/>
      <fbc:geneProduct fbc:id="G_PA14_00060" fbc:label="PA14_00060" fbc:name="PA14_00060"/>
      <fbc:geneProduct fbc:id="G_PA14_56570" fbc:label="PA14_56570" fbc:name="PA14_56570"/>
      <fbc:geneProduct fbc:id="G_PA14_31750" fbc:label="PA14_31750" fbc:name="PA14_31750"/>
      <fbc:geneProduct fbc:id="G_PA14_07850" fbc:label="PA14_07850" fbc:name="PA14_07850"/>
      <fbc:geneProduct fbc:id="G_PA14_07860" fbc:label="PA14_07860" fbc:name="PA14_07860"/>
      <fbc:geneProduct fbc:id="G_PA14_03950" fbc:label="PA14_03950" fbc:name="PA14_03950"/>
      <fbc:geneProduct fbc:id="G_PA14_07890" fbc:label="PA14_07890" fbc:name="PA14_07890"/>
      <fbc:geneProduct fbc:id="G_PA14_04250" fbc:label="PA14_04250" fbc:name="PA14_04250"/>
      <fbc:geneProduct fbc:id="G_PA14_03940" fbc:label="PA14_03940" fbc:name="PA14_03940"/>
      <fbc:geneProduct fbc:id="G_PA14_17620" fbc:label="PA14_17620" fbc:name="PA14_17620"/>
      <fbc:geneProduct fbc:id="G_PA14_21910" fbc:label="PA14_21910" fbc:name="PA14_21910"/>
      <fbc:geneProduct fbc:id="G_PA14_03930" fbc:label="PA14_03930" fbc:name="PA14_03930"/>
      <fbc:geneProduct fbc:id="G_PA14_03920" fbc:label="PA14_03920" fbc:name="PA14_03920"/>
      <fbc:geneProduct fbc:id="G_PA14_07870" fbc:label="PA14_07870" fbc:name="PA14_07870"/>
      <fbc:geneProduct fbc:id="G_PA14_04230" fbc:label="PA14_04230" fbc:name="PA14_04230"/>
      <fbc:geneProduct fbc:id="G_PA14_21960" fbc:label="PA14_21960" fbc:name="PA14_21960"/>
      <fbc:geneProduct fbc:id="G_PA14_17640" fbc:label="PA14_17640" fbc:name="PA14_17640"/>
      <fbc:geneProduct fbc:id="G_PA14_21930" fbc:label="PA14_21930" fbc:name="PA14_21930"/>
      <fbc:geneProduct fbc:id="G_PA14_04240" fbc:label="PA14_04240" fbc:name="PA14_04240"/>
      <fbc:geneProduct fbc:id="G_PA14_21920" fbc:label="PA14_21920" fbc:name="PA14_21920"/>
      <fbc:geneProduct fbc:id="G_PA14_04220" fbc:label="PA14_04220" fbc:name="PA14_04220"/>
      <fbc:geneProduct fbc:id="G_PA14_07900" fbc:label="PA14_07900" fbc:name="PA14_07900"/>
      <fbc:geneProduct fbc:id="G_PA14_17610" fbc:label="PA14_17610" fbc:name="PA14_17610"/>
      <fbc:geneProduct fbc:id="G_PA14_17630" fbc:label="PA14_17630" fbc:name="PA14_17630"/>
      <fbc:geneProduct fbc:id="G_PA14_03960" fbc:label="PA14_03960" fbc:name="PA14_03960"/>
      <fbc:geneProduct fbc:id="G_PA14_17880" fbc:label="PA14_17880" fbc:name="PA14_17880"/>
      <fbc:geneProduct fbc:id="G_PA14_26010" fbc:label="PA14_26010" fbc:name="PA14_26010"/>
      <fbc:geneProduct fbc:id="G_PA14_25090" fbc:label="PA14_25090" fbc:name="PA14_25090"/>
      <fbc:geneProduct fbc:id="G_PA14_02790" fbc:label="PA14_02790" fbc:name="PA14_02790"/>
      <fbc:geneProduct fbc:id="G_PA14_03650" fbc:label="PA14_03650" fbc:name="PA14_03650"/>
      <fbc:geneProduct fbc:id="G_PA14_40410" fbc:label="PA14_40410" fbc:name="PA14_40410"/>
      <fbc:geneProduct fbc:id="G_PA14_03670" fbc:label="PA14_03670" fbc:name="PA14_03670"/>
      <fbc:geneProduct fbc:id="G_PA14_03680" fbc:label="PA14_03680" fbc:name="PA14_03680"/>
      <fbc:geneProduct fbc:id="G_PA14_40420" fbc:label="PA14_40420" fbc:name="PA14_40420"/>
      <fbc:geneProduct fbc:id="G_PA14_40390" fbc:label="PA14_40390" fbc:name="PA14_40390"/>
      <fbc:geneProduct fbc:id="G_PA14_68260" fbc:label="PA14_68260" fbc:name="PA14_68260"/>
      <fbc:geneProduct fbc:id="G_PA14_52820" fbc:label="PA14_52820" fbc:name="PA14_52820"/>
      <fbc:geneProduct fbc:id="G_PA14_68290" fbc:label="PA14_68290" fbc:name="PA14_68290"/>
      <fbc:geneProduct fbc:id="G_PA14_68280" fbc:label="PA14_68280" fbc:name="PA14_68280"/>
      <fbc:geneProduct fbc:id="G_PA14_52810" fbc:label="PA14_52810" fbc:name="PA14_52810"/>
      <fbc:geneProduct fbc:id="G_PA14_52840" fbc:label="PA14_52840" fbc:name="PA14_52840"/>
      <fbc:geneProduct fbc:id="G_PA14_01460" fbc:label="PA14_01460" fbc:name="PA14_01460"/>
      <fbc:geneProduct fbc:id="G_PA14_49130" fbc:label="PA14_49130" fbc:name="PA14_49130"/>
      <fbc:geneProduct fbc:id="G_PA14_68090" fbc:label="PA14_68090" fbc:name="PA14_68090"/>
      <fbc:geneProduct fbc:id="G_PA14_52790" fbc:label="PA14_52790" fbc:name="PA14_52790"/>
      <fbc:geneProduct fbc:id="G_PA14_52750" fbc:label="PA14_52750" fbc:name="PA14_52750"/>
      <fbc:geneProduct fbc:id="G_PA14_68070" fbc:label="PA14_68070" fbc:name="PA14_68070"/>
      <fbc:geneProduct fbc:id="G_PA14_26230" fbc:label="PA14_26230" fbc:name="PA14_26230"/>
      <fbc:geneProduct fbc:id="G_PA14_52780" fbc:label="PA14_52780" fbc:name="PA14_52780"/>
      <fbc:geneProduct fbc:id="G_PA14_26220" fbc:label="PA14_26220" fbc:name="PA14_26220"/>
      <fbc:geneProduct fbc:id="G_PA14_68060" fbc:label="PA14_68060" fbc:name="PA14_68060"/>
      <fbc:geneProduct fbc:id="G_PA14_68080" fbc:label="PA14_68080" fbc:name="PA14_68080"/>
      <fbc:geneProduct fbc:id="G_PA14_26240" fbc:label="PA14_26240" fbc:name="PA14_26240"/>
      <fbc:geneProduct fbc:id="G_PA14_52770" fbc:label="PA14_52770" fbc:name="PA14_52770"/>
      <fbc:geneProduct fbc:id="G_PA14_26210" fbc:label="PA14_26210" fbc:name="PA14_26210"/>
      <fbc:geneProduct fbc:id="G_PA14_51360" fbc:label="PA14_51360" fbc:name="PA14_51360"/>
      <fbc:geneProduct fbc:id="G_PA14_07940" fbc:label="PA14_07940" fbc:name="PA14_07940"/>
      <fbc:geneProduct fbc:id="G_PA14_08340" fbc:label="PA14_08340" fbc:name="PA14_08340"/>
      <fbc:geneProduct fbc:id="G_PA14_51350" fbc:label="PA14_51350" fbc:name="PA14_51350"/>
      <fbc:geneProduct fbc:id="G_PA14_64880" fbc:label="PA14_64880" fbc:name="PA14_64880"/>
      <fbc:geneProduct fbc:id="G_PA14_64890" fbc:label="PA14_64890" fbc:name="PA14_64890"/>
      <fbc:geneProduct fbc:id="G_PA14_50530" fbc:label="PA14_50530" fbc:name="PA14_50530"/>
      <fbc:geneProduct fbc:id="G_PA14_50540" fbc:label="PA14_50540" fbc:name="PA14_50540"/>
      <fbc:geneProduct fbc:id="G_PA14_64900" fbc:label="PA14_64900" fbc:name="PA14_64900"/>
      <fbc:geneProduct fbc:id="G_PA14_64860" fbc:label="PA14_64860" fbc:name="PA14_64860"/>
      <fbc:geneProduct fbc:id="G_PA14_50520" fbc:label="PA14_50520" fbc:name="PA14_50520"/>
      <fbc:geneProduct fbc:id="G_PA14_50560" fbc:label="PA14_50560" fbc:name="PA14_50560"/>
      <fbc:geneProduct fbc:id="G_PA14_64870" fbc:label="PA14_64870" fbc:name="PA14_64870"/>
      <fbc:geneProduct fbc:id="G_PA14_50550" fbc:label="PA14_50550" fbc:name="PA14_50550"/>
      <fbc:geneProduct fbc:id="G_PA14_67050" fbc:label="PA14_67050" fbc:name="PA14_67050"/>
      <fbc:geneProduct fbc:id="G_PA14_46930" fbc:label="PA14_46930" fbc:name="PA14_46930"/>
      <fbc:geneProduct fbc:id="G_PA14_46920" fbc:label="PA14_46920" fbc:name="PA14_46920"/>
      <fbc:geneProduct fbc:id="G_PA14_46950" fbc:label="PA14_46950" fbc:name="PA14_46950"/>
      <fbc:geneProduct fbc:id="G_PA14_67040" fbc:label="PA14_67040" fbc:name="PA14_67040"/>
      <fbc:geneProduct fbc:id="G_PA14_46910" fbc:label="PA14_46910" fbc:name="PA14_46910"/>
      <fbc:geneProduct fbc:id="G_PA14_67030" fbc:label="PA14_67030" fbc:name="PA14_67030"/>
      <fbc:geneProduct fbc:id="G_PA14_04610" fbc:label="PA14_04610" fbc:name="PA14_04610"/>
      <fbc:geneProduct fbc:id="G_PA14_62440" fbc:label="PA14_62440" fbc:name="PA14_62440"/>
      <fbc:geneProduct fbc:id="G_PA14_44800" fbc:label="PA14_44800" fbc:name="PA14_44800"/>
      <fbc:geneProduct fbc:id="G_PA14_44950" fbc:label="PA14_44950" fbc:name="PA14_44950"/>
      <fbc:geneProduct fbc:id="G_PA14_61480" fbc:label="PA14_61480" fbc:name="PA14_61480"/>
      <fbc:geneProduct fbc:id="G_PA14_13110" fbc:label="PA14_13110" fbc:name="PA14_13110"/>
      <fbc:geneProduct fbc:id="G_PA14_43610" fbc:label="PA14_43610" fbc:name="PA14_43610"/>
      <fbc:geneProduct fbc:id="G_PA14_14060" fbc:label="PA14_14060" fbc:name="PA14_14060"/>
      <fbc:geneProduct fbc:id="G_PA14_09660" fbc:label="PA14_09660" fbc:name="PA14_09660"/>
      <fbc:geneProduct fbc:id="G_PA14_48600" fbc:label="PA14_48600" fbc:name="PA14_48600"/>
      <fbc:geneProduct fbc:id="G_PA14_21340" fbc:label="PA14_21340" fbc:name="PA14_21340"/>
      <fbc:geneProduct fbc:id="G_PA14_31470" fbc:label="PA14_31470" fbc:name="PA14_31470"/>
      <fbc:geneProduct fbc:id="G_PA14_21370" fbc:label="PA14_21370" fbc:name="PA14_21370"/>
      <fbc:geneProduct fbc:id="G_PA14_35940" fbc:label="PA14_35940" fbc:name="PA14_35940"/>
      <fbc:geneProduct fbc:id="G_PA14_39960" fbc:label="PA14_39960" fbc:name="PA14_39960"/>
      <fbc:geneProduct fbc:id="G_PA14_09410" fbc:label="PA14_09410" fbc:name="PA14_09410"/>
      <fbc:geneProduct fbc:id="G_PA14_09470" fbc:label="PA14_09470" fbc:name="PA14_09470"/>
      <fbc:geneProduct fbc:id="G_PA14_09460" fbc:label="PA14_09460" fbc:name="PA14_09460"/>
      <fbc:geneProduct fbc:id="G_PA14_39890" fbc:label="PA14_39890" fbc:name="PA14_39890"/>
      <fbc:geneProduct fbc:id="G_PA14_39880" fbc:label="PA14_39880" fbc:name="PA14_39880"/>
      <fbc:geneProduct fbc:id="G_PA14_39970" fbc:label="PA14_39970" fbc:name="PA14_39970"/>
      <fbc:geneProduct fbc:id="G_PA14_09480" fbc:label="PA14_09480" fbc:name="PA14_09480"/>
      <fbc:geneProduct fbc:id="G_PA14_09420" fbc:label="PA14_09420" fbc:name="PA14_09420"/>
      <fbc:geneProduct fbc:id="G_PA14_39945" fbc:label="PA14_39945" fbc:name="PA14_39945"/>
      <fbc:geneProduct fbc:id="G_PA14_34780" fbc:label="PA14_34780" fbc:name="PA14_34780"/>
      <fbc:geneProduct fbc:id="G_PA14_19520" fbc:label="PA14_19520" fbc:name="PA14_19520"/>
      <fbc:geneProduct fbc:id="G_PA14_19580" fbc:label="PA14_19580" fbc:name="PA14_19580"/>
      <fbc:geneProduct fbc:id="G_PA14_34790" fbc:label="PA14_34790" fbc:name="PA14_34790"/>
      <fbc:geneProduct fbc:id="G_PA14_34770" fbc:label="PA14_34770" fbc:name="PA14_34770"/>
      <fbc:geneProduct fbc:id="G_PA14_19500" fbc:label="PA14_19500" fbc:name="PA14_19500"/>
      <fbc:geneProduct fbc:id="G_PA14_02340" fbc:label="PA14_02340" fbc:name="PA14_02340"/>
      <fbc:geneProduct fbc:id="G_PA14_02330" fbc:label="PA14_02330" fbc:name="PA14_02330"/>
      <fbc:geneProduct fbc:id="G_PA14_19570" fbc:label="PA14_19570" fbc:name="PA14_19570"/>
      <fbc:geneProduct fbc:id="G_PA14_19510" fbc:label="PA14_19510" fbc:name="PA14_19510"/>
      <fbc:geneProduct fbc:id="G_PA14_04550" fbc:label="PA14_04550" fbc:name="PA14_04550"/>
      <fbc:geneProduct fbc:id="G_PA14_34250" fbc:label="PA14_34250" fbc:name="PA14_34250"/>
      <fbc:geneProduct fbc:id="G_PA14_38320" fbc:label="PA14_38320" fbc:name="PA14_38320"/>
      <fbc:geneProduct fbc:id="G_PA14_60730" fbc:label="PA14_60730" fbc:name="PA14_60730"/>
      <fbc:geneProduct fbc:id="G_PA14_47540" fbc:label="PA14_47540" fbc:name="PA14_47540"/>
      <fbc:geneProduct fbc:id="G_PA14_20420" fbc:label="PA14_20420" fbc:name="PA14_20420"/>
      <fbc:geneProduct fbc:id="G_PA14_21160" fbc:label="PA14_21160" fbc:name="PA14_21160"/>
      <fbc:geneProduct fbc:id="G_PA14_20300" fbc:label="PA14_20300" fbc:name="PA14_20300"/>
      <fbc:geneProduct fbc:id="G_PA14_21140" fbc:label="PA14_21140" fbc:name="PA14_21140"/>
      <fbc:geneProduct fbc:id="G_PA14_20320" fbc:label="PA14_20320" fbc:name="PA14_20320"/>
      <fbc:geneProduct fbc:id="G_PA14_20400" fbc:label="PA14_20400" fbc:name="PA14_20400"/>
      <fbc:geneProduct fbc:id="G_PA14_20330" fbc:label="PA14_20330" fbc:name="PA14_20330"/>
      <fbc:geneProduct fbc:id="G_PA14_21175" fbc:label="PA14_21175" fbc:name="PA14_21175"/>
      <fbc:geneProduct fbc:id="G_PA14_21150" fbc:label="PA14_21150" fbc:name="PA14_21150"/>
      <fbc:geneProduct fbc:id="G_PA14_25690" fbc:label="PA14_25690" fbc:name="PA14_25690"/>
      <fbc:geneProduct fbc:id="G_PA14_46490" fbc:label="PA14_46490" fbc:name="PA14_46490"/>
      <fbc:geneProduct fbc:id="G_PA14_20950" fbc:label="PA14_20950" fbc:name="PA14_20950"/>
      <fbc:geneProduct fbc:id="G_PA14_03860" fbc:label="PA14_03860" fbc:name="PA14_03860"/>
      <fbc:geneProduct fbc:id="G_PA14_72850" fbc:label="PA14_72850" fbc:name="PA14_72850"/>
      <fbc:geneProduct fbc:id="G_PA14_67600" fbc:label="PA14_67600" fbc:name="PA14_67600"/>
      <fbc:geneProduct fbc:id="G_PA14_20670" fbc:label="PA14_20670" fbc:name="PA14_20670"/>
      <fbc:geneProduct fbc:id="G_PA14_03880" fbc:label="PA14_03880" fbc:name="PA14_03880"/>
      <fbc:geneProduct fbc:id="G_PA14_72690" fbc:label="PA14_72690" fbc:name="PA14_72690"/>
      <fbc:geneProduct fbc:id="G_PA14_38140" fbc:label="PA14_38140" fbc:name="PA14_38140"/>
      <fbc:geneProduct fbc:id="G_PA14_17190" fbc:label="PA14_17190" fbc:name="PA14_17190"/>
      <fbc:geneProduct fbc:id="G_PA14_17120" fbc:label="PA14_17120" fbc:name="PA14_17120"/>
      <fbc:geneProduct fbc:id="G_PA14_31760" fbc:label="PA14_31760" fbc:name="PA14_31760"/>
      <fbc:geneProduct fbc:id="G_PA14_13170" fbc:label="PA14_13170" fbc:name="PA14_13170"/>
      <fbc:geneProduct fbc:id="G_PA14_16660" fbc:label="PA14_16660" fbc:name="PA14_16660"/>
      <fbc:geneProduct fbc:id="G_PA14_11030" fbc:label="PA14_11030" fbc:name="PA14_11030"/>
      <fbc:geneProduct fbc:id="G_PA14_12390" fbc:label="PA14_12390" fbc:name="PA14_12390"/>
      <fbc:geneProduct fbc:id="G_PA14_72870" fbc:label="PA14_72870" fbc:name="PA14_72870"/>
      <fbc:geneProduct fbc:id="G_PA14_18150" fbc:label="PA14_18150" fbc:name="PA14_18150"/>
      <fbc:geneProduct fbc:id="G_PA14_31500" fbc:label="PA14_31500" fbc:name="PA14_31500"/>
      <fbc:geneProduct fbc:id="G_PA14_52800" fbc:label="PA14_52800" fbc:name="PA14_52800"/>
      <fbc:geneProduct fbc:id="G_PA14_62630" fbc:label="PA14_62630" fbc:name="PA14_62630"/>
      <fbc:geneProduct fbc:id="G_PA14_46240" fbc:label="PA14_46240" fbc:name="PA14_46240"/>
      <fbc:geneProduct fbc:id="G_PA14_65040" fbc:label="PA14_65040" fbc:name="PA14_65040"/>
      <fbc:geneProduct fbc:id="G_PA14_16030" fbc:label="PA14_16030" fbc:name="PA14_16030"/>
      <fbc:geneProduct fbc:id="G_PA14_66380" fbc:label="PA14_66380" fbc:name="PA14_66380"/>
      <fbc:geneProduct fbc:id="G_PA14_67630" fbc:label="PA14_67630" fbc:name="PA14_67630"/>
      <fbc:geneProduct fbc:id="G_PA14_44970" fbc:label="PA14_44970" fbc:name="PA14_44970"/>
      <fbc:geneProduct fbc:id="G_PA14_54660" fbc:label="PA14_54660" fbc:name="PA14_54660"/>
      <fbc:geneProduct fbc:id="G_PA14_43440" fbc:label="PA14_43440" fbc:name="PA14_43440"/>
      <fbc:geneProduct fbc:id="G_PA14_56250" fbc:label="PA14_56250" fbc:name="PA14_56250"/>
      <fbc:geneProduct fbc:id="G_PA14_65840" fbc:label="PA14_65840" fbc:name="PA14_65840"/>
      <fbc:geneProduct fbc:id="G_PA14_67270" fbc:label="PA14_67270" fbc:name="PA14_67270"/>
      <fbc:geneProduct fbc:id="G_PA14_67310" fbc:label="PA14_67310" fbc:name="PA14_67310"/>
      <fbc:geneProduct fbc:id="G_PA14_67280" fbc:label="PA14_67280" fbc:name="PA14_67280"/>
      <fbc:geneProduct fbc:id="G_PA14_67300" fbc:label="PA14_67300" fbc:name="PA14_67300"/>
      <fbc:geneProduct fbc:id="G_PA14_18600" fbc:label="PA14_18600" fbc:name="PA14_18600"/>
      <fbc:geneProduct fbc:id="G_PA14_62000" fbc:label="PA14_62000" fbc:name="PA14_62000"/>
      <fbc:geneProduct fbc:id="G_PA14_68900" fbc:label="PA14_68900" fbc:name="PA14_68900"/>
      <fbc:geneProduct fbc:id="G_PA14_62010" fbc:label="PA14_62010" fbc:name="PA14_62010"/>
      <fbc:geneProduct fbc:id="G_PA14_68890" fbc:label="PA14_68890" fbc:name="PA14_68890"/>
      <fbc:geneProduct fbc:id="G_PA14_71220" fbc:label="PA14_71220" fbc:name="PA14_71220"/>
      <fbc:geneProduct fbc:id="G_PA14_36690" fbc:label="PA14_36690" fbc:name="PA14_36690"/>
      <fbc:geneProduct fbc:id="G_PA14_70110" fbc:label="PA14_70110" fbc:name="PA14_70110"/>
      <fbc:geneProduct fbc:id="G_PA14_16860" fbc:label="PA14_16860" fbc:name="PA14_16860"/>
      <fbc:geneProduct fbc:id="G_PA14_43620" fbc:label="PA14_43620" fbc:name="PA14_43620"/>
      <fbc:geneProduct fbc:id="G_PA14_00070" fbc:label="PA14_00070" fbc:name="PA14_00070"/>
      <fbc:geneProduct fbc:id="G_PA14_00120" fbc:label="PA14_00120" fbc:name="PA14_00120"/>
      <fbc:geneProduct fbc:id="G_PA14_22050" fbc:label="PA14_22050" fbc:name="PA14_22050"/>
      <fbc:geneProduct fbc:id="G_PA14_00440" fbc:label="PA14_00440" fbc:name="PA14_00440"/>
      <fbc:geneProduct fbc:id="G_PA14_00450" fbc:label="PA14_00450" fbc:name="PA14_00450"/>
      <fbc:geneProduct fbc:id="G_PA14_00640" fbc:label="PA14_00640" fbc:name="PA14_00640"/>
      <fbc:geneProduct fbc:id="G_PA14_37560" fbc:label="PA14_37560" fbc:name="PA14_37560"/>
      <fbc:geneProduct fbc:id="G_PA14_19370" fbc:label="PA14_19370" fbc:name="PA14_19370"/>
      <fbc:geneProduct fbc:id="G_PA14_01250" fbc:label="PA14_01250" fbc:name="PA14_01250"/>
      <fbc:geneProduct fbc:id="G_PA14_01580" fbc:label="PA14_01580" fbc:name="PA14_01580"/>
      <fbc:geneProduct fbc:id="G_PA14_25270" fbc:label="PA14_25270" fbc:name="PA14_25270"/>
      <fbc:geneProduct fbc:id="G_PA14_53050" fbc:label="PA14_53050" fbc:name="PA14_53050"/>
      <fbc:geneProduct fbc:id="G_PA14_54040" fbc:label="PA14_54040" fbc:name="PA14_54040"/>
      <fbc:geneProduct fbc:id="G_PA14_01910" fbc:label="PA14_01910" fbc:name="PA14_01910"/>
      <fbc:geneProduct fbc:id="G_PA14_01900" fbc:label="PA14_01900" fbc:name="PA14_01900"/>
      <fbc:geneProduct fbc:id="G_PA14_02570" fbc:label="PA14_02570" fbc:name="PA14_02570"/>
      <fbc:geneProduct fbc:id="G_PA14_02580" fbc:label="PA14_02580" fbc:name="PA14_02580"/>
      <fbc:geneProduct fbc:id="G_PA14_02590" fbc:label="PA14_02590" fbc:name="PA14_02590"/>
      <fbc:geneProduct fbc:id="G_PA14_02550" fbc:label="PA14_02550" fbc:name="PA14_02550"/>
      <fbc:geneProduct fbc:id="G_PA14_02630" fbc:label="PA14_02630" fbc:name="PA14_02630"/>
      <fbc:geneProduct fbc:id="G_PA14_02640" fbc:label="PA14_02640" fbc:name="PA14_02640"/>
      <fbc:geneProduct fbc:id="G_PA14_38630" fbc:label="PA14_38630" fbc:name="PA14_38630"/>
      <fbc:geneProduct fbc:id="G_PA14_58220" fbc:label="PA14_58220" fbc:name="PA14_58220"/>
      <fbc:geneProduct fbc:id="G_PA14_02850" fbc:label="PA14_02850" fbc:name="PA14_02850"/>
      <fbc:geneProduct fbc:id="G_PA14_53070" fbc:label="PA14_53070" fbc:name="PA14_53070"/>
      <fbc:geneProduct fbc:id="G_PA14_03000" fbc:label="PA14_03000" fbc:name="PA14_03000"/>
      <fbc:geneProduct fbc:id="G_PA14_03130" fbc:label="PA14_03130" fbc:name="PA14_03130"/>
      <fbc:geneProduct fbc:id="G_PA14_69150" fbc:label="PA14_69150" fbc:name="PA14_69150"/>
      <fbc:geneProduct fbc:id="G_PA14_03700" fbc:label="PA14_03700" fbc:name="PA14_03700"/>
      <fbc:geneProduct fbc:id="G_PA14_03770" fbc:label="PA14_03770" fbc:name="PA14_03770"/>
      <fbc:geneProduct fbc:id="G_PA14_46070" fbc:label="PA14_46070" fbc:name="PA14_46070"/>
      <fbc:geneProduct fbc:id="G_PA14_36220" fbc:label="PA14_36220" fbc:name="PA14_36220"/>
      <fbc:geneProduct fbc:id="G_PA14_36230" fbc:label="PA14_36230" fbc:name="PA14_36230"/>
      <fbc:geneProduct fbc:id="G_PA14_04080" fbc:label="PA14_04080" fbc:name="PA14_04080"/>
      <fbc:geneProduct fbc:id="G_PA14_36200" fbc:label="PA14_36200" fbc:name="PA14_36200"/>
      <fbc:geneProduct fbc:id="G_PA14_04090" fbc:label="PA14_04090" fbc:name="PA14_04090"/>
      <fbc:geneProduct fbc:id="G_PA14_67340" fbc:label="PA14_67340" fbc:name="PA14_67340"/>
      <fbc:geneProduct fbc:id="G_PA14_05790" fbc:label="PA14_05790" fbc:name="PA14_05790"/>
      <fbc:geneProduct fbc:id="G_PA14_05700" fbc:label="PA14_05700" fbc:name="PA14_05700"/>
      <fbc:geneProduct fbc:id="G_PA14_46100" fbc:label="PA14_46100" fbc:name="PA14_46100"/>
      <fbc:geneProduct fbc:id="G_PA14_06230" fbc:label="PA14_06230" fbc:name="PA14_06230"/>
      <fbc:geneProduct fbc:id="G_PA14_02070" fbc:label="PA14_02070" fbc:name="PA14_02070"/>
      <fbc:geneProduct fbc:id="G_PA14_26050" fbc:label="PA14_26050" fbc:name="PA14_26050"/>
      <fbc:geneProduct fbc:id="G_PA14_55770" fbc:label="PA14_55770" fbc:name="PA14_55770"/>
      <fbc:geneProduct fbc:id="G_PA14_68780" fbc:label="PA14_68780" fbc:name="PA14_68780"/>
      <fbc:geneProduct fbc:id="G_PA14_05870" fbc:label="PA14_05870" fbc:name="PA14_05870"/>
      <fbc:geneProduct fbc:id="G_PA14_06660" fbc:label="PA14_06660" fbc:name="PA14_06660"/>
      <fbc:geneProduct fbc:id="G_PA14_69430" fbc:label="PA14_69430" fbc:name="PA14_69430"/>
      <fbc:geneProduct fbc:id="G_PA14_41563" fbc:label="PA14_41563" fbc:name="PA14_41563"/>
      <fbc:geneProduct fbc:id="G_PA14_06720" fbc:label="PA14_06720" fbc:name="PA14_06720"/>
      <fbc:geneProduct fbc:id="G_PA14_06750" fbc:label="PA14_06750" fbc:name="PA14_06750"/>
      <fbc:geneProduct fbc:id="G_PA14_06670" fbc:label="PA14_06670" fbc:name="PA14_06670"/>
      <fbc:geneProduct fbc:id="G_PA14_06700" fbc:label="PA14_06700" fbc:name="PA14_06700"/>
      <fbc:geneProduct fbc:id="G_PA14_06810" fbc:label="PA14_06810" fbc:name="PA14_06810"/>
      <fbc:geneProduct fbc:id="G_PA14_06830" fbc:label="PA14_06830" fbc:name="PA14_06830"/>
      <fbc:geneProduct fbc:id="G_PA14_36310" fbc:label="PA14_36310" fbc:name="PA14_36310"/>
      <fbc:geneProduct fbc:id="G_PA14_06960" fbc:label="PA14_06960" fbc:name="PA14_06960"/>
      <fbc:geneProduct fbc:id="G_PA14_51040" fbc:label="PA14_51040" fbc:name="PA14_51040"/>
      <fbc:geneProduct fbc:id="G_PA14_70100" fbc:label="PA14_70100" fbc:name="PA14_70100"/>
      <fbc:geneProduct fbc:id="G_PA14_44210" fbc:label="PA14_44210" fbc:name="PA14_44210"/>
      <fbc:geneProduct fbc:id="G_PA14_45170" fbc:label="PA14_45170" fbc:name="PA14_45170"/>
      <fbc:geneProduct fbc:id="G_PA14_67970" fbc:label="PA14_67970" fbc:name="PA14_67970"/>
      <fbc:geneProduct fbc:id="G_PA14_19770" fbc:label="PA14_19770" fbc:name="PA14_19770"/>
      <fbc:geneProduct fbc:id="G_PA14_14010" fbc:label="PA14_14010" fbc:name="PA14_14010"/>
      <fbc:geneProduct fbc:id="G_PA14_39720" fbc:label="PA14_39720" fbc:name="PA14_39720"/>
      <fbc:geneProduct fbc:id="G_PA14_19400" fbc:label="PA14_19400" fbc:name="PA14_19400"/>
      <fbc:geneProduct fbc:id="G_PA14_47850" fbc:label="PA14_47850" fbc:name="PA14_47850"/>
      <fbc:geneProduct fbc:id="G_PA14_44260" fbc:label="PA14_44260" fbc:name="PA14_44260"/>
      <fbc:geneProduct fbc:id="G_PA14_28180" fbc:label="PA14_28180" fbc:name="PA14_28180"/>
      <fbc:geneProduct fbc:id="G_PA14_60270" fbc:label="PA14_60270" fbc:name="PA14_60270"/>
      <fbc:geneProduct fbc:id="G_PA14_25640" fbc:label="PA14_25640" fbc:name="PA14_25640"/>
      <fbc:geneProduct fbc:id="G_PA14_07580" fbc:label="PA14_07580" fbc:name="PA14_07580"/>
      <fbc:geneProduct fbc:id="G_PA14_07600" fbc:label="PA14_07600" fbc:name="PA14_07600"/>
      <fbc:geneProduct fbc:id="G_PA14_62570" fbc:label="PA14_62570" fbc:name="PA14_62570"/>
      <fbc:geneProduct fbc:id="G_PA14_44070" fbc:label="PA14_44070" fbc:name="PA14_44070"/>
      <fbc:geneProduct fbc:id="G_PA14_53470" fbc:label="PA14_53470" fbc:name="PA14_53470"/>
      <fbc:geneProduct fbc:id="G_PA14_15890" fbc:label="PA14_15890" fbc:name="PA14_15890"/>
      <fbc:geneProduct fbc:id="G_PA14_58030" fbc:label="PA14_58030" fbc:name="PA14_58030"/>
      <fbc:geneProduct fbc:id="G_PA14_53220" fbc:label="PA14_53220" fbc:name="PA14_53220"/>
      <fbc:geneProduct fbc:id="G_PA14_56300" fbc:label="PA14_56300" fbc:name="PA14_56300"/>
      <fbc:geneProduct fbc:id="G_PA14_71710" fbc:label="PA14_71710" fbc:name="PA14_71710"/>
      <fbc:geneProduct fbc:id="G_PA14_66260" fbc:label="PA14_66260" fbc:name="PA14_66260"/>
      <fbc:geneProduct fbc:id="G_PA14_23500" fbc:label="PA14_23500" fbc:name="PA14_23500"/>
      <fbc:geneProduct fbc:id="G_PA14_53010" fbc:label="PA14_53010" fbc:name="PA14_53010"/>
      <fbc:geneProduct fbc:id="G_PA14_52050" fbc:label="PA14_52050" fbc:name="PA14_52050"/>
      <fbc:geneProduct fbc:id="G_PA14_51390" fbc:label="PA14_51390" fbc:name="PA14_51390"/>
      <fbc:geneProduct fbc:id="G_PA14_51420" fbc:label="PA14_51420" fbc:name="PA14_51420"/>
      <fbc:geneProduct fbc:id="G_PA14_51410" fbc:label="PA14_51410" fbc:name="PA14_51410"/>
      <fbc:geneProduct fbc:id="G_PA14_51430" fbc:label="PA14_51430" fbc:name="PA14_51430"/>
      <fbc:geneProduct fbc:id="G_PA14_51270" fbc:label="PA14_51270" fbc:name="PA14_51270"/>
      <fbc:geneProduct fbc:id="G_PA14_49840" fbc:label="PA14_49840" fbc:name="PA14_49840"/>
      <fbc:geneProduct fbc:id="G_PA14_24730" fbc:label="PA14_24730" fbc:name="PA14_24730"/>
      <fbc:geneProduct fbc:id="G_PA14_49470" fbc:label="PA14_49470" fbc:name="PA14_49470"/>
      <fbc:geneProduct fbc:id="G_PA14_49460" fbc:label="PA14_49460" fbc:name="PA14_49460"/>
      <fbc:geneProduct fbc:id="G_PA14_13810" fbc:label="PA14_13810" fbc:name="PA14_13810"/>
      <fbc:geneProduct fbc:id="G_PA14_13780" fbc:label="PA14_13780" fbc:name="PA14_13780"/>
      <fbc:geneProduct fbc:id="G_PA14_49250" fbc:label="PA14_49250" fbc:name="PA14_49250"/>
      <fbc:geneProduct fbc:id="G_PA14_13800" fbc:label="PA14_13800" fbc:name="PA14_13800"/>
      <fbc:geneProduct fbc:id="G_PA14_13830" fbc:label="PA14_13830" fbc:name="PA14_13830"/>
      <fbc:geneProduct fbc:id="G_PA14_15030" fbc:label="PA14_15030" fbc:name="PA14_15030"/>
      <fbc:geneProduct fbc:id="G_PA14_48570" fbc:label="PA14_48570" fbc:name="PA14_48570"/>
      <fbc:geneProduct fbc:id="G_PA14_47730" fbc:label="PA14_47730" fbc:name="PA14_47730"/>
      <fbc:geneProduct fbc:id="G_PA14_47720" fbc:label="PA14_47720" fbc:name="PA14_47720"/>
      <fbc:geneProduct fbc:id="G_PA14_47430" fbc:label="PA14_47430" fbc:name="PA14_47430"/>
      <fbc:geneProduct fbc:id="G_PA14_47150" fbc:label="PA14_47150" fbc:name="PA14_47150"/>
      <fbc:geneProduct fbc:id="G_PA14_47180" fbc:label="PA14_47180" fbc:name="PA14_47180"/>
      <fbc:geneProduct fbc:id="G_PA14_47160" fbc:label="PA14_47160" fbc:name="PA14_47160"/>
      <fbc:geneProduct fbc:id="G_PA14_47190" fbc:label="PA14_47190" fbc:name="PA14_47190"/>
      <fbc:geneProduct fbc:id="G_PA14_47210" fbc:label="PA14_47210" fbc:name="PA14_47210"/>
      <fbc:geneProduct fbc:id="G_PA14_23170" fbc:label="PA14_23170" fbc:name="PA14_23170"/>
      <fbc:geneProduct fbc:id="G_PA14_44770" fbc:label="PA14_44770" fbc:name="PA14_44770"/>
      <fbc:geneProduct fbc:id="G_PA14_01660" fbc:label="PA14_01660" fbc:name="PA14_01660"/>
      <fbc:geneProduct fbc:id="G_PA14_43950" fbc:label="PA14_43950" fbc:name="PA14_43950"/>
      <fbc:geneProduct fbc:id="G_PA14_43940" fbc:label="PA14_43940" fbc:name="PA14_43940"/>
      <fbc:geneProduct fbc:id="G_PA14_43400" fbc:label="PA14_43400" fbc:name="PA14_43400"/>
      <fbc:geneProduct fbc:id="G_PA14_43380" fbc:label="PA14_43380" fbc:name="PA14_43380"/>
      <fbc:geneProduct fbc:id="G_PA14_43370" fbc:label="PA14_43370" fbc:name="PA14_43370"/>
      <fbc:geneProduct fbc:id="G_PA14_38550" fbc:label="PA14_38550" fbc:name="PA14_38550"/>
      <fbc:geneProduct fbc:id="G_PA14_43110" fbc:label="PA14_43110" fbc:name="PA14_43110"/>
      <fbc:geneProduct fbc:id="G_PA14_24830" fbc:label="PA14_24830" fbc:name="PA14_24830"/>
      <fbc:geneProduct fbc:id="G_PA14_32650" fbc:label="PA14_32650" fbc:name="PA14_32650"/>
      <fbc:geneProduct fbc:id="G_PA14_41920" fbc:label="PA14_41920" fbc:name="PA14_41920"/>
      <fbc:geneProduct fbc:id="G_PA14_25980" fbc:label="PA14_25980" fbc:name="PA14_25980"/>
      <fbc:geneProduct fbc:id="G_PA14_41470" fbc:label="PA14_41470" fbc:name="PA14_41470"/>
      <fbc:geneProduct fbc:id="G_PA14_44290" fbc:label="PA14_44290" fbc:name="PA14_44290"/>
      <fbc:geneProduct fbc:id="G_PA14_53970" fbc:label="PA14_53970" fbc:name="PA14_53970"/>
      <fbc:geneProduct fbc:id="G_PA14_41130" fbc:label="PA14_41130" fbc:name="PA14_41130"/>
      <fbc:geneProduct fbc:id="G_PA14_41160" fbc:label="PA14_41160" fbc:name="PA14_41160"/>
      <fbc:geneProduct fbc:id="G_PA14_41150" fbc:label="PA14_41150" fbc:name="PA14_41150"/>
      <fbc:geneProduct fbc:id="G_PA14_41140" fbc:label="PA14_41140" fbc:name="PA14_41140"/>
      <fbc:geneProduct fbc:id="G_PA14_39925" fbc:label="PA14_39925" fbc:name="PA14_39925"/>
      <fbc:geneProduct fbc:id="G_PA14_09450" fbc:label="PA14_09450" fbc:name="PA14_09450"/>
      <fbc:geneProduct fbc:id="G_PA14_39320" fbc:label="PA14_39320" fbc:name="PA14_39320"/>
      <fbc:geneProduct fbc:id="G_PA14_39330" fbc:label="PA14_39330" fbc:name="PA14_39330"/>
      <fbc:geneProduct fbc:id="G_PA14_39350" fbc:label="PA14_39350" fbc:name="PA14_39350"/>
      <fbc:geneProduct fbc:id="G_PA14_38660" fbc:label="PA14_38660" fbc:name="PA14_38660"/>
      <fbc:geneProduct fbc:id="G_PA14_38640" fbc:label="PA14_38640" fbc:name="PA14_38640"/>
      <fbc:geneProduct fbc:id="G_PA14_38480" fbc:label="PA14_38480" fbc:name="PA14_38480"/>
      <fbc:geneProduct fbc:id="G_PA14_38460" fbc:label="PA14_38460" fbc:name="PA14_38460"/>
      <fbc:geneProduct fbc:id="G_PA14_38110" fbc:label="PA14_38110" fbc:name="PA14_38110"/>
      <fbc:geneProduct fbc:id="G_PA14_38130" fbc:label="PA14_38130" fbc:name="PA14_38130"/>
      <fbc:geneProduct fbc:id="G_PA14_52210" fbc:label="PA14_52210" fbc:name="PA14_52210"/>
      <fbc:geneProduct fbc:id="G_PA14_29110" fbc:label="PA14_29110" fbc:name="PA14_29110"/>
      <fbc:geneProduct fbc:id="G_PA14_10900" fbc:label="PA14_10900" fbc:name="PA14_10900"/>
      <fbc:geneProduct fbc:id="G_PA14_36660" fbc:label="PA14_36660" fbc:name="PA14_36660"/>
      <fbc:geneProduct fbc:id="G_PA14_22620" fbc:label="PA14_22620" fbc:name="PA14_22620"/>
      <fbc:geneProduct fbc:id="G_PA14_69610" fbc:label="PA14_69610" fbc:name="PA14_69610"/>
      <fbc:geneProduct fbc:id="G_PA14_36345" fbc:label="PA14_36345" fbc:name="PA14_36345"/>
      <fbc:geneProduct fbc:id="G_PA14_46970" fbc:label="PA14_46970" fbc:name="PA14_46970"/>
      <fbc:geneProduct fbc:id="G_PA14_35440" fbc:label="PA14_35440" fbc:name="PA14_35440"/>
      <fbc:geneProduct fbc:id="G_PA14_34370" fbc:label="PA14_34370" fbc:name="PA14_34370"/>
      <fbc:geneProduct fbc:id="G_PA14_34410" fbc:label="PA14_34410" fbc:name="PA14_34410"/>
      <fbc:geneProduct fbc:id="G_PA14_34420" fbc:label="PA14_34420" fbc:name="PA14_34420"/>
      <fbc:geneProduct fbc:id="G_PA14_34390" fbc:label="PA14_34390" fbc:name="PA14_34390"/>
      <fbc:geneProduct fbc:id="G_PA14_34280" fbc:label="PA14_34280" fbc:name="PA14_34280"/>
      <fbc:geneProduct fbc:id="G_PA14_34260" fbc:label="PA14_34260" fbc:name="PA14_34260"/>
      <fbc:geneProduct fbc:id="G_PA14_34270" fbc:label="PA14_34270" fbc:name="PA14_34270"/>
      <fbc:geneProduct fbc:id="G_PA14_33630" fbc:label="PA14_33630" fbc:name="PA14_33630"/>
      <fbc:geneProduct fbc:id="G_PA14_33610" fbc:label="PA14_33610" fbc:name="PA14_33610"/>
      <fbc:geneProduct fbc:id="G_PA14_33280" fbc:label="PA14_33280" fbc:name="PA14_33280"/>
      <fbc:geneProduct fbc:id="G_PA14_33650" fbc:label="PA14_33650" fbc:name="PA14_33650"/>
      <fbc:geneProduct fbc:id="G_PA14_33540" fbc:label="PA14_33540" fbc:name="PA14_33540"/>
      <fbc:geneProduct fbc:id="G_PA14_33550" fbc:label="PA14_33550" fbc:name="PA14_33550"/>
      <fbc:geneProduct fbc:id="G_PA14_33560" fbc:label="PA14_33560" fbc:name="PA14_33560"/>
      <fbc:geneProduct fbc:id="G_PA14_33040" fbc:label="PA14_33040" fbc:name="PA14_33040"/>
      <fbc:geneProduct fbc:id="G_PA14_68870" fbc:label="PA14_68870" fbc:name="PA14_68870"/>
      <fbc:geneProduct fbc:id="G_PA14_71060" fbc:label="PA14_71060" fbc:name="PA14_71060"/>
      <fbc:geneProduct fbc:id="G_PA14_33030" fbc:label="PA14_33030" fbc:name="PA14_33030"/>
      <fbc:geneProduct fbc:id="G_PA14_33010" fbc:label="PA14_33010" fbc:name="PA14_33010"/>
      <fbc:geneProduct fbc:id="G_PA14_71460" fbc:label="PA14_71460" fbc:name="PA14_71460"/>
      <fbc:geneProduct fbc:id="G_PA14_33000" fbc:label="PA14_33000" fbc:name="PA14_33000"/>
      <fbc:geneProduct fbc:id="G_PA14_68850" fbc:label="PA14_68850" fbc:name="PA14_68850"/>
      <fbc:geneProduct fbc:id="G_PA14_02900" fbc:label="PA14_02900" fbc:name="PA14_02900"/>
      <fbc:geneProduct fbc:id="G_PA14_32660" fbc:label="PA14_32660" fbc:name="PA14_32660"/>
      <fbc:geneProduct fbc:id="G_PA14_31970" fbc:label="PA14_31970" fbc:name="PA14_31970"/>
      <fbc:geneProduct fbc:id="G_PA14_31040" fbc:label="PA14_31040" fbc:name="PA14_31040"/>
      <fbc:geneProduct fbc:id="G_PA14_31990" fbc:label="PA14_31990" fbc:name="PA14_31990"/>
      <fbc:geneProduct fbc:id="G_PA14_31010" fbc:label="PA14_31010" fbc:name="PA14_31010"/>
      <fbc:geneProduct fbc:id="G_PA14_31030" fbc:label="PA14_31030" fbc:name="PA14_31030"/>
      <fbc:geneProduct fbc:id="G_PA14_30670" fbc:label="PA14_30670" fbc:name="PA14_30670"/>
      <fbc:geneProduct fbc:id="G_PA14_31700" fbc:label="PA14_31700" fbc:name="PA14_31700"/>
      <fbc:geneProduct fbc:id="G_PA14_26400" fbc:label="PA14_26400" fbc:name="PA14_26400"/>
      <fbc:geneProduct fbc:id="G_PA14_26360" fbc:label="PA14_26360" fbc:name="PA14_26360"/>
      <fbc:geneProduct fbc:id="G_PA14_26390" fbc:label="PA14_26390" fbc:name="PA14_26390"/>
      <fbc:geneProduct fbc:id="G_PA14_34350" fbc:label="PA14_34350" fbc:name="PA14_34350"/>
      <fbc:geneProduct fbc:id="G_PA14_24960" fbc:label="PA14_24960" fbc:name="PA14_24960"/>
      <fbc:geneProduct fbc:id="G_PA14_23760" fbc:label="PA14_23760" fbc:name="PA14_23760"/>
      <fbc:geneProduct fbc:id="G_PA14_23750" fbc:label="PA14_23750" fbc:name="PA14_23750"/>
      <fbc:geneProduct fbc:id="G_PA14_23090" fbc:label="PA14_23090" fbc:name="PA14_23090"/>
      <fbc:geneProduct fbc:id="G_PA14_23620" fbc:label="PA14_23620" fbc:name="PA14_23620"/>
      <fbc:geneProduct fbc:id="G_PA14_11260" fbc:label="PA14_11260" fbc:name="PA14_11260"/>
      <fbc:geneProduct fbc:id="G_PA14_23470" fbc:label="PA14_23470" fbc:name="PA14_23470"/>
      <fbc:geneProduct fbc:id="G_PA14_67920" fbc:label="PA14_67920" fbc:name="PA14_67920"/>
      <fbc:geneProduct fbc:id="G_PA14_67880" fbc:label="PA14_67880" fbc:name="PA14_67880"/>
      <fbc:geneProduct fbc:id="G_PA14_23360" fbc:label="PA14_23360" fbc:name="PA14_23360"/>
      <fbc:geneProduct fbc:id="G_PA14_23390" fbc:label="PA14_23390" fbc:name="PA14_23390"/>
      <fbc:geneProduct fbc:id="G_PA14_69170" fbc:label="PA14_69170" fbc:name="PA14_69170"/>
      <fbc:geneProduct fbc:id="G_PA14_23210" fbc:label="PA14_23210" fbc:name="PA14_23210"/>
      <fbc:geneProduct fbc:id="G_PA14_12890" fbc:label="PA14_12890" fbc:name="PA14_12890"/>
      <fbc:geneProduct fbc:id="G_PA14_07930" fbc:label="PA14_07930" fbc:name="PA14_07930"/>
      <fbc:geneProduct fbc:id="G_PA14_67240" fbc:label="PA14_67240" fbc:name="PA14_67240"/>
      <fbc:geneProduct fbc:id="G_PA14_23010" fbc:label="PA14_23010" fbc:name="PA14_23010"/>
      <fbc:geneProduct fbc:id="G_PA14_22990" fbc:label="PA14_22990" fbc:name="PA14_22990"/>
      <fbc:geneProduct fbc:id="G_PA14_23000" fbc:label="PA14_23000" fbc:name="PA14_23000"/>
      <fbc:geneProduct fbc:id="G_PA14_22980" fbc:label="PA14_22980" fbc:name="PA14_22980"/>
      <fbc:geneProduct fbc:id="G_PA14_19630" fbc:label="PA14_19630" fbc:name="PA14_19630"/>
      <fbc:geneProduct fbc:id="G_PA14_42850" fbc:label="PA14_42850" fbc:name="PA14_42850"/>
      <fbc:geneProduct fbc:id="G_PA14_19350" fbc:label="PA14_19350" fbc:name="PA14_19350"/>
      <fbc:geneProduct fbc:id="G_PA14_35460" fbc:label="PA14_35460" fbc:name="PA14_35460"/>
      <fbc:geneProduct fbc:id="G_PA14_31800" fbc:label="PA14_31800" fbc:name="PA14_31800"/>
      <fbc:geneProduct fbc:id="G_PA14_67500" fbc:label="PA14_67500" fbc:name="PA14_67500"/>
      <fbc:geneProduct fbc:id="G_PA14_55130" fbc:label="PA14_55130" fbc:name="PA14_55130"/>
      <fbc:geneProduct fbc:id="G_PA14_18750" fbc:label="PA14_18750" fbc:name="PA14_18750"/>
      <fbc:geneProduct fbc:id="G_PA14_18610" fbc:label="PA14_18610" fbc:name="PA14_18610"/>
      <fbc:geneProduct fbc:id="G_PA14_68340" fbc:label="PA14_68340" fbc:name="PA14_68340"/>
      <fbc:geneProduct fbc:id="G_PA14_18550" fbc:label="PA14_18550" fbc:name="PA14_18550"/>
      <fbc:geneProduct fbc:id="G_PA14_18565" fbc:label="PA14_18565" fbc:name="PA14_18565"/>
      <fbc:geneProduct fbc:id="G_PA14_18520" fbc:label="PA14_18520" fbc:name="PA14_18520"/>
      <fbc:geneProduct fbc:id="G_PA14_18500" fbc:label="PA14_18500" fbc:name="PA14_18500"/>
      <fbc:geneProduct fbc:id="G_PA14_18480" fbc:label="PA14_18480" fbc:name="PA14_18480"/>
      <fbc:geneProduct fbc:id="G_PA14_18410" fbc:label="PA14_18410" fbc:name="PA14_18410"/>
      <fbc:geneProduct fbc:id="G_PA14_18450" fbc:label="PA14_18450" fbc:name="PA14_18450"/>
      <fbc:geneProduct fbc:id="G_PA14_18430" fbc:label="PA14_18430" fbc:name="PA14_18430"/>
      <fbc:geneProduct fbc:id="G_PA14_18250" fbc:label="PA14_18250" fbc:name="PA14_18250"/>
      <fbc:geneProduct fbc:id="G_PA14_18275" fbc:label="PA14_18275" fbc:name="PA14_18275"/>
      <fbc:geneProduct fbc:id="G_PA14_18260" fbc:label="PA14_18260" fbc:name="PA14_18260"/>
      <fbc:geneProduct fbc:id="G_PA14_17960" fbc:label="PA14_17960" fbc:name="PA14_17960"/>
      <fbc:geneProduct fbc:id="G_PA14_18010" fbc:label="PA14_18010" fbc:name="PA14_18010"/>
      <fbc:geneProduct fbc:id="G_PA14_45190" fbc:label="PA14_45190" fbc:name="PA14_45190"/>
      <fbc:geneProduct fbc:id="G_PA14_23860" fbc:label="PA14_23860" fbc:name="PA14_23860"/>
      <fbc:geneProduct fbc:id="G_PA14_17270" fbc:label="PA14_17270" fbc:name="PA14_17270"/>
      <fbc:geneProduct fbc:id="G_PA14_64110" fbc:label="PA14_64110" fbc:name="PA14_64110"/>
      <fbc:geneProduct fbc:id="G_PA14_64100" fbc:label="PA14_64100" fbc:name="PA14_64100"/>
      <fbc:geneProduct fbc:id="G_PA14_15790" fbc:label="PA14_15790" fbc:name="PA14_15790"/>
      <fbc:geneProduct fbc:id="G_PA14_15780" fbc:label="PA14_15780" fbc:name="PA14_15780"/>
      <fbc:geneProduct fbc:id="G_PA14_13770" fbc:label="PA14_13770" fbc:name="PA14_13770"/>
      <fbc:geneProduct fbc:id="G_PA14_13750" fbc:label="PA14_13750" fbc:name="PA14_13750"/>
      <fbc:geneProduct fbc:id="G_PA14_17010" fbc:label="PA14_17010" fbc:name="PA14_17010"/>
      <fbc:geneProduct fbc:id="G_PA14_36960" fbc:label="PA14_36960" fbc:name="PA14_36960"/>
      <fbc:geneProduct fbc:id="G_PA14_13620" fbc:label="PA14_13620" fbc:name="PA14_13620"/>
      <fbc:geneProduct fbc:id="G_PA14_12990" fbc:label="PA14_12990" fbc:name="PA14_12990"/>
      <fbc:geneProduct fbc:id="G_PA14_70980" fbc:label="PA14_70980" fbc:name="PA14_70980"/>
      <fbc:geneProduct fbc:id="G_PA14_69850" fbc:label="PA14_69850" fbc:name="PA14_69850"/>
      <fbc:geneProduct fbc:id="G_PA14_12920" fbc:label="PA14_12920" fbc:name="PA14_12920"/>
      <fbc:geneProduct fbc:id="G_PA14_12960" fbc:label="PA14_12960" fbc:name="PA14_12960"/>
      <fbc:geneProduct fbc:id="G_PA14_12940" fbc:label="PA14_12940" fbc:name="PA14_12940"/>
      <fbc:geneProduct fbc:id="G_PA14_11760" fbc:label="PA14_11760" fbc:name="PA14_11760"/>
      <fbc:geneProduct fbc:id="G_PA14_11770" fbc:label="PA14_11770" fbc:name="PA14_11770"/>
      <fbc:geneProduct fbc:id="G_PA14_11420" fbc:label="PA14_11420" fbc:name="PA14_11420"/>
      <fbc:geneProduct fbc:id="G_PA14_11510" fbc:label="PA14_11510" fbc:name="PA14_11510"/>
      <fbc:geneProduct fbc:id="G_PA14_11430" fbc:label="PA14_11430" fbc:name="PA14_11430"/>
      <fbc:geneProduct fbc:id="G_PA14_11410" fbc:label="PA14_11410" fbc:name="PA14_11410"/>
      <fbc:geneProduct fbc:id="G_PA14_10600" fbc:label="PA14_10600" fbc:name="PA14_10600"/>
      <fbc:geneProduct fbc:id="G_PA14_36080" fbc:label="PA14_36080" fbc:name="PA14_36080"/>
      <fbc:geneProduct fbc:id="G_PA14_08560" fbc:label="PA14_08560" fbc:name="PA14_08560"/>
      <fbc:geneProduct fbc:id="G_PA14_10420" fbc:label="PA14_10420" fbc:name="PA14_10420"/>
      <fbc:geneProduct fbc:id="G_PA14_10200" fbc:label="PA14_10200" fbc:name="PA14_10200"/>
      <fbc:geneProduct fbc:id="G_PA14_10160" fbc:label="PA14_10160" fbc:name="PA14_10160"/>
      <fbc:geneProduct fbc:id="G_PA14_10180" fbc:label="PA14_10180" fbc:name="PA14_10180"/>
      <fbc:geneProduct fbc:id="G_PA14_10170" fbc:label="PA14_10170" fbc:name="PA14_10170"/>
      <fbc:geneProduct fbc:id="G_PA14_10140" fbc:label="PA14_10140" fbc:name="PA14_10140"/>
      <fbc:geneProduct fbc:id="G_PA14_09550" fbc:label="PA14_09550" fbc:name="PA14_09550"/>
      <fbc:geneProduct fbc:id="G_PA14_47490" fbc:label="PA14_47490" fbc:name="PA14_47490"/>
      <fbc:geneProduct fbc:id="G_PA14_09440" fbc:label="PA14_09440" fbc:name="PA14_09440"/>
      <fbc:geneProduct fbc:id="G_PA14_39910" fbc:label="PA14_39910" fbc:name="PA14_39910"/>
      <fbc:geneProduct fbc:id="G_PA14_09150" fbc:label="PA14_09150" fbc:name="PA14_09150"/>
      <fbc:geneProduct fbc:id="G_PA14_36810" fbc:label="PA14_36810" fbc:name="PA14_36810"/>
      <fbc:geneProduct fbc:id="G_PA14_61040" fbc:label="PA14_61040" fbc:name="PA14_61040"/>
      <fbc:geneProduct fbc:id="G_PA14_56060" fbc:label="PA14_56060" fbc:name="PA14_56060"/>
      <fbc:geneProduct fbc:id="G_PA14_71530" fbc:label="PA14_71530" fbc:name="PA14_71530"/>
      <fbc:geneProduct fbc:id="G_PA14_56240" fbc:label="PA14_56240" fbc:name="PA14_56240"/>
      <fbc:geneProduct fbc:id="G_PA14_45050" fbc:label="PA14_45050" fbc:name="PA14_45050"/>
      <fbc:geneProduct fbc:id="G_PA14_56780" fbc:label="PA14_56780" fbc:name="PA14_56780"/>
      <fbc:geneProduct fbc:id="G_PA14_58000" fbc:label="PA14_58000" fbc:name="PA14_58000"/>
      <fbc:geneProduct fbc:id="G_PA14_12400" fbc:label="PA14_12400" fbc:name="PA14_12400"/>
      <fbc:geneProduct fbc:id="G_PA14_57190" fbc:label="PA14_57190" fbc:name="PA14_57190"/>
      <fbc:geneProduct fbc:id="G_PA14_57540" fbc:label="PA14_57540" fbc:name="PA14_57540"/>
      <fbc:geneProduct fbc:id="G_PA14_57570" fbc:label="PA14_57570" fbc:name="PA14_57570"/>
      <fbc:geneProduct fbc:id="G_PA14_57560" fbc:label="PA14_57560" fbc:name="PA14_57560"/>
      <fbc:geneProduct fbc:id="G_PA14_57710" fbc:label="PA14_57710" fbc:name="PA14_57710"/>
      <fbc:geneProduct fbc:id="G_PA14_57720" fbc:label="PA14_57720" fbc:name="PA14_57720"/>
      <fbc:geneProduct fbc:id="G_PA14_23290" fbc:label="PA14_23290" fbc:name="PA14_23290"/>
      <fbc:geneProduct fbc:id="G_PA14_31820" fbc:label="PA14_31820" fbc:name="PA14_31820"/>
      <fbc:geneProduct fbc:id="G_PA14_57770" fbc:label="PA14_57770" fbc:name="PA14_57770"/>
      <fbc:geneProduct fbc:id="G_PA14_58440" fbc:label="PA14_58440" fbc:name="PA14_58440"/>
      <fbc:geneProduct fbc:id="G_PA14_58450" fbc:label="PA14_58450" fbc:name="PA14_58450"/>
      <fbc:geneProduct fbc:id="G_PA14_58470" fbc:label="PA14_58470" fbc:name="PA14_58470"/>
      <fbc:geneProduct fbc:id="G_PA14_58420" fbc:label="PA14_58420" fbc:name="PA14_58420"/>
      <fbc:geneProduct fbc:id="G_PA14_58490" fbc:label="PA14_58490" fbc:name="PA14_58490"/>
      <fbc:geneProduct fbc:id="G_PA14_52150" fbc:label="PA14_52150" fbc:name="PA14_52150"/>
      <fbc:geneProduct fbc:id="G_PA14_58550" fbc:label="PA14_58550" fbc:name="PA14_58550"/>
      <fbc:geneProduct fbc:id="G_PA14_58630" fbc:label="PA14_58630" fbc:name="PA14_58630"/>
      <fbc:geneProduct fbc:id="G_PA14_41020" fbc:label="PA14_41020" fbc:name="PA14_41020"/>
      <fbc:geneProduct fbc:id="G_PA14_05270" fbc:label="PA14_05270" fbc:name="PA14_05270"/>
      <fbc:geneProduct fbc:id="G_PA14_61470" fbc:label="PA14_61470" fbc:name="PA14_61470"/>
      <fbc:geneProduct fbc:id="G_PA14_62150" fbc:label="PA14_62150" fbc:name="PA14_62150"/>
      <fbc:geneProduct fbc:id="G_PA14_62160" fbc:label="PA14_62160" fbc:name="PA14_62160"/>
      <fbc:geneProduct fbc:id="G_PA14_62480" fbc:label="PA14_62480" fbc:name="PA14_62480"/>
      <fbc:geneProduct fbc:id="G_PA14_38250" fbc:label="PA14_38250" fbc:name="PA14_38250"/>
      <fbc:geneProduct fbc:id="G_PA14_10530" fbc:label="PA14_10530" fbc:name="PA14_10530"/>
      <fbc:geneProduct fbc:id="G_PA14_17030" fbc:label="PA14_17030" fbc:name="PA14_17030"/>
      <fbc:geneProduct fbc:id="G_PA14_27500" fbc:label="PA14_27500" fbc:name="PA14_27500"/>
      <fbc:geneProduct fbc:id="G_PA14_26590" fbc:label="PA14_26590" fbc:name="PA14_26590"/>
      <fbc:geneProduct fbc:id="G_PA14_14940" fbc:label="PA14_14940" fbc:name="PA14_14940"/>
      <fbc:geneProduct fbc:id="G_PA14_23840" fbc:label="PA14_23840" fbc:name="PA14_23840"/>
      <fbc:geneProduct fbc:id="G_PA14_62730" fbc:label="PA14_62730" fbc:name="PA14_62730"/>
      <fbc:geneProduct fbc:id="G_PA14_22000" fbc:label="PA14_22000" fbc:name="PA14_22000"/>
      <fbc:geneProduct fbc:id="G_PA14_25580" fbc:label="PA14_25580" fbc:name="PA14_25580"/>
      <fbc:geneProduct fbc:id="G_PA14_60210" fbc:label="PA14_60210" fbc:name="PA14_60210"/>
      <fbc:geneProduct fbc:id="G_PA14_62930" fbc:label="PA14_62930" fbc:name="PA14_62930"/>
      <fbc:geneProduct fbc:id="G_PA14_62910" fbc:label="PA14_62910" fbc:name="PA14_62910"/>
      <fbc:geneProduct fbc:id="G_PA14_63090" fbc:label="PA14_63090" fbc:name="PA14_63090"/>
      <fbc:geneProduct fbc:id="G_PA14_33860" fbc:label="PA14_33860" fbc:name="PA14_33860"/>
      <fbc:geneProduct fbc:id="G_PA14_63990" fbc:label="PA14_63990" fbc:name="PA14_63990"/>
      <fbc:geneProduct fbc:id="G_PA14_03030" fbc:label="PA14_03030" fbc:name="PA14_03030"/>
      <fbc:geneProduct fbc:id="G_PA14_64090" fbc:label="PA14_64090" fbc:name="PA14_64090"/>
      <fbc:geneProduct fbc:id="G_PA14_64390" fbc:label="PA14_64390" fbc:name="PA14_64390"/>
      <fbc:geneProduct fbc:id="G_PA14_64350" fbc:label="PA14_64350" fbc:name="PA14_64350"/>
      <fbc:geneProduct fbc:id="G_PA14_64370" fbc:label="PA14_64370" fbc:name="PA14_64370"/>
      <fbc:geneProduct fbc:id="G_PA14_56900" fbc:label="PA14_56900" fbc:name="PA14_56900"/>
      <fbc:geneProduct fbc:id="G_PA14_64960" fbc:label="PA14_64960" fbc:name="PA14_64960"/>
      <fbc:geneProduct fbc:id="G_PA14_14890" fbc:label="PA14_14890" fbc:name="PA14_14890"/>
      <fbc:geneProduct fbc:id="G_PA14_65250" fbc:label="PA14_65250" fbc:name="PA14_65250"/>
      <fbc:geneProduct fbc:id="G_PA14_66220" fbc:label="PA14_66220" fbc:name="PA14_66220"/>
      <fbc:geneProduct fbc:id="G_PA14_66210" fbc:label="PA14_66210" fbc:name="PA14_66210"/>
      <fbc:geneProduct fbc:id="G_PA14_66840" fbc:label="PA14_66840" fbc:name="PA14_66840"/>
      <fbc:geneProduct fbc:id="G_PA14_66820" fbc:label="PA14_66820" fbc:name="PA14_66820"/>
      <fbc:geneProduct fbc:id="G_PA14_67320" fbc:label="PA14_67320" fbc:name="PA14_67320"/>
      <fbc:geneProduct fbc:id="G_PA14_67260" fbc:label="PA14_67260" fbc:name="PA14_67260"/>
      <fbc:geneProduct fbc:id="G_PA14_68360" fbc:label="PA14_68360" fbc:name="PA14_68360"/>
      <fbc:geneProduct fbc:id="G_PA14_68920" fbc:label="PA14_68920" fbc:name="PA14_68920"/>
      <fbc:geneProduct fbc:id="G_PA14_69140" fbc:label="PA14_69140" fbc:name="PA14_69140"/>
      <fbc:geneProduct fbc:id="G_PA14_66920" fbc:label="PA14_66920" fbc:name="PA14_66920"/>
      <fbc:geneProduct fbc:id="G_PA14_24780" fbc:label="PA14_24780" fbc:name="PA14_24780"/>
      <fbc:geneProduct fbc:id="G_PA14_69795" fbc:label="PA14_69795" fbc:name="PA14_69795"/>
      <fbc:geneProduct fbc:id="G_PA14_69990" fbc:label="PA14_69990" fbc:name="PA14_69990"/>
      <fbc:geneProduct fbc:id="G_PA14_65110" fbc:label="PA14_65110" fbc:name="PA14_65110"/>
      <fbc:geneProduct fbc:id="G_PA14_70860" fbc:label="PA14_70860" fbc:name="PA14_70860"/>
      <fbc:geneProduct fbc:id="G_PA14_70810" fbc:label="PA14_70810" fbc:name="PA14_70810"/>
      <fbc:geneProduct fbc:id="G_PA14_70830" fbc:label="PA14_70830" fbc:name="PA14_70830"/>
      <fbc:geneProduct fbc:id="G_PA14_70850" fbc:label="PA14_70850" fbc:name="PA14_70850"/>
      <fbc:geneProduct fbc:id="G_PA14_04320" fbc:label="PA14_04320" fbc:name="PA14_04320"/>
      <fbc:geneProduct fbc:id="G_PA14_29410" fbc:label="PA14_29410" fbc:name="PA14_29410"/>
      <fbc:geneProduct fbc:id="G_PA14_47100" fbc:label="PA14_47100" fbc:name="PA14_47100"/>
      <fbc:geneProduct fbc:id="G_PA14_60890" fbc:label="PA14_60890" fbc:name="PA14_60890"/>
      <fbc:geneProduct fbc:id="G_PA14_71490" fbc:label="PA14_71490" fbc:name="PA14_71490"/>
      <fbc:geneProduct fbc:id="G_PA14_71470" fbc:label="PA14_71470" fbc:name="PA14_71470"/>
      <fbc:geneProduct fbc:id="G_PA14_71500" fbc:label="PA14_71500" fbc:name="PA14_71500"/>
      <fbc:geneProduct fbc:id="G_PA14_71510" fbc:label="PA14_71510" fbc:name="PA14_71510"/>
      <fbc:geneProduct fbc:id="G_PA14_71620" fbc:label="PA14_71620" fbc:name="PA14_71620"/>
      <fbc:geneProduct fbc:id="G_PA14_71600" fbc:label="PA14_71600" fbc:name="PA14_71600"/>
      <fbc:geneProduct fbc:id="G_PA14_71630" fbc:label="PA14_71630" fbc:name="PA14_71630"/>
      <fbc:geneProduct fbc:id="G_PA14_38860" fbc:label="PA14_38860" fbc:name="PA14_38860"/>
      <fbc:geneProduct fbc:id="G_PA14_38850" fbc:label="PA14_38850" fbc:name="PA14_38850"/>
      <fbc:geneProduct fbc:id="G_PA14_71740" fbc:label="PA14_71740" fbc:name="PA14_71740"/>
      <fbc:geneProduct fbc:id="G_PA14_71720" fbc:label="PA14_71720" fbc:name="PA14_71720"/>
      <fbc:geneProduct fbc:id="G_PA14_71940" fbc:label="PA14_71940" fbc:name="PA14_71940"/>
      <fbc:geneProduct fbc:id="G_PA14_71960" fbc:label="PA14_71960" fbc:name="PA14_71960"/>
      <fbc:geneProduct fbc:id="G_PA14_71970" fbc:label="PA14_71970" fbc:name="PA14_71970"/>
      <fbc:geneProduct fbc:id="G_PA14_18380" fbc:label="PA14_18380" fbc:name="PA14_18380"/>
      <fbc:geneProduct fbc:id="G_PA14_72340" fbc:label="PA14_72340" fbc:name="PA14_72340"/>
      <fbc:geneProduct fbc:id="G_PA14_41830" fbc:label="PA14_41830" fbc:name="PA14_41830"/>
      <fbc:geneProduct fbc:id="G_PA14_72510" fbc:label="PA14_72510" fbc:name="PA14_72510"/>
      <fbc:geneProduct fbc:id="G_PA14_72590" fbc:label="PA14_72590" fbc:name="PA14_72590"/>
      <fbc:geneProduct fbc:id="G_PA14_72580" fbc:label="PA14_72580" fbc:name="PA14_72580"/>
      <fbc:geneProduct fbc:id="G_PA14_72550" fbc:label="PA14_72550" fbc:name="PA14_72550"/>
      <fbc:geneProduct fbc:id="G_PA14_72630" fbc:label="PA14_72630" fbc:name="PA14_72630"/>
      <fbc:geneProduct fbc:id="G_PA14_72640" fbc:label="PA14_72640" fbc:name="PA14_72640"/>
      <fbc:geneProduct fbc:id="G_PA14_72620" fbc:label="PA14_72620" fbc:name="PA14_72620"/>
      <fbc:geneProduct fbc:id="G_PA14_73300" fbc:label="PA14_73300" fbc:name="PA14_73300"/>
      <fbc:geneProduct fbc:id="G_PA14_73250" fbc:label="PA14_73250" fbc:name="PA14_73250"/>
      <fbc:geneProduct fbc:id="G_PA14_73310" fbc:label="PA14_73310" fbc:name="PA14_73310"/>
      <fbc:geneProduct fbc:id="G_PA14_73280" fbc:label="PA14_73280" fbc:name="PA14_73280"/>
      <fbc:geneProduct fbc:id="G_PA14_73290" fbc:label="PA14_73290" fbc:name="PA14_73290"/>
      <fbc:geneProduct fbc:id="G_PA14_73240" fbc:label="PA14_73240" fbc:name="PA14_73240"/>
      <fbc:geneProduct fbc:id="G_PA14_73230" fbc:label="PA14_73230" fbc:name="PA14_73230"/>
      <fbc:geneProduct fbc:id="G_PA14_73260" fbc:label="PA14_73260" fbc:name="PA14_73260"/>
      <fbc:geneProduct fbc:id="G_PA14_73320" fbc:label="PA14_73320" fbc:name="PA14_73320"/>
      <fbc:geneProduct fbc:id="G_PA14_00280" fbc:label="PA14_00280" fbc:name="PA14_00280"/>
      <fbc:geneProduct fbc:id="G_PA14_01620" fbc:label="PA14_01620" fbc:name="PA14_01620"/>
      <fbc:geneProduct fbc:id="G_PA14_01760" fbc:label="PA14_01760" fbc:name="PA14_01760"/>
      <fbc:geneProduct fbc:id="G_PA14_01830" fbc:label="PA14_01830" fbc:name="PA14_01830"/>
      <fbc:geneProduct fbc:id="G_PA14_02810" fbc:label="PA14_02810" fbc:name="PA14_02810"/>
      <fbc:geneProduct fbc:id="G_PA14_02830" fbc:label="PA14_02830" fbc:name="PA14_02830"/>
      <fbc:geneProduct fbc:id="G_PA14_02840" fbc:label="PA14_02840" fbc:name="PA14_02840"/>
      <fbc:geneProduct fbc:id="G_PA14_02990" fbc:label="PA14_02990" fbc:name="PA14_02990"/>
      <fbc:geneProduct fbc:id="G_PA14_03450" fbc:label="PA14_03450" fbc:name="PA14_03450"/>
      <fbc:geneProduct fbc:id="G_PA14_03550" fbc:label="PA14_03550" fbc:name="PA14_03550"/>
      <fbc:geneProduct fbc:id="G_PA14_03810" fbc:label="PA14_03810" fbc:name="PA14_03810"/>
      <fbc:geneProduct fbc:id="G_PA14_03830" fbc:label="PA14_03830" fbc:name="PA14_03830"/>
      <fbc:geneProduct fbc:id="G_PA14_48470" fbc:label="PA14_48470" fbc:name="PA14_48470"/>
      <fbc:geneProduct fbc:id="G_PA14_03900" fbc:label="PA14_03900" fbc:name="PA14_03900"/>
      <fbc:geneProduct fbc:id="G_PA14_04210" fbc:label="PA14_04210" fbc:name="PA14_04210"/>
      <fbc:geneProduct fbc:id="G_PA14_04310" fbc:label="PA14_04310" fbc:name="PA14_04310"/>
      <fbc:geneProduct fbc:id="G_PA14_04480" fbc:label="PA14_04480" fbc:name="PA14_04480"/>
      <fbc:geneProduct fbc:id="G_PA14_04630" fbc:label="PA14_04630" fbc:name="PA14_04630"/>
      <fbc:geneProduct fbc:id="G_PA14_04760" fbc:label="PA14_04760" fbc:name="PA14_04760"/>
      <fbc:geneProduct fbc:id="G_PA14_05080" fbc:label="PA14_05080" fbc:name="PA14_05080"/>
      <fbc:geneProduct fbc:id="G_PA14_05220" fbc:label="PA14_05220" fbc:name="PA14_05220"/>
      <fbc:geneProduct fbc:id="G_PA14_05230" fbc:label="PA14_05230" fbc:name="PA14_05230"/>
      <fbc:geneProduct fbc:id="G_PA14_05260" fbc:label="PA14_05260" fbc:name="PA14_05260"/>
      <fbc:geneProduct fbc:id="G_PA14_05310" fbc:label="PA14_05310" fbc:name="PA14_05310"/>
      <fbc:geneProduct fbc:id="G_PA14_05460" fbc:label="PA14_05460" fbc:name="PA14_05460"/>
      <fbc:geneProduct fbc:id="G_PA14_05620" fbc:label="PA14_05620" fbc:name="PA14_05620"/>
      <fbc:geneProduct fbc:id="G_PA14_05690" fbc:label="PA14_05690" fbc:name="PA14_05690"/>
      <fbc:geneProduct fbc:id="G_PA14_05770" fbc:label="PA14_05770" fbc:name="PA14_05770"/>
      <fbc:geneProduct fbc:id="G_PA14_06290" fbc:label="PA14_06290" fbc:name="PA14_06290"/>
      <fbc:geneProduct fbc:id="G_PA14_06500" fbc:label="PA14_06500" fbc:name="PA14_06500"/>
      <fbc:geneProduct fbc:id="G_PA14_06510" fbc:label="PA14_06510" fbc:name="PA14_06510"/>
      <fbc:geneProduct fbc:id="G_PA14_06570" fbc:label="PA14_06570" fbc:name="PA14_06570"/>
      <fbc:geneProduct fbc:id="G_PA14_07090" fbc:label="PA14_07090" fbc:name="PA14_07090"/>
      <fbc:geneProduct fbc:id="G_PA14_07130" fbc:label="PA14_07130" fbc:name="PA14_07130"/>
      <fbc:geneProduct fbc:id="G_PA14_07190" fbc:label="PA14_07190" fbc:name="PA14_07190"/>
      <fbc:geneProduct fbc:id="G_PA14_07230" fbc:label="PA14_07230" fbc:name="PA14_07230"/>
      <fbc:geneProduct fbc:id="G_PA14_07590" fbc:label="PA14_07590" fbc:name="PA14_07590"/>
      <fbc:geneProduct fbc:id="G_PA14_07700" fbc:label="PA14_07700" fbc:name="PA14_07700"/>
      <fbc:geneProduct fbc:id="G_PA14_07910" fbc:label="PA14_07910" fbc:name="PA14_07910"/>
      <fbc:geneProduct fbc:id="G_PA14_08350" fbc:label="PA14_08350" fbc:name="PA14_08350"/>
      <fbc:geneProduct fbc:id="G_PA14_08360" fbc:label="PA14_08360" fbc:name="PA14_08360"/>
      <fbc:geneProduct fbc:id="G_PA14_08390" fbc:label="PA14_08390" fbc:name="PA14_08390"/>
      <fbc:geneProduct fbc:id="G_PA14_08400" fbc:label="PA14_08400" fbc:name="PA14_08400"/>
      <fbc:geneProduct fbc:id="G_PA14_08630" fbc:label="PA14_08630" fbc:name="PA14_08630"/>
      <fbc:geneProduct fbc:id="G_PA14_54520" fbc:label="PA14_54520" fbc:name="PA14_54520"/>
      <fbc:geneProduct fbc:id="G_PA14_54150" fbc:label="PA14_54150" fbc:name="PA14_54150"/>
      <fbc:geneProduct fbc:id="G_PA14_53940" fbc:label="PA14_53940" fbc:name="PA14_53940"/>
      <fbc:geneProduct fbc:id="G_PA14_53480" fbc:label="PA14_53480" fbc:name="PA14_53480"/>
      <fbc:geneProduct fbc:id="G_PA14_53000" fbc:label="PA14_53000" fbc:name="PA14_53000"/>
      <fbc:geneProduct fbc:id="G_PA14_52990" fbc:label="PA14_52990" fbc:name="PA14_52990"/>
      <fbc:geneProduct fbc:id="G_PA14_52910" fbc:label="PA14_52910" fbc:name="PA14_52910"/>
      <fbc:geneProduct fbc:id="G_PA14_52870" fbc:label="PA14_52870" fbc:name="PA14_52870"/>
      <fbc:geneProduct fbc:id="G_PA14_52850" fbc:label="PA14_52850" fbc:name="PA14_52850"/>
      <fbc:geneProduct fbc:id="G_PA14_52720" fbc:label="PA14_52720" fbc:name="PA14_52720"/>
      <fbc:geneProduct fbc:id="G_PA14_52630" fbc:label="PA14_52630" fbc:name="PA14_52630"/>
      <fbc:geneProduct fbc:id="G_PA14_52610" fbc:label="PA14_52610" fbc:name="PA14_52610"/>
      <fbc:geneProduct fbc:id="G_PA14_71440" fbc:label="PA14_71440" fbc:name="PA14_71440"/>
      <fbc:geneProduct fbc:id="G_PA14_52580" fbc:label="PA14_52580" fbc:name="PA14_52580"/>
      <fbc:geneProduct fbc:id="G_PA14_12300" fbc:label="PA14_12300" fbc:name="PA14_12300"/>
      <fbc:geneProduct fbc:id="G_PA14_05200" fbc:label="PA14_05200" fbc:name="PA14_05200"/>
      <fbc:geneProduct fbc:id="G_PA14_52460" fbc:label="PA14_52460" fbc:name="PA14_52460"/>
      <fbc:geneProduct fbc:id="G_PA14_52180" fbc:label="PA14_52180" fbc:name="PA14_52180"/>
      <fbc:geneProduct fbc:id="G_PA14_52040" fbc:label="PA14_52040" fbc:name="PA14_52040"/>
      <fbc:geneProduct fbc:id="G_PA14_51980" fbc:label="PA14_51980" fbc:name="PA14_51980"/>
      <fbc:geneProduct fbc:id="G_PA14_51240" fbc:label="PA14_51240" fbc:name="PA14_51240"/>
      <fbc:geneProduct fbc:id="G_PA14_51150" fbc:label="PA14_51150" fbc:name="PA14_51150"/>
      <fbc:geneProduct fbc:id="G_PA14_51080" fbc:label="PA14_51080" fbc:name="PA14_51080"/>
      <fbc:geneProduct fbc:id="G_PA14_50800" fbc:label="PA14_50800" fbc:name="PA14_50800"/>
      <fbc:geneProduct fbc:id="G_PA14_50760" fbc:label="PA14_50760" fbc:name="PA14_50760"/>
      <fbc:geneProduct fbc:id="G_PA14_49870" fbc:label="PA14_49870" fbc:name="PA14_49870"/>
      <fbc:geneProduct fbc:id="G_PA14_49760" fbc:label="PA14_49760" fbc:name="PA14_49760"/>
      <fbc:geneProduct fbc:id="G_PA14_49380" fbc:label="PA14_49380" fbc:name="PA14_49380"/>
      <fbc:geneProduct fbc:id="G_PA14_49340" fbc:label="PA14_49340" fbc:name="PA14_49340"/>
      <fbc:geneProduct fbc:id="G_PA14_47790" fbc:label="PA14_47790" fbc:name="PA14_47790"/>
      <fbc:geneProduct fbc:id="G_PA14_47760" fbc:label="PA14_47760" fbc:name="PA14_47760"/>
      <fbc:geneProduct fbc:id="G_PA14_47690" fbc:label="PA14_47690" fbc:name="PA14_47690"/>
      <fbc:geneProduct fbc:id="G_PA14_47670" fbc:label="PA14_47670" fbc:name="PA14_47670"/>
      <fbc:geneProduct fbc:id="G_PA14_47300" fbc:label="PA14_47300" fbc:name="PA14_47300"/>
      <fbc:geneProduct fbc:id="G_PA14_47280" fbc:label="PA14_47280" fbc:name="PA14_47280"/>
      <fbc:geneProduct fbc:id="G_PA14_46320" fbc:label="PA14_46320" fbc:name="PA14_46320"/>
      <fbc:geneProduct fbc:id="G_PA14_45940" fbc:label="PA14_45940" fbc:name="PA14_45940"/>
      <fbc:geneProduct fbc:id="G_PA14_45240" fbc:label="PA14_45240" fbc:name="PA14_45240"/>
      <fbc:geneProduct fbc:id="G_PA14_45060" fbc:label="PA14_45060" fbc:name="PA14_45060"/>
      <fbc:geneProduct fbc:id="G_PA14_45000" fbc:label="PA14_45000" fbc:name="PA14_45000"/>
      <fbc:geneProduct fbc:id="G_PA14_44860" fbc:label="PA14_44860" fbc:name="PA14_44860"/>
      <fbc:geneProduct fbc:id="G_PA14_44850" fbc:label="PA14_44850" fbc:name="PA14_44850"/>
      <fbc:geneProduct fbc:id="G_PA14_44500" fbc:label="PA14_44500" fbc:name="PA14_44500"/>
      <fbc:geneProduct fbc:id="G_PA14_43920" fbc:label="PA14_43920" fbc:name="PA14_43920"/>
      <fbc:geneProduct fbc:id="G_PA14_43320" fbc:label="PA14_43320" fbc:name="PA14_43320"/>
      <fbc:geneProduct fbc:id="G_PA14_43280" fbc:label="PA14_43280" fbc:name="PA14_43280"/>
      <fbc:geneProduct fbc:id="G_PA14_42760" fbc:label="PA14_42760" fbc:name="PA14_42760"/>
      <fbc:geneProduct fbc:id="G_PA14_42740" fbc:label="PA14_42740" fbc:name="PA14_42740"/>
      <fbc:geneProduct fbc:id="G_PA14_42730" fbc:label="PA14_42730" fbc:name="PA14_42730"/>
      <fbc:geneProduct fbc:id="G_PA14_42720" fbc:label="PA14_42720" fbc:name="PA14_42720"/>
      <fbc:geneProduct fbc:id="G_PA14_42690" fbc:label="PA14_42690" fbc:name="PA14_42690"/>
      <fbc:geneProduct fbc:id="G_PA14_42230" fbc:label="PA14_42230" fbc:name="PA14_42230"/>
      <fbc:geneProduct fbc:id="G_PA14_42090" fbc:label="PA14_42090" fbc:name="PA14_42090"/>
      <fbc:geneProduct fbc:id="G_PA14_41950" fbc:label="PA14_41950" fbc:name="PA14_41950"/>
      <fbc:geneProduct fbc:id="G_PA14_41840" fbc:label="PA14_41840" fbc:name="PA14_41840"/>
      <fbc:geneProduct fbc:id="G_PA14_41820" fbc:label="PA14_41820" fbc:name="PA14_41820"/>
      <fbc:geneProduct fbc:id="G_PA14_41670" fbc:label="PA14_41670" fbc:name="PA14_41670"/>
      <fbc:geneProduct fbc:id="G_PA14_41640" fbc:label="PA14_41640" fbc:name="PA14_41640"/>
      <fbc:geneProduct fbc:id="G_PA14_41510" fbc:label="PA14_41510" fbc:name="PA14_41510"/>
      <fbc:geneProduct fbc:id="G_PA14_41400" fbc:label="PA14_41400" fbc:name="PA14_41400"/>
      <fbc:geneProduct fbc:id="G_PA14_41010" fbc:label="PA14_41010" fbc:name="PA14_41010"/>
      <fbc:geneProduct fbc:id="G_PA14_40670" fbc:label="PA14_40670" fbc:name="PA14_40670"/>
      <fbc:geneProduct fbc:id="G_PA14_39690" fbc:label="PA14_39690" fbc:name="PA14_39690"/>
      <fbc:geneProduct fbc:id="G_PA14_39590" fbc:label="PA14_39590" fbc:name="PA14_39590"/>
      <fbc:geneProduct fbc:id="G_PA14_39280" fbc:label="PA14_39280" fbc:name="PA14_39280"/>
      <fbc:geneProduct fbc:id="G_PA14_39190" fbc:label="PA14_39190" fbc:name="PA14_39190"/>
      <fbc:geneProduct fbc:id="G_PA14_39050" fbc:label="PA14_39050" fbc:name="PA14_39050"/>
      <fbc:geneProduct fbc:id="G_PA14_38690" fbc:label="PA14_38690" fbc:name="PA14_38690"/>
      <fbc:geneProduct fbc:id="G_PA14_38610" fbc:label="PA14_38610" fbc:name="PA14_38610"/>
      <fbc:geneProduct fbc:id="G_PA14_38580" fbc:label="PA14_38580" fbc:name="PA14_38580"/>
      <fbc:geneProduct fbc:id="G_PA14_38530" fbc:label="PA14_38530" fbc:name="PA14_38530"/>
      <fbc:geneProduct fbc:id="G_PA14_38510" fbc:label="PA14_38510" fbc:name="PA14_38510"/>
      <fbc:geneProduct fbc:id="G_PA14_38490" fbc:label="PA14_38490" fbc:name="PA14_38490"/>
      <fbc:geneProduct fbc:id="G_PA14_38470" fbc:label="PA14_38470" fbc:name="PA14_38470"/>
      <fbc:geneProduct fbc:id="G_PA14_38350" fbc:label="PA14_38350" fbc:name="PA14_38350"/>
      <fbc:geneProduct fbc:id="G_PA14_37965" fbc:label="PA14_37965" fbc:name="PA14_37965"/>
      <fbc:geneProduct fbc:id="G_PA14_37950" fbc:label="PA14_37950" fbc:name="PA14_37950"/>
      <fbc:geneProduct fbc:id="G_PA14_37610" fbc:label="PA14_37610" fbc:name="PA14_37610"/>
      <fbc:geneProduct fbc:id="G_PA14_37590" fbc:label="PA14_37590" fbc:name="PA14_37590"/>
      <fbc:geneProduct fbc:id="G_PA14_36840" fbc:label="PA14_36840" fbc:name="PA14_36840"/>
      <fbc:geneProduct fbc:id="G_PA14_36730" fbc:label="PA14_36730" fbc:name="PA14_36730"/>
      <fbc:geneProduct fbc:id="G_PA14_36570" fbc:label="PA14_36570" fbc:name="PA14_36570"/>
      <fbc:geneProduct fbc:id="G_PA14_36120" fbc:label="PA14_36120" fbc:name="PA14_36120"/>
      <fbc:geneProduct fbc:id="G_PA14_35530" fbc:label="PA14_35530" fbc:name="PA14_35530"/>
      <fbc:geneProduct fbc:id="G_PA14_35340" fbc:label="PA14_35340" fbc:name="PA14_35340"/>
      <fbc:geneProduct fbc:id="G_PA14_35330" fbc:label="PA14_35330" fbc:name="PA14_35330"/>
      <fbc:geneProduct fbc:id="G_PA14_34640" fbc:label="PA14_34640" fbc:name="PA14_34640"/>
      <fbc:geneProduct fbc:id="G_PA14_34630" fbc:label="PA14_34630" fbc:name="PA14_34630"/>
      <fbc:geneProduct fbc:id="G_PA14_34340" fbc:label="PA14_34340" fbc:name="PA14_34340"/>
      <fbc:geneProduct fbc:id="G_PA14_34050" fbc:label="PA14_34050" fbc:name="PA14_34050"/>
      <fbc:geneProduct fbc:id="G_PA14_33820" fbc:label="PA14_33820" fbc:name="PA14_33820"/>
      <fbc:geneProduct fbc:id="G_PA14_33700" fbc:label="PA14_33700" fbc:name="PA14_33700"/>
      <fbc:geneProduct fbc:id="G_PA14_35890" fbc:label="PA14_35890" fbc:name="PA14_35890"/>
      <fbc:geneProduct fbc:id="G_PA14_33500" fbc:label="PA14_33500" fbc:name="PA14_33500"/>
      <fbc:geneProduct fbc:id="G_PA14_33450" fbc:label="PA14_33450" fbc:name="PA14_33450"/>
      <fbc:geneProduct fbc:id="G_PA14_32270" fbc:label="PA14_32270" fbc:name="PA14_32270"/>
      <fbc:geneProduct fbc:id="G_PA14_32240" fbc:label="PA14_32240" fbc:name="PA14_32240"/>
      <fbc:geneProduct fbc:id="G_PA14_32230" fbc:label="PA14_32230" fbc:name="PA14_32230"/>
      <fbc:geneProduct fbc:id="G_PA14_32220" fbc:label="PA14_32220" fbc:name="PA14_32220"/>
      <fbc:geneProduct fbc:id="G_PA14_30750" fbc:label="PA14_30750" fbc:name="PA14_30750"/>
      <fbc:geneProduct fbc:id="G_PA14_30110" fbc:label="PA14_30110" fbc:name="PA14_30110"/>
      <fbc:geneProduct fbc:id="G_PA14_30050" fbc:label="PA14_30050" fbc:name="PA14_30050"/>
      <fbc:geneProduct fbc:id="G_PA14_29600" fbc:label="PA14_29600" fbc:name="PA14_29600"/>
      <fbc:geneProduct fbc:id="G_PA14_28650" fbc:label="PA14_28650" fbc:name="PA14_28650"/>
      <fbc:geneProduct fbc:id="G_PA14_28170" fbc:label="PA14_28170" fbc:name="PA14_28170"/>
      <fbc:geneProduct fbc:id="G_PA14_27960" fbc:label="PA14_27960" fbc:name="PA14_27960"/>
      <fbc:geneProduct fbc:id="G_PA14_26890" fbc:label="PA14_26890" fbc:name="PA14_26890"/>
      <fbc:geneProduct fbc:id="G_PA14_26530" fbc:label="PA14_26530" fbc:name="PA14_26530"/>
      <fbc:geneProduct fbc:id="G_PA14_26510" fbc:label="PA14_26510" fbc:name="PA14_26510"/>
      <fbc:geneProduct fbc:id="G_PA14_26500" fbc:label="PA14_26500" fbc:name="PA14_26500"/>
      <fbc:geneProduct fbc:id="G_PA14_26480" fbc:label="PA14_26480" fbc:name="PA14_26480"/>
      <fbc:geneProduct fbc:id="G_PA14_25920" fbc:label="PA14_25920" fbc:name="PA14_25920"/>
      <fbc:geneProduct fbc:id="G_PA14_25740" fbc:label="PA14_25740" fbc:name="PA14_25740"/>
      <fbc:geneProduct fbc:id="G_PA14_25710" fbc:label="PA14_25710" fbc:name="PA14_25710"/>
      <fbc:geneProduct fbc:id="G_PA14_25650" fbc:label="PA14_25650" fbc:name="PA14_25650"/>
      <fbc:geneProduct fbc:id="G_PA14_25530" fbc:label="PA14_25530" fbc:name="PA14_25530"/>
      <fbc:geneProduct fbc:id="G_PA14_25510" fbc:label="PA14_25510" fbc:name="PA14_25510"/>
      <fbc:geneProduct fbc:id="G_PA14_17740" fbc:label="PA14_17740" fbc:name="PA14_17740"/>
      <fbc:geneProduct fbc:id="G_PA14_25210" fbc:label="PA14_25210" fbc:name="PA14_25210"/>
      <fbc:geneProduct fbc:id="G_PA14_24640" fbc:label="PA14_24640" fbc:name="PA14_24640"/>
      <fbc:geneProduct fbc:id="G_PA14_24290" fbc:label="PA14_24290" fbc:name="PA14_24290"/>
      <fbc:geneProduct fbc:id="G_PA14_23930" fbc:label="PA14_23930" fbc:name="PA14_23930"/>
      <fbc:geneProduct fbc:id="G_PA14_23920" fbc:label="PA14_23920" fbc:name="PA14_23920"/>
      <fbc:geneProduct fbc:id="G_PA14_23880" fbc:label="PA14_23880" fbc:name="PA14_23880"/>
      <fbc:geneProduct fbc:id="G_PA14_23850" fbc:label="PA14_23850" fbc:name="PA14_23850"/>
      <fbc:geneProduct fbc:id="G_PA14_23560" fbc:label="PA14_23560" fbc:name="PA14_23560"/>
      <fbc:geneProduct fbc:id="G_PA14_23460" fbc:label="PA14_23460" fbc:name="PA14_23460"/>
      <fbc:geneProduct fbc:id="G_PA14_23410" fbc:label="PA14_23410" fbc:name="PA14_23410"/>
      <fbc:geneProduct fbc:id="G_PA14_23370" fbc:label="PA14_23370" fbc:name="PA14_23370"/>
      <fbc:geneProduct fbc:id="G_PA14_23440" fbc:label="PA14_23440" fbc:name="PA14_23440"/>
      <fbc:geneProduct fbc:id="G_unassigned" fbc:label="unassigned" fbc:name="unassigned"/>
      <fbc:geneProduct fbc:id="G_PA14_23380" fbc:label="PA14_23380" fbc:name="PA14_23380"/>
      <fbc:geneProduct fbc:id="G_PA14_23320" fbc:label="PA14_23320" fbc:name="PA14_23320"/>
      <fbc:geneProduct fbc:id="G_PA14_23280" fbc:label="PA14_23280" fbc:name="PA14_23280"/>
      <fbc:geneProduct fbc:id="G_PA14_19140" fbc:label="PA14_19140" fbc:name="PA14_19140"/>
      <fbc:geneProduct fbc:id="G_PA14_23270" fbc:label="PA14_23270" fbc:name="PA14_23270"/>
      <fbc:geneProduct fbc:id="G_PA14_23250" fbc:label="PA14_23250" fbc:name="PA14_23250"/>
      <fbc:geneProduct fbc:id="G_PA14_23220" fbc:label="PA14_23220" fbc:name="PA14_23220"/>
      <fbc:geneProduct fbc:id="G_PA14_23160" fbc:label="PA14_23160" fbc:name="PA14_23160"/>
      <fbc:geneProduct fbc:id="G_PA14_23080" fbc:label="PA14_23080" fbc:name="PA14_23080"/>
      <fbc:geneProduct fbc:id="G_PA14_22930" fbc:label="PA14_22930" fbc:name="PA14_22930"/>
      <fbc:geneProduct fbc:id="G_PA14_22910" fbc:label="PA14_22910" fbc:name="PA14_22910"/>
      <fbc:geneProduct fbc:id="G_PA14_40470" fbc:label="PA14_40470" fbc:name="PA14_40470"/>
      <fbc:geneProduct fbc:id="G_PA14_22690" fbc:label="PA14_22690" fbc:name="PA14_22690"/>
      <fbc:geneProduct fbc:id="G_PA14_35920" fbc:label="PA14_35920" fbc:name="PA14_35920"/>
      <fbc:geneProduct fbc:id="G_PA14_22350" fbc:label="PA14_22350" fbc:name="PA14_22350"/>
      <fbc:geneProduct fbc:id="G_PA14_21410" fbc:label="PA14_21410" fbc:name="PA14_21410"/>
      <fbc:geneProduct fbc:id="G_PA14_20890" fbc:label="PA14_20890" fbc:name="PA14_20890"/>
      <fbc:geneProduct fbc:id="G_PA14_20650" fbc:label="PA14_20650" fbc:name="PA14_20650"/>
      <fbc:geneProduct fbc:id="G_PA14_20560" fbc:label="PA14_20560" fbc:name="PA14_20560"/>
      <fbc:geneProduct fbc:id="G_PA14_20200" fbc:label="PA14_20200" fbc:name="PA14_20200"/>
      <fbc:geneProduct fbc:id="G_PA14_19130" fbc:label="PA14_19130" fbc:name="PA14_19130"/>
      <fbc:geneProduct fbc:id="G_PA14_19110" fbc:label="PA14_19110" fbc:name="PA14_19110"/>
      <fbc:geneProduct fbc:id="G_PA14_19100" fbc:label="PA14_19100" fbc:name="PA14_19100"/>
      <fbc:geneProduct fbc:id="G_PA14_60120" fbc:label="PA14_60120" fbc:name="PA14_60120"/>
      <fbc:geneProduct fbc:id="G_PA14_19090" fbc:label="PA14_19090" fbc:name="PA14_19090"/>
      <fbc:geneProduct fbc:id="G_PA14_19050" fbc:label="PA14_19050" fbc:name="PA14_19050"/>
      <fbc:geneProduct fbc:id="G_PA14_18970" fbc:label="PA14_18970" fbc:name="PA14_18970"/>
      <fbc:geneProduct fbc:id="G_PA14_18740" fbc:label="PA14_18740" fbc:name="PA14_18740"/>
      <fbc:geneProduct fbc:id="G_PA14_18710" fbc:label="PA14_18710" fbc:name="PA14_18710"/>
      <fbc:geneProduct fbc:id="G_PA14_18510" fbc:label="PA14_18510" fbc:name="PA14_18510"/>
      <fbc:geneProduct fbc:id="G_PA14_17980" fbc:label="PA14_17980" fbc:name="PA14_17980"/>
      <fbc:geneProduct fbc:id="G_PA14_17675" fbc:label="PA14_17675" fbc:name="PA14_17675"/>
      <fbc:geneProduct fbc:id="G_PA14_17450" fbc:label="PA14_17450" fbc:name="PA14_17450"/>
      <fbc:geneProduct fbc:id="G_PA14_17420" fbc:label="PA14_17420" fbc:name="PA14_17420"/>
      <fbc:geneProduct fbc:id="G_PA14_17340" fbc:label="PA14_17340" fbc:name="PA14_17340"/>
      <fbc:geneProduct fbc:id="G_PA14_17320" fbc:label="PA14_17320" fbc:name="PA14_17320"/>
      <fbc:geneProduct fbc:id="G_PA14_17310" fbc:label="PA14_17310" fbc:name="PA14_17310"/>
      <fbc:geneProduct fbc:id="G_PA14_17290" fbc:label="PA14_17290" fbc:name="PA14_17290"/>
      <fbc:geneProduct fbc:id="G_PA14_17220" fbc:label="PA14_17220" fbc:name="PA14_17220"/>
      <fbc:geneProduct fbc:id="G_PA14_17210" fbc:label="PA14_17210" fbc:name="PA14_17210"/>
      <fbc:geneProduct fbc:id="G_PA14_17180" fbc:label="PA14_17180" fbc:name="PA14_17180"/>
      <fbc:geneProduct fbc:id="G_PA14_17110" fbc:label="PA14_17110" fbc:name="PA14_17110"/>
      <fbc:geneProduct fbc:id="G_PA14_17080" fbc:label="PA14_17080" fbc:name="PA14_17080"/>
      <fbc:geneProduct fbc:id="G_PA14_16950" fbc:label="PA14_16950" fbc:name="PA14_16950"/>
      <fbc:geneProduct fbc:id="G_PA14_16700" fbc:label="PA14_16700" fbc:name="PA14_16700"/>
      <fbc:geneProduct fbc:id="G_PA14_16690" fbc:label="PA14_16690" fbc:name="PA14_16690"/>
      <fbc:geneProduct fbc:id="G_PA14_16090" fbc:label="PA14_16090" fbc:name="PA14_16090"/>
      <fbc:geneProduct fbc:id="G_PA14_15820" fbc:label="PA14_15820" fbc:name="PA14_15820"/>
      <fbc:geneProduct fbc:id="G_PA14_15740" fbc:label="PA14_15740" fbc:name="PA14_15740"/>
      <fbc:geneProduct fbc:id="G_PA14_39750" fbc:label="PA14_39750" fbc:name="PA14_39750"/>
      <fbc:geneProduct fbc:id="G_PA14_15700" fbc:label="PA14_15700" fbc:name="PA14_15700"/>
      <fbc:geneProduct fbc:id="G_PA14_15340" fbc:label="PA14_15340" fbc:name="PA14_15340"/>
      <fbc:geneProduct fbc:id="G_PA14_14820" fbc:label="PA14_14820" fbc:name="PA14_14820"/>
      <fbc:geneProduct fbc:id="G_PA14_14700" fbc:label="PA14_14700" fbc:name="PA14_14700"/>
      <fbc:geneProduct fbc:id="G_PA14_54880" fbc:label="PA14_54880" fbc:name="PA14_54880"/>
      <fbc:geneProduct fbc:id="G_PA14_14110" fbc:label="PA14_14110" fbc:name="PA14_14110"/>
      <fbc:geneProduct fbc:id="G_PA14_14100" fbc:label="PA14_14100" fbc:name="PA14_14100"/>
      <fbc:geneProduct fbc:id="G_PA14_13430" fbc:label="PA14_13430" fbc:name="PA14_13430"/>
      <fbc:geneProduct fbc:id="G_PA14_12490" fbc:label="PA14_12490" fbc:name="PA14_12490"/>
      <fbc:geneProduct fbc:id="G_PA14_12410" fbc:label="PA14_12410" fbc:name="PA14_12410"/>
      <fbc:geneProduct fbc:id="G_PA14_12230" fbc:label="PA14_12230" fbc:name="PA14_12230"/>
      <fbc:geneProduct fbc:id="G_PA14_12060" fbc:label="PA14_12060" fbc:name="PA14_12060"/>
      <fbc:geneProduct fbc:id="G_PA14_11860" fbc:label="PA14_11860" fbc:name="PA14_11860"/>
      <fbc:geneProduct fbc:id="G_PA14_11790" fbc:label="PA14_11790" fbc:name="PA14_11790"/>
      <fbc:geneProduct fbc:id="G_PA14_11690" fbc:label="PA14_11690" fbc:name="PA14_11690"/>
      <fbc:geneProduct fbc:id="G_PA14_11560" fbc:label="PA14_11560" fbc:name="PA14_11560"/>
      <fbc:geneProduct fbc:id="G_PA14_11550" fbc:label="PA14_11550" fbc:name="PA14_11550"/>
      <fbc:geneProduct fbc:id="G_PA14_11530" fbc:label="PA14_11530" fbc:name="PA14_11530"/>
      <fbc:geneProduct fbc:id="G_PA14_11470" fbc:label="PA14_11470" fbc:name="PA14_11470"/>
      <fbc:geneProduct fbc:id="G_PA14_11460" fbc:label="PA14_11460" fbc:name="PA14_11460"/>
      <fbc:geneProduct fbc:id="G_PA14_10790" fbc:label="PA14_10790" fbc:name="PA14_10790"/>
      <fbc:geneProduct fbc:id="G_PA14_10620" fbc:label="PA14_10620" fbc:name="PA14_10620"/>
      <fbc:geneProduct fbc:id="G_PA14_09740" fbc:label="PA14_09740" fbc:name="PA14_09740"/>
      <fbc:geneProduct fbc:id="G_PA14_09490" fbc:label="PA14_09490" fbc:name="PA14_09490"/>
      <fbc:geneProduct fbc:id="G_PA14_09220" fbc:label="PA14_09220" fbc:name="PA14_09220"/>
      <fbc:geneProduct fbc:id="G_PA14_09210" fbc:label="PA14_09210" fbc:name="PA14_09210"/>
      <fbc:geneProduct fbc:id="G_PA14_08620" fbc:label="PA14_08620" fbc:name="PA14_08620"/>
      <fbc:geneProduct fbc:id="G_PA14_55740" fbc:label="PA14_55740" fbc:name="PA14_55740"/>
      <fbc:geneProduct fbc:id="G_PA14_53800" fbc:label="PA14_53800" fbc:name="PA14_53800"/>
      <fbc:geneProduct fbc:id="G_PA14_56340" fbc:label="PA14_56340" fbc:name="PA14_56340"/>
      <fbc:geneProduct fbc:id="G_PA14_56680" fbc:label="PA14_56680" fbc:name="PA14_56680"/>
      <fbc:geneProduct fbc:id="G_PA14_57210" fbc:label="PA14_57210" fbc:name="PA14_57210"/>
      <fbc:geneProduct fbc:id="G_PA14_57260" fbc:label="PA14_57260" fbc:name="PA14_57260"/>
      <fbc:geneProduct fbc:id="G_PA14_09600" fbc:label="PA14_09600" fbc:name="PA14_09600"/>
      <fbc:geneProduct fbc:id="G_PA14_57320" fbc:label="PA14_57320" fbc:name="PA14_57320"/>
      <fbc:geneProduct fbc:id="G_PA14_57330" fbc:label="PA14_57330" fbc:name="PA14_57330"/>
      <fbc:geneProduct fbc:id="G_PA14_57340" fbc:label="PA14_57340" fbc:name="PA14_57340"/>
      <fbc:geneProduct fbc:id="G_PA14_57370" fbc:label="PA14_57370" fbc:name="PA14_57370"/>
      <fbc:geneProduct fbc:id="G_PA14_57380" fbc:label="PA14_57380" fbc:name="PA14_57380"/>
      <fbc:geneProduct fbc:id="G_PA14_57390" fbc:label="PA14_57390" fbc:name="PA14_57390"/>
      <fbc:geneProduct fbc:id="G_PA14_57410" fbc:label="PA14_57410" fbc:name="PA14_57410"/>
      <fbc:geneProduct fbc:id="G_PA14_57500" fbc:label="PA14_57500" fbc:name="PA14_57500"/>
      <fbc:geneProduct fbc:id="G_PA14_57670" fbc:label="PA14_57670" fbc:name="PA14_57670"/>
      <fbc:geneProduct fbc:id="G_PA14_57800" fbc:label="PA14_57800" fbc:name="PA14_57800"/>
      <fbc:geneProduct fbc:id="G_PA14_57810" fbc:label="PA14_57810" fbc:name="PA14_57810"/>
      <fbc:geneProduct fbc:id="G_PA14_57890" fbc:label="PA14_57890" fbc:name="PA14_57890"/>
      <fbc:geneProduct fbc:id="G_PA14_57900" fbc:label="PA14_57900" fbc:name="PA14_57900"/>
      <fbc:geneProduct fbc:id="G_PA14_58410" fbc:label="PA14_58410" fbc:name="PA14_58410"/>
      <fbc:geneProduct fbc:id="G_PA14_58700" fbc:label="PA14_58700" fbc:name="PA14_58700"/>
      <fbc:geneProduct fbc:id="G_PA14_58780" fbc:label="PA14_58780" fbc:name="PA14_58780"/>
      <fbc:geneProduct fbc:id="G_PA14_60420" fbc:label="PA14_60420" fbc:name="PA14_60420"/>
      <fbc:geneProduct fbc:id="G_PA14_60470" fbc:label="PA14_60470" fbc:name="PA14_60470"/>
      <fbc:geneProduct fbc:id="G_PA14_60700" fbc:label="PA14_60700" fbc:name="PA14_60700"/>
      <fbc:geneProduct fbc:id="G_PA14_61250" fbc:label="PA14_61250" fbc:name="PA14_61250"/>
      <fbc:geneProduct fbc:id="G_PA14_61460" fbc:label="PA14_61460" fbc:name="PA14_61460"/>
      <fbc:geneProduct fbc:id="G_PA14_61580" fbc:label="PA14_61580" fbc:name="PA14_61580"/>
      <fbc:geneProduct fbc:id="G_PA14_61660" fbc:label="PA14_61660" fbc:name="PA14_61660"/>
      <fbc:geneProduct fbc:id="G_PA14_61680" fbc:label="PA14_61680" fbc:name="PA14_61680"/>
      <fbc:geneProduct fbc:id="G_PA14_61750" fbc:label="PA14_61750" fbc:name="PA14_61750"/>
      <fbc:geneProduct fbc:id="G_PA14_61770" fbc:label="PA14_61770" fbc:name="PA14_61770"/>
      <fbc:geneProduct fbc:id="G_PA14_62120" fbc:label="PA14_62120" fbc:name="PA14_62120"/>
      <fbc:geneProduct fbc:id="G_PA14_62580" fbc:label="PA14_62580" fbc:name="PA14_62580"/>
      <fbc:geneProduct fbc:id="G_PA14_62590" fbc:label="PA14_62590" fbc:name="PA14_62590"/>
      <fbc:geneProduct fbc:id="G_PA14_62600" fbc:label="PA14_62600" fbc:name="PA14_62600"/>
      <fbc:geneProduct fbc:id="G_PA14_62620" fbc:label="PA14_62620" fbc:name="PA14_62620"/>
      <fbc:geneProduct fbc:id="G_PA14_62830" fbc:label="PA14_62830" fbc:name="PA14_62830"/>
      <fbc:geneProduct fbc:id="G_PA14_62840" fbc:label="PA14_62840" fbc:name="PA14_62840"/>
      <fbc:geneProduct fbc:id="G_PA14_62850" fbc:label="PA14_62850" fbc:name="PA14_62850"/>
      <fbc:geneProduct fbc:id="G_PA14_63080" fbc:label="PA14_63080" fbc:name="PA14_63080"/>
      <fbc:geneProduct fbc:id="G_PA14_63800" fbc:label="PA14_63800" fbc:name="PA14_63800"/>
      <fbc:geneProduct fbc:id="G_PA14_45970" fbc:label="PA14_45970" fbc:name="PA14_45970"/>
      <fbc:geneProduct fbc:id="G_PA14_64200" fbc:label="PA14_64200" fbc:name="PA14_64200"/>
      <fbc:geneProduct fbc:id="G_PA14_64220" fbc:label="PA14_64220" fbc:name="PA14_64220"/>
      <fbc:geneProduct fbc:id="G_PA14_64290" fbc:label="PA14_64290" fbc:name="PA14_64290"/>
      <fbc:geneProduct fbc:id="G_PA14_64300" fbc:label="PA14_64300" fbc:name="PA14_64300"/>
      <fbc:geneProduct fbc:id="G_PA14_64280" fbc:label="PA14_64280" fbc:name="PA14_64280"/>
      <fbc:geneProduct fbc:id="G_PA14_64310" fbc:label="PA14_64310" fbc:name="PA14_64310"/>
      <fbc:geneProduct fbc:id="G_PA14_64770" fbc:label="PA14_64770" fbc:name="PA14_64770"/>
      <fbc:geneProduct fbc:id="G_PA14_65230" fbc:label="PA14_65230" fbc:name="PA14_65230"/>
      <fbc:geneProduct fbc:id="G_PA14_65370" fbc:label="PA14_65370" fbc:name="PA14_65370"/>
      <fbc:geneProduct fbc:id="G_PA14_65480" fbc:label="PA14_65480" fbc:name="PA14_65480"/>
      <fbc:geneProduct fbc:id="G_PA14_65500" fbc:label="PA14_65500" fbc:name="PA14_65500"/>
      <fbc:geneProduct fbc:id="G_PA14_65740" fbc:label="PA14_65740" fbc:name="PA14_65740"/>
      <fbc:geneProduct fbc:id="G_PA14_65770" fbc:label="PA14_65770" fbc:name="PA14_65770"/>
      <fbc:geneProduct fbc:id="G_PA14_65960" fbc:label="PA14_65960" fbc:name="PA14_65960"/>
      <fbc:geneProduct fbc:id="G_PA14_66060" fbc:label="PA14_66060" fbc:name="PA14_66060"/>
      <fbc:geneProduct fbc:id="G_PA14_66230" fbc:label="PA14_66230" fbc:name="PA14_66230"/>
      <fbc:geneProduct fbc:id="G_PA14_66240" fbc:label="PA14_66240" fbc:name="PA14_66240"/>
      <fbc:geneProduct fbc:id="G_PA14_66250" fbc:label="PA14_66250" fbc:name="PA14_66250"/>
      <fbc:geneProduct fbc:id="G_PA14_66330" fbc:label="PA14_66330" fbc:name="PA14_66330"/>
      <fbc:geneProduct fbc:id="G_PA14_66350" fbc:label="PA14_66350" fbc:name="PA14_66350"/>
      <fbc:geneProduct fbc:id="G_PA14_66440" fbc:label="PA14_66440" fbc:name="PA14_66440"/>
      <fbc:geneProduct fbc:id="G_PA14_66550" fbc:label="PA14_66550" fbc:name="PA14_66550"/>
      <fbc:geneProduct fbc:id="G_PA14_66600" fbc:label="PA14_66600" fbc:name="PA14_66600"/>
      <fbc:geneProduct fbc:id="G_PA14_66610" fbc:label="PA14_66610" fbc:name="PA14_66610"/>
      <fbc:geneProduct fbc:id="G_PA14_66750" fbc:label="PA14_66750" fbc:name="PA14_66750"/>
      <fbc:geneProduct fbc:id="G_PA14_66900" fbc:label="PA14_66900" fbc:name="PA14_66900"/>
      <fbc:geneProduct fbc:id="G_PA14_66940" fbc:label="PA14_66940" fbc:name="PA14_66940"/>
      <fbc:geneProduct fbc:id="G_PA14_66950" fbc:label="PA14_66950" fbc:name="PA14_66950"/>
      <fbc:geneProduct fbc:id="G_PA14_67250" fbc:label="PA14_67250" fbc:name="PA14_67250"/>
      <fbc:geneProduct fbc:id="G_PA14_67350" fbc:label="PA14_67350" fbc:name="PA14_67350"/>
      <fbc:geneProduct fbc:id="G_PA14_67440" fbc:label="PA14_67440" fbc:name="PA14_67440"/>
      <fbc:geneProduct fbc:id="G_PA14_67490" fbc:label="PA14_67490" fbc:name="PA14_67490"/>
      <fbc:geneProduct fbc:id="G_PA14_67770" fbc:label="PA14_67770" fbc:name="PA14_67770"/>
      <fbc:geneProduct fbc:id="G_PA14_67890" fbc:label="PA14_67890" fbc:name="PA14_67890"/>
      <fbc:geneProduct fbc:id="G_PA14_67930" fbc:label="PA14_67930" fbc:name="PA14_67930"/>
      <fbc:geneProduct fbc:id="G_PA14_68170" fbc:label="PA14_68170" fbc:name="PA14_68170"/>
      <fbc:geneProduct fbc:id="G_PA14_68200" fbc:label="PA14_68200" fbc:name="PA14_68200"/>
      <fbc:geneProduct fbc:id="G_PA14_68210" fbc:label="PA14_68210" fbc:name="PA14_68210"/>
      <fbc:geneProduct fbc:id="G_PA14_68300" fbc:label="PA14_68300" fbc:name="PA14_68300"/>
      <fbc:geneProduct fbc:id="G_PA14_68330" fbc:label="PA14_68330" fbc:name="PA14_68330"/>
      <fbc:geneProduct fbc:id="G_PA14_68350" fbc:label="PA14_68350" fbc:name="PA14_68350"/>
      <fbc:geneProduct fbc:id="G_PA14_68370" fbc:label="PA14_68370" fbc:name="PA14_68370"/>
      <fbc:geneProduct fbc:id="G_PA14_68580" fbc:label="PA14_68580" fbc:name="PA14_68580"/>
      <fbc:geneProduct fbc:id="G_PA14_68730" fbc:label="PA14_68730" fbc:name="PA14_68730"/>
      <fbc:geneProduct fbc:id="G_PA14_68740" fbc:label="PA14_68740" fbc:name="PA14_68740"/>
      <fbc:geneProduct fbc:id="G_PA14_68770" fbc:label="PA14_68770" fbc:name="PA14_68770"/>
      <fbc:geneProduct fbc:id="G_PA14_68955" fbc:label="PA14_68955" fbc:name="PA14_68955"/>
      <fbc:geneProduct fbc:id="G_PA14_68980" fbc:label="PA14_68980" fbc:name="PA14_68980"/>
      <fbc:geneProduct fbc:id="G_PA14_69130" fbc:label="PA14_69130" fbc:name="PA14_69130"/>
      <fbc:geneProduct fbc:id="G_PA14_69240" fbc:label="PA14_69240" fbc:name="PA14_69240"/>
      <fbc:geneProduct fbc:id="G_PA14_69440" fbc:label="PA14_69440" fbc:name="PA14_69440"/>
      <fbc:geneProduct fbc:id="G_PA14_69450" fbc:label="PA14_69450" fbc:name="PA14_69450"/>
      <fbc:geneProduct fbc:id="G_PA14_69500" fbc:label="PA14_69500" fbc:name="PA14_69500"/>
      <fbc:geneProduct fbc:id="G_PA14_69570" fbc:label="PA14_69570" fbc:name="PA14_69570"/>
      <fbc:geneProduct fbc:id="G_PA14_69670" fbc:label="PA14_69670" fbc:name="PA14_69670"/>
      <fbc:geneProduct fbc:id="G_PA14_69690" fbc:label="PA14_69690" fbc:name="PA14_69690"/>
      <fbc:geneProduct fbc:id="G_PA14_69925" fbc:label="PA14_69925" fbc:name="PA14_69925"/>
      <fbc:geneProduct fbc:id="G_PA14_70240" fbc:label="PA14_70240" fbc:name="PA14_70240"/>
      <fbc:geneProduct fbc:id="G_PA14_70260" fbc:label="PA14_70260" fbc:name="PA14_70260"/>
      <fbc:geneProduct fbc:id="G_PA14_70270" fbc:label="PA14_70270" fbc:name="PA14_70270"/>
      <fbc:geneProduct fbc:id="G_PA14_70280" fbc:label="PA14_70280" fbc:name="PA14_70280"/>
      <fbc:geneProduct fbc:id="G_PA14_70370" fbc:label="PA14_70370" fbc:name="PA14_70370"/>
      <fbc:geneProduct fbc:id="G_PA14_70440" fbc:label="PA14_70440" fbc:name="PA14_70440"/>
      <fbc:geneProduct fbc:id="G_PA14_70470" fbc:label="PA14_70470" fbc:name="PA14_70470"/>
      <fbc:geneProduct fbc:id="G_PA14_70720" fbc:label="PA14_70720" fbc:name="PA14_70720"/>
      <fbc:geneProduct fbc:id="G_PA14_70730" fbc:label="PA14_70730" fbc:name="PA14_70730"/>
      <fbc:geneProduct fbc:id="G_PA14_70920" fbc:label="PA14_70920" fbc:name="PA14_70920"/>
      <fbc:geneProduct fbc:id="G_PA14_71650" fbc:label="PA14_71650" fbc:name="PA14_71650"/>
      <fbc:geneProduct fbc:id="G_PA14_71910" fbc:label="PA14_71910" fbc:name="PA14_71910"/>
      <fbc:geneProduct fbc:id="G_PA14_71920" fbc:label="PA14_71920" fbc:name="PA14_71920"/>
      <fbc:geneProduct fbc:id="G_PA14_71930" fbc:label="PA14_71930" fbc:name="PA14_71930"/>
      <fbc:geneProduct fbc:id="G_PA14_71990" fbc:label="PA14_71990" fbc:name="PA14_71990"/>
      <fbc:geneProduct fbc:id="G_PA14_72170" fbc:label="PA14_72170" fbc:name="PA14_72170"/>
      <fbc:geneProduct fbc:id="G_PA14_72280" fbc:label="PA14_72280" fbc:name="PA14_72280"/>
      <fbc:geneProduct fbc:id="G_PA14_72780" fbc:label="PA14_72780" fbc:name="PA14_72780"/>
      <fbc:geneProduct fbc:id="G_PA14_72960" fbc:label="PA14_72960" fbc:name="PA14_72960"/>
      <fbc:geneProduct fbc:id="G_PA14_73170" fbc:label="PA14_73170" fbc:name="PA14_73170"/>
      <fbc:geneProduct fbc:id="G_PA14_73220" fbc:label="PA14_73220" fbc:name="PA14_73220"/>
      <fbc:geneProduct fbc:id="G_SPONTANEOUS" fbc:label="SPONTANEOUS" fbc:name="SPONTANEOUS"/>
      <fbc:geneProduct fbc:id="G_PA14_33690" fbc:label="PA14_33690" fbc:name="PA14_33690"/>
      <fbc:geneProduct fbc:id="G_PA14_54930" fbc:label="PA14_54930" fbc:name="PA14_54930"/>
      <fbc:geneProduct fbc:id="G_PA14_54940" fbc:label="PA14_54940" fbc:name="PA14_54940"/>
      <fbc:geneProduct fbc:id="G_PA14_54910" fbc:label="PA14_54910" fbc:name="PA14_54910"/>
      <fbc:geneProduct fbc:id="G_PA14_24190" fbc:label="PA14_24190" fbc:name="PA14_24190"/>
      <fbc:geneProduct fbc:id="G_PA14_36320" fbc:label="PA14_36320" fbc:name="PA14_36320"/>
      <fbc:geneProduct fbc:id="G_PA14_36330" fbc:label="PA14_36330" fbc:name="PA14_36330"/>
      <fbc:geneProduct fbc:id="G_PA14_52700" fbc:label="PA14_52700" fbc:name="PA14_52700"/>
      <fbc:geneProduct fbc:id="G_PA14_52690" fbc:label="PA14_52690" fbc:name="PA14_52690"/>
      <fbc:geneProduct fbc:id="G_PA14_52660" fbc:label="PA14_52660" fbc:name="PA14_52660"/>
      <fbc:geneProduct fbc:id="G_PA14_54640" fbc:label="PA14_54640" fbc:name="PA14_54640"/>
      <fbc:geneProduct fbc:id="G_Unassigned" fbc:label="Unassigned" fbc:name="Unassigned"/>
    </fbc:listOfGeneProducts>
    <listOfReactions>
      <reaction fast="false" id="R_rxn03253" reversible="false" name="acyl-CoA dehydrogenase (decanoyl-CoA)" fbc:upperFluxBound="cobra_default_ub" fbc:lowerFluxBound="cobra_0_bound">
        <listOfReactants>
          <speciesReference constant="true" species="M_cpd00015_c" stoichiometry="1"/>
          <speciesReference constant="true" species="M_cpd03128_c" stoichiometry="1"/>
        </listOfReactants>
        <listOfProducts>
          <speciesReference constant="true" species="M_cpd00982_c" stoichiometry="1"/>
          <speciesReference constant="true" species="M_cpd03129_c" stoichiometry="1"/>
        </listOfProducts>
        <fbc:geneProductAssociation>
          <fbc:or>
            <fbc:geneProductRef fbc:geneProduct="G_PA14_52900"/>
            <fbc:geneProductRef fbc:geneProduct="G_PA14_06600"/>
            <fbc:geneProductRef fbc:geneProduct="G_PA14_31580"/>
          </fbc:or>
        </fbc:geneProductAssociation>
      </reaction>
      <reaction fast="false" id="R_rxn02720" reversible="false" name="acyl-CoA dehydrogenase (dodecanoyl-CoA)" fbc:upperFluxBound="cobra_default_ub" fbc:lowerFluxBound="cobra_0_bound">
        <listOfReactants>
          <speciesReference constant="true" species="M_cpd00015_c" stoichiometry="1"/>
          <speciesReference constant="true" species="M_cpd01260_c" stoichiometry="1"/>
        </listOfReactants>
        <listOfProducts>
          <speciesReference constant="true" species="M_cpd00982_c" stoichiometry="1"/>
          <speciesReference constant="true" species="M_cpd02060_c" stoichiometry="1"/>
        </listOfProducts>
        <fbc:geneProductAssociation>
          <fbc:or>
            <fbc:geneProductRef fbc:geneProduct="G_PA14_52900"/>
            <fbc:geneProductRef fbc:geneProduct="G_PA14_06600"/>
            <fbc:geneProductRef fbc:geneProduct="G_PA14_31580"/>
          </fbc:or>
        </fbc:geneProductAssociation>
      </reaction>
      <reaction fast="false" id="R_rxn00946" reversible="false" name="acyl-CoA dehydrogenase (hexadecanoyl-CoA)" fbc:upperFluxBound="cobra_default_ub" fbc:lowerFluxBound="cobra_0_bound">
        <listOfReactants>
          <speciesReference constant="true" species="M_cpd00015_c" stoichiometry="1"/>
          <speciesReference constant="true" species="M_cpd00134_c" stoichiometry="1"/>
        </listOfReactants>
        <listOfProducts>
          <speciesReference constant="true" species="M_cpd00982_c" stoichiometry="1"/>
          <speciesReference constant="true" species="M_cpd03126_c" stoichiometry="1"/>
        </listOfProducts>
        <fbc:geneProductAssociation>
          <fbc:or>
            <fbc:geneProductRef fbc:geneProduct="G_PA14_52900"/>
            <fbc:geneProductRef fbc:geneProduct="G_PA14_06600"/>
            <fbc:geneProductRef fbc:geneProduct="G_PA14_31580"/>
          </fbc:or>
        </fbc:geneProductAssociation>
      </reaction>
      <reaction fast="false" id="R_rxn02679" reversible="false" name="acyl-CoA dehydrogenase (octanoyl-CoA)" fbc:upperFluxBound="cobra_default_ub" fbc:lowerFluxBound="cobra_0_bound">
        <listOfReactants>
          <speciesReference constant="true" species="M_cpd00015_c" stoichiometry="1"/>
          <speciesReference constant="true" species="M_cpd01335_c" stoichiometry="1"/>
        </listOfReactants>
        <listOfProducts>
          <speciesReference constant="true" species="M_cpd00982_c" stoichiometry="1"/>
          <speciesReference constant="true" species="M_cpd03130_c" stoichiometry="1"/>
        </listOfProducts>
        <fbc:geneProductAssociation>
          <fbc:or>
            <fbc:geneProductRef fbc:geneProduct="G_PA14_52900"/>
            <fbc:geneProductRef fbc:geneProduct="G_PA14_06600"/>
            <fbc:geneProductRef fbc:geneProduct="G_PA14_31580"/>
          </fbc:or>
        </fbc:geneProductAssociation>
      </reaction>
      <reaction fast="false" id="R_rxn02803" reversible="false" name="acyl-CoA dehydrogenase (tetradecanoyl-CoA)" fbc:upperFluxBound="cobra_default_ub" fbc:lowerFluxBound="cobra_0_bound">
        <listOfReactants>
          <speciesReference constant="true" species="M_cpd00015_c" stoichiometry="1"/>
          <speciesReference constant="true" species="M_cpd01695_c" stoichiometry="1"/>
        </listOfReactants>
        <listOfProducts>
          <speciesReference constant="true" species="M_cpd00982_c" stoichiometry="1"/>
          <speciesReference constant="true" species="M_cpd03127_c" stoichiometry="1"/>
        </listOfProducts>
        <fbc:geneProductAssociation>
          <fbc:or>
            <fbc:geneProductRef fbc:geneProduct="G_PA14_52900"/>
            <fbc:geneProductRef fbc:geneProduct="G_PA14_06600"/>
            <fbc:geneProductRef fbc:geneProduct="G_PA14_31580"/>
          </fbc:or>
        </fbc:geneProductAssociation>
      </reaction>
      <reaction fast="false" id="R_rxn03251" reversible="false" name="acyl-CoA dehydrogenase (hexanoyl-CoA)" fbc:upperFluxBound="cobra_default_ub" fbc:lowerFluxBound="cobra_0_bound">
        <listOfReactants>
          <speciesReference constant="true" species="M_cpd00015_c" stoichiometry="1"/>
          <speciesReference constant="true" species="M_cpd03124_c" stoichiometry="1"/>
        </listOfReactants>
        <listOfProducts>
          <speciesReference constant="true" species="M_cpd00982_c" stoichiometry="1"/>
          <speciesReference constant="true" species="M_cpd03125_c" stoichiometry="1"/>
        </listOfProducts>
        <fbc:geneProductAssociation>
          <fbc:or>
            <fbc:geneProductRef fbc:geneProduct="G_PA14_52900"/>
            <fbc:geneProductRef fbc:geneProduct="G_PA14_06600"/>
            <fbc:geneProductRef fbc:geneProduct="G_PA14_31540"/>
          </fbc:or>
        </fbc:geneProductAssociation>
      </reaction>
      <reaction fast="false" id="R_rxn00872" reversible="false" name="Butanoyl-CoAoxygen 2-oxidoreductase" fbc:upperFluxBound="cobra_default_ub" fbc:lowerFluxBound="cobra_0_bound">
        <listOfReactants>
          <speciesReference constant="true" species="M_cpd00015_c" stoichiometry="1"/>
          <speciesReference constant="true" species="M_cpd00120_c" stoichiometry="1"/>
        </listOfReactants>
        <listOfProducts>
          <speciesReference constant="true" species="M_cpd00650_c" stoichiometry="1"/>
          <speciesReference constant="true" species="M_cpd00982_c" stoichiometry="1"/>
        </listOfProducts>
        <fbc:geneProductAssociation>
          <fbc:or>
            <fbc:geneProductRef fbc:geneProduct="G_PA14_52900"/>
            <fbc:geneProductRef fbc:geneProduct="G_PA14_06600"/>
            <fbc:geneProductRef fbc:geneProduct="G_PA14_31540"/>
          </fbc:or>
        </fbc:geneProductAssociation>
      </reaction>
      <reaction fast="false" id="R_rxn01451" reversible="true" name="(S)-3-Hydroxybutanoyl-CoANAD+ oxidoreductase" fbc:upperFluxBound="cobra_default_ub" fbc:lowerFluxBound="cobra_default_lb">
        <listOfReactants>
          <speciesReference constant="true" species="M_cpd00003_c" stoichiometry="1"/>
          <speciesReference constant="true" species="M_cpd00842_c" stoichiometry="1"/>
        </listOfReactants>
        <listOfProducts>
          <speciesReference constant="true" species="M_cpd00004_c" stoichiometry="1"/>
          <speciesReference constant="true" species="M_cpd00067_c" stoichiometry="1"/>
          <speciesReference constant="true" species="M_cpd00279_c" stoichiometry="1"/>
        </listOfProducts>
        <fbc:geneProductAssociation>
          <fbc:or>
            <fbc:geneProductRef fbc:geneProduct="G_PA14_42080"/>
            <fbc:geneProductRef fbc:geneProduct="G_PA14_25080"/>
            <fbc:geneProductRef fbc:geneProduct="G_PA14_17860"/>
            <fbc:geneProductRef fbc:geneProduct="G_PA14_43460"/>
            <fbc:geneProductRef fbc:geneProduct="G_PA14_68530"/>
          </fbc:or>
        </fbc:geneProductAssociation>
      </reaction>
      <reaction fast="false" id="R_rxn03242" reversible="true" name="(S)-3-Hydroxydodecanoyl-CoANAD+ oxidoreductase" fbc:upperFluxBound="cobra_default_ub" fbc:lowerFluxBound="cobra_default_lb">
        <listOfReactants>
          <speciesReference constant="true" species="M_cpd00003_c" stoichiometry="1"/>
          <speciesReference constant="true" species="M_cpd03116_c" stoichiometry="1"/>
        </listOfReactants>
        <listOfProducts>
          <speciesReference constant="true" species="M_cpd00004_c" stoichiometry="1"/>
          <speciesReference constant="true" species="M_cpd00067_c" stoichiometry="1"/>
          <speciesReference constant="true" species="M_cpd03117_c" stoichiometry="1"/>
        </listOfProducts>
        <fbc:geneProductAssociation>
          <fbc:or>
            <fbc:geneProductRef fbc:geneProduct="G_PA14_42080"/>
            <fbc:geneProductRef fbc:geneProduct="G_PA14_25080"/>
            <fbc:geneProductRef fbc:geneProduct="G_PA14_17860"/>
            <fbc:geneProductRef fbc:geneProduct="G_PA14_43460"/>
            <fbc:geneProductRef fbc:geneProduct="G_PA14_68530"/>
          </fbc:or>
        </fbc:geneProductAssociation>
      </reaction>
      <reaction fast="false" id="R_rxn03239" reversible="true" name="(S)-3-Hydroxyhexadecanoyl-CoANAD+ oxidoreductase" fbc:upperFluxBound="cobra_default_ub" fbc:lowerFluxBound="cobra_default_lb">
        <listOfReactants>
          <speciesReference constant="true" species="M_cpd00003_c" stoichiometry="1"/>
          <speciesReference constant="true" species="M_cpd03113_c" stoichiometry="1"/>
        </listOfReactants>
        <listOfProducts>
          <speciesReference constant="true" species="M_cpd00004_c" stoichiometry="1"/>
          <speciesReference constant="true" species="M_cpd00067_c" stoichiometry="1"/>
          <speciesReference constant="true" species="M_cpd03114_c" stoichiometry="1"/>
        </listOfProducts>
        <fbc:geneProductAssociation>
          <fbc:or>
            <fbc:geneProductRef fbc:geneProduct="G_PA14_42080"/>
            <fbc:geneProductRef fbc:geneProduct="G_PA14_25080"/>
            <fbc:geneProductRef fbc:geneProduct="G_PA14_17860"/>
            <fbc:geneProductRef fbc:geneProduct="G_PA14_43460"/>
            <fbc:geneProductRef fbc:geneProduct="G_PA14_68530"/>
          </fbc:or>
        </fbc:geneProductAssociation>
      </reaction>
      <reaction fast="false" id="R_rxn06777" reversible="true" name="(S)-3-Hydroxytetradecanoyl-CoANAD+ oxidoreductase" fbc:upperFluxBound="cobra_default_ub" fbc:lowerFluxBound="cobra_default_lb">
        <listOfReactants>
          <speciesReference constant="true" species="M_cpd00003_c" stoichiometry="1"/>
          <speciesReference constant="true" species="M_cpd03115_c" stoichiometry="1"/>
        </listOfReactants>
        <listOfProducts>
          <speciesReference constant="true" species="M_cpd00004_c" stoichiometry="1"/>
          <speciesReference constant="true" species="M_cpd00067_c" stoichiometry="1"/>
          <speciesReference constant="true" species="M_cpd12689_c" stoichiometry="1"/>
        </listOfProducts>
        <fbc:geneProductAssociation>
          <fbc:or>
            <fbc:geneProductRef fbc:geneProduct="G_PA14_42080"/>
            <fbc:geneProductRef fbc:geneProduct="G_PA14_25080"/>
            <fbc:geneProductRef fbc:geneProduct="G_PA14_17860"/>
            <fbc:geneProductRef fbc:geneProduct="G_PA14_43460"/>
            <fbc:geneProductRef fbc:geneProduct="G_PA14_68530"/>
          </fbc:or>
        </fbc:geneProductAssociation>
      </reaction>
      <reaction fast="false" id="R_rxn03244" reversible="true" name="(S)-Hydroxydecanoyl-CoANAD+ oxidoreductase" fbc:upperFluxBound="cobra_default_ub" fbc:lowerFluxBound="cobra_default_lb">
        <listOfReactants>
          <speciesReference constant="true" species="M_cpd00003_c" stoichiometry="1"/>
          <speciesReference constant="true" species="M_cpd03118_c" stoichiometry="1"/>
        </listOfReactants>
        <listOfProducts>
          <speciesReference constant="true" species="M_cpd00004_c" stoichiometry="1"/>
          <speciesReference constant="true" species="M_cpd00067_c" stoichiometry="1"/>
          <speciesReference constant="true" species="M_cpd03119_c" stoichiometry="1"/>
        </listOfProducts>
        <fbc:geneProductAssociation>
          <fbc:or>
            <fbc:geneProductRef fbc:geneProduct="G_PA14_42080"/>
            <fbc:geneProductRef fbc:geneProduct="G_PA14_25080"/>
            <fbc:geneProductRef fbc:geneProduct="G_PA14_17860"/>
            <fbc:geneProductRef fbc:geneProduct="G_PA14_43460"/>
            <fbc:geneProductRef fbc:geneProduct="G_PA14_68530"/>
          </fbc:or>
        </fbc:geneProductAssociation>
      </reaction>
      <reaction fast="false" id="R_rxn03249" reversible="true" name="(S)-Hydroxyhexanoyl-CoANAD+ oxidoreductase" fbc:upperFluxBound="cobra_default_ub" fbc:lowerFluxBound="cobra_default_lb">
        <listOfReactants>
          <speciesReference constant="true" species="M_cpd00003_c" stoichiometry="1"/>
          <speciesReference constant="true" species="M_cpd03122_c" stoichiometry="1"/>
        </listOfReactants>
        <listOfProducts>
          <speciesReference constant="true" species="M_cpd00004_c" stoichiometry="1"/>
          <speciesReference constant="true" species="M_cpd00067_c" stoichiometry="1"/>
          <speciesReference constant="true" species="M_cpd03123_c" stoichiometry="1"/>
        </listOfProducts>
        <fbc:geneProductAssociation>
          <fbc:or>
            <fbc:geneProductRef fbc:geneProduct="G_PA14_42080"/>
            <fbc:geneProductRef fbc:geneProduct="G_PA14_25080"/>
            <fbc:geneProductRef fbc:geneProduct="G_PA14_17860"/>
            <fbc:geneProductRef fbc:geneProduct="G_PA14_43460"/>
            <fbc:geneProductRef fbc:geneProduct="G_PA14_68530"/>
          </fbc:or>
        </fbc:geneProductAssociation>
      </reaction>
      <reaction fast="false" id="R_rxn03246" reversible="true" name="(S)-Hydroxyoctanoyl-CoANAD+ oxidoreductase" fbc:upperFluxBound="cobra_default_ub" fbc:lowerFluxBound="cobra_default_lb">
        <listOfReactants>
          <speciesReference constant="true" species="M_cpd00003_c" stoichiometry="1"/>
          <speciesReference constant="true" species="M_cpd03120_c" stoichiometry="1"/>
        </listOfReactants>
        <listOfProducts>
          <speciesReference constant="true" species="M_cpd00004_c" stoichiometry="1"/>
          <speciesReference constant="true" species="M_cpd00067_c" stoichiometry="1"/>
          <speciesReference constant="true" species="M_cpd03121_c" stoichiometry="1"/>
        </listOfProducts>
        <fbc:geneProductAssociation>
          <fbc:or>
            <fbc:geneProductRef fbc:geneProduct="G_PA14_42080"/>
            <fbc:geneProductRef fbc:geneProduct="G_PA14_25080"/>
            <fbc:geneProductRef fbc:geneProduct="G_PA14_17860"/>
            <fbc:geneProductRef fbc:geneProduct="G_PA14_43460"/>
            <fbc:geneProductRef fbc:geneProduct="G_PA14_68530"/>
          </fbc:or>
        </fbc:geneProductAssociation>
      </reaction>
      <reaction fast="false" id="R_rxn02122" reversible="true" name="D-GlucuronolactoneNAD+ oxidoreductase" fbc:upperFluxBound="cobra_default_ub" fbc:lowerFluxBound="cobra_default_lb">
        <listOfReactants>
          <speciesReference constant="true" species="M_cpd00001_c" stoichiometry="2"/>
          <speciesReference constant="true" species="M_cpd00003_c" stoichiometry="1"/>
          <speciesReference constant="true" species="M_cpd01735_c" stoichiometry="1"/>
        </listOfReactants>
        <listOfProducts>
          <speciesReference constant="true" species="M_cpd00004_c" stoichiometry="1"/>
          <speciesReference constant="true" species="M_cpd00067_c" stoichiometry="3"/>
          <speciesReference constant="true" species="M_cpd00609_c" stoichiometry="1"/>
        </listOfProducts>
        <fbc:geneProductAssociation>
          <fbc:or>
            <fbc:geneProductRef fbc:geneProduct="G_PA14_38840"/>
            <fbc:geneProductRef fbc:geneProduct="G_PA14_70140"/>
            <fbc:geneProductRef fbc:geneProduct="G_PA14_51050"/>
            <fbc:geneProductRef fbc:geneProduct="G_PA14_64740"/>
          </fbc:or>
        </fbc:geneProductAssociation>
      </reaction>
      <reaction fast="false" id="R_rxn01387" reversible="true" name="IsocitrateNADP+ oxidoreductase (decarboxylating)" fbc:upperFluxBound="cobra_default_ub" fbc:lowerFluxBound="cobra_default_lb">
        <listOfReactants>
          <speciesReference constant="true" species="M_cpd00006_c" stoichiometry="1"/>
          <speciesReference constant="true" species="M_cpd00260_c" stoichiometry="1"/>
        </listOfReactants>
        <listOfProducts>
          <speciesReference constant="true" species="M_cpd00005_c" stoichiometry="1"/>
          <speciesReference constant="true" species="M_cpd00067_c" stoichiometry="1"/>
          <speciesReference constant="true" species="M_cpd03187_c" stoichiometry="1"/>
        </listOfProducts>
        <fbc:geneProductAssociation>
          <fbc:or>
            <fbc:geneProductRef fbc:geneProduct="G_PA14_30180"/>
            <fbc:geneProductRef fbc:geneProduct="G_PA14_30190"/>
          </fbc:or>
        </fbc:geneProductAssociation>
      </reaction>
      <reaction fast="false" id="R_rxn00616" reversible="true" name="sn-Glycerol-3-phosphate(acceptor) 2-oxidoreductase" fbc:upperFluxBound="cobra_default_ub" fbc:lowerFluxBound="cobra_default_lb">
        <listOfReactants>
          <speciesReference constant="true" species="M_cpd00015_c" stoichiometry="1"/>
          <speciesReference constant="true" species="M_cpd00080_c" stoichiometry="1"/>
        </listOfReactants>
        <listOfProducts>
          <speciesReference constant="true" species="M_cpd00095_c" stoichiometry="1"/>
          <speciesReference constant="true" species="M_cpd00982_c" stoichiometry="1"/>
        </listOfProducts>
        <fbc:geneProductAssociation>
          <fbc:or>
            <fbc:geneProductRef fbc:geneProduct="G_PA14_17930"/>
            <fbc:geneProductRef fbc:geneProduct="G_PA14_24950"/>
          </fbc:or>
        </fbc:geneProductAssociation>
      </reaction>
      <reaction fast="false" id="R_rxn00501" reversible="true" name="methylmalonate-semialdehyde dehydrogenase (malonic semialdehyde)" fbc:upperFluxBound="cobra_default_ub" fbc:lowerFluxBound="cobra_default_lb">
        <listOfReactants>
          <speciesReference constant="true" species="M_cpd00003_c" stoichiometry="1"/>
          <speciesReference constant="true" species="M_cpd00010_c" stoichiometry="1"/>
          <speciesReference constant="true" species="M_cpd00191_c" stoichiometry="1"/>
        </listOfReactants>
        <listOfProducts>
          <speciesReference constant="true" species="M_cpd00004_c" stoichiometry="1"/>
          <speciesReference constant="true" species="M_cpd00011_c" stoichiometry="1"/>
          <speciesReference constant="true" species="M_cpd00022_c" stoichiometry="1"/>
        </listOfProducts>
        <fbc:geneProductAssociation>
          <fbc:or>
            <fbc:geneProductRef fbc:geneProduct="G_PA14_01600"/>
            <fbc:geneProductRef fbc:geneProduct="G_PA14_54620"/>
            <fbc:geneProductRef fbc:geneProduct="G_PA14_18120"/>
          </fbc:or>
        </fbc:geneProductAssociation>
      </reaction>
      <reaction fast="false" id="R_rxn10125" reversible="true" name="NAD(P) transhydrogenase (membrane bound)" fbc:upperFluxBound="cobra_default_ub" fbc:lowerFluxBound="cobra_default_lb">
        <listOfReactants>
          <speciesReference constant="true" species="M_cpd00004_c" stoichiometry="1"/>
          <speciesReference constant="true" species="M_cpd00006_c" stoichiometry="1"/>
          <speciesReference constant="true" species="M_cpd00067_e" stoichiometry="2"/>
        </listOfReactants>
        <listOfProducts>
          <speciesReference constant="true" species="M_cpd00003_c" stoichiometry="1"/>
          <speciesReference constant="true" species="M_cpd00005_c" stoichiometry="1"/>
          <speciesReference constant="true" species="M_cpd00067_c" stoichiometry="2"/>
        </listOfProducts>
        <fbc:geneProductAssociation>
          <fbc:and>
            <fbc:geneProductRef fbc:geneProduct="G_PA14_02450"/>
            <fbc:geneProductRef fbc:geneProduct="G_PA14_02470"/>
          </fbc:and>
        </fbc:geneProductAssociation>
      </reaction>
      <reaction fast="false" id="R_rxn01851" reversible="false" name="aminobutyraldehyde dehydrogenase" fbc:upperFluxBound="cobra_default_ub" fbc:lowerFluxBound="cobra_0_bound">
        <listOfReactants>
          <speciesReference constant="true" species="M_cpd00001_c" stoichiometry="1"/>
          <speciesReference constant="true" species="M_cpd00003_c" stoichiometry="1"/>
          <speciesReference constant="true" species="M_cpd00434_c" stoichiometry="1"/>
        </listOfReactants>
        <listOfProducts>
          <speciesReference constant="true" species="M_cpd00004_c" stoichiometry="1"/>
          <speciesReference constant="true" species="M_cpd00067_c" stoichiometry="2"/>
          <speciesReference constant="true" species="M_cpd00281_c" stoichiometry="1"/>
        </listOfProducts>
        <fbc:geneProductAssociation>
          <fbc:or>
            <fbc:geneProductRef fbc:geneProduct="G_PA14_02680"/>
            <fbc:geneProductRef fbc:geneProduct="G_PA14_70140"/>
          </fbc:or>
        </fbc:geneProductAssociation>
      </reaction>
      <reaction fast="false" id="R_rxn13812" reversible="false" name="L-aspartate oxidase" fbc:upperFluxBound="cobra_default_ub" fbc:lowerFluxBound="cobra_0_bound">
        <listOfReactants>
          <speciesReference constant="true" species="M_cpd00015_c" stoichiometry="1"/>
          <speciesReference constant="true" species="M_cpd00041_c" stoichiometry="1"/>
          <speciesReference constant="true" species="M_cpd00095_c" stoichiometry="1"/>
        </listOfReactants>
        <listOfProducts>
          <speciesReference constant="true" species="M_cpd00001_c" stoichiometry="2"/>
          <speciesReference constant="true" species="M_cpd00009_c" stoichiometry="1"/>
          <speciesReference constant="true" species="M_cpd00067_c" stoichiometry="1"/>
          <speciesReference constant="true" species="M_cpd00982_c" stoichiometry="1"/>
          <speciesReference constant="true" species="M_cpd02333_c" stoichiometry="1"/>
        </listOfProducts>
        <fbc:geneProductAssociation>
          <fbc:and>
            <fbc:geneProductRef fbc:geneProduct="G_PA14_51330"/>
            <fbc:geneProductRef fbc:geneProduct="G_PA14_54450"/>
          </fbc:and>
        </fbc:geneProductAssociation>
      </reaction>
      <reaction fast="false" id="R_rxn01297" reversible="true" name="xanthine dehydrogenase" fbc:upperFluxBound="cobra_default_ub" fbc:lowerFluxBound="cobra_default_lb">
        <listOfReactants>
          <speciesReference constant="true" species="M_cpd00001_c" stoichiometry="1"/>
          <speciesReference constant="true" species="M_cpd00003_c" stoichiometry="1"/>
          <speciesReference constant="true" species="M_cpd00226_c" stoichiometry="1"/>
        </listOfReactants>
        <listOfProducts>
          <speciesReference constant="true" species="M_cpd00004_c" stoichiometry="1"/>
          <speciesReference constant="true" species="M_cpd00067_c" stoichiometry="1"/>
          <speciesReference constant="true" species="M_cpd00309_c" stoichiometry="1"/>
        </listOfProducts>
        <fbc:geneProductAssociation>
          <fbc:and>
            <fbc:geneProductRef fbc:geneProduct="G_PA14_44740"/>
            <fbc:geneProductRef fbc:geneProduct="G_PA14_44710"/>
            <fbc:geneProductRef fbc:geneProduct="G_PA14_44760"/>
          </fbc:and>
        </fbc:geneProductAssociation>
      </reaction>
      <reaction fast="false" id="R_rxn01522" reversible="false" name="xanthine dehydrogenase" fbc:upperFluxBound="cobra_default_ub" fbc:lowerFluxBound="cobra_0_bound">
        <listOfReactants>
          <speciesReference constant="true" species="M_cpd00001_c" stoichiometry="1"/>
          <speciesReference constant="true" species="M_cpd00003_c" stoichiometry="1"/>
          <speciesReference constant="true" species="M_cpd00309_c" stoichiometry="1"/>
        </listOfReactants>
        <listOfProducts>
          <speciesReference constant="true" species="M_cpd00004_c" stoichiometry="1"/>
          <speciesReference constant="true" species="M_cpd00067_c" stoichiometry="1"/>
          <speciesReference constant="true" species="M_cpd00300_c" stoichiometry="1"/>
        </listOfProducts>
        <fbc:geneProductAssociation>
          <fbc:and>
            <fbc:geneProductRef fbc:geneProduct="G_PA14_44740"/>
            <fbc:geneProductRef fbc:geneProduct="G_PA14_44710"/>
            <fbc:geneProductRef fbc:geneProduct="G_PA14_44760"/>
          </fbc:and>
        </fbc:geneProductAssociation>
      </reaction>
      <reaction fast="false" id="R_rxn00288" reversible="false" name="succinate dehydrogenase" fbc:upperFluxBound="cobra_default_ub" fbc:lowerFluxBound="cobra_0_bound">
        <listOfReactants>
          <speciesReference constant="true" species="M_cpd00015_c" stoichiometry="1"/>
          <speciesReference constant="true" species="M_cpd00036_c" stoichiometry="1"/>
        </listOfReactants>
        <listOfProducts>
          <speciesReference constant="true" species="M_cpd00106_c" stoichiometry="1"/>
          <speciesReference constant="true" species="M_cpd00982_c" stoichiometry="1"/>
        </listOfProducts>
        <fbc:geneProductAssociation>
          <fbc:and>
            <fbc:geneProductRef fbc:geneProduct="G_PA14_44060"/>
            <fbc:geneProductRef fbc:geneProduct="G_PA14_44050"/>
            <fbc:geneProductRef fbc:geneProduct="G_PA14_44030"/>
            <fbc:geneProductRef fbc:geneProduct="G_PA14_44020"/>
          </fbc:and>
        </fbc:geneProductAssociation>
      </reaction>
      <reaction fast="false" id="R_rxn10126" reversible="false" name="succinate dehydrogenase" fbc:upperFluxBound="cobra_default_ub" fbc:lowerFluxBound="cobra_0_bound">
        <listOfReactants>
          <speciesReference constant="true" species="M_cpd00982_c" stoichiometry="1"/>
          <speciesReference constant="true" species="M_cpd15560_c" stoichiometry="1"/>
        </listOfReactants>
        <listOfProducts>
          <speciesReference constant="true" species="M_cpd00015_c" stoichiometry="1"/>
          <speciesReference constant="true" species="M_cpd15561_c" stoichiometry="1"/>
        </listOfProducts>
        <fbc:geneProductAssociation>
          <fbc:and>
            <fbc:geneProductRef fbc:geneProduct="G_PA14_44030"/>
            <fbc:geneProductRef fbc:geneProduct="G_PA14_44020"/>
            <fbc:geneProductRef fbc:geneProduct="G_PA14_44060"/>
            <fbc:geneProductRef fbc:geneProduct="G_PA14_44050"/>
          </fbc:and>
        </fbc:geneProductAssociation>
      </reaction>
      <reaction fast="false" id="R_rJB00270" reversible="false" name="succinate dehydrogenase" fbc:upperFluxBound="cobra_default_ub" fbc:lowerFluxBound="cobra_0_bound">
        <listOfReactants>
          <speciesReference constant="true" species="M_cpd00982_c" stoichiometry="1"/>
          <speciesReference constant="true" species="M_cpd01351_c" stoichiometry="1"/>
        </listOfReactants>
        <listOfProducts>
          <speciesReference constant="true" species="M_cJB00125_c" stoichiometry="1"/>
          <speciesReference constant="true" species="M_cpd00015_c" stoichiometry="1"/>
        </listOfProducts>
        <fbc:geneProductAssociation>
          <fbc:and>
            <fbc:geneProductRef fbc:geneProduct="G_PA14_44030"/>
            <fbc:geneProductRef fbc:geneProduct="G_PA14_44020"/>
            <fbc:geneProductRef fbc:geneProduct="G_PA14_44060"/>
            <fbc:geneProductRef fbc:geneProduct="G_PA14_44050"/>
          </fbc:and>
        </fbc:geneProductAssociation>
      </reaction>
      <reaction fast="false" id="R_rxn06493" reversible="true" name="dihydrolipoamide dehydrogenase" fbc:upperFluxBound="cobra_default_ub" fbc:lowerFluxBound="cobra_default_lb">
        <listOfReactants>
          <speciesReference constant="true" species="M_cpd00003_c" stoichiometry="1"/>
          <speciesReference constant="true" species="M_cpd12225_c" stoichiometry="1"/>
        </listOfReactants>
        <listOfProducts>
          <speciesReference constant="true" species="M_cpd00004_c" stoichiometry="1"/>
          <speciesReference constant="true" species="M_cpd00067_c" stoichiometry="1"/>
          <speciesReference constant="true" species="M_cpd12005_c" stoichiometry="1"/>
        </listOfProducts>
        <fbc:geneProductAssociation>
          <fbc:and>
            <fbc:geneProductRef fbc:geneProduct="G_PA14_43970"/>
            <fbc:or>
              <fbc:geneProductRef fbc:geneProduct="G_PA14_35490"/>
              <fbc:geneProductRef fbc:geneProduct="G_PA14_63850"/>
            </fbc:or>
          </fbc:and>
        </fbc:geneProductAssociation>
      </reaction>
      <reaction fast="false" id="R_rxn13808" reversible="true" name="assimilatory nitrite reductase" fbc:upperFluxBound="cobra_default_ub" fbc:lowerFluxBound="cobra_default_lb">
        <listOfReactants>
          <speciesReference constant="true" species="M_cpd00004_c" stoichiometry="3"/>
          <speciesReference constant="true" species="M_cpd00067_c" stoichiometry="4"/>
          <speciesReference constant="true" species="M_cpd00075_c" stoichiometry="1"/>
        </listOfReactants>
        <listOfProducts>
          <speciesReference constant="true" species="M_cpd00001_c" stoichiometry="1"/>
          <speciesReference constant="true" species="M_cpd00003_c" stoichiometry="3"/>
          <speciesReference constant="true" species="M_cpd00985_c" stoichiometry="1"/>
        </listOfProducts>
        <fbc:geneProductAssociation>
          <fbc:and>
            <fbc:geneProductRef fbc:geneProduct="G_PA14_41530"/>
            <fbc:geneProductRef fbc:geneProduct="G_PA14_41540"/>
          </fbc:and>
        </fbc:geneProductAssociation>
      </reaction>
      <reaction fast="false" id="R_rxn00623" reversible="true" name="sulfite reductase (NADPH2)" fbc:upperFluxBound="cobra_default_ub" fbc:lowerFluxBound="cobra_default_lb">
        <listOfReactants>
          <speciesReference constant="true" species="M_cpd00001_c" stoichiometry="3"/>
          <speciesReference constant="true" species="M_cpd00006_c" stoichiometry="3"/>
          <speciesReference constant="true" species="M_cpd00239_c" stoichiometry="1"/>
        </listOfReactants>
        <listOfProducts>
          <speciesReference constant="true" species="M_cpd00005_c" stoichiometry="3"/>
          <speciesReference constant="true" species="M_cpd00067_c" stoichiometry="4"/>
          <speciesReference constant="true" species="M_cpd00081_c" stoichiometry="1"/>
        </listOfProducts>
        <fbc:geneProductAssociation>
          <fbc:or>
            <fbc:geneProductRef fbc:geneProduct="G_PA14_40770"/>
            <fbc:or>
              <fbc:geneProductRef fbc:geneProduct="G_PA14_26485"/>
              <fbc:geneProductRef fbc:geneProduct="G_PA14_10550"/>
            </fbc:or>
          </fbc:or>
        </fbc:geneProductAssociation>
      </reaction>
      <reaction fast="false" id="R_rxn00506" reversible="false" name="aldehyde dehydrogenase (acetaldehyde, NAD)" fbc:upperFluxBound="cobra_default_ub" fbc:lowerFluxBound="cobra_0_bound">
        <listOfReactants>
          <speciesReference constant="true" species="M_cpd00001_c" stoichiometry="1"/>
          <speciesReference constant="true" species="M_cpd00003_c" stoichiometry="1"/>
          <speciesReference constant="true" species="M_cpd00071_c" stoichiometry="1"/>
        </listOfReactants>
        <listOfProducts>
          <speciesReference constant="true" species="M_cpd00004_c" stoichiometry="1"/>
          <speciesReference constant="true" species="M_cpd00029_c" stoichiometry="1"/>
          <speciesReference constant="true" species="M_cpd00067_c" stoichiometry="2"/>
        </listOfProducts>
        <fbc:geneProductAssociation>
          <fbc:or>
            <fbc:geneProductRef fbc:geneProduct="G_PA14_38840"/>
            <fbc:geneProductRef fbc:geneProduct="G_PA14_11810"/>
            <fbc:geneProductRef fbc:geneProduct="G_PA14_02680"/>
            <fbc:geneProductRef fbc:geneProduct="G_PA14_70140"/>
          </fbc:or>
        </fbc:geneProductAssociation>
      </reaction>
      <reaction fast="false" id="R_rxn00779" reversible="false" name="glyceraldehyde-3-phosphate dehydrogenase (NADP)" fbc:upperFluxBound="cobra_default_ub" fbc:lowerFluxBound="cobra_0_bound">
        <listOfReactants>
          <speciesReference constant="true" species="M_cpd00001_c" stoichiometry="1"/>
          <speciesReference constant="true" species="M_cpd00006_c" stoichiometry="1"/>
          <speciesReference constant="true" species="M_cpd00102_c" stoichiometry="1"/>
        </listOfReactants>
        <listOfProducts>
          <speciesReference constant="true" species="M_cpd00005_c" stoichiometry="1"/>
          <speciesReference constant="true" species="M_cpd00067_c" stoichiometry="2"/>
          <speciesReference constant="true" species="M_cpd00169_c" stoichiometry="1"/>
        </listOfProducts>
        <fbc:geneProductAssociation>
          <fbc:or>
[truncated: 1,261,987 more chars]
