# Supplementary material for: FindTargetsWEB: A User-Friendly Tool for Identification of Potential Therapeutic Targets in Metabolic Networks of Bacteria
Source: Front Genet. 2019 Jul 4;10:633. doi: 10.3389/fgene.2019.00633 (PMC6620235; doi:10.3389/fgene.2019.00633)
Supplement: Supplementary file 3 [file DataSheet_2.zip › sbml3_Pputida.xml]

<?xml version='1.0' encoding='UTF-8' standalone='no'?>

<!-- This model was downloaded from BioModels Database -->
<!-- http://www.ebi.ac.uk/biomodels-static/                   -->
<!-- Wed May 29 18:27:47 BST 2019                      -->

<sbml xmlns="http://www.sbml.org/sbml/level3/version1/core" level="3" metaid="c9969eed-b319-4ff1-9218-1452edf7b7f3" fbc:required="false" xmlns:fbc="http://www.sbml.org/sbml/level3/version1/fbc/version2" sboTerm="SBO:0000624" version="1">
  <model id="MODEL1507180044" fbc:strict="true" name="Puchalka2008 - Genome-scale metabolic network of Pseudomonas putida (iJP815)" metaid="_18b79798-c482-415c-a18d-4aa89413970d">
    <notes>
      <body xmlns="http://www.w3.org/1999/xhtml">
        <div class="dc:title">Puchalka2008 - Genome-scale metabolic network
of Pseudomonas putida (iJP815)</div>
<div class="dc:bibliographicCitation">
  <p>This model is described in the article:</p>
  <div class="bibo:title">
    <a href="http://identifiers.org/pubmed/18974823" title="Access to this publication">Genome-scale reconstruction
    and analysis of the Pseudomonas putida KT2440 metabolic network
    facilitates applications in biotechnology.</a>
  </div>
  <div class="bibo:authorList">Puchałka J, Oberhardt MA,
  Godinho M, Bielecka A, Regenhardt D, Timmis KN, Papin JA, Martins
  dos Santos VA.</div>
  <div class="bibo:Journal">PLoS Comput. Biol. 2008 Oct; 4(10):
  e1000210</div>
  <p>Abstract:</p>
  <div class="bibo:abstract">
    <p>A cornerstone of biotechnology is the use of microorganisms
    for the efficient production of chemicals and the elimination
    of harmful waste. Pseudomonas putida is an archetype of such
    microbes due to its metabolic versatility, stress resistance,
    amenability to genetic modifications, and vast potential for
    environmental and industrial applications. To address both the
    elucidation of the metabolic wiring in P. putida and its uses
    in biocatalysis, in particular for the production of
    non-growth-related biochemicals, we developed and present here
    a genome-scale constraint-based model of the metabolism of P.
    putida KT2440. Network reconstruction and flux balance analysis
    (FBA) enabled definition of the structure of the metabolic
    network, identification of knowledge gaps, and pin-pointing of
    essential metabolic functions, facilitating thereby the
    refinement of gene annotations. FBA and flux variability
    analysis were used to analyze the properties, potential, and
    limits of the model. These analyses allowed identification,
    under various conditions, of key features of metabolism such as
    growth yield, resource distribution, network robustness, and
    gene essentiality. The model was validated with data from
    continuous cell cultures, high-throughput phenotyping data,
    (13)C-measurement of internal flux distributions, and
    specifically generated knock-out mutants. Auxotrophy was
    correctly predicted in 75% of the cases. These systematic
    analyses revealed that the metabolic network structure is the
    main factor determining the accuracy of predictions, whereas
    biomass composition has negligible influence. Finally, we drew
    on the model to devise metabolic engineering strategies to
    improve production of polyhydroxyalkanoates, a class of
    biotechnologically useful compounds whose synthesis is not
    coupled to cell survival. The solidly validated model yields
    valuable insights into genotype-phenotype relationships and
    provides a sound framework to explore this versatile bacterium
    and to capitalize on its vast biotechnological potential.</p>
  </div>
</div>
<div class="dc:publisher">
  <p>This model is hosted on 
  <a href="http://www.ebi.ac.uk/biomodels/">BioModels Database</a>
  and identified by: 
  <a href="http://identifiers.org/biomodels.db/MODEL1507180044">MODEL1507180044</a>.</p>
  <p>To cite BioModels Database, please use: 
  <a href="http://identifiers.org/pubmed/20587024" title="Latest BioModels Database publication">BioModels Database:
  An enhanced, curated and annotated resource for published
  quantitative kinetic models</a>.</p>
</div>
<div class="dc:license">
  <p>To the extent possible under law, all copyright and related or
  neighbouring rights to this encoded model have been dedicated to
  the public domain worldwide. Please refer to 
  <a href="http://creativecommons.org/publicdomain/zero/1.0/" title="Access to: CC0 1.0 Universal (CC0 1.0), Public Domain Dedication">CC0
  Public Domain Dedication</a> for more information.</p>
</div>
</body>
    </notes>
    <annotation>
	<rdf:RDF xmlns:rdf="http://www.w3.org/1999/02/22-rdf-syntax-ns#" xmlns:bqmodel="http://biomodels.net/model-qualifiers/">
	<rdf:Description rdf:about="#_18b79798-c482-415c-a18d-4aa89413970d">
	<bqmodel:is>
	<rdf:Bag>
	<rdf:li rdf:resource="http://identifiers.org/biomodels.db/MODEL1507180044"/>
	</rdf:Bag>
	</bqmodel:is>
	</rdf:Description>
	</rdf:RDF>
	</annotation>
      <fbc:listOfObjectives xmlns:fbc="http://www.sbml.org/sbml/level3/version1/fbc/version2" fbc:activeObjective="obj">
      <fbc:objective fbc:type="maximize" metaid="e2d7197b-8e7d-4fb0-93d2-fdf8c3c81537" fbc:id="obj">
        <fbc:listOfFluxObjectives>
          <fbc:fluxObjective fbc:reaction="R_EX_EC9324" metaid="_4632c530-5652-42e2-b83f-14e4eae725ed" fbc:coefficient="1"/>
        </fbc:listOfFluxObjectives>
      </fbc:objective>
    </fbc:listOfObjectives>
    <fbc:listOfGeneProducts xmlns:fbc="http://www.sbml.org/sbml/level3/version1/fbc/version2">
      <fbc:geneProduct fbc:name="PP_0063" metaid="_020c84f6-2cac-4753-8ab0-12fca0fc21eb" fbc:label="PP_0063" fbc:id="G_PP_0063"/>
      <fbc:geneProduct fbc:name="PP_0073" metaid="_51664d10-6f31-4faa-8c1d-98747ddaf686" fbc:label="PP_0073" fbc:id="G_PP_0073"/>
      <fbc:geneProduct fbc:name="PP_0074" metaid="ae60c703-adbf-4528-befa-61c9c4962821"  fbc:label="PP_0074" fbc:id="G_PP_0074"/>
      <fbc:geneProduct fbc:name="PP_0082" metaid="ec6e37b4-5622-4890-b720-043d782353c8"  fbc:label="PP_0082" fbc:id="G_PP_0082"/>
      <fbc:geneProduct fbc:name="PP_0083" metaid="_4712a7dc-51ce-4b01-aad2-f3bb7998e768" fbc:label="PP_0083" fbc:id="G_PP_0083"/>
      <fbc:geneProduct fbc:name="PP_0094" metaid="_7c094ee3-0f99-4c4a-8912-98b460024f86" fbc:label="PP_0094" fbc:id="G_PP_0094"/>
      <fbc:geneProduct fbc:name="PP_0100" metaid="_3e5fca4f-1200-4d9f-b1fb-a4c826568940" fbc:label="PP_0100" fbc:id="G_PP_0100"/>
      <fbc:geneProduct fbc:name="PP_0103" metaid="ba5a8a69-5e42-405c-8811-3831852f7ca8"  fbc:label="PP_0103" fbc:id="G_PP_0103"/>
      <fbc:geneProduct fbc:name="PP_0104" metaid="cf3ad85c-49fb-4bdf-a7b4-cc338a9ec17a"  fbc:label="PP_0104" fbc:id="G_PP_0104"/>
      <fbc:geneProduct fbc:name="PP_0105" metaid="d0a3a3b2-feba-404e-ac6f-1bc96480553b"  fbc:label="PP_0105" fbc:id="G_PP_0105"/>
      <fbc:geneProduct fbc:name="PP_0106" metaid="_991ef273-416d-477d-9b95-a9782a0a3083" fbc:label="PP_0106" fbc:id="G_PP_0106"/>
      <fbc:geneProduct fbc:name="PP_0109" metaid="_2bded542-cc80-45cd-838c-a94757c6bb5f" fbc:label="PP_0109" fbc:id="G_PP_0109"/>
      <fbc:geneProduct fbc:name="PP_0110" metaid="_3394616d-db2b-4b3f-bda4-a9ccf755696f" fbc:label="PP_0110" fbc:id="G_PP_0110"/>
      <fbc:geneProduct fbc:name="PP_0115" metaid="fc3353ed-f467-4bf6-99c0-ca6b15cae3d5"  fbc:label="PP_0115" fbc:id="G_PP_0115"/>
      <fbc:geneProduct fbc:name="PP_0121" metaid="c32d68c4-2160-42dc-beed-17055dd32e74"  fbc:label="PP_0121" fbc:id="G_PP_0121"/>
      <fbc:geneProduct fbc:name="PP_0130" metaid="_45de2b6d-a5b3-4bf9-9fef-de8bac90686a" fbc:label="PP_0130" fbc:id="G_PP_0130"/>
      <fbc:geneProduct fbc:name="PP_0137" metaid="ad73936d-ff79-427c-b2df-ad9eb31c1184"  fbc:label="PP_0137" fbc:id="G_PP_0137"/>
      <fbc:geneProduct fbc:name="PP_0155" metaid="c260a91a-1a1a-4f7f-8038-ecde3de3d788"  fbc:label="PP_0155" fbc:id="G_PP_0155"/>
      <fbc:geneProduct fbc:name="PP_0158" metaid="_74c88878-a8c5-4fe2-8d4c-5a92be9b1245" fbc:label="PP_0158" fbc:id="G_PP_0158"/>
      <fbc:geneProduct fbc:name="PP_0169" metaid="c968cbbf-0dce-4f15-b80d-d75cdbb8a551"  fbc:label="PP_0169" fbc:id="G_PP_0169"/>
      <fbc:geneProduct fbc:name="PP_0184" metaid="_2a1e8b71-f022-448d-9a55-8d1f86f2c430" fbc:label="PP_0184" fbc:id="G_PP_0184"/>
      <fbc:geneProduct fbc:name="PP_0186" metaid="aa895139-08f7-4fb1-bd20-d3f5b32718f2"  fbc:label="PP_0186" fbc:id="G_PP_0186"/>
      <fbc:geneProduct fbc:name="PP_0187" metaid="_117181bf-9604-42fa-a686-4aca5012bfa0" fbc:label="PP_0187" fbc:id="G_PP_0187"/>
      <fbc:geneProduct fbc:name="PP_0188" metaid="db8635c8-6714-4215-8563-ed0e5590db05"  fbc:label="PP_0188" fbc:id="G_PP_0188"/>
      <fbc:geneProduct fbc:name="PP_0207" metaid="_16708d5a-37af-494c-b646-0e31ed5e5d79" fbc:label="PP_0207" fbc:id="G_PP_0207"/>
      <fbc:geneProduct fbc:name="PP_0213" metaid="c837d35b-acbc-4246-a656-ae2a09bdc622"  fbc:label="PP_0213" fbc:id="G_PP_0213"/>
      <fbc:geneProduct fbc:name="PP_0214" metaid="a3aef3a7-edf8-47c8-8811-ffdc9f84fb54"  fbc:label="PP_0214" fbc:id="G_PP_0214"/>
      <fbc:geneProduct fbc:name="PP_0225" metaid="_9a28338d-ab05-40bc-9910-5a11ddaa9add" fbc:label="PP_0225" fbc:id="G_PP_0225"/>
      <fbc:geneProduct fbc:name="PP_0226" metaid="a258bc78-a561-4cc9-bbcf-e6da97ffc312"  fbc:label="PP_0226" fbc:id="G_PP_0226"/>
      <fbc:geneProduct fbc:name="PP_0227" metaid="d21b28a4-87c4-4399-8818-08267d895802"  fbc:label="PP_0227" fbc:id="G_PP_0227"/>
      <fbc:geneProduct fbc:name="PP_0228" metaid="_101c201a-1aa2-441d-a5d2-cb4fadacc78d" fbc:label="PP_0228" fbc:id="G_PP_0228"/>
      <fbc:geneProduct fbc:name="PP_0229" metaid="c53501a9-f4ed-4b17-9d65-74a5683a51b9"  fbc:label="PP_0229" fbc:id="G_PP_0229"/>
      <fbc:geneProduct fbc:name="PP_0230" metaid="_55491a97-d51a-44d2-88cc-bac596a29d82" fbc:label="PP_0230" fbc:id="G_PP_0230"/>
      <fbc:geneProduct fbc:name="PP_0231" metaid="_1d7a81a7-1630-41b6-ae32-7e1e1a39ec84" fbc:label="PP_0231" fbc:id="G_PP_0231"/>
      <fbc:geneProduct fbc:name="PP_0232" metaid="_9d97df6e-9d9a-42f1-8b6f-4f096224e41d" fbc:label="PP_0232" fbc:id="G_PP_0232"/>
      <fbc:geneProduct fbc:name="PP_0233" metaid="_29d04618-2be2-4567-a451-ab9427d01c9d" fbc:label="PP_0233" fbc:id="G_PP_0233"/>
      <fbc:geneProduct fbc:name="PP_0235" metaid="_56536bd0-da54-46f8-a8be-ddafcf4f1b29" fbc:label="PP_0235" fbc:id="G_PP_0235"/>
      <fbc:geneProduct fbc:name="PP_0237" metaid="_37f0ae6d-dc63-4506-aa32-fb1e237f8186" fbc:label="PP_0237" fbc:id="G_PP_0237"/>
      <fbc:geneProduct fbc:name="PP_0239" metaid="_57d2745f-32ed-48f1-84f1-d7433aa581ae" fbc:label="PP_0239" fbc:id="G_PP_0239"/>
      <fbc:geneProduct fbc:name="PP_0240" metaid="_3228ce2a-12f1-4191-8ee7-3783ec372e3f" fbc:label="PP_0240" fbc:id="G_PP_0240"/>
      <fbc:geneProduct fbc:name="PP_0243" metaid="_1a9caa40-f8c6-429f-b2bd-875b0ae7cf28" fbc:label="PP_0243" fbc:id="G_PP_0243"/>
      <fbc:geneProduct fbc:name="PP_0265" metaid="c41f7d4c-4be3-431e-9246-b9d0fc8557cb"  fbc:label="PP_0265" fbc:id="G_PP_0265"/>
      <fbc:geneProduct fbc:name="PP_0284" metaid="_05d75aec-9fd1-42d9-9943-a4c118a59dd6" fbc:label="PP_0284" fbc:id="G_PP_0284"/>
      <fbc:geneProduct fbc:name="PP_0289" metaid="_7b4f85a6-a2ac-475b-bede-b2c41fe3782c" fbc:label="PP_0289" fbc:id="G_PP_0289"/>
      <fbc:geneProduct fbc:name="PP_0290" metaid="_51a7cdef-a4b9-401a-8500-f60f6b0ad214" fbc:label="PP_0290" fbc:id="G_PP_0290"/>
      <fbc:geneProduct fbc:name="PP_0292" metaid="_4e6ead5a-fe81-4216-859e-2b3deb82dae0" fbc:label="PP_0292" fbc:id="G_PP_0292"/>
      <fbc:geneProduct fbc:name="PP_0293" metaid="f6f7b654-4eee-4cab-888b-986ed50ca335"  fbc:label="PP_0293" fbc:id="G_PP_0293"/>
      <fbc:geneProduct fbc:name="PP_0294" metaid="_3227b533-fbef-4672-b741-4b440da9c36d" fbc:label="PP_0294" fbc:id="G_PP_0294"/>
      <fbc:geneProduct fbc:name="PP_0295" metaid="_254a6a55-56b5-42a4-8eca-cdd44a9a8a27" fbc:label="PP_0295" fbc:id="G_PP_0295"/>
      <fbc:geneProduct fbc:name="PP_0296" metaid="_144ca19d-1e3e-4ac7-ab92-d2e3ab617049" fbc:label="PP_0296" fbc:id="G_PP_0296"/>
      <fbc:geneProduct fbc:name="PP_0297" metaid="_7bdf9bc2-4a0d-4004-9e09-272274479131" fbc:label="PP_0297" fbc:id="G_PP_0297"/>
      <fbc:geneProduct fbc:name="PP_0302" metaid="_8a9c5fde-358c-413f-a657-e4908e3da4f4" fbc:label="PP_0302" fbc:id="G_PP_0302"/>
      <fbc:geneProduct fbc:name="PP_0321" metaid="_456d8061-8b95-46a1-98a7-395782949e37" fbc:label="PP_0321" fbc:id="G_PP_0321"/>
      <fbc:geneProduct fbc:name="PP_0322" metaid="c17e76c2-5444-4401-aa0c-c3363e388395"  fbc:label="PP_0322" fbc:id="G_PP_0322"/>
      <fbc:geneProduct fbc:name="PP_0323" metaid="_8680abbf-cc61-4cc0-87d9-93558cc129c4" fbc:label="PP_0323" fbc:id="G_PP_0323"/>
      <fbc:geneProduct fbc:name="PP_0324" metaid="dc0be76b-ef96-4635-9c2b-e3413cdabada"  fbc:label="PP_0324" fbc:id="G_PP_0324"/>
      <fbc:geneProduct fbc:name="PP_0325" metaid="ee78789a-ae8e-4ac5-a8bd-cadfdf080b95"  fbc:label="PP_0325" fbc:id="G_PP_0325"/>
      <fbc:geneProduct fbc:name="PP_0326" metaid="_7e9ba70a-9c0d-47db-8165-3967a4503af3" fbc:label="PP_0326" fbc:id="G_PP_0326"/>
      <fbc:geneProduct fbc:name="PP_0327" metaid="_53065bfb-cc05-44f8-a323-a523ff6cefa7" fbc:label="PP_0327" fbc:id="G_PP_0327"/>
      <fbc:geneProduct fbc:name="PP_0338" metaid="_2c648761-360d-4f27-84af-0189629e6b37" fbc:label="PP_0338" fbc:id="G_PP_0338"/>
      <fbc:geneProduct fbc:name="PP_0339" metaid="ad900ef0-3a05-4bf5-b748-77a67b8b790d"  fbc:label="PP_0339" fbc:id="G_PP_0339"/>
      <fbc:geneProduct fbc:name="PP_0356" metaid="_6f8c9ad5-f96d-498e-a069-6cc8e0c6b2f6" fbc:label="PP_0356" fbc:id="G_PP_0356"/>
      <fbc:geneProduct fbc:name="PP_0362" metaid="_65722305-627c-4b71-90e8-b7135b304af1" fbc:label="PP_0362" fbc:id="G_PP_0362"/>
      <fbc:geneProduct fbc:name="PP_0363" metaid="_62453437-0c7c-4f16-b14b-fb49acd94d56" fbc:label="PP_0363" fbc:id="G_PP_0363"/>
      <fbc:geneProduct fbc:name="PP_0366" metaid="_4a44de4e-7099-4a4b-ad84-caeb619178d8" fbc:label="PP_0366" fbc:id="G_PP_0366"/>
      <fbc:geneProduct fbc:name="PP_0368" metaid="b4319232-6c69-492d-ad6a-0fda19513e6c"  fbc:label="PP_0368" fbc:id="G_PP_0368"/>
      <fbc:geneProduct fbc:name="PP_0370" metaid="c1c85091-1172-4941-a0e7-e154b9600792"  fbc:label="PP_0370" fbc:id="G_PP_0370"/>
      <fbc:geneProduct fbc:name="PP_0372" metaid="_259cd586-054a-4516-94ec-b3936adf4ccf" fbc:label="PP_0372" fbc:id="G_PP_0372"/>
      <fbc:geneProduct fbc:name="PP_0382" metaid="_3015d67f-486d-415f-a0d2-0142d7f9b489" fbc:label="PP_0382" fbc:id="G_PP_0382"/>
      <fbc:geneProduct fbc:name="PP_0383" metaid="_6e5b8898-279c-4503-b17c-178a01659d43" fbc:label="PP_0383" fbc:id="G_PP_0383"/>
      <fbc:geneProduct fbc:name="PP_0392" metaid="_5dd3f7b4-c853-4efa-a597-c751ac571d0c" fbc:label="PP_0392" fbc:id="G_PP_0392"/>
      <fbc:geneProduct fbc:name="PP_0399" metaid="_7ddc002d-156c-4736-a3cf-f384d3ed8767" fbc:label="PP_0399" fbc:id="G_PP_0399"/>
      <fbc:geneProduct fbc:name="PP_0402" metaid="_5d64844e-08b5-4940-9088-6dc43f2b5b4f" fbc:label="PP_0402" fbc:id="G_PP_0402"/>
      <fbc:geneProduct fbc:name="PP_0411" metaid="c7dafef2-5349-4b51-a282-4b0c5a6d3dcb"  fbc:label="PP_0411" fbc:id="G_PP_0411"/>
      <fbc:geneProduct fbc:name="PP_0412" metaid="_8832658d-f734-476c-8190-4aa01b24ce1d" fbc:label="PP_0412" fbc:id="G_PP_0412"/>
      <fbc:geneProduct fbc:name="PP_0413" metaid="_8c52a831-636a-4d52-a02d-e89eddff8429" fbc:label="PP_0413" fbc:id="G_PP_0413"/>
      <fbc:geneProduct fbc:name="PP_0414" metaid="c43dc681-559a-45e9-8a41-fc604c740ab1"  fbc:label="PP_0414" fbc:id="G_PP_0414"/>
      <fbc:geneProduct fbc:name="PP_0415" metaid="_34836106-69e4-4872-8106-5c6c05312ac3" fbc:label="PP_0415" fbc:id="G_PP_0415"/>
      <fbc:geneProduct fbc:name="PP_0416" metaid="_75524353-8607-4b14-80af-63c564cf8593" fbc:label="PP_0416" fbc:id="G_PP_0416"/>
      <fbc:geneProduct fbc:name="PP_0417" metaid="c8ebfd39-c053-44b7-b641-56a8051ef8da"  fbc:label="PP_0417" fbc:id="G_PP_0417"/>
      <fbc:geneProduct fbc:name="PP_0420" metaid="e3fbae7e-e852-49a3-af0a-418fc186dbdb"  fbc:label="PP_0420" fbc:id="G_PP_0420"/>
      <fbc:geneProduct fbc:name="PP_0421" metaid="_1ade7305-c1b0-49b4-88b6-195b0d07ca5e" fbc:label="PP_0421" fbc:id="G_PP_0421"/>
      <fbc:geneProduct fbc:name="PP_0422" metaid="_78bbcad3-0364-4111-a3c8-4b839a9468a2" fbc:label="PP_0422" fbc:id="G_PP_0422"/>
      <fbc:geneProduct fbc:name="PP_0427" metaid="_1e9dbca5-6472-4361-92bf-62b97de2861d" fbc:label="PP_0427" fbc:id="G_PP_0427"/>
      <fbc:geneProduct fbc:name="PP_0432" metaid="_4e928451-70ad-45f0-9f7e-69726e14c234" fbc:label="PP_0432" fbc:id="G_PP_0432"/>
      <fbc:geneProduct fbc:name="PP_0437" metaid="_7d3903b6-fa83-476a-966b-b0327a2e626f" fbc:label="PP_0437" fbc:id="G_PP_0437"/>
      <fbc:geneProduct fbc:name="PP_0481" metaid="_156f07bb-f23a-47ea-86f6-63e0d94ba29b" fbc:label="PP_0481" fbc:id="G_PP_0481"/>
      <fbc:geneProduct fbc:name="PP_0490" metaid="_9fca8301-101a-451c-893c-2f9b9add7e17" fbc:label="PP_0490" fbc:id="G_PP_0490"/>
      <fbc:geneProduct fbc:name="PP_0491" metaid="aa610cb4-8c5e-4c9a-8fc6-046a359f7f58"  fbc:label="PP_0491" fbc:id="G_PP_0491"/>
      <fbc:geneProduct fbc:name="PP_0495" metaid="_869620fb-1712-4bf3-bc7f-ef60430b6300" fbc:label="PP_0495" fbc:id="G_PP_0495"/>
      <fbc:geneProduct fbc:name="PP_0501" metaid="_1c85d0ac-d2b9-4a34-973d-02d205ed9616" fbc:label="PP_0501" fbc:id="G_PP_0501"/>
      <fbc:geneProduct fbc:name="PP_0514" metaid="_89f1ebe9-caa5-4786-9637-b3f9d03032ee" fbc:label="PP_0514" fbc:id="G_PP_0514"/>
      <fbc:geneProduct fbc:name="PP_0515" metaid="dadb7a8d-7adf-425b-9146-39270d384908"  fbc:label="PP_0515" fbc:id="G_PP_0515"/>
      <fbc:geneProduct fbc:name="PP_0516" metaid="bcf08056-572d-4a4b-b560-520a238a35ea"  fbc:label="PP_0516" fbc:id="G_PP_0516"/>
      <fbc:geneProduct fbc:name="PP_0517" metaid="eaa2c4d0-4d0e-4479-b9c0-644bc41b0d52"  fbc:label="PP_0517" fbc:id="G_PP_0517"/>
      <fbc:geneProduct fbc:name="PP_0519" metaid="_10246411-8a16-4922-bee0-4c8832d82845" fbc:label="PP_0519" fbc:id="G_PP_0519"/>
      <fbc:geneProduct fbc:name="PP_0520" metaid="de0b34aa-c083-4c4d-8b85-2ddad4ec6761"  fbc:label="PP_0520" fbc:id="G_PP_0520"/>
      <fbc:geneProduct fbc:name="PP_0522" metaid="_956b2312-169e-4f26-ae70-36fc814d91c5" fbc:label="PP_0522" fbc:id="G_PP_0522"/>
      <fbc:geneProduct fbc:name="PP_0527" metaid="_0e381f0a-4a3b-4e04-b588-0a8e871ce0a3" fbc:label="PP_0527" fbc:id="G_PP_0527"/>
      <fbc:geneProduct fbc:name="PP_0528" metaid="_796effb9-ef39-42a8-b674-e9a6998c477c" fbc:label="PP_0528" fbc:id="G_PP_0528"/>
      <fbc:geneProduct fbc:name="PP_0530" metaid="a7c4b1c8-5dbc-40d9-b5ab-fbfed1efee26"  fbc:label="PP_0530" fbc:id="G_PP_0530"/>
      <fbc:geneProduct fbc:name="PP_0538" metaid="_7b922791-5dc2-4142-b306-c0c35c761437" fbc:label="PP_0538" fbc:id="G_PP_0538"/>
      <fbc:geneProduct fbc:name="PP_0542" metaid="dce2ea81-f1ef-4f28-af22-3ed35a4d15a9"  fbc:label="PP_0542" fbc:id="G_PP_0542"/>
      <fbc:geneProduct fbc:name="PP_0543" metaid="_812e9cd9-57be-4e42-b51b-0a2885d1c80c" fbc:label="PP_0543" fbc:id="G_PP_0543"/>
      <fbc:geneProduct fbc:name="PP_0545" metaid="f5cca92a-f71b-4dc2-b8da-e8d2a1efd2b2"  fbc:label="PP_0545" fbc:id="G_PP_0545"/>
      <fbc:geneProduct fbc:name="PP_0548" metaid="aa6ac4e6-d318-44b8-9440-dfde5c449335"  fbc:label="PP_0548" fbc:id="G_PP_0548"/>
      <fbc:geneProduct fbc:name="PP_0552" metaid="_20e4b270-6a16-46c5-be4a-7a6da9823e58" fbc:label="PP_0552" fbc:id="G_PP_0552"/>
      <fbc:geneProduct fbc:name="PP_0553" metaid="_4c4185d4-f21c-4fa9-aaab-06a97bdf80d2" fbc:label="PP_0553" fbc:id="G_PP_0553"/>
      <fbc:geneProduct fbc:name="PP_0554" metaid="cb0f8814-6310-4175-bcb2-3177b9d8ce39"  fbc:label="PP_0554" fbc:id="G_PP_0554"/>
      <fbc:geneProduct fbc:name="PP_0555" metaid="a08ca43e-351a-4f84-87f7-88ff25d63bbd"  fbc:label="PP_0555" fbc:id="G_PP_0555"/>
      <fbc:geneProduct fbc:name="PP_0558" metaid="_78acdd2f-77d0-4f5a-87a6-adeb20f72046" fbc:label="PP_0558" fbc:id="G_PP_0558"/>
      <fbc:geneProduct fbc:name="PP_0560" metaid="_0a4201bf-77cb-4992-b55e-b0c347203f69" fbc:label="PP_0560" fbc:id="G_PP_0560"/>
      <fbc:geneProduct fbc:name="PP_0567" metaid="f4d11589-dd96-4d31-a8ec-2bef0ea65ae8"  fbc:label="PP_0567" fbc:id="G_PP_0567"/>
      <fbc:geneProduct fbc:name="PP_0581" metaid="_1cbd9de4-3e7b-45be-837e-5d7519353bd5" fbc:label="PP_0581" fbc:id="G_PP_0581"/>
      <fbc:geneProduct fbc:name="PP_0582" metaid="_0a042366-f1ef-49ca-b011-a5dc52cd1378" fbc:label="PP_0582" fbc:id="G_PP_0582"/>
      <fbc:geneProduct fbc:name="PP_0591" metaid="_795824c6-865a-41eb-b908-c46257b51fea" fbc:label="PP_0591" fbc:id="G_PP_0591"/>
      <fbc:geneProduct fbc:name="PP_0596" metaid="_2bdea664-d67e-4edd-b84d-f95ae24de768" fbc:label="PP_0596" fbc:id="G_PP_0596"/>
      <fbc:geneProduct fbc:name="PP_0597" metaid="_739642fa-0816-4c66-bb37-ca3cb966b43f" fbc:label="PP_0597" fbc:id="G_PP_0597"/>
      <fbc:geneProduct fbc:name="PP_0602" metaid="_1a1960c7-04c7-4ef8-a6eb-1a9b51ec3e60" fbc:label="PP_0602" fbc:id="G_PP_0602"/>
      <fbc:geneProduct fbc:name="PP_0606" metaid="fb72bcd5-d75a-4666-beb7-8d24d8a8eb58"  fbc:label="PP_0606" fbc:id="G_PP_0606"/>
      <fbc:geneProduct fbc:name="PP_0612" metaid="_5aaadd45-943c-424e-8e1c-e3a6e479f5e5" fbc:label="PP_0612" fbc:id="G_PP_0612"/>
      <fbc:geneProduct fbc:name="PP_0614" metaid="b07568f0-b530-4eb6-833a-ffbb2b2227ed"  fbc:label="PP_0614" fbc:id="G_PP_0614"/>
      <fbc:geneProduct fbc:name="PP_0615" metaid="_58a01716-f4ad-424b-8c61-eb186fe66ae7" fbc:label="PP_0615" fbc:id="G_PP_0615"/>
      <fbc:geneProduct fbc:name="PP_0616" metaid="cc98399c-06e3-4c52-a31f-4e3ac0dacd4a"  fbc:label="PP_0616" fbc:id="G_PP_0616"/>
      <fbc:geneProduct fbc:name="PP_0617" metaid="b5189524-7898-447b-9728-6a52cc9d98c4"  fbc:label="PP_0617" fbc:id="G_PP_0617"/>
      <fbc:geneProduct fbc:name="PP_0618" metaid="_3e2cf2eb-f268-4b9d-97ba-d26c0c6a3cdc" fbc:label="PP_0618" fbc:id="G_PP_0618"/>
      <fbc:geneProduct fbc:name="PP_0619" metaid="_685602a6-67a1-4fe8-a969-0968e9b8c0a0" fbc:label="PP_0619" fbc:id="G_PP_0619"/>
      <fbc:geneProduct fbc:name="PP_0631" metaid="_513441db-dba9-4a7c-b203-94e7dfb58b25" fbc:label="PP_0631" fbc:id="G_PP_0631"/>
      <fbc:geneProduct fbc:name="PP_0652" metaid="_51fd57f7-71b1-43ca-8040-7ac3fe32793a" fbc:label="PP_0652" fbc:id="G_PP_0652"/>
      <fbc:geneProduct fbc:name="PP_0654" metaid="_954fdda8-dede-46ba-a86e-6ab5b08c9d8e" fbc:label="PP_0654" fbc:id="G_PP_0654"/>
      <fbc:geneProduct fbc:name="PP_0659" metaid="a972d426-2707-4ed8-b0d2-10a1bccf6d3a"  fbc:label="PP_0659" fbc:id="G_PP_0659"/>
      <fbc:geneProduct fbc:name="PP_0662" metaid="_0c94838f-66c0-4987-971d-8fbedd499f23" fbc:label="PP_0662" fbc:id="G_PP_0662"/>
      <fbc:geneProduct fbc:name="PP_0664" metaid="_687c9e34-ad13-46ce-81d9-f9c90c314506" fbc:label="PP_0664" fbc:id="G_PP_0664"/>
      <fbc:geneProduct fbc:name="PP_0671" metaid="a51fc75e-4ea9-4525-b600-629d407692fd"  fbc:label="PP_0671" fbc:id="G_PP_0671"/>
      <fbc:geneProduct fbc:name="PP_0675" metaid="_04a94065-f5f5-475b-b91b-996f1c8ecfdc" fbc:label="PP_0675" fbc:id="G_PP_0675"/>
      <fbc:geneProduct fbc:name="PP_0691" metaid="caaaf72e-ddf1-4cac-af14-d4597eb0d934"  fbc:label="PP_0691" fbc:id="G_PP_0691"/>
      <fbc:geneProduct fbc:name="PP_0722" metaid="_12320490-c71d-42de-b62c-e481461cf6cd" fbc:label="PP_0722" fbc:id="G_PP_0722"/>
      <fbc:geneProduct fbc:name="PP_0723" metaid="_7b0c0d5a-1a2f-44bf-a993-ee59bf6a0f44" fbc:label="PP_0723" fbc:id="G_PP_0723"/>
      <fbc:geneProduct fbc:name="PP_0732" metaid="c7617985-b0ac-4f31-9102-5b6843b1e53f"  fbc:label="PP_0732" fbc:id="G_PP_0732"/>
      <fbc:geneProduct fbc:name="PP_0736" metaid="_56871521-7608-4af4-bac0-142d4d2cb101" fbc:label="PP_0736" fbc:id="G_PP_0736"/>
      <fbc:geneProduct fbc:name="PP_0744" metaid="f0642b62-054c-470f-a73d-22c10bf93e42"  fbc:label="PP_0744" fbc:id="G_PP_0744"/>
      <fbc:geneProduct fbc:name="PP_0745" metaid="_02029b51-f668-408e-b80d-1f003ede88f9" fbc:label="PP_0745" fbc:id="G_PP_0745"/>
      <fbc:geneProduct fbc:name="PP_0746" metaid="_09b7c99d-f638-4ee1-b8ca-7bc89d1400fe" fbc:label="PP_0746" fbc:id="G_PP_0746"/>
      <fbc:geneProduct fbc:name="PP_0747" metaid="_88b464a8-62d2-4a5c-a469-189f2ced7174" fbc:label="PP_0747" fbc:id="G_PP_0747"/>
      <fbc:geneProduct fbc:name="PP_0751" metaid="_324b233b-2b83-4c8c-8fda-cb70aa3315be" fbc:label="PP_0751" fbc:id="G_PP_0751"/>
      <fbc:geneProduct fbc:name="PP_0762" metaid="_81d2c8b5-8695-41c5-a9a0-4f350687d0fd" fbc:label="PP_0762" fbc:id="G_PP_0762"/>
      <fbc:geneProduct fbc:name="PP_0774" metaid="bc30a82a-e737-4b3e-bade-a2417165cbfd"  fbc:label="PP_0774" fbc:id="G_PP_0774"/>
      <fbc:geneProduct fbc:name="PP_0777" metaid="_7a0fec6e-5eb2-4bcd-adcd-6f70beca27fd" fbc:label="PP_0777" fbc:id="G_PP_0777"/>
      <fbc:geneProduct fbc:name="PP_0786" metaid="_3b58f5b0-9c5d-4bbb-bfcb-d57ccb87e535" fbc:label="PP_0786" fbc:id="G_PP_0786"/>
      <fbc:geneProduct fbc:name="PP_0787" metaid="cee31977-003b-4d7d-88b3-fb209dcdffa6"  fbc:label="PP_0787" fbc:id="G_PP_0787"/>
      <fbc:geneProduct fbc:name="PP_0794" metaid="fde00115-bbeb-4bd3-8e35-06ec7626979b"  fbc:label="PP_0794" fbc:id="G_PP_0794"/>
      <fbc:geneProduct fbc:name="PP_0795" metaid="e9c7d75a-2cf6-4776-b77d-8b01ce007d1c"  fbc:label="PP_0795" fbc:id="G_PP_0795"/>
      <fbc:geneProduct fbc:name="PP_0812" metaid="aa428ab1-9f85-41ac-a06e-5bfe0229e92a"  fbc:label="PP_0812" fbc:id="G_PP_0812"/>
      <fbc:geneProduct fbc:name="PP_0813" metaid="_84c803e8-3fb6-4cfc-ac35-1a5a804d9a1d" fbc:label="PP_0813" fbc:id="G_PP_0813"/>
      <fbc:geneProduct fbc:name="PP_0814" metaid="_317e0fd7-fbed-4020-91de-b7d71548ab4b" fbc:label="PP_0814" fbc:id="G_PP_0814"/>
      <fbc:geneProduct fbc:name="PP_0815" metaid="fb641ade-253d-4d8c-9e42-8bfaebc26c2a"  fbc:label="PP_0815" fbc:id="G_PP_0815"/>
      <fbc:geneProduct fbc:name="PP_0816" metaid="_9f9aeca0-ba32-4743-9292-b6a4d94910c8" fbc:label="PP_0816" fbc:id="G_PP_0816"/>
      <fbc:geneProduct fbc:name="PP_0823" metaid="e07a7d55-61d0-41b7-b494-87e5160f03de"  fbc:label="PP_0823" fbc:id="G_PP_0823"/>
      <fbc:geneProduct fbc:name="PP_0824" metaid="d5b7ae8f-7e3c-4cec-9a62-2e9d6e4e315f"  fbc:label="PP_0824" fbc:id="G_PP_0824"/>
      <fbc:geneProduct fbc:name="PP_0825" metaid="_70eb3cd4-6353-4eca-893b-9718f4eece36" fbc:label="PP_0825" fbc:id="G_PP_0825"/>
      <fbc:geneProduct fbc:name="PP_0826" metaid="_70b24e58-ce56-420a-8893-9c05ae76d16d" fbc:label="PP_0826" fbc:id="G_PP_0826"/>
      <fbc:geneProduct fbc:name="PP_0827" metaid="_6c79df89-1ab2-4b80-ace6-92fc5cf8004e" fbc:label="PP_0827" fbc:id="G_PP_0827"/>
      <fbc:geneProduct fbc:name="PP_0838" metaid="fb07e3a9-864c-4fe2-a0ec-00e2005e5bf9"  fbc:label="PP_0838" fbc:id="G_PP_0838"/>
      <fbc:geneProduct fbc:name="PP_0840" metaid="f03fa381-eb5f-4a26-a3ff-afa2b04df7a7"  fbc:label="PP_0840" fbc:id="G_PP_0840"/>
      <fbc:geneProduct fbc:name="PP_0849" metaid="_508848ea-b82c-4f25-a9ee-c5cdd2a7c751" fbc:label="PP_0849" fbc:id="G_PP_0849"/>
      <fbc:geneProduct fbc:name="PP_0853" metaid="fdecfcb2-93d2-454d-8653-968ca2c648d3"  fbc:label="PP_0853" fbc:id="G_PP_0853"/>
      <fbc:geneProduct fbc:name="PP_0858" metaid="_1a72d7fc-2c5b-4d06-b5c9-5c620a0e7e4b" fbc:label="PP_0858" fbc:id="G_PP_0858"/>
      <fbc:geneProduct fbc:name="PP_0860" metaid="bd3b11c5-5867-4c23-9ef7-e85076e61783"  fbc:label="PP_0860" fbc:id="G_PP_0860"/>
      <fbc:geneProduct fbc:name="PP_0864" metaid="_67e23427-b366-4fec-87fb-c08040a3f0f1" fbc:label="PP_0864" fbc:id="G_PP_0864"/>
      <fbc:geneProduct fbc:name="PP_0868" metaid="_7b4b00ee-441e-4ebb-ae27-f76acbbc7412" fbc:label="PP_0868" fbc:id="G_PP_0868"/>
      <fbc:geneProduct fbc:name="PP_0869" metaid="_427d8a3d-0f6f-44c6-a4f7-2a25f3291a9f" fbc:label="PP_0869" fbc:id="G_PP_0869"/>
      <fbc:geneProduct fbc:name="PP_0870" metaid="_79175762-3054-4dbb-9952-63d63e988cc6" fbc:label="PP_0870" fbc:id="G_PP_0870"/>
      <fbc:geneProduct fbc:name="PP_0871" metaid="_0d60f71d-beb2-477b-b413-0a29775021d6" fbc:label="PP_0871" fbc:id="G_PP_0871"/>
      <fbc:geneProduct fbc:name="PP_0897" metaid="_862d27cd-bccb-4ea3-90d7-35170f2a271c" fbc:label="PP_0897" fbc:id="G_PP_0897"/>
      <fbc:geneProduct fbc:name="PP_0927" metaid="f2b64afb-cbac-48ea-82ec-cf1265ba4fe0"  fbc:label="PP_0927" fbc:id="G_PP_0927"/>
      <fbc:geneProduct fbc:name="PP_0944" metaid="_71bb9ec9-85e5-4ddc-93d2-40d0fe4ad7ac" fbc:label="PP_0944" fbc:id="G_PP_0944"/>
      <fbc:geneProduct fbc:name="PP_0956" metaid="c82da781-fa58-41e6-9a21-5d3cab0ecef2"  fbc:label="PP_0956" fbc:id="G_PP_0956"/>
      <fbc:geneProduct fbc:name="PP_0957" metaid="b8911b5f-a8b9-409c-9501-2d47e4e96f4b"  fbc:label="PP_0957" fbc:id="G_PP_0957"/>
      <fbc:geneProduct fbc:name="PP_0964" metaid="_34e921e9-b719-48d1-8c76-b9e92fd9a40d" fbc:label="PP_0964" fbc:id="G_PP_0964"/>
      <fbc:geneProduct fbc:name="PP_0965" metaid="_9eb1fa15-0bfb-43c1-8d52-5939cff39708" fbc:label="PP_0965" fbc:id="G_PP_0965"/>
      <fbc:geneProduct fbc:name="PP_0966" metaid="_8cb03dfb-facd-4288-ba51-ea71df4b848f" fbc:label="PP_0966" fbc:id="G_PP_0966"/>
      <fbc:geneProduct fbc:name="PP_0967" metaid="_80945488-1b81-4da7-8e3b-e05fe517d10a" fbc:label="PP_0967" fbc:id="G_PP_0967"/>
      <fbc:geneProduct fbc:name="PP_0986" metaid="ef0d135c-c94d-4331-b5d7-e6cd8d7a13e6"  fbc:label="PP_0986" fbc:id="G_PP_0986"/>
      <fbc:geneProduct fbc:name="PP_0987" metaid="_3a6a2070-821d-4ac4-9563-58abd2855682" fbc:label="PP_0987" fbc:id="G_PP_0987"/>
      <fbc:geneProduct fbc:name="PP_0999" metaid="_52b8ea10-29da-4b30-a767-ad5efa838048" fbc:label="PP_0999" fbc:id="G_PP_0999"/>
      <fbc:geneProduct fbc:name="PP_1000" metaid="_29864875-f2c5-4986-bbd7-6a9d98db2db6" fbc:label="PP_1000" fbc:id="G_PP_1000"/>
      <fbc:geneProduct fbc:name="PP_1001" metaid="_9f362a90-0054-4a21-b66a-0a17dd381c05" fbc:label="PP_1001" fbc:id="G_PP_1001"/>
      <fbc:geneProduct fbc:name="PP_1009" metaid="_050243f4-b25b-4fd9-9752-a82204c57ba6" fbc:label="PP_1009" fbc:id="G_PP_1009"/>
      <fbc:geneProduct fbc:name="PP_1010" metaid="_371ff408-ad9a-468a-be27-4de48b8e428e" fbc:label="PP_1010" fbc:id="G_PP_1010"/>
      <fbc:geneProduct fbc:name="PP_1011" metaid="_27cfe667-764e-4c8a-a66d-7a2601bfbf49" fbc:label="PP_1011" fbc:id="G_PP_1011"/>
      <fbc:geneProduct fbc:name="PP_1016" metaid="_4f79b1b0-73d1-4c52-9295-dbfae7bd7856" fbc:label="PP_1016" fbc:id="G_PP_1016"/>
      <fbc:geneProduct fbc:name="PP_1017" metaid="a3843d6a-a50a-4a0c-a87b-6f39b7a7d6df"  fbc:label="PP_1017" fbc:id="G_PP_1017"/>
      <fbc:geneProduct fbc:name="PP_1018" metaid="_614896ab-c0a7-4289-948f-28fabcf95613" fbc:label="PP_1018" fbc:id="G_PP_1018"/>
      <fbc:geneProduct fbc:name="PP_1022" metaid="_24a5f520-0ab2-4293-9f9d-9e91845b6b88" fbc:label="PP_1022" fbc:id="G_PP_1022"/>
      <fbc:geneProduct fbc:name="PP_1023" metaid="a2f5ee74-67db-4f20-a6d7-752ce8781031"  fbc:label="PP_1023" fbc:id="G_PP_1023"/>
      <fbc:geneProduct fbc:name="PP_1024" metaid="_6408990e-0948-465b-abb0-0a357c0437ed" fbc:label="PP_1024" fbc:id="G_PP_1024"/>
      <fbc:geneProduct fbc:name="PP_1025" metaid="_076b3f19-88ca-4623-b03f-f4516fcb4bd3" fbc:label="PP_1025" fbc:id="G_PP_1025"/>
      <fbc:geneProduct fbc:name="PP_1031" metaid="db76ad3f-d3ba-45a5-9b42-9a7f6f38e9ed"  fbc:label="PP_1031" fbc:id="G_PP_1031"/>
      <fbc:geneProduct fbc:name="PP_1032" metaid="a0fb3e83-de55-41de-9ae8-246bd04d9d80"  fbc:label="PP_1032" fbc:id="G_PP_1032"/>
      <fbc:geneProduct fbc:name="PP_1037" metaid="_4a8b140f-3db3-4617-9906-3daea79fef82" fbc:label="PP_1037" fbc:id="G_PP_1037"/>
      <fbc:geneProduct fbc:name="PP_1068" metaid="_18265de0-8a09-4140-9054-245f0d222181" fbc:label="PP_1068" fbc:id="G_PP_1068"/>
      <fbc:geneProduct fbc:name="PP_1069" metaid="_149dcf32-cd82-412b-bca4-ee46563ee166" fbc:label="PP_1069" fbc:id="G_PP_1069"/>
      <fbc:geneProduct fbc:name="PP_1070" metaid="e419ffa5-b7fb-479f-a83f-5dcce62fcf23"  fbc:label="PP_1070" fbc:id="G_PP_1070"/>
      <fbc:geneProduct fbc:name="PP_1071" metaid="eed4b566-525c-4481-b343-8c58fd62afc1"  fbc:label="PP_1071" fbc:id="G_PP_1071"/>
      <fbc:geneProduct fbc:name="PP_1073" metaid="_755c005e-ef21-4ae4-88a6-48ee43820367" fbc:label="PP_1073" fbc:id="G_PP_1073"/>
      <fbc:geneProduct fbc:name="PP_1075" metaid="e00760f5-994e-4f7c-b378-f31fced17f25"  fbc:label="PP_1075" fbc:id="G_PP_1075"/>
      <fbc:geneProduct fbc:name="PP_1076" metaid="_9e3d0d41-8c5b-415a-8fcb-465d6e69666b" fbc:label="PP_1076" fbc:id="G_PP_1076"/>
      <fbc:geneProduct fbc:name="PP_1079" metaid="_8a97c948-c717-46bd-a0f1-6448c0163241" fbc:label="PP_1079" fbc:id="G_PP_1079"/>
      <fbc:geneProduct fbc:name="PP_1086" metaid="_0dcf8024-8a61-45b6-9aca-ba5edefdddaf" fbc:label="PP_1086" fbc:id="G_PP_1086"/>
      <fbc:geneProduct fbc:name="PP_1088" metaid="f47256ac-35ac-4fe2-958e-6b1dd9327a21"  fbc:label="PP_1088" fbc:id="G_PP_1088"/>
      <fbc:geneProduct fbc:name="PP_1100" metaid="_5308a9b1-eb1e-474b-abea-f5faedf3e602" fbc:label="PP_1100" fbc:id="G_PP_1100"/>
      <fbc:geneProduct fbc:name="PP_1129" metaid="_6a36486b-32c8-4727-a22c-708484b3c044" fbc:label="PP_1129" fbc:id="G_PP_1129"/>
      <fbc:geneProduct fbc:name="PP_1132" metaid="e0a7e10f-594d-4763-8055-4397191d5280"  fbc:label="PP_1132" fbc:id="G_PP_1132"/>
      <fbc:geneProduct fbc:name="PP_1137" metaid="_716c043f-1e6c-4c75-b98f-1958b8049060" fbc:label="PP_1137" fbc:id="G_PP_1137"/>
      <fbc:geneProduct fbc:name="PP_1138" metaid="_703817c6-83a7-40a3-8c0b-295b1e6520fe" fbc:label="PP_1138" fbc:id="G_PP_1138"/>
      <fbc:geneProduct fbc:name="PP_1139" metaid="_99bc2494-82e0-4a9a-ac8b-d11a600bc92e" fbc:label="PP_1139" fbc:id="G_PP_1139"/>
      <fbc:geneProduct fbc:name="PP_1140" metaid="_946c377c-f408-4d54-94d4-5fb0951dc2a0" fbc:label="PP_1140" fbc:id="G_PP_1140"/>
      <fbc:geneProduct fbc:name="PP_1141" metaid="_6ca7a032-4f2a-40b0-ba37-11142efd3e4b" fbc:label="PP_1141" fbc:id="G_PP_1141"/>
      <fbc:geneProduct fbc:name="PP_1143" metaid="cea2bfd7-41b9-4304-a1fe-3fb623dd6aa8"  fbc:label="PP_1143" fbc:id="G_PP_1143"/>
      <fbc:geneProduct fbc:name="PP_1157" metaid="c0914cfd-41d0-4de0-8718-c6cb8b7d093c"  fbc:label="PP_1157" fbc:id="G_PP_1157"/>
      <fbc:geneProduct fbc:name="PP_1160" metaid="_74dcf733-31b4-4cbf-9a5a-b87938f1aab4" fbc:label="PP_1160" fbc:id="G_PP_1160"/>
      <fbc:geneProduct fbc:name="PP_1177" metaid="_0b71eb1e-b756-4b4c-9b3a-cbd09673eabb" fbc:label="PP_1177" fbc:id="G_PP_1177"/>
      <fbc:geneProduct fbc:name="PP_1179" metaid="b50b9f4c-94d9-4c82-9a1c-e702a555c305"  fbc:label="PP_1179" fbc:id="G_PP_1179"/>
      <fbc:geneProduct fbc:name="PP_1188" metaid="e8f1ccfd-f5ef-4bff-9a29-c537e783e35f"  fbc:label="PP_1188" fbc:id="G_PP_1188"/>
      <fbc:geneProduct fbc:name="PP_1229" metaid="_0224922b-1376-48b9-a963-526494ddd34d" fbc:label="PP_1229" fbc:id="G_PP_1229"/>
      <fbc:geneProduct fbc:name="PP_1231" metaid="_20e2035b-7436-49a5-b395-68f194f6e33b" fbc:label="PP_1231" fbc:id="G_PP_1231"/>
      <fbc:geneProduct fbc:name="PP_1237" metaid="ebf6a540-01e7-45b1-a932-80bc79c9530f"  fbc:label="PP_1237" fbc:id="G_PP_1237"/>
      <fbc:geneProduct fbc:name="PP_1240" metaid="d5552ed1-88c2-40f4-811e-141624808084"  fbc:label="PP_1240" fbc:id="G_PP_1240"/>
      <fbc:geneProduct fbc:name="PP_1251" metaid="fa2ce541-71eb-4371-b35b-28b59e5f4032"  fbc:label="PP_1251" fbc:id="G_PP_1251"/>
      <fbc:geneProduct fbc:name="PP_1257" metaid="_658e379e-88da-470e-9298-c87f6087597b" fbc:label="PP_1257" fbc:id="G_PP_1257"/>
      <fbc:geneProduct fbc:name="PP_1261" metaid="ee4cac5d-e447-4a41-a6c9-e2ee313673a4"  fbc:label="PP_1261" fbc:id="G_PP_1261"/>
      <fbc:geneProduct fbc:name="PP_1277" metaid="efa775f0-162d-4538-9b89-6dbef4cf1ad3"  fbc:label="PP_1277" fbc:id="G_PP_1277"/>
      <fbc:geneProduct fbc:name="PP_1288" metaid="_3d5666ce-6e8a-46a6-8034-0a35f4f08f23" fbc:label="PP_1288" fbc:id="G_PP_1288"/>
      <fbc:geneProduct fbc:name="PP_1303" metaid="_8bee88a1-5a92-4248-af41-3381be579de0" fbc:label="PP_1303" fbc:id="G_PP_1303"/>
      <fbc:geneProduct fbc:name="PP_1304" metaid="d9046ffb-f3b1-40f9-8b92-1ed3bef20622"  fbc:label="PP_1304" fbc:id="G_PP_1304"/>
      <fbc:geneProduct fbc:name="PP_1308" metaid="_5b5165e2-4226-43ce-b0a7-97a259fe5f98" fbc:label="PP_1308" fbc:id="G_PP_1308"/>
      <fbc:geneProduct fbc:name="PP_1317" metaid="_3b74be73-aff1-4d2b-be1b-8059de02f580" fbc:label="PP_1317" fbc:id="G_PP_1317"/>
      <fbc:geneProduct fbc:name="PP_1318" metaid="_705a23e8-f678-4aa5-b9af-9ee59fefb6ff" fbc:label="PP_1318" fbc:id="G_PP_1318"/>
      <fbc:geneProduct fbc:name="PP_1319" metaid="_7dce2dc9-182b-43a8-b6f2-ce8df64efa69" fbc:label="PP_1319" fbc:id="G_PP_1319"/>
      <fbc:geneProduct fbc:name="PP_1323" metaid="_1eb89339-c2d7-433f-9d04-b838ff70748b" fbc:label="PP_1323" fbc:id="G_PP_1323"/>
      <fbc:geneProduct fbc:name="PP_1332" metaid="a40137eb-9344-4c77-a541-124b6959297b"  fbc:label="PP_1332" fbc:id="G_PP_1332"/>
      <fbc:geneProduct fbc:name="PP_1333" metaid="_51bf1b6e-b67e-4214-b4ac-412311726c01" fbc:label="PP_1333" fbc:id="G_PP_1333"/>
      <fbc:geneProduct fbc:name="PP_1334" metaid="_80ac90a7-0bab-41dd-9dd1-e92dd7e128a8" fbc:label="PP_1334" fbc:id="G_PP_1334"/>
      <fbc:geneProduct fbc:name="PP_1335" metaid="_60d3f823-de89-40f9-9ad3-8294511b8844" fbc:label="PP_1335" fbc:id="G_PP_1335"/>
      <fbc:geneProduct fbc:name="PP_1337" metaid="dd8a4391-6c3b-4fc6-b3f7-3be0458f1deb"  fbc:label="PP_1337" fbc:id="G_PP_1337"/>
      <fbc:geneProduct fbc:name="PP_1338" metaid="_0adf2638-40f4-4ffa-b066-d3b4202459d1" fbc:label="PP_1338" fbc:id="G_PP_1338"/>
      <fbc:geneProduct fbc:name="PP_1339" metaid="def2d770-ff0b-4d5b-a942-e5b62981d92c"  fbc:label="PP_1339" fbc:id="G_PP_1339"/>
      <fbc:geneProduct fbc:name="PP_1343" metaid="e921fa16-16b1-41a2-930d-0cdc04e8ae11"  fbc:label="PP_1343" fbc:id="G_PP_1343"/>
      <fbc:geneProduct fbc:name="PP_1346" metaid="_89d86b6d-692f-4b49-83f3-c0a91c0ca1ae" fbc:label="PP_1346" fbc:id="G_PP_1346"/>
      <fbc:geneProduct fbc:name="PP_1348" metaid="_756a23ec-aadb-4679-9efd-067b292ef154" fbc:label="PP_1348" fbc:id="G_PP_1348"/>
      <fbc:geneProduct fbc:name="PP_1351" metaid="_8297fa99-f424-4bac-b89e-e2c55f8fc511" fbc:label="PP_1351" fbc:id="G_PP_1351"/>
      <fbc:geneProduct fbc:name="PP_1362" metaid="a66e1a4a-8999-45ad-8c32-a82e530212ad"  fbc:label="PP_1362" fbc:id="G_PP_1362"/>
      <fbc:geneProduct fbc:name="PP_1367" metaid="_4e5cbe34-0b9a-4f8a-b323-132176898802" fbc:label="PP_1367" fbc:id="G_PP_1367"/>
      <fbc:geneProduct fbc:name="PP_1373" metaid="d3a92a46-0e8a-4ba2-8453-350fe0a75c7f"  fbc:label="PP_1373" fbc:id="G_PP_1373"/>
      <fbc:geneProduct fbc:name="PP_1377" metaid="_1c3a9140-e32e-4230-a29f-6f1b37150e02" fbc:label="PP_1377" fbc:id="G_PP_1377"/>
      <fbc:geneProduct fbc:name="PP_1378" metaid="_3cd68d80-05aa-4733-9cd8-9108b612cf5c" fbc:label="PP_1378" fbc:id="G_PP_1378"/>
      <fbc:geneProduct fbc:name="PP_1379" metaid="_56608069-1eca-4030-9e82-92bfae7161c6" fbc:label="PP_1379" fbc:id="G_PP_1379"/>
      <fbc:geneProduct fbc:name="PP_1380" metaid="de98210b-bc95-4839-815c-fc8355284382"  fbc:label="PP_1380" fbc:id="G_PP_1380"/>
      <fbc:geneProduct fbc:name="PP_1381" metaid="e420b81f-2da8-4efb-b07c-2efa10794558"  fbc:label="PP_1381" fbc:id="G_PP_1381"/>
      <fbc:geneProduct fbc:name="PP_1394" metaid="_5d1b3c57-a173-4b9f-a3c7-1d5c5248ae86" fbc:label="PP_1394" fbc:id="G_PP_1394"/>
      <fbc:geneProduct fbc:name="PP_1400" metaid="_0d458126-6542-4261-9052-6488c653f038" fbc:label="PP_1400" fbc:id="G_PP_1400"/>
      <fbc:geneProduct fbc:name="PP_1403" metaid="e29b4c58-4b7a-4ba8-b5d6-8fdac2651780"  fbc:label="PP_1403" fbc:id="G_PP_1403"/>
      <fbc:geneProduct fbc:name="PP_1412" metaid="_86820c01-02e9-4f93-9f52-98d3d59663b3" fbc:label="PP_1412" fbc:id="G_PP_1412"/>
      <fbc:geneProduct fbc:name="PP_1414" metaid="a51e5e7c-3677-4826-90d9-0936dbae821b"  fbc:label="PP_1414" fbc:id="G_PP_1414"/>
      <fbc:geneProduct fbc:name="PP_1426" metaid="_5240f61e-bd21-45f6-932f-44ac90792bdc" fbc:label="PP_1426" fbc:id="G_PP_1426"/>
      <fbc:geneProduct fbc:name="PP_1444" metaid="a4f9cd06-fa01-4826-b0ff-64dabbf9e9cf"  fbc:label="PP_1444" fbc:id="G_PP_1444"/>
      <fbc:geneProduct fbc:name="PP_1457" metaid="b7eeff7c-ee88-42ab-b7d1-78b23d3ba785"  fbc:label="PP_1457" fbc:id="G_PP_1457"/>
      <fbc:geneProduct fbc:name="PP_1470" metaid="de8bb879-19c5-4c3c-a08e-495039749c50"  fbc:label="PP_1470" fbc:id="G_PP_1470"/>
      <fbc:geneProduct fbc:name="PP_1471" metaid="f7e2fada-d569-4d7a-9284-45eeb0bc7464"  fbc:label="PP_1471" fbc:id="G_PP_1471"/>
      <fbc:geneProduct fbc:name="PP_1505" metaid="d2a6ae01-893b-4698-a5f9-0ed42f1cc312"  fbc:label="PP_1505" fbc:id="G_PP_1505"/>
      <fbc:geneProduct fbc:name="PP_1506" metaid="_9e1f08aa-ea57-424a-8274-8778833accbb" fbc:label="PP_1506" fbc:id="G_PP_1506"/>
      <fbc:geneProduct fbc:name="PP_1525" metaid="_7b3c72c9-5a0b-4beb-acfa-62ebb5851cd9" fbc:label="PP_1525" fbc:id="G_PP_1525"/>
      <fbc:geneProduct fbc:name="PP_1530" metaid="_487408fc-f82b-4b8b-abe7-fd12fc79d2df" fbc:label="PP_1530" fbc:id="G_PP_1530"/>
      <fbc:geneProduct fbc:name="PP_1588" metaid="_05e60a0f-3908-420e-b2fc-cc1e83059fa6" fbc:label="PP_1588" fbc:id="G_PP_1588"/>
      <fbc:geneProduct fbc:name="PP_1593" metaid="_1b1bb0b3-55f3-458b-96c1-16f9ff9d1428" fbc:label="PP_1593" fbc:id="G_PP_1593"/>
      <fbc:geneProduct fbc:name="PP_1595" metaid="c2757180-be40-4869-a132-7ddb7ecf3933"  fbc:label="PP_1595" fbc:id="G_PP_1595"/>
      <fbc:geneProduct fbc:name="PP_1596" metaid="_0bd94690-76c0-4bae-b03a-10d9fe14bf05" fbc:label="PP_1596" fbc:id="G_PP_1596"/>
      <fbc:geneProduct fbc:name="PP_1597" metaid="_720c8cec-3bc4-4df4-9ebe-01bfa4b3b36c" fbc:label="PP_1597" fbc:id="G_PP_1597"/>
      <fbc:geneProduct fbc:name="PP_1601" metaid="ad7e7fcd-4917-4061-8dd6-88f7a6fb28fd"  fbc:label="PP_1601" fbc:id="G_PP_1601"/>
      <fbc:geneProduct fbc:name="PP_1603" metaid="_465b901b-e618-4095-86d9-b677ff02d6d8" fbc:label="PP_1603" fbc:id="G_PP_1603"/>
      <fbc:geneProduct fbc:name="PP_1604" metaid="_6c1ac845-c0cb-40a8-afd8-1480b31a37fc" fbc:label="PP_1604" fbc:id="G_PP_1604"/>
      <fbc:geneProduct fbc:name="PP_1607" metaid="_079ace6a-6b5c-45ac-8fe9-d46d2c0cf561" fbc:label="PP_1607" fbc:id="G_PP_1607"/>
      <fbc:geneProduct fbc:name="PP_1610" metaid="_9fb96940-e6dd-4dad-a5ad-f58186651782" fbc:label="PP_1610" fbc:id="G_PP_1610"/>
      <fbc:geneProduct fbc:name="PP_1611" metaid="_9e4fd692-b855-4c8e-a875-31670e50d600" fbc:label="PP_1611" fbc:id="G_PP_1611"/>
      <fbc:geneProduct fbc:name="PP_1612" metaid="d9dffdee-8c0b-4622-823a-3eb883883a51"  fbc:label="PP_1612" fbc:id="G_PP_1612"/>
      <fbc:geneProduct fbc:name="PP_1614" metaid="_3006efb8-2fe8-46b9-8ccd-a9c48a8d1e89" fbc:label="PP_1614" fbc:id="G_PP_1614"/>
      <fbc:geneProduct fbc:name="PP_1616" metaid="_942f6085-d8e1-44cd-934d-a02a976e065f" fbc:label="PP_1616" fbc:id="G_PP_1616"/>
      <fbc:geneProduct fbc:name="PP_1618" metaid="_4ba2a823-a371-4531-a8f4-bff2e6aea2ef" fbc:label="PP_1618" fbc:id="G_PP_1618"/>
      <fbc:geneProduct fbc:name="PP_1620" metaid="_87a08bbe-2545-4755-b4cb-710f5f660ea7" fbc:label="PP_1620" fbc:id="G_PP_1620"/>
      <fbc:geneProduct fbc:name="PP_1636" metaid="_12e1d3d5-bf7d-41c0-af7b-769e7e7b6f32" fbc:label="PP_1636" fbc:id="G_PP_1636"/>
      <fbc:geneProduct fbc:name="PP_1649" metaid="_9e7f0ee1-9c4c-473c-987a-3d5c6ec4c2cd" fbc:label="PP_1649" fbc:id="G_PP_1649"/>
      <fbc:geneProduct fbc:name="PP_1654" metaid="_8cf5cfeb-ffda-40a6-b129-53a311aa56b2" fbc:label="PP_1654" fbc:id="G_PP_1654"/>
      <fbc:geneProduct fbc:name="PP_1656" metaid="_51056f7f-9ba7-4f46-bb91-d058c46007c6" fbc:label="PP_1656" fbc:id="G_PP_1656"/>
      <fbc:geneProduct fbc:name="PP_1664" metaid="_5183588a-0885-46dd-b08d-f34810b4b35f" fbc:label="PP_1664" fbc:id="G_PP_1664"/>
      <fbc:geneProduct fbc:name="PP_1665" metaid="ceca9459-641d-4b8a-beb6-e64e7d5cfe65"  fbc:label="PP_1665" fbc:id="G_PP_1665"/>
      <fbc:geneProduct fbc:name="PP_1672" metaid="afda7f38-eb4d-413d-90dc-3e2bad94c423"  fbc:label="PP_1672" fbc:id="G_PP_1672"/>
      <fbc:geneProduct fbc:name="PP_1673" metaid="a6260a10-02eb-47f8-b3a8-867e19a96773"  fbc:label="PP_1673" fbc:id="G_PP_1673"/>
      <fbc:geneProduct fbc:name="PP_1675" metaid="_147e275c-2787-4f9c-8e67-47264f1636bc" fbc:label="PP_1675" fbc:id="G_PP_1675"/>
      <fbc:geneProduct fbc:name="PP_1677" metaid="_5987e0cf-9e33-47c0-8578-3daa223f2ffa" fbc:label="PP_1677" fbc:id="G_PP_1677"/>
      <fbc:geneProduct fbc:name="PP_1679" metaid="_1809a349-b3dd-4ca8-8cf6-86e8c7ec3eda" fbc:label="PP_1679" fbc:id="G_PP_1679"/>
      <fbc:geneProduct fbc:name="PP_1681" metaid="_03e6e65f-95e6-454b-ba9d-0406bd042da1" fbc:label="PP_1681" fbc:id="G_PP_1681"/>
      <fbc:geneProduct fbc:name="PP_1686" metaid="c049b118-1de4-470d-9def-b55766546d86"  fbc:label="PP_1686" fbc:id="G_PP_1686"/>
      <fbc:geneProduct fbc:name="PP_1703" metaid="e59f0487-b43b-4fb7-ae5a-114d0fbe834c"  fbc:label="PP_1703" fbc:id="G_PP_1703"/>
      <fbc:geneProduct fbc:name="PP_1705" metaid="_99e94cb4-54b4-4115-8154-dd3dcf82ed6a" fbc:label="PP_1705" fbc:id="G_PP_1705"/>
      <fbc:geneProduct fbc:name="PP_1706" metaid="a7a3fa3d-6010-4ddc-a42b-27032ef53127"  fbc:label="PP_1706" fbc:id="G_PP_1706"/>
      <fbc:geneProduct fbc:name="PP_1735" metaid="_8150620f-4846-49e1-a030-cdba13736c2b" fbc:label="PP_1735" fbc:id="G_PP_1735"/>
      <fbc:geneProduct fbc:name="PP_1743" metaid="_7d8b563e-d677-4813-ae0d-ca59b1d3dab9" fbc:label="PP_1743" fbc:id="G_PP_1743"/>
      <fbc:geneProduct fbc:name="PP_1750" metaid="b4d930cd-6d02-4781-8988-a479c240961f"  fbc:label="PP_1750" fbc:id="G_PP_1750"/>
      <fbc:geneProduct fbc:name="PP_1755" metaid="_9c9db1d9-6f34-48df-aa53-24dbdf00b4ff" fbc:label="PP_1755" fbc:id="G_PP_1755"/>
      <fbc:geneProduct fbc:name="PP_1764" metaid="_7f5825d4-7464-4f4e-ac7b-4624194bc566" fbc:label="PP_1764" fbc:id="G_PP_1764"/>
      <fbc:geneProduct fbc:name="PP_1765" metaid="_171ffbaa-b13e-4130-9617-ba2f749c1feb" fbc:label="PP_1765" fbc:id="G_PP_1765"/>
      <fbc:geneProduct fbc:name="PP_1766" metaid="_45c01da1-b2ad-400e-9eea-dcb14690c093" fbc:label="PP_1766" fbc:id="G_PP_1766"/>
      <fbc:geneProduct fbc:name="PP_1768" metaid="ec7a421f-b3be-4265-b25f-f86126f7da06"  fbc:label="PP_1768" fbc:id="G_PP_1768"/>
      <fbc:geneProduct fbc:name="PP_1769" metaid="_491eb426-a2a7-4ec7-a9c8-344aaa99e241" fbc:label="PP_1769" fbc:id="G_PP_1769"/>
      <fbc:geneProduct fbc:name="PP_1770" metaid="_5679b3b2-7a42-4fcf-ab8c-cf199991e71a" fbc:label="PP_1770" fbc:id="G_PP_1770"/>
      <fbc:geneProduct fbc:name="PP_1771" metaid="b54d7f74-ff18-4a95-bf26-fc57e600b258"  fbc:label="PP_1771" fbc:id="G_PP_1771"/>
      <fbc:geneProduct fbc:name="PP_1776" metaid="_415bebf6-f982-47db-a624-69521ca7dd25" fbc:label="PP_1776" fbc:id="G_PP_1776"/>
      <fbc:geneProduct fbc:name="PP_1777" metaid="_03cc775c-4134-4b33-a98f-11feb2955058" fbc:label="PP_1777" fbc:id="G_PP_1777"/>
      <fbc:geneProduct fbc:name="PP_1782" metaid="bcb066b6-9fe6-4ed7-9c5a-8113ff632402"  fbc:label="PP_1782" fbc:id="G_PP_1782"/>
      <fbc:geneProduct fbc:name="PP_1783" metaid="_297a485e-f6a8-44a6-9b76-5f3b30b1f317" fbc:label="PP_1783" fbc:id="G_PP_1783"/>
      <fbc:geneProduct fbc:name="PP_1784" metaid="fd527c35-0fab-4b53-9b41-3ed30b6d672f"  fbc:label="PP_1784" fbc:id="G_PP_1784"/>
      <fbc:geneProduct fbc:name="PP_1785" metaid="c0d0d337-b137-439f-aa6e-9a3a92ee9269"  fbc:label="PP_1785" fbc:id="G_PP_1785"/>
      <fbc:geneProduct fbc:name="PP_1799" metaid="_33abe80b-32ab-49c0-ab91-8b1ad61aa746" fbc:label="PP_1799" fbc:id="G_PP_1799"/>
      <fbc:geneProduct fbc:name="PP_1807" metaid="_5f28a371-6aa7-4f4f-8938-a45cde0ecbaf" fbc:label="PP_1807" fbc:id="G_PP_1807"/>
      <fbc:geneProduct fbc:name="PP_1808" metaid="cc5e2051-fdb8-493d-8eec-eb7422f5ae2c"  fbc:label="PP_1808" fbc:id="G_PP_1808"/>
      <fbc:geneProduct fbc:name="PP_1811" metaid="d291c868-b6ce-4d41-8d7e-8c03b2901fe6"  fbc:label="PP_1811" fbc:id="G_PP_1811"/>
      <fbc:geneProduct fbc:name="PP_1815" metaid="e280206f-1cbb-463f-96d4-14e5577862f2"  fbc:label="PP_1815" fbc:id="G_PP_1815"/>
      <fbc:geneProduct fbc:name="PP_1823" metaid="_2ee65e4b-bd85-4185-b68d-5b5d09768cfb" fbc:label="PP_1823" fbc:id="G_PP_1823"/>
      <fbc:geneProduct fbc:name="PP_1830" metaid="d1701b2e-6e11-4037-9b5e-2611df1fc960"  fbc:label="PP_1830" fbc:id="G_PP_1830"/>
      <fbc:geneProduct fbc:name="PP_1845" metaid="cc05942f-0bf5-4a7c-8539-7766cec6cb4b"  fbc:label="PP_1845" fbc:id="G_PP_1845"/>
      <fbc:geneProduct fbc:name="PP_1866" metaid="d7fedd6d-e394-42a4-b8cf-a3564b6ae12b"  fbc:label="PP_1866" fbc:id="G_PP_1866"/>
      <fbc:geneProduct fbc:name="PP_1872" metaid="f8569646-a097-465d-a686-68c8f736eefa"  fbc:label="PP_1872" fbc:id="G_PP_1872"/>
      <fbc:geneProduct fbc:name="PP_1874" metaid="ae5f9278-5453-4981-a2e3-e3686c944df0"  fbc:label="PP_1874" fbc:id="G_PP_1874"/>
      <fbc:geneProduct fbc:name="PP_1893" metaid="_3baf5512-74c8-4527-b542-549e78a1d72d" fbc:label="PP_1893" fbc:id="G_PP_1893"/>
      <fbc:geneProduct fbc:name="PP_1900" metaid="a60aed88-8e50-4ff9-ae80-4c986426d821"  fbc:label="PP_1900" fbc:id="G_PP_1900"/>
      <fbc:geneProduct fbc:name="PP_1902" metaid="a982711a-0a03-4217-89ae-6809b6c928ee"  fbc:label="PP_1902" fbc:id="G_PP_1902"/>
      <fbc:geneProduct fbc:name="PP_1904" metaid="_987671a4-5589-4702-b617-2844ff6630b6" fbc:label="PP_1904" fbc:id="G_PP_1904"/>
      <fbc:geneProduct fbc:name="PP_1907" metaid="_5897a737-9b03-4418-88fb-ceec6b4ebf87" fbc:label="PP_1907" fbc:id="G_PP_1907"/>
      <fbc:geneProduct fbc:name="PP_1913" metaid="_4b8a9ff3-9e28-464d-8a99-c372f46d1411" fbc:label="PP_1913" fbc:id="G_PP_1913"/>
      <fbc:geneProduct fbc:name="PP_1914" metaid="d9bd6570-2c1c-4232-a95a-6956b9ad748c"  fbc:label="PP_1914" fbc:id="G_PP_1914"/>
      <fbc:geneProduct fbc:name="PP_1916" metaid="_307f9e11-d72a-44b0-a66f-3e6b59c05557" fbc:label="PP_1916" fbc:id="G_PP_1916"/>
      <fbc:geneProduct fbc:name="PP_1917" metaid="a8df21aa-c2a7-424e-b5a7-58d762f3f1f2"  fbc:label="PP_1917" fbc:id="G_PP_1917"/>
      <fbc:geneProduct fbc:name="PP_1943" metaid="_25e28151-f136-4c6a-929b-1a3dd4282214" fbc:label="PP_1943" fbc:id="G_PP_1943"/>
      <fbc:geneProduct fbc:name="PP_1945" metaid="_8d23d353-cb66-4c1f-addd-3cf90ab04639" fbc:label="PP_1945" fbc:id="G_PP_1945"/>
      <fbc:geneProduct fbc:name="PP_1972" metaid="_32ac7ea3-fb23-4012-818e-c98c861c31da" fbc:label="PP_1972" fbc:id="G_PP_1972"/>
      <fbc:geneProduct fbc:name="PP_1977" metaid="_58ed7c30-ecc4-42d6-a1db-25bb1c3dadf2" fbc:label="PP_1977" fbc:id="G_PP_1977"/>
      <fbc:geneProduct fbc:name="PP_1985" metaid="_1b31db10-6d1e-476d-9c30-47947dd30894" fbc:label="PP_1985" fbc:id="G_PP_1985"/>
      <fbc:geneProduct fbc:name="PP_1986" metaid="eaaee0ab-9fb7-40bc-b69c-4ff6e22aa2a9"  fbc:label="PP_1986" fbc:id="G_PP_1986"/>
      <fbc:geneProduct fbc:name="PP_1988" metaid="cda43bd5-f437-4145-8239-870a5d217256"  fbc:label="PP_1988" fbc:id="G_PP_1988"/>
      <fbc:geneProduct fbc:name="PP_1989" metaid="_938fa33d-40be-4a35-a8fc-0f0d39fef220" fbc:label="PP_1989" fbc:id="G_PP_1989"/>
      <fbc:geneProduct fbc:name="PP_1992" metaid="_11b9af19-ceaa-4cb7-903d-a79a9c8ee3c7" fbc:label="PP_1992" fbc:id="G_PP_1992"/>
      <fbc:geneProduct fbc:name="PP_1995" metaid="_54b03e04-d9a8-4351-bc72-e98be1f9ab00" fbc:label="PP_1995" fbc:id="G_PP_1995"/>
      <fbc:geneProduct fbc:name="PP_1996" metaid="_2a1623e6-9971-4ea3-a695-5724f4afd327" fbc:label="PP_1996" fbc:id="G_PP_1996"/>
      <fbc:geneProduct fbc:name="PP_1997" metaid="b6107281-235b-40d0-9f3d-1a21c33afbeb"  fbc:label="PP_1997" fbc:id="G_PP_1997"/>
      <fbc:geneProduct fbc:name="PP_2000" metaid="_6320ea27-e89c-46b2-b1a2-41cf4d2a1d35" fbc:label="PP_2000" fbc:id="G_PP_2000"/>
      <fbc:geneProduct fbc:name="PP_2009" metaid="_32a1fe1c-5705-4f74-8ee8-cc571a56a846" fbc:label="PP_2009" fbc:id="G_PP_2009"/>
      <fbc:geneProduct fbc:name="PP_2012" metaid="c71ef1f7-25b4-4909-acdd-5f1978cda822"  fbc:label="PP_2012" fbc:id="G_PP_2012"/>
      <fbc:geneProduct fbc:name="PP_2017" metaid="d6313487-a97d-497d-8728-d0ebe4cad761"  fbc:label="PP_2017" fbc:id="G_PP_2017"/>
      <fbc:geneProduct fbc:name="PP_2036" metaid="_227a5cbc-d428-4d14-9528-9c83fd7bbe1c" fbc:label="PP_2036" fbc:id="G_PP_2036"/>
      <fbc:geneProduct fbc:name="PP_2047" metaid="_8d5b55cd-054a-4ae6-89cb-465b0f52ab9a" fbc:label="PP_2047" fbc:id="G_PP_2047"/>
      <fbc:geneProduct fbc:name="PP_2051" metaid="_68480d19-196f-4d36-8204-b92e86643be8" fbc:label="PP_2051" fbc:id="G_PP_2051"/>
      <fbc:geneProduct fbc:name="PP_2056" metaid="_4416d92b-2222-4f07-8f77-5135e6519f1f" fbc:label="PP_2056" fbc:id="G_PP_2056"/>
      <fbc:geneProduct fbc:name="PP_2077" metaid="_7920e821-a48c-4465-a4a7-108e5fcb54c6" fbc:label="PP_2077" fbc:id="G_PP_2077"/>
      <fbc:geneProduct fbc:name="PP_2082" metaid="_0f7b8584-e2d4-4b81-ad25-2380257a6360" fbc:label="PP_2082" fbc:id="G_PP_2082"/>
      <fbc:geneProduct fbc:name="PP_2090" metaid="_68a766ee-287e-4dd8-834d-1610e99b27a4" fbc:label="PP_2090" fbc:id="G_PP_2090"/>
      <fbc:geneProduct fbc:name="PP_2095" metaid="_5a49919f-aaca-4c0d-a9d9-30119ba1fe10" fbc:label="PP_2095" fbc:id="G_PP_2095"/>
      <fbc:geneProduct fbc:name="PP_2102" metaid="_6cedc12c-9bc2-4ff3-aa07-423d3f85df0b" fbc:label="PP_2102" fbc:id="G_PP_2102"/>
      <fbc:geneProduct fbc:name="PP_2112" metaid="_97099642-7f2b-4350-affc-0c9073e82c78" fbc:label="PP_2112" fbc:id="G_PP_2112"/>
      <fbc:geneProduct fbc:name="PP_2117" metaid="_6d722591-bf53-4286-b24b-eab16e453af5" fbc:label="PP_2117" fbc:id="G_PP_2117"/>
      <fbc:geneProduct fbc:name="PP_2136" metaid="f807d21a-464c-4a71-b2b4-4dd9af62486b"  fbc:label="PP_2136" fbc:id="G_PP_2136"/>
      <fbc:geneProduct fbc:name="PP_2137" metaid="_8b113ae7-ee50-4dca-a4cf-a830e7d64406" fbc:label="PP_2137" fbc:id="G_PP_2137"/>
      <fbc:geneProduct fbc:name="PP_2145" metaid="_0a35f203-ccac-44df-bd30-ac5668aaf993" fbc:label="PP_2145" fbc:id="G_PP_2145"/>
      <fbc:geneProduct fbc:name="PP_2151" metaid="_0432f499-d421-4f2d-af30-509de57c41ce" fbc:label="PP_2151" fbc:id="G_PP_2151"/>
      <fbc:geneProduct fbc:name="PP_2152" metaid="_295b3ba9-5ca0-4853-ae17-faf238e1d611" fbc:label="PP_2152" fbc:id="G_PP_2152"/>
      <fbc:geneProduct fbc:name="PP_2168" metaid="_9ecd01fe-552f-4699-ba3b-f4205dac77a7" fbc:label="PP_2168" fbc:id="G_PP_2168"/>
      <fbc:geneProduct fbc:name="PP_2183" metaid="_14ac597d-4934-4018-bd48-37fe3b8b4ad9" fbc:label="PP_2183" fbc:id="G_PP_2183"/>
      <fbc:geneProduct fbc:name="PP_2184" metaid="d27866d4-56cf-4fca-a4e0-104eae3e22be"  fbc:label="PP_2184" fbc:id="G_PP_2184"/>
      <fbc:geneProduct fbc:name="PP_2185" metaid="_7949b61b-6aae-4469-a550-cebba81e978f" fbc:label="PP_2185" fbc:id="G_PP_2185"/>
      <fbc:geneProduct fbc:name="PP_2186" metaid="_32d3adb5-37e1-4a73-9ada-c21a397e54b5" fbc:label="PP_2186" fbc:id="G_PP_2186"/>
      <fbc:geneProduct fbc:name="PP_2196" metaid="a33e8003-2fbc-4057-a175-5871bd9444cf"  fbc:label="PP_2196" fbc:id="G_PP_2196"/>
      <fbc:geneProduct fbc:name="PP_2209" metaid="a2310b27-e137-490a-8d08-4ae612579662"  fbc:label="PP_2209" fbc:id="G_PP_2209"/>
      <fbc:geneProduct fbc:name="PP_2213" metaid="_47b60223-6981-42a5-926e-d231cf8b382e" fbc:label="PP_2213" fbc:id="G_PP_2213"/>
      <fbc:geneProduct fbc:name="PP_2214" metaid="a1e504e6-4c1e-49e6-8698-5624a31347ea"  fbc:label="PP_2214" fbc:id="G_PP_2214"/>
      <fbc:geneProduct fbc:name="PP_2215" metaid="_7251c874-5c79-4b94-907b-d57708e3d8d1" fbc:label="PP_2215" fbc:id="G_PP_2215"/>
      <fbc:geneProduct fbc:name="PP_2216" metaid="_5abd438d-7dd7-46f5-bf23-b3021773b0cc" fbc:label="PP_2216" fbc:id="G_PP_2216"/>
      <fbc:geneProduct fbc:name="PP_2217" metaid="c7692347-8f98-435e-9968-fb54356a7479"  fbc:label="PP_2217" fbc:id="G_PP_2217"/>
      <fbc:geneProduct fbc:name="PP_2255" metaid="_313b626d-6486-4b27-bc0e-ef5c4fe64975" fbc:label="PP_2255" fbc:id="G_PP_2255"/>
      <fbc:geneProduct fbc:name="PP_2265" metaid="_8d26e338-2047-4d39-9714-09cc247cd422" fbc:label="PP_2265" fbc:id="G_PP_2265"/>
      <fbc:geneProduct fbc:name="PP_2324" metaid="_79cfe897-3026-4d52-9994-01dc49a25ed4" fbc:label="PP_2324" fbc:id="G_PP_2324"/>
      <fbc:geneProduct fbc:name="PP_2325" metaid="_997051c9-0ce2-460c-83d5-66bfea5cc4c6" fbc:label="PP_2325" fbc:id="G_PP_2325"/>
      <fbc:geneProduct fbc:name="PP_2328" metaid="_3d7b834e-e55d-4ca6-8d66-eb4cc0aacb60" fbc:label="PP_2328" fbc:id="G_PP_2328"/>
      <fbc:geneProduct fbc:name="PP_2329" metaid="_47a1a40d-6c9a-48a5-bdab-8082b2588881" fbc:label="PP_2329" fbc:id="G_PP_2329"/>
      <fbc:geneProduct fbc:name="PP_2334" metaid="e47005c5-92cf-4abd-a310-cf35b2e41e51"  fbc:label="PP_2334" fbc:id="G_PP_2334"/>
      <fbc:geneProduct fbc:name="PP_2335" metaid="b4820484-0c7f-4ce9-9b6a-1ad586a130be"  fbc:label="PP_2335" fbc:id="G_PP_2335"/>
      <fbc:geneProduct fbc:name="PP_2336" metaid="e45662bb-58cc-4958-a7ce-2fb1f0889a1e"  fbc:label="PP_2336" fbc:id="G_PP_2336"/>
      <fbc:geneProduct fbc:name="PP_2338" metaid="_1c742809-da2a-417c-9c88-234e66e3f48d" fbc:label="PP_2338" fbc:id="G_PP_2338"/>
      <fbc:geneProduct fbc:name="PP_2339" metaid="_1b89f95e-5654-4516-adee-c48c7bedd47b" fbc:label="PP_2339" fbc:id="G_PP_2339"/>
      <fbc:geneProduct fbc:name="PP_2341" metaid="_2ce24560-f984-476f-b3f2-4df356fb228e" fbc:label="PP_2341" fbc:id="G_PP_2341"/>
      <fbc:geneProduct fbc:name="PP_2351" metaid="cd4b49aa-1a6f-45af-88c0-8a8812afc59e"  fbc:label="PP_2351" fbc:id="G_PP_2351"/>
      <fbc:geneProduct fbc:name="PP_2371" metaid="_4ab80170-ab31-46ee-9dfd-4e7e52fe9201" fbc:label="PP_2371" fbc:id="G_PP_2371"/>
      <fbc:geneProduct fbc:name="PP_2375" metaid="_69fbb27c-4e8b-4630-b11b-ad1d200ad8f0" fbc:label="PP_2375" fbc:id="G_PP_2375"/>
      <fbc:geneProduct fbc:name="PP_2406" metaid="_31e269bb-2153-4249-955f-d64f4037e1ec" fbc:label="PP_2406" fbc:id="G_PP_2406"/>
      <fbc:geneProduct fbc:name="PP_2407" metaid="_711d0e97-ea12-4c08-b2dd-40601cf427bd" fbc:label="PP_2407" fbc:id="G_PP_2407"/>
      <fbc:geneProduct fbc:name="PP_2411" metaid="_83cdc3c2-f6c1-46e8-9009-4015480bd2dc" fbc:label="PP_2411" fbc:id="G_PP_2411"/>
      <fbc:geneProduct fbc:name="PP_2426" metaid="_139772c9-1b41-4aaa-ae57-db1dec67e009" fbc:label="PP_2426" fbc:id="G_PP_2426"/>
      <fbc:geneProduct fbc:name="PP_2432" metaid="_9ef1b7af-edab-4c6b-b0fd-26b5e8c99b56" fbc:label="PP_2432" fbc:id="G_PP_2432"/>
      <fbc:geneProduct fbc:name="PP_2437" metaid="ff75e254-ee72-43fa-a539-130dcbbe58e5"  fbc:label="PP_2437" fbc:id="G_PP_2437"/>
      <fbc:geneProduct fbc:name="PP_2453" metaid="_05be22ed-5416-461a-8268-d97bb046b390" fbc:label="PP_2453" fbc:id="G_PP_2453"/>
      <fbc:geneProduct fbc:name="PP_2454" metaid="_967b9f2c-5e2d-4156-834b-b56e4d5d2672" fbc:label="PP_2454" fbc:id="G_PP_2454"/>
      <fbc:geneProduct fbc:name="PP_2455" metaid="_825d0d8e-20eb-43ce-86eb-fc7200eba754" fbc:label="PP_2455" fbc:id="G_PP_2455"/>
      <fbc:geneProduct fbc:name="PP_2456" metaid="f6d1ef82-fcd8-4fe7-b8e8-a9a5153312ff"  fbc:label="PP_2456" fbc:id="G_PP_2456"/>
      <fbc:geneProduct fbc:name="PP_2458" metaid="_922bb7fc-a55f-4761-942e-48559fdb9101" fbc:label="PP_2458" fbc:id="G_PP_2458"/>
      <fbc:geneProduct fbc:name="PP_2459" metaid="d5fe90b6-e416-4c22-b175-ae6a4c57146a"  fbc:label="PP_2459" fbc:id="G_PP_2459"/>
      <fbc:geneProduct fbc:name="PP_2460" metaid="db74885d-652a-4da1-8e05-f0022bbeef56"  fbc:label="PP_2460" fbc:id="G_PP_2460"/>
      <fbc:geneProduct fbc:name="PP_2488" metaid="_331426d4-d3ae-4fe2-b7ea-6ef5c584ddaa" fbc:label="PP_2488" fbc:id="G_PP_2488"/>
      <fbc:geneProduct fbc:name="PP_2512" metaid="_1f50594a-7d26-4d1d-a54b-cc09ca32d8a7" fbc:label="PP_2512" fbc:id="G_PP_2512"/>
      <fbc:geneProduct fbc:name="PP_2518" metaid="_6bbb34ee-e58e-416b-9437-fad3afb74f6d" fbc:label="PP_2518" fbc:id="G_PP_2518"/>
      <fbc:geneProduct fbc:name="PP_2528" metaid="_71758db6-6096-4d28-9117-6080f9e2dbf9" fbc:label="PP_2528" fbc:id="G_PP_2528"/>
      <fbc:geneProduct fbc:name="PP_2531" metaid="_7e7a4cac-e67b-4134-95ac-8a0427dde200" fbc:label="PP_2531" fbc:id="G_PP_2531"/>
      <fbc:geneProduct fbc:name="PP_2533" metaid="_56ebab30-6865-4b07-bc25-ddeb4985aeb9" fbc:label="PP_2533" fbc:id="G_PP_2533"/>
      <fbc:geneProduct fbc:name="PP_2540" metaid="bef6600c-58bc-49e7-bc81-77a68d3d98eb"  fbc:label="PP_2540" fbc:id="G_PP_2540"/>
      <fbc:geneProduct fbc:name="PP_2543" metaid="_8b2b08cb-3def-4716-bad7-61d4fabc1b4e" fbc:label="PP_2543" fbc:id="G_PP_2543"/>
      <fbc:geneProduct fbc:name="PP_2552" metaid="_2667eceb-4508-4315-b115-0287d8841f73" fbc:label="PP_2552" fbc:id="G_PP_2552"/>
      <fbc:geneProduct fbc:name="PP_2554" metaid="_037aa060-61f0-48f9-90fa-db3e09b0cad0" fbc:label="PP_2554" fbc:id="G_PP_2554"/>
      <fbc:geneProduct fbc:name="PP_2586" metaid="d63b5b6e-93fc-4283-9b7f-ff50972bbe3f"  fbc:label="PP_2586" fbc:id="G_PP_2586"/>
      <fbc:geneProduct fbc:name="PP_2589" metaid="_3daea12f-bcf9-49b2-9f7c-0c9197550e4f" fbc:label="PP_2589" fbc:id="G_PP_2589"/>
      <fbc:geneProduct fbc:name="PP_2608" metaid="_9d231406-926d-4c46-a71a-6b930bd034a4" fbc:label="PP_2608" fbc:id="G_PP_2608"/>
      <fbc:geneProduct fbc:name="PP_2674" metaid="_559ecafb-b41e-4760-a2fc-aecf2cfb8f0d" fbc:label="PP_2674" fbc:id="G_PP_2674"/>
      <fbc:geneProduct fbc:name="PP_2680" metaid="cf49ec79-9e35-4457-ba08-0144042e088f"  fbc:label="PP_2680" fbc:id="G_PP_2680"/>
      <fbc:geneProduct fbc:name="PP_2692" metaid="_7407c501-ed6e-4ea1-9029-bfd5f527b05c" fbc:label="PP_2692" fbc:id="G_PP_2692"/>
      <fbc:geneProduct fbc:name="PP_2694" metaid="_14877956-bfc7-49c2-87f3-fca2d1b15d95" fbc:label="PP_2694" fbc:id="G_PP_2694"/>
      <fbc:geneProduct fbc:name="PP_2698" metaid="_838ccbd2-1b92-4c64-a79e-1337bf83cee4" fbc:label="PP_2698" fbc:id="G_PP_2698"/>
      <fbc:geneProduct fbc:name="PP_2748" metaid="_1c5a118c-fcbb-4370-98a6-4041326a27d3" fbc:label="PP_2748" fbc:id="G_PP_2748"/>
      <fbc:geneProduct fbc:name="PP_2749" metaid="c167fddd-a8d0-4621-a857-734dad1cd98e"  fbc:label="PP_2749" fbc:id="G_PP_2749"/>
      <fbc:geneProduct fbc:name="PP_2750" metaid="ab0da3a7-dd2f-4587-9924-91e9cdd09c4b"  fbc:label="PP_2750" fbc:id="G_PP_2750"/>
      <fbc:geneProduct fbc:name="PP_2753" metaid="_07783d2e-1e6c-437a-94a5-c4905fe2fe5e" fbc:label="PP_2753" fbc:id="G_PP_2753"/>
      <fbc:geneProduct fbc:name="PP_2767" metaid="_09237467-a334-4168-9077-680d45f1d94d" fbc:label="PP_2767" fbc:id="G_PP_2767"/>
      <fbc:geneProduct fbc:name="PP_2768" metaid="_25eeb369-2103-45b0-b3d6-c322e0d38013" fbc:label="PP_2768" fbc:id="G_PP_2768"/>
      <fbc:geneProduct fbc:name="PP_2769" metaid="_7f373d61-38d1-4232-afd5-0bac9f97999b" fbc:label="PP_2769" fbc:id="G_PP_2769"/>
      <fbc:geneProduct fbc:name="PP_2774" metaid="ed05be18-3c2c-4c02-bbbf-b1a2fbeb7462"  fbc:label="PP_2774" fbc:id="G_PP_2774"/>
      <fbc:geneProduct fbc:name="PP_2775" metaid="_609b7042-5431-4474-b540-44b3d1aeef79" fbc:label="PP_2775" fbc:id="G_PP_2775"/>
      <fbc:geneProduct fbc:name="PP_2783" metaid="_7eb276ec-94c7-4898-a682-6ccbdde22705" fbc:label="PP_2783" fbc:id="G_PP_2783"/>
      <fbc:geneProduct fbc:name="PP_2793" metaid="ca01368d-459b-4887-84a9-6c081dbdecec"  fbc:label="PP_2793" fbc:id="G_PP_2793"/>
      <fbc:geneProduct fbc:name="PP_2795" metaid="_3f7e5bcf-4d9b-479d-bdb0-f87b3d0db79c" fbc:label="PP_2795" fbc:id="G_PP_2795"/>
      <fbc:geneProduct fbc:name="PP_2797" metaid="_1e94b155-a275-4123-950b-d2abba1a0e76" fbc:label="PP_2797" fbc:id="G_PP_2797"/>
      <fbc:geneProduct fbc:name="PP_2802" metaid="_934626ae-9b6a-45fe-8144-3d4a0428032f" fbc:label="PP_2802" fbc:id="G_PP_2802"/>
      <fbc:geneProduct fbc:name="PP_2834" metaid="_120a357b-663e-4fa4-96fd-7f61d2aee584" fbc:label="PP_2834" fbc:id="G_PP_2834"/>
      <fbc:geneProduct fbc:name="PP_2843" metaid="_09210f3a-edaf-4b89-a3be-2419ab54fa07" fbc:label="PP_2843" fbc:id="G_PP_2843"/>
      <fbc:geneProduct fbc:name="PP_2844" metaid="_746383fd-9cae-409b-936b-ac092e739209" fbc:label="PP_2844" fbc:id="G_PP_2844"/>
      <fbc:geneProduct fbc:name="PP_2845" metaid="bf456fca-3e42-47c7-80e6-382c2d4c4af3"  fbc:label="PP_2845" fbc:id="G_PP_2845"/>
      <fbc:geneProduct fbc:name="PP_2862" metaid="_48e2d21f-4130-47f2-94b2-6fbd72d2de55" fbc:label="PP_2862" fbc:id="G_PP_2862"/>
      <fbc:geneProduct fbc:name="PP_2887" metaid="_344d0c91-e605-41af-bb68-e94b5a1a316a" fbc:label="PP_2887" fbc:id="G_PP_2887"/>
      <fbc:geneProduct fbc:name="PP_2902" metaid="_0fbea059-cda7-4847-b9f5-5020bfb45af1" fbc:label="PP_2902" fbc:id="G_PP_2902"/>
      <fbc:geneProduct fbc:name="PP_2911" metaid="e574eeaf-0881-4199-96e5-1959c8c8224e"  fbc:label="PP_2911" fbc:id="G_PP_2911"/>
      <fbc:geneProduct fbc:name="PP_2913" metaid="_8c5fee0f-90a0-446b-8dc1-2e8689909f4d" fbc:label="PP_2913" fbc:id="G_PP_2913"/>
      <fbc:geneProduct fbc:name="PP_2916" metaid="e420f8a0-ce1e-46b8-8d72-f1ed65353cb9"  fbc:label="PP_2916" fbc:id="G_PP_2916"/>
      <fbc:geneProduct fbc:name="PP_2925" metaid="_73369826-fce9-4364-8860-78a4b2f31cb1" fbc:label="PP_2925" fbc:id="G_PP_2925"/>
      <fbc:geneProduct fbc:name="PP_2926" metaid="cf863948-31c7-4280-bd8c-472d68b302ab"  fbc:label="PP_2926" fbc:id="G_PP_2926"/>
      <fbc:geneProduct fbc:name="PP_2973" metaid="_42a80e97-44d0-4bfa-afc2-c0805034b770" fbc:label="PP_2973" fbc:id="G_PP_2973"/>
      <fbc:geneProduct fbc:name="PP_2998" metaid="_1b7554bb-a352-4b91-aa1f-2dafdbb87d24" fbc:label="PP_2998" fbc:id="G_PP_2998"/>
      <fbc:geneProduct fbc:name="PP_3002" metaid="_5a78c71b-b0a9-4ec0-8c86-0a33fdc959aa" fbc:label="PP_3002" fbc:id="G_PP_3002"/>
      <fbc:geneProduct fbc:name="PP_3003" metaid="_4e8e7c22-6706-4409-87e5-d72910f2a0f8" fbc:label="PP_3003" fbc:id="G_PP_3003"/>
      <fbc:geneProduct fbc:name="PP_3073" metaid="_0a2286d7-9976-42a6-ae05-3662a73797f4" fbc:label="PP_3073" fbc:id="G_PP_3073"/>
      <fbc:geneProduct fbc:name="PP_3080" metaid="_083e0cc4-0c00-4dd3-bcbf-d252b818385c" fbc:label="PP_3080" fbc:id="G_PP_3080"/>
      <fbc:geneProduct fbc:name="PP_3122" metaid="bf7518bb-616c-4d34-bf4b-4abaf8651c56"  fbc:label="PP_3122" fbc:id="G_PP_3122"/>
      <fbc:geneProduct fbc:name="PP_3123" metaid="ee5ecc30-3ebb-4d20-82bb-7e50ccba45c9"  fbc:label="PP_3123" fbc:id="G_PP_3123"/>
      <fbc:geneProduct fbc:name="PP_3129" metaid="bdc349f6-33d5-4bc2-857e-02eb70ac27ff"  fbc:label="PP_3129" fbc:id="G_PP_3129"/>
      <fbc:geneProduct fbc:name="PP_3144" metaid="_134dedb1-8dfa-431d-af89-fe9e18ba5d1e" fbc:label="PP_3144" fbc:id="G_PP_3144"/>
      <fbc:geneProduct fbc:name="PP_3148" metaid="f8ffa7c5-b5e0-4983-9b36-49ddba50d4a4"  fbc:label="PP_3148" fbc:id="G_PP_3148"/>
      <fbc:geneProduct fbc:name="PP_3161" metaid="_13c32bc1-8910-4938-9983-f9670a16f4c7" fbc:label="PP_3161" fbc:id="G_PP_3161"/>
      <fbc:geneProduct fbc:name="PP_3162" metaid="_754d70aa-3f25-4692-8d70-a5cab46509f0" fbc:label="PP_3162" fbc:id="G_PP_3162"/>
      <fbc:geneProduct fbc:name="PP_3164" metaid="_05adeffc-f6fd-4215-a853-c7e5ef282bb5" fbc:label="PP_3164" fbc:id="G_PP_3164"/>
      <fbc:geneProduct fbc:name="PP_3165" metaid="_10f8a6ae-17c9-441d-9d03-b344242d7faa" fbc:label="PP_3165" fbc:id="G_PP_3165"/>
      <fbc:geneProduct fbc:name="PP_3178" metaid="_815370ed-a494-4737-850a-4cfb09a6f629" fbc:label="PP_3178" fbc:id="G_PP_3178"/>
      <fbc:geneProduct fbc:name="PP_3187" metaid="c58e6248-8d60-475b-863f-68054b5d0eb7"  fbc:label="PP_3187" fbc:id="G_PP_3187"/>
      <fbc:geneProduct fbc:name="PP_3189" metaid="_6b905af9-c192-4689-b4c4-0c8aa27647b9" fbc:label="PP_3189" fbc:id="G_PP_3189"/>
      <fbc:geneProduct fbc:name="PP_3190" metaid="_0f3decf8-d1fe-4db1-b8d3-c815fd7d5fcb" fbc:label="PP_3190" fbc:id="G_PP_3190"/>
      <fbc:geneProduct fbc:name="PP_3191" metaid="_99311858-6147-484d-a21d-f84a1b582923" fbc:label="PP_3191" fbc:id="G_PP_3191"/>
      <fbc:geneProduct fbc:name="PP_3254" metaid="_337cde31-b5fa-4841-bfdf-47e79f6ceed8" fbc:label="PP_3254" fbc:id="G_PP_3254"/>
      <fbc:geneProduct fbc:name="PP_3279" metaid="a377c3b7-45da-434f-8e78-c489969e028f"  fbc:label="PP_3279" fbc:id="G_PP_3279"/>
      <fbc:geneProduct fbc:name="PP_3280" metaid="_01b6b25f-1075-4afb-b0ee-892355e910a5" fbc:label="PP_3280" fbc:id="G_PP_3280"/>
      <fbc:geneProduct fbc:name="PP_3282" metaid="d4e4c08f-b5ec-4522-84b8-4d2371dccfb0"  fbc:label="PP_3282" fbc:id="G_PP_3282"/>
      <fbc:geneProduct fbc:name="PP_3283" metaid="_21cd82a3-b1b8-4470-a5e6-4e991fc03ea5" fbc:label="PP_3283" fbc:id="G_PP_3283"/>
      <fbc:geneProduct fbc:name="PP_3303" metaid="_18c5e121-4f14-4b43-a584-8caac0e20add" fbc:label="PP_3303" fbc:id="G_PP_3303"/>
      <fbc:geneProduct fbc:name="PP_3322" metaid="_9f2d059d-dfea-49e4-bb9c-370957ba5b4c" fbc:label="PP_3322" fbc:id="G_PP_3322"/>
      <fbc:geneProduct fbc:name="PP_3352" metaid="_67d76377-9e02-4c81-984d-d4944292c3c8" fbc:label="PP_3352" fbc:id="G_PP_3352"/>
      <fbc:geneProduct fbc:name="PP_3365" metaid="_2c9a1364-5086-4ed1-a221-a31be7fe6ca2" fbc:label="PP_3365" fbc:id="G_PP_3365"/>
      <fbc:geneProduct fbc:name="PP_3376" metaid="cd1f8c25-3292-4a60-902f-f890eba078c6"  fbc:label="PP_3376" fbc:id="G_PP_3376"/>
      <fbc:geneProduct fbc:name="PP_3377" metaid="_7edb722a-4564-4a29-9ba0-61317c36973c" fbc:label="PP_3377" fbc:id="G_PP_3377"/>
      <fbc:geneProduct fbc:name="PP_3378" metaid="adc80be6-daf6-4c8d-80bc-84dcdf2f55c0"  fbc:label="PP_3378" fbc:id="G_PP_3378"/>
      <fbc:geneProduct fbc:name="PP_3382" metaid="_441fa90b-d4c1-4109-89d3-68e170fd062e" fbc:label="PP_3382" fbc:id="G_PP_3382"/>
      <fbc:geneProduct fbc:name="PP_3383" metaid="c0f20886-9d90-4134-bd02-905ad91aec6e"  fbc:label="PP_3383" fbc:id="G_PP_3383"/>
      <fbc:geneProduct fbc:name="PP_3384" metaid="_73a6ca3a-608b-4042-b930-29a746317ee8" fbc:label="PP_3384" fbc:id="G_PP_3384"/>
      <fbc:geneProduct fbc:name="PP_3410" metaid="eb70c3ec-85d1-48e1-93b6-f6bbcd3c6be0"  fbc:label="PP_3410" fbc:id="G_PP_3410"/>
      <fbc:geneProduct fbc:name="PP_3416" metaid="fd99abec-fc2c-4426-8158-03ccff456236"  fbc:label="PP_3416" fbc:id="G_PP_3416"/>
      <fbc:geneProduct fbc:name="PP_3417" metaid="_80162ba9-25d2-4253-b315-29ae66e77538" fbc:label="PP_3417" fbc:id="G_PP_3417"/>
      <fbc:geneProduct fbc:name="PP_3433" metaid="_3e3c7f8f-8b55-4a68-9b84-494808a08450" fbc:label="PP_3433" fbc:id="G_PP_3433"/>
      <fbc:geneProduct fbc:name="PP_3446" metaid="fc040ab8-a248-43bf-ab36-4ece35daadfe"  fbc:label="PP_3446" fbc:id="G_PP_3446"/>
      <fbc:geneProduct fbc:name="PP_3458" metaid="_90bfcb3a-4cf3-410b-a6b7-a63e8e950fe9" fbc:label="PP_3458" fbc:id="G_PP_3458"/>
      <fbc:geneProduct fbc:name="PP_3463" metaid="db6d39c9-f585-4413-b0a9-a0f1aaa78a29"  fbc:label="PP_3463" fbc:id="G_PP_3463"/>
      <fbc:geneProduct fbc:name="PP_3491" metaid="_63752ab8-7877-4e83-abdf-0df4198855e5" fbc:label="PP_3491" fbc:id="G_PP_3491"/>
      <fbc:geneProduct fbc:name="PP_3492" metaid="_34d5eb2c-24bc-44c6-a7b4-95619110e1a3" fbc:label="PP_3492" fbc:id="G_PP_3492"/>
      <fbc:geneProduct fbc:name="PP_3505" metaid="e56b296e-b0cd-4489-a81b-acefe7aa0741"  fbc:label="PP_3505" fbc:id="G_PP_3505"/>
      <fbc:geneProduct fbc:name="PP_3506" metaid="c85a16c3-0de3-4786-925f-400c8d619b81"  fbc:label="PP_3506" fbc:id="G_PP_3506"/>
      <fbc:geneProduct fbc:name="PP_3507" metaid="_439f4947-46ca-4f5d-8e74-06d3852aa91e" fbc:label="PP_3507" fbc:id="G_PP_3507"/>
      <fbc:geneProduct fbc:name="PP_3511" metaid="_39dac6fe-736b-47a7-800a-78475259a077" fbc:label="PP_3511" fbc:id="G_PP_3511"/>
      <fbc:geneProduct fbc:name="PP_3514" metaid="_1b93b1fc-3450-46c6-a1f1-bf8b8309d45f" fbc:label="PP_3514" fbc:id="G_PP_3514"/>
      <fbc:geneProduct fbc:name="PP_3515" metaid="a00f826c-05d6-46dd-a552-cb95ee94d293"  fbc:label="PP_3515" fbc:id="G_PP_3515"/>
      <fbc:geneProduct fbc:name="PP_3533" metaid="b30bb8bd-ea1b-44ab-80f8-9b373ad539f0"  fbc:label="PP_3533" fbc:id="G_PP_3533"/>
      <fbc:geneProduct fbc:name="PP_3535" metaid="_8d0aa515-a2f2-4b4f-b186-cee094c5dae4" fbc:label="PP_3535" fbc:id="G_PP_3535"/>
      <fbc:geneProduct fbc:name="PP_3537" metaid="d611202b-9656-4cd8-b570-c92b764a8fd9"  fbc:label="PP_3537" fbc:id="G_PP_3537"/>
      <fbc:geneProduct fbc:name="PP_3540" metaid="_97be093a-7dec-490a-b7a4-34588035c6ef" fbc:label="PP_3540" fbc:id="G_PP_3540"/>
      <fbc:geneProduct fbc:name="PP_3553" metaid="_9c7165fa-fe1f-48a6-af68-45130fa7ff4c" fbc:label="PP_3553" fbc:id="G_PP_3553"/>
      <fbc:geneProduct fbc:name="PP_3559" metaid="_0ace5807-de0e-4e68-bb92-ebb859d54185" fbc:label="PP_3559" fbc:id="G_PP_3559"/>
      <fbc:geneProduct fbc:name="PP_3571" metaid="ae4a4ee4-eded-48b0-afcb-865f3ad0bd29"  fbc:label="PP_3571" fbc:id="G_PP_3571"/>
      <fbc:geneProduct fbc:name="PP_3578" metaid="_32dc2eb3-5921-4afa-87ce-5f0f49d5b212" fbc:label="PP_3578" fbc:id="G_PP_3578"/>
      <fbc:geneProduct fbc:name="PP_3589" metaid="_0206f592-0dd1-4a88-8fcd-7b8bb37ec5c0" fbc:label="PP_3589" fbc:id="G_PP_3589"/>
      <fbc:geneProduct fbc:name="PP_3590" metaid="_10b46824-2ee6-41bf-ad23-807cb444b69d" fbc:label="PP_3590" fbc:id="G_PP_3590"/>
      <fbc:geneProduct fbc:name="PP_3591" metaid="_7204334d-41ed-4380-b290-dc07d22a28db" fbc:label="PP_3591" fbc:id="G_PP_3591"/>
      <fbc:geneProduct fbc:name="PP_3599" metaid="_74d24e00-0f33-4ef1-a59c-efbdda4e12e0" fbc:label="PP_3599" fbc:id="G_PP_3599"/>
      <fbc:geneProduct fbc:name="PP_3600" metaid="_4fbba603-4314-4878-a85c-7b79f93a7662" fbc:label="PP_3600" fbc:id="G_PP_3600"/>
      <fbc:geneProduct fbc:name="PP_3601" metaid="_6c5d67ca-bc0c-4a69-89a0-ee79ba9ecf3c" fbc:label="PP_3601" fbc:id="G_PP_3601"/>
      <fbc:geneProduct fbc:name="PP_3628" metaid="bf9516ba-9c08-40f0-b7e8-6a00874ab199"  fbc:label="PP_3628" fbc:id="G_PP_3628"/>
      <fbc:geneProduct fbc:name="PP_3633" metaid="_538285b6-cb20-4f74-bef8-ac6e23972599" fbc:label="PP_3633" fbc:id="G_PP_3633"/>
      <fbc:geneProduct fbc:name="PP_3648" metaid="_5109e6e8-ba60-4150-99d2-c797fab46ab9" fbc:label="PP_3648" fbc:id="G_PP_3648"/>
      <fbc:geneProduct fbc:name="PP_3664" metaid="_4af2f171-e614-429a-9d95-ed72413843b1" fbc:label="PP_3664" fbc:id="G_PP_3664"/>
      <fbc:geneProduct fbc:name="PP_3668" metaid="_15a18f3b-6398-49bc-ac75-31101da42ae9" fbc:label="PP_3668" fbc:id="G_PP_3668"/>
      <fbc:geneProduct fbc:name="PP_3713" metaid="_7e3df957-6ac2-496e-9130-068dd0e0d89c" fbc:label="PP_3713" fbc:id="G_PP_3713"/>
      <fbc:geneProduct fbc:name="PP_3714" metaid="c1a7acd4-76d9-4184-8542-a86891131ee3"  fbc:label="PP_3714" fbc:id="G_PP_3714"/>
      <fbc:geneProduct fbc:name="PP_3715" metaid="_62e95f1c-9e4d-41f3-bee8-06970cbbaa6f" fbc:label="PP_3715" fbc:id="G_PP_3715"/>
      <fbc:geneProduct fbc:name="PP_3721" metaid="fb898864-5280-43b5-981b-3aef113727af"  fbc:label="PP_3721" fbc:id="G_PP_3721"/>
      <fbc:geneProduct fbc:name="PP_3722" metaid="_140f4df9-7e41-4d6a-8977-44eb6c025d7d" fbc:label="PP_3722" fbc:id="G_PP_3722"/>
      <fbc:geneProduct fbc:name="PP_3725" metaid="_7b7816b1-e84f-4e7c-829c-20623f6fdbe0" fbc:label="PP_3725" fbc:id="G_PP_3725"/>
      <fbc:geneProduct fbc:name="PP_3736" metaid="c91e7306-842d-45db-a465-cb2c801840b6"  fbc:label="PP_3736" fbc:id="G_PP_3736"/>
      <fbc:geneProduct fbc:name="PP_3737" metaid="eeadea34-54a5-4141-a848-d6735fdec79c"  fbc:label="PP_3737" fbc:id="G_PP_3737"/>
      <fbc:geneProduct fbc:name="PP_3745" metaid="_1ab28e06-18be-4b19-906f-eab8bfa29acd" fbc:label="PP_3745" fbc:id="G_PP_3745"/>
      <fbc:geneProduct fbc:name="PP_3754" metaid="cf757490-1ff7-4c1a-99e8-405de6d4caf3"  fbc:label="PP_3754" fbc:id="G_PP_3754"/>
      <fbc:geneProduct fbc:name="PP_3755" metaid="fa0da5d6-8821-4167-96e3-5be2c2cffda4"  fbc:label="PP_3755" fbc:id="G_PP_3755"/>
      <fbc:geneProduct fbc:name="PP_3763" metaid="_65d1e698-b142-4844-9c1f-c7d388410915" fbc:label="PP_3763" fbc:id="G_PP_3763"/>
      <fbc:geneProduct fbc:name="PP_3766" metaid="_52dd09e7-ccef-496b-804b-8331e3cff658" fbc:label="PP_3766" fbc:id="G_PP_3766"/>
      <fbc:geneProduct fbc:name="PP_3768" metaid="d1227b28-33f3-4805-998c-8c7912b5eeec"  fbc:label="PP_3768" fbc:id="G_PP_3768"/>
      <fbc:geneProduct fbc:name="PP_3775" metaid="_037bc71b-fe7e-4eda-b8f8-830319d1fc33" fbc:label="PP_3775" fbc:id="G_PP_3775"/>
      <fbc:geneProduct fbc:name="PP_3790" metaid="de1423af-26fd-4df6-9562-3c7fe2730fd9"  fbc:label="PP_3790" fbc:id="G_PP_3790"/>
      <fbc:geneProduct fbc:name="PP_3813" metaid="_90acf49c-4cab-46e8-b486-a54d4a8b0485" fbc:label="PP_3813" fbc:id="G_PP_3813"/>
      <fbc:geneProduct fbc:name="PP_3819" metaid="_7a4c35ad-8f8b-4c92-af5b-33da70091bc8" fbc:label="PP_3819" fbc:id="G_PP_3819"/>
      <fbc:geneProduct fbc:name="PP_3821" metaid="_0a5d0f0d-36b2-4464-bafb-a058ed1cfc15" fbc:label="PP_3821" fbc:id="G_PP_3821"/>
      <fbc:geneProduct fbc:name="PP_3839" metaid="d608d230-d9fd-4945-a794-63045b131bb6"  fbc:label="PP_3839" fbc:id="G_PP_3839"/>
      <fbc:geneProduct fbc:name="PP_3845" metaid="bedc16c6-9464-4fed-baad-900e99721286"  fbc:label="PP_3845" fbc:id="G_PP_3845"/>
      <fbc:geneProduct fbc:name="PP_3944" metaid="dadcfb6c-c025-4b1f-8766-3abd1956cbce"  fbc:label="PP_3944" fbc:id="G_PP_3944"/>
      <fbc:geneProduct fbc:name="PP_3951" metaid="b804a9f8-be02-4b55-a61c-c387cfc3d9a5"  fbc:label="PP_3951" fbc:id="G_PP_3951"/>
      <fbc:geneProduct fbc:name="PP_3952" metaid="_61bf782f-304f-4d2d-8216-12fc8ab26083" fbc:label="PP_3952" fbc:id="G_PP_3952"/>
      <fbc:geneProduct fbc:name="PP_3957" metaid="_24496960-102e-47c0-84c4-a400635375ac" fbc:label="PP_3957" fbc:id="G_PP_3957"/>
      <fbc:geneProduct fbc:name="PP_3958" metaid="a8f6b2a4-586e-467e-9eeb-a70a9b1684db"  fbc:label="PP_3958" fbc:id="G_PP_3958"/>
      <fbc:geneProduct fbc:name="PP_3999" metaid="_801651de-69d7-48a9-893d-f173338efbe9" fbc:label="PP_3999" fbc:id="G_PP_3999"/>
      <fbc:geneProduct fbc:name="PP_4011" metaid="_1f92863c-0cfa-478f-a067-e17ccab0a434" fbc:label="PP_4011" fbc:id="G_PP_4011"/>
      <fbc:geneProduct fbc:name="PP_4012" metaid="_60c2813f-edef-4597-87b2-76d3f5137908" fbc:label="PP_4012" fbc:id="G_PP_4012"/>
      <fbc:geneProduct fbc:name="PP_4016" metaid="d4312648-7799-40b5-b701-806db8c80901"  fbc:label="PP_4016" fbc:id="G_PP_4016"/>
      <fbc:geneProduct fbc:name="PP_4030" metaid="_053a6318-4b9b-47af-a12c-7a8ceade3977" fbc:label="PP_4030" fbc:id="G_PP_4030"/>
      <fbc:geneProduct fbc:name="PP_4031" metaid="_88598677-62af-4773-818c-4f9e88659381" fbc:label="PP_4031" fbc:id="G_PP_4031"/>
      <fbc:geneProduct fbc:name="PP_4034" metaid="_102f6e34-1bb4-4357-b357-ed5cb763070f" fbc:label="PP_4034" fbc:id="G_PP_4034"/>
      <fbc:geneProduct fbc:name="PP_4037" metaid="fee899f6-5afc-4460-b831-951c7e155f8b"  fbc:label="PP_4037" fbc:id="G_PP_4037"/>
      <fbc:geneProduct fbc:name="PP_4042" metaid="cb3fe875-5b46-4b73-b4e9-c9492adf7bcf"  fbc:label="PP_4042" fbc:id="G_PP_4042"/>
      <fbc:geneProduct fbc:name="PP_4043" metaid="_0605ba2f-4782-49d0-926e-8353df98d11b" fbc:label="PP_4043" fbc:id="G_PP_4043"/>
      <fbc:geneProduct fbc:name="PP_4050" metaid="b2cddf54-7b84-4e5e-8337-2722b01577fa"  fbc:label="PP_4050" fbc:id="G_PP_4050"/>
      <fbc:geneProduct fbc:name="PP_4064" metaid="_6356068b-5e79-44ed-9fd7-92dd06c339f7" fbc:label="PP_4064" fbc:id="G_PP_4064"/>
      <fbc:geneProduct fbc:name="PP_4065" metaid="f4c3da0e-7cdc-4a13-bc86-3e3490be0b8d"  fbc:label="PP_4065" fbc:id="G_PP_4065"/>
      <fbc:geneProduct fbc:name="PP_4066" metaid="_9fd52e21-9def-49a1-a173-90c4a47d65e5" fbc:label="PP_4066" fbc:id="G_PP_4066"/>
      <fbc:geneProduct fbc:name="PP_4067" metaid="_4d5f5921-d120-4b63-b9a5-c18fa940349e" fbc:label="PP_4067" fbc:id="G_PP_4067"/>
      <fbc:geneProduct fbc:name="PP_4097" metaid="b4c87f44-3ad0-49a1-b7e5-6bda3a78af2e"  fbc:label="PP_4097" fbc:id="G_PP_4097"/>
      <fbc:geneProduct fbc:name="PP_4103" metaid="bb2a2d28-cc71-4cc1-9c0e-ad0acece11d3"  fbc:label="PP_4103" fbc:id="G_PP_4103"/>
      <fbc:geneProduct fbc:name="PP_4106" metaid="f5a93e8f-8dc5-4969-9e24-cb23703b6c8c"  fbc:label="PP_4106" fbc:id="G_PP_4106"/>
      <fbc:geneProduct fbc:name="PP_4116" metaid="b4aac662-e482-47ea-8212-4fe772f4bde0"  fbc:label="PP_4116" fbc:id="G_PP_4116"/>
      <fbc:geneProduct fbc:name="PP_4119" metaid="f619ffe4-35da-4eb1-8c56-df86bb521ed7"  fbc:label="PP_4119" fbc:id="G_PP_4119"/>
      <fbc:geneProduct fbc:name="PP_4120" metaid="ab3652dc-27f2-427c-b5f3-1df1ca8b405d"  fbc:label="PP_4120" fbc:id="G_PP_4120"/>
      <fbc:geneProduct fbc:name="PP_4121" metaid="_01f7bed2-796e-4495-966b-fbf8db5778aa" fbc:label="PP_4121" fbc:id="G_PP_4121"/>
      <fbc:geneProduct fbc:name="PP_4122" metaid="_7de245e9-ff6c-4093-8e39-6de73dd759bf" fbc:label="PP_4122" fbc:id="G_PP_4122"/>
      <fbc:geneProduct fbc:name="PP_4123" metaid="_322966b1-94bf-47a4-b6e5-3d8f68976b59" fbc:label="PP_4123" fbc:id="G_PP_4123"/>
      <fbc:geneProduct fbc:name="PP_4124" metaid="c4b4460f-31f4-46d3-9094-9c161826c5d3"  fbc:label="PP_4124" fbc:id="G_PP_4124"/>
      <fbc:geneProduct fbc:name="PP_4125" metaid="_2c9ef68c-96ca-452d-9911-d1d68ad40925" fbc:label="PP_4125" fbc:id="G_PP_4125"/>
      <fbc:geneProduct fbc:name="PP_4126" metaid="d1963f83-4e03-400d-b833-b914c758c429"  fbc:label="PP_4126" fbc:id="G_PP_4126"/>
      <fbc:geneProduct fbc:name="PP_4127" metaid="ab5d2762-b7f1-4ae4-a7c1-1e05428741fc"  fbc:label="PP_4127" fbc:id="G_PP_4127"/>
      <fbc:geneProduct fbc:name="PP_4128" metaid="_80aecd26-3fb7-435e-a84d-04fbd767ed3d" fbc:label="PP_4128" fbc:id="G_PP_4128"/>
      <fbc:geneProduct fbc:name="PP_4129" metaid="_13260876-fd61-4d2b-9a84-c8d50451c270" fbc:label="PP_4129" fbc:id="G_PP_4129"/>
      <fbc:geneProduct fbc:name="PP_4130" metaid="_4d91fb0d-7ce1-4fb5-9314-b76237a254d7" fbc:label="PP_4130" fbc:id="G_PP_4130"/>
      <fbc:geneProduct fbc:name="PP_4131" metaid="d9999229-4337-4ec9-9a98-373af4c85fcd"  fbc:label="PP_4131" fbc:id="G_PP_4131"/>
      <fbc:geneProduct fbc:name="PP_4144" metaid="_384d4277-2051-4c76-9431-8cb8cd8b4b76" fbc:label="PP_4144" fbc:id="G_PP_4144"/>
      <fbc:geneProduct fbc:name="PP_4159" metaid="e736256b-134b-45c8-a974-43a5aa50321f"  fbc:label="PP_4159" fbc:id="G_PP_4159"/>
      <fbc:geneProduct fbc:name="PP_4160" metaid="_91b26827-9b27-4378-8b49-ba0efd715bb1" fbc:label="PP_4160" fbc:id="G_PP_4160"/>
      <fbc:geneProduct fbc:name="PP_4161" metaid="_4a9c153a-e2d8-4900-b64b-852c4076773b" fbc:label="PP_4161" fbc:id="G_PP_4161"/>
      <fbc:geneProduct fbc:name="PP_4169" metaid="_40b7cb72-3238-4fe6-b22a-b66f482b9fc6" fbc:label="PP_4169" fbc:id="G_PP_4169"/>
      <fbc:geneProduct fbc:name="PP_4175" metaid="_2dda56df-d432-470d-b44c-f4303c0665d3" fbc:label="PP_4175" fbc:id="G_PP_4175"/>
      <fbc:geneProduct fbc:name="PP_4185" metaid="_8dd7dd97-73d6-435e-b15f-434e08eac558" fbc:label="PP_4185" fbc:id="G_PP_4185"/>
      <fbc:geneProduct fbc:name="PP_4186" metaid="_4ad05d00-a341-4b8e-862e-52f5b37269cb" fbc:label="PP_4186" fbc:id="G_PP_4186"/>
      <fbc:geneProduct fbc:name="PP_4187" metaid="d35fc352-c5f7-47b7-81f7-92932c9e228f"  fbc:label="PP_4187" fbc:id="G_PP_4187"/>
      <fbc:geneProduct fbc:name="PP_4188" metaid="_2937ebc8-676f-4441-9eff-e962943707f7" fbc:label="PP_4188" fbc:id="G_PP_4188"/>
      <fbc:geneProduct fbc:name="PP_4189" metaid="_283cfc36-e97f-4c18-a05b-2cce79218baa" fbc:label="PP_4189" fbc:id="G_PP_4189"/>
      <fbc:geneProduct fbc:name="PP_4190" metaid="_1d666ede-c56f-4b1c-aed5-ab4a94ec6eaf" fbc:label="PP_4190" fbc:id="G_PP_4190"/>
      <fbc:geneProduct fbc:name="PP_4191" metaid="c4e3c6a6-35e4-406c-99a6-bea58516b890"  fbc:label="PP_4191" fbc:id="G_PP_4191"/>
      <fbc:geneProduct fbc:name="PP_4192" metaid="_100f0a3d-1938-48ee-aa6b-af6876f297d2" fbc:label="PP_4192" fbc:id="G_PP_4192"/>
      <fbc:geneProduct fbc:name="PP_4193" metaid="_75eb0315-75ea-462a-ab2f-a675c8097b27" fbc:label="PP_4193" fbc:id="G_PP_4193"/>
      <fbc:geneProduct fbc:name="PP_4194" metaid="_3ad5541f-ba6d-455a-8620-973aced39752" fbc:label="PP_4194" fbc:id="G_PP_4194"/>
      <fbc:geneProduct fbc:name="PP_4223" metaid="_424240f3-e0aa-4a13-b3e9-df7a48be61bc" fbc:label="PP_4223" fbc:id="G_PP_4223"/>
      <fbc:geneProduct fbc:name="PP_4250" metaid="a064c74e-305b-44ab-ba02-68580b0e4403"  fbc:label="PP_4250" fbc:id="G_PP_4250"/>
      <fbc:geneProduct fbc:name="PP_4251" metaid="_7be9cbed-10f6-48a1-a4e7-5f5b51d0a811" fbc:label="PP_4251" fbc:id="G_PP_4251"/>
      <fbc:geneProduct fbc:name="PP_4252" metaid="ce74fb81-c0c2-4682-a949-6fef45e3cd48"  fbc:label="PP_4252" fbc:id="G_PP_4252"/>
      <fbc:geneProduct fbc:name="PP_4253" metaid="_14a3bd8e-d9c3-4a7c-b27b-9b323ef5e29b" fbc:label="PP_4253" fbc:id="G_PP_4253"/>
      <fbc:geneProduct fbc:name="PP_4255" metaid="_6696969d-7dab-4bd0-a15d-abd80ca3c8cf" fbc:label="PP_4255" fbc:id="G_PP_4255"/>
      <fbc:geneProduct fbc:name="PP_4256" metaid="ee3e8c0d-3bd4-4591-b27b-a1cbb47e019d"  fbc:label="PP_4256" fbc:id="G_PP_4256"/>
      <fbc:geneProduct fbc:name="PP_4257" metaid="_118fa165-fd7e-4a1a-8337-73e721c4c6a7" fbc:label="PP_4257" fbc:id="G_PP_4257"/>
      <fbc:geneProduct fbc:name="PP_4258" metaid="b3cc1e3e-9229-4e7e-9c11-ed8769fb150a"  fbc:label="PP_4258" fbc:id="G_PP_4258"/>
      <fbc:geneProduct fbc:name="PP_4266" metaid="_77544c6e-8706-4891-ba83-90398b5b0718" fbc:label="PP_4266" fbc:id="G_PP_4266"/>
      <fbc:geneProduct fbc:name="PP_4278" metaid="_6f6a705e-34fa-4d11-ab01-88ccff774e32" fbc:label="PP_4278" fbc:id="G_PP_4278"/>
      <fbc:geneProduct fbc:name="PP_4279" metaid="de92ba50-6b91-476c-8448-4e44d52c2af3"  fbc:label="PP_4279" fbc:id="G_PP_4279"/>
      <fbc:geneProduct fbc:name="PP_4281" metaid="_0979fcc2-e7ce-446a-bac0-711262d0a6a1" fbc:label="PP_4281" fbc:id="G_PP_4281"/>
      <fbc:geneProduct fbc:name="PP_4288" metaid="_1ee6d08c-a5de-420b-bdc3-239dc3de3328" fbc:label="PP_4288" fbc:id="G_PP_4288"/>
      <fbc:geneProduct fbc:name="PP_4297" metaid="e756dc59-bebe-40b0-817c-3f33ded998f5"  fbc:label="PP_4297" fbc:id="G_PP_4297"/>
      <fbc:geneProduct fbc:name="PP_4298" metaid="_4c77d0c7-e933-4d71-8b0d-bca82bcf1e79" fbc:label="PP_4298" fbc:id="G_PP_4298"/>
      <fbc:geneProduct fbc:name="PP_4300" metaid="bd1e14b2-bb4a-49c6-867a-cc6fae75291a"  fbc:label="PP_4300" fbc:id="G_PP_4300"/>
      <fbc:geneProduct fbc:name="PP_4301" metaid="_0c35f5bd-e8ec-40b6-b2ab-2e34937039e2" fbc:label="PP_4301" fbc:id="G_PP_4301"/>
      <fbc:geneProduct fbc:name="PP_4346" metaid="_9ea7bed7-1c7f-48ad-9f78-61b43bab7ac5" fbc:label="PP_4346" fbc:id="G_PP_4346"/>
      <fbc:geneProduct fbc:name="PP_4379" metaid="e368f799-1c03-4243-8756-6bbc3d4af337"  fbc:label="PP_4379" fbc:id="G_PP_4379"/>
      <fbc:geneProduct fbc:name="PP_4401" metaid="_28e34203-ccd9-4520-bd49-ef41d89dc590" fbc:label="PP_4401" fbc:id="G_PP_4401"/>
      <fbc:geneProduct fbc:name="PP_4402" metaid="_0140565a-a72b-405e-b710-c991a06a493a" fbc:label="PP_4402" fbc:id="G_PP_4402"/>
      <fbc:geneProduct fbc:name="PP_4403" metaid="_8a5ae680-e11f-43ea-8783-bb63e8c0d313" fbc:label="PP_4403" fbc:id="G_PP_4403"/>
      <fbc:geneProduct fbc:name="PP_4404" metaid="_684869d0-4788-4039-988e-71de571313da" fbc:label="PP_4404" fbc:id="G_PP_4404"/>
      <fbc:geneProduct fbc:name="PP_4422" metaid="f0fbdc81-1547-4b4a-a889-52d1c7e20eb6"  fbc:label="PP_4422" fbc:id="G_PP_4422"/>
      <fbc:geneProduct fbc:name="PP_4430" metaid="baf34658-d6da-4fcf-85d8-a6b67c368064"  fbc:label="PP_4430" fbc:id="G_PP_4430"/>
      <fbc:geneProduct fbc:name="PP_4431" metaid="_0d3c4d46-ba7f-462c-944a-7dc42e8c7086" fbc:label="PP_4431" fbc:id="G_PP_4431"/>
      <fbc:geneProduct fbc:name="PP_4433" metaid="b7136122-c420-4470-a668-79fe50e44e75"  fbc:label="PP_4433" fbc:id="G_PP_4433"/>
      <fbc:geneProduct fbc:name="PP_4461" metaid="b584d4b0-e621-41a7-80f4-2d293496626e"  fbc:label="PP_4461" fbc:id="G_PP_4461"/>
      <fbc:geneProduct fbc:name="PP_4473" metaid="_681de789-4e0c-4811-9c2e-0f1271264577" fbc:label="PP_4473" fbc:id="G_PP_4473"/>
      <fbc:geneProduct fbc:name="PP_4475" metaid="c6af5771-edaa-4957-8813-d988ce81e9d2"  fbc:label="PP_4475" fbc:id="G_PP_4475"/>
      <fbc:geneProduct fbc:name="PP_4477" metaid="_7df64a8a-a80c-4bed-b7db-06a4d915ca90" fbc:label="PP_4477" fbc:id="G_PP_4477"/>
      <fbc:geneProduct fbc:name="PP_4478" metaid="deeb7df7-b1ee-4ba0-bdc4-aa5a733f763b"  fbc:label="PP_4478" fbc:id="G_PP_4478"/>
      <fbc:geneProduct fbc:name="PP_4479" metaid="d981588b-21ef-4b1a-87b7-835aa7e1e773"  fbc:label="PP_4479" fbc:id="G_PP_4479"/>
      <fbc:geneProduct fbc:name="PP_4480" metaid="_278e4cda-b1cd-46f3-aa64-fe5020e245ff" fbc:label="PP_4480" fbc:id="G_PP_4480"/>
      <fbc:geneProduct fbc:name="PP_4481" metaid="_0ebd720a-874a-4741-a054-66fef0903485" fbc:label="PP_4481" fbc:id="G_PP_4481"/>
      <fbc:geneProduct fbc:name="PP_4483" metaid="_5e5022c8-c351-4610-a61e-11d2b19f5c88" fbc:label="PP_4483" fbc:id="G_PP_4483"/>
      <fbc:geneProduct fbc:name="PP_4484" metaid="_6831d0ef-abf9-4569-aa18-d47f61e1f28c" fbc:label="PP_4484" fbc:id="G_PP_4484"/>
      <fbc:geneProduct fbc:name="PP_4485" metaid="_1d77cc9f-e24d-492a-88ae-8d0da1889b86" fbc:label="PP_4485" fbc:id="G_PP_4485"/>
      <fbc:geneProduct fbc:name="PP_4486" metaid="b2a34cfb-9fd8-4db5-8b65-61383ef62b48"  fbc:label="PP_4486" fbc:id="G_PP_4486"/>
      <fbc:geneProduct fbc:name="PP_4487" metaid="_136350dd-2cfa-4655-add2-af5f77c41110" fbc:label="PP_4487" fbc:id="G_PP_4487"/>
      <fbc:geneProduct fbc:name="PP_4490" metaid="_26b02a55-8364-42fb-9815-0a0e05e33dfe" fbc:label="PP_4490" fbc:id="G_PP_4490"/>
      <fbc:geneProduct fbc:name="PP_4495" metaid="e88bd28a-ab17-47b6-8e12-5c82d39f50dd"  fbc:label="PP_4495" fbc:id="G_PP_4495"/>
      <fbc:geneProduct fbc:name="PP_4523" metaid="d738e79a-02a0-4827-9b19-949dbf3ea1ae"  fbc:label="PP_4523" fbc:id="G_PP_4523"/>
      <fbc:geneProduct fbc:name="PP_4545" metaid="_59331eeb-10ce-4766-b22d-9d9081d80c73" fbc:label="PP_4545" fbc:id="G_PP_4545"/>
      <fbc:geneProduct fbc:name="PP_4547" metaid="_4c54c695-1bd1-4048-8ea7-5ec291c703df" fbc:label="PP_4547" fbc:id="G_PP_4547"/>
      <fbc:geneProduct fbc:name="PP_4549" metaid="f09e726f-e781-49f1-bab9-da57f037f450"  fbc:label="PP_4549" fbc:id="G_PP_4549"/>
      <fbc:geneProduct fbc:name="PP_4550" metaid="aabaa016-0211-4b9a-b361-3627d0bbd1bc"  fbc:label="PP_4550" fbc:id="G_PP_4550"/>
      <fbc:geneProduct fbc:name="PP_4565" metaid="f01a38e1-5095-4a07-86c7-522c5f3ee495"  fbc:label="PP_4565" fbc:id="G_PP_4565"/>
      <fbc:geneProduct fbc:name="PP_4571" metaid="_30142bae-2b87-4d6b-ba36-4dee25ac8a95" fbc:label="PP_4571" fbc:id="G_PP_4571"/>
      <fbc:geneProduct fbc:name="PP_4594" metaid="_019ce24b-ee0f-42cf-a29f-781c9952e313" fbc:label="PP_4594" fbc:id="G_PP_4594"/>
      <fbc:geneProduct fbc:name="PP_4617" metaid="_9f37507f-6350-4926-9e35-8c4ee811095a" fbc:label="PP_4617" fbc:id="G_PP_4617"/>
      <fbc:geneProduct fbc:name="PP_4619" metaid="_8c00f911-ac2a-4ef6-8c2c-2de6ed2db0b3" fbc:label="PP_4619" fbc:id="G_PP_4619"/>
      <fbc:geneProduct fbc:name="PP_4620" metaid="_7caaa53c-63ad-43ad-b8dc-708d00df3ea5" fbc:label="PP_4620" fbc:id="G_PP_4620"/>
      <fbc:geneProduct fbc:name="PP_4621" metaid="cf50310b-0fd0-4510-b171-e1eb09f5d7c0"  fbc:label="PP_4621" fbc:id="G_PP_4621"/>
      <fbc:geneProduct fbc:name="PP_4636" metaid="_080c23e5-7f27-49df-b3b2-781ac0b5ce3e" fbc:label="PP_4636" fbc:id="G_PP_4636"/>
      <fbc:geneProduct fbc:name="PP_4650" metaid="_1605f306-bc2b-4fad-8634-332dffdb3466" fbc:label="PP_4650" fbc:id="G_PP_4650"/>
      <fbc:geneProduct fbc:name="PP_4651" metaid="f236a695-992f-4c3a-8a75-e3274a643f10"  fbc:label="PP_4651" fbc:id="G_PP_4651"/>
      <fbc:geneProduct fbc:name="PP_4655" metaid="_501bf07d-a68d-4a95-997d-232e39ef290e" fbc:label="PP_4655" fbc:id="G_PP_4655"/>
      <fbc:geneProduct fbc:name="PP_4656" metaid="_284b8319-d6b3-40b0-a3f0-04b381a510f7" fbc:label="PP_4656" fbc:id="G_PP_4656"/>
      <fbc:geneProduct fbc:name="PP_4659" metaid="d13a42ad-2014-4834-bb29-37f28cf97e0f"  fbc:label="PP_4659" fbc:id="G_PP_4659"/>
      <fbc:geneProduct fbc:name="PP_4666" metaid="_71392885-87a6-4d7b-94a8-dac29524b6f4" fbc:label="PP_4666" fbc:id="G_PP_4666"/>
      <fbc:geneProduct fbc:name="PP_4667" metaid="dc47cb76-e516-481b-aec8-18572d255032"  fbc:label="PP_4667" fbc:id="G_PP_4667"/>
      <fbc:geneProduct fbc:name="PP_4677" metaid="_671c6943-4ce4-4eaf-96a8-20458239f2d3" fbc:label="PP_4677" fbc:id="G_PP_4677"/>
      <fbc:geneProduct fbc:name="PP_4678" metaid="e515727f-87f9-4747-affe-3cbb3476b965"  fbc:label="PP_4678" fbc:id="G_PP_4678"/>
      <fbc:geneProduct fbc:name="PP_4679" metaid="_68f5292b-f024-4435-bd2a-cd046d97c13a" fbc:label="PP_4679" fbc:id="G_PP_4679"/>
      <fbc:geneProduct fbc:name="PP_4680" metaid="_3ef0f3a9-fff9-4566-8794-477db30dfcbc" fbc:label="PP_4680" fbc:id="G_PP_4680"/>
      <fbc:geneProduct fbc:name="PP_4692" metaid="_86a642c8-e2c7-485d-8115-64abc9827921" fbc:label="PP_4692" fbc:id="G_PP_4692"/>
      <fbc:geneProduct fbc:name="PP_4694" metaid="_3d0a0fee-2b5b-4b91-af9e-3988447c0b28" fbc:label="PP_4694" fbc:id="G_PP_4694"/>
      <fbc:geneProduct fbc:name="PP_4698" metaid="a017be9c-f3d7-497b-b0bc-9584c387f1d9"  fbc:label="PP_4698" fbc:id="G_PP_4698"/>
      <fbc:geneProduct fbc:name="PP_4699" metaid="_0d674260-3170-41bf-9977-5482616ea994" fbc:label="PP_4699" fbc:id="G_PP_4699"/>
      <fbc:geneProduct fbc:name="PP_4700" metaid="addca2f3-b8cc-4344-9baf-c4f1ddb08452"  fbc:label="PP_4700" fbc:id="G_PP_4700"/>
      <fbc:geneProduct fbc:name="PP_4701" metaid="_3629f0d7-51f0-41e9-8ddb-cbc68003fa41" fbc:label="PP_4701" fbc:id="G_PP_4701"/>
      <fbc:geneProduct fbc:name="PP_4702" metaid="_41d7c6fb-cdcb-4d3d-a10c-a92c4f7f4ef7" fbc:label="PP_4702" fbc:id="G_PP_4702"/>
      <fbc:geneProduct fbc:name="PP_4715" metaid="_1e2b7ebd-9b70-43ec-97f2-357c830ba2db" fbc:label="PP_4715" fbc:id="G_PP_4715"/>
      <fbc:geneProduct fbc:name="PP_4716" metaid="_12526631-dab9-4fd0-9b07-cdefd5fd3448" fbc:label="PP_4716" fbc:id="G_PP_4716"/>
      <fbc:geneProduct fbc:name="PP_4717" metaid="_3eeb6409-2137-40db-862a-4a29e61288e2" fbc:label="PP_4717" fbc:id="G_PP_4717"/>
      <fbc:geneProduct fbc:name="PP_4723" metaid="_54e8d85c-3e6a-4113-ab49-d07c7d6b893a" fbc:label="PP_4723" fbc:id="G_PP_4723"/>
      <fbc:geneProduct fbc:name="PP_4724" metaid="_916619f2-bc78-42c6-9dab-97889d6bc123" fbc:label="PP_4724" fbc:id="G_PP_4724"/>
      <fbc:geneProduct fbc:name="PP_4725" metaid="_0fa47256-3af2-463a-b505-9332fa0689a1" fbc:label="PP_4725" fbc:id="G_PP_4725"/>
      <fbc:geneProduct fbc:name="PP_4735" metaid="_979b4ebf-74e7-42b8-8093-79d17e473ee1" fbc:label="PP_4735" fbc:id="G_PP_4735"/>
      <fbc:geneProduct fbc:name="PP_4736" metaid="bfa01c2e-409e-4824-b821-0a285c35f192"  fbc:label="PP_4736" fbc:id="G_PP_4736"/>
      <fbc:geneProduct fbc:name="PP_4757" metaid="f5180b7b-6fd8-4c26-828e-a4f6c910bce9"  fbc:label="PP_4757" fbc:id="G_PP_4757"/>
      <fbc:geneProduct fbc:name="PP_4779" metaid="aaee1ab2-bea9-48d5-a1e2-cf3b5990f55e"  fbc:label="PP_4779" fbc:id="G_PP_4779"/>
      <fbc:geneProduct fbc:name="PP_4782" metaid="adc82ecb-8aa7-4fbf-969e-c1b4ce040e7a"  fbc:label="PP_4782" fbc:id="G_PP_4782"/>
      <fbc:geneProduct fbc:name="PP_4783" metaid="c5f7daef-dbf5-4787-bdb7-b878fb67e68a"  fbc:label="PP_4783" fbc:id="G_PP_4783"/>
      <fbc:geneProduct fbc:name="PP_4784" metaid="_0429afd9-4ece-4cef-a7c7-d81ddd1d6f68" fbc:label="PP_4784" fbc:id="G_PP_4784"/>
      <fbc:geneProduct fbc:name="PP_4810" metaid="c1749e3e-d40c-4d05-b893-e3c63d1dbfa4"  fbc:label="PP_4810" fbc:id="G_PP_4810"/>
      <fbc:geneProduct fbc:name="PP_4811" metaid="_7602cb52-58bb-4d24-8ff8-d88ee5ce8c82" fbc:label="PP_4811" fbc:id="G_PP_4811"/>
      <fbc:geneProduct fbc:name="PP_4822" metaid="_7027fcea-a21e-4275-b5b1-e49f2943b640" fbc:label="PP_4822" fbc:id="G_PP_4822"/>
      <fbc:geneProduct fbc:name="PP_4823" metaid="_1ab14cab-cc6a-4526-853e-8dc2ce06c43b" fbc:label="PP_4823" fbc:id="G_PP_4823"/>
      <fbc:geneProduct fbc:name="PP_4826" metaid="_9e74d4b2-f367-482b-96b6-8cddbac34471" fbc:label="PP_4826" fbc:id="G_PP_4826"/>
      <fbc:geneProduct fbc:name="PP_4827" metaid="b93ecdad-e7a4-4a02-8e04-1d6037668a86"  fbc:label="PP_4827" fbc:id="G_PP_4827"/>
      <fbc:geneProduct fbc:name="PP_4828" metaid="_05661d6b-a1c6-47f8-8134-02477a22d2af" fbc:label="PP_4828" fbc:id="G_PP_4828"/>
      <fbc:geneProduct fbc:name="PP_4829" metaid="_5fe8246e-4b1c-4ee2-b91d-9b4e54a58079" fbc:label="PP_4829" fbc:id="G_PP_4829"/>
      <fbc:geneProduct fbc:name="PP_4832" metaid="dae526f3-aa60-4746-a66a-806c22fd7bf6"  fbc:label="PP_4832" fbc:id="G_PP_4832"/>
      <fbc:geneProduct fbc:name="PP_4840" metaid="a56f8213-5b36-4cf5-8671-fc5120eb7ca3"  fbc:label="PP_4840" fbc:id="G_PP_4840"/>
      <fbc:geneProduct fbc:name="PP_4860" metaid="_964eee1c-402a-46f5-9852-b90219c2adb5" fbc:label="PP_4860" fbc:id="G_PP_4860"/>
      <fbc:geneProduct fbc:name="PP_4863" metaid="d18773ea-2fe3-46a3-9bbf-90b73d826aad"  fbc:label="PP_4863" fbc:id="G_PP_4863"/>
      <fbc:geneProduct fbc:name="PP_4864" metaid="_68920198-0c05-4f11-8708-a13af17bf0df" fbc:label="PP_4864" fbc:id="G_PP_4864"/>
      <fbc:geneProduct fbc:name="PP_4865" metaid="ad51d094-1c94-40c9-a9d8-362e6d2cb846"  fbc:label="PP_4865" fbc:id="G_PP_4865"/>
      <fbc:geneProduct fbc:name="PP_4866" metaid="aef03109-902d-4b11-a118-868eb99c9b6b"  fbc:label="PP_4866" fbc:id="G_PP_4866"/>
      <fbc:geneProduct fbc:name="PP_4867" metaid="_64acc992-e653-4fca-9427-2a94d900f0e2" fbc:label="PP_4867" fbc:id="G_PP_4867"/>
      <fbc:geneProduct fbc:name="PP_4868" metaid="_214dc7fe-bb11-4323-9064-a1736c546f88" fbc:label="PP_4868" fbc:id="G_PP_4868"/>
      <fbc:geneProduct fbc:name="PP_4869" metaid="e6e1242d-3d27-4690-9187-5349f3ded4fa"  fbc:label="PP_4869" fbc:id="G_PP_4869"/>
      <fbc:geneProduct fbc:name="PP_4889" metaid="faf184dc-aad8-4357-b0d5-d94e054162f3"  fbc:label="PP_4889" fbc:id="G_PP_4889"/>
      <fbc:geneProduct fbc:name="PP_4897" metaid="f26ab36f-8019-457e-9516-d01adf1cf468"  fbc:label="PP_4897" fbc:id="G_PP_4897"/>
      <fbc:geneProduct fbc:name="PP_4908" metaid="a7a2fdf3-1f84-4032-b20c-5b4ab6902cff"  fbc:label="PP_4908" fbc:id="G_PP_4908"/>
      <fbc:geneProduct fbc:name="PP_4909" metaid="a7050db7-4511-4cac-8f05-2aa0403873ac"  fbc:label="PP_4909" fbc:id="G_PP_4909"/>
      <fbc:geneProduct fbc:name="PP_4919" metaid="d0ccb0fa-1162-404e-913d-372252292e1d"  fbc:label="PP_4919" fbc:id="G_PP_4919"/>
      <fbc:geneProduct fbc:name="PP_4922" metaid="_03cf0682-73f5-4a59-9d51-4741333b8b74" fbc:label="PP_4922" fbc:id="G_PP_4922"/>
      <fbc:geneProduct fbc:name="PP_4928" metaid="bf2074c8-557c-43fe-98f1-f96dffaf3fec"  fbc:label="PP_4928" fbc:id="G_PP_4928"/>
      <fbc:geneProduct fbc:name="PP_4934" metaid="_61b3c7fb-4cff-4d7b-a80e-65d3859fa7a4" fbc:label="PP_4934" fbc:id="G_PP_4934"/>
      <fbc:geneProduct fbc:name="PP_4946" metaid="_9c0ae19e-d1fc-4321-86af-2b6e5cc04b37" fbc:label="PP_4946" fbc:id="G_PP_4946"/>
      <fbc:geneProduct fbc:name="PP_4947" metaid="_338d9840-6634-4e9c-9086-23523ff04a21" fbc:label="PP_4947" fbc:id="G_PP_4947"/>
      <fbc:geneProduct fbc:name="PP_4948" metaid="a5ec92a5-660c-4a66-8929-e01badf31bdd"  fbc:label="PP_4948" fbc:id="G_PP_4948"/>
      <fbc:geneProduct fbc:name="PP_4960" metaid="_829cf5c4-5078-413e-8791-d09e043346a5" fbc:label="PP_4960" fbc:id="G_PP_4960"/>
      <fbc:geneProduct fbc:name="PP_4963" metaid="_5cfd538e-2ec8-4000-9662-f868dd21488a" fbc:label="PP_4963" fbc:id="G_PP_4963"/>
      <fbc:geneProduct fbc:name="PP_4964" metaid="_39e3936f-09a9-4408-8037-dcf519665360" fbc:label="PP_4964" fbc:id="G_PP_4964"/>
      <fbc:geneProduct fbc:name="PP_4965" metaid="_917c3446-5775-41fa-a08a-4a3e1880564a" fbc:label="PP_4965" fbc:id="G_PP_4965"/>
      <fbc:geneProduct fbc:name="PP_4967" metaid="d341304a-74e8-4e2e-aca4-429937a0fa1d"  fbc:label="PP_4967" fbc:id="G_PP_4967"/>
      <fbc:geneProduct fbc:name="PP_4977" metaid="_293d64cf-ee2b-4989-973a-28a5c33f7d2f" fbc:label="PP_4977" fbc:id="G_PP_4977"/>
      <fbc:geneProduct fbc:name="PP_4984" metaid="_3ccd3e8e-8037-415d-b8a0-2254ca195b97" fbc:label="PP_4984" fbc:id="G_PP_4984"/>
      <fbc:geneProduct fbc:name="PP_4993" metaid="a952f16b-5986-4fac-9730-44be2581268c"  fbc:label="PP_4993" fbc:id="G_PP_4993"/>
      <fbc:geneProduct fbc:name="PP_4997" metaid="cdd3ae10-d85f-4fce-9158-4d84ba01f8e9"  fbc:label="PP_4997" fbc:id="G_PP_4997"/>
      <fbc:geneProduct fbc:name="PP_4998" metaid="ac0a7f63-d587-4129-ac3a-865d87f06f1f"  fbc:label="PP_4998" fbc:id="G_PP_4998"/>
      <fbc:geneProduct fbc:name="PP_4999" metaid="cc3a13e9-bdd1-42b9-8878-54cbb69e36b9"  fbc:label="PP_4999" fbc:id="G_PP_4999"/>
      <fbc:geneProduct fbc:name="PP_5011" metaid="_81f9f0e8-a45b-47e1-aa93-818a4789b8cc" fbc:label="PP_5011" fbc:id="G_PP_5011"/>
      <fbc:geneProduct fbc:name="PP_5014" metaid="_752c56c7-47b4-465c-b4f8-526583d8e268" fbc:label="PP_5014" fbc:id="G_PP_5014"/>
      <fbc:geneProduct fbc:name="PP_5015" metaid="ed08b02c-8ef3-4b32-a624-ad88f0951547"  fbc:label="PP_5015" fbc:id="G_PP_5015"/>
      <fbc:geneProduct fbc:name="PP_5029" metaid="_141c33de-1b88-4d08-92de-4c9a15848583" fbc:label="PP_5029" fbc:id="G_PP_5029"/>
      <fbc:geneProduct fbc:name="PP_5030" metaid="dc391d27-6b22-42c4-a105-721054634c2f"  fbc:label="PP_5030" fbc:id="G_PP_5030"/>
      <fbc:geneProduct fbc:name="PP_5032" metaid="_2ce3ad79-cc48-4aa1-8923-f48b71bdd63c" fbc:label="PP_5032" fbc:id="G_PP_5032"/>
      <fbc:geneProduct fbc:name="PP_5033" metaid="_1e97a8e3-a2bc-4f33-8bab-d15494be99c4" fbc:label="PP_5033" fbc:id="G_PP_5033"/>
      <fbc:geneProduct fbc:name="PP_5036" metaid="_42cd045f-73eb-4c33-bf21-c69a439f0636" fbc:label="PP_5036" fbc:id="G_PP_5036"/>
      <fbc:geneProduct fbc:name="PP_5040" metaid="_88f38bd5-b82a-4b08-95c1-66a19fd12370" fbc:label="PP_5040" fbc:id="G_PP_5040"/>
      <fbc:geneProduct fbc:name="PP_5041" metaid="_0b6af70e-a566-4166-b8fb-688df9711b23" fbc:label="PP_5041" fbc:id="G_PP_5041"/>
      <fbc:geneProduct fbc:name="PP_5046" metaid="c958c35c-77be-4804-80a4-6dcad6ded649"  fbc:label="PP_5046" fbc:id="G_PP_5046"/>
      <fbc:geneProduct fbc:name="PP_5056" metaid="_31c2857b-802c-42f8-9aaf-db19bdbb6cfb" fbc:label="PP_5056" fbc:id="G_PP_5056"/>
      <fbc:geneProduct fbc:name="PP_5061" metaid="_836b64e3-c075-4f1e-abce-b560614bea9d" fbc:label="PP_5061" fbc:id="G_PP_5061"/>
      <fbc:geneProduct fbc:name="PP_5064" metaid="_1dca1a01-5cc2-4685-b010-ffb7650743d1" fbc:label="PP_5064" fbc:id="G_PP_5064"/>
      <fbc:geneProduct fbc:name="PP_5074" metaid="_36ba3861-f46c-4de7-98fb-876c72e8042d" fbc:label="PP_5074" fbc:id="G_PP_5074"/>
      <fbc:geneProduct fbc:name="PP_5075" metaid="e7dc6b2a-1666-47f9-8112-f18aba61d85a"  fbc:label="PP_5075" fbc:id="G_PP_5075"/>
      <fbc:geneProduct fbc:name="PP_5076" metaid="_6d4f92f1-e9de-402f-a9d8-b79dbf39edb8" fbc:label="PP_5076" fbc:id="G_PP_5076"/>
      <fbc:geneProduct fbc:name="PP_5078" metaid="b917290a-8294-4184-a4ad-6f0dcc8c9c97"  fbc:label="PP_5078" fbc:id="G_PP_5078"/>
      <fbc:geneProduct fbc:name="PP_5079" metaid="_575d460e-8005-48ac-9167-7da96dc23032" fbc:label="PP_5079" fbc:id="G_PP_5079"/>
      <fbc:geneProduct fbc:name="PP_5085" metaid="e3f30c87-5a9f-4cfe-a1bd-e4b6d1f2ac21"  fbc:label="PP_5085" fbc:id="G_PP_5085"/>
      <fbc:geneProduct fbc:name="PP_5095" metaid="_2b27a815-0568-4e90-b290-b7cfd458b87e" fbc:label="PP_5095" fbc:id="G_PP_5095"/>
      <fbc:geneProduct fbc:name="PP_5097" metaid="fb593436-c739-4dc9-8d9c-7feed226b7c2"  fbc:label="PP_5097" fbc:id="G_PP_5097"/>
      <fbc:geneProduct fbc:name="PP_5123" metaid="ca3db71f-3f49-41fb-8b82-ef6c2cc64aba"  fbc:label="PP_5123" fbc:id="G_PP_5123"/>
      <fbc:geneProduct fbc:name="PP_5128" metaid="d70caadc-1613-47c9-a2cc-cdcfa28e37ff"  fbc:label="PP_5128" fbc:id="G_PP_5128"/>
      <fbc:geneProduct fbc:name="PP_5132" metaid="fbc86e22-2051-48a5-a03b-902cd38146f9"  fbc:label="PP_5132" fbc:id="G_PP_5132"/>
      <fbc:geneProduct fbc:name="PP_5141" metaid="_0caaddee-e4e6-44a4-a539-15f1624297aa" fbc:label="PP_5141" fbc:id="G_PP_5141"/>
      <fbc:geneProduct fbc:name="PP_5149" metaid="_2b71127e-075d-4ffe-8f15-70c45da516e9" fbc:label="PP_5149" fbc:id="G_PP_5149"/>
      <fbc:geneProduct fbc:name="PP_5150" metaid="_9b76f8f6-452d-4813-8d37-8e51f960bd0b" fbc:label="PP_5150" fbc:id="G_PP_5150"/>
      <fbc:geneProduct fbc:name="PP_5155" metaid="_04ad59d4-550e-418f-8207-d0d6b3082f79" fbc:label="PP_5155" fbc:id="G_PP_5155"/>
      <fbc:geneProduct fbc:name="PP_5168" metaid="_489ec179-57c5-4717-837f-13734dce926e" fbc:label="PP_5168" fbc:id="G_PP_5168"/>
      <fbc:geneProduct fbc:name="PP_5169" metaid="_26f3fc6e-a634-401b-bac3-a591aad1646d" fbc:label="PP_5169" fbc:id="G_PP_5169"/>
      <fbc:geneProduct fbc:name="PP_5170" metaid="d37c6698-72ac-4353-a533-dbbd68fc69ea"  fbc:label="PP_5170" fbc:id="G_PP_5170"/>
      <fbc:geneProduct fbc:name="PP_5171" metaid="_0d63aa5f-7d92-4c57-89e0-a6287ea71f6b" fbc:label="PP_5171" fbc:id="G_PP_5171"/>
      <fbc:geneProduct fbc:name="PP_5177" metaid="_4d238b03-1c58-4d65-981d-92f2b4d4b358" fbc:label="PP_5177" fbc:id="G_PP_5177"/>
      <fbc:geneProduct fbc:name="PP_5178" metaid="c1d6c96c-8b6d-4996-a13c-e0ea3d8336ab"  fbc:label="PP_5178" fbc:id="G_PP_5178"/>
      <fbc:geneProduct fbc:name="PP_5179" metaid="_639be8f9-eddb-4867-b727-dcb897cb5d92" fbc:label="PP_5179" fbc:id="G_PP_5179"/>
      <fbc:geneProduct fbc:name="PP_5180" metaid="_160476b5-1c08-4416-899d-07860e702205" fbc:label="PP_5180" fbc:id="G_PP_5180"/>
      <fbc:geneProduct fbc:name="PP_5181" metaid="_39a21bf7-283e-459d-bffd-2f85db6c5e77" fbc:label="PP_5181" fbc:id="G_PP_5181"/>
      <fbc:geneProduct fbc:name="PP_5183" metaid="_33858dbe-9772-4c4e-b0ba-9b15eb8fb11c" fbc:label="PP_5183" fbc:id="G_PP_5183"/>
      <fbc:geneProduct fbc:name="PP_5184" metaid="_1fa5196d-8d10-4214-bdde-07c096eb0636" fbc:label="PP_5184" fbc:id="G_PP_5184"/>
      <fbc:geneProduct fbc:name="PP_5185" metaid="_46245747-e066-448a-a172-bab6ece8db52" fbc:label="PP_5185" fbc:id="G_PP_5185"/>
      <fbc:geneProduct fbc:name="PP_5186" metaid="_0a6f0efd-aee4-4ac4-839b-11efe9055c6b" fbc:label="PP_5186" fbc:id="G_PP_5186"/>
      <fbc:geneProduct fbc:name="PP_5194" metaid="c43832ec-702b-47d2-beed-26e49348f09f"  fbc:label="PP_5194" fbc:id="G_PP_5194"/>
      <fbc:geneProduct fbc:name="PP_5197" metaid="_2f49032e-e25a-4dba-8f8c-8fdcc5c711ef" fbc:label="PP_5197" fbc:id="G_PP_5197"/>
      <fbc:geneProduct fbc:name="PP_5199" metaid="a3bd7ee0-998f-40ae-81b3-f726102a1fe4"  fbc:label="PP_5199" fbc:id="G_PP_5199"/>
      <fbc:geneProduct fbc:name="PP_5213" metaid="_95872312-ec3c-43dd-a5bc-d77917e2c131" fbc:label="PP_5213" fbc:id="G_PP_5213"/>
      <fbc:geneProduct fbc:name="PP_5216" metaid="fda42d43-5da4-40af-a9f5-88b7c6f65e86"  fbc:label="PP_5216" fbc:id="G_PP_5216"/>
      <fbc:geneProduct fbc:name="PP_5217" metaid="_9300f62f-820c-42d3-859f-d9f6505ea4c1" fbc:label="PP_5217" fbc:id="G_PP_5217"/>
      <fbc:geneProduct fbc:name="PP_5222" metaid="e72d9c67-7d66-47f6-95ad-71f4739553dc"  fbc:label="PP_5222" fbc:id="G_PP_5222"/>
      <fbc:geneProduct fbc:name="PP_5227" metaid="_177c9ab3-281f-4df2-9af6-909752a0f612" fbc:label="PP_5227" fbc:id="G_PP_5227"/>
      <fbc:geneProduct fbc:name="PP_5228" metaid="_9302bd1f-fbe6-49a1-a066-86edd4d03765" fbc:label="PP_5228" fbc:id="G_PP_5228"/>
      <fbc:geneProduct fbc:name="PP_5233" metaid="b7e4b687-2b96-44f1-95ff-14ce7a44ccaf"  fbc:label="PP_5233" fbc:id="G_PP_5233"/>
      <fbc:geneProduct fbc:name="PP_5246" metaid="_6d54e45c-adef-4f60-9a47-a460191957b9" fbc:label="PP_5246" fbc:id="G_PP_5246"/>
      <fbc:geneProduct fbc:name="PP_5257" metaid="_569e5033-ef3e-41b5-bbff-4f49254c7fd8" fbc:label="PP_5257" fbc:id="G_PP_5257"/>
      <fbc:geneProduct fbc:name="PP_5258" metaid="_310102f8-d5f6-4346-94ff-c043d9fe98b1" fbc:label="PP_5258" fbc:id="G_PP_5258"/>
      <fbc:geneProduct fbc:name="PP_5269" metaid="_3876e08d-225a-48fb-8f4c-7e1c2486797f" fbc:label="PP_5269" fbc:id="G_PP_5269"/>
      <fbc:geneProduct fbc:name="PP_5278" metaid="c744c2c4-3941-4ebe-b8b9-e22fea95663d"  fbc:label="PP_5278" fbc:id="G_PP_5278"/>
      <fbc:geneProduct fbc:name="PP_5285" metaid="_43596300-37db-45a5-878d-035f19774209" fbc:label="PP_5285" fbc:id="G_PP_5285"/>
      <fbc:geneProduct fbc:name="PP_5286" metaid="_857e0bb7-1632-4cb4-8b72-a96a35357950" fbc:label="PP_5286" fbc:id="G_PP_5286"/>
      <fbc:geneProduct fbc:name="PP_5288" metaid="be5c53ac-d66a-438e-8518-ae847ac0786e"  fbc:label="PP_5288" fbc:id="G_PP_5288"/>
      <fbc:geneProduct fbc:name="PP_5289" metaid="_75203b1b-a468-4128-a644-ecc231b1ee8d" fbc:label="PP_5289" fbc:id="G_PP_5289"/>
      <fbc:geneProduct fbc:name="PP_5291" metaid="_1310019d-82c2-4350-b21c-6fbaf3dd828f" fbc:label="PP_5291" fbc:id="G_PP_5291"/>
      <fbc:geneProduct fbc:name="PP_5296" metaid="a5a1e439-1907-4786-a7de-4baea15a6303"  fbc:label="PP_5296" fbc:id="G_PP_5296"/>
      <fbc:geneProduct fbc:name="PP_5299" metaid="_290b1380-5a4c-46af-b790-8850e0a5ea67" fbc:label="PP_5299" fbc:id="G_PP_5299"/>
      <fbc:geneProduct fbc:name="PP_5302" metaid="_3aed5f91-1941-4a5c-ae05-bbac6d385a79" fbc:label="PP_5302" fbc:id="G_PP_5302"/>
      <fbc:geneProduct fbc:name="PP_5317" metaid="d3af72c0-c59b-47ae-8621-a2d4b0b1407b"  fbc:label="PP_5317" fbc:id="G_PP_5317"/>
      <fbc:geneProduct fbc:name="PP_5318" metaid="_47269273-6d9c-4af8-b271-371795474420" fbc:label="PP_5318" fbc:id="G_PP_5318"/>
      <fbc:geneProduct fbc:name="PP_5326" metaid="a7a7a77b-f1c4-4756-929e-fa66bc8e66c9"  fbc:label="PP_5326" fbc:id="G_PP_5326"/>
      <fbc:geneProduct fbc:name="PP_5327" metaid="fa52b195-589d-4a3f-88cf-526538d9a1ff"  fbc:label="PP_5327" fbc:id="G_PP_5327"/>
      <fbc:geneProduct fbc:name="PP_5328" metaid="_7a810a99-a77f-47e9-846a-c73a367a4816" fbc:label="PP_5328" fbc:id="G_PP_5328"/>
      <fbc:geneProduct fbc:name="PP_5329" metaid="d0ad069d-0961-4496-87ed-6b3f4fffb349"  fbc:label="PP_5329" fbc:id="G_PP_5329"/>
      <fbc:geneProduct fbc:name="PP_5335" metaid="e12a5030-1ba9-4352-b1c7-3aefc919ee00"  fbc:label="PP_5335" fbc:id="G_PP_5335"/>
      <fbc:geneProduct fbc:name="PP_5336" metaid="a27c4e6b-15a1-4ea8-ad62-d818cb1d8b8a"  fbc:label="PP_5336" fbc:id="G_PP_5336"/>
      <fbc:geneProduct fbc:name="PP_5338" metaid="_74bc0b45-1ad6-4d6f-adc1-69835a5bc1fb" fbc:label="PP_5338" fbc:id="G_PP_5338"/>
      <fbc:geneProduct fbc:name="PP_5341" metaid="_5e497aa9-7a2b-494a-8bb5-00574d7ed740" fbc:label="PP_5341" fbc:id="G_PP_5341"/>
      <fbc:geneProduct fbc:name="PP_5346" metaid="_98bed27b-ccda-43b5-84d9-3c6b132ff5b5" fbc:label="PP_5346" fbc:id="G_PP_5346"/>
      <fbc:geneProduct fbc:name="PP_5347" metaid="_0a06ca6a-9b1f-461c-8553-8c304f37b6d8" fbc:label="PP_5347" fbc:id="G_PP_5347"/>
      <fbc:geneProduct fbc:name="PP_5351" metaid="_78037191-6879-440c-b8fd-d6cb3b595b76" fbc:label="PP_5351" fbc:id="G_PP_5351"/>
      <fbc:geneProduct fbc:name="PP_5357" metaid="_9e51d79a-01c3-44a8-9c58-40b9649d36d3" fbc:label="PP_5357" fbc:id="G_PP_5357"/>
      <fbc:geneProduct fbc:name="PP_5366" metaid="a3788998-46c9-438a-b68c-2f6c8daaebc4"  fbc:label="PP_5366" fbc:id="G_PP_5366"/>
      <fbc:geneProduct fbc:name="PP_5374" metaid="_3fe4655a-b0d2-417f-90fe-26541beb23f0" fbc:label="PP_5374" fbc:id="G_PP_5374"/>
      <fbc:geneProduct fbc:name="PP_5409" metaid="ab82637b-30cc-4f1c-83f3-8a21b97c3f83"  fbc:label="PP_5409" fbc:id="G_PP_5409"/>
      <fbc:geneProduct fbc:name="PP_5411" metaid="_09b2ddf1-3956-4aa4-935e-14ce28bb6ee8" fbc:label="PP_5411" fbc:id="G_PP_5411"/>
      <fbc:geneProduct fbc:name="PP_5412" metaid="a17123a8-24f7-4eef-bb86-77621e6609e8"  fbc:label="PP_5412" fbc:id="G_PP_5412"/>
      <fbc:geneProduct fbc:name="PP_5413" metaid="e397fa95-7d1e-4527-88fd-ee36b7ddeb1a"  fbc:label="PP_5413" fbc:id="G_PP_5413"/>
      <fbc:geneProduct fbc:name="PP_5414" metaid="_5d22c27e-4cda-4af7-850b-53fca758d301" fbc:label="PP_5414" fbc:id="G_PP_5414"/>
      <fbc:geneProduct fbc:name="PP_5415" metaid="_031fc029-cd06-4a07-9f1a-97391bd15d87" fbc:label="PP_5415" fbc:id="G_PP_5415"/>
      <fbc:geneProduct fbc:name="PP_5416" metaid="_118d4ca6-1c6f-4c24-acc3-09eac27e59b3" fbc:label="PP_5416" fbc:id="G_PP_5416"/>
      <fbc:geneProduct fbc:name="PP_5417" metaid="_1f6be9d0-374d-4780-b88f-648ca6bffac4" fbc:label="PP_5417" fbc:id="G_PP_5417"/>
      <fbc:geneProduct fbc:name="PP_5419" metaid="_5b5b649c-28b9-48da-abcf-c8d00e87cd93" fbc:label="PP_5419" fbc:id="G_PP_5419"/>
    </fbc:listOfGeneProducts>
    <listOfUnitDefinitions>
      <unitDefinition id="mmol_per_gDW_per_hr" metaid="_312af419-81c2-4a1c-8d74-33f210c5ff3d">
        <listOfUnits>
          <unit scale="-3" exponent="1" metaid="_92c040a9-44dd-413e-905f-5d8580fa82e1" multiplier="1" kind="mole"/>
          <unit scale="0" exponent="-1" metaid="_0b5ee8fe-7d57-4dc1-b4c2-b37f8fe7a8b1" multiplier="1" kind="gram"/>
          <unit scale="0" exponent="-1" metaid="_59191732-d486-4df8-8d83-c6afb2ce01d8" multiplier="3600" kind="second"/>
        </listOfUnits>
      </unitDefinition>
    </listOfUnitDefinitions>
    <listOfCompartments>
      <compartment id="Cytosol" constant="true" metaid="bf3baa05-2351-42b3-9447-d5175d452746"/>
      <compartment id="Extra_organism" constant="true" metaid="_04198412-a880-4d65-acc5-593e9df65616"/>
    </listOfCompartments>
    <listOfSpecies>
      <species id="M_EC0127" fbc:charge="-2" constant="false" hasOnlySubstanceUnits="false" name="(S)-Malate[e]" metaid="_6c9fb55f-d061-429c-9d58-26944969ebc7" boundaryCondition="false" compartment="Extra_organism"/>
      <species id="M_EC0033" fbc:charge="0" constant="false" hasOnlySubstanceUnits="false" name="Glycine[e]" metaid="_382ad912-2aa1-4711-a2b7-44c12588be1b" boundaryCondition="false" compartment="Extra_organism"/>
      <species id="M_EC0063" fbc:charge="0" constant="false" hasOnlySubstanceUnits="false" name="L-Tryptophan[e]" metaid="_3f3b1489-b7af-4231-ba81-52c0bfbc1b7c" boundaryCondition="false" compartment="Extra_organism"/>
      <species id="M_EC0090" fbc:charge="0" constant="false" hasOnlySubstanceUnits="false" name="Uracil[e]" metaid="_029ab011-44d2-4710-92ef-f7509e137ddd" boundaryCondition="false" compartment="Extra_organism"/>
      <species id="M_EC0007" fbc:charge="0" constant="false" hasOnlySubstanceUnits="false" name="Oxygen[e]" metaid="c5e70338-d0b8-41fc-9c72-39b52a1ba0ba" boundaryCondition="false" compartment="Extra_organism"/>
      <species id="M_EC0080" fbc:charge="0" constant="false" hasOnlySubstanceUnits="false" name="D-Fructose[e]" metaid="_0d0505d0-810c-4083-b22b-6f30491bf68f" boundaryCondition="false" compartment="Extra_organism"/>
      <species id="M_EC0599" fbc:charge="-2" constant="false" hasOnlySubstanceUnits="false" name="D-Glucarate[e]" metaid="_2e785aab-142d-4f8a-8d15-48b15136847d" boundaryCondition="false" compartment="Extra_organism"/>
      <species id="M_EC0027" fbc:charge="0" constant="false" hasOnlySubstanceUnits="false" name="D-Glucose[e]" metaid="_42fe9d37-169f-4222-b664-5afbba6def33" boundaryCondition="false" compartment="Extra_organism"/>
      <species id="M_EC0359" fbc:charge="0" constant="false" hasOnlySubstanceUnits="false" name="Ethanol[e]" metaid="_8f2d6490-6e77-4e5e-a2df-c0aa11ca01ab" boundaryCondition="false" compartment="Extra_organism"/>
      <species id="M_EC0115" fbc:charge="0" constant="false" hasOnlySubstanceUnits="false" name="D-Alanine[e]" metaid="b3efa9ea-4afe-4ba6-a113-63acc256f055" boundaryCondition="false" compartment="Extra_organism"/>
      <species id="M_EC0103" fbc:charge="0" constant="false" hasOnlySubstanceUnits="false" name="D-Ribose[e]" metaid="_46490fdd-76c6-4686-a61e-d44f37644710" boundaryCondition="false" compartment="Extra_organism"/>
      <species id="M_EC0201" fbc:charge="-1" constant="false" hasOnlySubstanceUnits="false" name="Nitrate[e]" metaid="dd213040-9ca2-41b9-9411-02a0a8b669ed" boundaryCondition="false" compartment="Extra_organism"/>
      <species id="M_EC0151" fbc:charge="0" constant="false" hasOnlySubstanceUnits="false" name="L-Valine[e]" metaid="a370627e-d7ef-4cf2-92cd-483c96ef7b28" boundaryCondition="false" compartment="Extra_organism"/>
      <species id="M_EC0148" fbc:charge="-1" constant="false" hasOnlySubstanceUnits="false" name="Benzoate[e]" metaid="_93fc27b7-24a8-4e6a-bcb5-5c3c70af1a7c" boundaryCondition="false" compartment="Extra_organism"/>
      <species id="M_EC0035" fbc:charge="0" constant="false" hasOnlySubstanceUnits="false" name="L-Alanine[e]" metaid="efd297bd-c038-43b1-b9f4-a0f1c52d58a0" boundaryCondition="false" compartment="Extra_organism"/>
      <species id="M_EC0011" fbc:charge="0" constant="false" hasOnlySubstanceUnits="false" name="CO2[e]" metaid="_9bcacf80-e404-426a-a725-81b77b385e29" boundaryCondition="false" compartment="Extra_organism"/>
      <species id="M_EC0475" fbc:charge="-1" constant="false" hasOnlySubstanceUnits="false" name="2-Dehydro-D-gluconate[e]" metaid="_31cb5d4d-2970-4ff7-b1a1-d1c3208837f9" boundaryCondition="false" compartment="Extra_organism"/>
      <species id="M_EC0048" fbc:charge="-2" constant="false" hasOnlySubstanceUnits="false" name="Sulfate[e]" metaid="f760829c-126a-4ebc-b85c-53bb00c8f0fb" boundaryCondition="false" compartment="Extra_organism"/>
      <species id="M_EC0214" fbc:charge="-1" constant="false" hasOnlySubstanceUnits="false" name="D-Gluconic acid[e]" metaid="e3c00bf6-4120-492c-92ce-3c200cb5c165" boundaryCondition="false" compartment="Extra_organism"/>
      <species id="M_EC0275" fbc:charge="0" constant="false" hasOnlySubstanceUnits="false" name="4-Aminobutanoate[e]" metaid="_7e72d5ee-6687-41f4-9fc4-a714aa337305" boundaryCondition="false" compartment="Extra_organism"/>
      <species id="M_EC0029" fbc:charge="-1" constant="false" hasOnlySubstanceUnits="false" name="Acetate[e]" metaid="_30558715-9d02-44d3-bade-adfa420a0b54" boundaryCondition="false" compartment="Extra_organism"/>
      <species id="M_EC0065" fbc:charge="1" constant="false" hasOnlySubstanceUnits="false" name="H+[e]" metaid="_0ff72520-f3ed-452a-9f3d-2007cdfb8cc5" boundaryCondition="false" compartment="Extra_organism"/>
      <species id="M_EC0197" fbc:charge="1" constant="false" hasOnlySubstanceUnits="false" name="Potassium[e]" metaid="_4c8549ca-e57d-4fcf-9ba5-19ed8b091ffa" boundaryCondition="false" compartment="Extra_organism"/>
      <species id="M_EC0050" fbc:charge="1" constant="false" hasOnlySubstanceUnits="false" name="L-Arginine[e]" metaid="_9e581930-01fc-4bae-bb8e-69ec6c7ca237" boundaryCondition="false" compartment="Extra_organism"/>
      <species id="M_EC0039" fbc:charge="1" constant="false" hasOnlySubstanceUnits="false" name="L-Lysine[e]" metaid="d8b1410e-c8fb-424e-9b29-0a70700e8a0a" boundaryCondition="false" compartment="Extra_organism"/>
      <species id="M_EC0064" fbc:charge="0" constant="false" hasOnlySubstanceUnits="false" name="L-Phenylalanine[e]" metaid="efcae3be-5651-4dd3-99b7-4d30f0ec111e" boundaryCondition="false" compartment="Extra_organism"/>
      <species id="M_EC0041" fbc:charge="-1" constant="false" hasOnlySubstanceUnits="false" name="L-Aspartate[e]" metaid="d24c6ff7-a55e-4585-87c0-fcad4a5d7fc9" boundaryCondition="false" compartment="Extra_organism"/>
      <species id="M_EC0058" fbc:charge="0" constant="false" hasOnlySubstanceUnits="false" name="L-Methionine[e]" metaid="_78488140-690e-41a7-a439-3e638b691647" boundaryCondition="false" compartment="Extra_organism"/>
      <species id="M_EC0258" fbc:charge="3" constant="false" hasOnlySubstanceUnits="false" name="Spermidine[e]" metaid="e07d76ce-2b66-4ba8-a22b-e677dc765153" boundaryCondition="false" compartment="Extra_organism"/>
      <species id="M_EC0052" fbc:charge="0" constant="false" hasOnlySubstanceUnits="false" name="L-Glutamine[e]" metaid="d21b6e77-6d0b-44fb-bb7c-e719618f744e" boundaryCondition="false" compartment="Extra_organism"/>
      <species id="M_EC0302" fbc:charge="0" constant="false" hasOnlySubstanceUnits="false" name="Cytosine[e]" metaid="_95c75de9-e031-4a1f-a189-5f398fb5a4fd" boundaryCondition="false" compartment="Extra_organism"/>
      <species id="M_EC0530" fbc:charge="0" constant="false" hasOnlySubstanceUnits="false" name="Betaine[e]" metaid="bf370175-196f-4080-abb5-038587067ce2" boundaryCondition="false" compartment="Extra_organism"/>
      <species id="M_EC0062" fbc:charge="1" constant="false" hasOnlySubstanceUnits="false" name="L-Ornithine[e]" metaid="_74f02ef4-3c23-4e90-8a40-6a6560348ad0" boundaryCondition="false" compartment="Extra_organism"/>
      <species id="M_EC9371" fbc:charge="0" constant="false" hasOnlySubstanceUnits="false" name="Carbon[e]" metaid="c30ee3c8-5051-4c1b-8c35-b602afb71378" boundaryCondition="false" compartment="Extra_organism"/>
      <species id="M_EC0067" fbc:charge="0" constant="false" hasOnlySubstanceUnits="false" name="L-Tyrosine[e]" metaid="_01369f89-fcd8-4f21-9075-afc6419824c2" boundaryCondition="false" compartment="Extra_organism"/>
      <species id="M_EC0129" fbc:charge="0" constant="false" hasOnlySubstanceUnits="false" name="L-Asparagine[e]" metaid="_241a84ba-0c9c-4d25-9a94-e66e24c19a03" boundaryCondition="false" compartment="Extra_organism"/>
      <species id="M_EC1683" fbc:charge="0" constant="false" hasOnlySubstanceUnits="false" name="1,5-Gluconolactone[e]" metaid="d5c61faf-ac39-4a49-abc6-f429bbad6db0" boundaryCondition="false" compartment="Extra_organism"/>
      <species id="M_EC0645" fbc:charge="-1" constant="false" hasOnlySubstanceUnits="false" name="D-Galactonate[e]" metaid="_6f58be74-5f66-4400-bfff-a184bcae4c13" boundaryCondition="false" compartment="Extra_organism"/>
      <species id="M_EC0001" fbc:charge="0" constant="false" hasOnlySubstanceUnits="false" name="H2O[e]" metaid="_63c89b3c-19c0-40f0-9e47-dc117ff9277b" boundaryCondition="false" compartment="Extra_organism"/>
      <species id="M_EC9324" fbc:charge="0" constant="false" hasOnlySubstanceUnits="false" name="Biomass[e]" metaid="_93798f54-7655-4215-9cf6-ecf21b6dfa92" boundaryCondition="false" compartment="Extra_organism"/>
      <species id="M_EC0136" fbc:charge="-1" constant="false" hasOnlySubstanceUnits="false" name="Glycolate[e]" metaid="_4dba9001-a9b0-4f9e-8a7a-cdc3182845d6" boundaryCondition="false" compartment="Extra_organism"/>
      <species id="M_EC0116" fbc:charge="2" constant="false" hasOnlySubstanceUnits="false" name="Putrescine[e]" metaid="_23640d7f-e5a2-4237-a381-51bc629309ed" boundaryCondition="false" compartment="Extra_organism"/>
      <species id="M_EC0082" fbc:charge="0" constant="false" hasOnlySubstanceUnits="false" name="L-Cysteine[e]" metaid="_22fb042c-4cda-48cd-ac23-317c6f32b10a" boundaryCondition="false" compartment="Extra_organism"/>
      <species id="M_EC0083" fbc:charge="0" constant="false" hasOnlySubstanceUnits="false" name="beta-Alanine[e]" metaid="_1a1b05a2-49fd-4021-8251-3696db6dad31" boundaryCondition="false" compartment="Extra_organism"/>
      <species id="M_EC0156" fbc:charge="0" constant="false" hasOnlySubstanceUnits="false" name="L-Threonine[e]" metaid="_2256a7a7-0c90-404a-a781-7509a199f8e4" boundaryCondition="false" compartment="Extra_organism"/>
      <species id="M_EC0957" fbc:charge="1" constant="false" hasOnlySubstanceUnits="false" name="NH4+[e]" metaid="_592f5e82-33dc-4334-bf71-90a193d61415" boundaryCondition="false" compartment="Extra_organism"/>
      <species id="M_EC0202" fbc:charge="0" constant="false" hasOnlySubstanceUnits="false" name="Taurine[e]" metaid="_0c529c1c-1165-4c74-a12e-9422c29e5a96" boundaryCondition="false" compartment="Extra_organism"/>
      <species id="M_EC0024" fbc:charge="-2" constant="false" hasOnlySubstanceUnits="false" name="2-Oxoglutarate[e]" metaid="c81639d1-1f5d-41bf-b66f-13533b83f97f" boundaryCondition="false" compartment="Extra_organism"/>
      <species id="M_EC0104" fbc:charge="-2" constant="false" hasOnlySubstanceUnits="false" name="Fumarate[e]" metaid="_54479227-2796-4aa7-a006-9e14b36805ee" boundaryCondition="false" compartment="Extra_organism"/>
      <species id="M_EC0053" fbc:charge="0" constant="false" hasOnlySubstanceUnits="false" name="L-Serine[e]" metaid="_613c6fc8-8710-473f-b681-d37488aef6ce" boundaryCondition="false" compartment="Extra_organism"/>
      <species id="M_EC0954" fbc:charge="1" constant="false" hasOnlySubstanceUnits="false" name="Sodium[e]" metaid="e2aee10d-8364-4161-96c5-01e6d19b3cdb" boundaryCondition="false" compartment="Extra_organism"/>
      <species id="M_EC0262" fbc:charge="-2" constant="false" hasOnlySubstanceUnits="false" name="Thiosulfate[e]" metaid="d007d8fe-8224-48dc-b47c-ff69aa13a823" boundaryCondition="false" compartment="Extra_organism"/>
      <species id="M_EC0154" fbc:charge="-1" constant="false" hasOnlySubstanceUnits="false" name="(S)-Lactate[e]" metaid="_73fa1f15-37cd-4376-964a-230bab9ad3d6" boundaryCondition="false" compartment="Extra_organism"/>
      <species id="M_EC0644" fbc:charge="-2" constant="false" hasOnlySubstanceUnits="false" name="D-Galactarate[e]" metaid="_1557083a-a6e0-4171-92ac-05f0b3ccbc27" boundaryCondition="false" compartment="Extra_organism"/>
      <species id="M_EC0023" fbc:charge="-1" constant="false" hasOnlySubstanceUnits="false" name="L-Glutamate[e]" metaid="_1fe4982b-eb6c-42aa-879f-466fde441196" boundaryCondition="false" compartment="Extra_organism"/>
      <species id="M_EC0096" fbc:charge="1" constant="false" hasOnlySubstanceUnits="false" name="Choline[e]" metaid="_3d89cac0-b541-4d04-8e25-31f30872a46a" boundaryCondition="false" compartment="Extra_organism"/>
      <species id="M_EC0105" fbc:charge="0" constant="false" hasOnlySubstanceUnits="false" name="L-Leucine[e]" metaid="_0950339b-0044-4307-bd89-17a56cd4b2cb" boundaryCondition="false" compartment="Extra_organism"/>
      <species id="M_EC0126" fbc:charge="0" constant="false" hasOnlySubstanceUnits="false" name="L-Proline[e]" metaid="_3c80ceee-634e-4b97-9db9-b80587f9dc6a" boundaryCondition="false" compartment="Extra_organism"/>
      <species id="M_EC0036" fbc:charge="-2" constant="false" hasOnlySubstanceUnits="false" name="Succinate[e]" metaid="b5fdd47e-bb3f-42be-85d5-9c75bb0aac62" boundaryCondition="false" compartment="Extra_organism"/>
      <species id="M_EC0213" fbc:charge="-1" constant="false" hasOnlySubstanceUnits="false" name="(R)-Lactate[e]" metaid="c597905c-a7af-40ab-8b93-79e5ac38024e" boundaryCondition="false" compartment="Extra_organism"/>
      <species id="M_EC0009" fbc:charge="-2" constant="false" hasOnlySubstanceUnits="false" name="Orthophosphate[e]" metaid="_68a86900-6a5b-478a-8a45-4fcac6bf9fdc" boundaryCondition="false" compartment="Extra_organism"/>
      <species id="M_EC0098" fbc:charge="0" constant="false" hasOnlySubstanceUnits="false" name="Glycerol[e]" metaid="_2f04733c-df51-4a6e-9284-b6cac5d838e3" boundaryCondition="false" compartment="Extra_organism"/>
      <species id="M_EC0317" fbc:charge="0" constant="false" hasOnlySubstanceUnits="false" name="L-Isoleucine[e]" metaid="_1d97f755-149d-485b-a943-03c1486631e6" boundaryCondition="false" compartment="Extra_organism"/>
      <species id="M_EC0117" fbc:charge="0" constant="false" hasOnlySubstanceUnits="false" name="L-Histidine[e]" metaid="a7bbb5f1-94ca-4fac-9b6e-f7cf4377f96d" boundaryCondition="false" compartment="Extra_organism"/>
      <species id="M_EC0539" fbc:charge="0" constant="false" hasOnlySubstanceUnits="false" name="D-Serine[e]" metaid="_42df64ec-9409-4651-9714-208683441b70" boundaryCondition="false" compartment="Extra_organism"/>
      <species id="M_C0127" fbc:charge="-2" constant="false" hasOnlySubstanceUnits="false" name="(S)-Malate" metaid="f2a38fbf-e24f-4455-a500-5a921955152d" boundaryCondition="false" compartment="Cytosol"/>
      <species id="M_C0032" fbc:charge="-2" constant="false" hasOnlySubstanceUnits="false" name="Oxaloacetate" metaid="d8f50ee2-0a0f-4f0c-80ae-196614e2f167" boundaryCondition="false" compartment="Cytosol"/>
      <species id="M_C0071" fbc:charge="0" constant="false" hasOnlySubstanceUnits="false" name="Urea" metaid="ac827588-ad1f-4f82-ac98-09f0747a623f" boundaryCondition="false" compartment="Cytosol"/>
      <species id="M_C0206" fbc:charge="-1" constant="false" hasOnlySubstanceUnits="false" name="Palmitate" metaid="_0bcb265b-3345-40c8-8f61-42f3d33a219a" boundaryCondition="false" compartment="Cytosol"/>
      <species id="M_C0443" fbc:charge="-1" constant="false" hasOnlySubstanceUnits="false" name="3',5'-Cyclic AMP" metaid="_195d55bc-af81-45e7-a6f5-b88e42eb6aac" boundaryCondition="false" compartment="Cytosol"/>
      <species id="M_C0118" fbc:charge="-4" constant="false" hasOnlySubstanceUnits="false" name="Butanoyl-CoA" metaid="_6b520d3d-4ca2-443a-986e-2500b661e2b0" boundaryCondition="false" compartment="Cytosol"/>
      <species id="M_C9313" fbc:charge="-50" constant="false" hasOnlySubstanceUnits="false" name="phosphatidylserine (Ecoli) **" metaid="_3325f99d-0730-4c78-ac89-7424fe5a8fc0" boundaryCondition="false" compartment="Cytosol"/>
      <species id="M_C0959" fbc:charge="0" constant="false" hasOnlySubstanceUnits="false" name="dITP" metaid="fb3e65d4-766b-45bb-8e51-d0af1f5d9534" boundaryCondition="false" compartment="Cytosol"/>
      <species id="M_C3509" fbc:charge="-1" constant="false" hasOnlySubstanceUnits="false" name="UDP-3-O-(3-hydroxytetradecanoyl)-D-glucosamine" metaid="_8187cff6-6277-466a-92e1-d10167f55fc6" boundaryCondition="false" compartment="Cytosol"/>
      <species id="M_C0358" fbc:charge="0" constant="false" hasOnlySubstanceUnits="false" name="Estrone" metaid="_5b3847a4-1478-4484-83f5-8b429b9d8723" boundaryCondition="false" compartment="Cytosol"/>
      <species id="M_C9254" fbc:charge="0" constant="false" hasOnlySubstanceUnits="false" name="2-Octaprenyl-3-methyl-5-hydroxy-6-methoxy-1,4-benzoquinol" metaid="_67fa2a98-f7af-4f25-9f94-5e725101e5b4" boundaryCondition="false" compartment="Cytosol"/>
      <species id="M_C2927" fbc:charge="-4" constant="false" hasOnlySubstanceUnits="false" name="UDP-N-acetylmuramoyl-L-alanyl-D-glutamyl-6-carboxy-L-lysyl-D-alanyl-D-alanine" metaid="_17ec7e3c-25a5-407e-b4b3-b7cacaee8af1" boundaryCondition="false" compartment="Cytosol"/>
      <species id="M_C0798" fbc:charge="-3" constant="false" hasOnlySubstanceUnits="false" name="Orotidine 5'-phosphate" metaid="afdd16eb-214f-4bc7-80cb-20d8768ad52e" boundaryCondition="false" compartment="Cytosol"/>
      <species id="M_C0805" fbc:charge="-2" constant="false" hasOnlySubstanceUnits="false" name="D-Arabinose 5-phosphate" metaid="a196c5d3-9bc4-4991-aefd-41f033a74013" boundaryCondition="false" compartment="Cytosol"/>
      <species id="M_C0084" fbc:charge="-4" constant="false" hasOnlySubstanceUnits="false" name="Propanoyl-CoA" metaid="fde347cb-ec3c-4605-bd84-a7eb8d1d1973" boundaryCondition="false" compartment="Cytosol"/>
      <species id="M_C0512" fbc:charge="-2" constant="false" hasOnlySubstanceUnits="false" name="dTDP-4-dehydro-6-deoxy-L-mannose" metaid="_5fac505b-bf89-4625-80c2-ea2013a06aa5" boundaryCondition="false" compartment="Cytosol"/>
      <species id="M_C0463" fbc:charge="0" constant="false" hasOnlySubstanceUnits="false" name="3-Sulfino-L-alanine" metaid="e3cc7f2f-79a6-47be-a0a5-6d3564528945" boundaryCondition="false" compartment="Cytosol"/>
      <species id="M_C0194" fbc:charge="-3" constant="false" hasOnlySubstanceUnits="false" name="Dimethylallyl diphosphate" metaid="_14f431f7-a94f-4b57-b628-3b51f9de7f8f" boundaryCondition="false" compartment="Cytosol"/>
      <species id="M_C2942" fbc:charge="-4" constant="false" hasOnlySubstanceUnits="false" name="2,3,2'3'-Tetrakis(3-hydroxytetradecanoyl)-D-glucosaminyl-1,6-beta-D-glucosamine 1,4'-bisphosphate" metaid="_8b002994-cfe3-4eed-a353-5036f6c3e3f1" boundaryCondition="false" compartment="Cytosol"/>
      <species id="M_C3503" fbc:charge="-1" constant="false" hasOnlySubstanceUnits="false" name="(R)-2-Oxo-3-methylpentanoate" metaid="_016435f9-6a5b-48af-9d0b-1bc9a68dbf6c" boundaryCondition="false" compartment="Cytosol"/>
      <species id="M_C2516" fbc:charge="-2" constant="false" hasOnlySubstanceUnits="false" name="CMP-3-deoxy-D-manno-octulosonate" metaid="_71089237-a66f-453d-a17c-0e350168e505" boundaryCondition="false" compartment="Cytosol"/>
      <species id="M_C2523" fbc:charge="-3" constant="false" hasOnlySubstanceUnits="false" name="N-Acetyl-L-glutamate 5-phosphate" metaid="_29ddd6d9-a08f-4cac-8886-75b1c82ceb6b" boundaryCondition="false" compartment="Cytosol"/>
      <species id="M_C3808" fbc:charge="-4" constant="false" hasOnlySubstanceUnits="false" name="Hydrogenobyrinate a,c diamide" metaid="ef372cdd-c666-4f6a-bda1-b14deffef8b6" boundaryCondition="false" compartment="Cytosol"/>
      <species id="M_C0846" fbc:charge="-1" constant="false" hasOnlySubstanceUnits="false" name="S-Succinyldihydrolipoamide" metaid="_64754d9e-d99b-47fa-93d3-5d63304d291f" boundaryCondition="false" compartment="Cytosol"/>
      <species id="M_C0031" fbc:charge="-3" constant="false" hasOnlySubstanceUnits="false" name="GDP" metaid="_97ce9767-f659-46da-a814-ea460383ada6" boundaryCondition="false" compartment="Cytosol"/>
      <species id="M_C3051" fbc:charge="-4" constant="false" hasOnlySubstanceUnits="false" name="(S)-Hydroxyoctanoyl-CoA" metaid="_0037b4ef-6d13-46a2-a5b3-77cce58a4ce4" boundaryCondition="false" compartment="Cytosol"/>
      <species id="M_C8608" fbc:charge="-2" constant="false" hasOnlySubstanceUnits="false" name="4-(Cytidine 5'-diphospho)-2-C-methyl-D-erythritol" metaid="_31385337-d277-4c8e-b50a-bb122d20ca61" boundaryCondition="false" compartment="Cytosol"/>
      <species id="M_C0728" fbc:charge="-2" constant="false" hasOnlySubstanceUnits="false" name="O-Phospho-L-serine" metaid="_79143c09-ccfe-4afc-bbe5-a3e6ee11b94f" boundaryCondition="false" compartment="Cytosol"/>
      <species id="M_C2161" fbc:charge="0" constant="false" hasOnlySubstanceUnits="false" name="3-Methyl-2-oxopentanoate" metaid="_86989759-0633-4fa5-ac0d-9712fb552ae8" boundaryCondition="false" compartment="Cytosol"/>
      <species id="M_C3811" fbc:charge="0" constant="false" hasOnlySubstanceUnits="false" name="Adenosyl cobyrinate a,c diamide" metaid="_56499a2a-bc2f-43c4-af14-30ee920a81cc" boundaryCondition="false" compartment="Cytosol"/>
      <species id="M_C0029" fbc:charge="-1" constant="false" hasOnlySubstanceUnits="false" name="Acetate" metaid="_8a794878-b31c-47de-a8d6-8ba4c663cda0" boundaryCondition="false" compartment="Cytosol"/>
      <species id="M_C0325" fbc:charge="-1" constant="false" hasOnlySubstanceUnits="false" name="Dihydrofolate" metaid="b76b8bdc-262b-439f-82b9-9be26d31f9d9" boundaryCondition="false" compartment="Cytosol"/>
      <species id="M_C2133" fbc:charge="-1" constant="false" hasOnlySubstanceUnits="false" name="N2-Succinyl-L-ornithine" metaid="_9049380f-2d86-4404-ab7e-da79f750c426" boundaryCondition="false" compartment="Cytosol"/>
      <species id="M_C0889" fbc:charge="-6" constant="false" hasOnlySubstanceUnits="false" name="Guanosine 3',5'-bis(diphosphate)" metaid="cbb180aa-bea5-4514-8ea1-a096257c073c" boundaryCondition="false" compartment="Cytosol"/>
      <species id="M_C0350" fbc:charge="-1" constant="false" hasOnlySubstanceUnits="false" name="Nicotinamide D-ribonucleotide" metaid="c2cf9c6f-deac-48be-84e2-7659b30bf6b4" boundaryCondition="false" compartment="Cytosol"/>
      <species id="M_C0968" fbc:charge="0" constant="false" hasOnlySubstanceUnits="false" name="PQQH2" metaid="bf800120-074e-4764-9684-8cde697976e7" boundaryCondition="false" compartment="Cytosol"/>
      <species id="M_C3390" fbc:charge="0" constant="false" hasOnlySubstanceUnits="false" name="S-Sulfo-L-cysteine" metaid="_23d89d52-f53b-4222-bb19-42bb15b92d94" boundaryCondition="false" compartment="Cytosol"/>
      <species id="M_C2203" fbc:charge="0" constant="false" hasOnlySubstanceUnits="false" name="myo-Inositol 4-phosphate" metaid="c1e1c1ab-7fa3-4be5-9c16-a6f994ec8224" boundaryCondition="false" compartment="Cytosol"/>
      <species id="M_C3510" fbc:charge="-5" constant="false" hasOnlySubstanceUnits="false" name="3-Deoxy-D-manno-octulosonyl-lipid IV(A)" metaid="_3dc2bf4c-5c9c-48d2-a512-d8ad111e5b90" boundaryCondition="false" compartment="Cytosol"/>
      <species id="M_C0058" fbc:charge="0" constant="false" hasOnlySubstanceUnits="false" name="L-Methionine" metaid="_8e4ce9b3-d0df-483d-af4d-0e4dd471f04d" boundaryCondition="false" compartment="Cytosol"/>
      <species id="M_C0153" fbc:charge="0" constant="false" hasOnlySubstanceUnits="false" name="Cellobiose" metaid="_8d2df79f-7f9f-4265-ae67-8cfef1990860" boundaryCondition="false" compartment="Cytosol"/>
      <species id="M_C0211" fbc:charge="-2" constant="false" hasOnlySubstanceUnits="false" name="Prephenate" metaid="_98c06532-7157-408b-91e8-754850a14345" boundaryCondition="false" compartment="Cytosol"/>
      <species id="M_C0015" fbc:charge="-2" constant="false" hasOnlySubstanceUnits="false" name="FAD" metaid="_71b673bf-40fc-447f-8393-c276f447db94" boundaryCondition="false" compartment="Cytosol"/>
      <species id="M_C9377" fbc:charge="-1" constant="false" hasOnlySubstanceUnits="false" name="3-Oxododecanoyl-[acyl-carrier protein]" metaid="_2cda6772-b812-4a84-a702-171084d3d4f1" boundaryCondition="false" compartment="Cytosol"/>
      <species id="M_C2932" fbc:charge="-3" constant="false" hasOnlySubstanceUnits="false" name="2-Amino-4-hydroxy-6-(erythro-1,2,3-trihydroxypropyl)dihydropteridine triphosphate" metaid="fed3f413-4f54-434a-8223-a5525417d6a4" boundaryCondition="false" compartment="Cytosol"/>
      <species id="M_C2073" fbc:charge="-1" constant="false" hasOnlySubstanceUnits="false" name="N2-Succinyl-L-arginine" metaid="a35c7d31-8a39-45c2-b48c-5de4b5ead9db" boundaryCondition="false" compartment="Cytosol"/>
      <species id="M_C9282" fbc:charge="0" constant="false" hasOnlySubstanceUnits="false" name="L-Glutamyl-tRNA(Glu)" metaid="ebb77e39-0235-40a6-a9f2-17b28bf670ee" boundaryCondition="false" compartment="Cytosol"/>
      <species id="M_C1145" fbc:charge="0" constant="false" hasOnlySubstanceUnits="false" name="Chitobiose" metaid="_0f56f286-3ab4-4aec-9668-6d5baed252a7" boundaryCondition="false" compartment="Cytosol"/>
      <species id="M_C0861" fbc:charge="-1" constant="false" hasOnlySubstanceUnits="false" name="3-Deoxy-D-manno-octulosonate" metaid="_87d666fa-dc2d-461e-af43-d5c91f162aef" boundaryCondition="false" compartment="Cytosol"/>
      <species id="M_C0337" fbc:charge="0" constant="false" hasOnlySubstanceUnits="false" name="N2-Acetyl-L-ornithine" metaid="_51985329-960a-441f-9dfa-72d476f16a60" boundaryCondition="false" compartment="Cytosol"/>
      <species id="M_C0101" fbc:charge="-5" constant="false" hasOnlySubstanceUnits="false" name="5-Phospho-alpha-D-ribose 1-diphosphate" metaid="e8d3d689-6aeb-4d50-955f-e5c00e6616ff" boundaryCondition="false" compartment="Cytosol"/>
      <species id="M_C0340" fbc:charge="-1" constant="false" hasOnlySubstanceUnits="false" name="5-Methyltetrahydrofolate" metaid="_7ce46041-062f-4d22-9ded-d8dd2afd7373" boundaryCondition="false" compartment="Cytosol"/>
      <species id="M_C0076" fbc:charge="-5" constant="false" hasOnlySubstanceUnits="false" name="Succinyl-CoA" metaid="_139ec7ae-6d10-444c-a4ad-23b6f2077340" boundaryCondition="false" compartment="Cytosol"/>
      <species id="M_C9381" fbc:charge="-1" constant="false" hasOnlySubstanceUnits="false" name="Butyryl-[acyl-carrier protein]" metaid="_5ed9a7c9-bc6a-430f-a65f-c01afd341944" boundaryCondition="false" compartment="Cytosol"/>
      <species id="M_C0062" fbc:charge="1" constant="false" hasOnlySubstanceUnits="false" name="L-Ornithine" metaid="_60bcb9fa-185d-48e5-92ff-cd5be124af92" boundaryCondition="false" compartment="Cytosol"/>
      <species id="M_C0571" fbc:charge="-1" constant="false" hasOnlySubstanceUnits="false" name="Urocanate" metaid="_265cd4ee-8fba-4f7a-8067-d4c78d52f7ef" boundaryCondition="false" compartment="Cytosol"/>
      <species id="M_C0139" fbc:charge="-1" constant="false" hasOnlySubstanceUnits="false" name="Phenylpyruvate" metaid="_8d715309-bad6-496a-bc37-bbd33b5e9512" boundaryCondition="false" compartment="Cytosol"/>
      <species id="M_C0389" fbc:charge="0" constant="false" hasOnlySubstanceUnits="false" name="Folic acid" metaid="_4ed48c51-47e6-471e-acfd-c76250a2fe1f" boundaryCondition="false" compartment="Cytosol"/>
      <species id="M_C0825" fbc:charge="2" constant="false" hasOnlySubstanceUnits="false" name="S-Adenosylmethioninamine" metaid="c1db667d-93d5-4427-b8cf-c655e254cb83" boundaryCondition="false" compartment="Cytosol"/>
      <species id="M_C0129" fbc:charge="0" constant="false" hasOnlySubstanceUnits="false" name="L-Asparagine" metaid="_59f9008f-f71c-41b6-a2cb-24944e467b14" boundaryCondition="false" compartment="Cytosol"/>
      <species id="M_C0917" fbc:charge="-4" constant="false" hasOnlySubstanceUnits="false" name="5-O-(1-Carboxyvinyl)-3-phosphoshikimate" metaid="_15abb50b-8646-4d13-bdb3-8686a351b4e0" boundaryCondition="false" compartment="Cytosol"/>
      <species id="M_C0859" fbc:charge="-2" constant="false" hasOnlySubstanceUnits="false" name="Nicotinate D-ribonucleotide" metaid="_5c55b446-aeec-41a9-97fd-c3408124556c" boundaryCondition="false" compartment="Cytosol"/>
      <species id="M_C5073" fbc:charge="-2" constant="false" hasOnlySubstanceUnits="false" name="D-Glycero-D-manno-heptose 1-phosphate" metaid="a7a20908-27ea-46c3-ab4b-9489a98c3fe7" boundaryCondition="false" compartment="Cytosol"/>
      <species id="M_C3466" fbc:charge="0" constant="false" hasOnlySubstanceUnits="false" name="D-4-Hydroxy-2-oxoglutarate" metaid="_7772f1d0-14fc-4d3a-ba14-44845479a22f" boundaryCondition="false" compartment="Cytosol"/>
      <species id="M_C2890" fbc:charge="-4" constant="false" hasOnlySubstanceUnits="false" name="1-(5'-Phosphoribosyl)-5-amino-4-(N-succinocarboxamide)-imidazole" metaid="a7f55de3-ba2b-45dc-8120-93fd4c6a146e" boundaryCondition="false" compartment="Cytosol"/>
      <species id="M_C9447" fbc:charge="-1" constant="false" hasOnlySubstanceUnits="false" name="cis-9-hexadecenoyl-acp" metaid="_6f72b578-230f-462a-84bf-05e9e05c1bcf" boundaryCondition="false" compartment="Cytosol"/>
      <species id="M_C0758" fbc:charge="-2" constant="false" hasOnlySubstanceUnits="false" name="N-Formyl-L-glutamate" metaid="f08a9aa1-a80e-4018-abd9-ea56a9af1c17" boundaryCondition="false" compartment="Cytosol"/>
      <species id="M_C1954" fbc:charge="-1" constant="false" hasOnlySubstanceUnits="false" name="5-Phosphoribosylamine" metaid="_30fac560-0878-43f8-adca-5b878dd13401" boundaryCondition="false" compartment="Cytosol"/>
      <species id="M_C0218" fbc:charge="0" constant="false" hasOnlySubstanceUnits="false" name="Hypoxanthine" metaid="_35358a6c-a84b-46cf-9be6-099c847930a7" boundaryCondition="false" compartment="Cytosol"/>
      <species id="M_C0135" fbc:charge="0" constant="false" hasOnlySubstanceUnits="false" name="D-Mannose" metaid="_57a40496-7424-4c1a-9e01-242e2eb7c8f6" boundaryCondition="false" compartment="Cytosol"/>
      <species id="M_C0014" fbc:charge="-3" constant="false" hasOnlySubstanceUnits="false" name="UDP" metaid="_9dd6c994-3c5b-42c7-b3d1-c49f87d9a40d" boundaryCondition="false" compartment="Cytosol"/>
      <species id="M_C0348" fbc:charge="0" constant="false" hasOnlySubstanceUnits="false" name="2,3,4,5-Tetrahydropyridine-2-carboxylate" metaid="_9739dd78-82bf-4cbd-b1da-d60014981914" boundaryCondition="false" compartment="Cytosol"/>
      <species id="M_C0049" fbc:charge="-2" constant="false" hasOnlySubstanceUnits="false" name="FMN" metaid="c28ff3a3-92d9-4408-83b1-8cea606fa783" boundaryCondition="false" compartment="Cytosol"/>
      <species id="M_C3447" fbc:charge="-1" constant="false" hasOnlySubstanceUnits="false" name="Biotinyl-5'-AMP" metaid="_9b01348a-53ea-4ed7-b334-c605f9927ae2" boundaryCondition="false" compartment="Cytosol"/>
      <species id="M_C0285" fbc:charge="0" constant="false" hasOnlySubstanceUnits="false" name="3,4-Dihydroxy-L-phenylalanine" metaid="_62f3882f-d717-4a20-9348-94e4fef0728f" boundaryCondition="false" compartment="Cytosol"/>
      <species id="M_C2999" fbc:charge="0" constant="false" hasOnlySubstanceUnits="false" name="3-Aminoisobutanoate" metaid="_04c6856f-b733-4930-a0af-bcc710b6d8c1" boundaryCondition="false" compartment="Cytosol"/>
      <species id="M_C0772" fbc:charge="-5" constant="false" hasOnlySubstanceUnits="false" name="6-Carboxyhexanoyl-CoA" metaid="d658550b-0535-4c99-b15c-1cecadf7358e" boundaryCondition="false" compartment="Cytosol"/>
      <species id="M_C3574" fbc:charge="0" constant="false" hasOnlySubstanceUnits="false" name="3-Butyn-1-al" metaid="_31c0ce17-9e14-4947-aa4f-c1e1f02e9181" boundaryCondition="false" compartment="Cytosol"/>
      <species id="M_C0124" fbc:charge="0" constant="false" hasOnlySubstanceUnits="false" name="Phenol" metaid="_5d6fc4b8-b9de-433e-9aba-045b2c812b43" boundaryCondition="false" compartment="Cytosol"/>
      <species id="M_C0627" fbc:charge="6" constant="false" hasOnlySubstanceUnits="false" name="Cob(I)alamin" metaid="_0129aa12-2fbd-4857-9c60-a51ce4f82727" boundaryCondition="false" compartment="Cytosol"/>
      <species id="M_C0234" fbc:charge="-1" constant="false" hasOnlySubstanceUnits="false" name="HCO3-" metaid="a27a7b9e-5cfd-440c-b96f-e97bb1976d6a" boundaryCondition="false" compartment="Cytosol"/>
      <species id="M_C3421" fbc:charge="0" constant="false" hasOnlySubstanceUnits="false" name="Undecaprenyl-diphospho-N-acetylmuramoyl-(N-acetylglucosamine)-L-alanyl-D-glutamyl-L-lysyl-D-alanyl-D-alanine" metaid="_9907dfdf-0af1-4bd4-9fc1-42bce7e29b51" boundaryCondition="false" compartment="Cytosol"/>
      <species id="M_C3092" fbc:charge="0" constant="false" hasOnlySubstanceUnits="false" name="Selenomethionine" metaid="_845981a9-c617-4c96-9889-e6dd6e8b241d" boundaryCondition="false" compartment="Cytosol"/>
      <species id="M_C9452" fbc:charge="-1" constant="false" hasOnlySubstanceUnits="false" name="R-3-hydroxy-(11Z)-octadecenoyl-ACP" metaid="c4263ede-c05d-44e7-8638-99a2d36dcba2" boundaryCondition="false" compartment="Cytosol"/>
      <species id="M_C0023" fbc:charge="-1" constant="false" hasOnlySubstanceUnits="false" name="L-Glutamate" metaid="_4c51d4a9-8a8d-41d1-8e1c-f0d044419ed1" boundaryCondition="false" compartment="Cytosol"/>
      <species id="M_C0096" fbc:charge="1" constant="false" hasOnlySubstanceUnits="false" name="Choline" metaid="_6a29cf26-bf4a-48fd-9d6f-6c02628f1c85" boundaryCondition="false" compartment="Cytosol"/>
      <species id="M_C9263" fbc:charge="-1" constant="false" hasOnlySubstanceUnits="false" name="Acetoacetyl-ACP" metaid="_84026b80-79c2-4a88-963c-b0936c34ef0a" boundaryCondition="false" compartment="Cytosol"/>
      <species id="M_C3667" fbc:charge="0" constant="false" hasOnlySubstanceUnits="false" name="Precorrin 6X" metaid="_8e4a2f3f-8185-4675-aa3c-7c1b4f2f61c9" boundaryCondition="false" compartment="Cytosol"/>
      <species id="M_C2339" fbc:charge="-4" constant="false" hasOnlySubstanceUnits="false" name="N6-(1,2-Dicarboxyethyl)-AMP" metaid="_9ed804d6-dee5-4c6f-985d-9001e033db1f" boundaryCondition="false" compartment="Cytosol"/>
      <species id="M_C0486" fbc:charge="0" constant="false" hasOnlySubstanceUnits="false" name="N-Acetyl-D-mannosamine" metaid="_3f2f0c03-160a-4eb2-9247-c7852ecca93d" boundaryCondition="false" compartment="Cytosol"/>
      <species id="M_C2114" fbc:charge="-2" constant="false" hasOnlySubstanceUnits="false" name="Aminoimidazole ribotide" metaid="_74dc4b25-d23d-42d6-9bdf-d7af10691c26" boundaryCondition="false" compartment="Cytosol"/>
      <species id="M_C0509" fbc:charge="-5" constant="false" hasOnlySubstanceUnits="false" name="(S)-2-Methyl-3-oxopropanoyl-CoA" metaid="_4d4891c5-f6c7-4237-b58b-678cddf4bf33" boundaryCondition="false" compartment="Cytosol"/>
      <species id="M_C0569" fbc:charge="0" constant="false" hasOnlySubstanceUnits="false" name="3-(2-Aminoethyl)-1H-indol-5-ol" metaid="af6dc99f-7df5-49e0-a34d-d21853b4aae9" boundaryCondition="false" compartment="Cytosol"/>
      <species id="M_C3116" fbc:charge="0" constant="false" hasOnlySubstanceUnits="false" name="Oxalosuccinate" metaid="_46677523-4e7d-48e6-992f-135c05fbc491" boundaryCondition="false" compartment="Cytosol"/>
      <species id="M_C0008" fbc:charge="-3" constant="false" hasOnlySubstanceUnits="false" name="ADP" metaid="dc569713-aa70-49b5-b219-602beb01b946" boundaryCondition="false" compartment="Cytosol"/>
      <species id="M_C0716" fbc:charge="-3" constant="false" hasOnlySubstanceUnits="false" name="2-Phosphoglycolate" metaid="_804085ed-d755-4119-a07c-02a444d16d4c" boundaryCondition="false" compartment="Cytosol"/>
      <species id="M_C0098" fbc:charge="0" constant="false" hasOnlySubstanceUnits="false" name="Glycerol" metaid="b1db2c12-396a-46b3-82e8-e0b5e3b464b1" boundaryCondition="false" compartment="Cytosol"/>
      <species id="M_C9440" fbc:charge="-1" constant="false" hasOnlySubstanceUnits="false" name="trans,cis-Dodec-2,5-dienoyl-acp" metaid="c2d8eeec-90b3-44fd-94a2-cb6a0e366a5b" boundaryCondition="false" compartment="Cytosol"/>
      <species id="M_C3429" fbc:charge="-4" constant="false" hasOnlySubstanceUnits="false" name="Undecaprenyl-diphospho-N-acetylmuramoyl-(N-acetylglucosamine)-L-alanyl-D-glutamyl-meso-2,6-diaminopimeloyl-D-alanyl-D-alanine" metaid="d8634748-7a7e-45f4-bf6d-fd75c963fc1a" boundaryCondition="false" compartment="Cytosol"/>
      <species id="M_C0043" fbc:charge="-2" constant="false" hasOnlySubstanceUnits="false" name="UDP-D-galactose" metaid="f8220a6a-304e-4028-b4e9-280456dd27b3" boundaryCondition="false" compartment="Cytosol"/>
      <species id="M_C2582" fbc:charge="-2" constant="false" hasOnlySubstanceUnits="false" name="N-Acetyl-D-glucosamine 1-phosphate" metaid="_93c639c0-88bd-47a5-93c5-98467284cb28" boundaryCondition="false" compartment="Cytosol"/>
      <species id="M_C0391" fbc:charge="0" constant="false" hasOnlySubstanceUnits="false" name="L-Cysteate" metaid="_32487c1c-8a4e-40a8-8258-1d6bfceea1cd" boundaryCondition="false" compartment="Cytosol"/>
      <species id="M_C0743" fbc:charge="-8" constant="false" hasOnlySubstanceUnits="false" name="Hydroxymethylbilane" metaid="_69668c30-51c6-4ead-b8fc-418c33bbdb6b" boundaryCondition="false" compartment="Cytosol"/>
      <species id="M_C3502" fbc:charge="-1" constant="false" hasOnlySubstanceUnits="false" name="(R)-2,3-Dihydroxy-3-methylpentanoate" metaid="_7745fe51-2cac-493a-8297-cdfe27f308f9" boundaryCondition="false" compartment="Cytosol"/>
      <species id="M_C0021" fbc:charge="2" constant="false" hasOnlySubstanceUnits="false" name="Iron" metaid="c44cc30d-6d46-4a7c-a7db-90206917a841" boundaryCondition="false" compartment="Cytosol"/>
      <species id="M_C0523" fbc:charge="-3" constant="false" hasOnlySubstanceUnits="false" name="dCDP" metaid="_279cb14d-4cc4-4edb-810d-6cd8d6acd4f7" boundaryCondition="false" compartment="Cytosol"/>
      <species id="M_C3732" fbc:charge="-8" constant="false" hasOnlySubstanceUnits="false" name="Precorrin 4" metaid="bcaaad32-5bb2-4c6a-b311-7418af5e2526" boundaryCondition="false" compartment="Cytosol"/>
      <species id="M_C0288" fbc:charge="-2" constant="false" hasOnlySubstanceUnits="false" name="dAMP" metaid="_47aeb516-42ed-4dc5-9789-4d2947881b86" boundaryCondition="false" compartment="Cytosol"/>
      <species id="M_C0193" fbc:charge="-1" constant="false" hasOnlySubstanceUnits="false" name="10-Formyltetrahydrofolate" metaid="_88dc87d5-3ebe-4ed7-a97a-84a3c2ae3efe" boundaryCondition="false" compartment="Cytosol"/>
      <species id="M_C2449" fbc:charge="0" constant="false" hasOnlySubstanceUnits="false" name="1D-myo-Inositol 3-phosphate" metaid="_50800ab6-f121-4bd4-83d7-1e00f388d35b" boundaryCondition="false" compartment="Cytosol"/>
      <species id="M_C0119" fbc:charge="0" constant="false" hasOnlySubstanceUnits="false" name="myo-Inositol" metaid="_8eb3e8b0-da3d-416f-a3de-0ae949fad565" boundaryCondition="false" compartment="Cytosol"/>
      <species id="M_C2907" fbc:charge="0" constant="false" hasOnlySubstanceUnits="false" name="MurAc(oyl-L-Ala-D-gamma-Glu-L-Lys-D-Ala-D-Ala)-diphospho-undecaprenol" metaid="_36809218-91bd-4216-a755-65ae37799ff1" boundaryCondition="false" compartment="Cytosol"/>
      <species id="M_C0244" fbc:charge="-2" constant="false" hasOnlySubstanceUnits="false" name="ADPribose" metaid="bda3fc85-cf0d-4d1d-abcf-bb2867dc7dad" boundaryCondition="false" compartment="Cytosol"/>
      <species id="M_C9378" fbc:charge="-1" constant="false" hasOnlySubstanceUnits="false" name="(R)-3-Hydroxydodecanoyl-[acyl-carrier protein]" metaid="_68e48dcb-1130-45c1-91ba-63045d18aba0" boundaryCondition="false" compartment="Cytosol"/>
      <species id="M_C3162" fbc:charge="0" constant="false" hasOnlySubstanceUnits="false" name="3alpha,7alpha-Dihydroxy-5beta-cholest-24-enoyl-CoA" metaid="_64aad0dc-27e2-43cd-9e15-9bc72e194e15" boundaryCondition="false" compartment="Cytosol"/>
      <species id="M_C0351" fbc:charge="-4" constant="false" hasOnlySubstanceUnits="false" name="dCTP" metaid="a4a3d401-1cb7-4bfa-a778-992210eea6ed" boundaryCondition="false" compartment="Cytosol"/>
      <species id="M_C2066" fbc:charge="-2" constant="false" hasOnlySubstanceUnits="false" name="L-Glutamyl 5-phosphate" metaid="_83a70920-d3a3-464e-a2f0-f47660c98fcb" boundaryCondition="false" compartment="Cytosol"/>
      <species id="M_C8691" fbc:charge="0" constant="false" hasOnlySubstanceUnits="false" name="Cobalt-dihydro-precorrin 6" metaid="_1af0c9f4-f02d-444a-99f6-56d874fc4eb9" boundaryCondition="false" compartment="Cytosol"/>
      <species id="M_C2705" fbc:charge="0" constant="false" hasOnlySubstanceUnits="false" name="4-Carboxy-2-hydroxymuconate semialdehyde" metaid="_05afcbbd-15c5-4502-9d25-2397263a4f60" boundaryCondition="false" compartment="Cytosol"/>
      <species id="M_C0999" fbc:charge="0" constant="false" hasOnlySubstanceUnits="false" name="Cys-Gly" metaid="b50e2aca-c4e8-4d50-a7bc-746ef156cf74" boundaryCondition="false" compartment="Cytosol"/>
      <species id="M_C0690" fbc:charge="-1" constant="false" hasOnlySubstanceUnits="false" name="3-Dehydroquinate" metaid="_9a14fc00-c835-4948-9765-8969b2fc594a" boundaryCondition="false" compartment="Cytosol"/>
      <species id="M_C3241" fbc:charge="0" constant="false" hasOnlySubstanceUnits="false" name="3,4-Dihydroxymandelaldehyde" metaid="_0559a000-76f5-4da6-b5ff-020306c3b9fd" boundaryCondition="false" compartment="Cytosol"/>
      <species id="M_C0752" fbc:charge="1" constant="false" hasOnlySubstanceUnits="false" name="7,8-Diaminononanoate" metaid="_15d3d55d-cf40-4d42-abbc-be19b114c1d1" boundaryCondition="false" compartment="Cytosol"/>
      <species id="M_C3374" fbc:charge="0" constant="false" hasOnlySubstanceUnits="false" name="2-Hexaprenyl-6-methoxy-1,4-benzoquinone" metaid="_8f84949a-be65-41ec-b7e8-c828041c8b8a" boundaryCondition="false" compartment="Cytosol"/>
      <species id="M_C2169" fbc:charge="0" constant="false" hasOnlySubstanceUnits="false" name="5-Formyltetrahydrofolate" metaid="c95e176a-e258-4521-98d8-190d9a41284d" boundaryCondition="false" compartment="Cytosol"/>
      <species id="M_C2941" fbc:charge="-4" constant="false" hasOnlySubstanceUnits="false" name="N-(5'-Phospho-D-1'-ribulosylformimino)-5-amino-1-(5''-phospho-D-ribosyl)-4-imidazolecarboxamide" metaid="_73bc503a-7a60-4bae-beb1-a9c324904716" boundaryCondition="false" compartment="Cytosol"/>
      <species id="M_C3045" fbc:charge="-4" constant="false" hasOnlySubstanceUnits="false" name="3-Oxopalmitoyl-CoA" metaid="eb0546b6-85b6-4965-a4df-9abb6bfc97c1" boundaryCondition="false" compartment="Cytosol"/>
      <species id="M_C0379" fbc:charge="-1" constant="false" hasOnlySubstanceUnits="false" name="Shikimate" metaid="_0930d74a-5574-417d-9010-a73acf323e1b" boundaryCondition="false" compartment="Cytosol"/>
      <species id="M_C0415" fbc:charge="1" constant="false" hasOnlySubstanceUnits="false" name="Pyridoxamine" metaid="d835237b-da70-469d-83bf-b876a9ea6f67" boundaryCondition="false" compartment="Cytosol"/>
      <species id="M_C9312" fbc:charge="-150" constant="false" hasOnlySubstanceUnits="false" name="Phosphatidylglycerophosphate (Ecoli) **" metaid="b5181a44-243e-46d6-987d-28a117cafe63" boundaryCondition="false" compartment="Cytosol"/>
      <species id="M_C0113" fbc:charge="-4" constant="false" hasOnlySubstanceUnits="false" name="dATP" metaid="_2303e2a8-5631-4b22-bec5-1a77c6898633" boundaryCondition="false" compartment="Cytosol"/>
      <species id="M_C3404" fbc:charge="-1" constant="false" hasOnlySubstanceUnits="false" name="Iminoaspartate" metaid="_31653458-0832-4a71-9ecc-00e7f0e3f9b3" boundaryCondition="false" compartment="Cytosol"/>
      <species id="M_C2394" fbc:charge="-1" constant="false" hasOnlySubstanceUnits="false" name="(S)-1-Pyrroline-5-carboxylate" metaid="_9044d28c-6505-43b5-90b0-35f165c5d133" boundaryCondition="false" compartment="Cytosol"/>
      <species id="M_C0189" fbc:charge="-1" constant="false" hasOnlySubstanceUnits="false" name="3,4-Dihydroxybenzoate" metaid="a71680f6-6fe4-408f-8019-d14abf023c54" boundaryCondition="false" compartment="Cytosol"/>
      <species id="M_C2597" fbc:charge="0" constant="false" hasOnlySubstanceUnits="false" name="L-1-Pyrroline-3-hydroxy-5-carboxylate" metaid="_8f3f6725-bd27-48de-af29-8ac82f63aeec" boundaryCondition="false" compartment="Cytosol"/>
      <species id="M_C8767" fbc:charge="0" constant="false" hasOnlySubstanceUnits="false" name="3-Amino-2-oxopropyl phosphate" metaid="b029b970-fa0f-487c-b671-46136c2e12c1" boundaryCondition="false" compartment="Cytosol"/>
      <species id="M_C0342" fbc:charge="-2" constant="false" hasOnlySubstanceUnits="false" name="alpha-D-Ribose 1-phosphate" metaid="_9e774957-92e2-40a1-8107-6f864b4f640a" boundaryCondition="false" compartment="Cytosol"/>
      <species id="M_C2849" fbc:charge="-2" constant="false" hasOnlySubstanceUnits="false" name="1-(5'-Phosphoribosyl)-5-formamido-4-imidazolecarboxamide" metaid="_190e84a0-d58d-4bfe-96b0-14314f51f6c4" boundaryCondition="false" compartment="Cytosol"/>
      <species id="M_C3419" fbc:charge="-1" constant="false" hasOnlySubstanceUnits="false" name="N-Acetyl-D-muramoate" metaid="_5ab1b944-c1bf-4cf9-8403-af91d0e7825c" boundaryCondition="false" compartment="Cytosol"/>
      <species id="M_C3326" fbc:charge="0" constant="false" hasOnlySubstanceUnits="false" name="Se-Adenosylselenomethionine" metaid="c60fe298-f61c-4a00-baf6-0c79e94ea93c" boundaryCondition="false" compartment="Cytosol"/>
      <species id="M_C7021" fbc:charge="0" constant="false" hasOnlySubstanceUnits="false" name="Benzoylsuccinyl-CoA" metaid="c018bdfb-3c0b-4ae5-9209-14d0056622fd" boundaryCondition="false" compartment="Cytosol"/>
      <species id="M_C0579" fbc:charge="0" constant="false" hasOnlySubstanceUnits="false" name="D-Sorbitol" metaid="f17831e9-b519-44dd-8352-94e4e7b91f0c" boundaryCondition="false" compartment="Cytosol"/>
      <species id="M_C9448" fbc:charge="-1" constant="false" hasOnlySubstanceUnits="false" name="trans,cis-hexadec-2,9-dienoyl-acp" metaid="b9659a41-c380-4b64-829a-c88d61813de8" boundaryCondition="false" compartment="Cytosol"/>
      <species id="M_C0480" fbc:charge="-2" constant="false" hasOnlySubstanceUnits="false" name="D-Mannose 1-phosphate" metaid="_565d1329-4faf-4349-a4bd-fef8216a8240" boundaryCondition="false" compartment="Cytosol"/>
      <species id="M_C0341" fbc:charge="0" constant="false" hasOnlySubstanceUnits="false" name="L-Aspartate 4-semialdehyde" metaid="_2ca2211d-022b-4ef7-a055-9a0e67dc642d" boundaryCondition="false" compartment="Cytosol"/>
      <species id="M_C3810" fbc:charge="0" constant="false" hasOnlySubstanceUnits="false" name="Cob(I)yrinate a,c diamide" metaid="a2131855-8cb3-48f1-9a6d-b02e6a2500bb" boundaryCondition="false" compartment="Cytosol"/>
      <species id="M_C0107" fbc:charge="3" constant="false" hasOnlySubstanceUnits="false" name="Ferricytochrome c" metaid="_1d821b14-ff08-44fa-b159-3d1d353cc3ba" boundaryCondition="false" compartment="Cytosol"/>
      <species id="M_C0087" fbc:charge="-2" constant="false" hasOnlySubstanceUnits="false" name="D-Glucose 1-phosphate" metaid="_03e21563-10b5-49ea-8a91-09087870bb5c" boundaryCondition="false" compartment="Cytosol"/>
      <species id="M_C0077" fbc:charge="-2" constant="false" hasOnlySubstanceUnits="false" name="D-Glucose 6-phosphate" metaid="_0be81166-8aa2-4e8b-9018-ee95eb24da80" boundaryCondition="false" compartment="Cytosol"/>
      <species id="M_C0444" fbc:charge="1" constant="false" hasOnlySubstanceUnits="false" name="Betaine aldehyde" metaid="_237af5fe-0b15-4d71-a70e-962ec1c7b4b0" boundaryCondition="false" compartment="Cytosol"/>
      <species id="M_C8622" fbc:charge="-2" constant="false" hasOnlySubstanceUnits="false" name="2-C-Methyl-D-erythritol 2,4-cyclodiphosphate" metaid="_87184dfb-625f-4687-b434-512495457754" boundaryCondition="false" compartment="Cytosol"/>
      <species id="M_C9380" fbc:charge="-1" constant="false" hasOnlySubstanceUnits="false" name="But-2-enoyl-[acyl-carrier protein]" metaid="_9ea19eb4-14a9-437d-9d7a-457c09417218" boundaryCondition="false" compartment="Cytosol"/>
      <species id="M_C0221" fbc:charge="0" constant="false" hasOnlySubstanceUnits="false" name="Glycolaldehyde" metaid="d08586b3-e096-45ba-a131-e5a76489d1e4" boundaryCondition="false" compartment="Cytosol"/>
      <species id="M_C0039" fbc:charge="1" constant="false" hasOnlySubstanceUnits="false" name="L-Lysine" metaid="_3c6d8c5d-2983-4821-9d40-453898542ad0" boundaryCondition="false" compartment="Cytosol"/>
      <species id="M_C0064" fbc:charge="0" constant="false" hasOnlySubstanceUnits="false" name="L-Phenylalanine" metaid="_312fa8c6-f6b2-4eb7-b133-fafb394ef1c1" boundaryCondition="false" compartment="Cytosol"/>
      <species id="M_C0417" fbc:charge="0" constant="false" hasOnlySubstanceUnits="false" name="Triphosphate" metaid="f475ea3e-6972-43db-8218-820e4ea58cfb" boundaryCondition="false" compartment="Cytosol"/>
      <species id="M_C0012" fbc:charge="-3" constant="false" hasOnlySubstanceUnits="false" name="Pyrophosphate" metaid="_10d663f1-ffc6-48a3-be0f-96d116384e1d" boundaryCondition="false" compartment="Cytosol"/>
      <species id="M_C2753" fbc:charge="0" constant="false" hasOnlySubstanceUnits="false" name="di-trans,poly-cis-Undecaprenyl diphosphate" metaid="_6f559a0f-bd06-4b9f-a465-53dfe8f2b698" boundaryCondition="false" compartment="Cytosol"/>
      <species id="M_C3219" fbc:charge="0" constant="false" hasOnlySubstanceUnits="false" name="3-Sulfopyruvate" metaid="_425e2703-0e36-4620-9fab-ee20725faeab" boundaryCondition="false" compartment="Cytosol"/>
      <species id="M_C0045" fbc:charge="-4" constant="false" hasOnlySubstanceUnits="false" name="Adenosine 3',5'-bisphosphate" metaid="_9f3187ad-d117-498e-a073-9b3efcdfc6cf" boundaryCondition="false" compartment="Cytosol"/>
      <species id="M_C0507" fbc:charge="0" constant="false" hasOnlySubstanceUnits="false" name="meso-2,6-Diaminoheptanedioate" metaid="e23a96ee-cfd6-43ad-a69e-b449f0233337" boundaryCondition="false" compartment="Cytosol"/>
      <species id="M_C1002" fbc:charge="0" constant="false" hasOnlySubstanceUnits="false" name="Gallate" metaid="aa649778-6ea3-41ab-92da-ac8bf768a8e8" boundaryCondition="false" compartment="Cytosol"/>
      <species id="M_C0370" fbc:charge="0" constant="false" hasOnlySubstanceUnits="false" name="Tyramine" metaid="_9415f197-7ca4-40a5-8087-b6622b93508f" boundaryCondition="false" compartment="Cytosol"/>
      <species id="M_C0762" fbc:charge="-3" constant="false" hasOnlySubstanceUnits="false" name="UDP-N-acetylmuramate" metaid="_3bc4f76c-67ac-4f55-9901-e1b940edf198" boundaryCondition="false" compartment="Cytosol"/>
      <species id="M_C2923" fbc:charge="-4" constant="false" hasOnlySubstanceUnits="false" name="UDP-N-acetylmuramoyl-L-alanyl-D-gamma-glutamyl-meso-2,6-diaminopimelate" metaid="_28cfb2a5-a2c3-4631-a2ec-12c5ae629b5b" boundaryCondition="false" compartment="Cytosol"/>
      <species id="M_C1522" fbc:charge="0" constant="false" hasOnlySubstanceUnits="false" name="L-Cystathionine" metaid="_2c395981-4c43-41cf-a3af-f9efbb4a6308" boundaryCondition="false" compartment="Cytosol"/>
      <species id="M_C3467" fbc:charge="0" constant="false" hasOnlySubstanceUnits="false" name="L-erythro-4-Hydroxyglutamate" metaid="ca6ce6d5-1f3e-491c-b869-a42c228580eb" boundaryCondition="false" compartment="Cytosol"/>
      <species id="M_C0001" fbc:charge="0" constant="false" hasOnlySubstanceUnits="false" name="H2O" metaid="_6703588d-0a61-4303-910c-42cf258f197f" boundaryCondition="false" compartment="Cytosol"/>
      <species id="M_C3218" fbc:charge="0" constant="false" hasOnlySubstanceUnits="false" name="3-Sulfinylpyruvate" metaid="_75b80701-dc1f-4b6e-9490-b52ce3d8bf34" boundaryCondition="false" compartment="Cytosol"/>
      <species id="M_C0116" fbc:charge="2" constant="false" hasOnlySubstanceUnits="false" name="Putrescine" metaid="_5a83a74c-ba10-4a2d-8364-46927a6ff1f6" boundaryCondition="false" compartment="Cytosol"/>
      <species id="M_C0506" fbc:charge="-2" constant="false" hasOnlySubstanceUnits="false" name="5-Dehydro-4-deoxy-D-glucarate" metaid="_0fd3e22f-dbb5-4176-89da-9bc28142548b" boundaryCondition="false" compartment="Cytosol"/>
      <species id="M_C0136" fbc:charge="-1" constant="false" hasOnlySubstanceUnits="false" name="Glycolate" metaid="_3217f933-37ee-4e50-8d8c-31f15609f01b" boundaryCondition="false" compartment="Cytosol"/>
      <species id="M_C9396" fbc:charge="-1" constant="false" hasOnlySubstanceUnits="false" name="3-Oxotetradecanoyl-[acyl-carrier protein]" metaid="f1b2f4d0-32f7-4a0d-bb6c-a3953e12e6f7" boundaryCondition="false" compartment="Cytosol"/>
      <species id="M_C0144" fbc:charge="0" constant="false" hasOnlySubstanceUnits="false" name="Cobalt" metaid="_15448723-b29e-4a38-82fb-2946434dc663" boundaryCondition="false" compartment="Cytosol"/>
      <species id="M_C2153" fbc:charge="-1" constant="false" hasOnlySubstanceUnits="false" name="(R)-S-Lactoylglutathione" metaid="_3462045e-ee45-4daa-88f3-3897cbf88b9e" boundaryCondition="false" compartment="Cytosol"/>
      <species id="M_C0100" fbc:charge="-2" constant="false" hasOnlySubstanceUnits="false" name="D-Glyceraldehyde 3-phosphate" metaid="db54db74-7f58-4436-b960-51952af041c4" boundaryCondition="false" compartment="Cytosol"/>
      <species id="M_C0965" fbc:charge="0" constant="false" hasOnlySubstanceUnits="false" name="Carbonic acid" metaid="_4f7c5113-525c-43b2-8553-2b5032e57b6d" boundaryCondition="false" compartment="Cytosol"/>
      <species id="M_C0824" fbc:charge="0" constant="false" hasOnlySubstanceUnits="false" name="S-Acetyldihydrolipoamide" metaid="_67a3fb5d-8e45-4f75-aae6-bd1d45fed71f" boundaryCondition="false" compartment="Cytosol"/>
      <species id="M_C0120" fbc:charge="0" constant="false" hasOnlySubstanceUnits="false" name="N-Acetyl-D-glucosamine" metaid="_3c234a31-4e20-4eb0-9b9f-3624fe0157b7" boundaryCondition="false" compartment="Cytosol"/>
      <species id="M_C0286" fbc:charge="-5" constant="false" hasOnlySubstanceUnits="false" name="(S)-3-Hydroxy-3-methylglutaryl-CoA" metaid="b534f73d-8426-49f5-a676-a96d2515598f" boundaryCondition="false" compartment="Cytosol"/>
      <species id="M_C0254" fbc:charge="-3" constant="false" hasOnlySubstanceUnits="false" name="Isocitrate" metaid="_6495adfe-2448-4395-901b-f305ca73a5f3" boundaryCondition="false" compartment="Cytosol"/>
      <species id="M_C0177" fbc:charge="0" constant="false" hasOnlySubstanceUnits="false" name="Thymidine" metaid="b0c4870d-cb45-4e81-84fd-d06fc0df2ece" boundaryCondition="false" compartment="Cytosol"/>
      <species id="M_C9387" fbc:charge="-1" constant="false" hasOnlySubstanceUnits="false" name="trans-Oct-2-enoyl-[acp]" metaid="_3d15224e-0505-4205-b48a-e180cd9e6427" boundaryCondition="false" compartment="Cytosol"/>
      <species id="M_C9260" fbc:charge="-3" constant="false" hasOnlySubstanceUnits="false" name="5-phosphoribosyl-5-carboxyaminoimidazole" metaid="d744c8e3-e26c-4035-8e0c-167890fc205b" boundaryCondition="false" compartment="Cytosol"/>
      <species id="M_C3379" fbc:charge="0" constant="false" hasOnlySubstanceUnits="false" name="2-Octaprenyl-6-hydroxyphenol" metaid="_7b918cf4-94ad-41e3-85b8-79010f1ac346" boundaryCondition="false" compartment="Cytosol"/>
      <species id="M_C1987" fbc:charge="1" constant="false" hasOnlySubstanceUnits="false" name="N-Ribosylnicotinamide" metaid="_3b829e87-6251-4c3b-bc64-34c0fd8e9c3b" boundaryCondition="false" compartment="Cytosol"/>
      <species id="M_C2987" fbc:charge="0" constant="false" hasOnlySubstanceUnits="false" name="Imidazole-4-acetaldehyde" metaid="_0a5f8bb8-c521-4c6f-9281-ceddb4aca118" boundaryCondition="false" compartment="Cytosol"/>
      <species id="M_C1568" fbc:charge="0" constant="false" hasOnlySubstanceUnits="false" name="5-Methylcytosine" metaid="a02546b9-8ca2-49cc-8d4b-299d8c74ddfb" boundaryCondition="false" compartment="Cytosol"/>
      <species id="M_C0205" fbc:charge="0" constant="false" hasOnlySubstanceUnits="false" name="Lipoamide" metaid="e2f06e7b-c17c-46c8-aa21-7d7da2879db2" boundaryCondition="false" compartment="Cytosol"/>
      <species id="M_C0042" fbc:charge="-1" constant="false" hasOnlySubstanceUnits="false" name="Glutathione" metaid="_9bc3048f-598a-4364-809f-62e815435135" boundaryCondition="false" compartment="Cytosol"/>
      <species id="M_C0022" fbc:charge="-4" constant="false" hasOnlySubstanceUnits="false" name="Acetyl-CoA" metaid="_578690a0-016f-4780-8829-b56ef50868be" boundaryCondition="false" compartment="Cytosol"/>
      <species id="M_C0644" fbc:charge="-2" constant="false" hasOnlySubstanceUnits="false" name="D-Galactarate" metaid="_3f359f12-5d32-4c84-a604-1d3b47db5d94" boundaryCondition="false" compartment="Cytosol"/>
      <species id="M_C4345" fbc:charge="-1" constant="false" hasOnlySubstanceUnits="false" name="Phenylacetic acid" metaid="a47efcfb-8dbc-4bc7-9302-8b8c81bbb256" boundaryCondition="false" compartment="Cytosol"/>
      <species id="M_C3093" fbc:charge="0" constant="false" hasOnlySubstanceUnits="false" name="Chenodeoxycholoyl-CoA" metaid="_6598a81a-8cef-4638-825a-a73ab7474386" boundaryCondition="false" compartment="Cytosol"/>
      <species id="M_C2296" fbc:charge="-2" constant="false" hasOnlySubstanceUnits="false" name="Pyridine-2,3-dicarboxylate" metaid="d6e9a99d-2ece-4a8a-bf46-dbfbb4cacf9a" boundaryCondition="false" compartment="Cytosol"/>
      <species id="M_C1228" fbc:charge="0" constant="false" hasOnlySubstanceUnits="false" name="Deoxyribose" metaid="_7a52ca44-8d8a-41f9-b0a9-6e1db83ac9b0" boundaryCondition="false" compartment="Cytosol"/>
      <species id="M_C3296" fbc:charge="0" constant="false" hasOnlySubstanceUnits="false" name="5-Hydroxykynurenine" metaid="_21d42137-f92d-4e0e-af89-20b2eb95f440" boundaryCondition="false" compartment="Cytosol"/>
      <species id="M_C3448" fbc:charge="0" constant="false" hasOnlySubstanceUnits="false" name="Formamidopyrimidine nucleoside triphosphate" metaid="_9a3089b2-bd8d-4588-abc0-a5afc94061a0" boundaryCondition="false" compartment="Cytosol"/>
      <species id="M_C2591" fbc:charge="-1" constant="false" hasOnlySubstanceUnits="false" name="(R)-2,3-Dihydroxy-3-methylbutanoate" metaid="_786697cd-e5a3-4b45-b8b3-88b14c2c75ee" boundaryCondition="false" compartment="Cytosol"/>
      <species id="M_C0694" fbc:charge="0" constant="false" hasOnlySubstanceUnits="false" name="Indole-3-acetate" metaid="feb92d1e-6962-4a8e-a266-5e48c7985ac8" boundaryCondition="false" compartment="Cytosol"/>
      <species id="M_C3180" fbc:charge="0" constant="false" hasOnlySubstanceUnits="false" name="3alpha,7alpha,12alpha-Trihydroxy-5beta-24-oxocholestanoyl-CoA" metaid="_66c669fe-11d1-48a5-aa3e-f6d9eb9f69cb" boundaryCondition="false" compartment="Cytosol"/>
      <species id="M_C3575" fbc:charge="0" constant="false" hasOnlySubstanceUnits="false" name="3-Butyn-1-ol" metaid="_9d8d40f8-eede-45b4-b885-406552d3da7c" boundaryCondition="false" compartment="Cytosol"/>
      <species id="M_C0213" fbc:charge="-1" constant="false" hasOnlySubstanceUnits="false" name="(R)-Lactate" metaid="_4dc9fecb-bac0-454e-8553-04b71bf96702" boundaryCondition="false" compartment="Cytosol"/>
      <species id="M_C1968" fbc:charge="0" constant="false" hasOnlySubstanceUnits="false" name="Dimethylbenzimidazole" metaid="bea5d8ba-e7c6-4c2b-a450-a50c5bfe2240" boundaryCondition="false" compartment="Cytosol"/>
      <species id="M_C0094" fbc:charge="-3" constant="false" hasOnlySubstanceUnits="false" name="CDP" metaid="_288afa2c-e67c-4698-8da0-9361adafc225" boundaryCondition="false" compartment="Cytosol"/>
      <species id="M_C0051" fbc:charge="-4" constant="false" hasOnlySubstanceUnits="false" name="CTP" metaid="_8d8e5a72-1d4b-45d2-832d-4b8719a64857" boundaryCondition="false" compartment="Cytosol"/>
      <species id="M_C3159" fbc:charge="0" constant="false" hasOnlySubstanceUnits="false" name="3alpha,7alpha,26-Trihydroxy-5beta-cholestane" metaid="c8eb359b-2a2a-4dee-a6c5-e40a93e5b2a9" boundaryCondition="false" compartment="Cytosol"/>
      <species id="M_C1062" fbc:charge="-1" constant="false" hasOnlySubstanceUnits="false" name="Selenide" metaid="_21592143-7348-4095-a3d2-d8cc4aae1965" boundaryCondition="false" compartment="Cytosol"/>
      <species id="M_C0874" fbc:charge="-3" constant="false" hasOnlySubstanceUnits="false" name="UDP-N-acetylmuramoyl-L-alanine" metaid="c0a1cf64-cbab-4fa6-bc41-f353bf11937e" boundaryCondition="false" compartment="Cytosol"/>
      <species id="M_C3330" fbc:charge="0" constant="false" hasOnlySubstanceUnits="false" name="Selenate" metaid="_131595a3-584f-4539-b62f-3f761be7deef" boundaryCondition="false" compartment="Cytosol"/>
      <species id="M_C2528" fbc:charge="-3" constant="false" hasOnlySubstanceUnits="false" name="all-trans-Octaprenyl diphosphate" metaid="fe707f18-9457-49e0-9136-63af01d7216b" boundaryCondition="false" compartment="Cytosol"/>
      <species id="M_C1700" fbc:charge="-1" constant="false" hasOnlySubstanceUnits="false" name="3-Ureidopropionate" metaid="_0890e4f4-2502-4912-a478-c9ecffe54d18" boundaryCondition="false" compartment="Cytosol"/>
      <species id="M_C2174" fbc:charge="-3" constant="false" hasOnlySubstanceUnits="false" name="D-4'-Phosphopantothenate" metaid="f1e6aad1-0857-44f6-9538-7e0804039801" boundaryCondition="false" compartment="Cytosol"/>
      <species id="M_C0916" fbc:charge="-2" constant="false" hasOnlySubstanceUnits="false" name="5-Amino-6-(5'-phosphoribosylamino)uracil" metaid="fa6ae6aa-cf9f-4691-b891-fb5cefd9f9a7" boundaryCondition="false" compartment="Cytosol"/>
      <species id="M_C2043" fbc:charge="0" constant="false" hasOnlySubstanceUnits="false" name="6-Amino-2-oxohexanoate" metaid="b2af724d-fafe-4357-b682-085ceffec132" boundaryCondition="false" compartment="Cytosol"/>
      <species id="M_C2029" fbc:charge="-4" constant="false" hasOnlySubstanceUnits="false" name="2-trans-Dodecenoyl-CoA" metaid="bdbd82a7-719d-4d8a-b34d-5504ad730ae6" boundaryCondition="false" compartment="Cytosol"/>
      <species id="M_C0445" fbc:charge="0" constant="false" hasOnlySubstanceUnits="false" name="D-Glyceraldehyde" metaid="_2ea34610-aacc-4848-aa70-b98bdad56d3d" boundaryCondition="false" compartment="Cytosol"/>
      <species id="M_C9315" fbc:charge="0" constant="false" hasOnlySubstanceUnits="false" name="Ubiquinol-8" metaid="c61b7d73-13ad-49d1-94ce-9ae8d03909e1" boundaryCondition="false" compartment="Cytosol"/>
      <species id="M_C9388" fbc:charge="-1" constant="false" hasOnlySubstanceUnits="false" name="trans-Hex-2-enoyl-[acp]" metaid="_6a519674-25dc-448a-9af6-20e5a7a8becb" boundaryCondition="false" compartment="Cytosol"/>
      <species id="M_C0844" fbc:charge="0" constant="false" hasOnlySubstanceUnits="false" name="L-Glutamate 5-semialdehyde" metaid="febe9ef1-fa1f-488c-8c5b-804580ba98f9" boundaryCondition="false" compartment="Cytosol"/>
      <species id="M_C0027" fbc:charge="0" constant="false" hasOnlySubstanceUnits="false" name="D-Glucose" metaid="a9c370a5-809f-45cd-975f-94272c4109fc" boundaryCondition="false" compartment="Cytosol"/>
      <species id="M_C0161" fbc:charge="7" constant="false" hasOnlySubstanceUnits="false" name="Cobamide coenzyme" metaid="_0f7c98e7-a291-443d-830c-21195925fc59" boundaryCondition="false" compartment="Cytosol"/>
      <species id="M_C9375" fbc:charge="-1" constant="false" hasOnlySubstanceUnits="false" name="3-oxodecanoyl-ACP" metaid="_3dd3f507-046a-4767-8f9b-ac1dce9d5194" boundaryCondition="false" compartment="Cytosol"/>
      <species id="M_C9461" fbc:charge="-4" constant="false" hasOnlySubstanceUnits="false" name="3-Oxotetradecanoyl-CoA" metaid="_6e618ab7-8b3b-4837-8ebb-f467a1246a62" boundaryCondition="false" compartment="Cytosol"/>
      <species id="M_C9061" fbc:charge="0" constant="false" hasOnlySubstanceUnits="false" name="trans-2-Methyl-5-isopropylhexa-2,5-dienoyl-CoA" metaid="_58c580d6-fefc-4e7f-be7b-1246a937cd36" boundaryCondition="false" compartment="Cytosol"/>
      <species id="M_C3044" fbc:charge="-4" constant="false" hasOnlySubstanceUnits="false" name="(S)-3-Hydroxyhexadecanoyl-CoA" metaid="ef42557b-43c4-4415-a626-5edacfdd2110" boundaryCondition="false" compartment="Cytosol"/>
      <species id="M_C3731" fbc:charge="-6" constant="false" hasOnlySubstanceUnits="false" name="Precorrin 3B" metaid="_99520f36-b284-44c3-8f3e-d68e9b975e08" boundaryCondition="false" compartment="Cytosol"/>
      <species id="M_C0020" fbc:charge="-1" constant="false" hasOnlySubstanceUnits="false" name="Pyruvate" metaid="_5ae49416-6d26-4fad-a49e-415f57fdab61" boundaryCondition="false" compartment="Cytosol"/>
      <species id="M_C0109" fbc:charge="-2" constant="false" hasOnlySubstanceUnits="false" name="Oxidized glutathione" metaid="_06eb1d27-0a4c-41a2-ba51-9e82a1727d00" boundaryCondition="false" compartment="Cytosol"/>
      <species id="M_C0633" fbc:charge="1" constant="false" hasOnlySubstanceUnits="false" name="L-Histidinol" metaid="a01791a9-26ef-46bb-9c58-d5d99b381610" boundaryCondition="false" compartment="Cytosol"/>
      <species id="M_C3459" fbc:charge="0" constant="false" hasOnlySubstanceUnits="false" name="N4-Acetylaminobutanal" metaid="_014ec2f7-c6d5-41de-ae50-b15b4f21492b" boundaryCondition="false" compartment="Cytosol"/>
      <species id="M_C3100" fbc:charge="0" constant="false" hasOnlySubstanceUnits="false" name="GDP-4-dehydro-6-deoxy-L-mannose" metaid="_8c802aba-6fa9-46e6-a3b2-37c484c5046f" boundaryCondition="false" compartment="Cytosol"/>
      <species id="M_C0151" fbc:charge="0" constant="false" hasOnlySubstanceUnits="false" name="L-Valine" metaid="_37d54395-7fc3-49ce-b697-578d328e1e32" boundaryCondition="false" compartment="Cytosol"/>
      <species id="M_C0718" fbc:charge="0" constant="false" hasOnlySubstanceUnits="false" name="5-Aminopentanamide" metaid="_5118954f-a95a-4feb-9222-d577f0be6c40" boundaryCondition="false" compartment="Cytosol"/>
      <species id="M_C2093" fbc:charge="-2" constant="false" hasOnlySubstanceUnits="false" name="2,3-Dihydrodipicolinate" metaid="b84f0073-21fd-445f-ab6b-07bb754e0a97" boundaryCondition="false" compartment="Cytosol"/>
      <species id="M_C3309" fbc:charge="0" constant="false" hasOnlySubstanceUnits="false" name="beta-Aminopropion aldehyde" metaid="d3533b6a-b4c5-4a33-a750-38b518d50a52" boundaryCondition="false" compartment="Cytosol"/>
      <species id="M_C9442" fbc:charge="-1" constant="false" hasOnlySubstanceUnits="false" name="cis-3-oxo-tetradec-7-enoyl-ACP" metaid="_13050f9a-2803-4d3e-869f-afa564682b8c" boundaryCondition="false" compartment="Cytosol"/>
      <species id="M_C0078" fbc:charge="-2" constant="false" hasOnlySubstanceUnits="false" name="sn-Glycerol 3-phosphate" metaid="_5ae8cd14-b885-4682-8886-d4ce9bb9709c" boundaryCondition="false" compartment="Cytosol"/>
      <species id="M_C0475" fbc:charge="-1" constant="false" hasOnlySubstanceUnits="false" name="2-Dehydro-D-gluconate" metaid="d95d86b8-1c4a-414b-833e-9c8b4b0e0319" boundaryCondition="false" compartment="Cytosol"/>
      <species id="M_C1614" fbc:charge="0" constant="false" hasOnlySubstanceUnits="false" name="(3R)-beta-Leucine" metaid="_6796f51f-2118-422f-b7f5-fdac06e4e909" boundaryCondition="false" compartment="Cytosol"/>
      <species id="M_C2797" fbc:charge="0" constant="false" hasOnlySubstanceUnits="false" name="3alpha,7alpha-Dihydroxy-5beta-cholestanoyl-CoA" metaid="_14c4ebb8-d8c9-493e-9832-f314399b9320" boundaryCondition="false" compartment="Cytosol"/>
      <species id="M_C9445" fbc:charge="-1" constant="false" hasOnlySubstanceUnits="false" name="cis-7-tetradecenoyl-acp" metaid="_14e5f29f-5b14-4e86-a0aa-c85a284bfb9a" boundaryCondition="false" compartment="Cytosol"/>
      <species id="M_C0275" fbc:charge="0" constant="false" hasOnlySubstanceUnits="false" name="4-Aminobutanoate" metaid="bc99f3f5-1b70-47c4-8a08-2f65218bf924" boundaryCondition="false" compartment="Cytosol"/>
      <species id="M_C0515" fbc:charge="-4" constant="false" hasOnlySubstanceUnits="false" name="UDP-N-acetylmuramoyl-L-alanyl-D-glutamate" metaid="f2756891-534e-45c4-b8e6-ac47d1ac1c50" boundaryCondition="false" compartment="Cytosol"/>
      <species id="M_C2744" fbc:charge="-2" constant="false" hasOnlySubstanceUnits="false" name="4-Amino-2-methyl-5-phosphomethylpyrimidine" metaid="e8badb50-b710-442f-b50b-5a9553b3fbe4" boundaryCondition="false" compartment="Cytosol"/>
      <species id="M_C0197" fbc:charge="1" constant="false" hasOnlySubstanceUnits="false" name="Potassium" metaid="_908ca779-3cfd-4dd0-b140-dd75aa42650d" boundaryCondition="false" compartment="Cytosol"/>
      <species id="M_C9394" fbc:charge="-1" constant="false" hasOnlySubstanceUnits="false" name="Hexanoyl-[acyl-carrier protein]" metaid="_0008d842-5443-4575-9d76-f8e8f29eee1c" boundaryCondition="false" compartment="Cytosol"/>
      <species id="M_C2761" fbc:charge="-2" constant="false" hasOnlySubstanceUnits="false" name="5-Methylthio-5-deoxy-D-ribulose 1-phosphate" metaid="f5c04cfe-4f7f-4ae2-bc6e-fb5f7550bd38" boundaryCondition="false" compartment="Cytosol"/>
      <species id="M_C3496" fbc:charge="-4" constant="false" hasOnlySubstanceUnits="false" name="3-Hydroxyisovaleryl-CoA" metaid="d23d1d21-2ddf-4dee-a8db-0a9da7e37fac" boundaryCondition="false" compartment="Cytosol"/>
      <species id="M_C0853" fbc:charge="-2" constant="false" hasOnlySubstanceUnits="false" name="1L-myo-Inositol 1-phosphate" metaid="_8b0a10f1-cf46-43e0-b9f8-456085d13cc6" boundaryCondition="false" compartment="Cytosol"/>
      <species id="M_C0138" fbc:charge="-1" constant="false" hasOnlySubstanceUnits="false" name="Acetoacetate" metaid="d4303965-f071-4719-a567-c2e68d88725a" boundaryCondition="false" compartment="Cytosol"/>
      <species id="M_C0751" fbc:charge="-2" constant="false" hasOnlySubstanceUnits="false" name="4-Maleylacetoacetate" metaid="_8b4f61a1-a635-471e-a7d6-bb2f350cc70e" boundaryCondition="false" compartment="Cytosol"/>
      <species id="M_C0606" fbc:charge="0" constant="false" hasOnlySubstanceUnits="false" name="L-Arogenate" metaid="_59133ac9-92b9-48f5-b45e-98c10b60adcc" boundaryCondition="false" compartment="Cytosol"/>
      <species id="M_C9274" fbc:charge="-2" constant="false" hasOnlySubstanceUnits="false" name="3,4-dihydroxy-2-butanone 4-phosphate" metaid="_48236059-f4e4-4a56-bc62-aec1b6041602" boundaryCondition="false" compartment="Cytosol"/>
      <species id="M_C3499" fbc:charge="0" constant="false" hasOnlySubstanceUnits="false" name="(S)-3-Hydroxyisobutyrate" metaid="_3c9fa051-a6aa-440f-8c25-ed1273683834" boundaryCondition="false" compartment="Cytosol"/>
      <species id="M_C0137" fbc:charge="-1" constant="false" hasOnlySubstanceUnits="false" name="Propanoate" metaid="ba10198d-9456-4e78-91b0-550135e1695f" boundaryCondition="false" compartment="Cytosol"/>
      <species id="M_C3378" fbc:charge="0" constant="false" hasOnlySubstanceUnits="false" name="2-Octaprenylphenol" metaid="d5ac6203-4249-47d2-a767-d417f96e7d14" boundaryCondition="false" compartment="Cytosol"/>
      <species id="M_C0060" fbc:charge="-4" constant="false" hasOnlySubstanceUnits="false" name="UTP" metaid="_42208a84-8d09-4c37-890d-8cb56d90d816" boundaryCondition="false" compartment="Cytosol"/>
      <species id="M_C1245" fbc:charge="-4" constant="false" hasOnlySubstanceUnits="false" name="Lauroyl-CoA" metaid="b71f09b6-7a96-486b-b093-2ded0f7e49ac" boundaryCondition="false" compartment="Cytosol"/>
      <species id="M_C0432" fbc:charge="-1" constant="false" hasOnlySubstanceUnits="false" name="D-Tagaturonate" metaid="_18590977-f4b5-4003-b69a-6ef2a4e897c5" boundaryCondition="false" compartment="Cytosol"/>
      <species id="M_C3356" fbc:charge="0" constant="false" hasOnlySubstanceUnits="false" name="Cobyrinate" metaid="_00dd2eb9-bc90-4ced-9c7b-5ab61036f9bc" boundaryCondition="false" compartment="Cytosol"/>
      <species id="M_C9430" fbc:charge="-1" constant="false" hasOnlySubstanceUnits="false" name="3-Oxohexadecanoyl-[acyl-carrier protein]" metaid="_682aa2ef-6698-4b0e-9518-1fd2d9a420fa" boundaryCondition="false" compartment="Cytosol"/>
      <species id="M_C0346" fbc:charge="-3" constant="false" hasOnlySubstanceUnits="false" name="trans,trans-Farnesyl diphosphate" metaid="ee6448a8-2986-4f12-80bb-c90678ff4a21" boundaryCondition="false" compartment="Cytosol"/>
      <species id="M_C0017" fbc:charge="1" constant="false" hasOnlySubstanceUnits="false" name="S-Adenosyl-L-methionine" metaid="d3045c7d-f22f-4564-82a7-47aae1fa42f6" boundaryCondition="false" compartment="Cytosol"/>
      <species id="M_C2158" fbc:charge="-4" constant="false" hasOnlySubstanceUnits="false" name="2-Methylprop-2-enoyl-CoA" metaid="_0d07827e-5655-4fe3-8d4d-be563bcee82e" boundaryCondition="false" compartment="Cytosol"/>
      <species id="M_C3047" fbc:charge="-4" constant="false" hasOnlySubstanceUnits="false" name="(S)-3-Hydroxydodecanoyl-CoA" metaid="_7e0a5588-fa38-4b7b-853a-ecdff9f7ce88" boundaryCondition="false" compartment="Cytosol"/>
      <species id="M_C2576" fbc:charge="-2" constant="false" hasOnlySubstanceUnits="false" name="3-Carboxy-4-methyl-2-oxopentanoate" metaid="_6733e632-edfb-407b-b583-89cbddc80b2c" boundaryCondition="false" compartment="Cytosol"/>
      <species id="M_C0708" fbc:charge="-3" constant="false" hasOnlySubstanceUnits="false" name="GDP-D-mannuronate" metaid="da674dd6-d6ea-47e5-b188-38b94f1ec113" boundaryCondition="false" compartment="Cytosol"/>
      <species id="M_C0082" fbc:charge="0" constant="false" hasOnlySubstanceUnits="false" name="L-Cysteine" metaid="_7871befb-bb19-4e67-9143-59a56ba1a530" boundaryCondition="false" compartment="Cytosol"/>
      <species id="M_C2202" fbc:charge="-3" constant="false" hasOnlySubstanceUnits="false" name="Undecaprenyl diphosphate" metaid="_153509e9-c525-44b9-a8ce-9a034e732834" boundaryCondition="false" compartment="Cytosol"/>
      <species id="M_C0333" fbc:charge="0" constant="false" hasOnlySubstanceUnits="false" name="5-Aminolevulinate" metaid="b07c45e0-5d75-467a-9103-20e67a669d59" boundaryCondition="false" compartment="Cytosol"/>
      <species id="M_C9253" fbc:charge="-1" constant="false" hasOnlySubstanceUnits="false" name="2-keto-4-methylthiobutyrate" metaid="bffba62f-6706-442a-b9cd-cdffcc62fde5" boundaryCondition="false" compartment="Cytosol"/>
      <species id="M_C1601" fbc:charge="0" constant="false" hasOnlySubstanceUnits="false" name="Precorrin 2" metaid="_1daa7788-761f-4a6f-8e6c-d9d929eeaf65" boundaryCondition="false" compartment="Cytosol"/>
      <species id="M_C9311" fbc:charge="-50" constant="false" hasOnlySubstanceUnits="false" name="Phospatidylglycerol (Ecoli) **" metaid="d9720d6d-ca39-4193-a186-b6d57afe2180" boundaryCondition="false" compartment="Cytosol"/>
      <species id="M_C9431" fbc:charge="-1" constant="false" hasOnlySubstanceUnits="false" name="R-3-hydroxy-hexadecanoyl-ACP" metaid="b7ec01f4-eb69-41c4-bc97-6aef2d708075" boundaryCondition="false" compartment="Cytosol"/>
      <species id="M_C0895" fbc:charge="-2" constant="false" hasOnlySubstanceUnits="false" name="D-Glucono-1,5-lactone 6-phosphate" metaid="_0f9f7942-a775-4619-80d4-2f946b124a76" boundaryCondition="false" compartment="Cytosol"/>
      <species id="M_C0856" fbc:charge="0" constant="false" hasOnlySubstanceUnits="false" name="4-Trimethylammoniobutanoate" metaid="_5bbd26ea-663f-47cd-bc06-000269a5bc2a" boundaryCondition="false" compartment="Cytosol"/>
      <species id="M_C0112" fbc:charge="-2" constant="false" hasOnlySubstanceUnits="false" name="IMP" metaid="_13ec1f33-cd16-4f62-b908-ed1e8cc6cd1b" boundaryCondition="false" compartment="Cytosol"/>
      <species id="M_C0069" fbc:charge="0" constant="false" hasOnlySubstanceUnits="false" name="Acetaldehyde" metaid="cbec1924-0ecf-48f0-bf19-041edf233806" boundaryCondition="false" compartment="Cytosol"/>
      <species id="M_C3211" fbc:charge="0" constant="false" hasOnlySubstanceUnits="false" name="Deoxyinosine" metaid="_87d0c5b8-f0dd-459b-8ddd-26efbc72bd96" boundaryCondition="false" compartment="Cytosol"/>
      <species id="M_C0191" fbc:charge="-1" constant="false" hasOnlySubstanceUnits="false" name="Succinate semialdehyde" metaid="_6583247e-67b4-42ee-8fde-2b8d369057c9" boundaryCondition="false" compartment="Cytosol"/>
      <species id="M_C9443" fbc:charge="-1" constant="false" hasOnlySubstanceUnits="false" name="R-3-hydroxy-(7Z)-tetradecenoyl-ACP" metaid="_1204c8ca-acab-471e-87db-8505269550bb" boundaryCondition="false" compartment="Cytosol"/>
      <species id="M_C9309" fbc:charge="0" constant="false" hasOnlySubstanceUnits="false" name="Phosphatidylethanolamine (Ecoli) **" metaid="c331334a-8d79-45c4-b571-8b2cf27b9304" boundaryCondition="false" compartment="Cytosol"/>
      <species id="M_C0588" fbc:charge="0" constant="false" hasOnlySubstanceUnits="false" name="Propynoate" metaid="_27c75745-caf5-4183-a535-882e4b8eeb4c" boundaryCondition="false" compartment="Cytosol"/>
      <species id="M_C0646" fbc:charge="0" constant="false" hasOnlySubstanceUnits="false" name="Deoxycytidine" metaid="_96f1cf32-34e7-4323-8b26-61a0593ea64a" boundaryCondition="false" compartment="Cytosol"/>
      <species id="M_C9267" fbc:charge="-100" constant="false" hasOnlySubstanceUnits="false" name="CDPdiacylglycerol (E coli) **" metaid="c3d48582-0c66-4852-badc-475691794f87" boundaryCondition="false" compartment="Cytosol"/>
      <species id="M_C0756" fbc:charge="0" constant="false" hasOnlySubstanceUnits="false" name="N-Carbamoylsarcosine" metaid="_22bff35b-026a-41a3-8eb4-4082893dc227" boundaryCondition="false" compartment="Cytosol"/>
      <species id="M_C1690" fbc:charge="-2" constant="false" hasOnlySubstanceUnits="false" name="2-Isopropylmaleate" metaid="_58d18125-7ae1-4c2c-bb78-573fae45d1cd" boundaryCondition="false" compartment="Cytosol"/>
      <species id="M_C0446" fbc:charge="0" constant="false" hasOnlySubstanceUnits="false" name="Dihydrolipoamide" metaid="_2bc5724a-d685-4e6b-a9a5-eb89ffe0e678" boundaryCondition="false" compartment="Cytosol"/>
      <species id="M_C3402" fbc:charge="0" constant="false" hasOnlySubstanceUnits="false" name="cis-2-Hydroxy cinnamate" metaid="af5b3c9f-a506-406c-b2ef-a8f6df2f2bc6" boundaryCondition="false" compartment="Cytosol"/>
      <species id="M_C0262" fbc:charge="-2" constant="false" hasOnlySubstanceUnits="false" name="Thiosulfate" metaid="_0e3c12a4-7737-449e-a516-f52300ef87bf" boundaryCondition="false" compartment="Cytosol"/>
      <species id="M_C0079" fbc:charge="-2" constant="false" hasOnlySubstanceUnits="false" name="Sulfite" metaid="eafef676-706f-42fd-9d76-be2b9e415737" boundaryCondition="false" compartment="Cytosol"/>
      <species id="M_C0617" fbc:charge="-2" constant="false" hasOnlySubstanceUnits="false" name="dTDPglucose" metaid="_369af72b-2cfa-4acf-a70b-e879badb571d" boundaryCondition="false" compartment="Cytosol"/>
      <species id="M_C0212" fbc:charge="0" constant="false" hasOnlySubstanceUnits="false" name="Riboflavin" metaid="_004d559a-9645-49b0-ae4f-cdfb7976bc7a" boundaryCondition="false" compartment="Cytosol"/>
      <species id="M_C2711" fbc:charge="-7" constant="false" hasOnlySubstanceUnits="false" name="Guanosine 3'-diphosphate 5'-triphosphate" metaid="a5d3ef96-a3c8-43a9-94af-b2038726600e" boundaryCondition="false" compartment="Cytosol"/>
      <species id="M_C3501" fbc:charge="-1" constant="false" hasOnlySubstanceUnits="false" name="(S)-2-Aceto-2-hydroxybutanoate" metaid="e9070aa5-9261-4d94-abc9-85c3acac7773" boundaryCondition="false" compartment="Cytosol"/>
      <species id="M_C0352" fbc:charge="-4" constant="false" hasOnlySubstanceUnits="false" name="dTTP" metaid="_5f9cc1f4-23cf-4b75-b3b8-f4f05f831d3e" boundaryCondition="false" compartment="Cytosol"/>
      <species id="M_C0126" fbc:charge="0" constant="false" hasOnlySubstanceUnits="false" name="L-Proline" metaid="_406c213f-cc9e-4a41-bd3f-537c80b1d117" boundaryCondition="false" compartment="Cytosol"/>
      <species id="M_C9261" fbc:charge="-1" constant="false" hasOnlySubstanceUnits="false" name="Acetyl-ACP" metaid="_889856b5-9630-4bc0-9784-45dfa90a21ee" boundaryCondition="false" compartment="Cytosol"/>
      <species id="M_C3813" fbc:charge="1" constant="false" hasOnlySubstanceUnits="false" name="Adenosyl cobinamide" metaid="_15c2604c-6605-41b9-8407-1475988842f2" boundaryCondition="false" compartment="Cytosol"/>
      <species id="M_C0176" fbc:charge="0" constant="false" hasOnlySubstanceUnits="false" name="Sarcosine" metaid="ea1960d7-c6ea-46c3-9207-a18b569fc10f" boundaryCondition="false" compartment="Cytosol"/>
      <species id="M_C0483" fbc:charge="0" constant="false" hasOnlySubstanceUnits="false" name="4-Hydroxyphenylacetate" metaid="_3c6db6fd-01e1-4779-ab0f-c8e81898544c" boundaryCondition="false" compartment="Cytosol"/>
      <species id="M_C0498" fbc:charge="0" constant="false" hasOnlySubstanceUnits="false" name="LL-2,6-Diaminoheptanedioate" metaid="_8fbade71-97f8-437c-9138-b15dcf110afa" boundaryCondition="false" compartment="Cytosol"/>
      <species id="M_C1087" fbc:charge="0" constant="false" hasOnlySubstanceUnits="false" name="Carbamate" metaid="df9f6f70-1088-498d-b33f-f48dd414bdaf" boundaryCondition="false" compartment="Cytosol"/>
      <species id="M_C9024" fbc:charge="-2" constant="false" hasOnlySubstanceUnits="false" name="4,6-Dideoxy-4-oxo-dTDP-D-glucose" metaid="e550888d-f622-42c7-9fa3-2a3f30dfedb5" boundaryCondition="false" compartment="Cytosol"/>
      <species id="M_C2695" fbc:charge="-3" constant="false" hasOnlySubstanceUnits="false" name="N-Succinyl-2-L-amino-6-oxoheptanedioate" metaid="_16ba1625-1353-4540-9365-35d5e0619c46" boundaryCondition="false" compartment="Cytosol"/>
      <species id="M_C9297" fbc:charge="-2" constant="false" hasOnlySubstanceUnits="false" name="Malonyl-[acyl-carrier protein]" metaid="bcbd815b-9499-41c3-98df-f1b895fcfcb1" boundaryCondition="false" compartment="Cytosol"/>
      <species id="M_C0170" fbc:charge="-3" constant="false" hasOnlySubstanceUnits="false" name="dADP" metaid="_64e36109-9aac-47fd-bb08-2ee1932098ec" boundaryCondition="false" compartment="Cytosol"/>
      <species id="M_C5071" fbc:charge="-2" constant="false" hasOnlySubstanceUnits="false" name="D-Glycero-D-manno-heptose 7-phosphate" metaid="_2b646250-d9a6-4cbf-9e0a-f131507eabb3" boundaryCondition="false" compartment="Cytosol"/>
      <species id="M_C0033" fbc:charge="0" constant="false" hasOnlySubstanceUnits="false" name="Glycine" metaid="_42db8451-71d7-48a9-88fe-3832d3795148" boundaryCondition="false" compartment="Cytosol"/>
      <species id="M_C0007" fbc:charge="0" constant="false" hasOnlySubstanceUnits="false" name="Oxygen" metaid="_06d8768b-baee-4bb3-b9f0-c56a3fef4979" boundaryCondition="false" compartment="Cytosol"/>
      <species id="M_C0227" fbc:charge="-2" constant="false" hasOnlySubstanceUnits="false" name="D-Mannose 6-phosphate" metaid="_57067ce8-93d1-47de-bf6f-184894bab4e9" boundaryCondition="false" compartment="Cytosol"/>
      <species id="M_C0026" fbc:charge="-2" constant="false" hasOnlySubstanceUnits="false" name="UDPglucose" metaid="d3bdc75b-d1e7-41f2-bc2e-481e7f2b4a43" boundaryCondition="false" compartment="Cytosol"/>
      <species id="M_C0099" fbc:charge="-2" constant="false" hasOnlySubstanceUnits="false" name="D-Ribose 5-phosphate" metaid="_6df562df-0998-4518-b452-1f09b6caab6b" boundaryCondition="false" compartment="Cytosol"/>
      <species id="M_C0072" fbc:charge="0" constant="false" hasOnlySubstanceUnits="false" name="Sulfur" metaid="ab0593fe-26e3-4148-b501-75da2ead6992" boundaryCondition="false" compartment="Cytosol"/>
      <species id="M_C9453" fbc:charge="-1" constant="false" hasOnlySubstanceUnits="false" name="trans,cis-octadec-2,11-dienoyl-acp" metaid="_560385e9-e0cb-4a91-bc3e-ff92d83abc98" boundaryCondition="false" compartment="Cytosol"/>
      <species id="M_C0500" fbc:charge="-1" constant="false" hasOnlySubstanceUnits="false" name="gamma-L-Glutamyl-L-cysteine" metaid="_27f7607b-f79b-4b8e-8d16-1f2462a6d87a" boundaryCondition="false" compartment="Cytosol"/>
      <species id="M_C3500" fbc:charge="0" constant="false" hasOnlySubstanceUnits="false" name="(S)-Methylmalonate semialdehyde" metaid="_4d29cc6a-60f3-497a-b7a1-baf487e928e4" boundaryCondition="false" compartment="Cytosol"/>
      <species id="M_C0790" fbc:charge="-2" constant="false" hasOnlySubstanceUnits="false" name="D-Fructose 1-phosphate" metaid="_8dd987ec-40da-4ff1-b922-bba26d1fc0d5" boundaryCondition="false" compartment="Cytosol"/>
      <species id="M_C0359" fbc:charge="0" constant="false" hasOnlySubstanceUnits="false" name="Ethanol" metaid="_205a3bb7-624f-4feb-a7af-a2cbb20ab9c0" boundaryCondition="false" compartment="Cytosol"/>
      <species id="M_C3422" fbc:charge="0" constant="false" hasOnlySubstanceUnits="false" name="Undecaprenyl-diphospho-N-acetylmuramoyl-(N-acetylglucosamine)-L-alanyl-D-glutaminyl-L-lysyl-D-alanyl-D-alanine" metaid="_6ea109fd-41c3-446c-9eb9-791c0d4d1872" boundaryCondition="false" compartment="Cytosol"/>
      <species id="M_C9441" fbc:charge="-1" constant="false" hasOnlySubstanceUnits="false" name="cis-5-dodecenoyl-acp" metaid="_89f3fadf-ca4a-4a32-a91c-60bcc1e33720" boundaryCondition="false" compartment="Cytosol"/>
      <species id="M_C9285" fbc:charge="-1" constant="false" hasOnlySubstanceUnits="false" name="Hexadecenoyl-ACP (n-C16:1ACP)" metaid="_4cc1766a-760e-4e6a-867d-34476fe89e82" boundaryCondition="false" compartment="Cytosol"/>
      <species id="M_C0108" fbc:charge="2" constant="false" hasOnlySubstanceUnits="false" name="Ferrocytochrome c" metaid="c28d5211-2805-4ceb-a3c7-7aae11a60d06" boundaryCondition="false" compartment="Cytosol"/>
      <species id="M_C3809" fbc:charge="-3" constant="false" hasOnlySubstanceUnits="false" name="Cob(II)yrinate a,c diamide" metaid="a29cafa2-eefd-4a9c-8297-41e728797dce" boundaryCondition="false" compartment="Cytosol"/>
      <species id="M_C9395" fbc:charge="-1" constant="false" hasOnlySubstanceUnits="false" name="3-Oxooctanoyl-[acyl-carrier protein]" metaid="_36b2c8ef-eb58-4057-b877-72a77bc69811" boundaryCondition="false" compartment="Cytosol"/>
      <species id="M_C2817" fbc:charge="-2" constant="false" hasOnlySubstanceUnits="false" name="1-(5'-Phosphoribosyl)-5-amino-4-imidazolecarboxamide" metaid="e859e652-5149-4989-8f1f-7d9ca167f3ae" boundaryCondition="false" compartment="Cytosol"/>
      <species id="M_C0477" fbc:charge="-3" constant="false" hasOnlySubstanceUnits="false" name="2-Phospho-D-glycerate" metaid="e70c7045-bb9a-419b-83ca-87a421b2eb4b" boundaryCondition="false" compartment="Cytosol"/>
      <species id="M_C1856" fbc:charge="-4" constant="false" hasOnlySubstanceUnits="false" name="3-Methylbutanoyl-CoA" metaid="d4e3e280-fed2-4f28-8552-47b42b64c264" boundaryCondition="false" compartment="Cytosol"/>
      <species id="M_C3486" fbc:charge="0" constant="false" hasOnlySubstanceUnits="false" name="Propinol adenylate" metaid="_26e6ffb6-27af-4147-8bea-84ef05accff8" boundaryCondition="false" compartment="Cytosol"/>
      <species id="M_C3054" fbc:charge="-4" constant="false" hasOnlySubstanceUnits="false" name="3-Oxohexanoyl-CoA" metaid="_0c7453fa-c85f-4efe-b943-77cb27ace729" boundaryCondition="false" compartment="Cytosol"/>
      <species id="M_C2623" fbc:charge="-2" constant="false" hasOnlySubstanceUnits="false" name="4-Methyl-5-(2-phosphoethyl)-thiazole" metaid="_9de6a05d-a505-42db-95fb-8b161b3a6e6b" boundaryCondition="false" compartment="Cytosol"/>
      <species id="M_C0225" fbc:charge="0" constant="false" hasOnlySubstanceUnits="false" name="Tetrahydrobiopterin" metaid="_61583f3d-1403-4be1-a715-4d22a04ec2a7" boundaryCondition="false" compartment="Cytosol"/>
      <species id="M_C1447" fbc:charge="0" constant="false" hasOnlySubstanceUnits="false" name="Methylmalonate" metaid="bab24c86-7c60-4525-92c1-b5097a6d8926" boundaryCondition="false" compartment="Cytosol"/>
      <species id="M_C0142" fbc:charge="-2" constant="false" hasOnlySubstanceUnits="false" name="Carbamoyl phosphate" metaid="_9a856f28-ca1f-4b1c-acb6-8d58f179ced7" boundaryCondition="false" compartment="Cytosol"/>
      <species id="M_C0207" fbc:charge="0" constant="false" hasOnlySubstanceUnits="false" name="Pyridoxal" metaid="f84545c6-0705-4def-972c-33340df57429" boundaryCondition="false" compartment="Cytosol"/>
      <species id="M_C9301" fbc:charge="0" constant="false" hasOnlySubstanceUnits="false" name="Menaquinone 8" metaid="e43fbe9a-a803-4cb9-bb91-acd152e805cf" boundaryCondition="false" compartment="Cytosol"/>
      <species id="M_C0263" fbc:charge="0" constant="false" hasOnlySubstanceUnits="false" name="2-Oxoadipate" metaid="ed312974-64a5-4baa-888b-12dc03177c7f" boundaryCondition="false" compartment="Cytosol"/>
      <species id="M_C0048" fbc:charge="-2" constant="false" hasOnlySubstanceUnits="false" name="Sulfate" metaid="_2db2df56-5528-4568-a6be-e4988b7cb0e4" boundaryCondition="false" compartment="Cytosol"/>
      <species id="M_C9446" fbc:charge="-1" constant="false" hasOnlySubstanceUnits="false" name="R-3-hydroxy-(9Z)-hexadecenoyl-ACP" metaid="_8cf9fbf1-86a3-4f55-9f05-affc222232ad" boundaryCondition="false" compartment="Cytosol"/>
      <species id="M_C3641" fbc:charge="0" constant="false" hasOnlySubstanceUnits="false" name="(R)-3-Hydroxy-3-methyl-2-oxobutanoate" metaid="_8c2856e3-1f31-452a-bce1-1c157bb92935" boundaryCondition="false" compartment="Cytosol"/>
      <species id="M_C0050" fbc:charge="1" constant="false" hasOnlySubstanceUnits="false" name="L-Arginine" metaid="_070043eb-e73c-49df-aaaa-40841aded517" boundaryCondition="false" compartment="Cytosol"/>
      <species id="M_C0476" fbc:charge="-4" constant="false" hasOnlySubstanceUnits="false" name="2-Methylpropanoyl-CoA" metaid="a963716f-d303-46a3-a856-e094a599d77f" boundaryCondition="false" compartment="Cytosol"/>
      <species id="M_C9277" fbc:charge="-2" constant="false" hasOnlySubstanceUnits="false" name="2,3-diketo5-methylthio-1-phosphopentane" metaid="_7163e3ab-f287-4cbb-b5f6-e2f98be52b69" boundaryCondition="false" compartment="Cytosol"/>
      <species id="M_C8607" fbc:charge="-2" constant="false" hasOnlySubstanceUnits="false" name="2-C-Methyl-D-erythritol 4-phosphate" metaid="e8cee125-1370-4789-b973-c3a36b4d6e0f" boundaryCondition="false" compartment="Cytosol"/>
      <species id="M_C0854" fbc:charge="-1" constant="false" hasOnlySubstanceUnits="false" name="3-(4-Hydroxyphenyl)pyruvate" metaid="baa0beaf-11df-471a-b218-4bf5cf287bea" boundaryCondition="false" compartment="Cytosol"/>
      <species id="M_C3160" fbc:charge="0" constant="false" hasOnlySubstanceUnits="false" name="3alpha,7alpha-Dihydroxy-5beta-cholestan-26-al" metaid="bedd2e6f-6677-4e51-963f-2f009339668e" boundaryCondition="false" compartment="Cytosol"/>
      <species id="M_C1994" fbc:charge="-2" constant="false" hasOnlySubstanceUnits="false" name="Phosphonoacetaldehyde" metaid="_8a77f90f-5338-4fee-b19a-3a1fd6c60536" boundaryCondition="false" compartment="Cytosol"/>
      <species id="M_C3279" fbc:charge="0" constant="false" hasOnlySubstanceUnits="false" name="5-Hydroxyindoleacetaldehyde" metaid="c19cc881-b021-4e51-b9b4-7e02a60326c2" boundaryCondition="false" compartment="Cytosol"/>
      <species id="M_C9314" fbc:charge="0" constant="false" hasOnlySubstanceUnits="false" name="Ubiquinone-8" metaid="_6e8a9431-a4f5-49ab-b214-f0171900222f" boundaryCondition="false" compartment="Cytosol"/>
      <species id="M_C2321" fbc:charge="0" constant="false" hasOnlySubstanceUnits="false" name="4-(2-Aminoethyl)-1,2-benzenediol" metaid="_140efe39-471c-478b-b058-b1d3e5ddd22c" boundaryCondition="false" compartment="Cytosol"/>
      <species id="M_C3377" fbc:charge="-1" constant="false" hasOnlySubstanceUnits="false" name="3-Octaprenyl-4-hydroxybenzoate" metaid="_34f42e6e-df65-4016-8496-c5b4346d1a0c" boundaryCondition="false" compartment="Cytosol"/>
      <species id="M_C1626" fbc:charge="-2" constant="false" hasOnlySubstanceUnits="false" name="2-Isopropylmalate" metaid="_7d75544a-a332-41b0-bb19-d85c0619c9d9" boundaryCondition="false" compartment="Cytosol"/>
      <species id="M_C3173" fbc:charge="0" constant="false" hasOnlySubstanceUnits="false" name="3alpha,7alpha,12alpha-Trihydroxy-5beta-cholest-24-enoyl-CoA" metaid="_853709d1-1c91-45aa-beb4-092147519d3a" boundaryCondition="false" compartment="Cytosol"/>
      <species id="M_C3730" fbc:charge="-6" constant="false" hasOnlySubstanceUnits="false" name="Hydrogenobyrinate" metaid="_7d1c1bfe-0ff7-48ac-8e30-6b5aab07a549" boundaryCondition="false" compartment="Cytosol"/>
      <species id="M_C0797" fbc:charge="-2" constant="false" hasOnlySubstanceUnits="false" name="O-Phospho-L-homoserine" metaid="c13b9ebe-4876-47f8-ac87-4e5f31a5c863" boundaryCondition="false" compartment="Cytosol"/>
      <species id="M_C2276" fbc:charge="-1" constant="false" hasOnlySubstanceUnits="false" name="4-Imidazolone-5-propanoate" metaid="_27338634-dd07-4e13-9bdc-22f493376579" boundaryCondition="false" compartment="Cytosol"/>
      <species id="M_C0449" fbc:charge="-4" constant="false" hasOnlySubstanceUnits="false" name="Phenylacetyl-CoA" metaid="_3f141458-ac2a-40ae-bd4d-626a5431a638" boundaryCondition="false" compartment="Cytosol"/>
      <species id="M_C0293" fbc:charge="-2" constant="false" hasOnlySubstanceUnits="false" name="dUMP" metaid="a302431d-e6e4-4e44-98b7-bf3d93310d3b" boundaryCondition="false" compartment="Cytosol"/>
      <species id="M_C0274" fbc:charge="-1" constant="false" hasOnlySubstanceUnits="false" name="D-Galacturonate" metaid="d8966b45-4f2d-45eb-a75f-c96679f6ce0c" boundaryCondition="false" compartment="Cytosol"/>
      <species id="M_C0645" fbc:charge="-1" constant="false" hasOnlySubstanceUnits="false" name="D-Galactonate" metaid="cce82d8c-f303-4ce3-9cbd-11035725ac70" boundaryCondition="false" compartment="Cytosol"/>
      <species id="M_C9324" fbc:charge="0" constant="false" hasOnlySubstanceUnits="false" name="Biomass" metaid="_6a3a5e97-0e9b-489a-bbef-da52aaf743e3" boundaryCondition="false" compartment="Cytosol"/>
      <species id="M_C0353" fbc:charge="-4" constant="false" hasOnlySubstanceUnits="false" name="dUTP" metaid="a00644f7-da1b-4454-9d23-0521e305d1dd" boundaryCondition="false" compartment="Cytosol"/>
      <species id="M_C3046" fbc:charge="-4" constant="false" hasOnlySubstanceUnits="false" name="(S)-3-Hydroxytetradecanoyl-CoA" metaid="_33de462e-9683-49ac-ad00-a3169b536cba" boundaryCondition="false" compartment="Cytosol"/>
      <species id="M_C0375" fbc:charge="-2" constant="false" hasOnlySubstanceUnits="false" name="Glutarate" metaid="_5d13f9af-852f-4b0d-8ce0-a32cf8bcd2fb" boundaryCondition="false" compartment="Cytosol"/>
      <species id="M_C2891" fbc:charge="-2" constant="false" hasOnlySubstanceUnits="false" name="2,3-Bis(3-hydroxytetradecanoyl)-beta-D-glucosaminyl 1-phosphate" metaid="b7e8540a-214d-46aa-bc65-9a4793b6bf61" boundaryCondition="false" compartment="Cytosol"/>
      <species id="M_C9386" fbc:charge="-1" constant="false" hasOnlySubstanceUnits="false" name="(R)-3-Hydroxyhexanoyl-[acp]" metaid="ab7c04bb-68b1-4bd1-a4a4-e416b3d3d3a5" boundaryCondition="false" compartment="Cytosol"/>
      <species id="M_C2881" fbc:charge="-3" constant="false" hasOnlySubstanceUnits="false" name="2-Amino-7,8-dihydro-4-hydroxy-6-(diphosphooxymethyl)pteridine" metaid="e3e62c6d-8e68-4f7f-b7be-42edd5d26cc1" boundaryCondition="false" compartment="Cytosol"/>
      <species id="M_C0788" fbc:charge="0" constant="false" hasOnlySubstanceUnits="false" name="8-Amino-7-oxononanoate" metaid="bafde360-cc87-450c-b7a5-d57fe1f33e7b" boundaryCondition="false" compartment="Cytosol"/>
      <species id="M_C3737" fbc:charge="-8" constant="false" hasOnlySubstanceUnits="false" name="Precorrin 5" metaid="b25c9cc8-1be3-4a13-96c8-924c564e3396" boundaryCondition="false" compartment="Cytosol"/>
      <species id="M_C0028" fbc:charge="-2" constant="false" hasOnlySubstanceUnits="false" name="Heme" metaid="f8868bba-a294-4c71-98df-9b77a897eba7" boundaryCondition="false" compartment="Cytosol"/>
      <species id="M_C0040" fbc:charge="-1" constant="false" hasOnlySubstanceUnits="false" name="Glyoxylate" metaid="_2c8b5873-1123-4705-b620-acd6e7a77c30" boundaryCondition="false" compartment="Cytosol"/>
      <species id="M_C0589" fbc:charge="0" constant="false" hasOnlySubstanceUnits="false" name="Salicylate" metaid="_61fe6ab9-8687-4527-8e6d-abc3269a2737" boundaryCondition="false" compartment="Cytosol"/>
      <species id="M_C0192" fbc:charge="-1" constant="false" hasOnlySubstanceUnits="false" name="4-Methyl-2-oxopentanoate" metaid="_007cd39c-eab8-41c6-9853-cceff9900399" boundaryCondition="false" compartment="Cytosol"/>
      <species id="M_C7020" fbc:charge="0" constant="false" hasOnlySubstanceUnits="false" name="(Hydroxymethylphenyl)succinyl-CoA" metaid="_605f7fd9-b8fb-493b-afb4-859dc5e6b1bd" boundaryCondition="false" compartment="Cytosol"/>
      <species id="M_C9444" fbc:charge="-1" constant="false" hasOnlySubstanceUnits="false" name="trans,cis-tetradec-2,7-dienoyl-acp" metaid="_37d69fa2-fa6d-4693-b9ae-875428097179" boundaryCondition="false" compartment="Cytosol"/>
      <species id="M_C0501" fbc:charge="0" constant="false" hasOnlySubstanceUnits="false" name="sn-Glycero-3-phosphocholine" metaid="e9d08032-5a8c-44a7-964a-6808c5f24c21" boundaryCondition="false" compartment="Cytosol"/>
      <species id="M_C0215" fbc:charge="-1" constant="false" hasOnlySubstanceUnits="false" name="D-Glycerate" metaid="_7b0c05d6-2411-4bc5-8a6b-6e954914cc7d" boundaryCondition="false" compartment="Cytosol"/>
      <species id="M_C0960" fbc:charge="-3" constant="false" hasOnlySubstanceUnits="false" name="dUDP" metaid="dbd7e501-3825-4cc6-9b20-e811a1a23504" boundaryCondition="false" compartment="Cytosol"/>
      <species id="M_C0278" fbc:charge="-3" constant="false" hasOnlySubstanceUnits="false" name="6-Phospho-D-gluconate" metaid="_5189ae8c-53a6-4a8f-842b-40577d0b99c8" boundaryCondition="false" compartment="Cytosol"/>
      <species id="M_C2098" fbc:charge="-4" constant="false" hasOnlySubstanceUnits="false" name="2-Methylbut-2-enoyl-CoA" metaid="_6e0733a8-356a-41b4-b63c-246b7fcc55c6" boundaryCondition="false" compartment="Cytosol"/>
      <species id="M_C0150" fbc:charge="0" constant="false" hasOnlySubstanceUnits="false" name="Glycogen" metaid="e3c29af6-3ea1-44ef-9868-c37e7a719cd9" boundaryCondition="false" compartment="Cytosol"/>
      <species id="M_C2184" fbc:charge="-2" constant="false" hasOnlySubstanceUnits="false" name="Indoleglycerol phosphate" metaid="f6d64dd8-43d0-4bc1-ba80-10fab5abd5bf" boundaryCondition="false" compartment="Cytosol"/>
      <species id="M_C3280" fbc:charge="0" constant="false" hasOnlySubstanceUnits="false" name="5-Hydroxyindoleacetate" metaid="_929b8d5d-5fa6-4c39-a735-fa6444504581" boundaryCondition="false" compartment="Cytosol"/>
      <species id="M_C0130" fbc:charge="0" constant="false" hasOnlySubstanceUnits="false" name="Nicotinamide" metaid="_4d95d7f7-3d00-4880-bb91-eac70db6f30d" boundaryCondition="false" compartment="Cytosol"/>
      <species id="M_C0053" fbc:charge="0" constant="false" hasOnlySubstanceUnits="false" name="L-Serine" metaid="de6583fe-7136-4e45-be5e-180b07d1a9e6" boundaryCondition="false" compartment="Cytosol"/>
      <species id="M_C0245" fbc:charge="0" constant="false" hasOnlySubstanceUnits="false" name="Glutamate" metaid="eade7e24-7ae8-4344-a990-163ddab075a1" boundaryCondition="false" compartment="Cytosol"/>
      <species id="M_C2190" fbc:charge="0" constant="false" hasOnlySubstanceUnits="false" name="Magnesium protoporphyrin" metaid="_1953313a-e065-467b-aa8f-5aa274a35610" boundaryCondition="false" compartment="Cytosol"/>
      <species id="M_C0941" fbc:charge="-2" constant="false" hasOnlySubstanceUnits="false" name="2,5-Diamino-6-hydroxy-4-(5'-phosphoribosylamino)-pyrimidine" metaid="_7e69d42f-d42a-4113-88a8-16373df077e9" boundaryCondition="false" compartment="Cytosol"/>
      <species id="M_C1294" fbc:charge="-1" constant="false" hasOnlySubstanceUnits="false" name="Dethiobiotin" metaid="_00f71092-78db-4bff-bacb-1fb566e71c3d" boundaryCondition="false" compartment="Cytosol"/>
      <species id="M_C3341" fbc:charge="0" constant="false" hasOnlySubstanceUnits="false" name="gamma-Glutamyl-beta-cyanoalanine" metaid="ce4d2852-fc4e-4fcb-8502-316e2dec98a0" boundaryCondition="false" compartment="Cytosol"/>
      <species id="M_C0461" fbc:charge="-1" constant="false" hasOnlySubstanceUnits="false" name="(-)-Ureidoglycolate" metaid="_7560eaf4-bcde-486d-9ddf-15661847d848" boundaryCondition="false" compartment="Cytosol"/>
      <species id="M_C0257" fbc:charge="0" constant="false" hasOnlySubstanceUnits="false" name="Pyridoxine" metaid="b8428bed-a37a-4461-9ac3-a14d06086830" boundaryCondition="false" compartment="Cytosol"/>
      <species id="M_C3451" fbc:charge="-1" constant="false" hasOnlySubstanceUnits="false" name="Dihydroneopterin phosphate" metaid="_20a2d3f2-7855-4598-b925-cc27c17b7643" boundaryCondition="false" compartment="Cytosol"/>
      <species id="M_C9454" fbc:charge="-1" constant="false" hasOnlySubstanceUnits="false" name="cis-11-octadecenoyl-acp" metaid="a97bbb0f-6e69-4057-b725-091b3490a664" boundaryCondition="false" compartment="Cytosol"/>
      <species id="M_C2517" fbc:charge="0" constant="false" hasOnlySubstanceUnits="false" name="D-1-Aminopropan-2-ol O-phosphate" metaid="c6d487bf-25e4-4d7c-8b8e-d475d156121e" boundaryCondition="false" compartment="Cytosol"/>
      <species id="M_C9438" fbc:charge="-1" constant="false" hasOnlySubstanceUnits="false" name="cis-3-oxo-dodec-5-enoyl-ACP" metaid="_1c28dc23-9de1-40b3-892f-5b5ad7c10cb3" boundaryCondition="false" compartment="Cytosol"/>
      <species id="M_C3012" fbc:charge="-1" constant="false" hasOnlySubstanceUnits="false" name="Selenophosphate" metaid="ea5d6b47-98f6-4c3b-84cf-43d207ffeb41" boundaryCondition="false" compartment="Cytosol"/>
      <species id="M_C0085" fbc:charge="-1" constant="false" hasOnlySubstanceUnits="false" name="Tetrahydrofolate" metaid="_4aa6832c-61c5-4407-84ca-2f0169f16031" boundaryCondition="false" compartment="Cytosol"/>
      <species id="M_C0809" fbc:charge="-1" constant="false" hasOnlySubstanceUnits="false" name="O-Succinyl-L-homoserine" metaid="_698629e1-04a7-4e9d-8e48-2ff9c7e738e3" boundaryCondition="false" compartment="Cytosol"/>
      <species id="M_C9296" fbc:charge="-7" constant="false" hasOnlySubstanceUnits="false" name="lipopolysaccharide (Ecoli)" metaid="ce96dc81-ac62-4bd1-b5a2-43fdf09609d6" boundaryCondition="false" compartment="Cytosol"/>
      <species id="M_C0009" fbc:charge="-2" constant="false" hasOnlySubstanceUnits="false" name="Orthophosphate" metaid="_9b5b141a-9491-45a1-bd37-5ff61552042b" boundaryCondition="false" compartment="Cytosol"/>
      <species id="M_C1486" fbc:charge="-5" constant="false" hasOnlySubstanceUnits="false" name="3-Oxoadipyl-CoA" metaid="_4296776b-278c-49c1-8e30-1e2bcaec1f73" boundaryCondition="false" compartment="Cytosol"/>
      <species id="M_C9389" fbc:charge="-1" constant="false" hasOnlySubstanceUnits="false" name="trans-Dec-2-enoyl-[acyl-carrier protein]" metaid="_1dad7038-4081-440a-a0e3-90c8b69c9241" boundaryCondition="false" compartment="Cytosol"/>
      <species id="M_C3057" fbc:charge="-4" constant="false" hasOnlySubstanceUnits="false" name="trans-Hexadec-2-enoyl-CoA" metaid="_7f234da7-f964-4668-a259-f8e4eec4af86" boundaryCondition="false" compartment="Cytosol"/>
      <species id="M_C3240" fbc:charge="0" constant="false" hasOnlySubstanceUnits="false" name="3,4-Dihydroxyphenylethyleneglycol" metaid="_53c1f09e-7b62-40b5-a67f-95facfd49d52" boundaryCondition="false" compartment="Cytosol"/>
      <species id="M_C2980" fbc:charge="0" constant="false" hasOnlySubstanceUnits="false" name="S-(3-Methylbutanoyl)-dihydrolipoamide" metaid="ce54b0d5-45f4-4353-94d8-486aee18d05d" boundaryCondition="false" compartment="Cytosol"/>
      <species id="M_C0832" fbc:charge="0" constant="false" hasOnlySubstanceUnits="false" name="4-Trimethylammoniobutanal" metaid="c4a61997-be6f-4988-845f-6e5798528824" boundaryCondition="false" compartment="Cytosol"/>
      <species id="M_C3812" fbc:charge="0" constant="false" hasOnlySubstanceUnits="false" name="Adenosyl cobyrinate hexaamide" metaid="ab04c9f5-ece1-402e-be96-57523e8ac824" boundaryCondition="false" compartment="Cytosol"/>
      <species id="M_C0539" fbc:charge="0" constant="false" hasOnlySubstanceUnits="false" name="D-Serine" metaid="_57eb5908-f519-4dbe-b6b5-581493fcd651" boundaryCondition="false" compartment="Cytosol"/>
      <species id="M_C0781" fbc:charge="-1" constant="false" hasOnlySubstanceUnits="false" name="Thiamin monophosphate" metaid="_29c0c2e8-42f4-4b24-9ba9-f567c41fe522" boundaryCondition="false" compartment="Cytosol"/>
      <species id="M_C3428" fbc:charge="-4" constant="false" hasOnlySubstanceUnits="false" name="Undecaprenyl-diphospho-N-acetylmuramoyl-L-alanyl-D-glutamyl-meso-2,6-diaminopimeloyl-D-alanyl-D-alanine" metaid="b443f89a-0276-4eb1-b98a-1f0958ff17fc" boundaryCondition="false" compartment="Cytosol"/>
      <species id="M_C3648" fbc:charge="-6" constant="false" hasOnlySubstanceUnits="false" name="Lauroyl-KDO2-lipid IV(A)" metaid="bb721aac-8df0-475c-b67d-c31d2c56086b" boundaryCondition="false" compartment="Cytosol"/>
      <species id="M_C9310" fbc:charge="-2" constant="false" hasOnlySubstanceUnits="false" name="Peptidoglycan subunit of Escherichia coli" metaid="_9dab2d11-fa7a-4452-bff0-b55ef4eb0f0c" boundaryCondition="false" compartment="Cytosol"/>
      <species id="M_C2847" fbc:charge="0" constant="false" hasOnlySubstanceUnits="false" name="4-(1-D-Ribitylamino)-5-amino-2,6-dihydroxypyrimidine" metaid="_63c467cd-cb5c-4407-b808-0accc2e811ee" boundaryCondition="false" compartment="Cytosol"/>
      <species id="M_C0276" fbc:charge="-1" constant="false" hasOnlySubstanceUnits="false" name="(S)-Dihydroorotate" metaid="_68abf074-c07c-4fbb-8a8d-5645e43993b4" boundaryCondition="false" compartment="Cytosol"/>
      <species id="M_C0090" fbc:charge="0" constant="false" hasOnlySubstanceUnits="false" name="Uracil" metaid="f2177277-2573-40fc-b0a2-b03236f61be5" boundaryCondition="false" compartment="Cytosol"/>
      <species id="M_C9323" fbc:charge="0" constant="false" hasOnlySubstanceUnits="false" name="Power" metaid="_46312d8d-6a69-45f2-9ba4-058efc370870" boundaryCondition="false" compartment="Cytosol"/>
      <species id="M_C3056" fbc:charge="-4" constant="false" hasOnlySubstanceUnits="false" name="trans-Hex-2-enoyl-CoA" metaid="bd20f26e-c841-4453-b430-d8c6925fc0fb" boundaryCondition="false" compartment="Cytosol"/>
      <species id="M_C0102" fbc:charge="-1" constant="false" hasOnlySubstanceUnits="false" name="Biotin" metaid="_19c03e9b-80bd-41ce-b9b4-07df88834b19" boundaryCondition="false" compartment="Cytosol"/>
      <species id="M_C1950" fbc:charge="-2" constant="false" hasOnlySubstanceUnits="false" name="4-Phospho-L-aspartate" metaid="_9dea8813-316a-409c-882e-a25d5fb2157d" boundaryCondition="false" compartment="Cytosol"/>
      <species id="M_C2625" fbc:charge="0" constant="false" hasOnlySubstanceUnits="false" name="6,7-Dimethyl-8-(1-D-ribityl)lumazine" metaid="c8726537-14b9-4420-914c-81173b62055f" boundaryCondition="false" compartment="Cytosol"/>
      <species id="M_C2037" fbc:charge="-5" constant="false" hasOnlySubstanceUnits="false" name="3-Methylglutaconyl-CoA" metaid="dc1c5975-15c5-47a4-879e-6867c05f53f1" boundaryCondition="false" compartment="Cytosol"/>
      <species id="M_C0937" fbc:charge="0" constant="false" hasOnlySubstanceUnits="false" name="2-Amino-4-hydroxy-6-hydroxymethyl-7,8-dihydropteridine" metaid="_83fbf0c6-4149-4d2d-95ce-0f2288838b87" boundaryCondition="false" compartment="Cytosol"/>
      <species id="M_C0016" fbc:charge="-2" constant="false" hasOnlySubstanceUnits="false" name="Pyridoxal phosphate" metaid="c60cbc4f-40bc-4527-b2a8-0585856664bd" boundaryCondition="false" compartment="Cytosol"/>
      <species id="M_C9435" fbc:charge="-1" constant="false" hasOnlySubstanceUnits="false" name="Octadecanoyl-ACP" metaid="_03471c7d-3fb6-4e53-8a35-e68e3b8c39b5" boundaryCondition="false" compartment="Cytosol"/>
      <species id="M_C1404" fbc:charge="0" constant="false" hasOnlySubstanceUnits="false" name="dTDPgalactose" metaid="_3f1b45a9-4c17-428c-aaf3-9e04fa8e651d" boundaryCondition="false" compartment="Cytosol"/>
      <species id="M_C0055" fbc:charge="-2" constant="false" hasOnlySubstanceUnits="false" name="Thiamin diphosphate" metaid="bf467c8d-4c91-45f3-91fd-4676414ba337" boundaryCondition="false" compartment="Cytosol"/>
      <species id="M_C0233" fbc:charge="-4" constant="false" hasOnlySubstanceUnits="false" name="dGTP" metaid="_1c7a4b68-025d-4018-b0c9-fa316277b1c2" boundaryCondition="false" compartment="Cytosol"/>
      <species id="M_C1224" fbc:charge="0" constant="false" hasOnlySubstanceUnits="false" name="Choloyl-CoA" metaid="d9556e23-3605-4183-b777-b246d1d89fea" boundaryCondition="false" compartment="Cytosol"/>
      <species id="M_C0424" fbc:charge="0" constant="false" hasOnlySubstanceUnits="false" name="Methylglyoxal" metaid="_25706abd-5108-433a-8595-443ddfd1d045" boundaryCondition="false" compartment="Cytosol"/>
      <species id="M_C0163" fbc:charge="-3" constant="false" hasOnlySubstanceUnits="false" name="3-Phospho-D-glycerate" metaid="c35acc4b-3516-481e-aece-85f7025b34f0" boundaryCondition="false" compartment="Cytosol"/>
      <species id="M_C1806" fbc:charge="0" constant="false" hasOnlySubstanceUnits="false" name="Imidazole-4-acetate" metaid="fb7e0087-5d48-4fa4-87c7-b9aab99dbba2" boundaryCondition="false" compartment="Cytosol"/>
      <species id="M_C0089" fbc:charge="-2" constant="false" hasOnlySubstanceUnits="false" name="UMP" metaid="_49bd0798-08e3-4cfc-82ac-d9f641728041" boundaryCondition="false" compartment="Cytosol"/>
      <species id="M_C0175" fbc:charge="0" constant="false" hasOnlySubstanceUnits="false" name="Adenosine" metaid="a391528c-ce9d-4afd-85f5-b4759b2eaaeb" boundaryCondition="false" compartment="Cytosol"/>
      <species id="M_C0035" fbc:charge="0" constant="false" hasOnlySubstanceUnits="false" name="L-Alanine" metaid="_75571218-70d8-4e9e-8573-f843340184a1" boundaryCondition="false" compartment="Cytosol"/>
      <species id="M_C0011" fbc:charge="0" constant="false" hasOnlySubstanceUnits="false" name="CO2" metaid="b7127a3e-ec31-4fef-a696-7b013630c64f" boundaryCondition="false" compartment="Cytosol"/>
      <species id="M_C3668" fbc:charge="0" constant="false" hasOnlySubstanceUnits="false" name="1,6-Dihydroxy-cis-2,4-cyclohexadiene-1-carboxylic acid" metaid="_1ffaf528-f70d-4e37-8db4-6486d2714d13" boundaryCondition="false" compartment="Cytosol"/>
      <species id="M_C0208" fbc:charge="-2" constant="false" hasOnlySubstanceUnits="false" name="Chorismate" metaid="_600a7f9a-c1e4-465b-bc2b-1e9a423ab3da" boundaryCondition="false" compartment="Cytosol"/>
      <species id="M_C0842" fbc:charge="-3" constant="false" hasOnlySubstanceUnits="false" name="3-Carboxy-cis,cis-muconate" metaid="_3d3e30ca-0d5a-4fe8-a4df-82dec9c23a7f" boundaryCondition="false" compartment="Cytosol"/>
      <species id="M_C9251" fbc:charge="0" constant="false" hasOnlySubstanceUnits="false" name="2-Demethylmenaquinone 8" metaid="_386487d3-e3d1-441b-b4b6-ef5b9fa45475" boundaryCondition="false" compartment="Cytosol"/>
      <species id="M_C2827" fbc:charge="0" constant="false" hasOnlySubstanceUnits="false" name="UDP-N-acetylmuramoyl-L-alanyl-D-glutamyl-L-lysine" metaid="c2ce67ba-a852-4b26-b079-bf99cfa966be" boundaryCondition="false" compartment="Cytosol"/>
      <species id="M_C9385" fbc:charge="-1" constant="false" hasOnlySubstanceUnits="false" name="Octanoyl-[acyl-carrier protein]" metaid="_7740ba7c-ea45-4561-9c85-11c046127b8f" boundaryCondition="false" compartment="Cytosol"/>
      <species id="M_C0093" fbc:charge="-2" constant="false" hasOnlySubstanceUnits="false" name="Dihydroxyacetone phosphate" metaid="_5a7ead5f-f223-4065-a87c-65a7331cea47" boundaryCondition="false" compartment="Cytosol"/>
      <species id="M_C0292" fbc:charge="-2" constant="false" hasOnlySubstanceUnits="false" name="dTMP" metaid="_32e172f5-2382-473d-bb17-64de33fc2388" boundaryCondition="false" compartment="Cytosol"/>
      <species id="M_C3055" fbc:charge="-4" constant="false" hasOnlySubstanceUnits="false" name="Hexanoyl-CoA" metaid="e5a21ae0-cb60-4d52-a722-4adad545cf4a" boundaryCondition="false" compartment="Cytosol"/>
      <species id="M_C9307" fbc:charge="-1" constant="false" hasOnlySubstanceUnits="false" name="Palmitoyl-ACP (n-C16:0ACP)" metaid="c932dc6c-dcd9-462c-b131-459b11eab297" boundaryCondition="false" compartment="Cytosol"/>
      <species id="M_C2000" fbc:charge="-3" constant="false" hasOnlySubstanceUnits="false" name="Shikimate 3-phosphate" metaid="_3ab23d16-a024-49e1-a0c7-c29dc299a749" boundaryCondition="false" compartment="Cytosol"/>
      <species id="M_C3573" fbc:charge="0" constant="false" hasOnlySubstanceUnits="false" name="3-Butynoate" metaid="_24c21970-743f-4f9a-aee6-eb29182ab366" boundaryCondition="false" compartment="Cytosol"/>
      <species id="M_C0291" fbc:charge="-3" constant="false" hasOnlySubstanceUnits="false" name="dTDP" metaid="_377e9a31-1a85-47ce-b55c-304122490c4a" boundaryCondition="false" compartment="Cytosol"/>
      <species id="M_C2429" fbc:charge="-2" constant="false" hasOnlySubstanceUnits="false" name="2,3,4,5-Tetrahydrodipicolinate" metaid="a0c7e694-5318-41d0-b86b-6dfec9f01937" boundaryCondition="false" compartment="Cytosol"/>
      <species id="M_C0114" fbc:charge="0" constant="false" hasOnlySubstanceUnits="false" name="Methanol" metaid="_0319ec91-cf6c-4bfa-80f6-00f7346aaa5c" boundaryCondition="false" compartment="Cytosol"/>
      <species id="M_C0199" fbc:charge="0" constant="false" hasOnlySubstanceUnits="false" name="Guanine" metaid="_64524fa2-a2c0-4cd7-a891-f0455e82fc8d" boundaryCondition="false" compartment="Cytosol"/>
      <species id="M_C9317" fbc:charge="-1" constant="false" hasOnlySubstanceUnits="false" name="Tetradecenoyl-ACP (n-C14:1ACP)" metaid="_2daf5c08-952c-41d3-8f3c-cff53b7bb0b4" boundaryCondition="false" compartment="Cytosol"/>
      <species id="M_C1939" fbc:charge="-4" constant="false" hasOnlySubstanceUnits="false" name="3-Methylcrotonyl-CoA" metaid="cf955a29-dda9-423b-9441-70ea1bbbf807" boundaryCondition="false" compartment="Cytosol"/>
      <species id="M_C0429" fbc:charge="1" constant="false" hasOnlySubstanceUnits="false" name="4-Aminobutanal" metaid="_2558399e-9ec9-4913-913e-bb5cc8359828" boundaryCondition="false" compartment="Cytosol"/>
      <species id="M_C1328" fbc:charge="0" constant="false" hasOnlySubstanceUnits="false" name="Thiocysteine" metaid="c9270312-96de-4556-8ca2-d8c0c36b2880" boundaryCondition="false" compartment="Cytosol"/>
      <species id="M_C0073" fbc:charge="-1" constant="false" hasOnlySubstanceUnits="false" name="Nitrite" metaid="_0b9b7342-6906-48b4-b890-4837a42e74f1" boundaryCondition="false" compartment="Cytosol"/>
      <species id="M_C0642" fbc:charge="-4" constant="false" hasOnlySubstanceUnits="false" name="Crotonoyl-CoA" metaid="_8c5673ad-12c5-413b-a68d-10ad62014085" boundaryCondition="false" compartment="Cytosol"/>
      <species id="M_C0409" fbc:charge="-5" constant="false" hasOnlySubstanceUnits="false" name="Glutaryl-CoA" metaid="_02b2c9c3-bef3-44bd-993b-ff68d5fc43b2" boundaryCondition="false" compartment="Cytosol"/>
      <species id="M_C3335" fbc:charge="0" constant="false" hasOnlySubstanceUnits="false" name="Methaneselenol" metaid="d8c6f560-5962-471d-80c1-03e0f1e377ce" boundaryCondition="false" compartment="Cytosol"/>
      <species id="M_C0067" fbc:charge="0" constant="false" hasOnlySubstanceUnits="false" name="L-Tyrosine" metaid="_0dc5ba7d-2128-4909-949c-fcc211864197" boundaryCondition="false" compartment="Cytosol"/>
      <species id="M_C3348" fbc:charge="0" constant="false" hasOnlySubstanceUnits="false" name="L-Glutamyl 1-phosphate" metaid="_27228e1d-e512-49c0-bde6-b9daf21bb711" boundaryCondition="false" compartment="Cytosol"/>
      <species id="M_C0241" fbc:charge="-1" constant="false" hasOnlySubstanceUnits="false" name="Quinate" metaid="d27175d2-629b-4b7d-8bdd-96d37e71ac5d" boundaryCondition="false" compartment="Cytosol"/>
      <species id="M_C0795" fbc:charge="-1" constant="false" hasOnlySubstanceUnits="false" name="L-Histidinol phosphate" metaid="_14339d4a-acab-4e2e-9eaa-7766ca9014da" boundaryCondition="false" compartment="Cytosol"/>
      <species id="M_C3728" fbc:charge="-2" constant="false" hasOnlySubstanceUnits="false" name="ADP-D-glycero-D-manno-heptose" metaid="fbdbdcdd-b3a8-411e-b8ae-a905d3950623" boundaryCondition="false" compartment="Cytosol"/>
      <species id="M_C0198" fbc:charge="-2" constant="false" hasOnlySubstanceUnits="false" name="dCMP" metaid="_58c7e012-4afd-4e62-baff-cb67003e6a38" boundaryCondition="false" compartment="Cytosol"/>
      <species id="M_C0939" fbc:charge="-3" constant="false" hasOnlySubstanceUnits="false" name="1-(2-Carboxyphenylamino)-1'-deoxy-D-ribulose 5'-phosphate" metaid="_8c7accde-a9c2-4c23-9ebf-1cfb7c7b799c" boundaryCondition="false" compartment="Cytosol"/>
      <species id="M_C3349" fbc:charge="0" constant="false" hasOnlySubstanceUnits="false" name="Uroporphyrinogen I" metaid="d124eba4-be42-4320-86ba-1d8ddb9a754e" boundaryCondition="false" compartment="Cytosol"/>
      <species id="M_C3405" fbc:charge="0" constant="false" hasOnlySubstanceUnits="false" name="Nicotinate D-ribonucleoside" metaid="_4ccd18e7-07e8-4d59-b6ec-64a5f8fefd5b" boundaryCondition="false" compartment="Cytosol"/>
      <species id="M_C0674" fbc:charge="-1" constant="false" hasOnlySubstanceUnits="false" name="Dihydropteroate" metaid="_5cb75c40-2c5a-4aa9-9457-d01e675a0e04" boundaryCondition="false" compartment="Cytosol"/>
      <species id="M_C2122" fbc:charge="-3" constant="false" hasOnlySubstanceUnits="false" name="4-Phospho-D-erythronate" metaid="_8eec3795-9b9c-4dfd-84bb-71bcc91951fc" boundaryCondition="false" compartment="Cytosol"/>
      <species id="M_C2280" fbc:charge="0" constant="false" hasOnlySubstanceUnits="false" name="6-Pyruvoyltetrahydropterin" metaid="_52806edf-8dac-4c07-9bb3-30cf6e4f4092" boundaryCondition="false" compartment="Cytosol"/>
      <species id="M_C3214" fbc:charge="0" constant="false" hasOnlySubstanceUnits="false" name="L-Allothreonine" metaid="_56a74445-bc6b-48c5-9ac6-b03cb8541d9a" boundaryCondition="false" compartment="Cytosol"/>
      <species id="M_C0957" fbc:charge="1" constant="false" hasOnlySubstanceUnits="false" name="NH4+" metaid="_8f1f511e-847b-49e1-af38-90d72c19cea7" boundaryCondition="false" compartment="Cytosol"/>
      <species id="M_C0280" fbc:charge="-2" constant="false" hasOnlySubstanceUnits="false" name="Undecaprenyl phosphate" metaid="e7879b44-0b31-4ab3-b88a-184f31e23470" boundaryCondition="false" compartment="Cytosol"/>
      <species id="M_C0273" fbc:charge="-4" constant="false" hasOnlySubstanceUnits="false" name="Acetoacetyl-CoA" metaid="dc34efd4-e171-45ce-87f6-865ed2ba1d7a" boundaryCondition="false" compartment="Cytosol"/>
      <species id="M_C8533" fbc:charge="-1" constant="false" hasOnlySubstanceUnits="false" name="4-amino-4-deoxychorismate" metaid="f794a5cf-c480-449d-971c-1c0b202f48cd" boundaryCondition="false" compartment="Cytosol"/>
      <species id="M_C0202" fbc:charge="0" constant="false" hasOnlySubstanceUnits="false" name="Taurine" metaid="a983124e-92f8-48b4-a195-c06dc9221862" boundaryCondition="false" compartment="Cytosol"/>
      <species id="M_C0184" fbc:charge="-1" constant="false" hasOnlySubstanceUnits="false" name="3-Oxopropanoate" metaid="_51e9bdbd-0ed3-425f-958b-56a680ff53cd" boundaryCondition="false" compartment="Cytosol"/>
      <species id="M_C3498" fbc:charge="-4" constant="false" hasOnlySubstanceUnits="false" name="(S)-3-Hydroxyisobutyryl-CoA" metaid="_6e88eddf-0493-45f1-aa67-68bf3724a12a" boundaryCondition="false" compartment="Cytosol"/>
      <species id="M_C8610" fbc:charge="-2" constant="false" hasOnlySubstanceUnits="false" name="1-Deoxy-D-xylulose 5-phosphate" metaid="_3526c2d6-bd5c-43c3-8662-9542d8e58cee" boundaryCondition="false" compartment="Cytosol"/>
      <species id="M_C0024" fbc:charge="-2" constant="false" hasOnlySubstanceUnits="false" name="2-Oxoglutarate" metaid="afab50e4-f65b-4766-aa49-aeef38026958" boundaryCondition="false" compartment="Cytosol"/>
      <species id="M_C3425" fbc:charge="0" constant="false" hasOnlySubstanceUnits="false" name="Undecaprenyl-diphospho-N-acetylmuramoyl-(N-acetylglucosamine)-L-alanyl-gamma-D-glutamyl-L-lysyl-D-alanyl-D-alanine" metaid="a9c0e2f7-36bd-4df7-a742-df882258197d" boundaryCondition="false" compartment="Cytosol"/>
      <species id="M_C1819" fbc:charge="-2" constant="false" hasOnlySubstanceUnits="false" name="Propanoyl phosphate" metaid="c812fd50-dbf0-4966-8e16-f251dbc3d602" boundaryCondition="false" compartment="Cytosol"/>
      <species id="M_C0140" fbc:charge="-3" constant="false" hasOnlySubstanceUnits="false" name="UDPglucuronate" metaid="_1f947085-3d85-4a8f-a99c-515ebea63eaa" boundaryCondition="false" compartment="Cytosol"/>
      <species id="M_C3321" fbc:charge="0" constant="false" hasOnlySubstanceUnits="false" name="Selenite" metaid="_583bc7b5-b141-49c6-9222-9bd2d72b7072" boundaryCondition="false" compartment="Cytosol"/>
      <species id="M_C1658" fbc:charge="0" constant="false" hasOnlySubstanceUnits="false" name="N-Methylhydantoin" metaid="_3c42fc8e-5ed9-47a2-ba3a-915dacc16615" boundaryCondition="false" compartment="Cytosol"/>
      <species id="M_C0104" fbc:charge="-2" constant="false" hasOnlySubstanceUnits="false" name="Fumarate" metaid="_91078057-f3b5-41db-ac05-4506ef47b9fb" boundaryCondition="false" compartment="Cytosol"/>
      <species id="M_C0131" fbc:charge="-4" constant="false" hasOnlySubstanceUnits="false" name="Palmitoyl-CoA" metaid="e3661908-e67d-4da2-8116-1a27733857b4" boundaryCondition="false" compartment="Cytosol"/>
      <species id="M_C0412" fbc:charge="0" constant="false" hasOnlySubstanceUnits="false" name="Itaconyl-CoA" metaid="_67f197d1-9a47-48c6-a5d0-6715c2d420e5" boundaryCondition="false" compartment="Cytosol"/>
      <species id="M_C3460" fbc:charge="0" constant="false" hasOnlySubstanceUnits="false" name="L-4-Hydroxyglutamate semialdehyde" metaid="_8af70982-6d8d-43ba-b8e5-d4a277d1c864" boundaryCondition="false" compartment="Cytosol"/>
      <species id="M_C0954" fbc:charge="1" constant="false" hasOnlySubstanceUnits="false" name="Sodium" metaid="_19287212-3a92-46b4-ad7c-d0573a20e38b" boundaryCondition="false" compartment="Cytosol"/>
      <species id="M_C0502" fbc:charge="-1" constant="false" hasOnlySubstanceUnits="false" name="(S)-3-Methyl-2-oxopentanoate" metaid="_6edb465f-bbb5-4643-852d-5d4d80d554c9" boundaryCondition="false" compartment="Cytosol"/>
      <species id="M_C0307" fbc:charge="0" constant="false" hasOnlySubstanceUnits="false" name="1H-Imidazole-4-ethanamine" metaid="ca55df4d-e24b-4b37-9856-c2fbccb363e5" boundaryCondition="false" compartment="Cytosol"/>
      <species id="M_C0830" fbc:charge="-1" constant="false" hasOnlySubstanceUnits="false" name="2-Hydroxy-3-oxopropanoate" metaid="_350ddd1f-8cc9-4de8-a1ae-94c0ddf6b6e3" boundaryCondition="false" compartment="Cytosol"/>
      <species id="M_C0154" fbc:charge="-1" constant="false" hasOnlySubstanceUnits="false" name="(S)-Lactate" metaid="_82933f38-58ef-4c1d-bdfb-b1bb0a4c4bd7" boundaryCondition="false" compartment="Cytosol"/>
      <species id="M_C2062" fbc:charge="-4" constant="false" hasOnlySubstanceUnits="false" name="Inorganic triphosphate" metaid="_7e8145eb-8090-4279-a014-dca4f7041303" boundaryCondition="false" compartment="Cytosol"/>
      <species id="M_C0355" fbc:charge="0" constant="false" hasOnlySubstanceUnits="false" name="Indole" metaid="a8616c0b-8587-4573-ad56-072fb95fcbbb" boundaryCondition="false" compartment="Cytosol"/>
      <species id="M_C0847" fbc:charge="-2" constant="false" hasOnlySubstanceUnits="false" name="UDP-N-acetyl-D-mannosamine" metaid="b4cb0a14-abf3-4919-8b26-e3ba34c3bff2" boundaryCondition="false" compartment="Cytosol"/>
      <species id="M_C0159" fbc:charge="-1" constant="false" hasOnlySubstanceUnits="false" name="D-Glucuronate" metaid="_2ff66b51-b49b-4ba5-9f12-0445fd6605eb" boundaryCondition="false" compartment="Cytosol"/>
      <species id="M_C3061" fbc:charge="-4" constant="false" hasOnlySubstanceUnits="false" name="trans-Oct-2-enoyl-CoA" metaid="fd3e896a-cf33-4f22-8395-f3969f9b90a4" boundaryCondition="false" compartment="Cytosol"/>
      <species id="M_C2801" fbc:charge="-2" constant="false" hasOnlySubstanceUnits="false" name="UDP-2,3-bis(3-hydroxytetradecanoyl)glucosamine" metaid="_60f185cc-2c47-47b0-8178-92b6a19ef527" boundaryCondition="false" compartment="Cytosol"/>
      <species id="M_C0326" fbc:charge="0" constant="false" hasOnlySubstanceUnits="false" name="cis-Aconitate" metaid="_59842d34-472c-4161-bc7b-0f1142387afa" boundaryCondition="false" compartment="Cytosol"/>
      <species id="M_C3488" fbc:charge="0" constant="false" hasOnlySubstanceUnits="false" name="2-Propyn-1-al" metaid="a4371366-09a8-4847-99f0-cecb4f1ab68d" boundaryCondition="false" compartment="Cytosol"/>
      <species id="M_C9063" fbc:charge="0" constant="false" hasOnlySubstanceUnits="false" name="3-Hydroxy-2,6-dimethyl-5-methylene-heptanoyl-CoA" metaid="_8a19ab0d-f4f4-470c-b668-a4c2c1d59e49" boundaryCondition="false" compartment="Cytosol"/>
      <species id="M_C0047" fbc:charge="-1" constant="false" hasOnlySubstanceUnits="false" name="Formate" metaid="_0619dc48-2c19-44f8-8d3b-f079caa06fc8" boundaryCondition="false" compartment="Cytosol"/>
      <species id="M_C0037" fbc:charge="-2" constant="false" hasOnlySubstanceUnits="false" name="UDP-N-acetyl-D-glucosamine" metaid="_9e989187-0bed-4dd6-a327-44feb5f7a4ff" boundaryCondition="false" compartment="Cytosol"/>
      <species id="M_C0335" fbc:charge="0" constant="false" hasOnlySubstanceUnits="false" name="2,5-Dioxopentanoate" metaid="fa98dd82-9b67-40ae-b85a-05c8d9d41dab" boundaryCondition="false" compartment="Cytosol"/>
      <species id="M_C3531" fbc:charge="-2" constant="false" hasOnlySubstanceUnits="false" name="O-Phospho-4-hydroxy-L-threonine" metaid="b6e208a0-9356-45d9-97bc-f4229c3bb585" boundaryCondition="false" compartment="Cytosol"/>
      <species id="M_C0005" fbc:charge="-4" constant="false" hasOnlySubstanceUnits="false" name="NADPH" metaid="f514471b-8407-4644-a6dd-62ac62bfe66d" boundaryCondition="false" compartment="Cytosol"/>
      <species id="M_C0195" fbc:charge="-4" constant="false" hasOnlySubstanceUnits="false" name="1,3-Bisphospho-D-glycerate" metaid="_25d87ed5-d0ed-40b5-86b9-67bfbc6537d5" boundaryCondition="false" compartment="Cytosol"/>
      <species id="M_C0538" fbc:charge="1" constant="false" hasOnlySubstanceUnits="false" name="D-Lysine" metaid="_575bcd2e-6150-442e-a53f-96f0618ce39b" boundaryCondition="false" compartment="Cytosol"/>
      <species id="M_C3455" fbc:charge="-3" constant="false" hasOnlySubstanceUnits="false" name="N2-Succinyl-L-glutamate" metaid="b2ef64b1-4268-4dc7-be56-a4aaa5cccab5" boundaryCondition="false" compartment="Cytosol"/>
      <species id="M_C0621" fbc:charge="-2" constant="false" hasOnlySubstanceUnits="false" name="3-Oxoadipate" metaid="e82827af-27be-44b7-a5de-60fda2696699" boundaryCondition="false" compartment="Cytosol"/>
      <species id="M_C2828" fbc:charge="0" constant="false" hasOnlySubstanceUnits="false" name="UDPMurAc(oyl-L-Ala-D-gamma-Glu-L-Lys-D-Ala-D-Ala)" metaid="_0de7ae95-8e7d-4804-85d6-6870175dcaf1" boundaryCondition="false" compartment="Cytosol"/>
      <species id="M_C9462" fbc:charge="0" constant="false" hasOnlySubstanceUnits="false" name="Polihydroxybutyrate unit" metaid="_2e0c0403-95e5-4a23-a623-ee21ccf6d73a" boundaryCondition="false" compartment="Cytosol"/>
      <species id="M_C0680" fbc:charge="-1" constant="false" hasOnlySubstanceUnits="false" name="Porphobilinogen" metaid="_774e9f57-d3b7-489d-a870-bf7950742122" boundaryCondition="false" compartment="Cytosol"/>
      <species id="M_C0598" fbc:charge="-1" constant="false" hasOnlySubstanceUnits="false" name="D-Altronate" metaid="_1967cd9e-de92-45b6-8fb8-66b0cccf3c02" boundaryCondition="false" compartment="Cytosol"/>
      <species id="M_C3052" fbc:charge="-4" constant="false" hasOnlySubstanceUnits="false" name="3-Oxooctanoyl-CoA" metaid="_729a801d-47bc-4037-93c9-a2c634544ae2" boundaryCondition="false" compartment="Cytosol"/>
      <species id="M_C0780" fbc:charge="-2" constant="false" hasOnlySubstanceUnits="false" name="Protoporphyrinogen IX" metaid="_642317df-f91e-46b0-bf51-443fa6a3a7c7" boundaryCondition="false" compartment="Cytosol"/>
      <species id="M_C0433" fbc:charge="0" constant="false" hasOnlySubstanceUnits="false" name="Deoxyadenosine" metaid="bed76564-586d-4b38-bc72-ff6d16cbd9c7" boundaryCondition="false" compartment="Cytosol"/>
      <species id="M_C0880" fbc:charge="-3" constant="false" hasOnlySubstanceUnits="false" name="6-Phospho-2-dehydro-D-gluconate" metaid="_09d53a04-9848-4b0f-8dee-2c3f175b4a4c" boundaryCondition="false" compartment="Cytosol"/>
      <species id="M_C0647" fbc:charge="-2" constant="false" hasOnlySubstanceUnits="false" name="Dephospho-CoA" metaid="_812565e8-e4d4-4975-afb7-ddc47c61181e" boundaryCondition="false" compartment="Cytosol"/>
      <species id="M_C0240" fbc:charge="-1" constant="false" hasOnlySubstanceUnits="false" name="Orotate" metaid="_54dc66e7-e369-4b6a-8373-cb92a01ef066" boundaryCondition="false" compartment="Cytosol"/>
      <species id="M_C0334" fbc:charge="0" constant="false" hasOnlySubstanceUnits="false" name="5-Aminopentanoate" metaid="_6da154e8-474a-4c8d-bdb0-0d3af199a096" boundaryCondition="false" compartment="Cytosol"/>
      <species id="M_C0440" fbc:charge="-1" constant="false" hasOnlySubstanceUnits="false" name="CDPethanolamine" metaid="c5aaaa2c-3414-4b40-8181-dadd0bb7706e" boundaryCondition="false" compartment="Cytosol"/>
      <species id="M_C9257" fbc:charge="-1" constant="false" hasOnlySubstanceUnits="false" name="R-3-hydroxy-myristoyl-ACP" metaid="_36700469-32a6-4c4c-a5b7-abd6f13ef951" boundaryCondition="false" compartment="Cytosol"/>
      <species id="M_C3582" fbc:charge="0" constant="false" hasOnlySubstanceUnits="false" name="S-Glutaryldihydrolipoamide" metaid="cb8e9b5d-79f5-4b13-ab5e-c28d7010550b" boundaryCondition="false" compartment="Cytosol"/>
      <species id="M_C0230" fbc:charge="-2" constant="false" hasOnlySubstanceUnits="false" name="Sedoheptulose 7-phosphate" metaid="_0bd106d1-32a9-4545-9637-a98275d010f9" boundaryCondition="false" compartment="Cytosol"/>
      <species id="M_C0115" fbc:charge="0" constant="false" hasOnlySubstanceUnits="false" name="D-Alanine" metaid="ddbdef96-cc31-4b53-afc9-408011107997" boundaryCondition="false" compartment="Cytosol"/>
      <species id="M_C0377" fbc:charge="0" constant="false" hasOnlySubstanceUnits="false" name="L-Cystine" metaid="_6fb0400b-4beb-4034-9428-d909cd5691ef" boundaryCondition="false" compartment="Cytosol"/>
      <species id="M_C9306" fbc:charge="-100" constant="false" hasOnlySubstanceUnits="false" name="phosphatidate  (E.coli) **" metaid="b1cf4505-98b2-4826-8eb5-d53357ed2579" boundaryCondition="false" compartment="Cytosol"/>
      <species id="M_C0103" fbc:charge="0" constant="false" hasOnlySubstanceUnits="false" name="D-Ribose" metaid="_7e3dfdb2-c64c-491a-94e3-432be5eb5982" boundaryCondition="false" compartment="Cytosol"/>
      <species id="M_C0201" fbc:charge="-1" constant="false" hasOnlySubstanceUnits="false" name="Nitrate" metaid="_06135b34-772c-49be-b754-812930147626" boundaryCondition="false" compartment="Cytosol"/>
      <species id="M_C3815" fbc:charge="4" constant="false" hasOnlySubstanceUnits="false" name="Adenosine-GDP-cobinamide" metaid="_4084c127-853e-4d4c-8d39-0226904702b1" boundaryCondition="false" compartment="Cytosol"/>
      <species id="M_C1953" fbc:charge="0" constant="false" hasOnlySubstanceUnits="false" name="5-Methylthio-D-ribose" metaid="e0b29035-8a6b-4806-9591-21ac514df669" boundaryCondition="false" compartment="Cytosol"/>
      <species id="M_C1751" fbc:charge="0" constant="false" hasOnlySubstanceUnits="false" name="Phosphoribosyl-AMP" metaid="_69652e83-8e00-4a82-a858-c0083ae97bea" boundaryCondition="false" compartment="Cytosol"/>
      <species id="M_C0902" fbc:charge="-1" constant="false" hasOnlySubstanceUnits="false" name="N-Acetyl-L-glutamate 5-semialdehyde" metaid="c0c4b8bd-f76f-403b-be0d-91fe13bd07c6" boundaryCondition="false" compartment="Cytosol"/>
      <species id="M_C4029" fbc:charge="0" constant="false" hasOnlySubstanceUnits="false" name="Chloroacetic acid" metaid="c5403925-7235-4450-9b31-379cb37c4d31" boundaryCondition="false" compartment="Cytosol"/>
      <species id="M_C3456" fbc:charge="-2" constant="false" hasOnlySubstanceUnits="false" name="N2-Succinyl-L-glutamate 5-semialdehyde" metaid="_5983dcc5-20ff-4ee8-9f69-629e3077a630" boundaryCondition="false" compartment="Cytosol"/>
      <species id="M_C0091" fbc:charge="-1" constant="false" hasOnlySubstanceUnits="false" name="Anthranilate" metaid="ded424a9-e625-4069-880a-1e8e3d8dd77d" boundaryCondition="false" compartment="Cytosol"/>
      <species id="M_C9062" fbc:charge="0" constant="false" hasOnlySubstanceUnits="false" name="cis-2-Methyl-5-isopropylhexa-2,5-dienoyl-CoA" metaid="_8c81bf8c-ff8a-4c15-9859-98b0facf1af1" boundaryCondition="false" compartment="Cytosol"/>
      <species id="M_C9384" fbc:charge="-1" constant="false" hasOnlySubstanceUnits="false" name="3-Oxohexanoyl-[acyl-carrier protein]" metaid="c583b27c-d821-426f-8212-abf13febd87f" boundaryCondition="false" compartment="Cytosol"/>
      <species id="M_C9316" fbc:charge="-7" constant="false" hasOnlySubstanceUnits="false" name="Sirohydrochlorin" metaid="_20f900b1-806a-4640-9365-b3774954af10" boundaryCondition="false" compartment="Cytosol"/>
      <species id="M_C8689" fbc:charge="0" constant="false" hasOnlySubstanceUnits="false" name="Cobalt-precorrin 5" metaid="fa8717b5-9b02-4d3e-87ae-d3d801300400" boundaryCondition="false" compartment="Cytosol"/>
      <species id="M_C0481" fbc:charge="0" constant="false" hasOnlySubstanceUnits="false" name="Indole-3-acetaldehyde" metaid="_51812b26-2d56-45f0-94e2-4630e26f8f9c" boundaryCondition="false" compartment="Cytosol"/>
      <species id="M_C9275" fbc:charge="-1" constant="false" hasOnlySubstanceUnits="false" name="Dodecanoyl-ACP (n-C12:0ACP)" metaid="_5337e503-d3f7-4953-b2f3-4fabad946b0b" boundaryCondition="false" compartment="Cytosol"/>
      <species id="M_C0214" fbc:charge="-1" constant="false" hasOnlySubstanceUnits="false" name="D-Gluconic acid" metaid="e2dadc00-759d-444d-a117-4b54a4d57022" boundaryCondition="false" compartment="Cytosol"/>
      <species id="M_C3355" fbc:charge="-7" constant="false" hasOnlySubstanceUnits="false" name="Precorrin 3A" metaid="dabe2d23-04bd-4aa2-9ca3-5b547d0006cc" boundaryCondition="false" compartment="Cytosol"/>
      <species id="M_C0422" fbc:charge="-1" constant="false" hasOnlySubstanceUnits="false" name="Homogentisate" metaid="_928e543b-813b-4418-8b97-9953d78cf8c1" boundaryCondition="false" compartment="Cytosol"/>
      <species id="M_C3094" fbc:charge="0" constant="false" hasOnlySubstanceUnits="false" name="4-Hydroxyphenylacetyl-CoA" metaid="_71c8bf53-da91-4609-95fe-0e8dbdd3b104" boundaryCondition="false" compartment="Cytosol"/>
      <species id="M_C2789" fbc:charge="-3" constant="false" hasOnlySubstanceUnits="false" name="UDP-N-acetyl-3-(1-carboxyvinyl)-D-glucosamine" metaid="_853e460e-55e0-452a-b4df-ee4994edcfe1" boundaryCondition="false" compartment="Cytosol"/>
      <species id="M_C3470" fbc:charge="0" constant="false" hasOnlySubstanceUnits="false" name="Leukotriene D4" metaid="_55fa2e2d-d4fe-4ffe-bd66-d8417266ea48" boundaryCondition="false" compartment="Cytosol"/>
      <species id="M_C2983" fbc:charge="-2" constant="false" hasOnlySubstanceUnits="false" name="2-(alpha-Hydroxyethyl)thiamine diphosphate" metaid="ab6e2881-2b76-4910-8033-42ac0af06745" boundaryCondition="false" compartment="Cytosol"/>
      <species id="M_C2547" fbc:charge="-2" constant="false" hasOnlySubstanceUnits="false" name="5-Methylthio-D-ribose 1-phosphate" metaid="_4330c993-e813-4b71-b29f-94410ec8b083" boundaryCondition="false" compartment="Cytosol"/>
      <species id="M_C0041" fbc:charge="-1" constant="false" hasOnlySubstanceUnits="false" name="L-Aspartate" metaid="_25868d8d-3250-4647-97c4-65059e2d1654" boundaryCondition="false" compartment="Cytosol"/>
      <species id="M_C2850" fbc:charge="-2" constant="false" hasOnlySubstanceUnits="false" name="UDP-3-O-(3-hydroxytetradecanoyl)-N-acetylglucosamine" metaid="d70ca381-f3c1-40ee-8136-22665ef755a3" boundaryCondition="false" compartment="Cytosol"/>
      <species id="M_C0052" fbc:charge="0" constant="false" hasOnlySubstanceUnits="false" name="L-Glutamine" metaid="_6b4c6dd1-7d81-4170-aa46-ecf3f549f474" boundaryCondition="false" compartment="Cytosol"/>
      <species id="M_C0688" fbc:charge="0" constant="false" hasOnlySubstanceUnits="false" name="3',5'-Cyclic GMP" metaid="_27c108ee-3dcd-409c-aa0e-194e47d0a2eb" boundaryCondition="false" compartment="Cytosol"/>
      <species id="M_C0302" fbc:charge="0" constant="false" hasOnlySubstanceUnits="false" name="Cytosine" metaid="a98e6274-efd3-4ef0-bef9-c047fd75064b" boundaryCondition="false" compartment="Cytosol"/>
      <species id="M_C2701" fbc:charge="-3" constant="false" hasOnlySubstanceUnits="false" name="3-Deoxy-D-manno-octulosonate 8-phosphate" metaid="f9a82c4e-3a13-42e2-9b6b-77644602c118" boundaryCondition="false" compartment="Cytosol"/>
      <species id="M_C8534" fbc:charge="0" constant="false" hasOnlySubstanceUnits="false" name="trans,trans,cis-Geranylgeranyl diphosphate" metaid="_1d0d41a5-8b19-4773-879c-5bce6939047c" boundaryCondition="false" compartment="Cytosol"/>
      <species id="M_C3532" fbc:charge="0" constant="false" hasOnlySubstanceUnits="false" name="4-Hydroxy-L-threonine" metaid="_08999421-d91f-41dc-8eda-ef752f70edeb" boundaryCondition="false" compartment="Cytosol"/>
      <species id="M_C3322" fbc:charge="0" constant="false" hasOnlySubstanceUnits="false" name="Adenylylselenate" metaid="bf7ac1eb-5541-4c0b-975b-d33cf14e55b6" boundaryCondition="false" compartment="Cytosol"/>
      <species id="M_C3489" fbc:charge="0" constant="false" hasOnlySubstanceUnits="false" name="2-Propyn-1-ol" metaid="_7b641208-ac94-49e2-ace8-1646b3a8afaf" boundaryCondition="false" compartment="Cytosol"/>
      <species id="M_C3358" fbc:charge="0" constant="false" hasOnlySubstanceUnits="false" name="alpha-Ribazole" metaid="c9a8bfd0-cc41-4863-abe0-ffa1a13e0437" boundaryCondition="false" compartment="Cytosol"/>
      <species id="M_C8690" fbc:charge="0" constant="false" hasOnlySubstanceUnits="false" name="Cobalt-precorrin 6" metaid="cc7465ae-e692-4a36-8967-7295e480ce53" boundaryCondition="false" compartment="Cytosol"/>
      <species id="M_C0770" fbc:charge="-2" constant="false" hasOnlySubstanceUnits="false" name="4-Fumarylacetoacetate" metaid="eb562392-e1f0-436d-8aa9-40954bce4818" boundaryCondition="false" compartment="Cytosol"/>
      <species id="M_C3380" fbc:charge="0" constant="false" hasOnlySubstanceUnits="false" name="2-Octaprenyl-6-methoxyphenol" metaid="_2fe1119a-274d-4168-9efd-8220bbcedc1b" boundaryCondition="false" compartment="Cytosol"/>
      <species id="M_C0068" fbc:charge="-5" constant="false" hasOnlySubstanceUnits="false" name="Malonyl-CoA" metaid="_533567fd-8033-434f-b7a1-993ed38417dd" boundaryCondition="false" compartment="Cytosol"/>
      <species id="M_C0188" fbc:charge="-2" constant="false" hasOnlySubstanceUnits="false" name="Acetyl phosphate" metaid="b2c63141-2667-4c43-8cd5-05051cc0d872" boundaryCondition="false" compartment="Cytosol"/>
      <species id="M_C2491" fbc:charge="0" constant="false" hasOnlySubstanceUnits="false" name="L-2-Aminoadipate 6-semialdehyde" metaid="_8eab2f3d-0e7e-4699-9f85-7db1662f709b" boundaryCondition="false" compartment="Cytosol"/>
      <species id="M_C2059" fbc:charge="-1" constant="false" hasOnlySubstanceUnits="false" name="5-Oxopentanoate" metaid="_883a6ab1-71b4-42bb-8016-267f6275c7a6" boundaryCondition="false" compartment="Cytosol"/>
      <species id="M_C3424" fbc:charge="0" constant="false" hasOnlySubstanceUnits="false" name="UDP-N-acetylmuramoyl-L-alanyl-gamma-D-glutamyl-L-lysine" metaid="_2038c4a1-8899-4a15-b256-12240ebcba52" boundaryCondition="false" compartment="Cytosol"/>
      <species id="M_C0893" fbc:charge="0" constant="false" hasOnlySubstanceUnits="false" name="1-Aminocyclopropane-1-carboxylate" metaid="_3db12662-b8b9-446c-9acc-ae2a0229a680" boundaryCondition="false" compartment="Cytosol"/>
      <species id="M_C0338" fbc:charge="-2" constant="false" hasOnlySubstanceUnits="false" name="N-Carbamoyl-L-aspartate" metaid="_6864d900-978d-48f7-aadb-73f0d78c6215" boundaryCondition="false" compartment="Cytosol"/>
      <species id="M_C2309" fbc:charge="0" constant="false" hasOnlySubstanceUnits="false" name="(S)-4-Amino-5-oxopentanoate" metaid="_7e678e16-b3a2-4cd1-a5a9-0e662488f126" boundaryCondition="false" compartment="Cytosol"/>
      <species id="M_C3729" fbc:charge="-2" constant="false" hasOnlySubstanceUnits="false" name="ADP-L-glycero-D-manno-heptose" metaid="ddaaca93-2c02-42ef-95de-e7a3c0965961" boundaryCondition="false" compartment="Cytosol"/>
      <species id="M_C0025" fbc:charge="0" constant="false" hasOnlySubstanceUnits="false" name="H2O2" metaid="_71246b78-e79a-4cb4-b6a0-eb3e7ebf5303" boundaryCondition="false" compartment="Cytosol"/>
      <species id="M_C0083" fbc:charge="0" constant="false" hasOnlySubstanceUnits="false" name="beta-Alanine" metaid="_45b84471-1d2a-48e9-a854-dc609f2958f0" boundaryCondition="false" compartment="Cytosol"/>
      <species id="M_C0484" fbc:charge="0" constant="false" hasOnlySubstanceUnits="false" name="5-Hydroxy-L-tryptophan" metaid="_24b83e9d-c666-49ee-9528-2d65b31cd557" boundaryCondition="false" compartment="Cytosol"/>
      <species id="M_C9436" fbc:charge="-1" constant="false" hasOnlySubstanceUnits="false" name="cis-3-Decenoyl-[acyl-carrier protein]" metaid="f75549b7-5e44-4962-b73d-43f4d4ff2e62" boundaryCondition="false" compartment="Cytosol"/>
      <species id="M_C3375" fbc:charge="0" constant="false" hasOnlySubstanceUnits="false" name="2-Hexaprenyl-3-methyl-6-methoxy-1,4-benzoquinone" metaid="c707ba52-371f-46f2-a7f6-7545241b85a9" boundaryCondition="false" compartment="Cytosol"/>
      <species id="M_C3530" fbc:charge="-3" constant="false" hasOnlySubstanceUnits="false" name="2-Oxo-3-hydroxy-4-phosphobutanoate" metaid="ca5aad51-11ef-46b4-a639-6c4aa3e2b2ed" boundaryCondition="false" compartment="Cytosol"/>
      <species id="M_C3492" fbc:charge="0" constant="false" hasOnlySubstanceUnits="false" name="Acetyl adenylate" metaid="_00a81085-b08d-43dc-8e8c-1dbc5eb1e40b" boundaryCondition="false" compartment="Cytosol"/>
      <species id="M_C2065" fbc:charge="0" constant="false" hasOnlySubstanceUnits="false" name="L-3-Amino-isobutanoate" metaid="_87804d3f-e55e-47a6-8d57-820518f5648c" boundaryCondition="false" compartment="Cytosol"/>
      <species id="M_C2903" fbc:charge="0" constant="false" hasOnlySubstanceUnits="false" name="UDP-N-acetylmuramoyl-L-alanyl-D-glutamyl-L-lysyl-D-alanyl-D-alanine" metaid="b35cea7c-7fdf-4809-8884-9379db46003d" boundaryCondition="false" compartment="Cytosol"/>
      <species id="M_C2672" fbc:charge="0" constant="false" hasOnlySubstanceUnits="false" name="S-Adenosyl-4-methylthio-2-oxobutanoate" metaid="_94bc2370-6bee-4f3d-a041-0f8f1c111f75" boundaryCondition="false" compartment="Cytosol"/>
      <species id="M_C9040" fbc:charge="0" constant="false" hasOnlySubstanceUnits="false" name="Perillic acid" metaid="_108e91ba-a51b-485b-a8bb-eda157b7be26" boundaryCondition="false" compartment="Cytosol"/>
      <species id="M_C9439" fbc:charge="-1" constant="false" hasOnlySubstanceUnits="false" name="R-3-hydroxy-(5Z)-dodecenoyl-ACP" metaid="_7b598434-10bd-428a-aab4-affa4f922b96" boundaryCondition="false" compartment="Cytosol"/>
      <species id="M_C2382" fbc:charge="-4" constant="false" hasOnlySubstanceUnits="false" name="N1-(5-Phospho-D-ribosyl)-AMP" metaid="_99eafca7-0b4f-4053-b317-4b9d50570da7" boundaryCondition="false" compartment="Cytosol"/>
      <species id="M_C8688" fbc:charge="0" constant="false" hasOnlySubstanceUnits="false" name="Cobalt-precorrin 4" metaid="c8249f77-0532-4176-86a9-d6a4ba093915" boundaryCondition="false" compartment="Cytosol"/>
      <species id="M_C0239" fbc:charge="0" constant="false" hasOnlySubstanceUnits="false" name="Inosine" metaid="_994bf137-5c04-429b-a032-33a07a09e2ba" boundaryCondition="false" compartment="Cytosol"/>
      <species id="M_C0122" fbc:charge="-1" constant="false" hasOnlySubstanceUnits="false" name="5,10-Methylenetetrahydrofolate" metaid="f37a69ef-9019-4ccd-903c-7f8dad749253" boundaryCondition="false" compartment="Cytosol"/>
      <species id="M_C2635" fbc:charge="-3" constant="false" hasOnlySubstanceUnits="false" name="(R)-4'-Phosphopantothenoyl-L-cysteine" metaid="cc774659-c86f-4809-9ad9-db96b8c1f74f" boundaryCondition="false" compartment="Cytosol"/>
      <species id="M_C3426" fbc:charge="0" constant="false" hasOnlySubstanceUnits="false" name="Undecaprenyl-diphospho-N-acetylmuramoyl-(N-acetylglucosamine)-L-alanyl-D-isoglutaminyl-L-lysyl-D-alanyl-D-alanine" metaid="_65e466fa-5682-429d-8e7b-d8d80859a8a1" boundaryCondition="false" compartment="Cytosol"/>
      <species id="M_C0143" fbc:charge="0" constant="false" hasOnlySubstanceUnits="false" name="5'-Methylthioadenosine" metaid="_8156db8a-fdc4-418c-823e-295477ec2c93" boundaryCondition="false" compartment="Cytosol"/>
      <species id="M_C0363" fbc:charge="0" constant="false" hasOnlySubstanceUnits="false" name="Cytidine" metaid="_762a7459-a8f2-4c0d-8017-441a45141a64" boundaryCondition="false" compartment="Cytosol"/>
      <species id="M_C3090" fbc:charge="1" constant="false" hasOnlySubstanceUnits="false" name="Phenethylamine" metaid="a7022634-24ca-4287-a77e-1f0164574242" boundaryCondition="false" compartment="Cytosol"/>
      <species id="M_C3968" fbc:charge="0" constant="false" hasOnlySubstanceUnits="false" name="Vanillate" metaid="_6c2b45ae-0f3c-402c-b0be-08ed6745186c" boundaryCondition="false" compartment="Cytosol"/>
      <species id="M_C0046" fbc:charge="-2" constant="false" hasOnlySubstanceUnits="false" name="CMP" metaid="_44411140-6968-46e8-8fa2-e5469e2b5439" boundaryCondition="false" compartment="Cytosol"/>
      <species id="M_C1316" fbc:charge="-4" constant="false" hasOnlySubstanceUnits="false" name="Octanoyl-CoA" metaid="ef14ec09-ef76-44fe-b39a-93ddc09f0e45" boundaryCondition="false" compartment="Cytosol"/>
      <species id="M_C3049" fbc:charge="-4" constant="false" hasOnlySubstanceUnits="false" name="(S)-Hydroxydecanoyl-CoA" metaid="_0bef2952-cc8b-448e-8599-8749890e2f96" boundaryCondition="false" compartment="Cytosol"/>
      <species id="M_C0006" fbc:charge="-3" constant="false" hasOnlySubstanceUnits="false" name="NADP+" metaid="_99e3e759-c6f9-4525-8d4c-736a812c7ba7" boundaryCondition="false" compartment="Cytosol"/>
      <species id="M_C0630" fbc:charge="-2" constant="false" hasOnlySubstanceUnits="false" name="Deamino-NAD+" metaid="_6b161aea-8486-4e41-ab1b-18c760b50a77" boundaryCondition="false" compartment="Cytosol"/>
      <species id="M_C3059" fbc:charge="-4" constant="false" hasOnlySubstanceUnits="false" name="Decanoyl-CoA" metaid="_8e6f2de7-5a34-4171-a044-a4298fcbcfd6" boundaryCondition="false" compartment="Cytosol"/>
      <species id="M_C0036" fbc:charge="-2" constant="false" hasOnlySubstanceUnits="false" name="Succinate" metaid="_9507d168-0025-4fe7-b6f6-047c95dc2c50" boundaryCondition="false" compartment="Cytosol"/>
      <species id="M_C0183" fbc:charge="0" constant="false" hasOnlySubstanceUnits="false" name="beta-D-Glucose" metaid="_2076f37f-8e3b-4c05-96b2-9e7ced6c71e3" boundaryCondition="false" compartment="Cytosol"/>
      <species id="M_C2269" fbc:charge="0" constant="false" hasOnlySubstanceUnits="false" name="2-Pyrone-4,6-dicarboxylate" metaid="f7da3cff-7b47-4d2d-8965-24fb63bed5ee" boundaryCondition="false" compartment="Cytosol"/>
      <species id="M_C0472" fbc:charge="-2" constant="false" hasOnlySubstanceUnits="false" name="N-Acetyl-L-glutamate" metaid="fba7670c-39d2-46ee-a42f-fc907e77b006" boundaryCondition="false" compartment="Cytosol"/>
      <species id="M_C0748" fbc:charge="-4" constant="false" hasOnlySubstanceUnits="false" name="2-Methylbutanoyl-CoA" metaid="_85906dbb-f1b5-4a0c-b63a-a8d60a2ef92f" boundaryCondition="false" compartment="Cytosol"/>
      <species id="M_C0439" fbc:charge="-1" constant="false" hasOnlySubstanceUnits="false" name="4-Aminobenzoate" metaid="fda9e837-769b-42f5-acac-2465e9e1b34e" boundaryCondition="false" compartment="Cytosol"/>
      <species id="M_C0317" fbc:charge="0" constant="false" hasOnlySubstanceUnits="false" name="L-Isoleucine" metaid="_09b2c065-0a70-4a37-a101-bed9413f5a0c" boundaryCondition="false" compartment="Cytosol"/>
      <species id="M_C0711" fbc:charge="0" constant="false" hasOnlySubstanceUnits="false" name="O-Acetyl-L-serine" metaid="c2a831b1-302f-4df0-ae3e-f2a6d7531fac" boundaryCondition="false" compartment="Cytosol"/>
      <species id="M_C0169" fbc:charge="-1" constant="false" hasOnlySubstanceUnits="false" name="2-Dehydro-3-deoxy-D-gluconate" metaid="_5fb4ae37-dff9-4395-a98e-ed985a993c54" boundaryCondition="false" compartment="Cytosol"/>
      <species id="M_C0132" fbc:charge="0" constant="false" hasOnlySubstanceUnits="false" name="L-Homocysteine" metaid="a38890b8-e5a9-4f41-b935-a2f5ef90a2fb" boundaryCondition="false" compartment="Cytosol"/>
      <species id="M_C0478" fbc:charge="0" constant="false" hasOnlySubstanceUnits="false" name="3-Hydroxyanthranilate" metaid="_545e344c-2b45-4f15-92b1-5e515e505569" boundaryCondition="false" compartment="Cytosol"/>
      <species id="M_C0892" fbc:charge="0" constant="false" hasOnlySubstanceUnits="false" name="sn-Glycero-3-phosphoethanolamine" metaid="_8c1fc99c-f101-4dd9-9a56-b3e3ed63cdc6" boundaryCondition="false" compartment="Cytosol"/>
      <species id="M_C4028" fbc:charge="0" constant="false" hasOnlySubstanceUnits="false" name="Chloroacetaldehyde" metaid="be4870ae-6971-49cb-b15b-0109a5f1ba64" boundaryCondition="false" compartment="Cytosol"/>
      <species id="M_C2769" fbc:charge="-3" constant="false" hasOnlySubstanceUnits="false" name="(2S,3R)-3-Hydroxybutane-1,2,3-tricarboxylate" metaid="afc0a8fb-636a-4398-bf22-4bd493208366" boundaryCondition="false" compartment="Cytosol"/>
      <species id="M_C3053" fbc:charge="-4" constant="false" hasOnlySubstanceUnits="false" name="(S)-Hydroxyhexanoyl-CoA" metaid="b26ae5ee-7ec1-4ca3-a141-dbabeca862df" boundaryCondition="false" compartment="Cytosol"/>
      <species id="M_C2206" fbc:charge="-1" constant="false" hasOnlySubstanceUnits="false" name="(2-Aminoethyl)phosphonate" metaid="_601bda35-20ff-4007-92fe-ce57c65c0b55" boundaryCondition="false" compartment="Cytosol"/>
      <species id="M_C3512" fbc:charge="-6" constant="false" hasOnlySubstanceUnits="false" name="Di[3-deoxy-D-manno-octulosonyl]-lipid A" metaid="_2874bc1d-eeca-4571-a51b-468fa889b03d" boundaryCondition="false" compartment="Cytosol"/>
      <species id="M_C1474" fbc:charge="0" constant="false" hasOnlySubstanceUnits="false" name="2-Aminoacrylate" metaid="d5624e43-1e0c-4811-80d2-fa84dfec0274" boundaryCondition="false" compartment="Cytosol"/>
      <species id="M_C0018" fbc:charge="-2" constant="false" hasOnlySubstanceUnits="false" name="AMP" metaid="fc9714f6-037c-4567-b4cc-6c55da72e4db" boundaryCondition="false" compartment="Cytosol"/>
      <species id="M_C0376" fbc:charge="0" constant="false" hasOnlySubstanceUnits="false" name="Itaconate" metaid="dbccc09e-ddff-45ba-a7b1-2cb7550130d3" boundaryCondition="false" compartment="Cytosol"/>
      <species id="M_C0785" fbc:charge="-1" constant="false" hasOnlySubstanceUnits="false" name="(R)-3-Hydroxybutanoate" metaid="dfe2d2f7-6b09-42c6-bb05-a4000f54242b" boundaryCondition="false" compartment="Cytosol"/>
      <species id="M_C0125" fbc:charge="0" constant="false" hasOnlySubstanceUnits="false" name="Adenine" metaid="_56d6a1cd-0e88-4fbc-b676-9a6f72697167" boundaryCondition="false" compartment="Cytosol"/>
      <species id="M_C0044" fbc:charge="-4" constant="false" hasOnlySubstanceUnits="false" name="3'-Phosphoadenylyl sulfate" metaid="_4cdc880b-cca9-43e1-acfb-41edc5171153" boundaryCondition="false" compartment="Cytosol"/>
      <species id="M_C0599" fbc:charge="-2" constant="false" hasOnlySubstanceUnits="false" name="D-Glucarate" metaid="_31eadfdc-9d14-47cb-9fd9-580c7a624de1" boundaryCondition="false" compartment="Cytosol"/>
      <species id="M_C0190" fbc:charge="-2" constant="false" hasOnlySubstanceUnits="false" name="D-Xylulose 5-phosphate" metaid="c8432c84-1a92-4f39-af57-65b1537afa27" boundaryCondition="false" compartment="Cytosol"/>
      <species id="M_C3814" fbc:charge="4" constant="false" hasOnlySubstanceUnits="false" name="Adenosyl cobinamide phosphate" metaid="_571ca1b1-b70b-4a00-9406-be8c93ab1bb0" boundaryCondition="false" compartment="Cytosol"/>
      <species id="M_C0095" fbc:charge="0" constant="false" hasOnlySubstanceUnits="false" name="PQQ" metaid="_825db6ae-e838-4893-a3af-7f1c401b3edc" boundaryCondition="false" compartment="Cytosol"/>
      <species id="M_C1750" fbc:charge="-6" constant="false" hasOnlySubstanceUnits="false" name="Phosphoribosyl-ATP" metaid="_681851da-df41-453b-b09b-2b96c5075e06" boundaryCondition="false" compartment="Cytosol"/>
      <species id="M_C0923" fbc:charge="-2" constant="false" hasOnlySubstanceUnits="false" name="2-Carboxy-2,5-dihydro-5-oxofuran-2-acetate" metaid="_12bd6aca-e882-4ce4-9439-798995451c2e" boundaryCondition="false" compartment="Cytosol"/>
      <species id="M_C0313" fbc:charge="0" constant="false" hasOnlySubstanceUnits="false" name="Tryptamine" metaid="be95e735-8dfc-4348-aa5f-f1a778653923" boundaryCondition="false" compartment="Cytosol"/>
      <species id="M_C0822" fbc:charge="-2" constant="false" hasOnlySubstanceUnits="false" name="Pantetheine 4'-phosphate" metaid="b144ff33-8263-43af-91f3-535027d06481" boundaryCondition="false" compartment="Cytosol"/>
      <species id="M_C3373" fbc:charge="0" constant="false" hasOnlySubstanceUnits="false" name="2-Hexaprenyl-6-methoxyphenol" metaid="_3e13253a-ab2a-4467-88d6-b7e290fd6fd2" boundaryCondition="false" compartment="Cytosol"/>
      <species id="M_C0231" fbc:charge="0" constant="false" hasOnlySubstanceUnits="false" name="Hydrogen sulfide" metaid="_219a9a28-2277-41b5-bdf4-bb56b0631a6e" boundaryCondition="false" compartment="Cytosol"/>
      <species id="M_C1610" fbc:charge="0" constant="false" hasOnlySubstanceUnits="false" name="cis,cis-Muconate" metaid="efe72ff3-bfd0-4afd-bdbc-a8ca769bc35b" boundaryCondition="false" compartment="Cytosol"/>
      <species id="M_C3566" fbc:charge="0" constant="false" hasOnlySubstanceUnits="false" name="gamma-Glutamyl-beta-aminopropiononitrile" metaid="df0216bf-45d9-47d2-81b4-d5518f4fa38a" boundaryCondition="false" compartment="Cytosol"/>
      <species id="M_C0779" fbc:charge="0" constant="false" hasOnlySubstanceUnits="false" name="O-Acetyl-L-homoserine" metaid="_0fee8cdc-2848-45a6-bcde-90c1df1a4bda" boundaryCondition="false" compartment="Cytosol"/>
      <species id="M_C2682" fbc:charge="-3" constant="false" hasOnlySubstanceUnits="false" name="2-Dehydro-3-deoxy-6-phospho-D-gluconate" metaid="_786b7bb1-b9ec-4bf9-8680-63fbd655501e" boundaryCondition="false" compartment="Cytosol"/>
      <species id="M_C2663" fbc:charge="-2" constant="false" hasOnlySubstanceUnits="false" name="3-Isopropylmalate" metaid="e0605de0-a94b-4460-ab5d-6e60699c1fc2" boundaryCondition="false" compartment="Cytosol"/>
      <species id="M_C0148" fbc:charge="-1" constant="false" hasOnlySubstanceUnits="false" name="Benzoate" metaid="ff08b685-7ace-4a4b-98df-9345b8b10a40" boundaryCondition="false" compartment="Cytosol"/>
      <species id="M_C9319" fbc:charge="0" constant="false" hasOnlySubstanceUnits="false" name="Reduced thioredoxin" metaid="_024c8e13-a961-4042-840b-2d30f992155f" boundaryCondition="false" compartment="Cytosol"/>
      <species id="M_C0504" fbc:charge="-2" constant="false" hasOnlySubstanceUnits="false" name="2-Deoxy-D-ribose 5-phosphate" metaid="_77eb0c29-b05e-4fa1-87a3-a8a73a05d50c" boundaryCondition="false" compartment="Cytosol"/>
      <species id="M_C0343" fbc:charge="-1" constant="false" hasOnlySubstanceUnits="false" name="5,10-Methenyltetrahydrofolate" metaid="e24b5e5d-5203-4cae-8ac2-dd554a560cd5" boundaryCondition="false" compartment="Cytosol"/>
      <species id="M_C0697" fbc:charge="0" constant="false" hasOnlySubstanceUnits="false" name="Mercaptopyruvate" metaid="_7bbd34e4-5372-4652-9d72-4497366c60d0" boundaryCondition="false" compartment="Cytosol"/>
      <species id="M_C2823" fbc:charge="-3" constant="false" hasOnlySubstanceUnits="false" name="2-Dehydro-3-deoxy-D-arabino-heptonate 7-phosphate" metaid="_68414409-fca3-48b9-801e-92e723fa4bd6" boundaryCondition="false" compartment="Cytosol"/>
      <species id="M_C8935" fbc:charge="-3" constant="false" hasOnlySubstanceUnits="false" name="1-Hydroxy-2-methyl-2-butenyl 4-diphosphate" metaid="e944b3be-82c9-4c82-b63b-57bf0ce57e2b" boundaryCondition="false" compartment="Cytosol"/>
      <species id="M_C0157" fbc:charge="1" constant="false" hasOnlySubstanceUnits="false" name="Ethanolamine" metaid="_814cfe59-14a8-4ea2-b8e4-bb04f4b3b8fe" boundaryCondition="false" compartment="Cytosol"/>
      <species id="M_C0964" fbc:charge="-2" constant="false" hasOnlySubstanceUnits="false" name="FADH2" metaid="_85c254b6-d13c-414b-82bc-c9db2b7d5dcb" boundaryCondition="false" compartment="Cytosol"/>
      <species id="M_C9379" fbc:charge="-1" constant="false" hasOnlySubstanceUnits="false" name="Decanoyl-[acyl-carrier protein]" metaid="_60904a11-f206-43fd-900f-d9c1a26e58e2" boundaryCondition="false" compartment="Cytosol"/>
      <species id="M_C9262" fbc:charge="-1" constant="false" hasOnlySubstanceUnits="false" name="acyl carrier protein" metaid="_4c175341-5c6b-4667-a3ac-fae5c0855dca" boundaryCondition="false" compartment="Cytosol"/>
      <species id="M_C1665" fbc:charge="0" constant="false" hasOnlySubstanceUnits="false" name="Perillyl aldehyde" metaid="_394a9abb-c8cd-4d41-a36e-81acc40467ed" boundaryCondition="false" compartment="Cytosol"/>
      <species id="M_C2009" fbc:charge="1" constant="false" hasOnlySubstanceUnits="false" name="(R)-1-Aminopropan-2-ol" metaid="_6d6897f6-4b3f-4653-87a7-e87ac20fd6c9" boundaryCondition="false" compartment="Cytosol"/>
      <species id="M_C0065" fbc:charge="1" constant="false" hasOnlySubstanceUnits="false" name="H+" metaid="_9f50de0d-3173-44f8-833e-16053a724fff" boundaryCondition="false" compartment="Cytosol"/>
      <species id="M_C3310" fbc:charge="0" constant="false" hasOnlySubstanceUnits="false" name="3-Hydroxypropionyl-CoA" metaid="_68c264f4-a86d-4d61-980b-07d43a604de9" boundaryCondition="false" compartment="Cytosol"/>
      <species id="M_C3285" fbc:charge="0" constant="false" hasOnlySubstanceUnits="false" name="Cinnavalininate" metaid="_3905183e-cc10-433f-87a9-c0d73f444e57" boundaryCondition="false" compartment="Cytosol"/>
      <species id="M_C3576" fbc:charge="0" constant="false" hasOnlySubstanceUnits="false" name="2,5-Diamino-6-(5'-triphosphoryl-3',4'-trihydroxy-2'-oxopentyl)-amino-4-oxopyrimidine" metaid="bafdb022-d076-4b6f-a958-6549987a91d8" boundaryCondition="false" compartment="Cytosol"/>
      <species id="M_C0908" fbc:charge="0" constant="false" hasOnlySubstanceUnits="false" name="3-Hydroxy-N6,N6,N6-trimethyl-L-lysine" metaid="_5837af4b-1ef5-4e37-8928-896d9fb3abe2" boundaryCondition="false" compartment="Cytosol"/>
      <species id="M_C0081" fbc:charge="-2" constant="false" hasOnlySubstanceUnits="false" name="GDPmannose" metaid="_52c1c4f4-da00-4e08-95c8-47d6aceca0c1" boundaryCondition="false" compartment="Cytosol"/>
      <species id="M_C2742" fbc:charge="0" constant="false" hasOnlySubstanceUnits="false" name="3alpha,7alpha-Dihydroxy-5beta-cholestanate" metaid="_40aa47ed-35d0-48bc-8348-0fbf30264924" boundaryCondition="false" compartment="Cytosol"/>
      <species id="M_C2506" fbc:charge="-1" constant="false" hasOnlySubstanceUnits="false" name="2,5-Dihydro-5-oxofuran-2-acetate" metaid="_1cb4a6eb-25e7-41f7-be5b-9dc068b109e6" boundaryCondition="false" compartment="Cytosol"/>
      <species id="M_C3403" fbc:charge="0" constant="false" hasOnlySubstanceUnits="false" name="cis-beta-D-Glucosyl-2-hydroxycinnamate" metaid="e83cbb35-708b-4531-a1ec-197b137690a6" boundaryCondition="false" compartment="Cytosol"/>
      <species id="M_C0284" fbc:charge="-4" constant="false" hasOnlySubstanceUnits="false" name="D-Fructose 1,6-bisphosphate" metaid="_2a92c1ff-9646-4a95-98a8-80262bb7f333" boundaryCondition="false" compartment="Cytosol"/>
      <species id="M_C3122" fbc:charge="0" constant="false" hasOnlySubstanceUnits="false" name="GDP-6-deoxy-L-mannose" metaid="d46be7c7-d56b-46fe-bd16-86c2de7fe1bb" boundaryCondition="false" compartment="Cytosol"/>
      <species id="M_C8687" fbc:charge="0" constant="false" hasOnlySubstanceUnits="false" name="Cobalt-precorrin 3" metaid="_534a81f3-11c5-40d8-bd6a-f187a986d315" boundaryCondition="false" compartment="Cytosol"/>
      <species id="M_C0165" fbc:charge="-2" constant="false" hasOnlySubstanceUnits="false" name="D-Ribulose 5-phosphate" metaid="_289ad4b0-e71a-4889-92fe-835c60acb6d0" boundaryCondition="false" compartment="Cytosol"/>
      <species id="M_C0289" fbc:charge="-3" constant="false" hasOnlySubstanceUnits="false" name="dGDP" metaid="c775f570-7852-4b11-abf3-ced212f46bc9" boundaryCondition="false" compartment="Cytosol"/>
      <species id="M_C0002" fbc:charge="-4" constant="false" hasOnlySubstanceUnits="false" name="ATP" metaid="e904c862-2d00-460a-8830-d114c4335ffa" boundaryCondition="false" compartment="Cytosol"/>
      <species id="M_C3733" fbc:charge="0" constant="false" hasOnlySubstanceUnits="false" name="Precorrin 8X" metaid="_68f09aca-e5d1-41cf-a850-570c8525e4f5" boundaryCondition="false" compartment="Cytosol"/>
      <species id="M_C2688" fbc:charge="0" constant="false" hasOnlySubstanceUnits="false" name="4-Carboxy-2-hydroxyhexa-2,4-dienedioate" metaid="_9b1de943-8105-42bc-ad8b-e1258e86669c" boundaryCondition="false" compartment="Cytosol"/>
      <species id="M_C0186" fbc:charge="-2" constant="false" hasOnlySubstanceUnits="false" name="Adenylylsulfate" metaid="_5534781b-60f4-4fbb-aaca-ae89c7b0116f" boundaryCondition="false" compartment="Cytosol"/>
      <species id="M_C0924" fbc:charge="0" constant="false" hasOnlySubstanceUnits="false" name="4-Amino-5-hydroxymethyl-2-methylpyrimidine" metaid="c8b63320-635c-4ae4-8556-31c17284f28a" boundaryCondition="false" compartment="Cytosol"/>
      <species id="M_C2053" fbc:charge="-4" constant="false" hasOnlySubstanceUnits="false" name="Coproporphyrinogen III" metaid="_10658cc9-5d0d-469f-b2dc-c108f7f5eaee" boundaryCondition="false" compartment="Cytosol"/>
      <species id="M_C2933" fbc:charge="-4" constant="false" hasOnlySubstanceUnits="false" name="5-(5-Phospho-D-ribosylaminoformimino)-1-(5-phosphoribosyl)-imidazole-4-carboxamide" metaid="_8059621a-8991-40bb-b14e-5693b03d4572" boundaryCondition="false" compartment="Cytosol"/>
      <species id="M_C0884" fbc:charge="-2" constant="false" hasOnlySubstanceUnits="false" name="GDP-4-dehydro-6-deoxy-D-mannose" metaid="_45f6a22e-3c47-467c-9bc6-162c09f023e8" boundaryCondition="false" compartment="Cytosol"/>
      <species id="M_C2979" fbc:charge="0" constant="false" hasOnlySubstanceUnits="false" name="S-(2-Methylbutanoyl)-dihydrolipoamide" metaid="_669edefa-1ecc-41fa-90cc-444eb4233860" boundaryCondition="false" compartment="Cytosol"/>
      <species id="M_C0147" fbc:charge="2" constant="false" hasOnlySubstanceUnits="false" name="Agmatine" metaid="_6b8be27f-cbf8-4136-89be-eeebd950247d" boundaryCondition="false" compartment="Cytosol"/>
      <species id="M_C9450" fbc:charge="-1" constant="false" hasOnlySubstanceUnits="false" name="cis-3-oxo-oxadec-11-enoyl-ACP" metaid="d1732a9c-6706-4b0d-bce2-13bf6d8524ff" boundaryCondition="false" compartment="Cytosol"/>
      <species id="M_C9433" fbc:charge="-1" constant="false" hasOnlySubstanceUnits="false" name="3-Oxooctadecanoyl-[acyl-carrier protein]" metaid="fbd1498e-709d-4ede-9a1e-79e4d3349417" boundaryCondition="false" compartment="Cytosol"/>
      <species id="M_C0339" fbc:charge="-1" constant="false" hasOnlySubstanceUnits="false" name="N-Formimino-L-glutamate" metaid="a208a6e7-8cf2-42e6-ba11-1c139c4d71f0" boundaryCondition="false" compartment="Cytosol"/>
      <species id="M_C0228" fbc:charge="-2" constant="false" hasOnlySubstanceUnits="false" name="D-Erythrose 4-phosphate" metaid="af76722b-9bde-4f77-8904-c90aa52d49fd" boundaryCondition="false" compartment="Cytosol"/>
      <species id="M_C0268" fbc:charge="0" constant="false" hasOnlySubstanceUnits="false" name="L-Citrulline" metaid="c4b75de8-e2bc-4a90-8242-e0934ac5608c" boundaryCondition="false" compartment="Cytosol"/>
      <species id="M_C0829" fbc:charge="-4" constant="false" hasOnlySubstanceUnits="false" name="(S)-3-Hydroxybutanoyl-CoA" metaid="_6e485a2e-8585-4423-bda7-10ccd4e91689" boundaryCondition="false" compartment="Cytosol"/>
      <species id="M_C0345" fbc:charge="0" constant="false" hasOnlySubstanceUnits="false" name="Sedoheptulose 1,7-bisphosphate" metaid="_2b5e83a4-3000-4f0f-b064-2e6dcc5cd4b2" boundaryCondition="false" compartment="Cytosol"/>
      <species id="M_C0915" fbc:charge="-2" constant="false" hasOnlySubstanceUnits="false" name="3-(Imidazol-4-yl)-2-oxopropyl phosphate" metaid="_60099219-d465-4318-968e-401e4acf962a" boundaryCondition="false" compartment="Cytosol"/>
      <species id="M_C3323" fbc:charge="0" constant="false" hasOnlySubstanceUnits="false" name="Selenocysteine" metaid="bc77ebeb-9d81-4016-b892-34cf25e59b44" boundaryCondition="false" compartment="Cytosol"/>
      <species id="M_C2571" fbc:charge="-3" constant="false" hasOnlySubstanceUnits="false" name="(Z)-But-2-ene-1,2,3-tricarboxylate" metaid="_84ab774c-497d-4799-af49-1b165ef1997e" boundaryCondition="false" compartment="Cytosol"/>
      <species id="M_C2857" fbc:charge="-3" constant="false" hasOnlySubstanceUnits="false" name="1-(5-Phospho-D-ribosyl)-5-amino-4-imidazolecarboxylate" metaid="d96b3384-7e51-4b7d-9f8d-f8108668457c" boundaryCondition="false" compartment="Cytosol"/>
      <species id="M_C9449" fbc:charge="-1" constant="false" hasOnlySubstanceUnits="false" name="cis-3-oxo-hexadec-9-enoyl-ACP" metaid="e679f3a9-116e-4286-a544-9ab9412d137f" boundaryCondition="false" compartment="Cytosol"/>
      <species id="M_C0223" fbc:charge="0" constant="false" hasOnlySubstanceUnits="false" name="Dihydrobiopterin" metaid="ff22048a-fec1-40dd-9534-d069518717ad" boundaryCondition="false" compartment="Cytosol"/>
      <species id="M_C0404" fbc:charge="-1" constant="false" hasOnlySubstanceUnits="false" name="(R)-Pantoate" metaid="b9636a31-320d-4a54-ace8-2dcbc9870238" boundaryCondition="false" compartment="Cytosol"/>
      <species id="M_C9390" fbc:charge="-1" constant="false" hasOnlySubstanceUnits="false" name="trans-Dodec-2-enoyl-[acyl-carrier protein]" metaid="caf624d2-2180-480f-8cd6-1d36f4c0ef18" boundaryCondition="false" compartment="Cytosol"/>
      <species id="M_C0721" fbc:charge="0" constant="false" hasOnlySubstanceUnits="false" name="D-Alanyl-D-alanine" metaid="_6ec6f093-87ae-4803-a87f-625ed0ef8401" boundaryCondition="false" compartment="Cytosol"/>
      <species id="M_C3048" fbc:charge="-4" constant="false" hasOnlySubstanceUnits="false" name="3-Oxododecanoyl-CoA" metaid="ecf7ea97-2cb1-4009-94c3-12425ece6381" boundaryCondition="false" compartment="Cytosol"/>
      <species id="M_C9383" fbc:charge="-1" constant="false" hasOnlySubstanceUnits="false" name="(R)-3-Hydroxybutanoyl-[acyl-carrier protein]" metaid="_7a612d28-fe1d-4c6b-ad2b-e907ba1476a0" boundaryCondition="false" compartment="Cytosol"/>
      <species id="M_C0282" fbc:charge="-1" constant="false" hasOnlySubstanceUnits="false" name="D-Glucosamine 6-phosphate" metaid="_7ed1393b-a9ff-4c30-9179-910ce73c01cb" boundaryCondition="false" compartment="Cytosol"/>
      <species id="M_C2660" fbc:charge="-4" constant="false" hasOnlySubstanceUnits="false" name="(2S,3S)-3-Hydroxy-2-methylbutanoyl-CoA" metaid="e7f5ba53-e9e2-4f47-9a91-ba6565ce0814" boundaryCondition="false" compartment="Cytosol"/>
      <species id="M_C3561" fbc:charge="0" constant="false" hasOnlySubstanceUnits="false" name="6-Hydroxyhexanoate" metaid="_6adef407-e2f9-42b4-9948-b9412462769c" boundaryCondition="false" compartment="Cytosol"/>
      <species id="M_C0121" fbc:charge="-1" constant="false" hasOnlySubstanceUnits="false" name="3-Methyl-2-oxobutanoate" metaid="_8ed45cbd-d5cf-4b98-8b69-1c7b6b59a80f" boundaryCondition="false" compartment="Cytosol"/>
      <species id="M_C0702" fbc:charge="-1" constant="false" hasOnlySubstanceUnits="false" name="2-Dehydropantoate" metaid="f9bb35a9-d083-4378-81ba-7e9933fecb3c" boundaryCondition="false" compartment="Cytosol"/>
      <species id="M_C3449" fbc:charge="0" constant="false" hasOnlySubstanceUnits="false" name="2,5-Diaminopyrimidine nucleoside triphosphate" metaid="_5396c86d-56e0-474a-8fb2-ae2d0a19e1af" boundaryCondition="false" compartment="Cytosol"/>
      <species id="M_C2691" fbc:charge="-2" constant="false" hasOnlySubstanceUnits="false" name="5-Amino-6-(5'-phosphoribitylamino)uracil" metaid="_969d7675-1e57-4309-b1ec-a7e7dfd66cf8" boundaryCondition="false" compartment="Cytosol"/>
      <species id="M_C1715" fbc:charge="0" constant="false" hasOnlySubstanceUnits="false" name="D-Glucuronolactone" metaid="fd624360-e445-4b00-8126-bd8c61c7e540" boundaryCondition="false" compartment="Cytosol"/>
      <species id="M_C0487" fbc:charge="-1" constant="false" hasOnlySubstanceUnits="false" name="Pyridoxamine phosphate" metaid="_7defd368-0178-4acf-9035-b9cc007cd451" boundaryCondition="false" compartment="Cytosol"/>
      <species id="M_C2163" fbc:charge="0" constant="false" hasOnlySubstanceUnits="false" name="3-Oxo-4-methylpentanoate" metaid="_2cadd13e-7e9e-4291-b305-91cb514adced" boundaryCondition="false" compartment="Cytosol"/>
      <species id="M_C3058" fbc:charge="-4" constant="false" hasOnlySubstanceUnits="false" name="trans-Tetradec-2-enoyl-CoA" metaid="_75d8be75-7803-487a-9709-d60aed0f073f" boundaryCondition="false" compartment="Cytosol"/>
      <species id="M_C2945" fbc:charge="-2" constant="false" hasOnlySubstanceUnits="false" name="2,3,2',3'-Tetrakis(3-hydroxytetradecanoyl)-D-glucosaminyl-1,6-beta-D-glucosamine 1-phosphate" metaid="a37c0738-e4c8-4111-9d46-259902638bea" boundaryCondition="false" compartment="Cytosol"/>
      <species id="M_C0636" fbc:charge="-1" constant="false" hasOnlySubstanceUnits="false" name="Pantothenate" metaid="dd2a2882-9159-43f7-af9b-2354f8074019" boundaryCondition="false" compartment="Cytosol"/>
      <species id="M_C3511" fbc:charge="-6" constant="false" hasOnlySubstanceUnits="false" name="Di[3-deoxy-D-manno-octulosonyl]-lipid IV(A)" metaid="_85f117d0-9223-4d62-8d41-105a4f7ba2da" boundaryCondition="false" compartment="Cytosol"/>
      <species id="M_C2809" fbc:charge="-2" constant="false" hasOnlySubstanceUnits="false" name="D-erythro-1-(Imidazol-4-yl)glycerol 3-phosphate" metaid="_92f5d3f9-28a5-40d0-9735-c994b2510488" boundaryCondition="false" compartment="Cytosol"/>
      <species id="M_C3504" fbc:charge="-1" constant="false" hasOnlySubstanceUnits="false" name="(S)-2-Acetolactate" metaid="f56c54cd-172a-47f6-ad5d-266879d00ee8" boundaryCondition="false" compartment="Cytosol"/>
      <species id="M_C0117" fbc:charge="0" constant="false" hasOnlySubstanceUnits="false" name="L-Histidine" metaid="c35954b5-8a81-4189-9ca5-0a4e1d887c8e" boundaryCondition="false" compartment="Cytosol"/>
      <species id="M_C8609" fbc:charge="-4" constant="false" hasOnlySubstanceUnits="false" name="2-Phospho-4-(cytidine 5'-diphospho)-2-C-methyl-D-erythritol" metaid="_36b5f591-41d1-4bd5-bcc1-69d10482ca2c" boundaryCondition="false" compartment="Cytosol"/>
      <species id="M_C3381" fbc:charge="0" constant="false" hasOnlySubstanceUnits="false" name="2-Octaprenyl-6-methoxy-1,4-benzoquinone" metaid="a4b631cc-40c7-4c46-bf4d-9799b505b7cb" boundaryCondition="false" compartment="Cytosol"/>
      <species id="M_C3351" fbc:charge="0" constant="false" hasOnlySubstanceUnits="false" name="Coproporphyrinogen I" metaid="_1d729d6f-11fb-48bc-8bf0-5d0824300b67" boundaryCondition="false" compartment="Cytosol"/>
      <species id="M_C0063" fbc:charge="0" constant="false" hasOnlySubstanceUnits="false" name="L-Tryptophan" metaid="_40fb0452-c0fa-4410-940a-f9e20b6562d9" boundaryCondition="false" compartment="Cytosol"/>
      <species id="M_C2207" fbc:charge="-4" constant="false" hasOnlySubstanceUnits="false" name="(R)-3-Hydroxybutanoyl-CoA" metaid="_62901d3b-aae1-41a9-9163-f51f3dd7e949" boundaryCondition="false" compartment="Cytosol"/>
      <species id="M_C2475" fbc:charge="0" constant="false" hasOnlySubstanceUnits="false" name="5-Amino-4-imidazolecarboxyamide" metaid="_14cf510e-19dc-4bc4-9de2-0411116a8231" boundaryCondition="false" compartment="Cytosol"/>
      <species id="M_C0600" fbc:charge="0" constant="false" hasOnlySubstanceUnits="false" name="D-Glutamine" metaid="_649be3ca-9fc7-4708-83cf-33ea0522ea80" boundaryCondition="false" compartment="Cytosol"/>
      <species id="M_C0080" fbc:charge="0" constant="false" hasOnlySubstanceUnits="false" name="D-Fructose" metaid="f138de80-52af-47f2-b688-72acd3a26a43" boundaryCondition="false" compartment="Cytosol"/>
      <species id="M_C1673" fbc:charge="-4" constant="false" hasOnlySubstanceUnits="false" name="Tetradecanoyl-CoA" metaid="bb8b5652-ee28-485e-8bc7-c953253ab395" boundaryCondition="false" compartment="Cytosol"/>
      <species id="M_C0179" fbc:charge="-1" constant="false" hasOnlySubstanceUnits="false" name="D-Glutamate" metaid="a1a45462-8a6b-4e9f-afa8-fcfc13825885" boundaryCondition="false" compartment="Cytosol"/>
      <species id="M_C0383" fbc:charge="-2" constant="false" hasOnlySubstanceUnits="false" name="ADPglucose" metaid="f77e3909-ac6a-40df-a158-bf1f9e7ab324" boundaryCondition="false" compartment="Cytosol"/>
      <species id="M_C0696" fbc:charge="0" constant="false" hasOnlySubstanceUnits="false" name="L-2-Aminoadipate" metaid="_0aea5049-0ea2-46d8-ade3-b38f38e98c81" boundaryCondition="false" compartment="Cytosol"/>
      <species id="M_C4027" fbc:charge="0" constant="false" hasOnlySubstanceUnits="false" name="2-Chloroethanol" metaid="fe1fe6cc-7322-41cc-8e3c-a230fb23a103" boundaryCondition="false" compartment="Cytosol"/>
      <species id="M_C2612" fbc:charge="-3" constant="false" hasOnlySubstanceUnits="false" name="N-(5-Phospho-D-ribosyl)anthranilate" metaid="c1f3ec66-13ab-4748-8933-cbc61aae20b1" boundaryCondition="false" compartment="Cytosol"/>
      <species id="M_C9291" fbc:charge="0" constant="false" hasOnlySubstanceUnits="false" name="1,2-Diacylglycerol  (E.coli) **" metaid="_430e8263-9beb-4c67-b1ce-43c7745470db" boundaryCondition="false" compartment="Cytosol"/>
      <species id="M_C9305" fbc:charge="-1" constant="false" hasOnlySubstanceUnits="false" name="Octadecenoyl-ACP (n-C18:1ACP)" metaid="e29253fa-2953-4810-b35d-9dde52f47ed8" boundaryCondition="false" compartment="Cytosol"/>
      <species id="M_C3376" fbc:charge="0" constant="false" hasOnlySubstanceUnits="false" name="2-Hexaprenyl-3-methyl-5-hydroxy-6-methoxy-1,4-benzoquinone" metaid="_5265ea72-b2cd-4489-8412-d6901891da6a" boundaryCondition="false" compartment="Cytosol"/>
      <species id="M_C2968" fbc:charge="0" constant="false" hasOnlySubstanceUnits="false" name="3-Ureidoisobutyrate" metaid="d54d2dc4-13ab-4652-9535-965cee79d2a5" boundaryCondition="false" compartment="Cytosol"/>
      <species id="M_C2499" fbc:charge="0" constant="false" hasOnlySubstanceUnits="false" name="delta1-Piperideine-2-carboxylate" metaid="fc559a7b-e96d-4473-9ad4-9855cfd92076" boundaryCondition="false" compartment="Cytosol"/>
      <species id="M_C0277" fbc:charge="-3" constant="false" hasOnlySubstanceUnits="false" name="Geranyl diphosphate" metaid="_48d88b7b-64ff-4b61-a0ee-87189bb75f79" boundaryCondition="false" compartment="Cytosol"/>
      <species id="M_C0092" fbc:charge="-1" constant="false" hasOnlySubstanceUnits="false" name="2-Oxobutanoate" metaid="_929790e9-b8f4-46fc-aade-bec71f9eab8c" boundaryCondition="false" compartment="Cytosol"/>
      <species id="M_C8693" fbc:charge="0" constant="false" hasOnlySubstanceUnits="false" name="Cobalt-precorrin 8" metaid="adb444ca-300c-4d86-9e21-c1900f56d33b" boundaryCondition="false" compartment="Cytosol"/>
      <species id="M_C3050" fbc:charge="-4" constant="false" hasOnlySubstanceUnits="false" name="3-Oxodecanoyl-CoA" metaid="_6b96a719-7b9e-4cbc-84c2-0c60bf98de30" boundaryCondition="false" compartment="Cytosol"/>
      <species id="M_C2646" fbc:charge="-2" constant="false" hasOnlySubstanceUnits="false" name="5'-Phosphoribosyl-N-formylglycinamide" metaid="_8994fa00-c031-4304-9e13-734b2f4eaf63" boundaryCondition="false" compartment="Cytosol"/>
      <species id="M_C4016" fbc:charge="1" constant="false" hasOnlySubstanceUnits="false" name="Aminoacetaldehyde" metaid="_64323762-1168-451c-a6d6-57291874c862" boundaryCondition="false" compartment="Cytosol"/>
      <species id="M_C0010" fbc:charge="-4" constant="false" hasOnlySubstanceUnits="false" name="CoA" metaid="b2e0eb95-1254-4c03-8bba-c2f2fad081f1" boundaryCondition="false" compartment="Cytosol"/>
      <species id="M_C3060" fbc:charge="-4" constant="false" hasOnlySubstanceUnits="false" name="trans-Dec-2-enoyl-CoA" metaid="_30e7cbe4-897f-4bdd-970f-d81221f6d8b5" boundaryCondition="false" compartment="Cytosol"/>
      <species id="M_C1444" fbc:charge="0" constant="false" hasOnlySubstanceUnits="false" name="Leukotriene C4" metaid="_086015fe-f266-4b27-b732-216f2e5f8f95" boundaryCondition="false" compartment="Cytosol"/>
      <species id="M_C2097" fbc:charge="-4" constant="false" hasOnlySubstanceUnits="false" name="2-Methylacetoacetyl-CoA" metaid="d03bd801-6bef-4cd0-8dc5-0777e862c9cd" boundaryCondition="false" compartment="Cytosol"/>
      <species id="M_C0958" fbc:charge="0" constant="false" hasOnlySubstanceUnits="false" name="dIDP" metaid="_681b096d-1dc8-4677-9a33-d64ce46f806c" boundaryCondition="false" compartment="Cytosol"/>
      <species id="M_C0837" fbc:charge="0" constant="false" hasOnlySubstanceUnits="false" name="trans-4-Hydroxy-L-proline" metaid="ff5f6c4e-e4bb-4db0-a9f5-dc484bdb8785" boundaryCondition="false" compartment="Cytosol"/>
      <species id="M_C0133" fbc:charge="-1" constant="false" hasOnlySubstanceUnits="false" name="4-Hydroxybenzoate" metaid="_0667fa46-a3b9-4515-a910-2cb3d9056d95" boundaryCondition="false" compartment="Cytosol"/>
      <species id="M_C0290" fbc:charge="-2" constant="false" hasOnlySubstanceUnits="false" name="dGMP" metaid="_9955666a-c213-4a1d-b27b-788017e4ddb9" boundaryCondition="false" compartment="Cytosol"/>
      <species id="M_C2015" fbc:charge="0" constant="false" hasOnlySubstanceUnits="false" name="1-Hydroxy-2-naphthoate" metaid="_4a3091b8-e237-4a54-89e2-2142d606ec23" boundaryCondition="false" compartment="Cytosol"/>
      <species id="M_C0123" fbc:charge="-2" constant="false" hasOnlySubstanceUnits="false" name="GMP" metaid="_6fec911a-9a96-4e8d-8b9b-a99482496e4b" boundaryCondition="false" compartment="Cytosol"/>
      <species id="M_C0304" fbc:charge="0" constant="false" hasOnlySubstanceUnits="false" name="Xanthine" metaid="e399d5af-ccbf-4463-9507-079e4944e7b7" boundaryCondition="false" compartment="Cytosol"/>
      <species id="M_C0210" fbc:charge="-1" constant="false" hasOnlySubstanceUnits="false" name="Nicotinate" metaid="df8c57c6-2a77-44c5-838b-585167218e3c" boundaryCondition="false" compartment="Cytosol"/>
      <species id="M_C0258" fbc:charge="3" constant="false" hasOnlySubstanceUnits="false" name="Spermidine" metaid="_877cd76f-6258-4f2a-acca-bf1d254ddad0" boundaryCondition="false" compartment="Cytosol"/>
      <species id="M_C1631" fbc:charge="0" constant="false" hasOnlySubstanceUnits="false" name="3-Cyano-L-alanine" metaid="_052eae3d-fbcf-4693-974b-e2ad40c83875" boundaryCondition="false" compartment="Cytosol"/>
      <species id="M_C3283" fbc:charge="0" constant="false" hasOnlySubstanceUnits="false" name="5-Hydroxykynurenamine" metaid="_17894a9e-b2f2-42dd-b6bd-ff7beda504d6" boundaryCondition="false" compartment="Cytosol"/>
      <species id="M_C8637" fbc:charge="-4" constant="false" hasOnlySubstanceUnits="false" name="D-Glycero-D-manno-heptose 1,7-bisphosphate" metaid="_8d0fc1bf-c460-458c-88b1-d929966bc544" boundaryCondition="false" compartment="Cytosol"/>
      <species id="M_C0530" fbc:charge="0" constant="false" hasOnlySubstanceUnits="false" name="Betaine" metaid="_854e8a3d-6f23-4962-8e62-3cf3f9bc8a47" boundaryCondition="false" compartment="Cytosol"/>
      <species id="M_C0066" fbc:charge="-4" constant="false" hasOnlySubstanceUnits="false" name="ITP" metaid="_7e2d60b7-873a-4ac8-b291-7c94296e3d9b" boundaryCondition="false" compartment="Cytosol"/>
      <species id="M_C2709" fbc:charge="-2" constant="false" hasOnlySubstanceUnits="false" name="5-Methyltetrahydropteroyltri-L-glutamate" metaid="_38d4a9e8-04ef-44ab-9985-71b86cbab54e" boundaryCondition="false" compartment="Cytosol"/>
      <species id="M_C0019" fbc:charge="0" constant="false" hasOnlySubstanceUnits="false" name="S-Adenosyl-L-homocysteine" metaid="_8ac71c75-face-4bfb-8101-8aa197ab1964" boundaryCondition="false" compartment="Cytosol"/>
      <species id="M_C0054" fbc:charge="0" constant="false" hasOnlySubstanceUnits="false" name="Formaldehyde" metaid="_3423409d-4053-45f0-9a70-de494a335a11" boundaryCondition="false" compartment="Cytosol"/>
      <species id="M_C0306" fbc:charge="0" constant="false" hasOnlySubstanceUnits="false" name="Guanosine" metaid="_2b439c6c-fc65-4fee-9488-67fa61cfde30" boundaryCondition="false" compartment="Cytosol"/>
      <species id="M_C0763" fbc:charge="-8" constant="false" hasOnlySubstanceUnits="false" name="Uroporphyrinogen III" metaid="_0ea3b808-b934-4c24-86dc-93eeafaf4f3d" boundaryCondition="false" compartment="Cytosol"/>
      <species id="M_C9391" fbc:charge="-1" constant="false" hasOnlySubstanceUnits="false" name="(R)-3-Hydroxydecanoyl-[acyl-carrier protein]" metaid="a43189b9-b955-47a2-8fbf-a303b66e2781" boundaryCondition="false" compartment="Cytosol"/>
      <species id="M_C9320" fbc:charge="0" constant="false" hasOnlySubstanceUnits="false" name="tRNA (Glu)" metaid="_6bb60db2-2907-415e-bb51-4949829e0942" boundaryCondition="false" compartment="Cytosol"/>
      <species id="M_C0070" fbc:charge="-2" constant="false" hasOnlySubstanceUnits="false" name="D-Fructose 6-phosphate" metaid="_3155d28f-76b8-4c66-8e65-d7c4caa2b01b" boundaryCondition="false" compartment="Cytosol"/>
      <species id="M_C3332" fbc:charge="0" constant="false" hasOnlySubstanceUnits="false" name="Selenocystathionine" metaid="fc883cea-9792-4d1e-94b2-06229d5529b0" boundaryCondition="false" compartment="Cytosol"/>
      <species id="M_C3430" fbc:charge="0" constant="false" hasOnlySubstanceUnits="false" name="Undecaprenyl-diphospho-N-acetylmuramoyl-(N-acetylglucosamine)-L-alanyl-D-glutaminyl-meso-2,6-diaminopimeloyl-D-alanyl-D-alanine" metaid="b73317de-8feb-4f32-bc84-aa10d142de8c" boundaryCondition="false" compartment="Cytosol"/>
      <species id="M_C1895" fbc:charge="-1" constant="false" hasOnlySubstanceUnits="false" name="N-Acetylmuramoyl-Ala" metaid="_8a05c2eb-11c8-43c1-8c41-ad0904d3809c" boundaryCondition="false" compartment="Cytosol"/>
      <species id="M_C1205" fbc:charge="0" constant="false" hasOnlySubstanceUnits="false" name="Xanthosine" metaid="_19e6e539-6773-4750-808e-f22502cfd24d" boundaryCondition="false" compartment="Cytosol"/>
      <species id="M_C2920" fbc:charge="1" constant="false" hasOnlySubstanceUnits="false" name="2-Amino-4-hydroxy-6-(D-erythro-1,2,3-trihydroxypropyl)-7,8-dihydropteridine" metaid="_363fae43-8b48-4817-8ee6-9e059e92c090" boundaryCondition="false" compartment="Cytosol"/>
      <species id="M_C2225" fbc:charge="-1" constant="false" hasOnlySubstanceUnits="false" name="2-Oxo-2,3-dihydrofuran-5-acetate" metaid="e83503c5-b125-4aa3-a8e5-9d5a6ec539e0" boundaryCondition="false" compartment="Cytosol"/>
      <species id="M_C0088" fbc:charge="-3" constant="false" hasOnlySubstanceUnits="false" name="IDP" metaid="_8c869498-ca0d-4239-b68e-6944f754cf89" boundaryCondition="false" compartment="Cytosol"/>
      <species id="M_C1696" fbc:charge="-1" constant="false" hasOnlySubstanceUnits="false" name="3-Dehydroshikimate" metaid="_09071527-8084-4a9a-ae5a-4d5993124688" boundaryCondition="false" compartment="Cytosol"/>
      <species id="M_C0141" fbc:charge="-1" constant="false" hasOnlySubstanceUnits="false" name="Hydroxypyruvate" metaid="_65008b1d-0311-46cc-9855-062a55623e10" boundaryCondition="false" compartment="Cytosol"/>
      <species id="M_C0909" fbc:charge="-4" constant="false" hasOnlySubstanceUnits="false" name="P1,P4-Bis(5'-adenosyl) tetraphosphate" metaid="ef3a5436-980e-45d7-a8c4-3a0eec9d96c7" boundaryCondition="false" compartment="Cytosol"/>
      <species id="M_C2038" fbc:charge="-3" constant="false" hasOnlySubstanceUnits="false" name="3-Phosphonooxypyruvate" metaid="c2cb628d-8ef8-48b4-bc75-53068c69ddc0" boundaryCondition="false" compartment="Cytosol"/>
      <species id="M_C0156" fbc:charge="0" constant="false" hasOnlySubstanceUnits="false" name="L-Threonine" metaid="b1ab670d-3a92-4416-81b0-73bc5daf9497" boundaryCondition="false" compartment="Cytosol"/>
      <species id="M_C0134" fbc:charge="-3" constant="false" hasOnlySubstanceUnits="false" name="Citrate" metaid="_6d91bd2f-84d7-4d5a-b9be-cdda34334296" boundaryCondition="false" compartment="Cytosol"/>
      <species id="M_C0075" fbc:charge="0" constant="false" hasOnlySubstanceUnits="false" name="Catechol" metaid="e479a327-5370-4d6f-902f-b2d6ac7b56de" boundaryCondition="false" compartment="Cytosol"/>
      <species id="M_C2793" fbc:charge="-1" constant="false" hasOnlySubstanceUnits="false" name="2-(Formamido)-N1-(5'-phosphoribosyl)acetamidine" metaid="_0f661bf1-ebb0-4d67-8b8c-d92df4d17c84" boundaryCondition="false" compartment="Cytosol"/>
      <species id="M_C0655" fbc:charge="0" constant="false" hasOnlySubstanceUnits="false" name="Propenoyl-CoA" metaid="_47a8291f-925a-4bc9-9dd7-53d53b07ba8c" boundaryCondition="false" compartment="Cytosol"/>
      <species id="M_C3414" fbc:charge="0" constant="false" hasOnlySubstanceUnits="false" name="2-Hydroxyphenylacetate" metaid="_74011fa1-4965-408f-859b-6b6f9e7465ed" boundaryCondition="false" compartment="Cytosol"/>
      <species id="M_C0059" fbc:charge="-3" constant="false" hasOnlySubstanceUnits="false" name="Phosphoenolpyruvate" metaid="d08b69b0-9120-41cd-9283-826930391557" boundaryCondition="false" compartment="Cytosol"/>
      <species id="M_C1904" fbc:charge="0" constant="false" hasOnlySubstanceUnits="false" name="Naphthalene-1,2-diol" metaid="_13de4ce3-3776-4848-9d26-9ef1af33b002" boundaryCondition="false" compartment="Cytosol"/>
      <species id="M_C2358" fbc:charge="-1" constant="false" hasOnlySubstanceUnits="false" name="5'-Phosphoribosylglycinamide" metaid="fc9a12b5-86b5-4c9b-bcb0-cb747b67d2c8" boundaryCondition="false" compartment="Cytosol"/>
      <species id="M_C0271" fbc:charge="0" constant="false" hasOnlySubstanceUnits="false" name="Deoxyguanosine" metaid="_3b6e6ef0-44f2-4206-96c9-6008cbcdc104" boundaryCondition="false" compartment="Cytosol"/>
      <species id="M_C1455" fbc:charge="-2" constant="false" hasOnlySubstanceUnits="false" name="Protoporphyrin" metaid="_8ec3d770-f6c5-4512-b502-530ec897079e" boundaryCondition="false" compartment="Cytosol"/>
      <species id="M_C3118" fbc:charge="-3" constant="false" hasOnlySubstanceUnits="false" name="3-Carboxy-1-hydroxypropyl-ThPP" metaid="_48a1c7ce-09b3-4c8d-a80a-bc4f58554526" boundaryCondition="false" compartment="Cytosol"/>
      <species id="M_C9318" fbc:charge="0" constant="false" hasOnlySubstanceUnits="false" name="Oxidized thioredoxin" metaid="_39f83da1-38d5-40e7-adb7-340aadb12c10" boundaryCondition="false" compartment="Cytosol"/>
      <species id="M_C3174" fbc:charge="0" constant="false" hasOnlySubstanceUnits="false" name="Chenodeoxyglycocholoyl-CoA" metaid="_7ebbbfc7-99ce-4735-a58a-c93ec05dc670" boundaryCondition="false" compartment="Cytosol"/>
      <species id="M_C3164" fbc:charge="0" constant="false" hasOnlySubstanceUnits="false" name="3alpha,7alpha-Dihydroxy-5beta-24-oxocholestanoyl-CoA" metaid="_66e3ac54-3020-40fe-b4fd-7f939f4ca310" boundaryCondition="false" compartment="Cytosol"/>
      <species id="M_C2867" fbc:charge="-2" constant="false" hasOnlySubstanceUnits="false" name="N1-(5-Phospho-alpha-D-ribosyl)-5,6-dimethylbenzimidazole" metaid="d039e588-e12b-42cf-bc6d-307b7e3850af" boundaryCondition="false" compartment="Cytosol"/>
      <species id="M_C9434" fbc:charge="-1" constant="false" hasOnlySubstanceUnits="false" name="R-3-hydroxy-octadecanoyl-ACP" metaid="b0383938-892d-4191-934f-1b8ef49d77bb" boundaryCondition="false" compartment="Cytosol"/>
      <species id="M_C0491" fbc:charge="-2" constant="false" hasOnlySubstanceUnits="false" name="Xanthosine 5'-phosphate" metaid="_4e5ac5a9-85cf-4c52-8a14-4d05773ee226" boundaryCondition="false" compartment="Cytosol"/>
      <species id="M_C2126" fbc:charge="-1" constant="false" hasOnlySubstanceUnits="false" name="N-(L-Arginino)succinate" metaid="eaed13ce-da32-4447-afb4-ec33c74c7655" boundaryCondition="false" compartment="Cytosol"/>
      <species id="M_C9302" fbc:charge="-1" constant="false" hasOnlySubstanceUnits="false" name="Myristoyl-ACP (n-C14:0ACP)" metaid="_8a93e52e-203e-433a-ade3-0450a7ecc37b" boundaryCondition="false" compartment="Cytosol"/>
      <species id="M_C9382" fbc:charge="-1" constant="false" hasOnlySubstanceUnits="false" name="(R)-3-Hydroxyoctanoyl-[acyl-carrier protein]" metaid="cb88eb74-4fe6-47e9-a1f7-470ed0ae987a" boundaryCondition="false" compartment="Cytosol"/>
      <species id="M_C2858" fbc:charge="-3" constant="false" hasOnlySubstanceUnits="false" name="2-Methyl-4-amino-5-hydroxymethylpyrimidine diphosphate" metaid="_004e7960-a614-4c9e-985d-6680ec9e69bf" boundaryCondition="false" compartment="Cytosol"/>
      <species id="M_C1863" fbc:charge="0" constant="false" hasOnlySubstanceUnits="false" name="4-Acetamidobutanoate" metaid="_5346ee72-e2dc-4cde-97a9-82f78408620d" boundaryCondition="false" compartment="Cytosol"/>
      <species id="M_C9270" fbc:charge="-100" constant="false" hasOnlySubstanceUnits="false" name="Cardiolipin (Ecoli) **" metaid="_8a2d2b5b-61e2-40ff-a58b-62f006949a1c" boundaryCondition="false" compartment="Cytosol"/>
      <species id="M_C3560" fbc:charge="0" constant="false" hasOnlySubstanceUnits="false" name="Adipate semialdehyde" metaid="_8306f208-2193-4ba0-8a77-9111246baf5a" boundaryCondition="false" compartment="Cytosol"/>
      <species id="M_C0219" fbc:charge="0" constant="false" hasOnlySubstanceUnits="false" name="L-Homoserine" metaid="_040f9581-cc8f-4540-8fa3-19fad0a0cc6e" boundaryCondition="false" compartment="Cytosol"/>
      <species id="M_C0318" fbc:charge="0" constant="false" hasOnlySubstanceUnits="false" name="L-Pipecolate" metaid="_65974ce3-224b-497c-b7d2-531c73aed3ea" boundaryCondition="false" compartment="Cytosol"/>
      <species id="M_C0013" fbc:charge="0" constant="false" hasOnlySubstanceUnits="false" name="NH3" metaid="aed2467d-7b44-42dd-8114-7cb47a8c12dd" boundaryCondition="false" compartment="Cytosol"/>
      <species id="M_C2526" fbc:charge="-2" constant="false" hasOnlySubstanceUnits="false" name="Tetrahydropteroyltri-L-glutamate" metaid="f1850158-87a6-427f-b794-5b49ba42806d" boundaryCondition="false" compartment="Cytosol"/>
      <species id="M_C0105" fbc:charge="0" constant="false" hasOnlySubstanceUnits="false" name="L-Leucine" metaid="b54c5a0d-9d91-462e-8086-5e12cf4d1989" boundaryCondition="false" compartment="Cytosol"/>
      <species id="M_C0473" fbc:charge="-2" constant="false" hasOnlySubstanceUnits="false" name="Pyridoxine phosphate" metaid="_577c005d-3c76-4912-ab32-784eb9ffe2d5" boundaryCondition="false" compartment="Cytosol"/>
      <species id="M_C2861" fbc:charge="0" constant="false" hasOnlySubstanceUnits="false" name="3alpha,7alpha,12alpha-Trihydroxy-5beta-cholestanoyl-CoA" metaid="_4dc6cbc6-f211-40b3-95cd-1d3c8d212f1f" boundaryCondition="false" compartment="Cytosol"/>
      <species id="M_C3382" fbc:charge="0" constant="false" hasOnlySubstanceUnits="false" name="2-Octaprenyl-3-methyl-6-methoxy-1,4-benzoquinone" metaid="_100a5ac4-ad91-40de-a63e-07bf66d0c9db" boundaryCondition="false" compartment="Cytosol"/>
      <species id="M_C1647" fbc:charge="0" constant="false" hasOnlySubstanceUnits="false" name="Estrone 3-sulfate" metaid="abd202b5-a5c7-4f01-a4c3-f0b7f3689a49" boundaryCondition="false" compartment="Cytosol"/>
      <species id="M_C0003" fbc:charge="-1" constant="false" hasOnlySubstanceUnits="false" name="NAD+" metaid="_01d5d54b-14b3-496a-9379-d42e2cb3968c" boundaryCondition="false" compartment="Cytosol"/>
      <species id="M_C0248" fbc:charge="0" constant="false" hasOnlySubstanceUnits="false" name="Magnesium" metaid="_5de125ad-afd3-4442-b458-f0fd59154f9b" boundaryCondition="false" compartment="Cytosol"/>
      <species id="M_C0146" fbc:charge="0" constant="false" hasOnlySubstanceUnits="false" name="Thymine" metaid="de0d2588-7263-4f92-b1bb-77f01c2c10c6" boundaryCondition="false" compartment="Cytosol"/>
      <species id="M_C0111" fbc:charge="-3" constant="false" hasOnlySubstanceUnits="false" name="Isopentenyl diphosphate" metaid="f0d4f507-bac5-411e-9854-d6b964b63b75" boundaryCondition="false" compartment="Cytosol"/>
      <species id="M_C0408" fbc:charge="0" constant="false" hasOnlySubstanceUnits="false" name="Deoxyuridine" metaid="ac2184e0-e156-4652-8969-9a855af6481e" boundaryCondition="false" compartment="Cytosol"/>
      <species id="M_C0038" fbc:charge="-4" constant="false" hasOnlySubstanceUnits="false" name="GTP" metaid="_54935e65-a045-4217-ad81-b5bd2d06f61f" boundaryCondition="false" compartment="Cytosol"/>
      <species id="M_C0004" fbc:charge="-2" constant="false" hasOnlySubstanceUnits="false" name="NADH" metaid="_45437df6-3de8-41b9-bb2d-e2bd7f8ba49d" boundaryCondition="false" compartment="Cytosol"/>
      <species id="M_C1480" fbc:charge="-3" constant="false" hasOnlySubstanceUnits="false" name="2-Methylcitrate" metaid="_14684b5d-60d6-46aa-90e7-a54b952d7aec" boundaryCondition="false" compartment="Cytosol"/>
      <species id="M_C3420" fbc:charge="0" constant="false" hasOnlySubstanceUnits="false" name="Undecaprenyl-diphospho-N-acetylmuramoyl-L-alanyl-D-glutamyl-L-lysyl-D-alanyl-D-alanine" metaid="ab182943-9d21-464d-beb3-3051e0479085" boundaryCondition="false" compartment="Cytosol"/>
      <species id="M_C2669" fbc:charge="-2" constant="false" hasOnlySubstanceUnits="false" name="N-Succinyl-LL-2,6-diaminoheptanedioate" metaid="_8cba5fa9-79c4-4937-8e76-12d4fe4d4517" boundaryCondition="false" compartment="Cytosol"/>
      <species id="M_C3581" fbc:charge="-1" constant="false" hasOnlySubstanceUnits="false" name="D-Glucosamine 1-phosphate" metaid="e5a54c9d-a1ef-44ff-81f0-cc4f1df2a02a" boundaryCondition="false" compartment="Cytosol"/>
      <species id="M_C3269" fbc:charge="0" constant="false" hasOnlySubstanceUnits="false" name="3-O-Methylgallate" metaid="_9d08441e-b645-4e58-84a3-3d87e0964d12" boundaryCondition="false" compartment="Cytosol"/>
      <species id="M_C3666" fbc:charge="0" constant="false" hasOnlySubstanceUnits="false" name="Precorrin 6Y" metaid="ac65053b-380a-4cca-9afd-4582191e8e72" boundaryCondition="false" compartment="Cytosol"/>
      <species id="M_C0242" fbc:charge="0" constant="false" hasOnlySubstanceUnits="false" name="Uridine" metaid="aa9d5d2e-61c1-41bc-b072-514b1273292e" boundaryCondition="false" compartment="Cytosol"/>
    </listOfSpecies>
    <listOfParameters>
      <parameter id="cobra_default_lb" constant="true" metaid="f2ef62f4-9566-43e7-8e31-5440dfabc3f0" value="-999999" sboTerm="SBO:0000626" units="mmol_per_gDW_per_hr"/>
      <parameter id="cobra_default_ub" constant="true" metaid="_863ad0b5-ae73-4dce-a8f7-5c46c93fe640" value="999999" sboTerm="SBO:0000626" units="mmol_per_gDW_per_hr"/>
      <parameter id="cobra_0_bound" constant="true" metaid="_770e4976-b6df-494d-bdcb-a11604dacd04" value="0" sboTerm="SBO:0000626" units="mmol_per_gDW_per_hr"/>
      <parameter id="R_IR08984_lower_bound" constant="true" metaid="_4fad259a-3098-466f-9b69-3e3498e97ff2" value="13" sboTerm="SBO:0000625" units="mmol_per_gDW_per_hr"/>
      <parameter id="R_EX_EC0027_lower_bound" constant="true" metaid="_22bec719-363d-488f-80ca-4067fa013f76" value="-10" sboTerm="SBO:0000625" units="mmol_per_gDW_per_hr"/>
    </listOfParameters>
    <listOfReactions>
      <reaction id="R_RR03514" fbc:lowerFluxBound="cobra_default_lb" name="S-Adenosyl-L-homocysteine hydrolase" metaid="fe24e4a4-b9af-4702-8f10-d921e4f3a69e" reversible="true" fast="false" fbc:upperFluxBound="cobra_default_ub">
        <listOfReactants>
          <speciesReference constant="true" species="M_C0001" metaid="d7400dc0-da15-4d80-97b6-72a4d45ef0ca" stoichiometry="1"/>
          <speciesReference constant="true" species="M_C0019" metaid="_821ec8f3-eaac-41db-a168-7b394724bd1e" stoichiometry="1"/>
        </listOfReactants>
        <listOfProducts>
          <speciesReference constant="true" species="M_C0132" metaid="a7c605fb-af78-4aeb-839a-37fe265d4a5f" stoichiometry="1"/>
          <speciesReference constant="true" species="M_C0175" metaid="_0c6c47e1-748e-46e1-929b-3147c7c1913e" stoichiometry="1"/>
        </listOfProducts>
      </reaction>
      <reaction id="R_RR03816" fbc:lowerFluxBound="cobra_0_bound" name="(S)-3-Hydroxybutanoyl-CoA:NADP+ oxidoreductase" metaid="_61dda7ba-1c97-4cd7-84a1-e2171636a857" reversible="false" fast="false" fbc:upperFluxBound="cobra_0_bound">
        <fbc:geneProductAssociation xmlns:fbc="http://www.sbml.org/sbml/level3/version1/fbc/version2" metaid="_3f35745e-5181-400b-acc4-e229b3d513c5">
          <fbc:or metaid="_17a7e86b-f78f-4511-8ef1-2ae9785af1d0">
            <fbc:geneProductRef metaid="ffb18268-2132-49b7-acc2-b9760eb96cff" fbc:geneProduct="G_PP_3755"/>
            <fbc:geneProductRef metaid="e4a73d11-0b94-4a88-b224-405476ee457f" fbc:geneProduct="G_PP_3282"/>
          </fbc:or>
        </fbc:geneProductAssociation>
        <listOfReactants>
          <speciesReference constant="true" species="M_C0006" metaid="_840bbd7a-0e2e-4a61-b96b-51872eef597c" stoichiometry="1"/>
          <speciesReference constant="true" species="M_C0829" metaid="e3bb6289-0627-4cc7-8135-26260998259a" stoichiometry="1"/>
        </listOfReactants>
        <listOfProducts>
          <speciesReference constant="true" species="M_C0005" metaid="_77f900aa-34d7-4854-9445-c2b99cfa90db" stoichiometry="1"/>
          <speciesReference constant="true" species="M_C0065" metaid="_7129df94-0d92-443a-83a4-479c836b95a8" stoichiometry="5"/>
          <speciesReference constant="true" species="M_C0273" metaid="_7cffa96e-1b34-4df3-8cd6-6e7f28477962" stoichiometry="1"/>
        </listOfProducts>
      </reaction>
      <reaction id="R_RR04090" fbc:lowerFluxBound="cobra_default_lb" name="(S)-Hydroxydecanoyl-CoA hydro-lyase" metaid="_866d1aff-e41b-45a0-a49b-9827aaac4318" reversible="true" fast="false" fbc:upperFluxBound="cobra_default_ub">
        <fbc:geneProductAssociation xmlns:fbc="http://www.sbml.org/sbml/level3/version1/fbc/version2" metaid="_11985efe-2ca7-4333-9920-665793fd4fac">
          <fbc:or metaid="_82504328-116f-4a41-9dca-b7dba19c0989">
            <fbc:geneProductRef metaid="_392ec0d6-ae76-41f4-aa06-b09d743e68aa" fbc:geneProduct="G_PP_2136"/>
            <fbc:geneProductRef metaid="f98e9f4d-d6f0-44fe-850c-c6085fae70f7" fbc:geneProduct="G_PP_3283"/>
            <fbc:geneProductRef metaid="_811d5f9b-19a3-4cff-b8ab-5203072efce6" fbc:geneProduct="G_PP_3491"/>
            <fbc:geneProductRef metaid="f96aa1b9-5572-4222-9091-196406ec8054" fbc:geneProduct="G_PP_2217"/>
            <fbc:geneProductRef metaid="d247443d-1e6b-42a6-847c-170298cd477d" fbc:geneProduct="G_PP_4066"/>
            <fbc:geneProductRef metaid="_894bf8da-67e0-400e-81cd-6f57b13c77ef" fbc:geneProduct="G_PP_1412"/>
            <fbc:geneProductRef metaid="_1a1609c3-07e2-480a-bf38-cd92c5f1ffaa" fbc:geneProduct="G_PP_1845"/>
            <fbc:geneProductRef metaid="_2f6a4f6f-daa7-43d6-88b6-73f6d7a1339f" fbc:geneProduct="G_PP_4030"/>
          </fbc:or>
        </fbc:geneProductAssociation>
        <listOfReactants>
          <speciesReference constant="true" species="M_C3049" metaid="fcafebc0-812a-4209-8015-2e72b49c2e00" stoichiometry="1"/>
        </listOfReactants>
        <listOfProducts>
          <speciesReference constant="true" species="M_C0001" metaid="_72ae391b-d4ca-4f8c-85cd-12963f94e548" stoichiometry="1"/>
          <speciesReference constant="true" species="M_C3060" metaid="a3cdaf26-ece9-457f-8972-467b94c47f96" stoichiometry="1"/>
        </listOfProducts>
      </reaction>
      <reaction id="R_RR09712" fbc:lowerFluxBound="cobra_default_lb" name="(S)-3-Hydroxytetradecanoyl-CoA:NAD+ oxidoreductase" metaid="e4dd6b5a-66b0-4b71-9813-8e4cbc79e803" reversible="true" fast="false" fbc:upperFluxBound="cobra_default_ub">
        <fbc:geneProductAssociation xmlns:fbc="http://www.sbml.org/sbml/level3/version1/fbc/version2" metaid="bbcaa03a-880c-483a-8b3b-44fd5882bb23">
          <fbc:or metaid="_0302f91f-c4b2-458c-904d-cff3de0a3b0f">
            <fbc:geneProductRef metaid="_7ac4e620-b274-4baa-ba44-198246b61ef8" fbc:geneProduct="G_PP_2136"/>
            <fbc:geneProductRef metaid="_44cade75-be7f-44fb-8270-ec40971c0cce" fbc:geneProduct="G_PP_2047"/>
            <fbc:geneProductRef metaid="e52b860f-b053-45a6-b3cd-565e8ed3affd" fbc:geneProduct="G_PP_0302"/>
            <fbc:geneProductRef metaid="_6e97e9d6-8341-4b9b-8156-3dca80abe8c7" fbc:geneProduct="G_PP_2214"/>
          </fbc:or>
        </fbc:geneProductAssociation>
        <listOfReactants>
          <speciesReference constant="true" species="M_C0003" metaid="f33f1d96-eb2b-47cd-8dc9-a9335578ffb2" stoichiometry="1"/>
          <speciesReference constant="true" species="M_C3046" metaid="d67ff6b4-5177-427c-b8a3-46e33a381dbd" stoichiometry="1"/>
        </listOfReactants>
        <listOfProducts>
          <speciesReference constant="true" species="M_C0004" metaid="b5c33682-96da-4d18-a3b9-41d7ab170119" stoichiometry="1"/>
          <speciesReference constant="true" species="M_C0065" metaid="_343e55f3-c8c1-4ae2-88ce-51667c3d277f" stoichiometry="1"/>
          <speciesReference constant="true" species="M_C9461" metaid="_4bb0533e-2501-4b6f-bdc3-796f07dc325f" stoichiometry="1"/>
        </listOfProducts>
      </reaction>
      <reaction id="R_RR01488" fbc:lowerFluxBound="cobra_default_lb" name="Succinyl-CoA:dihydrolipoamide S-succinyltransferase" metaid="_00273df0-bbbd-473d-8530-bc5c2bccd4a4" reversible="true" fast="false" fbc:upperFluxBound="cobra_default_ub">
        <fbc:geneProductAssociation xmlns:fbc="http://www.sbml.org/sbml/level3/version1/fbc/version2" metaid="e81650fa-0d0c-4d67-acc6-3939177947a0">
          <fbc:geneProductRef metaid="cd46c19b-98a1-4ccf-932d-f99421376f8e" fbc:geneProduct="G_PP_4188"/>
        </fbc:geneProductAssociation>
        <listOfReactants>
          <speciesReference constant="true" species="M_C0076" metaid="fcd3a7a5-0fa0-41c1-a534-5efb67f4cf95" stoichiometry="1"/>
          <speciesReference constant="true" species="M_C0446" metaid="_330a89c0-1848-4716-af12-330b7d4fb03f" stoichiometry="1"/>
        </listOfReactants>
        <listOfProducts>
          <speciesReference constant="true" species="M_C0010" metaid="a51b86c6-eb2a-48f1-95c8-d721e2255838" stoichiometry="1"/>
          <speciesReference constant="true" species="M_C0846" metaid="_25600971-da1c-4d18-99ba-a8673fbf399e" stoichiometry="1"/>
        </listOfProducts>
      </reaction>
      <reaction id="R_RR02311" fbc:lowerFluxBound="cobra_default_lb" name="(2-Aminoethyl)phosphonate:pyruvate aminotransferase" metaid="a8894327-77e5-467e-8e11-dbb98751ca82" reversible="true" fast="false" fbc:upperFluxBound="cobra_default_ub">
        <fbc:geneProductAssociation xmlns:fbc="http://www.sbml.org/sbml/level3/version1/fbc/version2" metaid="c6c85a02-9822-4dab-bc61-e5099776e0d7">
          <fbc:geneProductRef metaid="e44748c5-15f1-41a6-b641-a83dc90a237f" fbc:geneProduct="G_PP_2209"/>
        </fbc:geneProductAssociation>
        <listOfReactants>
          <speciesReference constant="true" species="M_C0020" metaid="f2823477-c9c7-4328-9a43-657b693203ba" stoichiometry="1"/>
          <speciesReference constant="true" species="M_C2206" metaid="f751e595-1010-4b14-8a7e-1acddef22ce6" stoichiometry="1"/>
        </listOfReactants>
        <listOfProducts>
          <speciesReference constant="true" species="M_C0035" metaid="_92912341-ff0b-488c-ba44-b65222c3e997" stoichiometry="1"/>
          <speciesReference constant="true" species="M_C1994" metaid="db955c19-3d3e-4627-a853-90f64042f224" stoichiometry="1"/>
        </listOfProducts>
      </reaction>
      <reaction id="R_RR04316" fbc:lowerFluxBound="cobra_default_lb" name="MCOATA" metaid="_8d62e269-0abc-43b3-9c74-6f9d32f5a798" reversible="true" fast="false" fbc:upperFluxBound="cobra_default_ub">
        <fbc:geneProductAssociation xmlns:fbc="http://www.sbml.org/sbml/level3/version1/fbc/version2" metaid="a3eba4ea-72a1-44ac-b64d-2cc4eb956446">
          <fbc:geneProductRef metaid="_24550896-1812-4e00-9be6-31068c610ce1" fbc:geneProduct="G_PP_1913"/>
        </fbc:geneProductAssociation>
        <listOfReactants>
          <speciesReference constant="true" species="M_C0068" metaid="_26b917f7-a24c-4974-8ee4-b30839c6e334" stoichiometry="1"/>
          <speciesReference constant="true" species="M_C9262" metaid="_91a3edd0-8670-42fd-8350-c747f15ce4af" stoichiometry="1"/>
        </listOfReactants>
        <listOfProducts>
          <speciesReference constant="true" species="M_C0010" metaid="acec8295-c6d8-42c9-8096-9937c90848ec" stoichiometry="1"/>
          <speciesReference constant="true" species="M_C9297" metaid="f0a7917a-d30b-4b11-8cb3-f05eb5429dea" stoichiometry="1"/>
        </listOfProducts>
      </reaction>
      <reaction id="R_RR03830" fbc:lowerFluxBound="cobra_default_lb" name="alpha-D-Ribose 1-phosphate 1,6-phosphomutase" metaid="_99043af0-8d82-40e0-beaf-54ad792e30c7" reversible="true" fast="false" fbc:upperFluxBound="cobra_default_ub">
        <fbc:geneProductAssociation xmlns:fbc="http://www.sbml.org/sbml/level3/version1/fbc/version2" metaid="_7cab0aa0-779c-45a4-ae0b-03b65f7bb6da">
          <fbc:or metaid="_5275dbb9-bfb9-410f-86a7-52d3ded1254e">
            <fbc:geneProductRef metaid="_554d5735-7068-4aa8-b324-9168c49bae76" fbc:geneProduct="G_PP_1777"/>
            <fbc:geneProductRef metaid="_30b80526-b00c-4583-a6e7-24804e90e8b7" fbc:geneProduct="G_PP_3578"/>
            <fbc:geneProductRef metaid="_7c306527-3900-4d5f-888e-45a7baf99a8e" fbc:geneProduct="G_PP_5288"/>
          </fbc:or>
        </fbc:geneProductAssociation>
        <listOfReactants>
          <speciesReference constant="true" species="M_C0342" metaid="_9e980a64-d82c-40a4-874f-aef6d34fe271" stoichiometry="1"/>
        </listOfReactants>
        <listOfProducts>
          <speciesReference constant="true" species="M_C0099" metaid="bb535267-d485-47ff-9912-d83a790ac2e1" stoichiometry="1"/>
        </listOfProducts>
      </reaction>
      <reaction id="R_RR00220" fbc:lowerFluxBound="cobra_default_lb" name="(2S,3R)-3-Hydroxybutane-1,2,3-tricarboxylate pyruvate-lyase" metaid="ac3366b0-55bd-45d2-bfcc-c25ee00ef05e" reversible="true" fast="false" fbc:upperFluxBound="cobra_default_ub">
        <fbc:geneProductAssociation xmlns:fbc="http://www.sbml.org/sbml/level3/version1/fbc/version2" metaid="cb0ec1df-d9a6-4a72-bac3-1cc7682fde2f">
          <fbc:geneProductRef metaid="_3c656770-3afa-468f-a303-ab7a00a8ca91" fbc:geneProduct="G_PP_2334"/>
        </fbc:geneProductAssociation>
        <listOfReactants>
          <speciesReference constant="true" species="M_C2769" metaid="_53c160a2-94cc-4283-86f5-d4e79e3d28d8" stoichiometry="1"/>
        </listOfReactants>
        <listOfProducts>
          <speciesReference constant="true" species="M_C0020" metaid="_3178c16a-0d94-47a7-80f1-7f1d2b7fa660" stoichiometry="1"/>
          <speciesReference constant="true" species="M_C0036" metaid="f0506b70-bf73-4c70-a041-0e43fc5fc3e6" stoichiometry="1"/>
        </listOfProducts>
      </reaction>
      <reaction id="R_RR01408" fbc:lowerFluxBound="cobra_default_lb" name="(R)-Pantoate:NADP+ 2-oxidoreductase" metaid="a25ff679-b79d-408f-954f-621afeedd64c" reversible="true" fast="false" fbc:upperFluxBound="cobra_default_ub">
        <fbc:geneProductAssociation xmlns:fbc="http://www.sbml.org/sbml/level3/version1/fbc/version2" metaid="_54982669-b968-4c96-89e1-8fd1c4b68204">
          <fbc:or metaid="_288b7e36-dbdd-4d8c-8969-7b32686dc86f">
            <fbc:geneProductRef metaid="_0e9c028c-215c-4f46-9881-6b6e0da9feb1" fbc:geneProduct="G_PP_1351"/>
            <fbc:geneProductRef metaid="_6ddf7d22-722e-4cbe-8a39-4eca622f36b2" fbc:geneProduct="G_PP_4678"/>
            <fbc:geneProductRef metaid="_67e0e7b3-9d3f-41f5-b143-5dd3bc882b08" fbc:geneProduct="G_PP_2998"/>
            <fbc:geneProductRef metaid="b7c10717-7eec-4070-95da-28abb332bed0" fbc:geneProduct="G_PP_2325"/>
          </fbc:or>
        </fbc:geneProductAssociation>
        <listOfReactants>
          <speciesReference constant="true" species="M_C0006" metaid="_3429acbd-c4c6-4efa-a0ff-9077df748fe9" stoichiometry="1"/>
          <speciesReference constant="true" species="M_C0404" metaid="_309b4e0c-869f-4de1-bb8b-04ec26400497" stoichiometry="1"/>
        </listOfReactants>
        <listOfProducts>
          <speciesReference constant="true" species="M_C0005" metaid="_926cfa3e-ed0e-457a-b219-0fa39ad6cc2a" stoichiometry="1"/>
          <speciesReference constant="true" species="M_C0065" metaid="_3db54f7e-5520-4e7c-bdb5-8d42624bd9b4" stoichiometry="1"/>
          <speciesReference constant="true" species="M_C0702" metaid="_65a0fb4a-fae3-4d44-b5ae-7aa71ef87e07" stoichiometry="1"/>
        </listOfProducts>
      </reaction>
      <reaction id="R_RR03588" fbc:lowerFluxBound="cobra_default_lb" name="IMP:pyrophosphate phosphoribosyltransferase" metaid="_26c6d49e-d3a3-4568-ae7f-1c09e1dce131" reversible="true" fast="false" fbc:upperFluxBound="cobra_default_ub">
        <fbc:geneProductAssociation xmlns:fbc="http://www.sbml.org/sbml/level3/version1/fbc/version2" metaid="_00aa73fd-1abf-46af-8b67-e0b899328e26">
          <fbc:geneProductRef metaid="ad2a8038-c1ed-4d19-ad02-31a8b95dcd88" fbc:geneProduct="G_PP_0747"/>
        </fbc:geneProductAssociation>
        <listOfReactants>
          <speciesReference constant="true" species="M_C0012" metaid="c82c8217-fdf7-4048-8589-29555dc5bbdb" stoichiometry="1"/>
          <speciesReference constant="true" species="M_C0112" metaid="ee513831-39eb-4127-935f-7437c497b16e" stoichiometry="1"/>
        </listOfReactants>
        <listOfProducts>
          <speciesReference constant="true" species="M_C0101" metaid="_80d4c6ec-fda5-45dd-a0b3-52decdeefb89" stoichiometry="1"/>
          <speciesReference constant="true" species="M_C0218" metaid="_95490b9a-0b9e-4530-9829-273c9bab475e" stoichiometry="1"/>
        </listOfProducts>
      </reaction>
      <reaction id="R_RR01849" fbc:lowerFluxBound="cobra_default_lb" name="5-Amino-2-oxopentanoate:2-oxoglutarate aminotransferase" metaid="_0436ef08-fca3-438b-b3ef-92c78fc4e17b" reversible="true" fast="false" fbc:upperFluxBound="cobra_default_ub">
        <fbc:geneProductAssociation xmlns:fbc="http://www.sbml.org/sbml/level3/version1/fbc/version2" metaid="a39d26fd-c9b3-44cc-845f-99a6b07ea4c8">
          <fbc:geneProductRef metaid="abfbf95d-4b17-48a2-ad9d-35ff696f9b55" fbc:geneProduct="G_PP_0967"/>
        </fbc:geneProductAssociation>
        <listOfReactants>
          <speciesReference constant="true" species="M_C0024" metaid="d13cc518-ca67-46c0-83fa-6cde7c30dbc1" stoichiometry="1"/>
          <speciesReference constant="true" species="M_C0795" metaid="c0fb5958-2c08-4978-905e-2fe3db0b3bb5" stoichiometry="1"/>
        </listOfReactants>
        <listOfProducts>
          <speciesReference constant="true" species="M_C0023" metaid="ae1ff4a4-26b8-44db-88c3-5384b165bba2" stoichiometry="1"/>
          <speciesReference constant="true" species="M_C0915" metaid="_183bb997-f5c2-48e9-80e2-749d20069bef" stoichiometry="1"/>
        </listOfProducts>
      </reaction>
      <reaction id="R_RR04093" fbc:lowerFluxBound="cobra_default_lb" name="Hexanoyl-CoA:acetyl-CoA C-acyltransferase" metaid="b9f7c98c-b38e-4c7d-bc8b-e81f13b06851" reversible="true" fast="false" fbc:upperFluxBound="cobra_default_ub">
        <fbc:geneProductAssociation xmlns:fbc="http://www.sbml.org/sbml/level3/version1/fbc/version2" metaid="ec497350-d2cf-4e37-82f4-f1847f360078">
          <fbc:or metaid="_59f1e661-8ae8-4523-9932-863972d7b649">
            <fbc:geneProductRef metaid="_057bd812-815f-4b89-b4ce-504bbb12c694" fbc:geneProduct="G_PP_3280"/>
            <fbc:geneProductRef metaid="_7c1b09ff-cc99-41d6-b419-a58b98d362c9" fbc:geneProduct="G_PP_2137"/>
            <fbc:geneProductRef metaid="d00297ff-461a-41c3-bb09-25c0fc3beded" fbc:geneProduct="G_PP_0582"/>
          </fbc:or>
        </fbc:geneProductAssociation>
        <listOfReactants>
          <speciesReference constant="true" species="M_C0022" metaid="ba7c3d45-7a75-4802-89e9-01738107c071" stoichiometry="1"/>
          <speciesReference constant="true" species="M_C3055" metaid="_6fe25d20-d4bc-4e64-9db8-a2b7c250f8a3" stoichiometry="1"/>
        </listOfReactants>
        <listOfProducts>
          <speciesReference constant="true" species="M_C0010" metaid="_26509343-1c1d-4179-b538-8e2833f58c15" stoichiometry="1"/>
          <speciesReference constant="true" species="M_C3052" metaid="_7be5c4f1-fc6d-401d-a4e2-6c066e7c5cbb" stoichiometry="1"/>
        </listOfProducts>
      </reaction>
      <reaction id="R_RR00511" fbc:lowerFluxBound="cobra_default_lb" name="D-Glucose-6-phosphate:NADP+ 1-oxoreductase" metaid="_5b45857d-b73a-495b-aca7-e5b7d9725b9f" reversible="true" fast="false" fbc:upperFluxBound="cobra_default_ub">
        <fbc:geneProductAssociation xmlns:fbc="http://www.sbml.org/sbml/level3/version1/fbc/version2" metaid="_1cd85e2b-dab9-4b39-9930-07397c439916">
          <fbc:or metaid="e2a6d5b4-90a8-472a-a2a0-aeae0b5bd249">
            <fbc:geneProductRef metaid="_3594a5dd-04c6-44a0-a0dd-8d0a88bfcaab" fbc:geneProduct="G_PP_4042"/>
            <fbc:geneProductRef metaid="a2fdb0cd-e876-41dd-91b6-e34442f90fc9" fbc:geneProduct="G_PP_1022"/>
            <fbc:geneProductRef metaid="ec14134b-40aa-431f-924d-716f15dc266f" fbc:geneProduct="G_PP_5351"/>
          </fbc:or>
        </fbc:geneProductAssociation>
        <listOfReactants>
          <speciesReference constant="true" species="M_C0006" metaid="d4dfc515-5006-48aa-a124-399b427ebe79" stoichiometry="1"/>
          <speciesReference constant="true" species="M_C0077" metaid="_3a4d00ae-dabe-40d8-a41f-420755ce5114" stoichiometry="1"/>
        </listOfReactants>
        <listOfProducts>
          <speciesReference constant="true" species="M_C0005" metaid="_7361e38e-62d9-4be3-815f-01391dbd90fb" stoichiometry="1"/>
          <speciesReference constant="true" species="M_C0065" metaid="ed4ac165-d16b-4b55-be79-a52683022cc3" stoichiometry="1"/>
          <speciesReference constant="true" species="M_C0895" metaid="d0622a1c-2fa2-49ac-853f-ce5442881ac1" stoichiometry="1"/>
        </listOfProducts>
      </reaction>
      <reaction id="R_RR00695" fbc:lowerFluxBound="cobra_default_lb" name="N-(5-Phospho-D-ribosyl)anthranilate:pyrophosphatephosphoribosyl-transferase" metaid="_088df019-bfd1-4803-ae73-92d0a7be8279" reversible="true" fast="false" fbc:upperFluxBound="cobra_default_ub">
        <fbc:geneProductAssociation xmlns:fbc="http://www.sbml.org/sbml/level3/version1/fbc/version2" metaid="d8319167-1771-4056-a090-24cd4a02894e">
          <fbc:geneProductRef metaid="_88e28fab-ca09-4617-a6f8-90d9a9671e59" fbc:geneProduct="G_PP_0421"/>
        </fbc:geneProductAssociation>
        <listOfReactants>
          <speciesReference constant="true" species="M_C0012" metaid="_6afb846d-4f9e-446d-a2b6-a49b1e3bc419" stoichiometry="1"/>
          <speciesReference constant="true" species="M_C2612" metaid="_704e4d4e-abfe-4734-8738-857ab4722c43" stoichiometry="1"/>
        </listOfReactants>
        <listOfProducts>
          <speciesReference constant="true" species="M_C0091" metaid="d2750bc4-a322-4ae6-84df-f5bc541027cb" stoichiometry="1"/>
          <speciesReference constant="true" species="M_C0101" metaid="_9a355df2-dd83-4380-9353-03e495f9839b" stoichiometry="1"/>
        </listOfProducts>
      </reaction>
      <reaction id="R_RR04170" fbc:lowerFluxBound="cobra_default_lb" name="N2-Succinyl-L-glutamate 5-semialdehyde:NAD+ oxidoreductase" metaid="_0e93e0d9-c327-489c-a00a-ced3e8d94eb4" reversible="true" fast="false" fbc:upperFluxBound="cobra_default_ub">
        <fbc:geneProductAssociation xmlns:fbc="http://www.sbml.org/sbml/level3/version1/fbc/version2" metaid="aa6d845a-5492-463d-94a6-31fce9a08f4b">
          <fbc:geneProductRef metaid="_379406e4-35a2-4b4e-b32b-3bf2171e224a" fbc:geneProduct="G_PP_4478"/>
        </fbc:geneProductAssociation>
        <listOfReactants>
          <speciesReference constant="true" species="M_C0001" metaid="_9df3a231-be17-49af-82d5-63f2e712215c" stoichiometry="1"/>
          <speciesReference constant="true" species="M_C0003" metaid="e12db6b8-33af-4541-8e0e-38c8025a5303" stoichiometry="1"/>
          <speciesReference constant="true" species="M_C3456" metaid="d2ac8c5e-5292-4f21-9b6b-c674675fc9c5" stoichiometry="1"/>
        </listOfReactants>
        <listOfProducts>
          <speciesReference constant="true" species="M_C0004" metaid="e9395ff3-4445-45dd-9b2f-1997b0b897c9" stoichiometry="1"/>
          <speciesReference constant="true" species="M_C0065" metaid="af77a197-3bdd-463b-8fa9-34b7a49adcae" stoichiometry="2"/>
          <speciesReference constant="true" species="M_C3455" metaid="_575ee6d0-3c51-4176-a252-37474342a674" stoichiometry="1"/>
        </listOfProducts>
      </reaction>
      <reaction id="R_RR04087" fbc:lowerFluxBound="cobra_default_lb" name="(S)-3-Hydroxydodecanoyl-CoA:NAD+ oxidoreductase" metaid="_3b9b870a-0875-47a5-a735-09dd51550872" reversible="true" fast="false" fbc:upperFluxBound="cobra_default_ub">
        <fbc:geneProductAssociation xmlns:fbc="http://www.sbml.org/sbml/level3/version1/fbc/version2" metaid="d694eacd-4543-4b09-9796-3edebe0a7878">
          <fbc:or metaid="_6ec8dea8-c4f7-4985-b319-a838b44167bd">
            <fbc:geneProductRef metaid="_7e51e7bd-53e4-4e9e-92b2-e3fd04358b77" fbc:geneProduct="G_PP_2136"/>
            <fbc:geneProductRef metaid="_524e18de-a756-4a52-813b-1552d702643b" fbc:geneProduct="G_PP_2047"/>
            <fbc:geneProductRef metaid="_9c9cf151-ae4c-4040-979e-102a9722399e" fbc:geneProduct="G_PP_0302"/>
            <fbc:geneProductRef metaid="b7804012-eddc-4738-9bbf-dd0e1bcb849f" fbc:geneProduct="G_PP_2214"/>
          </fbc:or>
        </fbc:geneProductAssociation>
        <listOfReactants>
          <speciesReference constant="true" species="M_C0003" metaid="_234b5376-c20b-439e-9df8-3f6f495849ea" stoichiometry="1"/>
          <speciesReference constant="true" species="M_C3047" metaid="b4a68044-74dd-45c6-a58d-59ac4badbccb" stoichiometry="1"/>
        </listOfReactants>
        <listOfProducts>
          <speciesReference constant="true" species="M_C0004" metaid="_11834b6c-9ae9-48df-8e9b-54c92a11cfac" stoichiometry="1"/>
          <speciesReference constant="true" species="M_C0065" metaid="eb904277-1487-435e-8369-351d55017f95" stoichiometry="1"/>
          <speciesReference constant="true" species="M_C3048" metaid="_3ceb1730-d0c2-4131-b4f1-1e63d17fc3ef" stoichiometry="1"/>
        </listOfProducts>
      </reaction>
      <reaction id="R_RR00540" fbc:lowerFluxBound="cobra_default_lb" name="D-Glucitol:NAD+ 2-oxidoreductase" metaid="_13c423de-bc5a-4afa-ab65-92b50fe97141" reversible="true" fast="false" fbc:upperFluxBound="cobra_default_ub">
        <fbc:geneProductAssociation xmlns:fbc="http://www.sbml.org/sbml/level3/version1/fbc/version2" metaid="_4d21b017-2ad3-4cda-a4e9-55e5bd6213af">
          <fbc:geneProductRef metaid="_39d55132-f967-4805-baed-12edc2d4c9ec" fbc:geneProduct="G_PP_0552"/>
        </fbc:geneProductAssociation>
        <listOfReactants>
          <speciesReference constant="true" species="M_C0003" metaid="ddaacec9-32af-44da-9c64-ce07d9c5a45b" stoichiometry="1"/>
          <speciesReference constant="true" species="M_C0579" metaid="fce24e17-dcf3-4bd2-8dd3-835d55dc5318" stoichiometry="1"/>
        </listOfReactants>
        <listOfProducts>
          <speciesReference constant="true" species="M_C0004" metaid="_77e9ea4d-a599-462d-b0c6-094e8b0a6e2e" stoichiometry="1"/>
          <speciesReference constant="true" species="M_C0065" metaid="c2f56a87-eb45-44ef-a9ec-0e86b6cd0f08" stoichiometry="1"/>
          <speciesReference constant="true" species="M_C0080" metaid="_35e6ed3a-0afc-4573-948f-7fe92335d2c9" stoichiometry="1"/>
        </listOfProducts>
      </reaction>
      <reaction id="R_RR00689" fbc:lowerFluxBound="cobra_default_lb" name="Sedoheptulose-7-phosphate:D-glyceraldehyde-3-phosphateglycolaldehyde transferase" metaid="_4028a073-731c-4762-906e-0d6534261d0f" reversible="true" fast="false" fbc:upperFluxBound="cobra_default_ub">
        <fbc:geneProductAssociation xmlns:fbc="http://www.sbml.org/sbml/level3/version1/fbc/version2" metaid="_20070186-5e68-462c-ae6d-fdf8440c80ff">
          <fbc:geneProductRef metaid="_32ca8011-e69e-4cb3-8840-86d7b82b5e6d" fbc:geneProduct="G_PP_4965"/>
        </fbc:geneProductAssociation>
        <listOfReactants>
          <speciesReference constant="true" species="M_C0070" metaid="_3eeccbe7-8fc0-4598-8d43-c5f7c18547e0" stoichiometry="1"/>
          <speciesReference constant="true" species="M_C0100" metaid="_0ad3424a-e170-4176-bdbe-ed61ed8b8067" stoichiometry="1"/>
        </listOfReactants>
        <listOfProducts>
          <speciesReference constant="true" species="M_C0190" metaid="_593ea56e-d882-4d68-aa8a-f2bbe2c59eb9" stoichiometry="1"/>
          <speciesReference constant="true" species="M_C0228" metaid="_0105976c-2ad6-4f05-9317-7cc5413fe184" stoichiometry="1"/>
        </listOfProducts>
      </reaction>
      <reaction id="R_RR01145" fbc:lowerFluxBound="cobra_default_lb" name="2'-Deoxyadenosine 5'-monophosphate phosphohydrolase" metaid="_8a4c2703-31e8-423e-aa20-7b24f442f25b" reversible="true" fast="false" fbc:upperFluxBound="cobra_default_ub">
        <fbc:geneProductAssociation xmlns:fbc="http://www.sbml.org/sbml/level3/version1/fbc/version2" metaid="_8e797fc4-f64e-4f91-ad97-c4a6332390c4">
          <fbc:or metaid="_826c23b8-abe3-41aa-88d4-590569846c52">
            <fbc:geneProductRef metaid="_6b653fe0-8f15-499d-9d01-7fd2ec2663ab" fbc:geneProduct="G_PP_1414"/>
            <fbc:geneProductRef metaid="_7394f1ca-331d-43b2-b5b6-8510b6586bba" fbc:geneProduct="G_PP_1620"/>
            <fbc:geneProductRef metaid="_3c76a2c4-e369-4965-b674-70215fab7cc8" fbc:geneProduct="G_PP_2531"/>
          </fbc:or>
        </fbc:geneProductAssociation>
        <listOfReactants>
          <speciesReference constant="true" species="M_C0001" metaid="_9c68b3f1-f01e-45e6-a3b8-ac03c79f05a1" stoichiometry="1"/>
          <speciesReference constant="true" species="M_C0288" metaid="_015921d1-8ea0-4ab0-bafd-e474be969a2f" stoichiometry="1"/>
        </listOfReactants>
        <listOfProducts>
          <speciesReference constant="true" species="M_C0009" metaid="_9c4f905a-f3d6-4fbe-9a73-feeb62b186f2" stoichiometry="1"/>
          <speciesReference constant="true" species="M_C0433" metaid="_9ca1e94f-094f-4b15-bbb0-53ef28526507" stoichiometry="1"/>
        </listOfProducts>
      </reaction>
      <reaction id="R_RR03016" fbc:lowerFluxBound="cobra_default_lb" name="Undecaprenyl-diphosphate phosphohydrolase" metaid="bc4d1e84-8dbe-45ac-853f-6b61deefc0c1" reversible="true" fast="false" fbc:upperFluxBound="cobra_default_ub">
        <fbc:geneProductAssociation xmlns:fbc="http://www.sbml.org/sbml/level3/version1/fbc/version2" metaid="b287fb67-51e6-47f8-80a4-cd87d9f164cf">
          <fbc:geneProductRef metaid="_90d14cb6-595e-4c44-b748-a3bbdf2a00a8" fbc:geneProduct="G_PP_2862"/>
        </fbc:geneProductAssociation>
        <listOfReactants>
          <speciesReference constant="true" species="M_C0001" metaid="_022062ca-e993-4c70-b9d1-02930d6e7441" stoichiometry="1"/>
          <speciesReference constant="true" species="M_C2202" metaid="_9bc2c8c1-b51f-4bc0-ab34-f2f33089fade" stoichiometry="1"/>
        </listOfReactants>
        <listOfProducts>
          <speciesReference constant="true" species="M_C0009" metaid="_2362d8da-c78d-4aa5-a3bb-b16607c446c8" stoichiometry="1"/>
          <speciesReference constant="true" species="M_C0065" metaid="_78f4308d-d733-497b-88d1-bd8943ac93a7" stoichiometry="1"/>
          <speciesReference constant="true" species="M_C0280" metaid="_125260d5-3ebb-4441-88b4-8262ae62c043" stoichiometry="1"/>
        </listOfProducts>
      </reaction>
      <reaction id="R_RR04086" fbc:lowerFluxBound="cobra_default_lb" name="(S)-3-Hydroxytetradecanoyl-CoA hydro-lyase" metaid="_38579ead-0af5-42f9-af09-a51d8923227a" reversible="true" fast="false" fbc:upperFluxBound="cobra_default_ub">
        <fbc:geneProductAssociation xmlns:fbc="http://www.sbml.org/sbml/level3/version1/fbc/version2" metaid="c6990bc6-3db4-4dc2-aef7-6fb7ce2888e7">
          <fbc:or metaid="ddf123f7-985a-4d7c-bfcf-71a3d07b7d94">
            <fbc:geneProductRef metaid="_919f6bdf-dd9d-4146-b788-c023a7704da2" fbc:geneProduct="G_PP_2136"/>
            <fbc:geneProductRef metaid="_054e12cf-ba0e-4bfa-bfcb-bfe6f40bd902" fbc:geneProduct="G_PP_3283"/>
            <fbc:geneProductRef metaid="_9541f6b1-3ebd-4c08-b261-e23fcf14627d" fbc:geneProduct="G_PP_3491"/>
            <fbc:geneProductRef metaid="c4223945-7825-44ef-bc8c-27e089f95a27" fbc:geneProduct="G_PP_2217"/>
            <fbc:geneProductRef metaid="d2bf604a-879e-4b61-a880-da0f93e14e50" fbc:geneProduct="G_PP_4066"/>
            <fbc:geneProductRef metaid="_899131a8-0f4f-48b7-bedf-5670de6ac0ec" fbc:geneProduct="G_PP_1412"/>
            <fbc:geneProductRef metaid="_8c812105-e70b-434a-acb9-bb3be91661ea" fbc:geneProduct="G_PP_1845"/>
            <fbc:geneProductRef metaid="f2339f4f-1692-47d4-85f4-35ce8fafbd2a" fbc:geneProduct="G_PP_4030"/>
          </fbc:or>
        </fbc:geneProductAssociation>
        <listOfReactants>
          <speciesReference constant="true" species="M_C3046" metaid="c6a531f7-486e-4849-a92d-436116437186" stoichiometry="1"/>
        </listOfReactants>
        <listOfProducts>
          <speciesReference constant="true" species="M_C0001" metaid="ae6b94bb-b28a-4a61-907f-8bf4bebc3a13" stoichiometry="1"/>
          <speciesReference constant="true" species="M_C3058" metaid="a479db9f-edd2-462e-82f0-bc07eb103058" stoichiometry="1"/>
        </listOfProducts>
      </reaction>
      <reaction id="R_RR02406" fbc:lowerFluxBound="cobra_default_lb" name="10-Formyltetrahydrofolate:5'-phosphoribosylglycinamideformyltransferase" metaid="_25b7113e-1932-427a-98e0-073acaf455fa" reversible="true" fast="false" fbc:upperFluxBound="cobra_default_ub">
        <fbc:geneProductAssociation xmlns:fbc="http://www.sbml.org/sbml/level3/version1/fbc/version2" metaid="_956286ee-a559-45b3-bc50-1872f76b2c04">
          <fbc:geneProductRef metaid="c868850c-c8f7-4459-940f-b20ec7589403" fbc:geneProduct="G_PP_1664"/>
        </fbc:geneProductAssociation>
        <listOfReactants>
          <speciesReference constant="true" species="M_C0193" metaid="e167ef13-8f93-4faa-9123-bff8295374ea" stoichiometry="1"/>
          <speciesReference constant="true" species="M_C2358" metaid="f9776fa7-83fd-411e-96e7-476ef0d39c11" stoichiometry="1"/>
        </listOfReactants>
        <listOfProducts>
          <speciesReference constant="true" species="M_C0065" metaid="_4819e64f-aee7-425f-80cd-061ba3ddae47" stoichiometry="1"/>
          <speciesReference constant="true" species="M_C0085" metaid="_7a4ca7a1-758d-4252-a88a-1af42972d30d" stoichiometry="1"/>
          <speciesReference constant="true" species="M_C2646" metaid="_0e29f08e-4337-4d6d-800a-2ef735af5811" stoichiometry="1"/>
        </listOfProducts>
      </reaction>
      <reaction id="R_RR03487" fbc:lowerFluxBound="cobra_default_lb" name="4,6-Dideoxy-4-oxo-dTDP-D-glucose &amp;gt;=&amp;lt;dTDP-4-dehydro-6-deoxy-L-mannose" metaid="_79cb97b5-4b12-4007-86a5-ab8f72abefb7" reversible="true" fast="false" fbc:upperFluxBound="cobra_default_ub">
        <fbc:geneProductAssociation xmlns:fbc="http://www.sbml.org/sbml/level3/version1/fbc/version2" metaid="c49279bf-da63-44bc-86c7-776f7f3e5e3c">
          <fbc:or metaid="c665873e-842f-4e54-a1bc-dd9aeb1b894e">
            <fbc:geneProductRef metaid="a687baba-0d06-4ac3-b654-5526770b4b96" fbc:geneProduct="G_PP_0265"/>
            <fbc:geneProductRef metaid="_434ae834-462c-4e99-8807-484434d4ef56" fbc:geneProduct="G_PP_1782"/>
          </fbc:or>
        </fbc:geneProductAssociation>
        <listOfReactants>
          <speciesReference constant="true" species="M_C9024" metaid="_1a8fdfee-bb07-4823-b480-168f3776b62e" stoichiometry="1"/>
        </listOfReactants>
        <listOfProducts>
          <speciesReference constant="true" species="M_C0512" metaid="ab641774-6296-4f87-b2fb-21b8df929511" stoichiometry="1"/>
        </listOfProducts>
      </reaction>
      <reaction id="R_RR02006" fbc:lowerFluxBound="cobra_default_lb" name="4-Carboxymuconolactone carboxy-lyase" metaid="_31397e58-7f0a-4eac-8133-c548d9fa069d" reversible="true" fast="false" fbc:upperFluxBound="cobra_default_ub">
        <fbc:geneProductAssociation xmlns:fbc="http://www.sbml.org/sbml/level3/version1/fbc/version2" metaid="_8d683b9b-e028-4a38-bf2c-73cbfc426375">
          <fbc:or metaid="cb23aa7c-9ceb-4d08-9e8b-337dfd1d90ff">
            <fbc:geneProductRef metaid="_653a5b6b-d718-46fb-aa6c-ec3884ba7806" fbc:geneProduct="G_PP_1381"/>
            <fbc:geneProductRef metaid="_0d0d04d9-7a8f-444e-bf04-eda8606218c0" fbc:geneProduct="G_PP_3648"/>
          </fbc:or>
        </fbc:geneProductAssociation>
        <listOfReactants>
          <speciesReference constant="true" species="M_C0065" metaid="c799b523-9d4f-41aa-8aa2-47c1b35fd498" stoichiometry="1"/>
          <speciesReference constant="true" species="M_C0923" metaid="b345e084-43a6-4200-a4be-4570eb5c7039" stoichiometry="1"/>
        </listOfReactants>
        <listOfProducts>
          <speciesReference constant="true" species="M_C0011" metaid="e499a886-38d6-4b5a-8b30-593d1432dd73" stoichiometry="1"/>
          <speciesReference constant="true" species="M_C2225" metaid="b4ca0630-845a-4f3b-af95-96928c874d43" stoichiometry="1"/>
        </listOfProducts>
      </reaction>
      <reaction id="R_RR08704" fbc:lowerFluxBound="cobra_default_lb" name="DSERt2r" metaid="_19fca5cb-cc39-4114-8802-c69b39765fdd" reversible="true" fast="false" fbc:upperFluxBound="cobra_default_ub">
        <fbc:geneProductAssociation xmlns:fbc="http://www.sbml.org/sbml/level3/version1/fbc/version2" metaid="_867ae20f-80fd-4f1a-b72c-e3f8cb661312">
          <fbc:geneProductRef metaid="a2289c8c-5fdf-4080-ba07-d8e066416c49" fbc:geneProduct="G_PP_4840"/>
        </fbc:geneProductAssociation>
        <listOfReactants>
          <speciesReference constant="true" species="M_EC0065" metaid="_81a3fa60-b0f6-4324-be88-3c3620db4d73" stoichiometry="1"/>
          <speciesReference constant="true" species="M_EC0539" metaid="cc533866-c241-47b7-a3e4-e43974ce5741" stoichiometry="1"/>
        </listOfReactants>
        <listOfProducts>
          <speciesReference constant="true" species="M_C0065" metaid="_75a010cd-f8af-4251-afb2-f4e4c973489b" stoichiometry="1"/>
          <speciesReference constant="true" species="M_C0539" metaid="ab691629-d181-4bb9-8e17-1f9ce9fff0b9" stoichiometry="1"/>
        </listOfProducts>
      </reaction>
      <reaction id="R_RR00311" fbc:lowerFluxBound="cobra_default_lb" name="ATP:nucleoside-diphosphate phosphatransferase" metaid="a6762d14-630f-4055-b6de-0dbbbf7c5694" reversible="true" fast="false" fbc:upperFluxBound="cobra_default_ub">
        <fbc:geneProductAssociation xmlns:fbc="http://www.sbml.org/sbml/level3/version1/fbc/version2" metaid="_3585816f-0617-4418-926f-fdd452df0917">
          <fbc:geneProductRef metaid="_211dac42-23fb-4759-b7f0-cc9905e460d4" fbc:geneProduct="G_PP_0849"/>
        </fbc:geneProductAssociation>
        <listOfReactants>
          <speciesReference constant="true" species="M_C0002" metaid="c3462e49-39cc-4921-89c5-5c686eb8b203" stoichiometry="1"/>
          <speciesReference constant="true" species="M_C0094" metaid="_743f7ab7-1fec-4180-aa0d-2f6cb25c1714" stoichiometry="1"/>
        </listOfReactants>
        <listOfProducts>
          <speciesReference constant="true" species="M_C0008" metaid="_4ebcc45d-6d24-43e0-b447-0df1cd1540d1" stoichiometry="1"/>
          <speciesReference constant="true" species="M_C0051" metaid="_8894ff4b-f47a-4633-9d88-f0c197d3339c" stoichiometry="1"/>
        </listOfProducts>
      </reaction>
      <reaction id="R_RR00833" fbc:lowerFluxBound="cobra_default_lb" name="(R)-3-Hydroxybutanoate:NAD+ oxidoreductase" metaid="_41f45131-a246-4aa6-b67c-65fd6795806d" reversible="true" fast="false" fbc:upperFluxBound="cobra_default_ub">
        <fbc:geneProductAssociation xmlns:fbc="http://www.sbml.org/sbml/level3/version1/fbc/version2" metaid="_7e0fb45d-4c0c-470f-8a61-0d1f3a657511">
          <fbc:geneProductRef metaid="c8d4c5da-903e-4039-8e88-1c93c08b2f0a" fbc:geneProduct="G_PP_3073"/>
        </fbc:geneProductAssociation>
        <listOfReactants>
          <speciesReference constant="true" species="M_C0003" metaid="db4edc14-5b0b-4fd6-b0cd-71bc460b6fe0" stoichiometry="1"/>
          <speciesReference constant="true" species="M_C0785" metaid="e6608708-3bb0-4904-a3d2-d6897b47787a" stoichiometry="1"/>
        </listOfReactants>
        <listOfProducts>
          <speciesReference constant="true" species="M_C0004" metaid="_014b8ff3-4926-4fb4-b20f-7cbe6d5a4bda" stoichiometry="1"/>
          <speciesReference constant="true" species="M_C0065" metaid="_3d8bf5d8-de1a-4ef9-af23-baa208aee130" stoichiometry="1"/>
          <speciesReference constant="true" species="M_C0138" metaid="_06426549-2bff-428e-81a8-9451dfc61113" stoichiometry="1"/>
        </listOfProducts>
      </reaction>
      <reaction id="R_RR03636" fbc:lowerFluxBound="cobra_default_lb" name="4-Hydroxybenzoate + Pyruvate &amp;gt;=&amp;lt; Chorismate" metaid="_2a2420cb-77dc-463c-ace7-e79e0a45c24f" reversible="true" fast="false" fbc:upperFluxBound="cobra_default_ub">
        <fbc:geneProductAssociation xmlns:fbc="http://www.sbml.org/sbml/level3/version1/fbc/version2" metaid="b993f9f6-e7a4-4de3-b770-9e3b1896f677">
          <fbc:geneProductRef metaid="a8ce54a0-0db6-4876-bd92-f7fe6093aa38" fbc:geneProduct="G_PP_5317"/>
        </fbc:geneProductAssociation>
        <listOfReactants>
          <speciesReference constant="true" species="M_C0020" metaid="c5303468-80c4-4f4e-9dfe-b4ce895e5a63" stoichiometry="1"/>
          <speciesReference constant="true" species="M_C0133" metaid="_359bfdc9-afd7-4ff1-8330-a6c8cfb040dd" stoichiometry="1"/>
        </listOfReactants>
        <listOfProducts>
          <speciesReference constant="true" species="M_C0208" metaid="c4574ea9-2630-40d8-93f0-e59bf24c041f" stoichiometry="1"/>
        </listOfProducts>
      </reaction>
      <reaction id="R_RR00812" fbc:lowerFluxBound="cobra_default_lb" name="Palmitate:CoA ligase (AMP-forming)" metaid="f7be4e3e-ba81-403d-8b96-6089c0492c6b" reversible="true" fast="false" fbc:upperFluxBound="cobra_default_ub">
        <fbc:geneProductAssociation xmlns:fbc="http://www.sbml.org/sbml/level3/version1/fbc/version2" metaid="_75bf2da5-7513-48b1-8244-4fdd52a88af8">
          <fbc:or metaid="_54ed12a3-f196-4d55-8a19-584332bc78c6">
            <fbc:geneProductRef metaid="_6be7194d-cf03-432d-a1ad-5483a8e0c5b1" fbc:geneProduct="G_PP_4549"/>
            <fbc:geneProductRef metaid="_297ea109-7330-4ec7-a395-5366eeab726f" fbc:geneProduct="G_PP_3458"/>
            <fbc:geneProductRef metaid="ff91d9d6-7120-4030-abd2-e2e82cc19d41" fbc:geneProduct="G_PP_4550"/>
          </fbc:or>
        </fbc:geneProductAssociation>
        <listOfReactants>
          <speciesReference constant="true" species="M_C0002" metaid="db372a1b-fb07-496b-b916-c6f16e23d43b" stoichiometry="1"/>
          <speciesReference constant="true" species="M_C0010" metaid="_9719a409-e9bb-4c9e-89e0-51e77cfb084c" stoichiometry="1"/>
          <speciesReference constant="true" species="M_C0206" metaid="ca9f75ad-9bf3-4eea-b78b-57141e5c759b" stoichiometry="1"/>
        </listOfReactants>
        <listOfProducts>
          <speciesReference constant="true" species="M_C0012" metaid="c194fb3d-b89d-4562-a43a-b2ddb662da6e" stoichiometry="1"/>
          <speciesReference constant="true" species="M_C0018" metaid="be1bd9d0-24e5-45f3-a9f8-71d3e168b9dd" stoichiometry="1"/>
          <speciesReference constant="true" species="M_C0131" metaid="ed0ca9dd-8d55-48df-9be9-bc6d88e23665" stoichiometry="1"/>
        </listOfProducts>
      </reaction>
      <reaction id="R_RR00795" fbc:lowerFluxBound="cobra_default_lb" name="L-Proline:NADP+ 5-oxidoreductase" metaid="_41dc5006-0f4b-4c7e-aab0-a175bd31d7ee" reversible="true" fast="false" fbc:upperFluxBound="cobra_default_ub">
        <fbc:geneProductAssociation xmlns:fbc="http://www.sbml.org/sbml/level3/version1/fbc/version2" metaid="f5535d24-5af6-486f-ae81-d8a0e26a6a49">
          <fbc:geneProductRef metaid="df71b6bb-334d-48fd-8c32-36e6b690292b" fbc:geneProduct="G_PP_5095"/>
        </fbc:geneProductAssociation>
        <listOfReactants>
          <speciesReference constant="true" species="M_C0006" metaid="_8e4ad8e2-20b4-4f3f-9381-e19102e09213" stoichiometry="1"/>
          <speciesReference constant="true" species="M_C0126" metaid="_86e2f167-6a24-4807-b965-b06e833b5c9e" stoichiometry="1"/>
        </listOfReactants>
        <listOfProducts>
          <speciesReference constant="true" species="M_C0005" metaid="_95983a54-1e92-4a3b-8660-9d015d31fbe5" stoichiometry="1"/>
          <speciesReference constant="true" species="M_C0065" metaid="_8e0a936a-c1ac-4b50-859b-3379ebb838dc" stoichiometry="2"/>
          <speciesReference constant="true" species="M_C2394" metaid="ba3e0b26-e5dd-420c-86f6-f9ec56e3e3e2" stoichiometry="1"/>
        </listOfProducts>
      </reaction>
      <reaction id="R_RR01573" fbc:lowerFluxBound="cobra_default_lb" name="L-Serine hydro-lyase (adding indoleglycerol-phosphate)" metaid="e6b0bcfe-be77-46ab-848b-3238db000a9c" reversible="true" fast="false" fbc:upperFluxBound="cobra_default_ub">
        <fbc:geneProductAssociation xmlns:fbc="http://www.sbml.org/sbml/level3/version1/fbc/version2" metaid="_1159e48e-47f3-428b-be44-0f48858d5ae0">
          <fbc:and metaid="a2b05d09-cb6c-43a9-b60e-09860e95cd32">
            <fbc:geneProductRef metaid="e1cdb732-94bf-447d-9fd0-c8b4fc80cf3c" fbc:geneProduct="G_PP_0082"/>
            <fbc:geneProductRef metaid="ccf4e819-9c6c-41c6-be5b-cead971e4e33" fbc:geneProduct="G_PP_0083"/>
          </fbc:and>
        </fbc:geneProductAssociation>
        <listOfReactants>
          <speciesReference constant="true" species="M_C0053" metaid="c20547ca-7d0b-4ae4-8f9c-2ff38693b250" stoichiometry="1"/>
          <speciesReference constant="true" species="M_C2184" metaid="a44b7493-0324-4ce5-bc0a-08cb81800b2b" stoichiometry="1"/>
        </listOfReactants>
        <listOfProducts>
          <speciesReference constant="true" species="M_C0001" metaid="_51d2d03f-62dd-4a3a-917f-21126393b650" stoichiometry="1"/>
          <speciesReference constant="true" species="M_C0063" metaid="_56e02848-7399-478d-9073-22341d1a518b" stoichiometry="1"/>
          <speciesReference constant="true" species="M_C0100" metaid="_02394935-dc9c-4b13-b4fd-e3e0c2a179b0" stoichiometry="1"/>
        </listOfProducts>
      </reaction>
      <reaction id="R_RR00129" fbc:lowerFluxBound="cobra_default_lb" name="2,5-Dioxopentanoate:NADP+ 5-oxidoreductase" metaid="df8b265b-2be4-474d-a9ea-af1bd08e8736" reversible="true" fast="false" fbc:upperFluxBound="cobra_default_ub">
        <listOfReactants>
          <speciesReference constant="true" species="M_C0001" metaid="aca9a0e5-71fa-4cba-9117-c920f75bc47e" stoichiometry="1"/>
          <speciesReference constant="true" species="M_C0006" metaid="e7ec3b67-6f98-4c79-9b30-a29255188b4b" stoichiometry="1"/>
          <speciesReference constant="true" species="M_C0335" metaid="_5c190813-c9e1-4834-ab0b-b0752b7317e4" stoichiometry="1"/>
        </listOfReactants>
        <listOfProducts>
          <speciesReference constant="true" species="M_C0005" metaid="_04f297fe-354c-4d1c-ab72-4ba21dd37af2" stoichiometry="1"/>
          <speciesReference constant="true" species="M_C0024" metaid="_1e5f00d5-dc0b-4b26-a79d-a41fc4e84d3a" stoichiometry="1"/>
          <speciesReference constant="true" species="M_C0065" metaid="_2fa40c7a-1bb3-46ba-aec2-5cae73b604d9" stoichiometry="3"/>
        </listOfProducts>
      </reaction>
      <reaction id="R_RR04012" fbc:lowerFluxBound="cobra_default_lb" name="N-Succinyl-L-2,6-diaminoheptanedioate:2-ocoglytarateamino-transferase" metaid="_16ebfad6-585b-41a2-8be6-ac68a3d5597f" reversible="true" fast="false" fbc:upperFluxBound="cobra_default_ub">
        <fbc:geneProductAssociation xmlns:fbc="http://www.sbml.org/sbml/level3/version1/fbc/version2" metaid="a7fca020-3059-4e82-b9f5-4b4e1d7c75a4">
          <fbc:geneProductRef metaid="_13392e1c-41cf-49f3-a9a0-f02c6f4695ad" fbc:geneProduct="G_PP_1588"/>
        </fbc:geneProductAssociation>
        <listOfReactants>
          <speciesReference constant="true" species="M_C0024" metaid="_6721f56e-d8eb-4965-ac5b-543923899ca4" stoichiometry="1"/>
          <speciesReference constant="true" species="M_C2669" metaid="a3f5e464-65db-4ea3-8ce9-ee3f69b26c5c" stoichiometry="1"/>
        </listOfReactants>
        <listOfProducts>
          <speciesReference constant="true" species="M_C0023" metaid="_695d8de4-5ffc-416b-ab3a-ca9b4cabb961" stoichiometry="1"/>
          <speciesReference constant="true" species="M_C2695" metaid="_4d40cf8c-6210-4b1c-9847-afb4b6c8543e" stoichiometry="1"/>
        </listOfProducts>
      </reaction>
      <reaction id="R_RR03649" fbc:lowerFluxBound="cobra_default_lb" name="Carbamoyl-phosphate:L-ornithine carbamoyltransferase" metaid="_84a024c3-2793-4495-b09e-8678452bb117" reversible="true" fast="false" fbc:upperFluxBound="cobra_default_ub">
        <fbc:geneProductAssociation xmlns:fbc="http://www.sbml.org/sbml/level3/version1/fbc/version2" metaid="_2f7a43de-0496-4bca-a447-e694cc91d62f">
          <fbc:or metaid="_35a041cd-0591-4cb2-854d-9b0522d2c4d7">
            <fbc:geneProductRef metaid="_774db2cf-ade9-4606-a357-8bbda41c9a9e" fbc:geneProduct="G_PP_1079"/>
            <fbc:geneProductRef metaid="c864451e-0ffe-4c0d-a01c-6468448dc603" fbc:geneProduct="G_PP_1000"/>
          </fbc:or>
        </fbc:geneProductAssociation>
        <listOfReactants>
          <speciesReference constant="true" species="M_C0062" metaid="_373a1eff-2201-40e2-a942-ca8e420b630a" stoichiometry="1"/>
          <speciesReference constant="true" species="M_C0142" metaid="_6f5a987a-cf9a-4815-9111-9f964b830ccb" stoichiometry="1"/>
        </listOfReactants>
        <listOfProducts>
          <speciesReference constant="true" species="M_C0009" metaid="_43ec42c8-5c8a-40de-8f6c-c2b95dc98f5f" stoichiometry="1"/>
          <speciesReference constant="true" species="M_C0065" metaid="_523e4ee7-34c9-4eba-bf72-436c5dffb9d5" stoichiometry="1"/>
          <speciesReference constant="true" species="M_C0268" metaid="e4d6337b-b18d-4c2e-b4dd-f06dfdaf009c" stoichiometry="1"/>
        </listOfProducts>
      </reaction>
      <reaction id="R_RR08847" fbc:lowerFluxBound="cobra_default_lb" name="L-tyrosine reversible transport via proton symport" metaid="_1caa5789-a729-45cc-808c-5a450c87ed70" reversible="true" fast="false" fbc:upperFluxBound="cobra_default_ub">
        <fbc:geneProductAssociation xmlns:fbc="http://www.sbml.org/sbml/level3/version1/fbc/version2" metaid="_1455204f-3418-4b27-b943-2cae5d58333a">
          <fbc:or metaid="_09240541-da99-47c9-b759-179d9c075ee2">
            <fbc:geneProductRef metaid="_181eae25-11fa-4cdc-a192-71226253b948" fbc:geneProduct="G_PP_0927"/>
            <fbc:geneProductRef metaid="_4d1019d2-f004-4d1c-b8f0-25b236da33c1" fbc:geneProduct="G_PP_4495"/>
          </fbc:or>
        </fbc:geneProductAssociation>
        <listOfReactants>
          <speciesReference constant="true" species="M_EC0065" metaid="_8e6b509a-0c56-4dae-b0d5-51916d08ee15" stoichiometry="1"/>
          <speciesReference constant="true" species="M_EC0067" metaid="_1c8ee875-2fd9-47fc-879f-879d29d5e6bf" stoichiometry="1"/>
        </listOfReactants>
        <listOfProducts>
          <speciesReference constant="true" species="M_C0065" metaid="_1793378d-cdbc-432a-8fff-b04ad6ec8008" stoichiometry="1"/>
          <speciesReference constant="true" species="M_C0067" metaid="_5136ad62-08d5-4e25-96fe-e471c4c26833" stoichiometry="1"/>
        </listOfProducts>
      </reaction>
      <reaction id="R_RR00739" fbc:lowerFluxBound="cobra_default_lb" name="Acetyl-CoA:acetyl-CoA C-acetyltransferase" metaid="_52cf5904-2b14-45b6-a5f5-fc330e0290e8" reversible="true" fast="false" fbc:upperFluxBound="cobra_default_ub">
        <fbc:geneProductAssociation xmlns:fbc="http://www.sbml.org/sbml/level3/version1/fbc/version2" metaid="_7ca7e6eb-16f1-4bdf-9802-671a2b1aef84">
          <fbc:or metaid="fa7b1370-c217-4172-9555-8178f2d4a2f2">
            <fbc:geneProductRef metaid="_3c197f43-5ff1-479a-b802-d740ac11539a" fbc:geneProduct="G_PP_3280"/>
            <fbc:geneProductRef metaid="b79a7786-ecec-4ff1-bfe2-c252459f083e" fbc:geneProduct="G_PP_4636"/>
            <fbc:geneProductRef metaid="_97eeb1a1-bcc0-438c-a7c2-064317e0f504" fbc:geneProduct="G_PP_2051"/>
            <fbc:geneProductRef metaid="f79bffc5-3ed5-44b9-8291-838e7ec354e0" fbc:geneProduct="G_PP_3754"/>
            <fbc:geneProductRef metaid="b00d5f7b-a6d6-4341-bd55-d7df69ad1f29" fbc:geneProduct="G_PP_2137"/>
            <fbc:geneProductRef metaid="eb958fad-a9d5-44c4-baa6-e28f2e1b133a" fbc:geneProduct="G_PP_2215"/>
            <fbc:geneProductRef metaid="_88e1e023-f80c-494f-a161-fe6b3a0497e7" fbc:geneProduct="G_PP_0582"/>
          </fbc:or>
        </fbc:geneProductAssociation>
        <listOfReactants>
          <speciesReference constant="true" species="M_C0022" metaid="b0d5fc5f-7681-4527-b9f9-67cb2af81202" stoichiometry="1"/>
          <speciesReference constant="true" species="M_C0118" metaid="_4b144c22-b5be-4dd8-9281-493a850e725c" stoichiometry="1"/>
        </listOfReactants>
        <listOfProducts>
          <speciesReference constant="true" species="M_C0010" metaid="efffecd6-da11-4d11-ab34-332aed02f9ce" stoichiometry="1"/>
          <speciesReference constant="true" species="M_C3054" metaid="c6cd6a6f-5205-4b12-8b92-8ed114ed412b" stoichiometry="1"/>
        </listOfProducts>
      </reaction>
      <reaction id="R_RR04095" fbc:lowerFluxBound="cobra_default_lb" name="(S)-Hydroxyhexanoyl-CoA hydro-lyase" metaid="ca4bffd4-02f3-411b-b346-5efa961479e5" reversible="true" fast="false" fbc:upperFluxBound="cobra_default_ub">
        <fbc:geneProductAssociation xmlns:fbc="http://www.sbml.org/sbml/level3/version1/fbc/version2" metaid="_37da723e-6ac4-438d-84e5-52ed9405b691">
          <fbc:or metaid="_864faee9-a37a-4c8e-aa13-dd6a4ef50da9">
            <fbc:geneProductRef metaid="d2597849-c07b-459b-b74b-fbeb5eb5aa48" fbc:geneProduct="G_PP_2136"/>
            <fbc:geneProductRef metaid="e06e0944-f85f-43b0-a53b-0ff2b95ae0ef" fbc:geneProduct="G_PP_3283"/>
            <fbc:geneProductRef metaid="f8735e38-7dd4-4341-a0a3-440443b18639" fbc:geneProduct="G_PP_3491"/>
            <fbc:geneProductRef metaid="_1dcdb5c4-55e7-4f16-82d1-e7ede19ca856" fbc:geneProduct="G_PP_2217"/>
            <fbc:geneProductRef metaid="_744f2534-7025-458b-9552-9c439af5cb4e" fbc:geneProduct="G_PP_4066"/>
            <fbc:geneProductRef metaid="_7fe690a2-3a38-4516-983f-3249357c9eb7" fbc:geneProduct="G_PP_1412"/>
            <fbc:geneProductRef metaid="e1442ca3-7ca3-41ba-bdef-4ff3c0958de6" fbc:geneProduct="G_PP_1845"/>
            <fbc:geneProductRef metaid="_47997d41-3a2d-4c8b-99f9-b18fc2c45e2a" fbc:geneProduct="G_PP_4030"/>
          </fbc:or>
        </fbc:geneProductAssociation>
        <listOfReactants>
          <speciesReference constant="true" species="M_C3053" metaid="_783e6c44-a9b1-4226-b1fa-ac426f210bcb" stoichiometry="1"/>
        </listOfReactants>
        <listOfProducts>
          <speciesReference constant="true" species="M_C0001" metaid="_1c7fcd69-1c78-4603-9f70-09f3c82497f2" stoichiometry="1"/>
          <speciesReference constant="true" species="M_C3056" metaid="_8e2105f5-a81b-4864-875c-6f051c9e0d1a" stoichiometry="1"/>
        </listOfProducts>
      </reaction>
      <reaction id="R_RR00674" fbc:lowerFluxBound="cobra_default_lb" name="ATP:D-ribose-5-phosphate pyrophosphotransferase" metaid="e6080132-8a4c-4955-a538-f6f4f5888c98" reversible="true" fast="false" fbc:upperFluxBound="cobra_default_ub">
        <fbc:geneProductAssociation xmlns:fbc="http://www.sbml.org/sbml/level3/version1/fbc/version2" metaid="_2d53a0b0-ddc0-4232-b59c-b55e01c2e2df">
          <fbc:geneProductRef metaid="_5698759a-6eae-4b79-80a4-4d249352b346" fbc:geneProduct="G_PP_0722"/>
        </fbc:geneProductAssociation>
        <listOfReactants>
          <speciesReference constant="true" species="M_C0002" metaid="_55298557-9d1a-47b7-b5d1-5665f6a50a59" stoichiometry="1"/>
          <speciesReference constant="true" species="M_C0099" metaid="_90fe22df-8f6b-4889-ab34-f72d703390f9" stoichiometry="1"/>
        </listOfReactants>
        <listOfProducts>
          <speciesReference constant="true" species="M_C0018" metaid="_74b77dea-90b1-459e-b224-e60e27a8fcfc" stoichiometry="1"/>
          <speciesReference constant="true" species="M_C0065" metaid="_2e2591ab-df14-4dda-b7ba-a436db16d7e0" stoichiometry="1"/>
          <speciesReference constant="true" species="M_C0101" metaid="_665b878e-4caf-4a8d-a5c9-dc5ea52d492d" stoichiometry="1"/>
        </listOfProducts>
      </reaction>
      <reaction id="R_RR01999" fbc:lowerFluxBound="cobra_default_lb" name="Phosphoenolpyruvate:3-phosphoshikimate5-O-(1-carboxyvinyl)-transferase" metaid="_32c3d619-2d20-4dac-9dff-3aed9b76aa8d" reversible="true" fast="false" fbc:upperFluxBound="cobra_default_ub">
        <fbc:geneProductAssociation xmlns:fbc="http://www.sbml.org/sbml/level3/version1/fbc/version2" metaid="_3f5c5386-fd77-4a53-ad4a-f81c329c6ae9">
          <fbc:geneProductRef metaid="_12790074-dac8-49e8-8499-242171bf296d" fbc:geneProduct="G_PP_1770"/>
        </fbc:geneProductAssociation>
        <listOfReactants>
          <speciesReference constant="true" species="M_C0059" metaid="_28e263ba-b37d-493c-94be-84070c762422" stoichiometry="1"/>
          <speciesReference constant="true" species="M_C2000" metaid="_75fde5cf-aafa-4234-ad90-7cca603966be" stoichiometry="1"/>
        </listOfReactants>
        <listOfProducts>
          <speciesReference constant="true" species="M_C0009" metaid="c0783d51-d43e-46ff-a4d5-406702e16e43" stoichiometry="1"/>
          <speciesReference constant="true" species="M_C0917" metaid="fe959a53-d455-420d-885e-69d3c7775940" stoichiometry="1"/>
        </listOfProducts>
      </reaction>
      <reaction id="R_RR03675" fbc:lowerFluxBound="cobra_default_lb" name="ATP:3-phospho-D-glycerate 1-phosphotransferase" metaid="_69166d16-2050-4bb6-be47-b00d31182a1a" reversible="true" fast="false" fbc:upperFluxBound="cobra_default_ub">
        <fbc:geneProductAssociation xmlns:fbc="http://www.sbml.org/sbml/level3/version1/fbc/version2" metaid="_190c6d78-0be6-4109-90ae-7ef81907a924">
          <fbc:geneProductRef metaid="d1967b61-b334-4f0c-b682-e6f0356cd0f3" fbc:geneProduct="G_PP_4963"/>
        </fbc:geneProductAssociation>
        <listOfReactants>
          <speciesReference constant="true" species="M_C0002" metaid="b75e87f8-d72a-48cf-b99a-30891150ceea" stoichiometry="1"/>
          <speciesReference constant="true" species="M_C0163" metaid="e6bdcbfd-aad5-4037-9855-8370d4aa5f6a" stoichiometry="1"/>
        </listOfReactants>
        <listOfProducts>
          <speciesReference constant="true" species="M_C0008" metaid="_12320c0e-c227-4d0b-a33e-31bc2f934108" stoichiometry="1"/>
          <speciesReference constant="true" species="M_C0195" metaid="dd7d5790-60c1-40db-83e1-15ec1a9161af" stoichiometry="1"/>
        </listOfProducts>
      </reaction>
      <reaction id="R_RR00465" fbc:lowerFluxBound="cobra_default_lb" name="D-Mannose-6-phosphate ketol-isomerase" metaid="_78c9ffb5-7f00-4ad4-a717-98eb032a3ad7" reversible="true" fast="false" fbc:upperFluxBound="cobra_default_ub">
        <fbc:geneProductAssociation xmlns:fbc="http://www.sbml.org/sbml/level3/version1/fbc/version2" metaid="_2ed2a377-406d-49bb-892f-cbcd35d4cf2a">
          <fbc:or metaid="cd7007a0-004e-4024-87f0-58621a827454">
            <fbc:geneProductRef metaid="fb341e08-0459-4264-a19c-bd0342ba0f95" fbc:geneProduct="G_PP_4860"/>
            <fbc:geneProductRef metaid="_1413056c-7c99-4012-9d1a-d916e828486a" fbc:geneProduct="G_PP_1277"/>
          </fbc:or>
        </fbc:geneProductAssociation>
        <listOfReactants>
          <speciesReference constant="true" species="M_C0227" metaid="b6d6c8e3-753c-4110-b05c-84b697fecd90" stoichiometry="1"/>
        </listOfReactants>
        <listOfProducts>
          <speciesReference constant="true" species="M_C0070" metaid="d2c2065c-ad32-4258-922d-bfd8b6bddd0d" stoichiometry="1"/>
        </listOfProducts>
      </reaction>
      <reaction id="R_RR00706" fbc:lowerFluxBound="cobra_default_lb" name="N-(L-Argininosuccinate) arginie-lyase" metaid="_23a87ae4-fb2b-45d0-8944-2625a7e5ddd1" reversible="true" fast="false" fbc:upperFluxBound="cobra_default_ub">
        <fbc:geneProductAssociation xmlns:fbc="http://www.sbml.org/sbml/level3/version1/fbc/version2" metaid="_6f255005-c45c-427d-aa7b-4b77fd8dd1d7">
          <fbc:geneProductRef metaid="_7d4b52ff-7d17-42c9-9ea6-a104fd718574" fbc:geneProduct="G_PP_0184"/>
        </fbc:geneProductAssociation>
        <listOfReactants>
          <speciesReference constant="true" species="M_C2126" metaid="_1d36d3a7-e0e7-4ae9-85fd-5884a370d26a" stoichiometry="1"/>
        </listOfReactants>
        <listOfProducts>
          <speciesReference constant="true" species="M_C0050" metaid="_49c843eb-27ec-4d64-b779-7e5c234768e9" stoichiometry="1"/>
          <speciesReference constant="true" species="M_C0104" metaid="ec799bdf-1e9d-4f9b-8490-1165808c127b" stoichiometry="1"/>
        </listOfProducts>
      </reaction>
      <reaction id="R_RR02468" fbc:lowerFluxBound="cobra_default_lb" name="3-Isopropylmalate:NAD+ oxidoreductase" metaid="_61e06ba8-c07b-42e8-89fb-e043e87437e1" reversible="true" fast="false" fbc:upperFluxBound="cobra_default_ub">
        <fbc:geneProductAssociation xmlns:fbc="http://www.sbml.org/sbml/level3/version1/fbc/version2" metaid="_14ef65e2-c34c-4f75-97e4-c9a224cb6002">
          <fbc:geneProductRef metaid="_3343e1f5-f4c8-417d-8a23-9661785de2c4" fbc:geneProduct="G_PP_1988"/>
        </fbc:geneProductAssociation>
        <listOfReactants>
          <speciesReference constant="true" species="M_C0003" metaid="_58f6edb1-2217-4d7a-b403-86c6c0c7c95f" stoichiometry="1"/>
          <speciesReference constant="true" species="M_C2663" metaid="f052ac2a-4923-4c8d-b8fc-0cbe7dc48b29" stoichiometry="1"/>
        </listOfReactants>
        <listOfProducts>
          <speciesReference constant="true" species="M_C0004" metaid="_0eba4ab6-2060-4216-8247-f56743d597b3" stoichiometry="1"/>
          <speciesReference constant="true" species="M_C0065" metaid="_1ec84a6c-1dd2-47d7-9d34-331d1cc8a806" stoichiometry="1"/>
          <speciesReference constant="true" species="M_C2576" metaid="_93002d96-b2c1-4ad9-a49c-aaae58e640a9" stoichiometry="1"/>
        </listOfProducts>
      </reaction>
      <reaction id="R_RR02510" fbc:lowerFluxBound="cobra_default_lb" name="1-(5-Phosphoribosyl)-5-amino-4-carboxyimidazole:L-aspartate ligase(ADP-forming)" metaid="_95bc366f-6ca4-4efb-b8d6-44cb091572bc" reversible="true" fast="false" fbc:upperFluxBound="cobra_default_ub">
        <fbc:geneProductAssociation xmlns:fbc="http://www.sbml.org/sbml/level3/version1/fbc/version2" metaid="f9a615c6-cd3a-4b45-9b51-3b64e07a3fd3">
          <fbc:geneProductRef metaid="_7b6bbaf8-f973-42a1-afd0-befb347e13de" fbc:geneProduct="G_PP_1240"/>
        </fbc:geneProductAssociation>
        <listOfReactants>
          <speciesReference constant="true" species="M_C0002" metaid="_103670e6-e33a-4fc2-9442-27d8b11a6e4d" stoichiometry="1"/>
          <speciesReference constant="true" species="M_C0041" metaid="_0535fe66-33d4-4942-8076-bc6d60b4cece" stoichiometry="1"/>
          <speciesReference constant="true" species="M_C2857" metaid="_5e24bb7c-fbb7-4af7-a8ad-a93aa12bb6ef" stoichiometry="1"/>
        </listOfReactants>
        <listOfProducts>
          <speciesReference constant="true" species="M_C0008" metaid="_1448876f-1c1c-43d4-a513-c694ba15f771" stoichiometry="1"/>
          <speciesReference constant="true" species="M_C0009" metaid="bb5ccf51-2bb9-4ddf-aec5-44082f505022" stoichiometry="1"/>
          <speciesReference constant="true" species="M_C0065" metaid="_1397d2bb-a1c9-447f-8899-1f1c6271823a" stoichiometry="1"/>
          <speciesReference constant="true" species="M_C2890" metaid="_362219e0-fe3c-44bc-85ef-64ad1f4841f5" stoichiometry="1"/>
        </listOfProducts>
      </reaction>
      <reaction id="R_RR02333" fbc:lowerFluxBound="cobra_default_lb" name="L-Alanine:3-oxopropanoate aminotransferase" metaid="_4a17a348-ada9-4d00-b7c4-d1c8f46ef810" reversible="true" fast="false" fbc:upperFluxBound="cobra_default_ub">
        <fbc:geneProductAssociation xmlns:fbc="http://www.sbml.org/sbml/level3/version1/fbc/version2" metaid="_33e2d889-339f-4f1a-8999-3436c35dc965">
          <fbc:geneProductRef metaid="af313740-4f48-4d61-8f32-883422421ea2" fbc:geneProduct="G_PP_0596"/>
        </fbc:geneProductAssociation>
        <listOfReactants>
          <speciesReference constant="true" species="M_C0035" metaid="_387914b3-b8e7-4183-a13a-8cbf2e872311" stoichiometry="1"/>
          <speciesReference constant="true" species="M_C3500" metaid="cc4a88bf-42c8-44f7-9252-aa8044b06356" stoichiometry="1"/>
        </listOfReactants>
        <listOfProducts>
          <speciesReference constant="true" species="M_C0020" metaid="b73a5e4f-9862-46da-a489-81eeb6e80b96" stoichiometry="1"/>
          <speciesReference constant="true" species="M_C0065" metaid="_557bd20e-1a02-4510-a2d0-57aee2a21b43" stoichiometry="1"/>
          <speciesReference constant="true" species="M_C2065" metaid="fd6e62af-81ff-4839-9600-bcd75723e323" stoichiometry="1"/>
        </listOfProducts>
      </reaction>
      <reaction id="R_RR02222" fbc:lowerFluxBound="cobra_default_lb" name="2-Isopropylmalate hydro-lyase" metaid="_573d9e51-6a64-466f-822e-31adec00fb30" reversible="true" fast="false" fbc:upperFluxBound="cobra_default_ub">
        <fbc:geneProductAssociation xmlns:fbc="http://www.sbml.org/sbml/level3/version1/fbc/version2" metaid="_958fc73b-5326-4d32-81f1-d0ad5747298f">
          <fbc:and metaid="_08829a1d-8b53-47d3-b241-c357a6923a0f">
            <fbc:geneProductRef metaid="_5c0f5bbe-6f63-4da4-8dc8-4e029493db25" fbc:geneProduct="G_PP_1986"/>
            <fbc:geneProductRef metaid="_766b95a6-c0cd-4c35-afc4-57e4a145dd23" fbc:geneProduct="G_PP_1985"/>
          </fbc:and>
        </fbc:geneProductAssociation>
        <listOfReactants>
          <speciesReference constant="true" species="M_C1626" metaid="_508d96b5-a5a9-4ed0-9b3c-113a8972606c" stoichiometry="1"/>
        </listOfReactants>
        <listOfProducts>
          <speciesReference constant="true" species="M_C0001" metaid="_6cee7fcb-e6fa-4988-aeac-fcb88e2bacc0" stoichiometry="1"/>
          <speciesReference constant="true" species="M_C1690" metaid="e218a8f4-ad75-40ee-97ae-4cb7118dc45b" stoichiometry="1"/>
        </listOfProducts>
      </reaction>
      <reaction id="R_RR00772" fbc:lowerFluxBound="cobra_default_lb" name="glycine synthase" metaid="_7c249f9d-2a81-4fb5-898d-6ded83701a16" reversible="true" fast="false" fbc:upperFluxBound="cobra_default_ub">
        <fbc:geneProductAssociation xmlns:fbc="http://www.sbml.org/sbml/level3/version1/fbc/version2" metaid="_2caac904-b7e5-4ce2-ade2-98c2c94833af">
          <fbc:or metaid="_859dab6d-a37a-4d87-bf91-e2efb4119855">
            <fbc:geneProductRef metaid="_2b764445-40b5-44b9-bf6d-55e72a948689" fbc:geneProduct="G_PP_5194"/>
            <fbc:geneProductRef metaid="_855ba71c-fba7-4cb0-a846-cb682c254f99" fbc:geneProduct="G_PP_0986"/>
          </fbc:or>
        </fbc:geneProductAssociation>
        <listOfReactants>
          <speciesReference constant="true" species="M_C0003" metaid="c81cfa91-8206-41e4-96cf-3de83e4c5282" stoichiometry="1"/>
          <speciesReference constant="true" species="M_C0033" metaid="_19d3ed17-87a0-49ab-99e2-e8975a4e7af3" stoichiometry="1"/>
          <speciesReference constant="true" species="M_C0085" metaid="cbea1d9e-0a16-4e5d-8ca0-e2874fce1082" stoichiometry="1"/>
        </listOfReactants>
        <listOfProducts>
          <speciesReference constant="true" species="M_C0004" metaid="_04eaa048-8516-4e9f-8ec3-a85dc366ac42" stoichiometry="1"/>
          <speciesReference constant="true" species="M_C0011" metaid="bde2c875-e2ef-49b2-8d3a-f17e78ea50c3" stoichiometry="1"/>
          <speciesReference constant="true" species="M_C0122" metaid="_10b58729-9b55-40a2-90cd-2cc6a176fc57" stoichiometry="1"/>
          <speciesReference constant="true" species="M_C0957" metaid="b8729b71-ca52-4693-b4d4-df110f38190a" stoichiometry="1"/>
        </listOfProducts>
      </reaction>
      <reaction id="R_RR00124" fbc:lowerFluxBound="cobra_default_lb" name="L-Alanine:2-oxoglutarate aminotransferase" metaid="_4fe1e097-0c07-4498-851a-1f6e01ffc8fb" reversible="true" fast="false" fbc:upperFluxBound="cobra_default_ub">
        <fbc:geneProductAssociation xmlns:fbc="http://www.sbml.org/sbml/level3/version1/fbc/version2" metaid="_8e163619-e697-40bb-9371-46d144fce0eb">
          <fbc:geneProductRef metaid="dc756ecf-b457-431c-9f7a-b9fbd95e9a9a" fbc:geneProduct="G_PP_0214"/>
        </fbc:geneProductAssociation>
        <listOfReactants>
          <speciesReference constant="true" species="M_C0024" metaid="e60d21a6-e263-4082-bfc0-5801e3beeece" stoichiometry="1"/>
          <speciesReference constant="true" species="M_C0035" metaid="c7c3f131-6c44-4b32-850e-48957aa80b24" stoichiometry="1"/>
        </listOfReactants>
        <listOfProducts>
          <speciesReference constant="true" species="M_C0020" metaid="_253a014f-d46f-4d0f-a8d9-6fa6587a07dc" stoichiometry="1"/>
          <speciesReference constant="true" species="M_C0023" metaid="_58092858-a1db-45ef-b77c-2bee8354d8b2" stoichiometry="1"/>
        </listOfProducts>
      </reaction>
      <reaction id="R_RR01269" fbc:lowerFluxBound="cobra_default_lb" name="5-Dehydro-4-deoxy-D-glucarate hydro-lyase (decarboxylating)" metaid="d863e9bb-e2fe-486e-9360-cca7b1b52883" reversible="true" fast="false" fbc:upperFluxBound="cobra_default_ub">
        <fbc:geneProductAssociation xmlns:fbc="http://www.sbml.org/sbml/level3/version1/fbc/version2" metaid="_8ec242d1-5dc6-4aa6-b5de-7595e6d02ed1">
          <fbc:geneProductRef metaid="_682df318-14fa-490c-9f98-c39d6596da00" fbc:geneProduct="G_PP_3599"/>
        </fbc:geneProductAssociation>
        <listOfReactants>
          <speciesReference constant="true" species="M_C0065" metaid="eb68a4c6-ee0c-46e1-b41b-5602be69e335" stoichiometry="2"/>
          <speciesReference constant="true" species="M_C0506" metaid="d19e3107-26a1-4a4e-9cea-677a381b9c3d" stoichiometry="1"/>
        </listOfReactants>
        <listOfProducts>
          <speciesReference constant="true" species="M_C0001" metaid="bc5703e9-d39b-4bd8-a2b4-b39bf0cbd6ff" stoichiometry="1"/>
          <speciesReference constant="true" species="M_C0011" metaid="e8536b01-0e2e-4a63-a14f-a462dfcb0f60" stoichiometry="1"/>
          <speciesReference constant="true" species="M_C0335" metaid="_2c53451b-6798-4cde-8c05-4d2a5cd5b00a" stoichiometry="1"/>
        </listOfProducts>
      </reaction>
      <reaction id="R_RR00131" fbc:lowerFluxBound="cobra_default_lb" name="Isocitrate:NADP+ oxidoreductase (decarboxylating)" metaid="cb488291-b98d-4c8a-99d5-fb36f76c2af4" reversible="true" fast="false" fbc:upperFluxBound="cobra_default_ub">
        <fbc:geneProductAssociation xmlns:fbc="http://www.sbml.org/sbml/level3/version1/fbc/version2" metaid="_44f437d8-47cd-4991-8a94-0e8c1d4a7cb4">
          <fbc:and metaid="_058f0c9f-414e-46d0-88d2-44f4055b3ff8">
            <fbc:geneProductRef metaid="_166910e4-e681-4a7c-bf4d-5ba82d5e8f77" fbc:geneProduct="G_PP_4012"/>
            <fbc:geneProductRef metaid="_8972ed21-b0f7-47ee-be2c-7612e840671e" fbc:geneProduct="G_PP_4011"/>
          </fbc:and>
        </fbc:geneProductAssociation>
        <listOfReactants>
          <speciesReference constant="true" species="M_C0006" metaid="c0327a74-573c-4378-a5bb-c89623dcce0b" stoichiometry="1"/>
          <speciesReference constant="true" species="M_C0254" metaid="_278f5a12-17d0-401c-836d-13916a9d190f" stoichiometry="1"/>
        </listOfReactants>
        <listOfProducts>
          <speciesReference constant="true" species="M_C0005" metaid="_25e43f3d-049c-4475-a58c-5fbaa1c48342" stoichiometry="1"/>
          <speciesReference constant="true" species="M_C0011" metaid="_1f949106-a96a-4d74-ab1f-a708081ed694" stoichiometry="1"/>
          <speciesReference constant="true" species="M_C0024" metaid="ee53e6da-01e2-463d-afc4-5fceb1275603" stoichiometry="1"/>
        </listOfProducts>
      </reaction>
      <reaction id="R_RR02474" fbc:lowerFluxBound="cobra_default_lb" name="(R)-2,3-Dihydroxy-3-methylbutanoate:NADP+ oxidoreductase(isomerizing)" metaid="_9be645fc-0487-449d-9687-ed4e820e5bd0" reversible="true" fast="false" fbc:upperFluxBound="cobra_default_ub">
        <fbc:geneProductAssociation xmlns:fbc="http://www.sbml.org/sbml/level3/version1/fbc/version2" metaid="b8e8bf21-fdb3-40b0-b000-cdd20a1f9ae9">
          <fbc:geneProductRef metaid="cef6e83b-c9d5-4647-8bbf-df1cacb247f5" fbc:geneProduct="G_PP_4678"/>
        </fbc:geneProductAssociation>
        <listOfReactants>
          <speciesReference constant="true" species="M_C0006" metaid="_5ecb4604-f17f-4b5d-a27d-cd4520626e63" stoichiometry="1"/>
          <speciesReference constant="true" species="M_C2591" metaid="b75a5663-e24e-46d2-bee9-374c0e5278ce" stoichiometry="1"/>
        </listOfReactants>
        <listOfProducts>
          <speciesReference constant="true" species="M_C0005" metaid="c0d5e785-d202-4813-8c5f-efbb6b8fffce" stoichiometry="1"/>
          <speciesReference constant="true" species="M_C3641" metaid="_5bf4604e-aaaf-4516-9545-19ba9b4c9726" stoichiometry="1"/>
        </listOfProducts>
      </reaction>
      <reaction id="R_RR00181" fbc:lowerFluxBound="cobra_default_lb" name="Pyruvate:carbon-dioxide ligase (ADP-forming)" metaid="ff7043ff-58da-4ee4-8f92-537f6ee9f3b8" reversible="true" fast="false" fbc:upperFluxBound="cobra_default_ub">
        <fbc:geneProductAssociation xmlns:fbc="http://www.sbml.org/sbml/level3/version1/fbc/version2" metaid="_32119569-0622-4b68-a0ec-7dd3cc07fa28">
          <fbc:geneProductRef metaid="_29096581-b328-40d9-9492-93a0070e648a" fbc:geneProduct="G_PP_5347"/>
        </fbc:geneProductAssociation>
        <listOfReactants>
          <speciesReference constant="true" species="M_C0002" metaid="da3c2e11-4ce5-474e-8b8c-719a0ce1ad2e" stoichiometry="1"/>
          <speciesReference constant="true" species="M_C0020" metaid="_869749f4-c7a8-4ee7-a0e5-27d431ceb497" stoichiometry="1"/>
          <speciesReference constant="true" species="M_C0234" metaid="_80d4699a-0613-49fa-9380-c93580377a40" stoichiometry="1"/>
        </listOfReactants>
        <listOfProducts>
          <speciesReference constant="true" species="M_C0008" metaid="c3d7bf8c-fe97-4199-b493-1c8e3059aa63" stoichiometry="1"/>
          <speciesReference constant="true" species="M_C0009" metaid="_3383ef2d-91c5-4bba-84f0-faad89fc7eb3" stoichiometry="1"/>
          <speciesReference constant="true" species="M_C0032" metaid="a0053ed3-63d4-4a7f-98c9-9f4499d0bb26" stoichiometry="1"/>
          <speciesReference constant="true" species="M_C0065" metaid="_56abf2c3-7d18-4d6d-83d5-74d79c19a289" stoichiometry="1"/>
        </listOfProducts>
      </reaction>
      <reaction id="R_RR01974" fbc:lowerFluxBound="cobra_default_lb" name="Guanosine 3'-diphosphate 5'-triphosphate 5'-phosphohydrolase" metaid="_11f04d92-6815-45a0-ad61-76b56792a77c" reversible="true" fast="false" fbc:upperFluxBound="cobra_default_ub">
        <fbc:geneProductAssociation xmlns:fbc="http://www.sbml.org/sbml/level3/version1/fbc/version2" metaid="_12541b1a-63a4-47e5-8801-b61806deafcd">
          <fbc:geneProductRef metaid="df3d5741-110d-49c9-a400-76540ffe4c4e" fbc:geneProduct="G_PP_5216"/>
        </fbc:geneProductAssociation>
        <listOfReactants>
          <speciesReference constant="true" species="M_C0001" metaid="d39f2a10-91ef-4817-80b0-d2df5156104e" stoichiometry="1"/>
          <speciesReference constant="true" species="M_C2711" metaid="f3f4be43-4a2a-4ea3-a7ea-18d61a137be3" stoichiometry="1"/>
        </listOfReactants>
        <listOfProducts>
          <speciesReference constant="true" species="M_C0009" metaid="_6533e112-268c-4c46-b763-6b90b1fcb8a0" stoichiometry="1"/>
          <speciesReference constant="true" species="M_C0065" metaid="_9bef4b1a-8824-4401-9924-4d81a670a0ed" stoichiometry="1"/>
          <speciesReference constant="true" species="M_C0889" metaid="_8892c85a-7a5d-4deb-b138-707b4c54a059" stoichiometry="1"/>
        </listOfProducts>
      </reaction>
      <reaction id="R_RR02032" fbc:lowerFluxBound="cobra_default_lb" name="ATP:nucleoside-diphosphate phosphatransferase" metaid="_1d3def64-ea96-4e74-8376-0a8d78a3d1e8" reversible="true" fast="false" fbc:upperFluxBound="cobra_default_ub">
        <fbc:geneProductAssociation xmlns:fbc="http://www.sbml.org/sbml/level3/version1/fbc/version2" metaid="_4d226c68-a77a-42a6-b350-ab1f8cc636de">
          <fbc:geneProductRef metaid="f5c8299b-a15b-4582-b8a0-8f58280a6ad2" fbc:geneProduct="G_PP_0849"/>
        </fbc:geneProductAssociation>
        <listOfReactants>
          <speciesReference constant="true" species="M_C0002" metaid="bb5002b2-26ca-45ee-bd89-2e5a931eaab1" stoichiometry="1"/>
          <speciesReference constant="true" species="M_C0065" metaid="fd36e54d-8b23-4beb-ac0f-dac3f0234b43" stoichiometry="1"/>
          <speciesReference constant="true" species="M_C0958" metaid="_44b3abd7-9a2e-46a3-8d89-08aa954704ec" stoichiometry="1"/>
        </listOfReactants>
        <listOfProducts>
          <speciesReference constant="true" species="M_C0008" metaid="_0c3213f7-7491-430a-a38c-f9bc44fc1991" stoichiometry="1"/>
          <speciesReference constant="true" species="M_C0959" metaid="_66b80f4f-5ab5-4db5-bf82-2e6d8a9104bc" stoichiometry="1"/>
        </listOfProducts>
      </reaction>
      <reaction id="R_RR01903" fbc:lowerFluxBound="cobra_default_lb" name="L-Glutamate 5-semialdehyde &amp;gt;=&amp;lt; (S)-1-Pyrroline-5-carboxylate + H2O" metaid="e2d9027b-dc31-45b9-bdc8-1d5d7bb5fea0" reversible="true" fast="false" fbc:upperFluxBound="cobra_default_ub">
        <listOfReactants>
          <speciesReference constant="true" species="M_C0844" metaid="a8b91051-8775-46d9-851c-603f72208368" stoichiometry="1"/>
        </listOfReactants>
        <listOfProducts>
          <speciesReference constant="true" species="M_C0001" metaid="_3a9ae7d0-bc35-4759-8d02-23226a3b2ec5" stoichiometry="1"/>
          <speciesReference constant="true" species="M_C0065" metaid="_9205aa3e-fb79-4e48-ba13-77d88a6fa54b" stoichiometry="1"/>
          <speciesReference constant="true" species="M_C2394" metaid="b745f42c-02be-4f08-8e4b-53b9f1101962" stoichiometry="1"/>
        </listOfProducts>
      </reaction>
      <reaction id="R_RR01237" fbc:lowerFluxBound="cobra_default_lb" name="Dihydrofolate:NADP+ oxidoreductase" metaid="_4282f71c-4a2a-454a-ba51-dd5544ca3a99" reversible="true" fast="false" fbc:upperFluxBound="cobra_default_ub">
        <fbc:geneProductAssociation xmlns:fbc="http://www.sbml.org/sbml/level3/version1/fbc/version2" metaid="_2474d859-2f42-4574-af51-c609f7beb407">
          <fbc:geneProductRef metaid="_5d70607e-afdf-40e0-92a5-570580a42fb8" fbc:geneProduct="G_PP_5132"/>
        </fbc:geneProductAssociation>
        <listOfReactants>
          <speciesReference constant="true" species="M_C0006" metaid="_34df5708-bd35-4f4e-8a8f-0b782c855cc9" stoichiometry="1"/>
          <speciesReference constant="true" species="M_C0325" metaid="_4ca9f777-a990-41f2-99e6-ac88cb1dd264" stoichiometry="1"/>
        </listOfReactants>
        <listOfProducts>
          <speciesReference constant="true" species="M_C0005" metaid="c463e104-fa35-43b2-935a-0ed245334c2e" stoichiometry="1"/>
          <speciesReference constant="true" species="M_C0389" metaid="dccaa360-bf77-4e4d-aa7c-afc217b0260a" stoichiometry="1"/>
        </listOfProducts>
      </reaction>
      <reaction id="R_RR04371" fbc:lowerFluxBound="cobra_default_lb" name="AIRC3" metaid="_3c6c91c7-4e24-4c59-b959-55cf61a2df88" reversible="true" fast="false" fbc:upperFluxBound="cobra_default_ub">
        <fbc:geneProductAssociation xmlns:fbc="http://www.sbml.org/sbml/level3/version1/fbc/version2" metaid="_6d1ecc43-f503-40c9-83f7-69e3a34dd7af">
          <fbc:geneProductRef metaid="_62bda742-e4cd-47f2-8b72-483d568c3296" fbc:geneProduct="G_PP_5336"/>
        </fbc:geneProductAssociation>
        <listOfReactants>
          <speciesReference constant="true" species="M_C2857" metaid="_899b34c6-0f6a-48e6-8703-463f553ba7ea" stoichiometry="1"/>
        </listOfReactants>
        <listOfProducts>
          <speciesReference constant="true" species="M_C9260" metaid="b0331b45-1b7c-4345-902e-1fab43800b17" stoichiometry="1"/>
        </listOfProducts>
      </reaction>
      <reaction id="R_RR01374" fbc:lowerFluxBound="cobra_default_lb" name="L-Cysteate:2-oxoglutarate aminotransferase" metaid="_44d08202-dc1d-49cb-bd6a-dc842a842e9e" reversible="true" fast="false" fbc:upperFluxBound="cobra_default_ub">
        <fbc:geneProductAssociation xmlns:fbc="http://www.sbml.org/sbml/level3/version1/fbc/version2" metaid="cb7673bf-495f-4b66-9d30-c52772d4803a">
          <fbc:or metaid="ae7de719-06ca-48f8-8464-5271b16e7990">
            <fbc:geneProductRef metaid="_5cbd83e4-bd2b-46d0-a40c-d3ec60c25f36" fbc:geneProduct="G_PP_3721"/>
            <fbc:geneProductRef metaid="_4a06d935-2643-4b7b-9e89-6dfb0f85ac4b" fbc:geneProduct="G_PP_0858"/>
            <fbc:geneProductRef metaid="_9671f6ca-6739-4ea3-b864-8fc1c1d0748a" fbc:geneProduct="G_PP_4692"/>
            <fbc:geneProductRef metaid="e1f0fb62-4108-49a0-abbc-efb3f2c062a4" fbc:geneProduct="G_PP_1872"/>
          </fbc:or>
        </fbc:geneProductAssociation>
        <listOfReactants>
          <speciesReference constant="true" species="M_C0024" metaid="_1e5bc4d7-296f-4ad8-8cf1-ee5ee01cb2da" stoichiometry="1"/>
          <speciesReference constant="true" species="M_C0065" metaid="fc92c437-465f-468d-9744-07710243ff98" stoichiometry="2"/>
          <speciesReference constant="true" species="M_C0391" metaid="d71f6ddf-23c0-421c-9e65-eadb0df3ce31" stoichiometry="1"/>
        </listOfReactants>
        <listOfProducts>
          <speciesReference constant="true" species="M_C0245" metaid="a373cbbe-4ffc-448a-8359-ca7ede93496a" stoichiometry="1"/>
          <speciesReference constant="true" species="M_C3219" metaid="_4a1677fe-9368-4757-89e1-c72e07087666" stoichiometry="1"/>
        </listOfProducts>
      </reaction>
      <reaction id="R_RR00364" fbc:lowerFluxBound="cobra_default_lb" name="Phosphoenolpyruvate:UDP-N-acetyl-D-glucosamine1-carboxyvinyl-transferase" metaid="_75cd9edf-b375-4440-85c3-71693ae8b308" reversible="true" fast="false" fbc:upperFluxBound="cobra_default_ub">
        <fbc:geneProductAssociation xmlns:fbc="http://www.sbml.org/sbml/level3/version1/fbc/version2" metaid="df008041-f402-486e-a6b3-714a9b168e80">
          <fbc:geneProductRef metaid="_30e9f3a5-d6c7-4921-984f-c3afb268f9c1" fbc:geneProduct="G_PP_0964"/>
        </fbc:geneProductAssociation>
        <listOfReactants>
          <speciesReference constant="true" species="M_C0037" metaid="f911e476-7e09-4698-bd78-522c827600bd" stoichiometry="1"/>
          <speciesReference constant="true" species="M_C0059" metaid="_4fdae31a-107f-471f-864d-71c7c312ef14" stoichiometry="1"/>
        </listOfReactants>
        <listOfProducts>
          <speciesReference constant="true" species="M_C0009" metaid="f4a2cd39-9eac-4498-97ce-53e67158d9a2" stoichiometry="1"/>
          <speciesReference constant="true" species="M_C2789" metaid="_56b3ef4f-f3f0-44b5-8f7b-89d76111dd9e" stoichiometry="1"/>
        </listOfProducts>
      </reaction>
      <reaction id="R_RR03554" fbc:lowerFluxBound="cobra_default_lb" name="ATP:L-glutamate 1-phosphotransferase" metaid="_9cf69548-d5ea-42d5-b974-9e6295f96b7e" reversible="true" fast="false" fbc:upperFluxBound="cobra_default_ub">
        <listOfReactants>
          <speciesReference constant="true" species="M_C0002" metaid="_43f14996-f17b-472e-8c4b-54a1f87434d2" stoichiometry="1"/>
          <speciesReference constant="true" species="M_C0023" metaid="_89bdb5e0-a257-4f3e-a647-27f2f44a99a9" stoichiometry="1"/>
          <speciesReference constant="true" species="M_C0065" metaid="_29b96fcc-e81a-4562-afb4-37d9d08a2886" stoichiometry="2"/>
        </listOfReactants>
        <listOfProducts>
          <speciesReference constant="true" species="M_C0008" metaid="_44bf6c33-bc81-42e6-906a-83a2a427e3d2" stoichiometry="1"/>
          <speciesReference constant="true" species="M_C3348" metaid="_84d708a3-b4d8-46ba-a40d-eea8d7398980" stoichiometry="1"/>
        </listOfProducts>
      </reaction>
      <reaction id="R_RR03546" fbc:lowerFluxBound="cobra_default_lb" name="Acetyl-CoA:orthophosphate acetyltransferase" metaid="_70070c03-6788-4830-91e2-463ddeff8792" reversible="true" fast="false" fbc:upperFluxBound="cobra_default_ub">
        <fbc:geneProductAssociation xmlns:fbc="http://www.sbml.org/sbml/level3/version1/fbc/version2" metaid="_175f31da-bd6d-42ba-b53c-56220dc61557">
          <fbc:geneProductRef metaid="f8b7d23e-3ac9-4418-a311-b86b52ce6aa3" fbc:geneProduct="G_PP_0774"/>
        </fbc:geneProductAssociation>
        <listOfReactants>
          <speciesReference constant="true" species="M_C0009" metaid="_02bf4c20-21c7-4e13-9bd4-01f7fcaff17d" stoichiometry="1"/>
          <speciesReference constant="true" species="M_C0022" metaid="c87c850b-ec8b-40a5-a4d6-207df5390c54" stoichiometry="1"/>
        </listOfReactants>
        <listOfProducts>
          <speciesReference constant="true" species="M_C0010" metaid="_0910bdee-d854-4f51-b0e6-148e20b4dbfb" stoichiometry="1"/>
          <speciesReference constant="true" species="M_C0188" metaid="_41a9338b-a3de-4390-96de-557382c498d3" stoichiometry="1"/>
        </listOfProducts>
      </reaction>
      <reaction id="R_RR00704" fbc:lowerFluxBound="cobra_default_lb" name="N6-(1,2-Dicarboxyethyl)AMP AMP-lyase" metaid="_6e18c958-b8f2-4f33-aba4-c476908bc748" reversible="true" fast="false" fbc:upperFluxBound="cobra_default_ub">
        <fbc:geneProductAssociation xmlns:fbc="http://www.sbml.org/sbml/level3/version1/fbc/version2" metaid="_1b8869b6-754a-48c3-807a-33823d174863">
          <fbc:geneProductRef metaid="_566d8707-9e99-4b6a-9ceb-d01b559211f3" fbc:geneProduct="G_PP_4016"/>
        </fbc:geneProductAssociation>
        <listOfReactants>
          <speciesReference constant="true" species="M_C2339" metaid="_41a7865c-7424-426e-9e19-51aa331c7311" stoichiometry="1"/>
        </listOfReactants>
        <listOfProducts>
          <speciesReference constant="true" species="M_C0018" metaid="_164cbcec-170d-4fff-99cc-be4361ac2043" stoichiometry="1"/>
          <speciesReference constant="true" species="M_C0104" metaid="fa70c3fb-a5c9-455f-ad98-de6bd26db1c6" stoichiometry="1"/>
        </listOfProducts>
      </reaction>
      <reaction id="R_RR00681" fbc:lowerFluxBound="cobra_default_lb" name="D-Ribose-5-phosphate ketol-isomerase" metaid="_6d01ac02-bd89-4c2d-99e7-f3f8d50886d3" reversible="true" fast="false" fbc:upperFluxBound="cobra_default_ub">
        <fbc:geneProductAssociation xmlns:fbc="http://www.sbml.org/sbml/level3/version1/fbc/version2" metaid="e76fe7ef-8ac2-426c-b2fd-9f5acd39e24f">
          <fbc:geneProductRef metaid="_398c63ce-2d3d-46b3-b446-3f3ffc3a78ba" fbc:geneProduct="G_PP_5150"/>
        </fbc:geneProductAssociation>
        <listOfReactants>
          <speciesReference constant="true" species="M_C0099" metaid="_5edb4600-d0d6-44de-b724-f93a6c5d0797" stoichiometry="1"/>
        </listOfReactants>
        <listOfProducts>
          <speciesReference constant="true" species="M_C0165" metaid="e10003f4-efa3-407a-90d2-ea83ff48ebc0" stoichiometry="1"/>
        </listOfProducts>
      </reaction>
      <reaction id="R_RR00098" fbc:lowerFluxBound="cobra_default_lb" name="ATP:polyphosphate phosphotransferase" metaid="deb18513-54e8-4f3c-b75e-5713e39fb1b2" reversible="true" fast="false" fbc:upperFluxBound="cobra_default_ub">
        <fbc:geneProductAssociation xmlns:fbc="http://www.sbml.org/sbml/level3/version1/fbc/version2" metaid="_8a08ff29-2430-4884-b78a-1dee7ab29a49">
          <fbc:geneProductRef metaid="_1c8edce4-f927-469e-85cb-9845bcfb08b4" fbc:geneProduct="G_PP_5217"/>
        </fbc:geneProductAssociation>
        <listOfReactants>
          <speciesReference constant="true" species="M_C0002" metaid="b8db0e76-9822-4f09-b6b7-a0147c53215b" stoichiometry="1"/>
          <speciesReference constant="true" species="M_C0012" metaid="aeac6866-3ac6-4dd3-bd99-5073d87a8a0a" stoichiometry="1"/>
        </listOfReactants>
        <listOfProducts>
          <speciesReference constant="true" species="M_C0008" metaid="_6dbc2188-0620-41f7-a52b-54a43c11f0ed" stoichiometry="1"/>
          <speciesReference constant="true" species="M_C2062" metaid="_2403d0f1-b3d1-4af2-b24a-403db831bea2" stoichiometry="1"/>
        </listOfProducts>
      </reaction>
      <reaction id="R_RR01048" fbc:lowerFluxBound="cobra_default_lb" name="Orotidine-5'-phosphate:pyrophosphate phosphoribosyltransferase" metaid="c0299550-16ad-4e19-99d2-74890a251dbd" reversible="true" fast="false" fbc:upperFluxBound="cobra_default_ub">
        <fbc:geneProductAssociation xmlns:fbc="http://www.sbml.org/sbml/level3/version1/fbc/version2" metaid="_1b5be84c-b494-4b45-9e0e-95b4a88352f4">
          <fbc:geneProductRef metaid="_0f303617-d544-41d5-897f-9d37184b6d21" fbc:geneProduct="G_PP_5291"/>
        </fbc:geneProductAssociation>
        <listOfReactants>
          <speciesReference constant="true" species="M_C0012" metaid="c38e8ae2-b623-45ce-93db-b72a492f030c" stoichiometry="1"/>
          <speciesReference constant="true" species="M_C0798" metaid="_485f5744-bf54-4edb-96b3-6e3142a50768" stoichiometry="1"/>
        </listOfReactants>
        <listOfProducts>
          <speciesReference constant="true" species="M_C0101" metaid="_0f38c19b-44d4-4aba-abc7-d53f5ca5ecf7" stoichiometry="1"/>
          <speciesReference constant="true" species="M_C0240" metaid="_95cd1353-9984-4850-ae86-4f80b76a7a6c" stoichiometry="1"/>
        </listOfProducts>
      </reaction>
      <reaction id="R_RR00685" fbc:lowerFluxBound="cobra_default_lb" name="D-Glyceraldehyde-3-phosphate:NAD+ oxidoreductase(phosphorylating)" metaid="_1b6b8725-c9ab-495b-801d-8215b9e0cf39" reversible="true" fast="false" fbc:upperFluxBound="cobra_default_ub">
        <fbc:geneProductAssociation xmlns:fbc="http://www.sbml.org/sbml/level3/version1/fbc/version2" metaid="d0410bb7-8cce-447c-bbd5-fe50f25fd044">
          <fbc:geneProductRef metaid="ab258c79-6eb3-4224-9e4c-55f7ddd70ef8" fbc:geneProduct="G_PP_1009"/>
        </fbc:geneProductAssociation>
        <listOfReactants>
          <speciesReference constant="true" species="M_C0003" metaid="_94f82afa-986c-4605-9c2f-3b67b6143984" stoichiometry="1"/>
          <speciesReference constant="true" species="M_C0009" metaid="_0cc30ef4-e490-475b-932d-d139737c4bae" stoichiometry="1"/>
          <speciesReference constant="true" species="M_C0100" metaid="ad47f585-6f8f-423c-87c0-ec37aa485c4c" stoichiometry="1"/>
        </listOfReactants>
        <listOfProducts>
          <speciesReference constant="true" species="M_C0004" metaid="a016542e-b283-4f85-855b-77ae87a13b17" stoichiometry="1"/>
          <speciesReference constant="true" species="M_C0065" metaid="_98ea1000-1684-47bb-bad3-f9cb3d868508" stoichiometry="1"/>
          <speciesReference constant="true" species="M_C0195" metaid="_082e5ac7-9a1d-4e07-a792-d66b08cd1522" stoichiometry="1"/>
        </listOfProducts>
      </reaction>
      <reaction id="R_RR03555" fbc:lowerFluxBound="cobra_default_lb" name="UDP-N-acetyl-D-glucosamine 2-epimerase" metaid="_2f59b94c-df27-4ff2-91c1-86c1cfebcac7" reversible="true" fast="false" fbc:upperFluxBound="cobra_default_ub">
        <fbc:geneProductAssociation xmlns:fbc="http://www.sbml.org/sbml/level3/version1/fbc/version2" metaid="_8ba765af-d7a1-4de0-a9c4-778947bc2469">
          <fbc:geneProductRef metaid="c5d512c8-2c5c-4258-9044-d755bfb71d27" fbc:geneProduct="G_PP_1811"/>
        </fbc:geneProductAssociation>
        <listOfReactants>
          <speciesReference constant="true" species="M_C0037" metaid="_06fec556-c75b-473c-8aea-f1578ae35526" stoichiometry="1"/>
        </listOfReactants>
        <listOfProducts>
          <speciesReference constant="true" species="M_C0847" metaid="_0fc88f5e-7257-4ccd-9c0a-a8b00ef2a7ce" stoichiometry="1"/>
        </listOfProducts>
      </reaction>
      <reaction id="R_RR01147" fbc:lowerFluxBound="cobra_default_lb" name="ATP:(d)GMP phosphotransferase" metaid="c48ceaba-1f32-4514-85b5-c94ad1a76cf7" reversible="true" fast="false" fbc:upperFluxBound="cobra_default_ub">
        <fbc:geneProductAssociation xmlns:fbc="http://www.sbml.org/sbml/level3/version1/fbc/version2" metaid="_8963d7c2-1915-4d81-97aa-7d94c9470912">
          <fbc:geneProductRef metaid="f8a90159-7e1f-4575-ab24-2ad0456336ce" fbc:geneProduct="G_PP_5296"/>
        </fbc:geneProductAssociation>
        <listOfReactants>
          <speciesReference constant="true" species="M_C0002" metaid="_64fcfd9b-d57e-43dd-a9ef-fb85b8ff6a94" stoichiometry="1"/>
          <speciesReference constant="true" species="M_C0290" metaid="_11897e97-0ba1-4ee3-8353-2f15c6915e5b" stoichiometry="1"/>
        </listOfReactants>
        <listOfProducts>
          <speciesReference constant="true" species="M_C0008" metaid="_49b82d13-ff1a-4641-90f7-881b09db4b45" stoichiometry="1"/>
          <speciesReference constant="true" species="M_C0289" metaid="_0b1f5b00-0757-416a-9a28-84dc63b93dec" stoichiometry="1"/>
        </listOfProducts>
      </reaction>
      <reaction id="R_RR02500" fbc:lowerFluxBound="cobra_default_lb" name="10-Formyltetrahydrofolate:5'-phosphoribosyl-5-amino-4-imidazolecarboxamide formyltransferase" metaid="_4d88c472-94c6-4e95-ad04-079a858518ce" reversible="true" fast="false" fbc:upperFluxBound="cobra_default_ub">
        <fbc:geneProductAssociation xmlns:fbc="http://www.sbml.org/sbml/level3/version1/fbc/version2" metaid="_0fa0651c-257f-452c-ac5f-3ef8b2d03637">
          <fbc:geneProductRef metaid="_987db0f3-db64-4944-b3cf-fb420bca1a9c" fbc:geneProduct="G_PP_4822"/>
        </fbc:geneProductAssociation>
        <listOfReactants>
          <speciesReference constant="true" species="M_C0193" metaid="_8510ac19-cbe0-4b76-b665-099df6f856db" stoichiometry="1"/>
          <speciesReference constant="true" species="M_C2817" metaid="db858393-2769-41c2-9a2f-e0508ac29daa" stoichiometry="1"/>
        </listOfReactants>
        <listOfProducts>
          <speciesReference constant="true" species="M_C0085" metaid="_4fe748f0-54ca-4743-bcb3-b6beaafd80c3" stoichiometry="1"/>
          <speciesReference constant="true" species="M_C2849" metaid="_4dd7173d-feda-4b55-9d6f-506b58fb0c28" stoichiometry="1"/>
        </listOfProducts>
      </reaction>
      <reaction id="R_RR00598" fbc:lowerFluxBound="cobra_default_lb" name="5,10-Methylenetetrahydrofolate:glycine hydroxymethyltransferase" metaid="ecf54258-faef-48b3-bc21-ac20457e1788" reversible="true" fast="false" fbc:upperFluxBound="cobra_default_ub">
[truncated: 1,179,252 more chars]
