# Supplementary material for: FindTargetsWEB: A User-Friendly Tool for Identification of Potential Therapeutic Targets in Metabolic Networks of Bacteria
Source: Front Genet. 2019 Jul 4;10:633. doi: 10.3389/fgene.2019.00633 (PMC6620235; doi:10.3389/fgene.2019.00633)
Supplement: Supplementary file 3 [file DataSheet_2.zip › sbml3_Saureus.xml]

<?xml version='1.0' encoding='UTF-8' standalone='no'?>
<sbml xmlns="http://www.sbml.org/sbml/level3/version1/core" level="3" metaid="_64873a58-07e4-4d1b-ada0-785a31d8df69" fbc:required="false" xmlns:fbc="http://www.sbml.org/sbml/level3/version1/fbc/version2" sboTerm="SBO:0000624" version="1">
  <model id="MODEL1507180070" fbc:strict="true" name="Becker2005 - Genome-scale metabolic network of Staphylococcus aureus (iSB619)" metaid="_52c5dd7b-ad34-4f0f-be0c-cfa61df888e9">
    <notes>
      <body xmlns="http://www.w3.org/1999/xhtml">
        <div class="dc:title">Becker2005 - Genome-scale metabolic network
of Staphylococcus aureus (iSB619)</div>
<div class="dc:bibliographicCitation">
  <p>This model is described in the article:</p>
  <div class="bibo:title">
    <a href="http://identifiers.org/pubmed/15752426" title="Access to this publication">Genome-scale reconstruction
    of the metabolic network in Staphylococcus aureus N315: an
    initial draft to the two-dimensional annotation.</a>
  </div>
  <div class="bibo:authorList">Becker SA, Palsson BØ.</div>
  <div class="bibo:Journal">BMC Microbiol. 2005; 5: 8</div>
  <p>Abstract:</p>
  <div class="bibo:abstract">
    <p>BACKGROUND: Several strains of bacteria have sequenced and
    annotated genomes, which have been used in conjunction with
    biochemical and physiological data to reconstruct genome-scale
    metabolic networks. Such reconstruction amounts to a
    two-dimensional annotation of the genome. These networks have
    been analyzed with a constraint-based formalism and a variety
    of biologically meaningful results have emerged. Staphylococcus
    aureus is a pathogenic bacterium that has evolved resistance to
    many antibiotics, representing a significant health care
    concern. We present the first manually curated elementally and
    charge balanced genome-scale reconstruction and model of S.
    aureus' metabolic networks and compute some of its properties.
    RESULTS: We reconstructed a genome-scale metabolic network of
    S. aureus strain N315. This reconstruction, termed iSB619,
    consists of 619 genes that catalyze 640 metabolic reactions.
    For 91% of the reactions, open reading frames are explicitly
    linked to proteins and to the reaction. All but three of the
    metabolic reactions are both charge and elementally balanced.
    The reaction list is the most complete to date for this
    pathogen. When the capabilities of the reconstructed network
    were analyzed in the context of maximal growth, we formed
    hypotheses regarding growth requirements, the efficiency of
    growth on different carbon sources, and potential drug targets.
    These hypotheses can be tested experimentally and the data
    gathered can be used to improve subsequent versions of the
    reconstruction. CONCLUSION: iSB619 represents comprehensive
    biochemically and genetically structured information about the
    metabolism of S. aureus to date. The reconstructed metabolic
    network can be used to predict cellular phenotypes and thus
    advance our understanding of a troublesome pathogen.</p>
  </div>
</div>
<div class="dc:publisher">
  <p>This model is hosted on 
  <a href="http://www.ebi.ac.uk/biomodels/">BioModels Database</a>
  and identified by: 
  <a href="http://identifiers.org/biomodels.db/MODEL1507180070">MODEL1507180070</a>.</p>
  <p>To cite BioModels Database, please use: 
  <a href="http://identifiers.org/pubmed/20587024" title="Latest BioModels Database publication">BioModels Database:
  An enhanced, curated and annotated resource for published
  quantitative kinetic models</a>.</p>
</div>
<div class="dc:license">
  <p>To the extent possible under law, all copyright and related or
  neighbouring rights to this encoded model have been dedicated to
  the public domain worldwide. Please refer to 
  <a href="http://creativecommons.org/publicdomain/zero/1.0/" title="Access to: CC0 1.0 Universal (CC0 1.0), Public Domain Dedication">CC0
  Public Domain Dedication</a> for more information.</p>
</div>
</body>
    </notes>
    <annotation>
	<rdf:RDF xmlns:rdf="http://www.w3.org/1999/02/22-rdf-syntax-ns#" xmlns:bqmodel="http://biomodels.net/model-qualifiers/">
	<rdf:Description rdf:about="#_52c5dd7b-ad34-4f0f-be0c-cfa61df888e9">
	<bqmodel:is>
	<rdf:Bag>
	<rdf:li rdf:resource="http://identifiers.org/biomodels.db/MODEL1507180070"/>
	</rdf:Bag>
	</bqmodel:is>
	</rdf:Description>
	</rdf:RDF>
	</annotation>
      <fbc:listOfObjectives xmlns:fbc="http://www.sbml.org/sbml/level3/version1/fbc/version2" fbc:activeObjective="obj">
      <fbc:objective fbc:type="maximize" metaid="_71a05052-2459-4cc3-b812-9e77389d2a8b" fbc:id="obj">
        <fbc:listOfFluxObjectives>
          <fbc:fluxObjective fbc:reaction="R_biomass_SA_8a" metaid="c40e1555-cc71-4b2f-b312-56a57c1da214" fbc:coefficient="1"/>
        </fbc:listOfFluxObjectives>
      </fbc:objective>
    </fbc:listOfObjectives>
    <fbc:listOfGeneProducts xmlns:fbc="http://www.sbml.org/sbml/level3/version1/fbc/version2">
      <fbc:geneProduct fbc:name="SA0008" metaid="a3748d8d-e11f-424e-8c39-d50545b2d54f" fbc:label="SA0008" fbc:id="G_SA0008"/>
      <fbc:geneProduct fbc:name="SA0009" metaid="_99ff4ecf-36e3-41e3-8633-f09bb1cc4424" fbc:label="SA0009" fbc:id="G_SA0009"/>
      <fbc:geneProduct fbc:name="SA0011" metaid="_617d03b9-ba7e-4d62-a491-1f573256429d" fbc:label="SA0011" fbc:id="G_SA0011"/>
      <fbc:geneProduct fbc:name="SA0016" metaid="_380e1f64-8471-486e-9a95-17069fc5552e" fbc:label="SA0016" fbc:id="G_SA0016"/>
      <fbc:geneProduct fbc:name="SA0036" metaid="b5d5b537-eafd-419e-9df2-f1e75e179a2a" fbc:label="SA0036" fbc:id="G_SA0036"/>
      <fbc:geneProduct fbc:name="SA0049" metaid="_49693572-cded-4ad2-85b9-20a44f8dca4b" fbc:label="SA0049" fbc:id="G_SA0049"/>
      <fbc:geneProduct fbc:name="SA0068" metaid="bd571b90-b439-4491-b07c-20754c81e5ad" fbc:label="SA0068" fbc:id="G_SA0068"/>
      <fbc:geneProduct fbc:name="SA0070" metaid="_2f6750ef-2afe-4333-b1a5-3df7d2263033" fbc:label="SA0070" fbc:id="G_SA0070"/>
      <fbc:geneProduct fbc:name="SA0071" metaid="cf98f711-6e7e-453f-a28b-4f38c44d5c55" fbc:label="SA0071" fbc:id="G_SA0071"/>
      <fbc:geneProduct fbc:name="SA0100" metaid="a6be6429-36e6-4bfa-b834-e51414972052" fbc:label="SA0100" fbc:id="G_SA0100"/>
      <fbc:geneProduct fbc:name="SA0106" metaid="_1555c212-bb39-4d01-83ad-59936d77269d" fbc:label="SA0106" fbc:id="G_SA0106"/>
      <fbc:geneProduct fbc:name="SA0113" metaid="f5765a81-10e9-40d4-b954-47f910363c14" fbc:label="SA0113" fbc:id="G_SA0113"/>
      <fbc:geneProduct fbc:name="SA0119" metaid="c03927d6-abe2-4047-b8df-58f4fc87cd3d" fbc:label="SA0119" fbc:id="G_SA0119"/>
      <fbc:geneProduct fbc:name="SA0122" metaid="c6323f6c-c895-4ba8-81b0-e297dde32921" fbc:label="SA0122" fbc:id="G_SA0122"/>
      <fbc:geneProduct fbc:name="SA0123" metaid="_6b8bc395-e27d-4512-a5df-99db193fd837" fbc:label="SA0123" fbc:id="G_SA0123"/>
      <fbc:geneProduct fbc:name="SA0128" metaid="c6ee564b-359a-427e-8624-8ba727a55ccd" fbc:label="SA0128" fbc:id="G_SA0128"/>
      <fbc:geneProduct fbc:name="SA0131" metaid="_7883635a-05cc-4fec-9f76-e47211910246" fbc:label="SA0131" fbc:id="G_SA0131"/>
      <fbc:geneProduct fbc:name="SA0133" metaid="_0179d6b3-cf47-4a60-82f1-3af72c84775e" fbc:label="SA0133" fbc:id="G_SA0133"/>
      <fbc:geneProduct fbc:name="SA0134" metaid="_550e988f-4795-4de4-ba31-76ded38ecc93" fbc:label="SA0134" fbc:id="G_SA0134"/>
      <fbc:geneProduct fbc:name="SA0143" metaid="e19e1da4-8d84-482a-b03e-2ac9ef316a5c" fbc:label="SA0143" fbc:id="G_SA0143"/>
      <fbc:geneProduct fbc:name="SA0150" metaid="_7d18b064-6c2d-4403-b7da-49e2d33fbe52" fbc:label="SA0150" fbc:id="G_SA0150"/>
      <fbc:geneProduct fbc:name="SA0159" metaid="_4a610141-6144-410f-8e52-06c506300000" fbc:label="SA0159" fbc:id="G_SA0159"/>
      <fbc:geneProduct fbc:name="SA0162" metaid="f450c5e7-f94d-4198-aa6c-18a1389c0f7d" fbc:label="SA0162" fbc:id="G_SA0162"/>
      <fbc:geneProduct fbc:name="SA0171" metaid="_166bcfcb-371e-4b12-a204-9de57da9d615" fbc:label="SA0171" fbc:id="G_SA0171"/>
      <fbc:geneProduct fbc:name="SA0176" metaid="ed6087b1-a82c-477d-bb82-407565a9b3bf" fbc:label="SA0176" fbc:id="G_SA0176"/>
      <fbc:geneProduct fbc:name="SA0177" metaid="_2bce31c5-0138-4d02-8b4e-80ecd514af1e" fbc:label="SA0177" fbc:id="G_SA0177"/>
      <fbc:geneProduct fbc:name="SA0178" metaid="b9f07cb7-e1ef-431c-8ad0-0e5346d0d721" fbc:label="SA0178" fbc:id="G_SA0178"/>
      <fbc:geneProduct fbc:name="SA0179" metaid="f642db01-4338-4cb0-9e6b-67ce169800a1" fbc:label="SA0179" fbc:id="G_SA0179"/>
      <fbc:geneProduct fbc:name="SA0180" metaid="_81eee988-ccd8-4817-b193-59216e64e237" fbc:label="SA0180" fbc:id="G_SA0180"/>
      <fbc:geneProduct fbc:name="SA0182" metaid="_8a0d042f-7a59-4d56-92bb-840db6499ce1" fbc:label="SA0182" fbc:id="G_SA0182"/>
      <fbc:geneProduct fbc:name="SA0183" metaid="_22e35747-55c0-4b98-91e4-61d22997ed64" fbc:label="SA0183" fbc:id="G_SA0183"/>
      <fbc:geneProduct fbc:name="SA0204" metaid="_8afab0f0-06e9-4633-a9b6-29156e2c571d" fbc:label="SA0204" fbc:id="G_SA0204"/>
      <fbc:geneProduct fbc:name="SA0206" metaid="_338c9925-e8e5-4875-89dd-169e9e304575" fbc:label="SA0206" fbc:id="G_SA0206"/>
      <fbc:geneProduct fbc:name="SA0207" metaid="_173e83ad-08a6-41aa-9dbf-1ad40d465505" fbc:label="SA0207" fbc:id="G_SA0207"/>
      <fbc:geneProduct fbc:name="SA0208" metaid="_25d88be8-8f1a-4114-b37a-f4de94daf0f2" fbc:label="SA0208" fbc:id="G_SA0208"/>
      <fbc:geneProduct fbc:name="SA0209" metaid="_152a8032-eb87-4895-9674-d4c505d408e8" fbc:label="SA0209" fbc:id="G_SA0209"/>
      <fbc:geneProduct fbc:name="SA0218" metaid="_2ee5db4e-6257-4d9f-9238-a78850e7f7e4" fbc:label="SA0218" fbc:id="G_SA0218"/>
      <fbc:geneProduct fbc:name="SA0220" metaid="_43eff449-06c9-4f91-985f-3ffe488b5a39" fbc:label="SA0220" fbc:id="G_SA0220"/>
      <fbc:geneProduct fbc:name="SA0223" metaid="f0ba3985-0be7-495d-8d41-9d7bdda0016a" fbc:label="SA0223" fbc:id="G_SA0223"/>
      <fbc:geneProduct fbc:name="SA0224" metaid="ae91d254-c8eb-4327-8aa1-6f862e53590a" fbc:label="SA0224" fbc:id="G_SA0224"/>
      <fbc:geneProduct fbc:name="SA0226" metaid="_262f3063-e5d0-45bb-8159-1cb7ce4b15ab" fbc:label="SA0226" fbc:id="G_SA0226"/>
      <fbc:geneProduct fbc:name="SA0228" metaid="_0ac5d33a-2ddb-4e70-bcc3-46bc0a37742f" fbc:label="SA0228" fbc:id="G_SA0228"/>
      <fbc:geneProduct fbc:name="SA0229" metaid="_9848916c-8a18-4881-8dca-08325e733bcb" fbc:label="SA0229" fbc:id="G_SA0229"/>
      <fbc:geneProduct fbc:name="SA0230" metaid="b05c7fdd-44df-4c01-89f2-279b3df431c6" fbc:label="SA0230" fbc:id="G_SA0230"/>
      <fbc:geneProduct fbc:name="SA0232" metaid="_6d46214a-526e-4022-bcdf-e890dfd45344" fbc:label="SA0232" fbc:id="G_SA0232"/>
      <fbc:geneProduct fbc:name="SA0233" metaid="_98b31b9a-02be-4a51-a254-6d33fd9448d8" fbc:label="SA0233" fbc:id="G_SA0233"/>
      <fbc:geneProduct fbc:name="SA0236" metaid="_385ec609-ae36-4ee6-9ec7-94b538ea7c9e" fbc:label="SA0236" fbc:id="G_SA0236"/>
      <fbc:geneProduct fbc:name="SA0237" metaid="d86453fa-8c8f-4e60-a154-cf8fa26209a6" fbc:label="SA0237" fbc:id="G_SA0237"/>
      <fbc:geneProduct fbc:name="SA0238" metaid="_31634333-7058-4068-b6e4-a6eb1317b895" fbc:label="SA0238" fbc:id="G_SA0238"/>
      <fbc:geneProduct fbc:name="SA0239" metaid="d5fbbc1b-fb5b-4899-b9ac-32ffdf5f243b" fbc:label="SA0239" fbc:id="G_SA0239"/>
      <fbc:geneProduct fbc:name="SA0240" metaid="_16b95317-6786-4587-96d4-8badbd3ee979" fbc:label="SA0240" fbc:id="G_SA0240"/>
      <fbc:geneProduct fbc:name="SA0241" metaid="_98749e3c-8bab-41a0-8020-149a3064bef1" fbc:label="SA0241" fbc:id="G_SA0241"/>
      <fbc:geneProduct fbc:name="SA0243" metaid="dac97601-ed16-4c5b-9c60-cd67f06f808e" fbc:label="SA0243" fbc:id="G_SA0243"/>
      <fbc:geneProduct fbc:name="SA0244" metaid="be56d5ee-e031-4269-b541-c64208272089" fbc:label="SA0244" fbc:id="G_SA0244"/>
      <fbc:geneProduct fbc:name="SA0245" metaid="_900ad8ac-216e-40c5-ac4d-35b88d6c2614" fbc:label="SA0245" fbc:id="G_SA0245"/>
      <fbc:geneProduct fbc:name="SA0255" metaid="af1e3e7f-19b0-4a1c-bdb8-83f03c176391" fbc:label="SA0255" fbc:id="G_SA0255"/>
      <fbc:geneProduct fbc:name="SA0256" metaid="ce4f1826-230c-4520-97db-7aa67b87cd76" fbc:label="SA0256" fbc:id="G_SA0256"/>
      <fbc:geneProduct fbc:name="SA0258" metaid="_5506eb46-2e08-460f-a8f4-863eb55e2ff0" fbc:label="SA0258" fbc:id="G_SA0258"/>
      <fbc:geneProduct fbc:name="SA0259" metaid="c4c468c7-c770-4246-bd16-9863149f02eb" fbc:label="SA0259" fbc:id="G_SA0259"/>
      <fbc:geneProduct fbc:name="SA0260" metaid="_3ed71d00-24bc-4b50-bd32-3524cbcfdc5e" fbc:label="SA0260" fbc:id="G_SA0260"/>
      <fbc:geneProduct fbc:name="SA0293" metaid="_89d74a69-4799-41cc-8871-bb2d84ef03d9" fbc:label="SA0293" fbc:id="G_SA0293"/>
      <fbc:geneProduct fbc:name="SA0302" metaid="_7cfccd6d-ff00-4739-aa37-a9fc5b06cb19" fbc:label="SA0302" fbc:id="G_SA0302"/>
      <fbc:geneProduct fbc:name="SA0304" metaid="_636eb03a-6b45-4eae-abe8-4c78867a90f2" fbc:label="SA0304" fbc:id="G_SA0304"/>
      <fbc:geneProduct fbc:name="SA0306" metaid="ca24061f-df45-41b7-8cb8-1d09e5ec902c" fbc:label="SA0306" fbc:id="G_SA0306"/>
      <fbc:geneProduct fbc:name="SA0307" metaid="c89624ce-a743-42a8-bc80-19f0b2b48dbb" fbc:label="SA0307" fbc:id="G_SA0307"/>
      <fbc:geneProduct fbc:name="SA0311" metaid="_299749ec-98f2-4ccb-b966-b4473064f3d8" fbc:label="SA0311" fbc:id="G_SA0311"/>
      <fbc:geneProduct fbc:name="SA0325" metaid="_8cb53b3a-0fe3-4681-9539-d68b5af2a125" fbc:label="SA0325" fbc:id="G_SA0325"/>
      <fbc:geneProduct fbc:name="SA0328" metaid="_70092f64-8458-4f2b-aea8-e873b8bfb44d" fbc:label="SA0328" fbc:id="G_SA0328"/>
      <fbc:geneProduct fbc:name="SA0342" metaid="d064daae-6cfa-486e-bd23-600697bc1e69" fbc:label="SA0342" fbc:id="G_SA0342"/>
      <fbc:geneProduct fbc:name="SA0344" metaid="_09212731-a7b9-48e0-b5a1-9fb4a6477cd6" fbc:label="SA0344" fbc:id="G_SA0344"/>
      <fbc:geneProduct fbc:name="SA0345" metaid="ad556f7b-6ae8-4c3a-86bc-4ed526436ba3" fbc:label="SA0345" fbc:id="G_SA0345"/>
      <fbc:geneProduct fbc:name="SA0346" metaid="_97f6bcfb-8298-4438-92c7-f38bb30201da" fbc:label="SA0346" fbc:id="G_SA0346"/>
      <fbc:geneProduct fbc:name="SA0347" metaid="_56e8bc88-76cc-47ce-bd2a-55f9afb3a7ee" fbc:label="SA0347" fbc:id="G_SA0347"/>
      <fbc:geneProduct fbc:name="SA0361" metaid="_5660590a-9e6a-418b-a6b1-05a637f75e9a" fbc:label="SA0361" fbc:id="G_SA0361"/>
      <fbc:geneProduct fbc:name="SA0373" metaid="dfba4cca-021d-4d68-940a-9e02faad7781" fbc:label="SA0373" fbc:id="G_SA0373"/>
      <fbc:geneProduct fbc:name="SA0374" metaid="aa5de527-69dd-4000-9e36-20fa08006353" fbc:label="SA0374" fbc:id="G_SA0374"/>
      <fbc:geneProduct fbc:name="SA0375" metaid="_86a6e372-2546-4dd5-8e0c-9617242fe9e9" fbc:label="SA0375" fbc:id="G_SA0375"/>
      <fbc:geneProduct fbc:name="SA0376" metaid="_4894c676-88cf-4b8e-ab60-15db2ce9c899" fbc:label="SA0376" fbc:id="G_SA0376"/>
      <fbc:geneProduct fbc:name="SA0411" metaid="_700d7732-b861-40ad-8fba-4a1dcbdef038" fbc:label="SA0411" fbc:id="G_SA0411"/>
      <fbc:geneProduct fbc:name="SA0418" metaid="b403fef3-e24e-42ea-a36f-b18980664ba6" fbc:label="SA0418" fbc:id="G_SA0418"/>
      <fbc:geneProduct fbc:name="SA0419" metaid="_04f43b7a-1a1d-4dcd-b2a3-82c839f874df" fbc:label="SA0419" fbc:id="G_SA0419"/>
      <fbc:geneProduct fbc:name="SA0430" metaid="cb094b0a-c7f6-4eb5-b7b2-727c600e0c70" fbc:label="SA0430" fbc:id="G_SA0430"/>
      <fbc:geneProduct fbc:name="SA0431" metaid="c77131c9-e05e-4591-9d0c-c6ea844868ef" fbc:label="SA0431" fbc:id="G_SA0431"/>
      <fbc:geneProduct fbc:name="SA0432" metaid="_9e7fccd5-4d25-4652-b4e8-8556a48cae9d" fbc:label="SA0432" fbc:id="G_SA0432"/>
      <fbc:geneProduct fbc:name="SA0433" metaid="_78317faa-5a83-461e-8323-3ccdfbcefcaa" fbc:label="SA0433" fbc:id="G_SA0433"/>
      <fbc:geneProduct fbc:name="SA0439" metaid="_76566d21-88af-4ec3-a3cf-8a7b96ceab19" fbc:label="SA0439" fbc:id="G_SA0439"/>
      <fbc:geneProduct fbc:name="SA0440" metaid="_99dfe59f-1e04-4b1c-a9f5-f2a9469bcefd" fbc:label="SA0440" fbc:id="G_SA0440"/>
      <fbc:geneProduct fbc:name="SA0448" metaid="_045ebe7a-8808-4a93-a58d-6e79dbe4384e" fbc:label="SA0448" fbc:id="G_SA0448"/>
      <fbc:geneProduct fbc:name="SA0453" metaid="_4bf10e84-ca0c-4f6b-a426-1b50322427e7" fbc:label="SA0453" fbc:id="G_SA0453"/>
      <fbc:geneProduct fbc:name="SA0457" metaid="e21cc9bd-7b8a-47e1-b1a3-cc96f67740a4" fbc:label="SA0457" fbc:id="G_SA0457"/>
      <fbc:geneProduct fbc:name="SA0458" metaid="bac71016-216c-4ae7-993a-6238611e95a1" fbc:label="SA0458" fbc:id="G_SA0458"/>
      <fbc:geneProduct fbc:name="SA0468" metaid="_544e02f9-541b-4f57-84a9-a14c73feb121" fbc:label="SA0468" fbc:id="G_SA0468"/>
      <fbc:geneProduct fbc:name="SA0471" metaid="fa182bb5-c4d8-4c8b-a29f-a70afab90736" fbc:label="SA0471" fbc:id="G_SA0471"/>
      <fbc:geneProduct fbc:name="SA0472" metaid="_0daeaef8-67e5-4ac7-926e-85fbdc57ef6d" fbc:label="SA0472" fbc:id="G_SA0472"/>
      <fbc:geneProduct fbc:name="SA0473" metaid="ff774f78-f1de-481c-8200-1260245ae298" fbc:label="SA0473" fbc:id="G_SA0473"/>
      <fbc:geneProduct fbc:name="SA0474" metaid="_2e4081de-4595-4736-8059-858a977f20db" fbc:label="SA0474" fbc:id="G_SA0474"/>
      <fbc:geneProduct fbc:name="SA0475" metaid="_2bf0d1a5-d592-4340-ae17-e7458e97d062" fbc:label="SA0475" fbc:id="G_SA0475"/>
      <fbc:geneProduct fbc:name="SA0479" metaid="a5f288a6-4190-42fc-89f5-ae8e2ae9a342" fbc:label="SA0479" fbc:id="G_SA0479"/>
      <fbc:geneProduct fbc:name="SA0486" metaid="_9f2311cf-e24a-4e01-bb0f-fdbc886d4a53" fbc:label="SA0486" fbc:id="G_SA0486"/>
      <fbc:geneProduct fbc:name="SA0487" metaid="_88610a47-f900-40a1-b70f-4b07e47aa463" fbc:label="SA0487" fbc:id="G_SA0487"/>
      <fbc:geneProduct fbc:name="SA0488" metaid="_13bd13d0-b177-40f3-bd3e-09b366bb578c" fbc:label="SA0488" fbc:id="G_SA0488"/>
      <fbc:geneProduct fbc:name="SA0506" metaid="d9a3b1c9-b5f8-4c0a-a11e-d2d9f8b990e2" fbc:label="SA0506" fbc:id="G_SA0506"/>
      <fbc:geneProduct fbc:name="SA0508" metaid="_3d50d6eb-16f9-45f4-9aa2-4c0aaab3b6b2" fbc:label="SA0508" fbc:id="G_SA0508"/>
      <fbc:geneProduct fbc:name="SA0510" metaid="_66f03fd6-aa05-4fbc-a774-76f8865987d0" fbc:label="SA0510" fbc:id="G_SA0510"/>
      <fbc:geneProduct fbc:name="SA0512" metaid="d3493d39-1f3a-4686-b9d5-433247b6b58b" fbc:label="SA0512" fbc:id="G_SA0512"/>
      <fbc:geneProduct fbc:name="SA0513" metaid="fdd19171-eaf7-4712-a17d-13ae8fd98967" fbc:label="SA0513" fbc:id="G_SA0513"/>
      <fbc:geneProduct fbc:name="SA0518" metaid="_1be7db9c-f7ef-455e-888e-343f3a652db8" fbc:label="SA0518" fbc:id="G_SA0518"/>
      <fbc:geneProduct fbc:name="SA0522" metaid="d067e52a-d1eb-4673-b322-660225f6f930" fbc:label="SA0522" fbc:id="G_SA0522"/>
      <fbc:geneProduct fbc:name="SA0523" metaid="_43c45f00-c7d2-447d-9c1a-01cf4317bc18" fbc:label="SA0523" fbc:id="G_SA0523"/>
      <fbc:geneProduct fbc:name="SA0527" metaid="_379bcbc2-e90a-4922-9f9d-1546a1a8cbee" fbc:label="SA0527" fbc:id="G_SA0527"/>
      <fbc:geneProduct fbc:name="SA0531" metaid="_6f17b048-9caf-47d8-8ccd-f2d3985a8c2f" fbc:label="SA0531" fbc:id="G_SA0531"/>
      <fbc:geneProduct fbc:name="SA0534" metaid="_6af0b937-0795-45fe-a320-087ee4009eb2" fbc:label="SA0534" fbc:id="G_SA0534"/>
      <fbc:geneProduct fbc:name="SA0537" metaid="_15616a9d-f6f2-41d6-a71e-d9e6a4c0921f" fbc:label="SA0537" fbc:id="G_SA0537"/>
      <fbc:geneProduct fbc:name="SA0545" metaid="_1eb9afba-77e8-4597-974c-cea99f74edd0" fbc:label="SA0545" fbc:id="G_SA0545"/>
      <fbc:geneProduct fbc:name="SA0547" metaid="_3e142d02-be20-4078-a18c-de9b66d88887" fbc:label="SA0547" fbc:id="G_SA0547"/>
      <fbc:geneProduct fbc:name="SA0548" metaid="f837124f-5662-4fc1-984e-b731d13bc1fd" fbc:label="SA0548" fbc:id="G_SA0548"/>
      <fbc:geneProduct fbc:name="SA0549" metaid="_394dacfd-5b82-4717-ba18-2a1ba5dfd037" fbc:label="SA0549" fbc:id="G_SA0549"/>
      <fbc:geneProduct fbc:name="SA0562" metaid="_7bf26a80-7832-483b-b042-7ce301e865cc" fbc:label="SA0562" fbc:id="G_SA0562"/>
      <fbc:geneProduct fbc:name="SA0564" metaid="_3c939716-7343-47cf-9e70-23249bcd67a1" fbc:label="SA0564" fbc:id="G_SA0564"/>
      <fbc:geneProduct fbc:name="SA0578" metaid="_161b5691-02d3-4a4e-a0b2-35818107bcc4" fbc:label="SA0578" fbc:id="G_SA0578"/>
      <fbc:geneProduct fbc:name="SA0579" metaid="_543258f6-76e5-4a73-bee1-444a0624d899" fbc:label="SA0579" fbc:id="G_SA0579"/>
      <fbc:geneProduct fbc:name="SA0580" metaid="ebca2c30-d9ac-479a-bd7c-57c5b9d97684" fbc:label="SA0580" fbc:id="G_SA0580"/>
      <fbc:geneProduct fbc:name="SA0581" metaid="c8ed0d29-43dd-4c9f-9e4b-d40f4b0dba58" fbc:label="SA0581" fbc:id="G_SA0581"/>
      <fbc:geneProduct fbc:name="SA0582" metaid="_704e31da-0b57-467b-8cff-98645cb18db0" fbc:label="SA0582" fbc:id="G_SA0582"/>
      <fbc:geneProduct fbc:name="SA0583" metaid="_8cde796d-3239-4393-bd39-fcecf00eb2e6" fbc:label="SA0583" fbc:id="G_SA0583"/>
      <fbc:geneProduct fbc:name="SA0584" metaid="b17535e7-32a1-48d0-a0a5-cc10db3fab6a" fbc:label="SA0584" fbc:id="G_SA0584"/>
      <fbc:geneProduct fbc:name="SA0585" metaid="ec4c2f00-ea24-4faa-9554-d8d2f881b33f" fbc:label="SA0585" fbc:id="G_SA0585"/>
      <fbc:geneProduct fbc:name="SA0587" metaid="b56c042b-e4c4-44b1-804f-32fc7f447a33" fbc:label="SA0587" fbc:id="G_SA0587"/>
      <fbc:geneProduct fbc:name="SA0588" metaid="_97d930ee-28dc-49bc-ac61-01618e55a840" fbc:label="SA0588" fbc:id="G_SA0588"/>
      <fbc:geneProduct fbc:name="SA0589" metaid="_0f099ecf-e88c-4700-b75d-7f5d78524bb5" fbc:label="SA0589" fbc:id="G_SA0589"/>
      <fbc:geneProduct fbc:name="SA0592" metaid="f5154eb0-6ef6-40d4-a935-65ee81cece09" fbc:label="SA0592" fbc:id="G_SA0592"/>
      <fbc:geneProduct fbc:name="SA0593" metaid="d27e5d21-16e1-475e-bc35-ab94417201b7" fbc:label="SA0593" fbc:id="G_SA0593"/>
      <fbc:geneProduct fbc:name="SA0594" metaid="_67d02c00-6152-47e7-b9f1-31e125e57f53" fbc:label="SA0594" fbc:id="G_SA0594"/>
      <fbc:geneProduct fbc:name="SA0595" metaid="_04e7778e-2f6b-4544-8f7b-c1f9b1ee70af" fbc:label="SA0595" fbc:id="G_SA0595"/>
      <fbc:geneProduct fbc:name="SA0596" metaid="_05ef4f8e-326b-402b-bd2d-4072f2128ef1" fbc:label="SA0596" fbc:id="G_SA0596"/>
      <fbc:geneProduct fbc:name="SA0597" metaid="ddc1323a-3fe8-4bda-b2c6-16f9bea30169" fbc:label="SA0597" fbc:id="G_SA0597"/>
      <fbc:geneProduct fbc:name="SA0600" metaid="_6c79cce2-3a06-47cc-8081-d8771832856f" fbc:label="SA0600" fbc:id="G_SA0600"/>
      <fbc:geneProduct fbc:name="SA0605" metaid="_3510e7d2-08a0-4abe-b464-47170fb090d3" fbc:label="SA0605" fbc:id="G_SA0605"/>
      <fbc:geneProduct fbc:name="SA0638" metaid="e1bf9f6b-2374-4242-9ec3-06b58e841577" fbc:label="SA0638" fbc:id="G_SA0638"/>
      <fbc:geneProduct fbc:name="SA0654" metaid="_26fe8d1f-2bf2-40ab-91ec-4517069b0067" fbc:label="SA0654" fbc:id="G_SA0654"/>
      <fbc:geneProduct fbc:name="SA0655" metaid="_3d043a2e-6d74-45e9-9a53-54d025e8623e" fbc:label="SA0655" fbc:id="G_SA0655"/>
      <fbc:geneProduct fbc:name="SA0656" metaid="c802f50b-6905-4b5f-8f0c-26b8a6387eca" fbc:label="SA0656" fbc:id="G_SA0656"/>
      <fbc:geneProduct fbc:name="SA0666" metaid="_61aadfb2-ca66-4f09-be11-23dfebe07ac4" fbc:label="SA0666" fbc:id="G_SA0666"/>
      <fbc:geneProduct fbc:name="SA0668" metaid="_7661842b-a0a3-4ac3-bccf-47ed4afb0414" fbc:label="SA0668" fbc:id="G_SA0668"/>
      <fbc:geneProduct fbc:name="SA0669" metaid="_5054f470-113c-4df9-ba5e-265ed5ceca47" fbc:label="SA0669" fbc:id="G_SA0669"/>
      <fbc:geneProduct fbc:name="SA0670" metaid="_9c0ecc15-0d5c-4e59-98ed-7a8ddab7975f" fbc:label="SA0670" fbc:id="G_SA0670"/>
      <fbc:geneProduct fbc:name="SA0677" metaid="_9821004b-c27f-4cf5-987c-3263d25eb20c" fbc:label="SA0677" fbc:id="G_SA0677"/>
      <fbc:geneProduct fbc:name="SA0678" metaid="d81fb750-ccb7-489b-b708-ddca317ff44f" fbc:label="SA0678" fbc:id="G_SA0678"/>
      <fbc:geneProduct fbc:name="SA0679" metaid="af813a1a-4925-4a43-898e-493c4a66d57d" fbc:label="SA0679" fbc:id="G_SA0679"/>
      <fbc:geneProduct fbc:name="SA0683" metaid="b01f1822-022f-4863-85e4-f3fec93b3a68" fbc:label="SA0683" fbc:id="G_SA0683"/>
      <fbc:geneProduct fbc:name="SA0686" metaid="a81ec907-9ca3-4acc-ae59-9239858e0cb0" fbc:label="SA0686" fbc:id="G_SA0686"/>
      <fbc:geneProduct fbc:name="SA0687" metaid="cf1d665c-7d5c-4cc1-8b25-b78a8df45e0c" fbc:label="SA0687" fbc:id="G_SA0687"/>
      <fbc:geneProduct fbc:name="SA0693" metaid="_8c1eaf28-c558-4003-bd1c-f93a38a57974" fbc:label="SA0693" fbc:id="G_SA0693"/>
      <fbc:geneProduct fbc:name="SA0697" metaid="_04d68e91-2015-44b4-9ee6-af34b9664772" fbc:label="SA0697" fbc:id="G_SA0697"/>
      <fbc:geneProduct fbc:name="SA0715" metaid="b19cc621-8c77-42c4-92eb-6898cbb8c753" fbc:label="SA0715" fbc:id="G_SA0715"/>
      <fbc:geneProduct fbc:name="SA0719" metaid="cb62b0b9-dc6b-459a-9334-facd73e3f3ee" fbc:label="SA0719" fbc:id="G_SA0719"/>
      <fbc:geneProduct fbc:name="SA0727" metaid="c77a64fb-3a58-406e-afb2-c6933803772c" fbc:label="SA0727" fbc:id="G_SA0727"/>
      <fbc:geneProduct fbc:name="SA0728" metaid="e5dc43f8-5b66-428c-8f8c-5d48a6a48fbc" fbc:label="SA0728" fbc:id="G_SA0728"/>
      <fbc:geneProduct fbc:name="SA0729" metaid="_93e1b370-0db5-47ca-98a5-46a63fb5e040" fbc:label="SA0729" fbc:id="G_SA0729"/>
      <fbc:geneProduct fbc:name="SA0730" metaid="a58d56f6-86f2-45f5-ab0f-3b3218e81a6c" fbc:label="SA0730" fbc:id="G_SA0730"/>
      <fbc:geneProduct fbc:name="SA0731" metaid="c73186f9-b484-4af6-8084-c5b4ab65cb59" fbc:label="SA0731" fbc:id="G_SA0731"/>
      <fbc:geneProduct fbc:name="SA0756" metaid="_08c7c04f-2681-4844-b728-12ae78a5c908" fbc:label="SA0756" fbc:id="G_SA0756"/>
      <fbc:geneProduct fbc:name="SA0760" metaid="e46fe62c-68f5-43c6-bd9e-f2cb2665b37d" fbc:label="SA0760" fbc:id="G_SA0760"/>
      <fbc:geneProduct fbc:name="SA0765" metaid="_8536ee24-220d-4932-bb14-c8bc47bd5e46" fbc:label="SA0765" fbc:id="G_SA0765"/>
      <fbc:geneProduct fbc:name="SA0793" metaid="_815f1a8d-c20a-4416-8655-4a9fd08ca8c6" fbc:label="SA0793" fbc:id="G_SA0793"/>
      <fbc:geneProduct fbc:name="SA0794" metaid="c6cc1d57-6b73-48f2-ba04-9d4082c37e52" fbc:label="SA0794" fbc:id="G_SA0794"/>
      <fbc:geneProduct fbc:name="SA0795" metaid="_885e3615-7e76-4e44-a8d2-c8f351e6346c" fbc:label="SA0795" fbc:id="G_SA0795"/>
      <fbc:geneProduct fbc:name="SA0796" metaid="ad9be1c9-eddd-4b90-93e5-fedbe42feba1" fbc:label="SA0796" fbc:id="G_SA0796"/>
      <fbc:geneProduct fbc:name="SA0799" metaid="b0e16a62-9d59-47be-98c2-f391945d7dc5" fbc:label="SA0799" fbc:id="G_SA0799"/>
      <fbc:geneProduct fbc:name="SA0802" metaid="_6d43e8e7-802e-40c8-a262-e9db6e0de400" fbc:label="SA0802" fbc:id="G_SA0802"/>
      <fbc:geneProduct fbc:name="SA0804" metaid="d38450d3-f262-4fb1-9106-41d999cc7842" fbc:label="SA0804" fbc:id="G_SA0804"/>
      <fbc:geneProduct fbc:name="SA0807" metaid="_5e53e66b-2270-434f-8a5e-e43ddd146631" fbc:label="SA0807" fbc:id="G_SA0807"/>
      <fbc:geneProduct fbc:name="SA0808" metaid="_735235ef-4912-4149-81c8-9210a541591e" fbc:label="SA0808" fbc:id="G_SA0808"/>
      <fbc:geneProduct fbc:name="SA0809" metaid="b8cf9234-ad81-4968-a646-703dda549a49" fbc:label="SA0809" fbc:id="G_SA0809"/>
      <fbc:geneProduct fbc:name="SA0810" metaid="fd587764-8e58-4c0e-95c3-9358d4f595fb" fbc:label="SA0810" fbc:id="G_SA0810"/>
      <fbc:geneProduct fbc:name="SA0811" metaid="c1ea4bf3-9d72-40e5-86d4-72c5a2c85fb5" fbc:label="SA0811" fbc:id="G_SA0811"/>
      <fbc:geneProduct fbc:name="SA0812" metaid="cbdf98d8-5b9a-45b9-8a0d-be1ea51906f1" fbc:label="SA0812" fbc:id="G_SA0812"/>
      <fbc:geneProduct fbc:name="SA0813" metaid="_821dd622-7d4d-418a-abad-5ca1afb0d608" fbc:label="SA0813" fbc:id="G_SA0813"/>
      <fbc:geneProduct fbc:name="SA0817" metaid="fa5909fa-9c19-4d52-b65b-c3d74a01e071" fbc:label="SA0817" fbc:id="G_SA0817"/>
      <fbc:geneProduct fbc:name="SA0818" metaid="f0c665c1-cf5b-44df-adf9-e994e4de38b3" fbc:label="SA0818" fbc:id="G_SA0818"/>
      <fbc:geneProduct fbc:name="SA0819" metaid="fb723116-e92d-44c9-ae9a-6b24f4a030cb" fbc:label="SA0819" fbc:id="G_SA0819"/>
      <fbc:geneProduct fbc:name="SA0820" metaid="bb88e2eb-6edd-4187-b231-2106cbb92a35" fbc:label="SA0820" fbc:id="G_SA0820"/>
      <fbc:geneProduct fbc:name="SA0821" metaid="_0beaa841-5dd1-426d-aec7-04a6873ddb44" fbc:label="SA0821" fbc:id="G_SA0821"/>
      <fbc:geneProduct fbc:name="SA0822" metaid="_06de9421-b897-4197-b1de-b5a041f46646" fbc:label="SA0822" fbc:id="G_SA0822"/>
      <fbc:geneProduct fbc:name="SA0823" metaid="_77d26ab8-176f-41c8-83b3-d1ee81fac616" fbc:label="SA0823" fbc:id="G_SA0823"/>
      <fbc:geneProduct fbc:name="SA0837" metaid="_79056031-41b7-4f06-a15d-ffb6b238c36a" fbc:label="SA0837" fbc:id="G_SA0837"/>
      <fbc:geneProduct fbc:name="SA0842" metaid="_09bec1a7-5cdf-41c2-a380-344002319e22" fbc:label="SA0842" fbc:id="G_SA0842"/>
      <fbc:geneProduct fbc:name="SA0843" metaid="a4c44c2e-4d34-4609-a0d1-6c16fd01e46a" fbc:label="SA0843" fbc:id="G_SA0843"/>
      <fbc:geneProduct fbc:name="SA0864" metaid="_41436e29-e6aa-47a1-ab98-95ec1ee21755" fbc:label="SA0864" fbc:id="G_SA0864"/>
      <fbc:geneProduct fbc:name="SA0865" metaid="_2758e358-b6cd-44e2-8d5f-6c35f02d6d75" fbc:label="SA0865" fbc:id="G_SA0865"/>
      <fbc:geneProduct fbc:name="SA0871" metaid="_0ad58a5c-e9b1-498a-a8ab-97fed09ef9bd" fbc:label="SA0871" fbc:id="G_SA0871"/>
      <fbc:geneProduct fbc:name="SA0876" metaid="e560a0aa-8471-4d01-b56b-29e7fb41dfe6" fbc:label="SA0876" fbc:id="G_SA0876"/>
      <fbc:geneProduct fbc:name="SA0894" metaid="bca12b53-b46d-4d00-b212-a7c04698e2b8" fbc:label="SA0894" fbc:id="G_SA0894"/>
      <fbc:geneProduct fbc:name="SA0895" metaid="_790daf80-9950-43b2-91c3-ebbf8e88a879" fbc:label="SA0895" fbc:id="G_SA0895"/>
      <fbc:geneProduct fbc:name="SA0896" metaid="_7f18f292-7b4b-40e3-9c70-7bc96f0361b2" fbc:label="SA0896" fbc:id="G_SA0896"/>
      <fbc:geneProduct fbc:name="SA0898" metaid="_7bc3176f-52b3-4514-8e17-6cdc539987f8" fbc:label="SA0898" fbc:id="G_SA0898"/>
      <fbc:geneProduct fbc:name="SA0902" metaid="ae2dd2ed-3502-44ae-8c06-bc1ec0d35bc9" fbc:label="SA0902" fbc:id="G_SA0902"/>
      <fbc:geneProduct fbc:name="SA0905" metaid="_9d804138-5c5e-402c-adc7-2f165639d6e9" fbc:label="SA0905" fbc:id="G_SA0905"/>
      <fbc:geneProduct fbc:name="SA0909" metaid="_2a1e69b8-e3d3-49ad-a673-2b96bc047444" fbc:label="SA0909" fbc:id="G_SA0909"/>
      <fbc:geneProduct fbc:name="SA0910" metaid="ba412673-a050-4090-8bd8-d74e95654481" fbc:label="SA0910" fbc:id="G_SA0910"/>
      <fbc:geneProduct fbc:name="SA0911" metaid="a27001d1-3baa-428f-b02c-194ea98ca054" fbc:label="SA0911" fbc:id="G_SA0911"/>
      <fbc:geneProduct fbc:name="SA0912" metaid="_61fdd787-3889-4c7b-b15b-47190062025f" fbc:label="SA0912" fbc:id="G_SA0912"/>
      <fbc:geneProduct fbc:name="SA0913" metaid="_0374fd3b-fcf0-42ca-a1ba-cbec6bcaf449" fbc:label="SA0913" fbc:id="G_SA0913"/>
      <fbc:geneProduct fbc:name="SA0915" metaid="e7c1fac1-dbe1-42c9-a804-570bc9e01a19" fbc:label="SA0915" fbc:id="G_SA0915"/>
      <fbc:geneProduct fbc:name="SA0916" metaid="d07e59e2-6a91-42d4-b881-4a56eb3c59e4" fbc:label="SA0916" fbc:id="G_SA0916"/>
      <fbc:geneProduct fbc:name="SA0917" metaid="_9ad27406-c09a-4969-922d-5a728e2e407a" fbc:label="SA0917" fbc:id="G_SA0917"/>
      <fbc:geneProduct fbc:name="SA0918" metaid="d3de07ec-b282-4d05-a468-6a907be69626" fbc:label="SA0918" fbc:id="G_SA0918"/>
      <fbc:geneProduct fbc:name="SA0919" metaid="_4dfd55c8-4cad-490a-9b5d-3b81be858d42" fbc:label="SA0919" fbc:id="G_SA0919"/>
      <fbc:geneProduct fbc:name="SA0920" metaid="_530002d8-7fb6-4e40-8cb1-5647055b5f58" fbc:label="SA0920" fbc:id="G_SA0920"/>
      <fbc:geneProduct fbc:name="SA0921" metaid="e02cf15a-ba9c-4e29-bbe8-edc76319901d" fbc:label="SA0921" fbc:id="G_SA0921"/>
      <fbc:geneProduct fbc:name="SA0922" metaid="c1d0e3c8-fdea-41c0-971c-a55b89ea175e" fbc:label="SA0922" fbc:id="G_SA0922"/>
      <fbc:geneProduct fbc:name="SA0923" metaid="_44f2f5fc-0070-48e9-8f8b-2e4785660814" fbc:label="SA0923" fbc:id="G_SA0923"/>
      <fbc:geneProduct fbc:name="SA0924" metaid="e6ac2c25-a911-4cb8-afab-cd1e8912df8c" fbc:label="SA0924" fbc:id="G_SA0924"/>
      <fbc:geneProduct fbc:name="SA0925" metaid="_0e305c4d-1960-442a-a19d-a7b689e2c549" fbc:label="SA0925" fbc:id="G_SA0925"/>
      <fbc:geneProduct fbc:name="SA0926" metaid="f9c82c53-ed72-4d4a-981e-f83fda52e2a6" fbc:label="SA0926" fbc:id="G_SA0926"/>
      <fbc:geneProduct fbc:name="SA0927" metaid="_2a634984-3e57-41b5-9ab9-acaa281717f9" fbc:label="SA0927" fbc:id="G_SA0927"/>
      <fbc:geneProduct fbc:name="SA0928" metaid="_3ccdf2e4-eab7-4b59-b2f3-42ead69a66ff" fbc:label="SA0928" fbc:id="G_SA0928"/>
      <fbc:geneProduct fbc:name="SA0937" metaid="_31291464-4906-46d2-bcd1-c40a5e99b00e" fbc:label="SA0937" fbc:id="G_SA0937"/>
      <fbc:geneProduct fbc:name="SA0938" metaid="_033aae71-8635-4281-968f-bf390359ce44" fbc:label="SA0938" fbc:id="G_SA0938"/>
      <fbc:geneProduct fbc:name="SA0939" metaid="c4a6dbfe-577a-47c3-8ffa-f098396bc1b4" fbc:label="SA0939" fbc:id="G_SA0939"/>
      <fbc:geneProduct fbc:name="SA0944" metaid="a1f5d75b-88b0-4b09-bcf8-bdaf14d1090c" fbc:label="SA0944" fbc:id="G_SA0944"/>
      <fbc:geneProduct fbc:name="SA0945" metaid="_9bb31fe1-0c74-4842-83ef-4a3a6953c410" fbc:label="SA0945" fbc:id="G_SA0945"/>
      <fbc:geneProduct fbc:name="SA0946" metaid="_8db4868f-47ec-42c8-8b46-5698144ff00f" fbc:label="SA0946" fbc:id="G_SA0946"/>
      <fbc:geneProduct fbc:name="SA0950" metaid="_63bb02c6-0701-419b-86bc-62b039d00a9f" fbc:label="SA0950" fbc:id="G_SA0950"/>
      <fbc:geneProduct fbc:name="SA0951" metaid="_4c1d6669-77b0-47ae-996a-e95e71d76eda" fbc:label="SA0951" fbc:id="G_SA0951"/>
      <fbc:geneProduct fbc:name="SA0952" metaid="_3c8bf723-047d-4051-b776-ef6bde05dad4" fbc:label="SA0952" fbc:id="G_SA0952"/>
      <fbc:geneProduct fbc:name="SA0953" metaid="f4522d31-b4f3-44f5-bae1-46323024e13d" fbc:label="SA0953" fbc:id="G_SA0953"/>
      <fbc:geneProduct fbc:name="SA0956" metaid="_5be35492-6158-4fa3-9e64-0c98b9885605" fbc:label="SA0956" fbc:id="G_SA0956"/>
      <fbc:geneProduct fbc:name="SA0958" metaid="_49944798-5194-490c-9911-8268d1405bca" fbc:label="SA0958" fbc:id="G_SA0958"/>
      <fbc:geneProduct fbc:name="SA0963" metaid="b6bdb061-d1ca-4afb-82a3-661d489bb3b2" fbc:label="SA0963" fbc:id="G_SA0963"/>
      <fbc:geneProduct fbc:name="SA0964" metaid="_8d8f00dd-fbb5-4522-90ca-5f8ca8ce791c" fbc:label="SA0964" fbc:id="G_SA0964"/>
      <fbc:geneProduct fbc:name="SA0965" metaid="_9520c365-1014-4c92-881f-35490b8ce5fb" fbc:label="SA0965" fbc:id="G_SA0965"/>
      <fbc:geneProduct fbc:name="SA0969" metaid="aa0d06f5-b4d1-4bab-922e-0922e571abb0" fbc:label="SA0969" fbc:id="G_SA0969"/>
      <fbc:geneProduct fbc:name="SA0973" metaid="_7f6f182f-0e34-41b1-9d99-ae048f697b19" fbc:label="SA0973" fbc:id="G_SA0973"/>
      <fbc:geneProduct fbc:name="SA0994" metaid="fa39ced7-2fdf-455a-9efe-6733cf87edb4" fbc:label="SA0994" fbc:id="G_SA0994"/>
      <fbc:geneProduct fbc:name="SA0995" metaid="e0e44ad6-0f6b-4c70-a69c-88ec90c148e7" fbc:label="SA0995" fbc:id="G_SA0995"/>
      <fbc:geneProduct fbc:name="SA0996" metaid="db0c8d91-7727-438c-9676-5c1176ed4520" fbc:label="SA0996" fbc:id="G_SA0996"/>
      <fbc:geneProduct fbc:name="SA0997" metaid="_6a901b7d-b164-4d36-bad9-9bbcf8a3955a" fbc:label="SA0997" fbc:id="G_SA0997"/>
      <fbc:geneProduct fbc:name="SA1012" metaid="_1760f729-6bde-4d2f-9ac0-458872c0fe25" fbc:label="SA1012" fbc:id="G_SA1012"/>
      <fbc:geneProduct fbc:name="SA1013" metaid="_47e7b4ae-b761-48f1-8e8d-034c8c780dd3" fbc:label="SA1013" fbc:id="G_SA1013"/>
      <fbc:geneProduct fbc:name="SA1025" metaid="_6287c2c3-dd2f-4be2-99cf-d4b6de75e48a" fbc:label="SA1025" fbc:id="G_SA1025"/>
      <fbc:geneProduct fbc:name="SA1026" metaid="_319fee47-23b8-475c-a4f8-d6ca8d2c5af5" fbc:label="SA1026" fbc:id="G_SA1026"/>
      <fbc:geneProduct fbc:name="SA1036" metaid="_4ec54a32-5975-4f20-87a6-ce753f47aa26" fbc:label="SA1036" fbc:id="G_SA1036"/>
      <fbc:geneProduct fbc:name="SA1041" metaid="e761b34e-9704-465c-85df-a873cdcf0be4" fbc:label="SA1041" fbc:id="G_SA1041"/>
      <fbc:geneProduct fbc:name="SA1042" metaid="c2ee2c6d-b811-47ed-b0c8-c3e92ba520e2" fbc:label="SA1042" fbc:id="G_SA1042"/>
      <fbc:geneProduct fbc:name="SA1043" metaid="bb6fccae-eed6-47da-b025-0a648e2bb885" fbc:label="SA1043" fbc:id="G_SA1043"/>
      <fbc:geneProduct fbc:name="SA1044" metaid="d7c01321-6f0c-4de4-9ee4-ab00aaefc52d" fbc:label="SA1044" fbc:id="G_SA1044"/>
      <fbc:geneProduct fbc:name="SA1045" metaid="de0482fc-0869-47b0-b4e3-211a79b0100a" fbc:label="SA1045" fbc:id="G_SA1045"/>
      <fbc:geneProduct fbc:name="SA1046" metaid="_6326816f-d531-400b-9a50-940b6a042ea1" fbc:label="SA1046" fbc:id="G_SA1046"/>
      <fbc:geneProduct fbc:name="SA1047" metaid="babe9a84-d095-498a-951f-9d16ee5475ae" fbc:label="SA1047" fbc:id="G_SA1047"/>
      <fbc:geneProduct fbc:name="SA1048" metaid="be2ddbc7-0ca1-4fda-bf71-a2d821a82e7d" fbc:label="SA1048" fbc:id="G_SA1048"/>
      <fbc:geneProduct fbc:name="SA1052" metaid="fb7b2c37-63c0-409c-b913-6497a0eaedb9" fbc:label="SA1052" fbc:id="G_SA1052"/>
      <fbc:geneProduct fbc:name="SA1054" metaid="_0c8bab3d-76b1-41a8-a455-ec17f01c45fc" fbc:label="SA1054" fbc:id="G_SA1054"/>
      <fbc:geneProduct fbc:name="SA1059" metaid="d0557f44-651f-4508-b345-927309da83d0" fbc:label="SA1059" fbc:id="G_SA1059"/>
      <fbc:geneProduct fbc:name="SA1065" metaid="ef551151-d086-4995-931c-d252b7b5ee02" fbc:label="SA1065" fbc:id="G_SA1065"/>
      <fbc:geneProduct fbc:name="SA1073" metaid="_585a9a31-f0c4-4ea3-94d1-694a00318238" fbc:label="SA1073" fbc:id="G_SA1073"/>
      <fbc:geneProduct fbc:name="SA1074" metaid="_2d57cc0f-f847-4790-b0f5-3184597239a4" fbc:label="SA1074" fbc:id="G_SA1074"/>
      <fbc:geneProduct fbc:name="SA1088" metaid="_3e628d94-9ece-4f55-a7ef-767eba010226" fbc:label="SA1088" fbc:id="G_SA1088"/>
      <fbc:geneProduct fbc:name="SA1089" metaid="_2ba4bd13-b590-4fc6-8f4a-e14b04b2f8a4" fbc:label="SA1089" fbc:id="G_SA1089"/>
      <fbc:geneProduct fbc:name="SA1101" metaid="_972e9d1b-8743-4509-944f-2d4092598037" fbc:label="SA1101" fbc:id="G_SA1101"/>
      <fbc:geneProduct fbc:name="SA1103" metaid="c144d429-ddc7-4448-bc0d-bdcc95ac4377" fbc:label="SA1103" fbc:id="G_SA1103"/>
      <fbc:geneProduct fbc:name="SA1104" metaid="_0cce49d5-ce5f-4c55-ae82-5dedf9a9590e" fbc:label="SA1104" fbc:id="G_SA1104"/>
      <fbc:geneProduct fbc:name="SA1114" metaid="_30a6ec2f-3865-4b74-8b9a-713bbd49cea0" fbc:label="SA1114" fbc:id="G_SA1114"/>
      <fbc:geneProduct fbc:name="SA1115" metaid="e127de7b-a3fe-4964-bec8-b2ebdb404977" fbc:label="SA1115" fbc:id="G_SA1115"/>
      <fbc:geneProduct fbc:name="SA1126" metaid="b9367b03-2a18-4585-b935-e63945fc6edc" fbc:label="SA1126" fbc:id="G_SA1126"/>
      <fbc:geneProduct fbc:name="SA1131" metaid="d08dca1d-e740-4ca5-bd2e-5edd3a2afa22" fbc:label="SA1131" fbc:id="G_SA1131"/>
      <fbc:geneProduct fbc:name="SA1132" metaid="_532a08ad-0af9-4775-8625-2264a75af395" fbc:label="SA1132" fbc:id="G_SA1132"/>
      <fbc:geneProduct fbc:name="SA1140" metaid="_1e9fc173-a9d6-480f-97b3-0c40504a0545" fbc:label="SA1140" fbc:id="G_SA1140"/>
      <fbc:geneProduct fbc:name="SA1141" metaid="_63902b33-6552-4acc-a35a-edbca84c26f2" fbc:label="SA1141" fbc:id="G_SA1141"/>
      <fbc:geneProduct fbc:name="SA1142" metaid="_221a3175-24a9-4e2d-8e81-28b16dc3a5f8" fbc:label="SA1142" fbc:id="G_SA1142"/>
      <fbc:geneProduct fbc:name="SA1146" metaid="_1916bc01-c000-453f-9fd4-e593169ca16a" fbc:label="SA1146" fbc:id="G_SA1146"/>
      <fbc:geneProduct fbc:name="SA1150" metaid="f1d45275-2a16-44eb-903e-027fb5da26be" fbc:label="SA1150" fbc:id="G_SA1150"/>
      <fbc:geneProduct fbc:name="SA1154" metaid="_71811255-aeb8-484b-ba3f-9c3d6d53b09e" fbc:label="SA1154" fbc:id="G_SA1154"/>
      <fbc:geneProduct fbc:name="SA1155" metaid="c184ad63-9a63-44c5-a48f-cd69dd88e69a" fbc:label="SA1155" fbc:id="G_SA1155"/>
      <fbc:geneProduct fbc:name="SA1163" metaid="be37ceda-7f4d-44be-bf29-8ec4abb58d59" fbc:label="SA1163" fbc:id="G_SA1163"/>
      <fbc:geneProduct fbc:name="SA1164" metaid="_16d31072-3ebc-406c-ae4a-915ca471035f" fbc:label="SA1164" fbc:id="G_SA1164"/>
      <fbc:geneProduct fbc:name="SA1165" metaid="_80f13046-53bf-4740-967d-cca84faacc0c" fbc:label="SA1165" fbc:id="G_SA1165"/>
      <fbc:geneProduct fbc:name="SA1166" metaid="_76fcad08-364c-4e8a-9e99-80bd6c793da7" fbc:label="SA1166" fbc:id="G_SA1166"/>
      <fbc:geneProduct fbc:name="SA1169" metaid="_0a06f17a-f033-49ac-a62b-ac62df273931" fbc:label="SA1169" fbc:id="G_SA1169"/>
      <fbc:geneProduct fbc:name="SA1170" metaid="_799eb571-970f-4b0b-8811-8cc791d06f01" fbc:label="SA1170" fbc:id="G_SA1170"/>
      <fbc:geneProduct fbc:name="SA1172" metaid="c84337fc-06ec-4cde-aeff-e40ac7e75798" fbc:label="SA1172" fbc:id="G_SA1172"/>
      <fbc:geneProduct fbc:name="SA1177" metaid="_7a141852-faff-41ce-8cce-0e61cfec7a91" fbc:label="SA1177" fbc:id="G_SA1177"/>
      <fbc:geneProduct fbc:name="SA1183" metaid="bfe73573-0216-41e4-8211-147a2b0baa82" fbc:label="SA1183" fbc:id="G_SA1183"/>
      <fbc:geneProduct fbc:name="SA1184" metaid="_53dcee11-dbb6-4c22-ab4a-2137734e9480" fbc:label="SA1184" fbc:id="G_SA1184"/>
      <fbc:geneProduct fbc:name="SA1190" metaid="_8ecabb4f-b457-41b3-9ee0-bbe5365cd78b" fbc:label="SA1190" fbc:id="G_SA1190"/>
      <fbc:geneProduct fbc:name="SA1197" metaid="_196c2fb6-6059-4d69-9d8b-dca4b9effe05" fbc:label="SA1197" fbc:id="G_SA1197"/>
      <fbc:geneProduct fbc:name="SA1199" metaid="_4c40a104-259a-4f15-b2bd-32b7cfaf524a" fbc:label="SA1199" fbc:id="G_SA1199"/>
      <fbc:geneProduct fbc:name="SA1200" metaid="d728b792-d4bd-4064-a9b9-d2bbdd796bcf" fbc:label="SA1200" fbc:id="G_SA1200"/>
      <fbc:geneProduct fbc:name="SA1201" metaid="_5e57c422-13d6-4cdd-8f87-0bd1a5da391f" fbc:label="SA1201" fbc:id="G_SA1201"/>
      <fbc:geneProduct fbc:name="SA1202" metaid="_5d380bc6-310a-4207-b867-0b6313bf456f" fbc:label="SA1202" fbc:id="G_SA1202"/>
      <fbc:geneProduct fbc:name="SA1203" metaid="_70c147c9-7c0b-4058-83a6-3b59f5d314cb" fbc:label="SA1203" fbc:id="G_SA1203"/>
      <fbc:geneProduct fbc:name="SA1204" metaid="_8c94d2b2-ed48-4a8c-bcb4-b978a4f17a75" fbc:label="SA1204" fbc:id="G_SA1204"/>
      <fbc:geneProduct fbc:name="SA1205" metaid="_7fcc03e5-9c71-47ac-b9dc-36143ccc2d5e" fbc:label="SA1205" fbc:id="G_SA1205"/>
      <fbc:geneProduct fbc:name="SA1218" metaid="cb35c8f8-c3f6-4b49-8216-ce2761a78595" fbc:label="SA1218" fbc:id="G_SA1218"/>
      <fbc:geneProduct fbc:name="SA1219" metaid="_7f74bb46-9e8c-462e-817a-9be2e6e5a705" fbc:label="SA1219" fbc:id="G_SA1219"/>
      <fbc:geneProduct fbc:name="SA1220" metaid="_9823e412-6fc5-45fc-b3ba-29e81a400067" fbc:label="SA1220" fbc:id="G_SA1220"/>
      <fbc:geneProduct fbc:name="SA1221" metaid="_5973df8c-1a2a-4e53-8ab6-e5a5caa646e8" fbc:label="SA1221" fbc:id="G_SA1221"/>
      <fbc:geneProduct fbc:name="SA1225" metaid="_66bbb4be-a187-4cd5-9b29-0a576063393c" fbc:label="SA1225" fbc:id="G_SA1225"/>
      <fbc:geneProduct fbc:name="SA1226" metaid="ec74728c-4be8-4198-bf34-29ffc42b986a" fbc:label="SA1226" fbc:id="G_SA1226"/>
      <fbc:geneProduct fbc:name="SA1227" metaid="fa5f2375-9cdf-428b-b9a6-747de1416960" fbc:label="SA1227" fbc:id="G_SA1227"/>
      <fbc:geneProduct fbc:name="SA1228" metaid="d0646732-aaa2-48fb-b95c-205e67ecdd1d" fbc:label="SA1228" fbc:id="G_SA1228"/>
      <fbc:geneProduct fbc:name="SA1229" metaid="_569cb79b-2682-4932-abe6-c26b28dc0a26" fbc:label="SA1229" fbc:id="G_SA1229"/>
      <fbc:geneProduct fbc:name="SA1230" metaid="_31017e88-1cfd-45f3-83c7-057bb76b5184" fbc:label="SA1230" fbc:id="G_SA1230"/>
      <fbc:geneProduct fbc:name="SA1231" metaid="b6d2ef8e-f7b2-4fb4-842b-422b59b78c62" fbc:label="SA1231" fbc:id="G_SA1231"/>
      <fbc:geneProduct fbc:name="SA1232" metaid="_40187902-5cd9-4c94-bb9b-97ce326142df" fbc:label="SA1232" fbc:id="G_SA1232"/>
      <fbc:geneProduct fbc:name="SA1236" metaid="_8ea962f3-f97e-4d19-aabd-a7408246696a" fbc:label="SA1236" fbc:id="G_SA1236"/>
      <fbc:geneProduct fbc:name="SA1239" metaid="_4c3480ab-1c8d-4fda-bf41-ec48623f55e8" fbc:label="SA1239" fbc:id="G_SA1239"/>
      <fbc:geneProduct fbc:name="SA1244" metaid="_50e5e38a-ec46-43a1-a3da-4048eadfd2f1" fbc:label="SA1244" fbc:id="G_SA1244"/>
      <fbc:geneProduct fbc:name="SA1245" metaid="_4ec20ff0-b66c-4811-bb1c-ed39c306be95" fbc:label="SA1245" fbc:id="G_SA1245"/>
      <fbc:geneProduct fbc:name="SA1250" metaid="c7f70be3-015e-43ea-926d-a2e995997ced" fbc:label="SA1250" fbc:id="G_SA1250"/>
      <fbc:geneProduct fbc:name="SA1251" metaid="_748e3c5a-17a1-44de-8385-9733e41579f1" fbc:label="SA1251" fbc:id="G_SA1251"/>
      <fbc:geneProduct fbc:name="SA1255" metaid="_5668bcd0-b50f-4da6-80b7-ff50928268c6" fbc:label="SA1255" fbc:id="G_SA1255"/>
      <fbc:geneProduct fbc:name="SA1259" metaid="_7843b3bc-60e9-4712-8587-1910183bc584" fbc:label="SA1259" fbc:id="G_SA1259"/>
      <fbc:geneProduct fbc:name="SA1260" metaid="_49c7ad23-468e-4a9d-9555-2f2ef359b12c" fbc:label="SA1260" fbc:id="G_SA1260"/>
      <fbc:geneProduct fbc:name="SA1270" metaid="_74f0453e-846a-48a5-b6e7-1b11e81b9ad0" fbc:label="SA1270" fbc:id="G_SA1270"/>
      <fbc:geneProduct fbc:name="SA1271" metaid="_556163b1-5dba-4b7e-8c40-3166206ce388" fbc:label="SA1271" fbc:id="G_SA1271"/>
      <fbc:geneProduct fbc:name="SA1272" metaid="_0c4c8c4e-e7ca-402c-874a-ef45a3f59a6f" fbc:label="SA1272" fbc:id="G_SA1272"/>
      <fbc:geneProduct fbc:name="SA1287" metaid="_782b556a-9176-4b1f-9cf5-a4a794f1b8eb" fbc:label="SA1287" fbc:id="G_SA1287"/>
      <fbc:geneProduct fbc:name="SA1289" metaid="_15b6c4e7-1603-4843-8add-2e30d1d5bdda" fbc:label="SA1289" fbc:id="G_SA1289"/>
      <fbc:geneProduct fbc:name="SA1291" metaid="_10bf2586-1d37-4a1b-8f28-fb838a9e2c8f" fbc:label="SA1291" fbc:id="G_SA1291"/>
      <fbc:geneProduct fbc:name="SA1297" metaid="_98b69b0d-b7f9-4354-86bc-7839e7dd9334" fbc:label="SA1297" fbc:id="G_SA1297"/>
      <fbc:geneProduct fbc:name="SA1298" metaid="_00849884-7cdb-4cf5-b9c6-35e2f069479a" fbc:label="SA1298" fbc:id="G_SA1298"/>
      <fbc:geneProduct fbc:name="SA1299" metaid="_9b568ae7-cba4-457d-ad4e-a63134530fbb" fbc:label="SA1299" fbc:id="G_SA1299"/>
      <fbc:geneProduct fbc:name="SA1301" metaid="e40b96cd-8368-416f-8ecc-b1e3f4ad39c3" fbc:label="SA1301" fbc:id="G_SA1301"/>
      <fbc:geneProduct fbc:name="SA1302" metaid="_1683402d-df5e-4f33-8743-de017fae9af1" fbc:label="SA1302" fbc:id="G_SA1302"/>
      <fbc:geneProduct fbc:name="SA1303" metaid="_8cf3c276-9ddb-4c7e-8bd1-6e060b15c375" fbc:label="SA1303" fbc:id="G_SA1303"/>
      <fbc:geneProduct fbc:name="SA1306" metaid="_6be70b04-7915-4bb0-a98b-93ff0081f573" fbc:label="SA1306" fbc:id="G_SA1306"/>
      <fbc:geneProduct fbc:name="SA1309" metaid="febdc825-ae6b-4b5c-8132-0d3dae455dbf" fbc:label="SA1309" fbc:id="G_SA1309"/>
      <fbc:geneProduct fbc:name="SA1310" metaid="_71d38730-8770-4755-ba60-8320746aec88" fbc:label="SA1310" fbc:id="G_SA1310"/>
      <fbc:geneProduct fbc:name="SA1313" metaid="f9fbc263-ea71-4fcb-b953-2564d01f96d0" fbc:label="SA1313" fbc:id="G_SA1313"/>
      <fbc:geneProduct fbc:name="SA1324" metaid="_24df5c21-c64b-4504-93e9-d4e0f1774f02" fbc:label="SA1324" fbc:id="G_SA1324"/>
      <fbc:geneProduct fbc:name="SA1330" metaid="_58e70575-93ad-4bf1-882f-41aad261d70a" fbc:label="SA1330" fbc:id="G_SA1330"/>
      <fbc:geneProduct fbc:name="SA1334" metaid="a802d037-89a9-49b0-bd07-2e8079c8a57c" fbc:label="SA1334" fbc:id="G_SA1334"/>
      <fbc:geneProduct fbc:name="SA1336" metaid="_4dc5703e-a19a-4c0b-9e6b-92be87444050" fbc:label="SA1336" fbc:id="G_SA1336"/>
      <fbc:geneProduct fbc:name="SA1338" metaid="_077cea4f-6a99-4033-8b2d-be722b0a3fe6" fbc:label="SA1338" fbc:id="G_SA1338"/>
      <fbc:geneProduct fbc:name="SA1342" metaid="_3fa8e141-f296-4266-816b-1b3b5a00aa11" fbc:label="SA1342" fbc:id="G_SA1342"/>
      <fbc:geneProduct fbc:name="SA1346" metaid="_97e52119-0f8d-4506-a00d-478bc8b5077f" fbc:label="SA1346" fbc:id="G_SA1346"/>
      <fbc:geneProduct fbc:name="SA1347" metaid="bcc0f0e3-7bd5-4181-b0e9-c04342e614ae" fbc:label="SA1347" fbc:id="G_SA1347"/>
      <fbc:geneProduct fbc:name="SA1348" metaid="_8b2e2726-4ba1-4943-974e-e4635198c776" fbc:label="SA1348" fbc:id="G_SA1348"/>
      <fbc:geneProduct fbc:name="SA1349" metaid="bbf3df1a-dac0-4bfb-b3c9-ca8ccee256a3" fbc:label="SA1349" fbc:id="G_SA1349"/>
      <fbc:geneProduct fbc:name="SA1352" metaid="e876460d-9eae-47eb-ab73-c51a41502f59" fbc:label="SA1352" fbc:id="G_SA1352"/>
      <fbc:geneProduct fbc:name="SA1357" metaid="_9f25df56-777a-46a2-bd92-453e2754a605" fbc:label="SA1357" fbc:id="G_SA1357"/>
      <fbc:geneProduct fbc:name="SA1358" metaid="_20eba0c1-9cb8-4a6b-a0a7-d4c24e3d6690" fbc:label="SA1358" fbc:id="G_SA1358"/>
      <fbc:geneProduct fbc:name="SA1365" metaid="a3dd108a-3b3c-4394-a2df-df4bd088d314" fbc:label="SA1365" fbc:id="G_SA1365"/>
      <fbc:geneProduct fbc:name="SA1366" metaid="_8e82d532-3a45-4593-b2c8-7ebcbcf66f45" fbc:label="SA1366" fbc:id="G_SA1366"/>
      <fbc:geneProduct fbc:name="SA1367" metaid="ea1c5ee6-8041-4bdc-a1b0-511419c5bdb0" fbc:label="SA1367" fbc:id="G_SA1367"/>
      <fbc:geneProduct fbc:name="SA1368" metaid="_67d1d621-6157-4881-a7c9-b16e6b72f185" fbc:label="SA1368" fbc:id="G_SA1368"/>
      <fbc:geneProduct fbc:name="SA1377" metaid="_975072d4-8134-48a2-99e7-cd8a2a22a8e6" fbc:label="SA1377" fbc:id="G_SA1377"/>
      <fbc:geneProduct fbc:name="SA1382" metaid="a67dce49-4a85-4a30-9031-03396b6d75ed" fbc:label="SA1382" fbc:id="G_SA1382"/>
      <fbc:geneProduct fbc:name="SA1384" metaid="a13d2fb0-31b1-4e0c-b690-7e65318bb537" fbc:label="SA1384" fbc:id="G_SA1384"/>
      <fbc:geneProduct fbc:name="SA1385" metaid="f371ae94-9d92-4cc6-ac82-0605872d3b81" fbc:label="SA1385" fbc:id="G_SA1385"/>
      <fbc:geneProduct fbc:name="SA1394" metaid="_2ee4e4f0-9c09-46d9-b209-89ad9faeb36a" fbc:label="SA1394" fbc:id="G_SA1394"/>
      <fbc:geneProduct fbc:name="SA1397" metaid="_41fc4260-8232-4b2f-9b4f-fea76c2dbf85" fbc:label="SA1397" fbc:id="G_SA1397"/>
      <fbc:geneProduct fbc:name="SA1398" metaid="_8dc231a1-84b0-4440-a129-7835db9ef5ad" fbc:label="SA1398" fbc:id="G_SA1398"/>
      <fbc:geneProduct fbc:name="SA1412" metaid="_0bc2e9d8-d90e-4093-b802-ce135c5705b4" fbc:label="SA1412" fbc:id="G_SA1412"/>
      <fbc:geneProduct fbc:name="SA1417" metaid="_3690d1a4-76c0-4297-8a8a-2ace918c5100" fbc:label="SA1417" fbc:id="G_SA1417"/>
      <fbc:geneProduct fbc:name="SA1422" metaid="_7248ba28-ef5e-47ad-8c46-ec91c0513480" fbc:label="SA1422" fbc:id="G_SA1422"/>
      <fbc:geneProduct fbc:name="SA1424" metaid="_2ec0f155-3ce1-4171-9e68-7f12e8ba2849" fbc:label="SA1424" fbc:id="G_SA1424"/>
      <fbc:geneProduct fbc:name="SA1427" metaid="_1bc75797-e5ce-4490-b12f-a8867a0fd471" fbc:label="SA1427" fbc:id="G_SA1427"/>
      <fbc:geneProduct fbc:name="SA1434" metaid="_24e52a4b-2a9f-4c1b-9b5b-f72cd064dab3" fbc:label="SA1434" fbc:id="G_SA1434"/>
      <fbc:geneProduct fbc:name="SA1435" metaid="f1edcca1-bfbf-4c2f-86ec-edb69d4ea0a2" fbc:label="SA1435" fbc:id="G_SA1435"/>
      <fbc:geneProduct fbc:name="SA1439" metaid="a14a7abc-5d0f-4145-90c9-e231ca951ab1" fbc:label="SA1439" fbc:id="G_SA1439"/>
      <fbc:geneProduct fbc:name="SA1446" metaid="_3b093ad9-df6b-4081-a447-c2301607f900" fbc:label="SA1446" fbc:id="G_SA1446"/>
      <fbc:geneProduct fbc:name="SA1456" metaid="_323c4dcb-b3a9-4c6e-b656-c452e96fab87" fbc:label="SA1456" fbc:id="G_SA1456"/>
      <fbc:geneProduct fbc:name="SA1458" metaid="_422583c1-bb49-4ea9-a3f8-71c50e874724" fbc:label="SA1458" fbc:id="G_SA1458"/>
      <fbc:geneProduct fbc:name="SA1460" metaid="_28ead3d4-4bee-4264-99f5-80bbc85330a9" fbc:label="SA1460" fbc:id="G_SA1460"/>
      <fbc:geneProduct fbc:name="SA1461" metaid="cc90a117-c8cb-46f8-bda5-d8ab6795f5f6" fbc:label="SA1461" fbc:id="G_SA1461"/>
      <fbc:geneProduct fbc:name="SA1481" metaid="_14c8ce6f-69a3-427d-8538-aa897aa5bb3c" fbc:label="SA1481" fbc:id="G_SA1481"/>
      <fbc:geneProduct fbc:name="SA1487" metaid="ee75d05d-d956-4159-aa82-ea448660b794" fbc:label="SA1487" fbc:id="G_SA1487"/>
      <fbc:geneProduct fbc:name="SA1491" metaid="_0a860755-6a79-4207-ab0c-89c94056aac0" fbc:label="SA1491" fbc:id="G_SA1491"/>
      <fbc:geneProduct fbc:name="SA1492" metaid="a84f2cc1-f1f1-4571-b638-7061c9bb473e" fbc:label="SA1492" fbc:id="G_SA1492"/>
      <fbc:geneProduct fbc:name="SA1493" metaid="ba2441f3-4548-43d5-b9d3-096addf879a7" fbc:label="SA1493" fbc:id="G_SA1493"/>
      <fbc:geneProduct fbc:name="SA1494" metaid="_691abf59-6e15-4c5b-86ed-06f120566e57" fbc:label="SA1494" fbc:id="G_SA1494"/>
      <fbc:geneProduct fbc:name="SA1496" metaid="ba618295-79fd-42a1-a2c4-6cf2e2c7192d" fbc:label="SA1496" fbc:id="G_SA1496"/>
      <fbc:geneProduct fbc:name="SA1505" metaid="_215eb174-a4ce-4af6-94df-ad300128b8b3" fbc:label="SA1505" fbc:id="G_SA1505"/>
      <fbc:geneProduct fbc:name="SA1506" metaid="_51378c40-a3d8-4fc5-b1b2-55d5a8c1bdcd" fbc:label="SA1506" fbc:id="G_SA1506"/>
      <fbc:geneProduct fbc:name="SA1510" metaid="_9763ace2-fc9d-4cc1-a7f3-c6fcb99ba6a9" fbc:label="SA1510" fbc:id="G_SA1510"/>
      <fbc:geneProduct fbc:name="SA1511" metaid="_7ada52c9-20f4-4585-a34b-95203b1a991a" fbc:label="SA1511" fbc:id="G_SA1511"/>
      <fbc:geneProduct fbc:name="SA1517" metaid="_0af5fcda-8c63-475b-b87d-3c7cd4b310c6" fbc:label="SA1517" fbc:id="G_SA1517"/>
      <fbc:geneProduct fbc:name="SA1518" metaid="_75bf4996-fcc8-44c9-8ae6-1ce721b7afed" fbc:label="SA1518" fbc:id="G_SA1518"/>
      <fbc:geneProduct fbc:name="SA1519" metaid="_80e4a1ea-516a-4c7a-baf8-80dfa49522db" fbc:label="SA1519" fbc:id="G_SA1519"/>
      <fbc:geneProduct fbc:name="SA1520" metaid="_47c64882-86ef-4c2c-bf82-6cbcf49331b4" fbc:label="SA1520" fbc:id="G_SA1520"/>
      <fbc:geneProduct fbc:name="SA1521" metaid="_1d45d215-7755-4f89-ba6a-0fcb82169da2" fbc:label="SA1521" fbc:id="G_SA1521"/>
      <fbc:geneProduct fbc:name="SA1522" metaid="_10789fc7-7214-4029-828f-14aea6f8f165" fbc:label="SA1522" fbc:id="G_SA1522"/>
      <fbc:geneProduct fbc:name="SA1523" metaid="_120308ed-649b-4c23-86eb-12f373c7657c" fbc:label="SA1523" fbc:id="G_SA1523"/>
      <fbc:geneProduct fbc:name="SA1524" metaid="bde5cf72-c1b1-4b39-98e4-df24da92a41c" fbc:label="SA1524" fbc:id="G_SA1524"/>
      <fbc:geneProduct fbc:name="SA1531" metaid="_6f4b0e16-488b-4976-bd6d-16573bac53d2" fbc:label="SA1531" fbc:id="G_SA1531"/>
      <fbc:geneProduct fbc:name="SA1533" metaid="e0912520-4b9a-4e3b-b7ed-06cc4bfc2b46" fbc:label="SA1533" fbc:id="G_SA1533"/>
      <fbc:geneProduct fbc:name="SA1542" metaid="_297272af-8be7-4b8e-93c1-40239be6df07" fbc:label="SA1542" fbc:id="G_SA1542"/>
      <fbc:geneProduct fbc:name="SA1544" metaid="ded34335-f90e-475a-bded-5ba906954780" fbc:label="SA1544" fbc:id="G_SA1544"/>
      <fbc:geneProduct fbc:name="SA1545" metaid="_6a8cb185-8496-4ed0-afbf-6098747ef4b0" fbc:label="SA1545" fbc:id="G_SA1545"/>
      <fbc:geneProduct fbc:name="SA1547" metaid="_4def82ba-1263-43c9-88a3-36b8b031bf04" fbc:label="SA1547" fbc:id="G_SA1547"/>
      <fbc:geneProduct fbc:name="SA1553" metaid="_4432f529-a4bf-4e01-bbb7-aefec230ec03" fbc:label="SA1553" fbc:id="G_SA1553"/>
      <fbc:geneProduct fbc:name="SA1554" metaid="_92c7c917-c6fa-42b1-ad80-8d84dcc93a6f" fbc:label="SA1554" fbc:id="G_SA1554"/>
      <fbc:geneProduct fbc:name="SA1558" metaid="_5d2658a8-af27-4d1f-8369-33c70557b982" fbc:label="SA1558" fbc:id="G_SA1558"/>
      <fbc:geneProduct fbc:name="SA1561" metaid="_024bc8ae-af14-496e-a2fc-8da4731b5074" fbc:label="SA1561" fbc:id="G_SA1561"/>
      <fbc:geneProduct fbc:name="SA1571" metaid="a0803ef5-fad2-41d9-b769-a51b386c7302" fbc:label="SA1571" fbc:id="G_SA1571"/>
      <fbc:geneProduct fbc:name="SA1572" metaid="_34b1dbbf-f814-4271-a33d-dfec7e665506" fbc:label="SA1572" fbc:id="G_SA1572"/>
      <fbc:geneProduct fbc:name="SA1574" metaid="_18a813a1-1714-446b-bc1c-63d46e2169fb" fbc:label="SA1574" fbc:id="G_SA1574"/>
      <fbc:geneProduct fbc:name="SA1585" metaid="_62bce03d-dd19-4d44-bc53-6bb7d17cf0e0" fbc:label="SA1585" fbc:id="G_SA1585"/>
      <fbc:geneProduct fbc:name="SA1586" metaid="_4455c994-3627-432c-b1ae-32d4409ff930" fbc:label="SA1586" fbc:id="G_SA1586"/>
      <fbc:geneProduct fbc:name="SA1587" metaid="_7c629f88-c01f-4cdc-86f5-2fd6cd54a976" fbc:label="SA1587" fbc:id="G_SA1587"/>
      <fbc:geneProduct fbc:name="SA1588" metaid="_317431ab-ed27-4b76-9da6-ba7495a7157c" fbc:label="SA1588" fbc:id="G_SA1588"/>
      <fbc:geneProduct fbc:name="SA1589" metaid="fc7af370-75ed-40d3-8c7b-30455f8e38ba" fbc:label="SA1589" fbc:id="G_SA1589"/>
      <fbc:geneProduct fbc:name="SA1598" metaid="_317a23c9-9174-4d0b-8b7a-2701caa11311" fbc:label="SA1598" fbc:id="G_SA1598"/>
      <fbc:geneProduct fbc:name="SA1599" metaid="_82b5f350-a88b-4e18-9c9e-98fffff0cd02" fbc:label="SA1599" fbc:id="G_SA1599"/>
      <fbc:geneProduct fbc:name="SA1608" metaid="_7485d905-d716-4402-a02d-7302547e42b5" fbc:label="SA1608" fbc:id="G_SA1608"/>
      <fbc:geneProduct fbc:name="SA1609" metaid="_465f79c6-4a48-48ba-aa95-d82644bf87e2" fbc:label="SA1609" fbc:id="G_SA1609"/>
      <fbc:geneProduct fbc:name="SA1614" metaid="dc8e81c1-6c16-42c6-afcf-a711ad3acd9f" fbc:label="SA1614" fbc:id="G_SA1614"/>
      <fbc:geneProduct fbc:name="SA1615" metaid="_1e0b000a-98ef-4b24-9400-8770565d2b93" fbc:label="SA1615" fbc:id="G_SA1615"/>
      <fbc:geneProduct fbc:name="SA1650" metaid="_46085214-024b-4f8a-9a94-5a3b4a9f4b4a" fbc:label="SA1650" fbc:id="G_SA1650"/>
      <fbc:geneProduct fbc:name="SA1651" metaid="c44cda46-553b-4311-9f3b-1c9aefdd0676" fbc:label="SA1651" fbc:id="G_SA1651"/>
      <fbc:geneProduct fbc:name="SA1652" metaid="_299d6ad3-e683-4de5-aae7-bd5f1ebf81a9" fbc:label="SA1652" fbc:id="G_SA1652"/>
      <fbc:geneProduct fbc:name="SA1669" metaid="a6c214bf-9055-44c3-b9dc-1aa8fb78be12" fbc:label="SA1669" fbc:id="G_SA1669"/>
      <fbc:geneProduct fbc:name="SA1674" metaid="_84b78d03-d711-486a-8b09-19e645fc4897" fbc:label="SA1674" fbc:id="G_SA1674"/>
      <fbc:geneProduct fbc:name="SA1675" metaid="ba40458a-379b-4d4f-aff8-7ed806153e51" fbc:label="SA1675" fbc:id="G_SA1675"/>
      <fbc:geneProduct fbc:name="SA1681" metaid="_78bc5544-1283-4b2c-b5f8-47bfdc808fbe" fbc:label="SA1681" fbc:id="G_SA1681"/>
      <fbc:geneProduct fbc:name="SA1707" metaid="_0e184a37-b127-44e1-b28a-4442856978cc" fbc:label="SA1707" fbc:id="G_SA1707"/>
      <fbc:geneProduct fbc:name="SA1708" metaid="_99eaa8f0-0468-41d9-bed1-2d8723c314a0" fbc:label="SA1708" fbc:id="G_SA1708"/>
      <fbc:geneProduct fbc:name="SA1718" metaid="_8dec1a56-6e4f-4a79-a8e2-4c6774083e76" fbc:label="SA1718" fbc:id="G_SA1718"/>
      <fbc:geneProduct fbc:name="SA1724" metaid="_4f6b2ddd-ef56-46c9-ae41-84a2d6fcc240" fbc:label="SA1724" fbc:id="G_SA1724"/>
      <fbc:geneProduct fbc:name="SA1728" metaid="fa796d65-50e8-4344-b707-8790d58ee3c3" fbc:label="SA1728" fbc:id="G_SA1728"/>
      <fbc:geneProduct fbc:name="SA1729" metaid="ba1321a9-bcc8-47f7-9bc9-d734c7b5669f" fbc:label="SA1729" fbc:id="G_SA1729"/>
      <fbc:geneProduct fbc:name="SA1731" metaid="_2c44c94a-7a3b-46c0-a3c0-5b527547629d" fbc:label="SA1731" fbc:id="G_SA1731"/>
      <fbc:geneProduct fbc:name="SA1734" metaid="e49c5935-e15b-4d5e-b0c4-861c86f32753" fbc:label="SA1734" fbc:id="G_SA1734"/>
      <fbc:geneProduct fbc:name="SA1735" metaid="_66d4d442-3331-4665-95bb-1f18efac782f" fbc:label="SA1735" fbc:id="G_SA1735"/>
      <fbc:geneProduct fbc:name="SA1736" metaid="_8eafb949-384c-4c2b-9026-b882035cd6bb" fbc:label="SA1736" fbc:id="G_SA1736"/>
      <fbc:geneProduct fbc:name="SA1749" metaid="a0a0a4d9-b31e-48c2-9996-f3577b8c8b08" fbc:label="SA1749" fbc:id="G_SA1749"/>
      <fbc:geneProduct fbc:name="SA1814" metaid="bebbb445-8046-470e-b7dd-5554cc3b305b" fbc:label="SA1814" fbc:id="G_SA1814"/>
      <fbc:geneProduct fbc:name="SA1845" metaid="c0702b6c-3e41-46aa-bb3b-45d7352f54a4" fbc:label="SA1845" fbc:id="G_SA1845"/>
      <fbc:geneProduct fbc:name="SA1846" metaid="cad718f3-92b7-4d58-b89a-9dd67d29a79a" fbc:label="SA1846" fbc:id="G_SA1846"/>
      <fbc:geneProduct fbc:name="SA1848" metaid="_484a4e72-5929-4a52-b121-2e142ca6a4be" fbc:label="SA1848" fbc:id="G_SA1848"/>
      <fbc:geneProduct fbc:name="SA1858" metaid="_176737af-119e-4228-b880-8d0c8a2e0f1b" fbc:label="SA1858" fbc:id="G_SA1858"/>
      <fbc:geneProduct fbc:name="SA1859" metaid="_2bc41aa2-5fe5-4157-9903-da7606acbe18" fbc:label="SA1859" fbc:id="G_SA1859"/>
      <fbc:geneProduct fbc:name="SA1860" metaid="_463365cd-4613-4c19-a8b6-82eb588c3f88" fbc:label="SA1860" fbc:id="G_SA1860"/>
      <fbc:geneProduct fbc:name="SA1861" metaid="_946eec9d-1df4-46a2-be65-8af41a9ebabb" fbc:label="SA1861" fbc:id="G_SA1861"/>
      <fbc:geneProduct fbc:name="SA1862" metaid="_619115c3-b265-43db-83c6-057ed62e15f3" fbc:label="SA1862" fbc:id="G_SA1862"/>
      <fbc:geneProduct fbc:name="SA1863" metaid="c3aefb49-a9b2-464f-8ca9-51bd9a82f70c" fbc:label="SA1863" fbc:id="G_SA1863"/>
      <fbc:geneProduct fbc:name="SA1864" metaid="_5f2f884a-162d-4d86-9b65-7162569ac3a6" fbc:label="SA1864" fbc:id="G_SA1864"/>
      <fbc:geneProduct fbc:name="SA1865" metaid="_758aea5d-1b74-49c7-ba6d-6ad595700bff" fbc:label="SA1865" fbc:id="G_SA1865"/>
      <fbc:geneProduct fbc:name="SA1866" metaid="d368b0f6-2feb-4790-835e-bb6b22acbd33" fbc:label="SA1866" fbc:id="G_SA1866"/>
      <fbc:geneProduct fbc:name="SA1874" metaid="eb06ba10-d8fe-49db-bda6-1f49bd184a4b" fbc:label="SA1874" fbc:id="G_SA1874"/>
      <fbc:geneProduct fbc:name="SA1875" metaid="_0494a215-dd35-4f38-b320-fc32202b88a7" fbc:label="SA1875" fbc:id="G_SA1875"/>
      <fbc:geneProduct fbc:name="SA1879" metaid="ffe9233c-26c7-4528-8061-3b4e2629e956" fbc:label="SA1879" fbc:id="G_SA1879"/>
      <fbc:geneProduct fbc:name="SA1880" metaid="_030af7dd-48e1-44c6-b761-71a0d978c836" fbc:label="SA1880" fbc:id="G_SA1880"/>
      <fbc:geneProduct fbc:name="SA1881" metaid="_3666f64a-a64c-4329-b221-6781ac818a0a" fbc:label="SA1881" fbc:id="G_SA1881"/>
      <fbc:geneProduct fbc:name="SA1886" metaid="cf2b3a58-0358-438c-9cdf-016adb1e0af6" fbc:label="SA1886" fbc:id="G_SA1886"/>
      <fbc:geneProduct fbc:name="SA1887" metaid="_9ba1df0e-9d7a-4369-bc1e-890b08129c0b" fbc:label="SA1887" fbc:id="G_SA1887"/>
      <fbc:geneProduct fbc:name="SA1891" metaid="d4326f42-12f4-4212-b0cb-f975c2ad4138" fbc:label="SA1891" fbc:id="G_SA1891"/>
      <fbc:geneProduct fbc:name="SA1894" metaid="_1e45f914-d697-481a-b8bb-85ae6cfea82a" fbc:label="SA1894" fbc:id="G_SA1894"/>
      <fbc:geneProduct fbc:name="SA1895" metaid="_903ce6f2-e6e7-487b-930b-89237d071f43" fbc:label="SA1895" fbc:id="G_SA1895"/>
      <fbc:geneProduct fbc:name="SA1896" metaid="ddeccdb1-87af-4e0e-a38c-f24e615ca30e" fbc:label="SA1896" fbc:id="G_SA1896"/>
      <fbc:geneProduct fbc:name="SA1902" metaid="f5097037-4b1c-431d-9c33-6a31caf12059" fbc:label="SA1902" fbc:id="G_SA1902"/>
      <fbc:geneProduct fbc:name="SA1904" metaid="e8123039-19fe-4603-a102-928277bd25a5" fbc:label="SA1904" fbc:id="G_SA1904"/>
      <fbc:geneProduct fbc:name="SA1905" metaid="_08529d86-6525-4720-b69a-3adcde3eaa20" fbc:label="SA1905" fbc:id="G_SA1905"/>
      <fbc:geneProduct fbc:name="SA1906" metaid="_23ca9010-fe2f-4823-b77b-382dda68ecbc" fbc:label="SA1906" fbc:id="G_SA1906"/>
      <fbc:geneProduct fbc:name="SA1907" metaid="_529068ee-1fd6-4dae-bb53-febfecdc8d6b" fbc:label="SA1907" fbc:id="G_SA1907"/>
      <fbc:geneProduct fbc:name="SA1908" metaid="c5f69e21-3c8a-462c-afa7-763535419b2b" fbc:label="SA1908" fbc:id="G_SA1908"/>
      <fbc:geneProduct fbc:name="SA1909" metaid="_1cf4c2fe-4a17-4ce2-a2e4-b105c0a58a58" fbc:label="SA1909" fbc:id="G_SA1909"/>
      <fbc:geneProduct fbc:name="SA1910" metaid="_16992aba-6b82-4570-90b3-e6c7e9fb642a" fbc:label="SA1910" fbc:id="G_SA1910"/>
      <fbc:geneProduct fbc:name="SA1911" metaid="_96b70714-e9de-4ae6-ba2b-e92a23a66608" fbc:label="SA1911" fbc:id="G_SA1911"/>
      <fbc:geneProduct fbc:name="SA1912" metaid="b558b416-5a40-478f-b901-af599087ebc1" fbc:label="SA1912" fbc:id="G_SA1912"/>
      <fbc:geneProduct fbc:name="SA1913" metaid="_5dcb5dec-a4d6-4078-92c3-942850463e95" fbc:label="SA1913" fbc:id="G_SA1913"/>
      <fbc:geneProduct fbc:name="SA1914" metaid="c648e6da-675e-4f84-a511-2694767b785e" fbc:label="SA1914" fbc:id="G_SA1914"/>
      <fbc:geneProduct fbc:name="SA1915" metaid="_470a8ac6-4cbd-4d21-9190-d525a1e7f51a" fbc:label="SA1915" fbc:id="G_SA1915"/>
      <fbc:geneProduct fbc:name="SA1921" metaid="_9fd58707-daf2-4a52-98a0-69feea7f70cb" fbc:label="SA1921" fbc:id="G_SA1921"/>
      <fbc:geneProduct fbc:name="SA1924" metaid="_9c5e6b21-b538-4f01-9dc1-dca293e9a442" fbc:label="SA1924" fbc:id="G_SA1924"/>
      <fbc:geneProduct fbc:name="SA1926" metaid="_92d4d0de-c7f5-4bd6-bd5f-f1aed55ad6e2" fbc:label="SA1926" fbc:id="G_SA1926"/>
      <fbc:geneProduct fbc:name="SA1927" metaid="_30d20d7d-d77f-47d0-b78a-00470b7ced31" fbc:label="SA1927" fbc:id="G_SA1927"/>
      <fbc:geneProduct fbc:name="SA1929" metaid="_77b4d498-6a41-47a7-8a84-12ebf0077640" fbc:label="SA1929" fbc:id="G_SA1929"/>
      <fbc:geneProduct fbc:name="SA1938" metaid="_9cfb8f6b-b055-48a5-a924-7348e58afe1b" fbc:label="SA1938" fbc:id="G_SA1938"/>
      <fbc:geneProduct fbc:name="SA1939" metaid="b93ab040-14b6-4e80-90e7-a5a64f040d94" fbc:label="SA1939" fbc:id="G_SA1939"/>
      <fbc:geneProduct fbc:name="SA1940" metaid="_18a43244-03c0-4e6a-86fe-eca2f2799cad" fbc:label="SA1940" fbc:id="G_SA1940"/>
      <fbc:geneProduct fbc:name="SA1945" metaid="_567431b5-acc4-443e-b2b4-491f9b942a16" fbc:label="SA1945" fbc:id="G_SA1945"/>
      <fbc:geneProduct fbc:name="SA1952" metaid="fcec8fb6-fb75-4f3d-87e2-076b4c82d623" fbc:label="SA1952" fbc:id="G_SA1952"/>
      <fbc:geneProduct fbc:name="SA1959" metaid="_408934ee-c3c1-4946-84b9-8384da0e70aa" fbc:label="SA1959" fbc:id="G_SA1959"/>
      <fbc:geneProduct fbc:name="SA1960" metaid="e1ea3f40-a67f-4314-825b-d4b57fa64029" fbc:label="SA1960" fbc:id="G_SA1960"/>
      <fbc:geneProduct fbc:name="SA1962" metaid="a661ae78-f4ed-40f1-ab4b-3e6a4c9d5903" fbc:label="SA1962" fbc:id="G_SA1962"/>
      <fbc:geneProduct fbc:name="SA1963" metaid="_693ff8e0-4b92-4857-87f6-d4db43db3d1d" fbc:label="SA1963" fbc:id="G_SA1963"/>
      <fbc:geneProduct fbc:name="SA1965" metaid="f8f83c9f-2f70-4d00-82b2-8a149a3686f2" fbc:label="SA1965" fbc:id="G_SA1965"/>
      <fbc:geneProduct fbc:name="SA1968" metaid="_1df55dd8-bb35-4cad-b3ad-ecef2786769f" fbc:label="SA1968" fbc:id="G_SA1968"/>
      <fbc:geneProduct fbc:name="SA1974" metaid="fd105383-c932-4768-b935-9aa8b7f6e94e" fbc:label="SA1974" fbc:id="G_SA1974"/>
      <fbc:geneProduct fbc:name="SA1987" metaid="efd038f1-7885-4437-b61c-31862bbd0b25" fbc:label="SA1987" fbc:id="G_SA1987"/>
      <fbc:geneProduct fbc:name="SA1991" metaid="_694f6fdd-847a-4930-b908-bf2585daae70" fbc:label="SA1991" fbc:id="G_SA1991"/>
      <fbc:geneProduct fbc:name="SA1992" metaid="d4594592-d319-4d49-96df-f6a8c9d36ea4" fbc:label="SA1992" fbc:id="G_SA1992"/>
      <fbc:geneProduct fbc:name="SA1993" metaid="_4051cf1a-9122-4852-a37c-9a26e181c512" fbc:label="SA1993" fbc:id="G_SA1993"/>
      <fbc:geneProduct fbc:name="SA1994" metaid="c3868c92-236a-4b64-bd97-a324d0621c7b" fbc:label="SA1994" fbc:id="G_SA1994"/>
      <fbc:geneProduct fbc:name="SA1995" metaid="c6990c7a-31ea-4002-bf1c-6ad347c1cbbd" fbc:label="SA1995" fbc:id="G_SA1995"/>
      <fbc:geneProduct fbc:name="SA1996" metaid="b395b1e8-ca1c-4ad4-ad94-1b1efa860f75" fbc:label="SA1996" fbc:id="G_SA1996"/>
      <fbc:geneProduct fbc:name="SA1997" metaid="_4cbdab22-491d-46b6-bedb-327b0135695a" fbc:label="SA1997" fbc:id="G_SA1997"/>
      <fbc:geneProduct fbc:name="SA2007" metaid="b246bdcd-210f-49b3-88ce-94b8fa33c953" fbc:label="SA2007" fbc:id="G_SA2007"/>
      <fbc:geneProduct fbc:name="SA2008" metaid="_974ece81-0191-4f7f-aab6-0613a73eda95" fbc:label="SA2008" fbc:id="G_SA2008"/>
      <fbc:geneProduct fbc:name="SA2018" metaid="_902f9aa7-1840-4329-a50e-36cfd79083d3" fbc:label="SA2018" fbc:id="G_SA2018"/>
      <fbc:geneProduct fbc:name="SA2019" metaid="_990c7275-51ee-4530-8fa0-c66602eeef83" fbc:label="SA2019" fbc:id="G_SA2019"/>
      <fbc:geneProduct fbc:name="SA2020" metaid="a8f5d553-dad8-4614-895a-3e2ec2d2e90b" fbc:label="SA2020" fbc:id="G_SA2020"/>
      <fbc:geneProduct fbc:name="SA2021" metaid="_6473a266-cd29-4147-b678-67fa7c8a37cf" fbc:label="SA2021" fbc:id="G_SA2021"/>
      <fbc:geneProduct fbc:name="SA2027" metaid="_87ca06b8-23c7-426b-8259-928442272ff2" fbc:label="SA2027" fbc:id="G_SA2027"/>
      <fbc:geneProduct fbc:name="SA2072" metaid="ac332f55-1631-4fce-9769-adeb08435852" fbc:label="SA2072" fbc:id="G_SA2072"/>
      <fbc:geneProduct fbc:name="SA2073" metaid="f4304f20-b7bf-4d5e-9242-38416d76fdef" fbc:label="SA2073" fbc:id="G_SA2073"/>
      <fbc:geneProduct fbc:name="SA2074" metaid="_23cb2f2c-9792-43f3-9ff2-d1c5b47e8c77" fbc:label="SA2074" fbc:id="G_SA2074"/>
      <fbc:geneProduct fbc:name="SA2080" metaid="fb4f20e2-2fb6-4bfc-98e8-905be4868be0" fbc:label="SA2080" fbc:id="G_SA2080"/>
      <fbc:geneProduct fbc:name="SA2081" metaid="ac89da54-8d6d-4e8f-862f-5d29dcb1fb21" fbc:label="SA2081" fbc:id="G_SA2081"/>
      <fbc:geneProduct fbc:name="SA2082" metaid="caabe914-7604-4be7-bf48-840cae709aa5" fbc:label="SA2082" fbc:id="G_SA2082"/>
      <fbc:geneProduct fbc:name="SA2083" metaid="_723057a4-60ff-42af-a197-79472b8dd7a1" fbc:label="SA2083" fbc:id="G_SA2083"/>
      <fbc:geneProduct fbc:name="SA2084" metaid="_721c2215-923c-4169-8819-0c68e3518fe0" fbc:label="SA2084" fbc:id="G_SA2084"/>
      <fbc:geneProduct fbc:name="SA2085" metaid="b60ddbae-5734-4fe3-8b88-0215666e774a" fbc:label="SA2085" fbc:id="G_SA2085"/>
      <fbc:geneProduct fbc:name="SA2086" metaid="_2c0aef43-282d-4321-9919-841870922dcd" fbc:label="SA2086" fbc:id="G_SA2086"/>
      <fbc:geneProduct fbc:name="SA2087" metaid="_6a0ecb3b-34b9-409a-a89c-a52a41d766ba" fbc:label="SA2087" fbc:id="G_SA2087"/>
      <fbc:geneProduct fbc:name="SA2088" metaid="a9019302-701c-40f4-adad-c066dcbf427e" fbc:label="SA2088" fbc:id="G_SA2088"/>
      <fbc:geneProduct fbc:name="SA2094" metaid="_0e6c8649-c87c-4a20-bf9f-e1104b46b7fe" fbc:label="SA2094" fbc:id="G_SA2094"/>
      <fbc:geneProduct fbc:name="SA2095" metaid="be30471c-c46b-44b7-9010-e76353fff9e9" fbc:label="SA2095" fbc:id="G_SA2095"/>
      <fbc:geneProduct fbc:name="SA2098" metaid="_149aff00-dafc-4055-922a-8ecb0c62256a" fbc:label="SA2098" fbc:id="G_SA2098"/>
      <fbc:geneProduct fbc:name="SA2100" metaid="_728f75f7-2229-41d2-bd9d-a3d9ad25808e" fbc:label="SA2100" fbc:id="G_SA2100"/>
      <fbc:geneProduct fbc:name="SA2102" metaid="_878c7abf-71ab-4512-b95f-f909b663eb16" fbc:label="SA2102" fbc:id="G_SA2102"/>
      <fbc:geneProduct fbc:name="SA2117" metaid="c83d26c5-c94b-41c3-b84e-cb5cf8649ade" fbc:label="SA2117" fbc:id="G_SA2117"/>
      <fbc:geneProduct fbc:name="SA2121" metaid="_564b22a8-243a-4b48-ab43-24bb4ae0197e" fbc:label="SA2121" fbc:id="G_SA2121"/>
      <fbc:geneProduct fbc:name="SA2122" metaid="_8afbfbad-6cd6-408f-81f1-80cc48808b73" fbc:label="SA2122" fbc:id="G_SA2122"/>
      <fbc:geneProduct fbc:name="SA2125" metaid="daea42cd-62c1-4582-aec2-31f553c7e18c" fbc:label="SA2125" fbc:id="G_SA2125"/>
      <fbc:geneProduct fbc:name="SA2127" metaid="d8dead06-d878-4f8d-a89e-c9d2644f12ac" fbc:label="SA2127" fbc:id="G_SA2127"/>
      <fbc:geneProduct fbc:name="SA2135" metaid="d004c310-3216-4286-857d-8e190361935a" fbc:label="SA2135" fbc:id="G_SA2135"/>
      <fbc:geneProduct fbc:name="SA2136" metaid="_8e65c141-8a3d-4b4d-8129-c5325eba8441" fbc:label="SA2136" fbc:id="G_SA2136"/>
      <fbc:geneProduct fbc:name="SA2155" metaid="a316011b-5356-49fa-bd5e-b8ba61baac4f" fbc:label="SA2155" fbc:id="G_SA2155"/>
      <fbc:geneProduct fbc:name="SA2156" metaid="_44ea63ff-bcf4-4def-871c-ce818935d82b" fbc:label="SA2156" fbc:id="G_SA2156"/>
      <fbc:geneProduct fbc:name="SA2162" metaid="_6e696c6f-008c-4806-8fc0-9abb5b0e4756" fbc:label="SA2162" fbc:id="G_SA2162"/>
      <fbc:geneProduct fbc:name="SA2166" metaid="_458ed165-9a7b-4f3e-8611-f66dc8b2f8bd" fbc:label="SA2166" fbc:id="G_SA2166"/>
      <fbc:geneProduct fbc:name="SA2167" metaid="_42f690bb-cb48-4d60-84b1-c0a19b9a36d3" fbc:label="SA2167" fbc:id="G_SA2167"/>
      <fbc:geneProduct fbc:name="SA2172" metaid="_5bcdb086-b5f7-4abc-9425-465d7a3a1fb1" fbc:label="SA2172" fbc:id="G_SA2172"/>
      <fbc:geneProduct fbc:name="SA2176" metaid="d3929302-d31d-43c4-8423-6f7b0f097dd6" fbc:label="SA2176" fbc:id="G_SA2176"/>
      <fbc:geneProduct fbc:name="SA2182" metaid="_6ea27ec5-e01d-488c-96d9-71016ef76b59" fbc:label="SA2182" fbc:id="G_SA2182"/>
      <fbc:geneProduct fbc:name="SA2183" metaid="d71cdfd8-db5e-42aa-863b-ba4789dc8301" fbc:label="SA2183" fbc:id="G_SA2183"/>
      <fbc:geneProduct fbc:name="SA2184" metaid="b9ffb41b-fbdd-4e6e-b877-6f496fddda37" fbc:label="SA2184" fbc:id="G_SA2184"/>
      <fbc:geneProduct fbc:name="SA2185" metaid="_4dd92b5c-6a76-4610-bb95-82ca3207b0d2" fbc:label="SA2185" fbc:id="G_SA2185"/>
      <fbc:geneProduct fbc:name="SA2186" metaid="e93fb7a3-f967-4c07-b9ed-e9d9307f474a" fbc:label="SA2186" fbc:id="G_SA2186"/>
      <fbc:geneProduct fbc:name="SA2187" metaid="_918493e6-9ee2-44ee-87f5-77661a3d4f92" fbc:label="SA2187" fbc:id="G_SA2187"/>
      <fbc:geneProduct fbc:name="SA2188" metaid="c53b469b-6ad6-476b-9c44-9332f2cd7a21" fbc:label="SA2188" fbc:id="G_SA2188"/>
      <fbc:geneProduct fbc:name="SA2194" metaid="_49a983d8-bff9-4ca5-aa1f-8aad6d19086b" fbc:label="SA2194" fbc:id="G_SA2194"/>
      <fbc:geneProduct fbc:name="SA2200" metaid="_97ad3bc0-2711-49a6-b458-86dd693f5466" fbc:label="SA2200" fbc:id="G_SA2200"/>
      <fbc:geneProduct fbc:name="SA2201" metaid="_6ee082f2-50d2-46c1-b2c2-179e77576ed3" fbc:label="SA2201" fbc:id="G_SA2201"/>
      <fbc:geneProduct fbc:name="SA2202" metaid="da286154-9814-4c27-85ba-ca903db04001" fbc:label="SA2202" fbc:id="G_SA2202"/>
      <fbc:geneProduct fbc:name="SA2204" metaid="_22e607e6-fb7d-4c89-9705-09d6e4857894" fbc:label="SA2204" fbc:id="G_SA2204"/>
      <fbc:geneProduct fbc:name="SA2211" metaid="_27a4a294-b8e8-47e3-b0c2-dccd71f1cb2c" fbc:label="SA2211" fbc:id="G_SA2211"/>
      <fbc:geneProduct fbc:name="SA2212" metaid="_6eb50dd5-f234-4217-b3cf-f7cd3b1e978f" fbc:label="SA2212" fbc:id="G_SA2212"/>
      <fbc:geneProduct fbc:name="SA2213" metaid="_48f5d6ab-fdf7-4dfa-add9-ae615d1f764d" fbc:label="SA2213" fbc:id="G_SA2213"/>
      <fbc:geneProduct fbc:name="SA2214" metaid="e738377e-6c19-4f46-be6c-96344918d35d" fbc:label="SA2214" fbc:id="G_SA2214"/>
      <fbc:geneProduct fbc:name="SA2215" metaid="_249b2b15-b129-455c-a9ae-6165d617693a" fbc:label="SA2215" fbc:id="G_SA2215"/>
      <fbc:geneProduct fbc:name="SA2220" metaid="_71e7b9d2-78a8-4ffc-a04e-3eeffad55b2d" fbc:label="SA2220" fbc:id="G_SA2220"/>
      <fbc:geneProduct fbc:name="SA2226" metaid="_1909ff8e-7136-4d96-b00c-0a532f4a5f7e" fbc:label="SA2226" fbc:id="G_SA2226"/>
      <fbc:geneProduct fbc:name="SA2227" metaid="acffc5c2-eee4-41e4-a4f0-56e6cfaebcf2" fbc:label="SA2227" fbc:id="G_SA2227"/>
      <fbc:geneProduct fbc:name="SA2228" metaid="bb1fe5df-d3e7-4e8a-ab65-4e86d62b3fab" fbc:label="SA2228" fbc:id="G_SA2228"/>
      <fbc:geneProduct fbc:name="SA2232" metaid="aa833a09-1f89-44a7-9ee2-0b06a9310378" fbc:label="SA2232" fbc:id="G_SA2232"/>
      <fbc:geneProduct fbc:name="SA2234" metaid="ee1ff796-aa80-490f-bfe0-5a0e4d5e808e" fbc:label="SA2234" fbc:id="G_SA2234"/>
      <fbc:geneProduct fbc:name="SA2235" metaid="_23ea9406-ca79-435f-aa63-49d3ef703ff9" fbc:label="SA2235" fbc:id="G_SA2235"/>
      <fbc:geneProduct fbc:name="SA2236" metaid="f94c3434-dca7-480b-867a-4224196e75e5" fbc:label="SA2236" fbc:id="G_SA2236"/>
      <fbc:geneProduct fbc:name="SA2237" metaid="_133c2f95-829d-4ff1-82b6-8f8a030829c1" fbc:label="SA2237" fbc:id="G_SA2237"/>
      <fbc:geneProduct fbc:name="SA2248" metaid="_3be2dbea-2220-4b75-8fac-500cd2a18403" fbc:label="SA2248" fbc:id="G_SA2248"/>
      <fbc:geneProduct fbc:name="SA2260" metaid="_8c132fe3-0993-42d8-a6ee-78f0b2fb4fca" fbc:label="SA2260" fbc:id="G_SA2260"/>
      <fbc:geneProduct fbc:name="SA2279" metaid="f476ba00-a265-4c27-90c4-35066e21afc8" fbc:label="SA2279" fbc:id="G_SA2279"/>
      <fbc:geneProduct fbc:name="SA2287" metaid="fe415191-62a6-48be-b806-17748b6ef96c" fbc:label="SA2287" fbc:id="G_SA2287"/>
      <fbc:geneProduct fbc:name="SA2288" metaid="_53dcc922-9729-4290-9d79-e61e135424e5" fbc:label="SA2288" fbc:id="G_SA2288"/>
      <fbc:geneProduct fbc:name="SA2293" metaid="ad3dd6cb-5f85-441b-bbdf-e2a3565add37" fbc:label="SA2293" fbc:id="G_SA2293"/>
      <fbc:geneProduct fbc:name="SA2294" metaid="_6eb50055-0fbd-4c6e-8a8e-17e4a47a418c" fbc:label="SA2294" fbc:id="G_SA2294"/>
      <fbc:geneProduct fbc:name="SA2304" metaid="_0f9e8a15-5464-454d-b121-c75c8b5cf461" fbc:label="SA2304" fbc:id="G_SA2304"/>
      <fbc:geneProduct fbc:name="SA2311" metaid="_7c35ca76-6f30-47da-a7ab-485f946f71c6" fbc:label="SA2311" fbc:id="G_SA2311"/>
      <fbc:geneProduct fbc:name="SA2312" metaid="_6dd23ddb-b7d0-4bd3-b0ee-ffc06a930338" fbc:label="SA2312" fbc:id="G_SA2312"/>
      <fbc:geneProduct fbc:name="SA2318" metaid="_6aa6da9e-5dc7-4ac8-9a5f-b98bbb679957" fbc:label="SA2318" fbc:id="G_SA2318"/>
      <fbc:geneProduct fbc:name="SA2319" metaid="fdee9c69-912d-4e06-b544-22368a4e86ae" fbc:label="SA2319" fbc:id="G_SA2319"/>
      <fbc:geneProduct fbc:name="SA2326" metaid="_0cd0e2e4-70cb-460f-bcb3-68159abee241" fbc:label="SA2326" fbc:id="G_SA2326"/>
      <fbc:geneProduct fbc:name="SA2327" metaid="b157a8b8-db30-428b-b90f-13ee55296b41" fbc:label="SA2327" fbc:id="G_SA2327"/>
      <fbc:geneProduct fbc:name="SA2333" metaid="f831f309-be1e-4312-8889-7db08314c8d4" fbc:label="SA2333" fbc:id="G_SA2333"/>
      <fbc:geneProduct fbc:name="SA2334" metaid="_7a62a026-1375-4d25-a8fa-c3e851082417" fbc:label="SA2334" fbc:id="G_SA2334"/>
      <fbc:geneProduct fbc:name="SA2337" metaid="e3dba6d4-5b87-4777-b238-582af0fcd51b" fbc:label="SA2337" fbc:id="G_SA2337"/>
      <fbc:geneProduct fbc:name="SA2341" metaid="_5b896fdc-25c9-47a7-b68f-0c65785ab958" fbc:label="SA2341" fbc:id="G_SA2341"/>
      <fbc:geneProduct fbc:name="SA2342" metaid="_07b377cf-11de-4997-bda3-17d2e710e3e8" fbc:label="SA2342" fbc:id="G_SA2342"/>
      <fbc:geneProduct fbc:name="SA2344" metaid="_311f1d59-8758-47c4-a55b-2b32f4c763f8" fbc:label="SA2344" fbc:id="G_SA2344"/>
      <fbc:geneProduct fbc:name="SA2346" metaid="_4daa473a-a1b8-42ac-860f-acf6ce8e8735" fbc:label="SA2346" fbc:id="G_SA2346"/>
      <fbc:geneProduct fbc:name="SA2347" metaid="_68a696e9-547d-44df-96a6-14ba85604ebb" fbc:label="SA2347" fbc:id="G_SA2347"/>
      <fbc:geneProduct fbc:name="SA2348" metaid="fca3885c-b55d-45ad-b24e-02481cd83059" fbc:label="SA2348" fbc:id="G_SA2348"/>
      <fbc:geneProduct fbc:name="SA2369" metaid="_098451e2-6a47-4a64-8437-bd14d64937d4" fbc:label="SA2369" fbc:id="G_SA2369"/>
      <fbc:geneProduct fbc:name="SA2375" metaid="_200ac660-f3fb-4661-a3da-adec2905b0ba" fbc:label="SA2375" fbc:id="G_SA2375"/>
      <fbc:geneProduct fbc:name="SA2385" metaid="_28752c04-7f23-44c6-998c-b7bdfe5a8fa6" fbc:label="SA2385" fbc:id="G_SA2385"/>
      <fbc:geneProduct fbc:name="SA2390" metaid="_1b063bf4-73b9-42c8-8df7-fc051adfb264" fbc:label="SA2390" fbc:id="G_SA2390"/>
      <fbc:geneProduct fbc:name="SA2391" metaid="_1b470879-c20f-4390-9824-a72ddcd7e907" fbc:label="SA2391" fbc:id="G_SA2391"/>
      <fbc:geneProduct fbc:name="SA2392" metaid="f165c782-d16a-470a-b4a4-b0119368e9a7" fbc:label="SA2392" fbc:id="G_SA2392"/>
      <fbc:geneProduct fbc:name="SA2393" metaid="b4f66a94-94f4-4aa2-844b-77e6cb08f563" fbc:label="SA2393" fbc:id="G_SA2393"/>
      <fbc:geneProduct fbc:name="SA2394" metaid="_9d8288a1-8e03-43a0-af9d-8d01539deeb1" fbc:label="SA2394" fbc:id="G_SA2394"/>
      <fbc:geneProduct fbc:name="SA2395" metaid="_63dddc9c-b33c-4200-a8a4-86b544a95528" fbc:label="SA2395" fbc:id="G_SA2395"/>
      <fbc:geneProduct fbc:name="SA2397" metaid="_3bedd227-e909-4a37-a683-1c7ab69a8431" fbc:label="SA2397" fbc:id="G_SA2397"/>
      <fbc:geneProduct fbc:name="SA2399" metaid="ee67db97-1856-480f-ab7a-2db760413697" fbc:label="SA2399" fbc:id="G_SA2399"/>
      <fbc:geneProduct fbc:name="SA2400" metaid="ceba409b-9f52-4521-9b95-97f1e374a36e" fbc:label="SA2400" fbc:id="G_SA2400"/>
      <fbc:geneProduct fbc:name="SA2402" metaid="c8e05640-5f83-4b38-9e44-67e47c81a116" fbc:label="SA2402" fbc:id="G_SA2402"/>
      <fbc:geneProduct fbc:name="SA2405" metaid="_15710fc4-b587-4270-83eb-3a05c3654ea8" fbc:label="SA2405" fbc:id="G_SA2405"/>
      <fbc:geneProduct fbc:name="SA2406" metaid="_82def7f5-94a2-4be6-86b7-6bdaa140a3cb" fbc:label="SA2406" fbc:id="G_SA2406"/>
      <fbc:geneProduct fbc:name="SA2408" metaid="e19a5430-e70d-4e5d-a398-e6e9d82a4cb8" fbc:label="SA2408" fbc:id="G_SA2408"/>
      <fbc:geneProduct fbc:name="SA2410" metaid="_57b48d96-d0db-46f3-9df4-3bcf6e3a7822" fbc:label="SA2410" fbc:id="G_SA2410"/>
      <fbc:geneProduct fbc:name="SA2411" metaid="e41b9a09-1a29-450a-ae40-dbd4ae14954f" fbc:label="SA2411" fbc:id="G_SA2411"/>
      <fbc:geneProduct fbc:name="SA2412" metaid="fdcc68f7-8eaa-42a6-8f8e-884dd5b9124b" fbc:label="SA2412" fbc:id="G_SA2412"/>
      <fbc:geneProduct fbc:name="SA2413" metaid="_926a4ad8-0916-4f8e-acd1-a1cedba21101" fbc:label="SA2413" fbc:id="G_SA2413"/>
      <fbc:geneProduct fbc:name="SA2414" metaid="_41b456ff-26fc-4cd3-88e0-95a7571d0df1" fbc:label="SA2414" fbc:id="G_SA2414"/>
      <fbc:geneProduct fbc:name="SA2420" metaid="_5579747f-d2ca-4acf-a065-8e296e2778aa" fbc:label="SA2420" fbc:id="G_SA2420"/>
      <fbc:geneProduct fbc:name="SA2425" metaid="_8c3620e1-d26b-47ac-9355-2c40ab4d7fbf" fbc:label="SA2425" fbc:id="G_SA2425"/>
      <fbc:geneProduct fbc:name="SA2426" metaid="df1bf819-00a0-40c3-b59c-5af6bc1c7073" fbc:label="SA2426" fbc:id="G_SA2426"/>
      <fbc:geneProduct fbc:name="SA2427" metaid="_9a93bf52-8ed3-4b70-84a4-f1a5a87f1375" fbc:label="SA2427" fbc:id="G_SA2427"/>
      <fbc:geneProduct fbc:name="SA2428" metaid="_87d8e4a5-ac8b-4227-bf57-9dd7b19740d0" fbc:label="SA2428" fbc:id="G_SA2428"/>
      <fbc:geneProduct fbc:name="SA2434" metaid="_13f48abc-4684-4cfb-971d-12a089015000" fbc:label="SA2434" fbc:id="G_SA2434"/>
      <fbc:geneProduct fbc:name="SA2435" metaid="eabc327f-bd42-49e2-be10-e284a811e868" fbc:label="SA2435" fbc:id="G_SA2435"/>
      <fbc:geneProduct fbc:name="SA2437" metaid="_849b3bfe-43a9-4593-b8be-3667538c5210" fbc:label="SA2437" fbc:id="G_SA2437"/>
      <fbc:geneProduct fbc:name="SA2456" metaid="_060b3da6-7d02-414e-adfc-cc54b8d4f36f" fbc:label="SA2456" fbc:id="G_SA2456"/>
      <fbc:geneProduct fbc:name="SA2464" metaid="b454749e-3d74-4c49-9e73-3e348533ef26" fbc:label="SA2464" fbc:id="G_SA2464"/>
      <fbc:geneProduct fbc:name="SA2465" metaid="_8f35a468-78d6-4774-8c86-e6cfd834298b" fbc:label="SA2465" fbc:id="G_SA2465"/>
      <fbc:geneProduct fbc:name="SA2466" metaid="_83b6089e-fa04-408b-bf0f-a824a17d2e17" fbc:label="SA2466" fbc:id="G_SA2466"/>
      <fbc:geneProduct fbc:name="SA2467" metaid="e1748db0-e5b6-46f3-a76c-44eecb7226fd" fbc:label="SA2467" fbc:id="G_SA2467"/>
      <fbc:geneProduct fbc:name="SA2468" metaid="a0b23525-6f89-4503-b1f2-6b1ce524d341" fbc:label="SA2468" fbc:id="G_SA2468"/>
      <fbc:geneProduct fbc:name="SA2469" metaid="_25628a02-7f87-46aa-b56f-e5847143033a" fbc:label="SA2469" fbc:id="G_SA2469"/>
      <fbc:geneProduct fbc:name="SA2470" metaid="_75e242b3-80dc-4423-a82e-8b9e50a81465" fbc:label="SA2470" fbc:id="G_SA2470"/>
      <fbc:geneProduct fbc:name="SA2471" metaid="_81a0fc63-2e47-4f1a-bfd3-be81b1bf73db" fbc:label="SA2471" fbc:id="G_SA2471"/>
      <fbc:geneProduct fbc:name="SA2475" metaid="dd4942d9-59bf-4871-be2f-435d0bc538f4" fbc:label="SA2475" fbc:id="G_SA2475"/>
      <fbc:geneProduct fbc:name="SA2476" metaid="_7a1d7577-0977-4258-a0cb-7368c6231ad4" fbc:label="SA2476" fbc:id="G_SA2476"/>
      <fbc:geneProduct fbc:name="SA2486" metaid="_961435f1-2ffa-4d13-b313-19a1a3fe245c" fbc:label="SA2486" fbc:id="G_SA2486"/>
      <fbc:geneProduct fbc:name="SA2489" metaid="_71f1b83f-4631-447a-a6c9-1c804bea8f4e" fbc:label="SA2489" fbc:id="G_SA2489"/>
    </fbc:listOfGeneProducts>
    <listOfUnitDefinitions>
      <unitDefinition id="mmol_per_gDW_per_hr" metaid="f5302c86-7af3-4673-97b4-21b83e33e6de">
        <listOfUnits>
          <unit scale="-3" exponent="1" metaid="_8258c582-251a-492f-9347-cf79debed93d" multiplier="1" kind="mole"/>
          <unit scale="0" exponent="-1" metaid="_197b082d-2ca9-4432-9f8d-99bea65055a7" multiplier="1" kind="gram"/>
          <unit scale="0" exponent="-1" metaid="_9391eeaa-17a9-4d40-aedb-c63b5919234d" multiplier="3600" kind="second"/>
        </listOfUnits>
      </unitDefinition>
    </listOfUnitDefinitions>
    <listOfCompartments>
      <compartment id="c" constant="true" name="Cytosol" metaid="_9e1e4156-3a4e-4491-9b54-fb813ea367c8"/>
      <compartment id="e" constant="true" name="Extraorganism" metaid="ef101b88-b814-489b-a2a6-9e949a02382e"/>
    </listOfCompartments>
    <listOfSpecies>
      <species id="M_10fthf_c" fbc:charge="-2" fbc:chemicalFormula="C20H21N7O7" constant="false" hasOnlySubstanceUnits="false" name="10-Formyltetrahydrofolate" metaid="_10bb62d2-5e42-40e8-9504-f6cf07e58cd2" boundaryCondition="false" compartment="c"/>
      <species id="M_12dgr_EC_c" fbc:charge="0" fbc:chemicalFormula="C1836H3448O250" constant="false" hasOnlySubstanceUnits="false" name="1,2-Diacylglycerol  (E.coli)" metaid="_741fda8c-e736-44e0-89c2-44004edc0112" boundaryCondition="false" compartment="c"/>
      <species id="M_12dgr_SA_c" fbc:charge="0" fbc:chemicalFormula="C1560H3065O42" constant="false" hasOnlySubstanceUnits="false" name="1,2-Daicylglycerol (Saureus)" metaid="ca499c4d-1a20-4204-9df2-b05c5c402efa" boundaryCondition="false" compartment="c"/>
      <species id="M_13dpg_c" fbc:charge="-4" fbc:chemicalFormula="C3H4O10P2" constant="false" hasOnlySubstanceUnits="false" name="3-Phospho-D-glyceroyl phosphate" metaid="fde722d2-2f97-4094-8b49-7f4a88d9eab3" boundaryCondition="false" compartment="c"/>
      <species id="M_15dap_c" fbc:charge="2" fbc:chemicalFormula="C5H16N2" constant="false" hasOnlySubstanceUnits="false" name="1,5-Diaminopentane" metaid="d40dbbe0-4704-4511-bdb3-b1831c1b257b" boundaryCondition="false" compartment="c"/>
      <species id="M_1pyr5c_c" fbc:charge="-1" fbc:chemicalFormula="C5H6NO2" constant="false" hasOnlySubstanceUnits="false" name="1-Pyrroline-5-carboxylate" metaid="_29cb6a3a-2fea-4aee-adc6-b0c0cb9f4809" boundaryCondition="false" compartment="c"/>
      <species id="M_23dhdp_c" fbc:charge="-2" fbc:chemicalFormula="C7H5NO4" constant="false" hasOnlySubstanceUnits="false" name="2,3-Dihydrodipicolinate" metaid="e0e9c49f-e2e9-4651-baea-3be67557eb4a" boundaryCondition="false" compartment="c"/>
      <species id="M_23dhmb_c" fbc:charge="-1" fbc:chemicalFormula="C5H9O4" constant="false" hasOnlySubstanceUnits="false" name="(R)-2,3-Dihydroxy-3-methylbutanoate" metaid="_67c7fd76-d226-4c45-b100-2a5935ae0280" boundaryCondition="false" compartment="c"/>
      <species id="M_23dhmp_c" fbc:charge="-1" fbc:chemicalFormula="C6H11O4" constant="false" hasOnlySubstanceUnits="false" name="(R)-2,3-Dihydroxy-3-methylpentanoate" metaid="_6a7a7ff2-e21e-4a72-960e-898527e1ef12" boundaryCondition="false" compartment="c"/>
      <species id="M_25aics_c" fbc:charge="-4" fbc:chemicalFormula="C13H15N4O12P" constant="false" hasOnlySubstanceUnits="false" name="(S)-2-[5-Amino-1-(5-phospho-D-ribosyl)imidazole-4-carboxamido]succinate" metaid="e3f1a1c3-5741-48e9-9916-317dbd04550d" boundaryCondition="false" compartment="c"/>
      <species id="M_25dhpp_c" fbc:charge="-2" fbc:chemicalFormula="C9H14N5O8P" constant="false" hasOnlySubstanceUnits="false" name="2,5-Diamino-6-hydroxy-4-(5'-phosphoribosylamino)-pyrimidine" metaid="e4e4a9f1-fcb9-424e-af7a-abeb615f6d89" boundaryCondition="false" compartment="c"/>
      <species id="M_26dap_DASH_LL_c" fbc:charge="0" fbc:chemicalFormula="C7H14N2O4" constant="false" hasOnlySubstanceUnits="false" name="LL-2,6-Diaminoheptanedioate" metaid="_29b2320b-f673-4a43-9a2f-3545f5f299c5" boundaryCondition="false" compartment="c"/>
      <species id="M_26dap_DASH_M_c" fbc:charge="0" fbc:chemicalFormula="C7H14N2O4" constant="false" hasOnlySubstanceUnits="false" name="meso-2,6-Diaminoheptanedioate" metaid="_398f54d5-8d20-4844-8eab-751ac98ef57a" boundaryCondition="false" compartment="c"/>
      <species id="M_26dap_DASH_M_e" fbc:charge="0" fbc:chemicalFormula="C7H14N2O4" constant="false" hasOnlySubstanceUnits="false" name="meso-2,6-Diaminoheptanedioate" metaid="_23bcd632-4427-48d9-91b1-e612e8015379" boundaryCondition="false" compartment="e"/>
      <species id="M_2a3pp_c" fbc:charge="-2" fbc:chemicalFormula="C3H6NO5P" constant="false" hasOnlySubstanceUnits="false" name="2-Amino-3-phosphonopropanoate" metaid="_7de414ac-ea63-4592-be14-2e370a351191" boundaryCondition="false" compartment="c"/>
      <species id="M_2ahbut_c" fbc:charge="-1" fbc:chemicalFormula="C6H9O4" constant="false" hasOnlySubstanceUnits="false" name="(S)-2-Aceto-2-hydroxybutanoate" metaid="_2b723143-65e3-480f-898b-3570192f0ce5" boundaryCondition="false" compartment="c"/>
      <species id="M_2aobut_c" fbc:charge="0" fbc:chemicalFormula="C4H7NO3" constant="false" hasOnlySubstanceUnits="false" name="L-2-Amino-3-oxobutanoate" metaid="b511149f-db87-4f71-8b2b-f0a4def9a4bc" boundaryCondition="false" compartment="c"/>
      <species id="M_2cpr5p_c" fbc:charge="-3" fbc:chemicalFormula="C12H13NO9P" constant="false" hasOnlySubstanceUnits="false" name="1-(2-Carboxyphenylamino)-1-deoxy-D-ribulose 5-phosphate" metaid="d5065887-3479-4e37-9612-b708117d75f0" boundaryCondition="false" compartment="c"/>
      <species id="M_2dda7p_c" fbc:charge="-3" fbc:chemicalFormula="C7H10O10P" constant="false" hasOnlySubstanceUnits="false" name="2-Dehydro-3-deoxy-D-arabino-heptonate 7-phosphate" metaid="f03786ff-6d5d-459e-9101-412180eb75fd" boundaryCondition="false" compartment="c"/>
      <species id="M_2dhp_c" fbc:charge="-1" fbc:chemicalFormula="C6H9O4" constant="false" hasOnlySubstanceUnits="false" name="2-Dehydropantoate" metaid="_7b318f07-2fe9-4de9-bb90-15e6e8cd0cac" boundaryCondition="false" compartment="c"/>
      <species id="M_2dmmq8_c" fbc:charge="0" fbc:chemicalFormula="C50H70O2" constant="false" hasOnlySubstanceUnits="false" name="2-Demethylmenaquinone 8" metaid="d9faf0ae-d481-46a5-a4db-b116aded7a2a" boundaryCondition="false" compartment="c"/>
      <species id="M_2dmmql8_c" fbc:charge="0" fbc:chemicalFormula="C50H72O2" constant="false" hasOnlySubstanceUnits="false" name="2-Demethylmenaquinol 8" metaid="_9eb04374-95de-4620-82c7-bd5f867b2a93" boundaryCondition="false" compartment="c"/>
      <species id="M_2dr1p_c" fbc:charge="-2" fbc:chemicalFormula="C5H9O7P" constant="false" hasOnlySubstanceUnits="false" name="2-Deoxy-D-ribose 1-phosphate" metaid="_6f273fd5-2c11-42f5-9a4b-44461f387523" boundaryCondition="false" compartment="c"/>
      <species id="M_2dr5p_c" fbc:charge="-2" fbc:chemicalFormula="C5H9O7P" constant="false" hasOnlySubstanceUnits="false" name="2-Deoxy-D-ribose 5-phosphate" metaid="_86a05700-63e0-4f4c-9172-b1a54b66d4cb" boundaryCondition="false" compartment="c"/>
      <species id="M_2hymeph_c" fbc:charge="0" fbc:chemicalFormula="C7H8O2" constant="false" hasOnlySubstanceUnits="false" name="2-(Hydroxymethyl)phenol" metaid="_10a2255c-9087-4c57-b6f4-6c92503d2670" boundaryCondition="false" compartment="c"/>
      <species id="M_2ippm_c" fbc:charge="-2" fbc:chemicalFormula="C7H8O4" constant="false" hasOnlySubstanceUnits="false" name="2-Isopropylmaleate" metaid="_3d9183b6-b9f9-4cf5-9e14-76614ba8434b" boundaryCondition="false" compartment="c"/>
      <species id="M_2kmb_c" fbc:charge="-1" fbc:chemicalFormula="C5H7O3S" constant="false" hasOnlySubstanceUnits="false" name="2-keto-4-methylthiobutyrate" metaid="e6440926-5f72-472b-b997-ee27e594804e" boundaryCondition="false" compartment="c"/>
      <species id="M_2mahmp_c" fbc:charge="-3" fbc:chemicalFormula="C6H8N3O7P2" constant="false" hasOnlySubstanceUnits="false" name="2-Methyl-4-amino-5-hydroxymethylpyrimidine diphosphate" metaid="_70b60225-c057-460d-844f-054f826d211f" boundaryCondition="false" compartment="c"/>
      <species id="M_2mbcoa_c" fbc:charge="-4" fbc:chemicalFormula="C26H40N7O17P3S" constant="false" hasOnlySubstanceUnits="false" name="2-Methylbutanoyl-CoA" metaid="_5220338e-65cf-42ac-8648-7f83f1e5861f" boundaryCondition="false" compartment="c"/>
      <species id="M_2mbdhl_c" fbc:charge="0" fbc:chemicalFormula="C13H25NO2S2" constant="false" hasOnlySubstanceUnits="false" name="S-(2-Methylbutanoyl)-dihydrolipoamide" metaid="_4edc94d3-8d05-4d7e-b908-3dd2c6b0885b" boundaryCondition="false" compartment="c"/>
      <species id="M_2me4p_c" fbc:charge="-2" fbc:chemicalFormula="C5H11O7P" constant="false" hasOnlySubstanceUnits="false" name="2-C-methyl-D-erythritol 4-phosphate" metaid="_108f381b-8e50-43a9-b661-83cc5d51d89b" boundaryCondition="false" compartment="c"/>
      <species id="M_2mpdhl_c" fbc:charge="0" fbc:chemicalFormula="C12H23NO2S2" constant="false" hasOnlySubstanceUnits="false" name="S-(2-Methylpropanoyl)-dihydrolipoamide" metaid="_763c30dc-f957-4e42-a4b5-b80edb7cc0f2" boundaryCondition="false" compartment="c"/>
      <species id="M_2obut_c" fbc:charge="-1" fbc:chemicalFormula="C4H5O3" constant="false" hasOnlySubstanceUnits="false" name="2-Oxobutanoate" metaid="_137467b2-6506-474b-9ecc-07fc3cd44d6b" boundaryCondition="false" compartment="c"/>
      <species id="M_2ombz_c" fbc:charge="0" fbc:chemicalFormula="C47H70O3" constant="false" hasOnlySubstanceUnits="false" name="2-Octaprenyl-6-methoxy-1,4-benzoquinone" metaid="_52e21c68-164a-4460-80fc-037516a293fd" boundaryCondition="false" compartment="c"/>
      <species id="M_2ommb_c" fbc:charge="0" fbc:chemicalFormula="C48H72O3" constant="false" hasOnlySubstanceUnits="false" name="2-Octaprenyl-3-methyl-6-methoxy-1,4-benzoquinone" metaid="_72398cae-460b-4115-b70f-0864462399ed" boundaryCondition="false" compartment="c"/>
      <species id="M_2p4c2me_c" fbc:charge="-4" fbc:chemicalFormula="C14H22N3O17P3" constant="false" hasOnlySubstanceUnits="false" name="2-phospho-4-(cytidine 5'-diphospho)-2-C-methyl-D-erythritol" metaid="_47890d69-0b22-4152-ad85-eb2ab7c0d696" boundaryCondition="false" compartment="c"/>
      <species id="M_2pg_c" fbc:charge="-3" fbc:chemicalFormula="C3H4O7P" constant="false" hasOnlySubstanceUnits="false" name="D-Glycerate 2-phosphate" metaid="_4f81df88-5512-4291-bb30-1c79612efadb" boundaryCondition="false" compartment="c"/>
      <species id="M_2pglyc_c" fbc:charge="-3" fbc:chemicalFormula="C2H2O6P" constant="false" hasOnlySubstanceUnits="false" name="2-Phosphoglycolate" metaid="_7a2e35d8-b6eb-4243-aa71-01e1e4572a86" boundaryCondition="false" compartment="c"/>
      <species id="M_2shchc_c" fbc:charge="-2" fbc:chemicalFormula="C11H10O6" constant="false" hasOnlySubstanceUnits="false" name="2-Succinyl-6-hydroxy-2,4-cyclohexadiene-1-carboxylate" metaid="_43b5be51-ec41-4204-890f-834c69beb059" boundaryCondition="false" compartment="c"/>
      <species id="M_34hpp_c" fbc:charge="-1" fbc:chemicalFormula="C9H7O4" constant="false" hasOnlySubstanceUnits="false" name="3-(4-Hydroxyphenyl)pyruvate" metaid="acab5eb4-b1f4-44a0-9422-18ee18cd162f" boundaryCondition="false" compartment="c"/>
      <species id="M_3AStmyn_c" fbc:charge="-3" fbc:chemicalFormula="C31H51N12O18P" constant="false" hasOnlySubstanceUnits="false" name="3&quot;-Adenylylstreptomycin" metaid="_53303fd1-00e4-4b83-bbfe-3256535d2a7f" boundaryCondition="false" compartment="c"/>
      <species id="M_3AStrmyn_c" fbc:charge="0" fbc:chemicalFormula="C24H36N7O13P" constant="false" hasOnlySubstanceUnits="false" name="3''-Adenylylspectinomycin" metaid="aa3344d5-dacc-4629-a9cd-00a425c2f029" boundaryCondition="false" compartment="c"/>
      <species id="M_3c2hmp_c" fbc:charge="-2" fbc:chemicalFormula="C7H10O5" constant="false" hasOnlySubstanceUnits="false" name="3-Carboxy-2-hydroxy-4-methylpentanoate" metaid="fafe33d7-167f-4f51-992f-1249de329451" boundaryCondition="false" compartment="c"/>
      <species id="M_3c3hmp_c" fbc:charge="-2" fbc:chemicalFormula="C7H10O5" constant="false" hasOnlySubstanceUnits="false" name="3-Carboxy-3-hydroxy-4-methylpentanoate" metaid="a8e3f473-978a-4585-bdb1-c958919e024f" boundaryCondition="false" compartment="c"/>
      <species id="M_3c4mop_c" fbc:charge="-2" fbc:chemicalFormula="C7H8O5" constant="false" hasOnlySubstanceUnits="false" name="3-Carboxy-4-methyl-2-oxopentanoate" metaid="_9f709d63-8824-4081-ba35-c189cd979fc7" boundaryCondition="false" compartment="c"/>
      <species id="M_3dhq_c" fbc:charge="-1" fbc:chemicalFormula="C7H9O6" constant="false" hasOnlySubstanceUnits="false" name="3-Dehydroquinate" metaid="faa6bcd4-ce62-4a1c-8a29-7ea483c2fd46" boundaryCondition="false" compartment="c"/>
      <species id="M_3dhsk_c" fbc:charge="-1" fbc:chemicalFormula="C7H7O5" constant="false" hasOnlySubstanceUnits="false" name="3-Dehydroshikimate" metaid="_85bb15d1-22cc-427c-b6f3-e5a1dcdb2a68" boundaryCondition="false" compartment="c"/>
      <species id="M_3g12dgr_SA2_c" fbc:charge="50" fbc:chemicalFormula="C1860H3615O292" constant="false" hasOnlySubstanceUnits="false" name="3-D-Glucosyl-1,2-diacylglycerol" metaid="_90ed98b4-5941-4f17-90d4-82920b7da546" boundaryCondition="false" compartment="c"/>
      <species id="M_3hbcoa_c" fbc:charge="-4" fbc:chemicalFormula="C25H38N7O18P3S" constant="false" hasOnlySubstanceUnits="false" name="(S)-3-Hydroxybutanoyl-CoA" metaid="_1bf210eb-df6c-4591-a73f-0b3e649d111e" boundaryCondition="false" compartment="c"/>
      <species id="M_3hdcoa_c" fbc:charge="-4" fbc:chemicalFormula="C31H50N7O18P3S" constant="false" hasOnlySubstanceUnits="false" name="(S)-3-Hydroxydecanoyl-CoA" metaid="_57889f9c-37eb-4554-92b8-005031049646" boundaryCondition="false" compartment="c"/>
      <species id="M_3hddcoa_c" fbc:charge="-4" fbc:chemicalFormula="C33H54N7O18P3S" constant="false" hasOnlySubstanceUnits="false" name="(S)-3-Hydroxydodecanoyl-CoA" metaid="ea64f4a3-2d62-4f15-8111-a1b5121611da" boundaryCondition="false" compartment="c"/>
      <species id="M_3hhcoa_c" fbc:charge="-4" fbc:chemicalFormula="C27H42N7O18P3S" constant="false" hasOnlySubstanceUnits="false" name="(S)-3-Hydroxyhexanoyl-CoA" metaid="ed684a55-4bc1-4c6a-b2e1-5872a11b68a2" boundaryCondition="false" compartment="c"/>
      <species id="M_3hhdcoa_c" fbc:charge="-4" fbc:chemicalFormula="C37H62N7O18P3S" constant="false" hasOnlySubstanceUnits="false" name="(S)-3-Hydroxyhexadecanoyl-CoA" metaid="_08e4d04f-c4f2-478b-b8cb-eeeccae49aaf" boundaryCondition="false" compartment="c"/>
      <species id="M_3hmrsACP_c" fbc:charge="-1" fbc:chemicalFormula="C25H47N2O9PRS" constant="false" hasOnlySubstanceUnits="false" name="(R)-3-Hydroxytetradecanoyl-[acyl-carrier protein]" metaid="c2b6f6a3-f703-4290-93a5-d7f78baf8e76" boundaryCondition="false" compartment="c"/>
      <species id="M_3hocoa_c" fbc:charge="-4" fbc:chemicalFormula="C29H46N7O18P3S" constant="false" hasOnlySubstanceUnits="false" name="(S)-3-Hydroxyoctanoyl-CoA" metaid="_942042f1-3f20-4567-9220-b0bbd3940cac" boundaryCondition="false" compartment="c"/>
      <species id="M_3htdcoa_c" fbc:charge="-4" fbc:chemicalFormula="C35H58N7O18P3S" constant="false" hasOnlySubstanceUnits="false" name="(S)-3-Hydroxytetradecanoyl-CoA" metaid="_5e6a2c20-d9de-4070-a815-b9d922fb0f24" boundaryCondition="false" compartment="c"/>
      <species id="M_3ig3p_c" fbc:charge="-2" fbc:chemicalFormula="C11H12NO6P" constant="false" hasOnlySubstanceUnits="false" name="C'-(3-Indolyl)-glycerol 3-phosphate" metaid="_318cdecf-51ac-4696-b9a5-d407c3ff86a2" boundaryCondition="false" compartment="c"/>
      <species id="M_3mbdhl_c" fbc:charge="0" fbc:chemicalFormula="C13H25NO2S2" constant="false" hasOnlySubstanceUnits="false" name="S-(3-Methylbutanoyl)-dihydrolipoamide" metaid="d9f406e5-5d07-47ec-8d12-d8d6f8d53f43" boundaryCondition="false" compartment="c"/>
      <species id="M_3mob_c" fbc:charge="-1" fbc:chemicalFormula="C5H7O3" constant="false" hasOnlySubstanceUnits="false" name="3-Methyl-2-oxobutanoate" metaid="_43f65ee1-cd22-412e-ae37-ee68b5ff4a12" boundaryCondition="false" compartment="c"/>
      <species id="M_3mop_c" fbc:charge="-1" fbc:chemicalFormula="C6H9O3" constant="false" hasOnlySubstanceUnits="false" name="(S)-3-Methyl-2-oxopentanoate" metaid="_9ceca9d0-73ca-45f1-add2-d48beb14369e" boundaryCondition="false" compartment="c"/>
      <species id="M_3odcoa_c" fbc:charge="-4" fbc:chemicalFormula="C31H48N7O18P3S" constant="false" hasOnlySubstanceUnits="false" name="3-Oxodecanoyl-CoA" metaid="_36f12dd8-b9cc-4329-9356-adff94cdbcf7" boundaryCondition="false" compartment="c"/>
      <species id="M_3oddcoa_c" fbc:charge="-4" fbc:chemicalFormula="C33H52N7O18P3S" constant="false" hasOnlySubstanceUnits="false" name="3-Oxododecanoyl-CoA" metaid="_66a70a8d-345e-4a52-ac47-bd7ad2cf0197" boundaryCondition="false" compartment="c"/>
      <species id="M_3ohcoa_c" fbc:charge="-4" fbc:chemicalFormula="C27H40N7O18P3S" constant="false" hasOnlySubstanceUnits="false" name="3-Oxohexanoyl-CoA" metaid="_06c6c8da-2cab-4660-95e4-c6d834dc59aa" boundaryCondition="false" compartment="c"/>
      <species id="M_3ohdcoa_c" fbc:charge="-4" fbc:chemicalFormula="C37H60N7O18P3S" constant="false" hasOnlySubstanceUnits="false" name="3-Oxohexadecanoyl-CoA" metaid="ffe737a0-c190-4d1a-a7cf-c824012fdfb1" boundaryCondition="false" compartment="c"/>
      <species id="M_3oocoa_c" fbc:charge="-4" fbc:chemicalFormula="C29H44N7O18P3S" constant="false" hasOnlySubstanceUnits="false" name="3-Oxooctanoyl-CoA" metaid="f029f6af-67a1-456b-9e50-c13cb19ba1d8" boundaryCondition="false" compartment="c"/>
      <species id="M_3otdcoa_c" fbc:charge="-4" fbc:chemicalFormula="C35H56N7O18P3S" constant="false" hasOnlySubstanceUnits="false" name="3-Oxotetradecanoyl-CoA" metaid="_61416054-fa11-44fb-9881-300de0cf597d" boundaryCondition="false" compartment="c"/>
      <species id="M_3pg_c" fbc:charge="-3" fbc:chemicalFormula="C3H4O7P" constant="false" hasOnlySubstanceUnits="false" name="3-Phospho-D-glycerate" metaid="e4ada68f-509f-424b-9fe9-f857ab8125ca" boundaryCondition="false" compartment="c"/>
      <species id="M_3php_c" fbc:charge="-3" fbc:chemicalFormula="C3H2O7P" constant="false" hasOnlySubstanceUnits="false" name="3-Phosphohydroxypyruvate" metaid="_588964e1-bca7-4e12-8bf8-738a2c99a45c" boundaryCondition="false" compartment="c"/>
      <species id="M_3pop_c" fbc:charge="-3" fbc:chemicalFormula="C3H2O6P" constant="false" hasOnlySubstanceUnits="false" name="3-Phosphonopyruvate" metaid="_1dce6180-ef72-48ce-8af4-a65201b97d13" boundaryCondition="false" compartment="c"/>
      <species id="M_3psme_c" fbc:charge="-4" fbc:chemicalFormula="C10H9O10P" constant="false" hasOnlySubstanceUnits="false" name="5-O-(1-Carboxyvinyl)-3-phosphoshikimate" metaid="_4e8a3e3e-8b76-49a1-92e2-916c4c6c041a" boundaryCondition="false" compartment="c"/>
      <species id="M_4abut_c" fbc:charge="0" fbc:chemicalFormula="C4H9NO2" constant="false" hasOnlySubstanceUnits="false" name="4-Aminobutanoate" metaid="_4f74d5a8-cc9c-42a6-9050-a40b0709399a" boundaryCondition="false" compartment="c"/>
      <species id="M_4abz_c" fbc:charge="-1" fbc:chemicalFormula="C7H6NO2" constant="false" hasOnlySubstanceUnits="false" name="4-Aminobenzoate" metaid="abea0c01-a62a-46d4-aa31-641dd23b6f87" boundaryCondition="false" compartment="c"/>
      <species id="M_4adcho_c" fbc:charge="-1" fbc:chemicalFormula="C10H10NO5" constant="false" hasOnlySubstanceUnits="false" name="4-amino-4-deoxychorismate" metaid="_18651330-eac8-4668-b965-4370ecc0c6e8" boundaryCondition="false" compartment="c"/>
      <species id="M_4ampm_c" fbc:charge="-2" fbc:chemicalFormula="C6H8N3O4P" constant="false" hasOnlySubstanceUnits="false" name="4-Amino-2-methyl-5-phosphomethylpyrimidine" metaid="_98fe248a-7542-41d4-aa2c-82f35c6e5e8b" boundaryCondition="false" compartment="c"/>
      <species id="M_4c2me_c" fbc:charge="-2" fbc:chemicalFormula="C14H23N3O14P2" constant="false" hasOnlySubstanceUnits="false" name="4-(cytidine 5'-diphospho)-2-C-methyl-D-erythritol" metaid="b13055d1-764c-4004-b67e-2c2b7d19b6bf" boundaryCondition="false" compartment="c"/>
      <species id="M_4izp_c" fbc:charge="-1" fbc:chemicalFormula="C6H7N2O3" constant="false" hasOnlySubstanceUnits="false" name="4-Imidazolone-5-propanoate" metaid="_2630026c-a979-4cfc-9c66-f46bece6f29d" boundaryCondition="false" compartment="c"/>
      <species id="M_4mhetz_c" fbc:charge="0" fbc:chemicalFormula="C6H9NOS" constant="false" hasOnlySubstanceUnits="false" name="4-Methyl-5-(2-hydroxyethyl)-thiazole" metaid="d203db4a-6214-4be9-9e0b-91df7d4c64ee" boundaryCondition="false" compartment="c"/>
      <species id="M_4mop_c" fbc:charge="-1" fbc:chemicalFormula="C6H9O3" constant="false" hasOnlySubstanceUnits="false" name="4-Methyl-2-oxopentanoate" metaid="_143abb23-a8ae-4f66-ac1d-8f7d6339b04e" boundaryCondition="false" compartment="c"/>
      <species id="M_4mpetz_c" fbc:charge="-2" fbc:chemicalFormula="C6H8NO4PS" constant="false" hasOnlySubstanceUnits="false" name="4-Methyl-5-(2-phosphoethyl)-thiazole" metaid="_2dbfc652-016d-4748-b499-27314113736b" boundaryCondition="false" compartment="c"/>
      <species id="M_4pasp_c" fbc:charge="-2" fbc:chemicalFormula="C4H6NO7P" constant="false" hasOnlySubstanceUnits="false" name="4-Phospho-L-aspartate" metaid="_94dafdff-bc42-4957-8d87-9ab690215842" boundaryCondition="false" compartment="c"/>
      <species id="M_4ppan_c" fbc:charge="-3" fbc:chemicalFormula="C9H15NO8P" constant="false" hasOnlySubstanceUnits="false" name="D-4'-Phosphopantothenate" metaid="_379cb3a1-630c-465c-8b27-30cd388b77ff" boundaryCondition="false" compartment="c"/>
      <species id="M_4ppcys_c" fbc:charge="-3" fbc:chemicalFormula="C12H20N2O9PS" constant="false" hasOnlySubstanceUnits="false" name="N-((R)-4-Phosphopantothenoyl)-L-cysteine" metaid="_2ae4e350-0e81-4903-82c2-46c621694786" boundaryCondition="false" compartment="c"/>
      <species id="M_4r5au_c" fbc:charge="0" fbc:chemicalFormula="C9H16N4O6" constant="false" hasOnlySubstanceUnits="false" name="4-(1-D-Ribitylamino)-5-aminouracil" metaid="bcfe0ce3-2067-40fa-a89e-167e00cc5945" boundaryCondition="false" compartment="c"/>
      <species id="M_5aizc_c" fbc:charge="-3" fbc:chemicalFormula="C9H11N3O9P" constant="false" hasOnlySubstanceUnits="false" name="5-amino-1-(5-phospho-D-ribosyl)imidazole-4-carboxylate" metaid="_2c577e73-2a1b-4813-a4cc-04161d2710e8" boundaryCondition="false" compartment="c"/>
      <species id="M_5aop_c" fbc:charge="0" fbc:chemicalFormula="C5H9NO3" constant="false" hasOnlySubstanceUnits="false" name="5-Amino-4-oxopentanoate" metaid="_8c0ac0e0-7429-4490-a78a-dc578526475f" boundaryCondition="false" compartment="c"/>
      <species id="M_5aprbu_c" fbc:charge="-2" fbc:chemicalFormula="C9H15N4O9P" constant="false" hasOnlySubstanceUnits="false" name="5-Amino-6-(5'-phosphoribitylamino)uracil" metaid="defd4717-689d-4747-b422-35241dee962e" boundaryCondition="false" compartment="c"/>
      <species id="M_5apru_c" fbc:charge="-2" fbc:chemicalFormula="C9H13N4O9P" constant="false" hasOnlySubstanceUnits="false" name="5-Amino-6-(5'-phosphoribosylamino)uracil" metaid="a3c8f878-c73d-436d-84f3-45793244c412" boundaryCondition="false" compartment="c"/>
      <species id="M_5caiz_c" fbc:charge="-3" fbc:chemicalFormula="C9H11N3O9P" constant="false" hasOnlySubstanceUnits="false" name="5-phosphoribosyl-5-carboxyaminoimidazole" metaid="_90363378-9970-40d5-93f0-2af853c49037" boundaryCondition="false" compartment="c"/>
      <species id="M_5dpmev_c" fbc:charge="-4" fbc:chemicalFormula="C6H10O10P2" constant="false" hasOnlySubstanceUnits="false" name="(R)-5-Diphosphomevalonate" metaid="eeeda5ff-4de1-4a6e-ae43-46b28203e213" boundaryCondition="false" compartment="c"/>
      <species id="M_5mdr1p_c" fbc:charge="-2" fbc:chemicalFormula="C6H11O7PS" constant="false" hasOnlySubstanceUnits="false" name="5-Methylthio-5-deoxy-D-ribose 1-phosphate" metaid="d0e40951-b8d3-4ae6-9009-2f21b86735a9" boundaryCondition="false" compartment="c"/>
      <species id="M_5mdru1p_c" fbc:charge="-2" fbc:chemicalFormula="C6H11O7PS" constant="false" hasOnlySubstanceUnits="false" name="5-Methylthio-5-deoxy-D-ribulose 1-phosphate" metaid="_0372c5d8-1323-4005-ae14-7d9747d2eed7" boundaryCondition="false" compartment="c"/>
      <species id="M_5mta_c" fbc:charge="0" fbc:chemicalFormula="C11H15N5O3S" constant="false" hasOnlySubstanceUnits="false" name="5-Methylthioadenosine" metaid="_8b8e2598-f2f3-47d9-a749-104f07b07fd1" boundaryCondition="false" compartment="c"/>
      <species id="M_5mthf_c" fbc:charge="-1" fbc:chemicalFormula="C20H24N7O6" constant="false" hasOnlySubstanceUnits="false" name="5-Methyltetrahydrofolate" metaid="ed40c27f-73de-4f2b-bf43-2b5be1ecae2a" boundaryCondition="false" compartment="c"/>
      <species id="M_5mtr_c" fbc:charge="0" fbc:chemicalFormula="C6H12O4S" constant="false" hasOnlySubstanceUnits="false" name="5-Methylthio-D-ribose" metaid="_88fda253-5c8f-4b00-8ec9-768cca368e0d" boundaryCondition="false" compartment="c"/>
      <species id="M_5pmev_c" fbc:charge="-3" fbc:chemicalFormula="C6H10O7P" constant="false" hasOnlySubstanceUnits="false" name="(R)-5-Phosphomevalonate" metaid="_4630affd-8c03-4cb3-b785-68cf6afcc4a8" boundaryCondition="false" compartment="c"/>
      <species id="M_6hmhpt_c" fbc:charge="0" fbc:chemicalFormula="C7H9N5O2" constant="false" hasOnlySubstanceUnits="false" name="6-hydroxymethyl dihydropterin" metaid="cd3a3728-09e5-454f-a126-dc6675d28e89" boundaryCondition="false" compartment="c"/>
      <species id="M_6hmhptpp_c" fbc:charge="-3" fbc:chemicalFormula="C7H8N5O8P2" constant="false" hasOnlySubstanceUnits="false" name="6-hydroxymethyl-dihydropterin pyrophosphate" metaid="af98f562-1462-4209-9298-1def43c0e62b" boundaryCondition="false" compartment="c"/>
      <species id="M_6pgc_c" fbc:charge="-3" fbc:chemicalFormula="C6H10O10P" constant="false" hasOnlySubstanceUnits="false" name="6-Phospho-D-gluconate" metaid="e66f2596-e0d7-4417-9da4-e50018ca5bf8" boundaryCondition="false" compartment="c"/>
      <species id="M_6pgl_c" fbc:charge="-2" fbc:chemicalFormula="C6H9O9P" constant="false" hasOnlySubstanceUnits="false" name="6-phospho-D-glucono-1,5-lactone" metaid="_990f08f3-27a4-491c-8fb9-022730ee2978" boundaryCondition="false" compartment="c"/>
      <species id="M_6pthp_c" fbc:charge="0" fbc:chemicalFormula="C9H11N5O3" constant="false" hasOnlySubstanceUnits="false" name="6-Pyruvoyl-5,6,7,8-tetrahydropterin" metaid="_90a637ce-0383-4ac7-8942-1e3eb92fe3f3" boundaryCondition="false" compartment="c"/>
      <species id="M_8aonn_c" fbc:charge="0" fbc:chemicalFormula="C9H17NO3" constant="false" hasOnlySubstanceUnits="false" name="8-Amino-7-oxononanoate" metaid="_158a6ad4-a0da-48ef-9c05-b5b11fe74b9e" boundaryCondition="false" compartment="c"/>
      <species id="M_ACP_c" fbc:charge="-1" fbc:chemicalFormula="C11H21N2O7PRS" constant="false" hasOnlySubstanceUnits="false" name="acyl carrier protein" metaid="c47d3f6c-055b-48d9-88e6-c946d8efa5f8" boundaryCondition="false" compartment="c"/>
      <species id="M_Cit_DASH_Mg_c" fbc:charge="-1" fbc:chemicalFormula="C6H5O7Mg" constant="false" hasOnlySubstanceUnits="false" name="Citrate-Mg" metaid="fd1e1d4a-1504-45ac-a856-54b3e143ef5d" boundaryCondition="false" compartment="c"/>
      <species id="M_Cit_DASH_Mg_e" fbc:charge="-1" fbc:chemicalFormula="C6H5O7Mg" constant="false" hasOnlySubstanceUnits="false" name="Citrate-Mg" metaid="_62e4d6c5-8215-48c3-a2cb-b5d6ad6dda05" boundaryCondition="false" compartment="e"/>
      <species id="M_DGDG_SA_c" fbc:charge="0" fbc:chemicalFormula="C18H40O18" constant="false" hasOnlySubstanceUnits="false" name="Diglucosyl Diglyceride (SA)" metaid="aff66bac-9d0e-487a-bf7e-acc07014ab50" boundaryCondition="false" compartment="c"/>
      <species id="M_SA_FREE_FA_c" fbc:charge="0" fbc:chemicalFormula="X" constant="false" hasOnlySubstanceUnits="false" name="SA Free Fatty Acids" metaid="eae4126d-dd1b-480a-a15c-dfd4586a6955" boundaryCondition="false" compartment="c"/>
      <species id="M_Sptmyn_c" fbc:charge="0" fbc:chemicalFormula="C14H24N2O7" constant="false" hasOnlySubstanceUnits="false" name="Spectinomycin" metaid="_220735bb-6a8d-4e54-9540-7ad96bf4b9c5" boundaryCondition="false" compartment="c"/>
      <species id="M_Stmyn_c" fbc:charge="-3" fbc:chemicalFormula="C21H39N7O12" constant="false" hasOnlySubstanceUnits="false" name="Streptomycin" metaid="c21a1ee9-d8c7-4686-bea4-0bcd5caffc13" boundaryCondition="false" compartment="c"/>
      <species id="M_aacoa_c" fbc:charge="-4" fbc:chemicalFormula="C25H36N7O18P3S" constant="false" hasOnlySubstanceUnits="false" name="Acetoacetyl-CoA" metaid="_31048e39-742b-4ba2-99c1-d618a64036e0" boundaryCondition="false" compartment="c"/>
      <species id="M_acACP_c" fbc:charge="-1" fbc:chemicalFormula="C13H23N2O8PRS" constant="false" hasOnlySubstanceUnits="false" name="Acetyl-ACP" metaid="a44e11ef-d168-4026-8e68-04d6a5a5224d" boundaryCondition="false" compartment="c"/>
      <species id="M_ac_c" fbc:charge="-1" fbc:chemicalFormula="C2H3O2" constant="false" hasOnlySubstanceUnits="false" name="Acetate" metaid="_62d351d4-6840-416c-b056-a07b1cbbebf7" boundaryCondition="false" compartment="c"/>
      <species id="M_acald_c" fbc:charge="0" fbc:chemicalFormula="C2H4O" constant="false" hasOnlySubstanceUnits="false" name="Acetaldehyde" metaid="_56ce9de5-e227-4951-b1bc-f755eb36a8b7" boundaryCondition="false" compartment="c"/>
      <species id="M_accoa_c" fbc:charge="-4" fbc:chemicalFormula="C23H34N7O17P3S" constant="false" hasOnlySubstanceUnits="false" name="Acetyl-CoA" metaid="_0d211726-b9fe-44e6-bdde-5f0373eb1c5f" boundaryCondition="false" compartment="c"/>
      <species id="M_acg5p_c" fbc:charge="-3" fbc:chemicalFormula="C7H9NO8P" constant="false" hasOnlySubstanceUnits="false" name="N-Acetyl-L-glutamyl 5-phosphate" metaid="_5e4fd034-9ea5-422b-8d54-f4b240eea435" boundaryCondition="false" compartment="c"/>
      <species id="M_acg5sa_c" fbc:charge="-1" fbc:chemicalFormula="C7H10NO4" constant="false" hasOnlySubstanceUnits="false" name="N-Acetyl-L-glutamate 5-semialdehyde" metaid="_66f359ca-1ba4-4ad7-b0aa-673d4a4eb277" boundaryCondition="false" compartment="c"/>
      <species id="M_acgam1p_c" fbc:charge="-2" fbc:chemicalFormula="C8H14NO9P" constant="false" hasOnlySubstanceUnits="false" name="N-Acetyl-D-glucosamine 1-phosphate" metaid="a877f01d-32af-4c6e-9130-44a10e7ab38b" boundaryCondition="false" compartment="c"/>
      <species id="M_acgam6p_c" fbc:charge="-2" fbc:chemicalFormula="C8H14NO9P" constant="false" hasOnlySubstanceUnits="false" name="N-Acetyl-D-glucosamine 6-phosphate" metaid="_8092d106-dd96-4295-aa88-65caa3fd9cb0" boundaryCondition="false" compartment="c"/>
      <species id="M_acgam_c" fbc:charge="0" fbc:chemicalFormula="C8H15NO6" constant="false" hasOnlySubstanceUnits="false" name="N-Acetyl-D-glucosamine" metaid="_404acbd8-23ac-481c-b02d-122bb79fb529" boundaryCondition="false" compartment="c"/>
      <species id="M_acgam_e" fbc:charge="0" fbc:chemicalFormula="C8H15NO6" constant="false" hasOnlySubstanceUnits="false" name="N-Acetyl-D-glucosamine" metaid="_90ae042d-600a-4e57-895d-a539bc77d073" boundaryCondition="false" compartment="e"/>
      <species id="M_acglu_c" fbc:charge="-2" fbc:chemicalFormula="C7H9NO5" constant="false" hasOnlySubstanceUnits="false" name="N-Acetyl-L-glutamate" metaid="_7db04e10-43a8-45da-bd70-46df0fe0a5e5" boundaryCondition="false" compartment="c"/>
      <species id="M_achms_c" fbc:charge="0" fbc:chemicalFormula="C6H11NO4" constant="false" hasOnlySubstanceUnits="false" name="O-Acetyl-L-homoserine" metaid="adb6518a-93e0-49d6-aeea-93d2304419cd" boundaryCondition="false" compartment="c"/>
      <species id="M_acmalt_c" fbc:charge="0" fbc:chemicalFormula="C14H24O12" constant="false" hasOnlySubstanceUnits="false" name="Acetyl-maltose" metaid="e3faf477-cc2f-4cb0-b825-ef3cbe1cf777" boundaryCondition="false" compartment="c"/>
      <species id="M_acmam_c" fbc:charge="-1" fbc:chemicalFormula="C11H18NO8" constant="false" hasOnlySubstanceUnits="false" name="N-Acetyl-D-muramoate" metaid="_8ebfc631-068a-489d-aff4-cf30f152ce69" boundaryCondition="false" compartment="c"/>
      <species id="M_acmama_c" fbc:charge="-1" fbc:chemicalFormula="C14H23N2O9" constant="false" hasOnlySubstanceUnits="false" name="N-Acetyl-D-muramoyl-L-alanine" metaid="cd918f7f-ca03-4f72-b60e-7e7aad56374d" boundaryCondition="false" compartment="c"/>
      <species id="M_acmana_c" fbc:charge="0" fbc:chemicalFormula="C8H15NO6" constant="false" hasOnlySubstanceUnits="false" name="N-Acetyl-D-mannosamine" metaid="e036ffea-c265-4b86-a885-e4bb7db01f56" boundaryCondition="false" compartment="c"/>
      <species id="M_acmanap_c" fbc:charge="-2" fbc:chemicalFormula="C8H14NO9P" constant="false" hasOnlySubstanceUnits="false" name="N-Acetyl-D-mannosamine 6-phosphate" metaid="_9f0bf832-5ad0-40bd-8089-8a8ac3fcf6d5" boundaryCondition="false" compartment="c"/>
      <species id="M_acnam_c" fbc:charge="-1" fbc:chemicalFormula="C11H18NO9" constant="false" hasOnlySubstanceUnits="false" name="N-Acetylneuraminate" metaid="e2dd2efe-5ff7-42fb-a683-2bd7dd4112ca" boundaryCondition="false" compartment="c"/>
      <species id="M_acnam_e" fbc:charge="-1" fbc:chemicalFormula="C11H18NO9" constant="false" hasOnlySubstanceUnits="false" name="N-Acetylneuraminate" metaid="_3d9a96f1-0faa-43b2-bf5c-7260e9123e77" boundaryCondition="false" compartment="e"/>
      <species id="M_acorn_c" fbc:charge="0" fbc:chemicalFormula="C7H14N2O3" constant="false" hasOnlySubstanceUnits="false" name="N2-Acetyl-L-ornithine" metaid="_54f3bdb3-69bc-462c-ac14-58472ebd56fb" boundaryCondition="false" compartment="c"/>
      <species id="M_acser_c" fbc:charge="0" fbc:chemicalFormula="C5H9NO4" constant="false" hasOnlySubstanceUnits="false" name="O-Acetyl-L-serine" metaid="db2107ea-5f7c-47f5-8b49-72a1308fc3a4" boundaryCondition="false" compartment="c"/>
      <species id="M_actACP_c" fbc:charge="-1" fbc:chemicalFormula="C15H25N2O9PRS" constant="false" hasOnlySubstanceUnits="false" name="Acetoacetyl-ACP" metaid="_5becd013-aebb-453c-a062-7f86293a1f8b" boundaryCondition="false" compartment="c"/>
      <species id="M_actn_DASH_R_c" fbc:charge="0" fbc:chemicalFormula="C4H8O2" constant="false" hasOnlySubstanceUnits="false" name="(R)-Acetoin" metaid="c2a2720d-07a5-4386-b941-362f0980c077" boundaryCondition="false" compartment="c"/>
      <species id="M_actp_c" fbc:charge="-2" fbc:chemicalFormula="C2H3O5P" constant="false" hasOnlySubstanceUnits="false" name="Acetyl phosphate" metaid="b2a8309a-9399-40c9-a5ef-1be72d0ca589" boundaryCondition="false" compartment="c"/>
      <species id="M_adcobdam_c" fbc:charge="-4" fbc:chemicalFormula="C55H68CoN11O15" constant="false" hasOnlySubstanceUnits="false" name="Adenosyl cobyrinate diamide" metaid="_6d4b6a50-95f6-4e1e-bfd6-808c61fa9fdf" boundaryCondition="false" compartment="c"/>
      <species id="M_adcobhex_c" fbc:charge="0" fbc:chemicalFormula="C55H76CoN15O11" constant="false" hasOnlySubstanceUnits="false" name="adenosyl-cobyric acid" metaid="_6b204159-5e40-420e-a01e-76d9be7c53ee" boundaryCondition="false" compartment="c"/>
      <species id="M_ade_c" fbc:charge="0" fbc:chemicalFormula="C5H5N5" constant="false" hasOnlySubstanceUnits="false" name="Adenine" metaid="_3355100e-7765-4782-ac23-917555a0608d" boundaryCondition="false" compartment="c"/>
      <species id="M_adn_c" fbc:charge="0" fbc:chemicalFormula="C10H13N5O4" constant="false" hasOnlySubstanceUnits="false" name="Adenosine" metaid="b618c70f-06cf-4144-a26e-570afd2bf07d" boundaryCondition="false" compartment="c"/>
      <species id="M_adn_e" fbc:charge="0" fbc:chemicalFormula="C10H13N5O4" constant="false" hasOnlySubstanceUnits="false" name="Adenosine" metaid="_515c0b41-a3a7-43d9-ad95-baa49096065a" boundaryCondition="false" compartment="e"/>
      <species id="M_adp_c" fbc:charge="-3" fbc:chemicalFormula="C10H12N5O10P2" constant="false" hasOnlySubstanceUnits="false" name="ADP" metaid="cb8d9151-507b-4847-8565-e1a1c16ed0bb" boundaryCondition="false" compartment="c"/>
      <species id="M_adpglc_c" fbc:charge="-2" fbc:chemicalFormula="C16H23N5O15P2" constant="false" hasOnlySubstanceUnits="false" name="ADPglucose" metaid="_85195668-a973-4de6-8cb7-3ad5cef532b1" boundaryCondition="false" compartment="c"/>
      <species id="M_adphep_DASH_DD_c" fbc:charge="-2" fbc:chemicalFormula="C17H25N5O16P2" constant="false" hasOnlySubstanceUnits="false" name="ADP-D-glycero-D-manno-heptose" metaid="f19d2413-c028-4a46-82b1-05b55b07fedc" boundaryCondition="false" compartment="c"/>
      <species id="M_adphep_DASH_LD_c" fbc:charge="-2" fbc:chemicalFormula="C17H25N5O16P2" constant="false" hasOnlySubstanceUnits="false" name="ADP-L-glycero-D-manno-heptose" metaid="_139b9169-ab92-4ae5-b168-461c5c9f3dfa" boundaryCondition="false" compartment="c"/>
      <species id="M_adprib_c" fbc:charge="-2" fbc:chemicalFormula="C15H21N5O14P2" constant="false" hasOnlySubstanceUnits="false" name="ADPribose" metaid="_6af1101c-5acc-419e-8933-3c0a854a7c9c" boundaryCondition="false" compartment="c"/>
      <species id="M_agm_c" fbc:charge="2" fbc:chemicalFormula="C5H16N4" constant="false" hasOnlySubstanceUnits="false" name="Agmatine" metaid="c2536f0d-6f72-4d70-b23a-0fa3f7a5cf5a" boundaryCondition="false" compartment="c"/>
      <species id="M_ahcys_c" fbc:charge="0" fbc:chemicalFormula="C14H20N6O5S" constant="false" hasOnlySubstanceUnits="false" name="S-Adenosyl-L-homocysteine" metaid="_3094f679-c7b3-42d8-8b47-cb51e305d263" boundaryCondition="false" compartment="c"/>
      <species id="M_ahdt_c" fbc:charge="-4" fbc:chemicalFormula="C9H12N5O13P3" constant="false" hasOnlySubstanceUnits="false" name="2-Amino-4-hydroxy-6-(erythro-1,2,3-trihydroxypropyl)dihydropteridine triphosphate" metaid="d6084ab4-71f0-4513-9be4-69d11c2941fe" boundaryCondition="false" compartment="c"/>
      <species id="M_aicar_c" fbc:charge="-2" fbc:chemicalFormula="C9H13N4O8P" constant="false" hasOnlySubstanceUnits="false" name="5-Amino-1-(5-Phospho-D-ribosyl)imidazole-4-carboxamide" metaid="_08fa03b9-4258-415a-a53c-5697cd56e10d" boundaryCondition="false" compartment="c"/>
      <species id="M_air_c" fbc:charge="-2" fbc:chemicalFormula="C8H12N3O7P" constant="false" hasOnlySubstanceUnits="false" name="5-amino-1-(5-phospho-D-ribosyl)imidazole" metaid="fb248a4c-87dd-427d-a0a1-2de97e0ba37c" boundaryCondition="false" compartment="c"/>
      <species id="M_akg_c" fbc:charge="-2" fbc:chemicalFormula="C5H4O5" constant="false" hasOnlySubstanceUnits="false" name="2-Oxoglutarate" metaid="_6f59985c-1e1b-4ae4-aa22-2452fd4d2f5e" boundaryCondition="false" compartment="c"/>
      <species id="M_akg_e" fbc:charge="-2" fbc:chemicalFormula="C5H4O5" constant="false" hasOnlySubstanceUnits="false" name="2-Oxoglutarate" metaid="_09249f10-1256-41b2-afeb-34e3bd7dff7d" boundaryCondition="false" compartment="e"/>
      <species id="M_ala_DASH_B_c" fbc:charge="0" fbc:chemicalFormula="C3H7NO2" constant="false" hasOnlySubstanceUnits="false" name="beta-Alanine" metaid="_72feae72-7078-4aba-a1c3-c2876b1db0a9" boundaryCondition="false" compartment="c"/>
      <species id="M_ala_DASH_D_c" fbc:charge="0" fbc:chemicalFormula="C3H7NO2" constant="false" hasOnlySubstanceUnits="false" name="D-Alanine" metaid="_2c6cc6f8-2488-47e0-b1af-e9526747d8cb" boundaryCondition="false" compartment="c"/>
      <species id="M_ala_DASH_D_e" fbc:charge="0" fbc:chemicalFormula="C3H7NO2" constant="false" hasOnlySubstanceUnits="false" name="D-Alanine" metaid="f8bc8662-b0f6-43c4-b8a3-daea685de891" boundaryCondition="false" compartment="e"/>
      <species id="M_ala_DASH_L_c" fbc:charge="0" fbc:chemicalFormula="C3H7NO2" constant="false" hasOnlySubstanceUnits="false" name="L-Alanine" metaid="_6f4414ed-eca7-49d7-8cbb-486504a1272a" boundaryCondition="false" compartment="c"/>
      <species id="M_ala_DASH_L_e" fbc:charge="0" fbc:chemicalFormula="C3H7NO2" constant="false" hasOnlySubstanceUnits="false" name="L-Alanine" metaid="_74411272-2193-4d78-93e3-d39c71510bd6" boundaryCondition="false" compartment="e"/>
      <species id="M_alaala_c" fbc:charge="0" fbc:chemicalFormula="C6H12N2O3" constant="false" hasOnlySubstanceUnits="false" name="D-Alanyl-D-alanine" metaid="_4a7a64b8-583d-4d3c-ac4d-60789b7cdeee" boundaryCondition="false" compartment="c"/>
      <species id="M_alac_DASH_S_c" fbc:charge="-1" fbc:chemicalFormula="C5H7O4" constant="false" hasOnlySubstanceUnits="false" name="(S)-2-Acetolactate" metaid="_3ace2e37-41a0-470e-b01f-ea51111f9b45" boundaryCondition="false" compartment="c"/>
      <species id="M_alatrna_c" fbc:charge="1" fbc:chemicalFormula="C3H6NOR" constant="false" hasOnlySubstanceUnits="false" name="L-Alanyl-tRNA(Ala)" metaid="_2b0d1603-2547-43dd-83cd-c37134cda898" boundaryCondition="false" compartment="c"/>
      <species id="M_alpro_c" fbc:charge="1" fbc:chemicalFormula="CH6NS2X" constant="false" hasOnlySubstanceUnits="false" name="S-Aminomethyldihydrolipoylprotein" metaid="dcb732d5-a464-4197-b320-231c7dc5eb1f" boundaryCondition="false" compartment="c"/>
      <species id="M_amet_c" fbc:charge="1" fbc:chemicalFormula="C15H23N6O5S" constant="false" hasOnlySubstanceUnits="false" name="S-Adenosyl-L-methionine" metaid="f0b75622-dc16-4f4a-a8a6-8e98351d5de6" boundaryCondition="false" compartment="c"/>
      <species id="M_ametam_c" fbc:charge="2" fbc:chemicalFormula="C14H24N6O3S" constant="false" hasOnlySubstanceUnits="false" name="S-Adenosylmethioninamine" metaid="_3caa0848-2045-40ca-9205-c9f1e0b72ea6" boundaryCondition="false" compartment="c"/>
      <species id="M_amob_c" fbc:charge="0" fbc:chemicalFormula="C15H19N5O6S" constant="false" hasOnlySubstanceUnits="false" name="S-Adenosyl-4-methylthio-2-oxobutanoate" metaid="_7dbef690-948f-4545-90e7-79955dfaec76" boundaryCondition="false" compartment="c"/>
      <species id="M_amp_c" fbc:charge="-2" fbc:chemicalFormula="C10H12N5O7P" constant="false" hasOnlySubstanceUnits="false" name="AMP" metaid="dcd3de85-fe18-4883-aa43-2d8e8108a42c" boundaryCondition="false" compartment="c"/>
      <species id="M_anth_c" fbc:charge="-1" fbc:chemicalFormula="C7H6NO2" constant="false" hasOnlySubstanceUnits="false" name="Anthranilate" metaid="_97812a6b-9a60-430b-b8fe-e165061886c8" boundaryCondition="false" compartment="c"/>
      <species id="M_apoACP_c" fbc:charge="0" fbc:chemicalFormula="RHO" constant="false" hasOnlySubstanceUnits="false" name="apoprotein [acyl carrier protein]" metaid="f2e462fb-0356-47b3-b7cc-a943457c40a7" boundaryCondition="false" compartment="c"/>
      <species id="M_aps_c" fbc:charge="-2" fbc:chemicalFormula="C10H12N5O10PS" constant="false" hasOnlySubstanceUnits="false" name="Adenosine 5'-phosphosulfate" metaid="_20843cd0-bc19-4457-952b-af812ae2e583" boundaryCondition="false" compartment="c"/>
      <species id="M_arg_DASH_L_c" fbc:charge="1" fbc:chemicalFormula="C6H15N4O2" constant="false" hasOnlySubstanceUnits="false" name="L-Arginine" metaid="_5cc769a6-cfb2-4507-8896-c0d642cab3f9" boundaryCondition="false" compartment="c"/>
      <species id="M_arg_DASH_L_e" fbc:charge="1" fbc:chemicalFormula="C6H15N4O2" constant="false" hasOnlySubstanceUnits="false" name="L-Arginine" metaid="d99830e8-035a-45d7-b266-26888d2ad38f" boundaryCondition="false" compartment="e"/>
      <species id="M_argsuc_c" fbc:charge="-1" fbc:chemicalFormula="C10H17N4O6" constant="false" hasOnlySubstanceUnits="false" name="N(omega)-(L-Arginino)succinate" metaid="aaaf5aae-a646-4d3e-bb31-d31fb0e3063e" boundaryCondition="false" compartment="c"/>
      <species id="M_argtrna_c" fbc:charge="2" fbc:chemicalFormula="C6H14N4OR" constant="false" hasOnlySubstanceUnits="false" name="L-Arginyl-tRNA(Arg)" metaid="e35884c2-10b7-4302-893a-0ae2e7237d19" boundaryCondition="false" compartment="c"/>
      <species id="M_asn_DASH_L_c" fbc:charge="0" fbc:chemicalFormula="C4H8N2O3" constant="false" hasOnlySubstanceUnits="false" name="L-Asparagine" metaid="_573ffc16-e46a-4014-a45d-e785eae3d8d0" boundaryCondition="false" compartment="c"/>
      <species id="M_asntrna_c" fbc:charge="1" fbc:chemicalFormula="C14H24N2O12PR2" constant="false" hasOnlySubstanceUnits="false" name="L-Asparaginyl-tRNA(Asn)" metaid="_6761f374-e2eb-414e-85b7-ef70ee1576cb" boundaryCondition="false" compartment="c"/>
      <species id="M_asp_DASH_L_c" fbc:charge="-1" fbc:chemicalFormula="C4H6NO4" constant="false" hasOnlySubstanceUnits="false" name="L-Aspartate" metaid="bcb0eab7-92a3-41ff-aa4d-7939554912cd" boundaryCondition="false" compartment="c"/>
      <species id="M_asp_DASH_L_e" fbc:charge="-1" fbc:chemicalFormula="C4H6NO4" constant="false" hasOnlySubstanceUnits="false" name="L-Aspartate" metaid="_288fe131-8e78-49aa-b155-f2c6bc7cd094" boundaryCondition="false" compartment="e"/>
      <species id="M_aspsa_c" fbc:charge="0" fbc:chemicalFormula="C4H7NO3" constant="false" hasOnlySubstanceUnits="false" name="L-Aspartate 4-semialdehyde" metaid="d4326d0c-b2a5-4ab1-a854-6e0347e40999" boundaryCondition="false" compartment="c"/>
      <species id="M_asptrna_c" fbc:charge="0" fbc:chemicalFormula="C4H5NO3R" constant="false" hasOnlySubstanceUnits="false" name="L-Aspartyl-tRNA(Asp)" metaid="_6288a97f-cf4c-4845-8681-0036881f9400" boundaryCondition="false" compartment="c"/>
      <species id="M_atp_c" fbc:charge="-4" fbc:chemicalFormula="C10H12N5O13P3" constant="false" hasOnlySubstanceUnits="false" name="ATP" metaid="_050c4f39-34c0-4eda-986b-3b73358eb60e" boundaryCondition="false" compartment="c"/>
      <species id="M_b2coa_c" fbc:charge="-4" fbc:chemicalFormula="C25H36N7O17P3S" constant="false" hasOnlySubstanceUnits="false" name="Crotonoyl-CoA" metaid="a4190023-a01e-45ab-833b-0614c0ef0c11" boundaryCondition="false" compartment="c"/>
      <species id="M_betald_c" fbc:charge="1" fbc:chemicalFormula="C5H12NO" constant="false" hasOnlySubstanceUnits="false" name="Betaine aldehyde" metaid="_915f9704-de24-4e43-9369-dcae2f49c727" boundaryCondition="false" compartment="c"/>
      <species id="M_bgly_c" fbc:charge="-1" fbc:chemicalFormula="C9H8NO3" constant="false" hasOnlySubstanceUnits="false" name="N-Benzoylglycine" metaid="_08f57fba-68b5-479e-8dff-200be97174fb" boundaryCondition="false" compartment="c"/>
      <species id="M_btamp_c" fbc:charge="-1" fbc:chemicalFormula="C20H27N7O9PS" constant="false" hasOnlySubstanceUnits="false" name="Biotinyl-5'-AMP" metaid="_2d2c4f33-bffd-41bf-a802-2fd25eb95740" boundaryCondition="false" compartment="c"/>
      <species id="M_btcoa_c" fbc:charge="-4" fbc:chemicalFormula="C25H38N7O17P3S" constant="false" hasOnlySubstanceUnits="false" name="Butanoyl-CoA" metaid="_1c5814a7-f189-4237-929f-9811f2e62f54" boundaryCondition="false" compartment="c"/>
      <species id="M_btn_c" fbc:charge="-1" fbc:chemicalFormula="C10H15N2O3S" constant="false" hasOnlySubstanceUnits="false" name="Biotin" metaid="_25e090e9-1195-4233-8dde-7207cd53ef44" boundaryCondition="false" compartment="c"/>
      <species id="M_btn_e" fbc:charge="-1" fbc:chemicalFormula="C10H15N2O3S" constant="false" hasOnlySubstanceUnits="false" name="Biotin" metaid="cd71dd7a-6dde-44cd-b6ec-fe4ad1370bbe" boundaryCondition="false" compartment="e"/>
      <species id="M_bz_c" fbc:charge="-1" fbc:chemicalFormula="C7H5O2" constant="false" hasOnlySubstanceUnits="false" name="Benzoate" metaid="_4a939b0e-0171-43e9-a67e-b92b1b287fb0" boundaryCondition="false" compartment="c"/>
      <species id="M_cbasp_c" fbc:charge="-2" fbc:chemicalFormula="C5H6N2O5" constant="false" hasOnlySubstanceUnits="false" name="N-Carbamoyl-L-aspartate" metaid="_90452573-ce54-4f85-b928-e7c9d0b2cd72" boundaryCondition="false" compartment="c"/>
      <species id="M_cbp_c" fbc:charge="-2" fbc:chemicalFormula="CH2NO5P" constant="false" hasOnlySubstanceUnits="false" name="Carbamoyl phosphate" metaid="c33d3a74-6e17-4db1-892f-25d7e973a301" boundaryCondition="false" compartment="c"/>
      <species id="M_cdp_c" fbc:charge="-3" fbc:chemicalFormula="C9H12N3O11P2" constant="false" hasOnlySubstanceUnits="false" name="CDP" metaid="bf5a3904-b4f1-43d0-9af6-76ed88a84baa" boundaryCondition="false" compartment="c"/>
      <species id="M_cdpdag_SA_c" fbc:charge="-100" fbc:chemicalFormula="C2010H3615N150O542P100" constant="false" hasOnlySubstanceUnits="false" name="CDPdiacylglycerol (Saureus)" metaid="_224afe99-142e-49bf-886d-aee07e0cf845" boundaryCondition="false" compartment="c"/>
      <species id="M_cdpglyc_c" fbc:charge="-2" fbc:chemicalFormula="C12H19N3O13P2" constant="false" hasOnlySubstanceUnits="false" name="CDPglycerol" metaid="c39b1fe8-17a2-4e28-987d-87a63e3e0d7f" boundaryCondition="false" compartment="c"/>
      <species id="M_chol_c" fbc:charge="1" fbc:chemicalFormula="C5H14NO" constant="false" hasOnlySubstanceUnits="false" name="Choline" metaid="_7ee383b9-ec1d-42c2-acef-e9f5e5f3e0bc" boundaryCondition="false" compartment="c"/>
      <species id="M_chol_e" fbc:charge="1" fbc:chemicalFormula="C5H14NO" constant="false" hasOnlySubstanceUnits="false" name="Choline" metaid="ca668def-7e20-429e-ad13-5ecf6dcf0831" boundaryCondition="false" compartment="e"/>
      <species id="M_chor_c" fbc:charge="-2" fbc:chemicalFormula="C10H8O6" constant="false" hasOnlySubstanceUnits="false" name="chorismate" metaid="ef985003-b46c-461e-8c6f-88a3010b881d" boundaryCondition="false" compartment="c"/>
      <species id="M_cit_c" fbc:charge="-3" fbc:chemicalFormula="C6H5O7" constant="false" hasOnlySubstanceUnits="false" name="Citrate" metaid="dd0d3b5b-aa63-40df-b7ba-386a5300f192" boundaryCondition="false" compartment="c"/>
      <species id="M_citr_DASH_L_c" fbc:charge="0" fbc:chemicalFormula="C6H13N3O3" constant="false" hasOnlySubstanceUnits="false" name="L-Citrulline" metaid="_8a85efd9-729b-4c4c-a6e3-e364e5d58c76" boundaryCondition="false" compartment="c"/>
      <species id="M_clpn_EC_c" fbc:charge="-100" fbc:chemicalFormula="C3822H7096O850P100" constant="false" hasOnlySubstanceUnits="false" name="Cardiolipin (Ecoli)" metaid="_2d6bde82-588e-4e4f-9813-91dfe66a0e06" boundaryCondition="false" compartment="c"/>
      <species id="M_clpn_SA_c" fbc:charge="-100" fbc:chemicalFormula="C3270H6330O434P100" constant="false" hasOnlySubstanceUnits="false" name="Cardiolipin (Saureus)" metaid="ef13c6e1-afac-4a2d-aed5-0eeb68b43871" boundaryCondition="false" compartment="c"/>
      <species id="M_cmp_c" fbc:charge="-2" fbc:chemicalFormula="C9H12N3O8P" constant="false" hasOnlySubstanceUnits="false" name="CMP" metaid="c3fcd80a-411f-472d-87e2-b5626e9b798f" boundaryCondition="false" compartment="c"/>
      <species id="M_co2_c" fbc:charge="0" fbc:chemicalFormula="CO2" constant="false" hasOnlySubstanceUnits="false" name="CO2" metaid="_25927353-69ab-4167-a71e-c0c45513cfaa" boundaryCondition="false" compartment="c"/>
      <species id="M_co2_e" fbc:charge="0" fbc:chemicalFormula="CO2" constant="false" hasOnlySubstanceUnits="false" name="CO2" metaid="_0d64c723-7c8e-4bce-8550-07318a9578dc" boundaryCondition="false" compartment="e"/>
      <species id="M_coa_c" fbc:charge="-4" fbc:chemicalFormula="C21H32N7O16P3S" constant="false" hasOnlySubstanceUnits="false" name="Coenzyme A" metaid="_0aa2416d-fc82-4f14-9515-cd6d139bf29d" boundaryCondition="false" compartment="c"/>
      <species id="M_cobalt2_c" fbc:charge="2" fbc:chemicalFormula="Co" constant="false" hasOnlySubstanceUnits="false" name="Co2+" metaid="_381fd323-db6d-410e-a306-475e05c62ad5" boundaryCondition="false" compartment="c"/>
      <species id="M_cobalt2_e" fbc:charge="2" fbc:chemicalFormula="Co" constant="false" hasOnlySubstanceUnits="false" name="Co2+" metaid="f8038b16-1f00-4afc-82aa-46b0d24b3090" boundaryCondition="false" compartment="e"/>
      <species id="M_cpppg1_c" fbc:charge="-4" fbc:chemicalFormula="C36H40N4O8" constant="false" hasOnlySubstanceUnits="false" name="Coproporphyrinogen I" metaid="_7c593823-41e5-4eb9-a0f2-154e82807acc" boundaryCondition="false" compartment="c"/>
      <species id="M_cpppg3_c" fbc:charge="-4" fbc:chemicalFormula="C36H40N4O8" constant="false" hasOnlySubstanceUnits="false" name="Coproporphyrinogen III" metaid="fd87dea8-61e4-4d7e-bf25-e512b387d1b5" boundaryCondition="false" compartment="c"/>
      <species id="M_crn_c" fbc:charge="0" fbc:chemicalFormula="C7H15NO3" constant="false" hasOnlySubstanceUnits="false" name="L-Carnitine" metaid="_67ee98b9-7c4f-4d5c-bd89-7e10c6fe15c5" boundaryCondition="false" compartment="c"/>
      <species id="M_crn_e" fbc:charge="0" fbc:chemicalFormula="C7H15NO3" constant="false" hasOnlySubstanceUnits="false" name="L-Carnitine" metaid="b2774b99-6a2d-46be-bd7c-4eaf7b3d0bbd" boundaryCondition="false" compartment="e"/>
      <species id="M_csn_c" fbc:charge="0" fbc:chemicalFormula="C4H5N3O" constant="false" hasOnlySubstanceUnits="false" name="Cytosine" metaid="_5f0891a0-8963-472d-8d71-5a5c031b2423" boundaryCondition="false" compartment="c"/>
      <species id="M_csn_e" fbc:charge="0" fbc:chemicalFormula="C4H5N3O" constant="false" hasOnlySubstanceUnits="false" name="Cytosine" metaid="_2b956b7a-0277-4cc3-ad0f-dc7605c0888d" boundaryCondition="false" compartment="e"/>
      <species id="M_ctp_c" fbc:charge="-4" fbc:chemicalFormula="C9H12N3O14P3" constant="false" hasOnlySubstanceUnits="false" name="CTP" metaid="c5c82719-f026-4c17-a882-308b3366793f" boundaryCondition="false" compartment="c"/>
      <species id="M_cu2_c" fbc:charge="2" fbc:chemicalFormula="Cu" constant="false" hasOnlySubstanceUnits="false" name="Cu2+" metaid="_8213035c-56e7-4628-8edb-f52f2db19864" boundaryCondition="false" compartment="c"/>
      <species id="M_cu2_e" fbc:charge="2" fbc:chemicalFormula="Cu" constant="false" hasOnlySubstanceUnits="false" name="Cu2+" metaid="c78f104a-4f03-4476-b1a7-ef3b2116e608" boundaryCondition="false" compartment="e"/>
      <species id="M_cys_DASH_L_c" fbc:charge="0" fbc:chemicalFormula="C3H7NO2S" constant="false" hasOnlySubstanceUnits="false" name="L-Cysteine" metaid="_77308ea1-2030-42a6-97c5-a29838c9fd5e" boundaryCondition="false" compartment="c"/>
      <species id="M_cys_DASH_L_e" fbc:charge="0" fbc:chemicalFormula="C3H7NO2S" constant="false" hasOnlySubstanceUnits="false" name="L-Cysteine" metaid="e7241cdf-648f-4080-a60f-f0ee33716115" boundaryCondition="false" compartment="e"/>
      <species id="M_cyst_DASH_L_c" fbc:charge="0" fbc:chemicalFormula="C7H14N2O4S" constant="false" hasOnlySubstanceUnits="false" name="L-Cystathionine" metaid="c364fa78-3a87-4068-a419-b1327abfec27" boundaryCondition="false" compartment="c"/>
      <species id="M_cystrna_c" fbc:charge="1" fbc:chemicalFormula="C3H6NOSR" constant="false" hasOnlySubstanceUnits="false" name="L-Cysteinyl-tRNA(Cys)" metaid="bcd2f8fb-5f8f-454a-96a7-c75d75c78461" boundaryCondition="false" compartment="c"/>
      <species id="M_cytd_c" fbc:charge="0" fbc:chemicalFormula="C9H13N3O5" constant="false" hasOnlySubstanceUnits="false" name="Cytidine" metaid="fa9e5c46-5538-4a21-b380-873ff756c3e4" boundaryCondition="false" compartment="c"/>
      <species id="M_cytd_e" fbc:charge="0" fbc:chemicalFormula="C9H13N3O5" constant="false" hasOnlySubstanceUnits="false" name="Cytidine" metaid="_9806d71e-fe3d-4527-b054-cbd72f4a1c5b" boundaryCondition="false" compartment="e"/>
      <species id="M_dad_DASH_2_c" fbc:charge="0" fbc:chemicalFormula="C10H13N5O3" constant="false" hasOnlySubstanceUnits="false" name="Deoxyadenosine" metaid="_8b216277-aae8-4e6e-879a-615dca0baaf3" boundaryCondition="false" compartment="c"/>
      <species id="M_dadp_c" fbc:charge="-3" fbc:chemicalFormula="C10H12N5O9P2" constant="false" hasOnlySubstanceUnits="false" name="dADP" metaid="c377a02f-2b57-400e-ac53-da2819fab024" boundaryCondition="false" compartment="c"/>
      <species id="M_damp_c" fbc:charge="-2" fbc:chemicalFormula="C10H12N5O6P" constant="false" hasOnlySubstanceUnits="false" name="dAMP" metaid="_41cf874b-b8e6-494a-9efa-57c733386e42" boundaryCondition="false" compartment="c"/>
      <species id="M_dann_c" fbc:charge="1" fbc:chemicalFormula="C9H21N2O2" constant="false" hasOnlySubstanceUnits="false" name="7,8-Diaminononanoate" metaid="_309fb7c2-4d09-43f5-93a0-25e17bedf293" boundaryCondition="false" compartment="c"/>
      <species id="M_datp_c" fbc:charge="-4" fbc:chemicalFormula="C10H12N5O12P3" constant="false" hasOnlySubstanceUnits="false" name="dATP" metaid="_4d00b7bd-99cb-442a-96b6-0955751c6bc1" boundaryCondition="false" compartment="c"/>
      <species id="M_db4p_c" fbc:charge="-2" fbc:chemicalFormula="C4H7O6P" constant="false" hasOnlySubstanceUnits="false" name="3,4-dihydroxy-2-butanone 4-phosphate" metaid="f690183f-ba40-45af-bb02-399decf52f8c" boundaryCondition="false" compartment="c"/>
      <species id="M_dc2coa_c" fbc:charge="-4" fbc:chemicalFormula="C31H48N7O17P3S" constant="false" hasOnlySubstanceUnits="false" name="trans-Dec-2-enoyl-CoA" metaid="c8533a57-93f6-4349-bd1c-d47e115b1f86" boundaryCondition="false" compartment="c"/>
      <species id="M_dcacoa_c" fbc:charge="-4" fbc:chemicalFormula="C31H50N7O17P3S" constant="false" hasOnlySubstanceUnits="false" name="Decanoyl-CoA (n-C10:0CoA)" metaid="dd8ede83-c8ff-46d3-a62f-030ac81a008d" boundaryCondition="false" compartment="c"/>
      <species id="M_dcamp_c" fbc:charge="-4" fbc:chemicalFormula="C14H14N5O11P" constant="false" hasOnlySubstanceUnits="false" name="N6-(1,2-Dicarboxyethyl)-AMP" metaid="_6f2434ff-554d-464e-bf1d-f5a71b1f7c00" boundaryCondition="false" compartment="c"/>
      <species id="M_dcdp_c" fbc:charge="-3" fbc:chemicalFormula="C9H12N3O10P2" constant="false" hasOnlySubstanceUnits="false" name="dCDP" metaid="_3edeb59e-cf6c-4b15-8d01-b8fb9115099b" boundaryCondition="false" compartment="c"/>
      <species id="M_dcmp_c" fbc:charge="-2" fbc:chemicalFormula="C9H12N3O7P" constant="false" hasOnlySubstanceUnits="false" name="dCMP" metaid="_321d1dba-97ba-44de-903b-62c14537658f" boundaryCondition="false" compartment="c"/>
      <species id="M_dctp_c" fbc:charge="-4" fbc:chemicalFormula="C9H12N3O13P3" constant="false" hasOnlySubstanceUnits="false" name="dCTP" metaid="_0be45d46-71f3-4f56-adff-3183d26eaab9" boundaryCondition="false" compartment="c"/>
      <species id="M_dd2coa_c" fbc:charge="-4" fbc:chemicalFormula="C33H52N7O17P3S" constant="false" hasOnlySubstanceUnits="false" name="trans-Dodec-2-enoyl-CoA" metaid="_3a2713b1-efdf-4b8b-9892-92be4082b39b" boundaryCondition="false" compartment="c"/>
      <species id="M_ddcaACP_c" fbc:charge="-1" fbc:chemicalFormula="C23H43N2O8PRS" constant="false" hasOnlySubstanceUnits="false" name="Dodecanoyl-ACP (n-C12:0ACP)" metaid="_1d3875ba-0688-4599-9c0c-1ecc41154a28" boundaryCondition="false" compartment="c"/>
      <species id="M_ddcacoa_c" fbc:charge="-4" fbc:chemicalFormula="C33H54N7O17P3S" constant="false" hasOnlySubstanceUnits="false" name="Dodecanoyl-CoA (n-C12:0CoA)" metaid="af58ad30-271a-470b-98d8-1def3e0dd265" boundaryCondition="false" compartment="c"/>
      <species id="M_decdp_c" fbc:charge="-3" fbc:chemicalFormula="C50H81O7P2" constant="false" hasOnlySubstanceUnits="false" name="all trans Decaprenyl diphosphate" metaid="_2d481a41-39d9-4115-89f0-a96fd1558387" boundaryCondition="false" compartment="c"/>
      <species id="M_dgal6p_c" fbc:charge="-2" fbc:chemicalFormula="C6H11O9P" constant="false" hasOnlySubstanceUnits="false" name="D-Galactose 6-phosphate" metaid="_6314c226-aab2-4e70-b8ef-dcba22f17210" boundaryCondition="false" compartment="c"/>
      <species id="M_dgdcg_SA2_c" fbc:charge="100" fbc:chemicalFormula="C2160H4165O542" constant="false" hasOnlySubstanceUnits="false" name="Diglucosyl-diacylglycerol (SA) 2" metaid="_3bf65d3c-ee2c-4db1-bf51-e16ef53ac413" boundaryCondition="false" compartment="c"/>
      <species id="M_dgdcg_SA_c" fbc:charge="100" fbc:chemicalFormula="C2436H4548O750" constant="false" hasOnlySubstanceUnits="false" name="Diglucosyl-diacylglycerol (SA)" metaid="_7c9bdb80-3a9b-4bf5-81fa-6246acd6d5d9" boundaryCondition="false" compartment="c"/>
      <species id="M_dgdp_c" fbc:charge="-3" fbc:chemicalFormula="C10H12N5O10P2" constant="false" hasOnlySubstanceUnits="false" name="dGDP" metaid="_7cb40039-1355-46e3-9432-d578bd360de9" boundaryCondition="false" compartment="c"/>
      <species id="M_dgmp_c" fbc:charge="-2" fbc:chemicalFormula="C10H12N5O7P" constant="false" hasOnlySubstanceUnits="false" name="dGMP" metaid="_260a7011-4097-44fd-9131-09293660ea46" boundaryCondition="false" compartment="c"/>
      <species id="M_dgtp_c" fbc:charge="-4" fbc:chemicalFormula="C10H12N5O13P3" constant="false" hasOnlySubstanceUnits="false" name="dGTP" metaid="_3ab34a0c-19ae-404a-8549-bc2ac971e02e" boundaryCondition="false" compartment="c"/>
      <species id="M_dha_c" fbc:charge="0" fbc:chemicalFormula="C3H6O3" constant="false" hasOnlySubstanceUnits="false" name="Dihydroxyacetone" metaid="_3c6cf8a2-3521-458c-9ed6-e6d726f77a23" boundaryCondition="false" compartment="c"/>
      <species id="M_dhap_c" fbc:charge="-2" fbc:chemicalFormula="C3H5O6P" constant="false" hasOnlySubstanceUnits="false" name="Dihydroxyacetone phosphate" metaid="f4b5cb5e-bb40-46ed-b288-24393ffa678b" boundaryCondition="false" compartment="c"/>
      <species id="M_dhf_c" fbc:charge="-2" fbc:chemicalFormula="C19H19N7O6" constant="false" hasOnlySubstanceUnits="false" name="7,8-Dihydrofolate" metaid="ce0c0eb7-1cf9-411a-a994-ca08a14ed06b" boundaryCondition="false" compartment="c"/>
      <species id="M_dhlam_c" fbc:charge="0" fbc:chemicalFormula="C8H17NOS2" constant="false" hasOnlySubstanceUnits="false" name="Dihydrolipoamide" metaid="b50e5fdc-6b23-46eb-a281-889ad2e12848" boundaryCondition="false" compartment="c"/>
      <species id="M_dhlpro_c" fbc:charge="0" fbc:chemicalFormula="H2S2X" constant="false" hasOnlySubstanceUnits="false" name="Dihydrolipolprotein" metaid="f9f0d88c-149f-45ed-996d-0cd16f76b957" boundaryCondition="false" compartment="c"/>
      <species id="M_dhna_c" fbc:charge="-1" fbc:chemicalFormula="C11H7O4" constant="false" hasOnlySubstanceUnits="false" name="1,4-Dihydroxy-2-naphthoate" metaid="e2ae2126-b0c6-44c1-b72c-341e3d65bb66" boundaryCondition="false" compartment="c"/>
      <species id="M_dhnpt_c" fbc:charge="0" fbc:chemicalFormula="C9H13N5O4" constant="false" hasOnlySubstanceUnits="false" name="Dihydroneopterin" metaid="_63ebd5a4-6822-4992-958d-6aa83360795d" boundaryCondition="false" compartment="c"/>
      <species id="M_dhor_DASH_S_c" fbc:charge="-1" fbc:chemicalFormula="C5H5N2O4" constant="false" hasOnlySubstanceUnits="false" name="(S)-Dihydroorotate" metaid="_4f97fb1f-6c79-4f24-96a5-758ed36e0aa3" boundaryCondition="false" compartment="c"/>
      <species id="M_dhpmp_c" fbc:charge="-2" fbc:chemicalFormula="C9H12N5O7P" constant="false" hasOnlySubstanceUnits="false" name="Dihydroneopterin monophosphate" metaid="_330e844f-668c-4fce-a084-c42ec1a710b3" boundaryCondition="false" compartment="c"/>
      <species id="M_dhpt_c" fbc:charge="-1" fbc:chemicalFormula="C14H13N6O3" constant="false" hasOnlySubstanceUnits="false" name="Dihydropteroate" metaid="_2896e180-83f4-48bf-9206-d438dbfa609a" boundaryCondition="false" compartment="c"/>
      <species id="M_dkmpp_c" fbc:charge="-2" fbc:chemicalFormula="C6H9O6PS" constant="false" hasOnlySubstanceUnits="false" name="2,3-diketo-5-methylthio-1-phosphopentane" metaid="_6d2dccea-2f5c-4631-825e-d0bae0a0a2d1" boundaryCondition="false" compartment="c"/>
      <species id="M_dmlz_c" fbc:charge="0" fbc:chemicalFormula="C13H18N4O6" constant="false" hasOnlySubstanceUnits="false" name="6,7-Dimethyl-8-(1-D-ribityl)lumazine" metaid="bee063bc-52b1-4c2f-b296-9a56b3bf1e32" boundaryCondition="false" compartment="c"/>
      <species id="M_dmpp_c" fbc:charge="-3" fbc:chemicalFormula="C5H9O7P2" constant="false" hasOnlySubstanceUnits="false" name="Dimethylallyl diphosphate" metaid="d8f46adf-9a71-4239-af3b-fa76f2103383" boundaryCondition="false" compartment="c"/>
      <species id="M_dnad_c" fbc:charge="-2" fbc:chemicalFormula="C21H24N6O15P2" constant="false" hasOnlySubstanceUnits="false" name="Deamino-NAD+" metaid="_42b6c0c6-45b0-43af-a5c3-7d539ca3f4f6" boundaryCondition="false" compartment="c"/>
      <species id="M_dpcoa_c" fbc:charge="-2" fbc:chemicalFormula="C21H33N7O13P2S" constant="false" hasOnlySubstanceUnits="false" name="Dephospho-CoA" metaid="c2d725ee-89a2-4052-b806-d0073a9af8b3" boundaryCondition="false" compartment="c"/>
      <species id="M_drib_c" fbc:charge="0" fbc:chemicalFormula="C5H10O4" constant="false" hasOnlySubstanceUnits="false" name="Deoxyribose" metaid="c1686f82-30c9-4520-8d7f-4b798c567628" boundaryCondition="false" compartment="c"/>
      <species id="M_dscl_c" fbc:charge="-7" fbc:chemicalFormula="C42H41N4O16" constant="false" hasOnlySubstanceUnits="false" name="dihydrosirohydrochlorin" metaid="_96ce692c-1676-4782-924b-4029cdfba38b" boundaryCondition="false" compartment="c"/>
      <species id="M_dtbt_c" fbc:charge="-1" fbc:chemicalFormula="C10H17N2O3" constant="false" hasOnlySubstanceUnits="false" name="Dethiobiotin" metaid="eb304180-959e-45f5-9c9c-3f9e66dde043" boundaryCondition="false" compartment="c"/>
      <species id="M_dtdp_c" fbc:charge="-3" fbc:chemicalFormula="C10H13N2O11P2" constant="false" hasOnlySubstanceUnits="false" name="dTDP" metaid="b821420c-990b-493f-81d6-77320bbf0c09" boundaryCondition="false" compartment="c"/>
      <species id="M_dtmp_c" fbc:charge="-2" fbc:chemicalFormula="C10H13N2O8P" constant="false" hasOnlySubstanceUnits="false" name="dTMP" metaid="ee6a1030-8707-43e0-abfb-50190fbfa1f2" boundaryCondition="false" compartment="c"/>
      <species id="M_dttp_c" fbc:charge="-4" fbc:chemicalFormula="C10H13N2O14P3" constant="false" hasOnlySubstanceUnits="false" name="dTTP" metaid="_2f36dc40-c2a8-44bc-88c5-ca17f25d57ea" boundaryCondition="false" compartment="c"/>
      <species id="M_dudp_c" fbc:charge="-3" fbc:chemicalFormula="C9H11N2O11P2" constant="false" hasOnlySubstanceUnits="false" name="dUDP" metaid="e99a76a9-cb20-4554-bda9-4300188b03d7" boundaryCondition="false" compartment="c"/>
      <species id="M_dump_c" fbc:charge="-2" fbc:chemicalFormula="C9H11N2O8P" constant="false" hasOnlySubstanceUnits="false" name="dUMP" metaid="_782680dc-8b6d-42ea-a4ad-17e836b4bd97" boundaryCondition="false" compartment="c"/>
      <species id="M_duri_c" fbc:charge="0" fbc:chemicalFormula="C9H12N2O5" constant="false" hasOnlySubstanceUnits="false" name="Deoxyuridine" metaid="_9fbd8e53-61b7-4198-901b-221935fd733f" boundaryCondition="false" compartment="c"/>
      <species id="M_dutp_c" fbc:charge="-4" fbc:chemicalFormula="C9H11N2O14P3" constant="false" hasOnlySubstanceUnits="false" name="dUTP" metaid="b44dbdcb-daa1-429f-a150-81e4e7d6aab0" boundaryCondition="false" compartment="c"/>
      <species id="M_e4p_c" fbc:charge="-2" fbc:chemicalFormula="C4H7O7P" constant="false" hasOnlySubstanceUnits="false" name="D-Erythrose 4-phosphate" metaid="_36c9f8f2-4c4d-40cf-b13f-993c822c3585" boundaryCondition="false" compartment="c"/>
      <species id="M_eig3p_c" fbc:charge="-2" fbc:chemicalFormula="C6H9N2O6P" constant="false" hasOnlySubstanceUnits="false" name="D-erythro-1-(Imidazol-4-yl)glycerol 3-phosphate" metaid="_008faf52-17f7-40a3-afef-23847334776b" boundaryCondition="false" compartment="c"/>
      <species id="M_etha_c" fbc:charge="1" fbc:chemicalFormula="C2H8NO" constant="false" hasOnlySubstanceUnits="false" name="Ethanolamine" metaid="_3eb54c1f-7f2d-4745-93c6-fdb43f0902d1" boundaryCondition="false" compartment="c"/>
      <species id="M_etoh_c" fbc:charge="0" fbc:chemicalFormula="C2H6O" constant="false" hasOnlySubstanceUnits="false" name="Ethanol" metaid="_5594047f-7ec5-4e19-a56b-7ea742321204" boundaryCondition="false" compartment="c"/>
      <species id="M_etoh_e" fbc:charge="0" fbc:chemicalFormula="C2H6O" constant="false" hasOnlySubstanceUnits="false" name="Ethanol" metaid="a1fbb2cc-cbaf-4125-9c16-b9c237f63a1c" boundaryCondition="false" compartment="e"/>
      <species id="M_f1p_c" fbc:charge="-2" fbc:chemicalFormula="C6H11O9P" constant="false" hasOnlySubstanceUnits="false" name="D-Fructose 1-phosphate" metaid="b70b3bf4-867d-4d82-9034-9de58e247958" boundaryCondition="false" compartment="c"/>
      <species id="M_f6p_c" fbc:charge="-2" fbc:chemicalFormula="C6H11O9P" constant="false" hasOnlySubstanceUnits="false" name="D-Fructose 6-phosphate" metaid="_35e3f300-90fd-4668-b90d-7b55f98735cc" boundaryCondition="false" compartment="c"/>
      <species id="M_fa10_c" fbc:charge="-1" fbc:chemicalFormula="C17H31O2" constant="false" hasOnlySubstanceUnits="false" name="Fatty acid (Anteiso-C17:1)" metaid="c707bde6-3119-4384-b5f8-5685db4717ef" boundaryCondition="false" compartment="c"/>
      <species id="M_fa11_c" fbc:charge="-1" fbc:chemicalFormula="C17H33O2" constant="false" hasOnlySubstanceUnits="false" name="Fatty acid (Iso-C17:0)" metaid="cf253a98-8e61-4650-8c02-db696430fc39" boundaryCondition="false" compartment="c"/>
      <species id="M_fa12_c" fbc:charge="-1" fbc:chemicalFormula="C17H33O2" constant="false" hasOnlySubstanceUnits="false" name="Fatty acid (Anteiso-C17:0)" metaid="fe9a5104-70b4-4c52-b6cc-5100e0c0bcbd" boundaryCondition="false" compartment="c"/>
      <species id="M_fa19a_c" fbc:charge="-1" fbc:chemicalFormula="C19H37O2" constant="false" hasOnlySubstanceUnits="false" name="Fatty Acid (Anteiso-C19:0)" metaid="af22829a-0ec3-40c6-99a9-4615c75c0be0" boundaryCondition="false" compartment="c"/>
      <species id="M_fa1_c" fbc:charge="-1" fbc:chemicalFormula="C14H27O2" constant="false" hasOnlySubstanceUnits="false" name="Fatty acid (Iso-C14:0)" metaid="_0bccc31c-e9a9-42ad-b7c7-9c828ea0ff67" boundaryCondition="false" compartment="c"/>
      <species id="M_fa20n_c" fbc:charge="-1" fbc:chemicalFormula="C20H39O2" constant="false" hasOnlySubstanceUnits="false" name="Fatty Acid (C20:0)" metaid="_6f6bc8b6-9c13-4c2a-a5b9-f58094d838a3" boundaryCondition="false" compartment="c"/>
      <species id="M_fa3_c" fbc:charge="-1" fbc:chemicalFormula="C15H29O2" constant="false" hasOnlySubstanceUnits="false" name="Fatty acid (Iso-C15:0)" metaid="aedca725-04f8-4e78-bc2e-473a87993ee2" boundaryCondition="false" compartment="c"/>
      <species id="M_fa4_c" fbc:charge="-1" fbc:chemicalFormula="C15H29O2" constant="false" hasOnlySubstanceUnits="false" name="Fatty acid (Anteiso-C15:0)" metaid="_6ba40dd8-704e-4764-9410-bd55b4a93c8f" boundaryCondition="false" compartment="c"/>
      <species id="M_fa5_c" fbc:charge="-1" fbc:chemicalFormula="C16H29O2" constant="false" hasOnlySubstanceUnits="false" name="Fatty acid (Iso-C16:1)" metaid="_4a66c7ab-59b2-408e-ab43-4824b50bf291" boundaryCondition="false" compartment="c"/>
      <species id="M_fa6_c" fbc:charge="-1" fbc:chemicalFormula="C16H31O2" constant="false" hasOnlySubstanceUnits="false" name="Fatty acid (iso-C16:0)" metaid="efcc6c07-faba-4012-a9e2-334d52eb0622" boundaryCondition="false" compartment="c"/>
      <species id="M_fa9_c" fbc:charge="-1" fbc:chemicalFormula="C17H31O2" constant="false" hasOnlySubstanceUnits="false" name="Fatty acid (Iso-C17:1)" metaid="_9d62b2f1-f0c5-4a43-ac23-f11cc2cd3c38" boundaryCondition="false" compartment="c"/>
      <species id="M_fad_c" fbc:charge="-2" fbc:chemicalFormula="C27H31N9O15P2" constant="false" hasOnlySubstanceUnits="false" name="Flavin adenine dinucleotide oxidized" metaid="a2599380-809f-4ce2-931e-33d3405a1ced" boundaryCondition="false" compartment="c"/>
      <species id="M_fadh2_c" fbc:charge="-2" fbc:chemicalFormula="C27H33N9O15P2" constant="false" hasOnlySubstanceUnits="false" name="Flavin adenine dinucleotide reduced" metaid="_1d7c295e-5742-466e-b0ff-391c2f76c992" boundaryCondition="false" compartment="c"/>
      <species id="M_fald_c" fbc:charge="0" fbc:chemicalFormula="CH2O" constant="false" hasOnlySubstanceUnits="false" name="Formaldehyde" metaid="_5320078b-876a-497b-85ce-7c1bae49ddf3" boundaryCondition="false" compartment="c"/>
      <species id="M_fdp_c" fbc:charge="-4" fbc:chemicalFormula="C6H10O12P2" constant="false" hasOnlySubstanceUnits="false" name="D-Fructose 1,6-bisphosphate" metaid="_7bddffdb-ca3b-41c1-910a-d2a39f4c6da7" boundaryCondition="false" compartment="c"/>
      <species id="M_fdxox_c" fbc:charge="0" fbc:chemicalFormula="X" constant="false" hasOnlySubstanceUnits="false" name="Oxidized ferredoxin" metaid="_990314e7-85da-4028-b74f-ceb872c1a275" boundaryCondition="false" compartment="c"/>
      <species id="M_fdxrd_c" fbc:charge="0" fbc:chemicalFormula="XH2" constant="false" hasOnlySubstanceUnits="false" name="Reduced ferredoxin" metaid="_3bdb1f7a-a290-4c45-bbdf-76011adb2738" boundaryCondition="false" compartment="c"/>
      <species id="M_fe2_c" fbc:charge="2" fbc:chemicalFormula="Fe" constant="false" hasOnlySubstanceUnits="false" name="Fe2+" metaid="a1f1f483-8ed2-4d16-80ab-fc4854748325" boundaryCondition="false" compartment="c"/>
      <species id="M_fe2_e" fbc:charge="2" fbc:chemicalFormula="Fe" constant="false" hasOnlySubstanceUnits="false" name="Fe2+" metaid="_5ad6ddcf-a138-4953-8d6e-d9cb89eb39a9" boundaryCondition="false" compartment="e"/>
      <species id="M_fgam_c" fbc:charge="-2" fbc:chemicalFormula="C8H13N2O9P" constant="false" hasOnlySubstanceUnits="false" name="N2-Formyl-N1-(5-phospho-D-ribosyl)glycinamide" metaid="_6e7110b0-da81-4171-996a-faa26ede6939" boundaryCondition="false" compartment="c"/>
      <species id="M_fmn_c" fbc:charge="-2" fbc:chemicalFormula="C17H19N4O9P" constant="false" hasOnlySubstanceUnits="false" name="FMN" metaid="fa207358-279d-4bef-b82f-5fb57568d1da" boundaryCondition="false" compartment="c"/>
      <species id="M_fmnh2_c" fbc:charge="-2" fbc:chemicalFormula="C17H21N4O9P" constant="false" hasOnlySubstanceUnits="false" name="Reduced FMN" metaid="_3be65273-0204-4898-a221-62e3ef59c296" boundaryCondition="false" compartment="c"/>
      <species id="M_for_c" fbc:charge="-1" fbc:chemicalFormula="CH1O2" constant="false" hasOnlySubstanceUnits="false" name="Formate" metaid="_9d064f0e-058d-4ae3-9084-1966ac3832a6" boundaryCondition="false" compartment="c"/>
      <species id="M_for_e" fbc:charge="-1" fbc:chemicalFormula="CH1O2" constant="false" hasOnlySubstanceUnits="false" name="Formate" metaid="_4de382b7-4973-4fa1-8e97-90f052326a79" boundaryCondition="false" compartment="e"/>
      <species id="M_forglu_c" fbc:charge="-2" fbc:chemicalFormula="C6H8N2O4" constant="false" hasOnlySubstanceUnits="false" name="N-Formimidoyl-L-glutamate" metaid="_5871397f-152d-4788-869e-c41dfcf67b82" boundaryCondition="false" compartment="c"/>
      <species id="M_fpram_c" fbc:charge="-1" fbc:chemicalFormula="C8H15N3O8P" constant="false" hasOnlySubstanceUnits="false" name="2-(Formamido)-N1-(5-phospho-D-ribosyl)acetamidine" metaid="b097ba22-014e-4d51-a6ca-50de45c3c5c4" boundaryCondition="false" compartment="c"/>
      <species id="M_fprica_c" fbc:charge="-2" fbc:chemicalFormula="C10H13N4O9P" constant="false" hasOnlySubstanceUnits="false" name="5-Formamido-1-(5-phospho-D-ribosyl)imidazole-4-carboxamide" metaid="_2b3518a5-b6be-4353-8d29-dc325f84a12f" boundaryCondition="false" compartment="c"/>
      <species id="M_frdp_c" fbc:charge="-3" fbc:chemicalFormula="C15H25O7P2" constant="false" hasOnlySubstanceUnits="false" name="Farnesyl diphosphate" metaid="_4543e56c-b4be-4468-8ad6-44ec2455b9cf" boundaryCondition="false" compartment="c"/>
      <species id="M_frmd_c" fbc:charge="0" fbc:chemicalFormula="CH3NO" constant="false" hasOnlySubstanceUnits="false" name="Formamide" metaid="_1a55ca3a-d755-42e2-bb77-d349d553daf4" boundaryCondition="false" compartment="c"/>
      <species id="M_fru_c" fbc:charge="0" fbc:chemicalFormula="C6H12O6" constant="false" hasOnlySubstanceUnits="false" name="D-Fructose" metaid="e7811a75-f9eb-4005-a76d-33b823919e7c" boundaryCondition="false" compartment="c"/>
      <species id="M_fru_e" fbc:charge="0" fbc:chemicalFormula="C6H12O6" constant="false" hasOnlySubstanceUnits="false" name="D-Fructose" metaid="_385f9b42-e863-4579-9220-39799b0886dd" boundaryCondition="false" compartment="e"/>
      <species id="M_fum_c" fbc:charge="-2" fbc:chemicalFormula="C4H2O4" constant="false" hasOnlySubstanceUnits="false" name="Fumarate" metaid="_2f9c4334-198e-41a3-bf0d-4f6c254f242f" boundaryCondition="false" compartment="c"/>
      <species id="M_g1p_c" fbc:charge="-2" fbc:chemicalFormula="C6H11O9P" constant="false" hasOnlySubstanceUnits="false" name="D-Glucose 1-phosphate" metaid="eff2def0-1747-4789-89af-45139cd400f7" boundaryCondition="false" compartment="c"/>
      <species id="M_g3p_c" fbc:charge="-2" fbc:chemicalFormula="C3H5O6P" constant="false" hasOnlySubstanceUnits="false" name="Glyceraldehyde 3-phosphate" metaid="d1a4423a-af84-40a1-af84-58f37ac5d773" boundaryCondition="false" compartment="c"/>
      <species id="M_g3pc_c" fbc:charge="0" fbc:chemicalFormula="C8H20NO6P" constant="false" hasOnlySubstanceUnits="false" name="sn-Glycero-3-phosphocholine" metaid="_77520c40-cc7a-4c52-91d3-cf65fef8bd0c" boundaryCondition="false" compartment="c"/>
      <species id="M_g3pe_c" fbc:charge="0" fbc:chemicalFormula="C5H14NO6P" constant="false" hasOnlySubstanceUnits="false" name="sn-Glycero-3-phosphoethanolamine" metaid="_36b9747f-3995-471d-b41e-d6bbcffa05c3" boundaryCondition="false" compartment="c"/>
      <species id="M_g3pg_c" fbc:charge="-1" fbc:chemicalFormula="C6H14O8P" constant="false" hasOnlySubstanceUnits="false" name="Glycerophosphoglycerol" metaid="_87152ce2-7831-4a2a-83cc-d3da8178cce8" boundaryCondition="false" compartment="c"/>
      <species id="M_g3pi_c" fbc:charge="-1" fbc:chemicalFormula="C9H18O11P" constant="false" hasOnlySubstanceUnits="false" name="sn-Glycero-3-phospho-1-inositol" metaid="_99d536e3-602c-4a64-8ef6-301161f5c9e6" boundaryCondition="false" compartment="c"/>
      <species id="M_g3ps_c" fbc:charge="-1" fbc:chemicalFormula="C6H13NO8P" constant="false" hasOnlySubstanceUnits="false" name="Glycerophosphoserine" metaid="b8e45f3d-9447-4ec2-bedf-6ce4eef4ff9b" boundaryCondition="false" compartment="c"/>
      <species id="M_g6p_c" fbc:charge="-2" fbc:chemicalFormula="C6H11O9P" constant="false" hasOnlySubstanceUnits="false" name="D-Glucose 6-phosphate" metaid="_4eceaae4-d381-4dbd-a1a6-7f1cd9800502" boundaryCondition="false" compartment="c"/>
      <species id="M_galt1p_c" fbc:charge="-2" fbc:chemicalFormula="C6H13O9P" constant="false" hasOnlySubstanceUnits="false" name="Galactitol 1-phosphate" metaid="ad3c7364-62e0-4b2c-a50c-bba3374bf023" boundaryCondition="false" compartment="c"/>
      <species id="M_galt_e" fbc:charge="0" fbc:chemicalFormula="C6H14O6" constant="false" hasOnlySubstanceUnits="false" name="Galactitol" metaid="_14d5eff7-6cd8-4dbf-9f75-7468dbe9be59" boundaryCondition="false" compartment="e"/>
      <species id="M_gam1p_c" fbc:charge="-1" fbc:chemicalFormula="C6H13NO8P" constant="false" hasOnlySubstanceUnits="false" name="D-Glucosamine 1-phosphate" metaid="e9aa4d40-c35b-44c6-aa08-f84de0624eab" boundaryCondition="false" compartment="c"/>
      <species id="M_gam6p_c" fbc:charge="-1" fbc:chemicalFormula="C6H13NO8P" constant="false" hasOnlySubstanceUnits="false" name="D-Glucosamine 6-phosphate" metaid="_23d025f7-94e6-4fba-b861-6cdd8be64efb" boundaryCondition="false" compartment="c"/>
      <species id="M_gar_c" fbc:charge="-1" fbc:chemicalFormula="C7H14N2O8P" constant="false" hasOnlySubstanceUnits="false" name="N1-(5-Phospho-D-ribosyl)glycinamide" metaid="c25401a7-4dfa-4d37-9862-1fc8f31a5776" boundaryCondition="false" compartment="c"/>
      <species id="M_gcald_c" fbc:charge="0" fbc:chemicalFormula="C2H4O2" constant="false" hasOnlySubstanceUnits="false" name="Glycolaldehyde" metaid="_0b712820-4a01-4163-bac9-d12d7417d500" boundaryCondition="false" compartment="c"/>
      <species id="M_gdp_c" fbc:charge="-3" fbc:chemicalFormula="C10H12N5O11P2" constant="false" hasOnlySubstanceUnits="false" name="GDP" metaid="e2f60eaa-1927-42af-af21-1d8ed6be8c01" boundaryCondition="false" compartment="c"/>
      <species id="M_gdptp_c" fbc:charge="-7" fbc:chemicalFormula="C10H11N5O20P5" constant="false" hasOnlySubstanceUnits="false" name="Guanosine 3'-diphosphate 5'-triphosphate" metaid="_11773be5-31aa-421d-8035-dfac2278f38d" boundaryCondition="false" compartment="c"/>
      <species id="M_glc_DASH_D_c" fbc:charge="0" fbc:chemicalFormula="C6H12O6" constant="false" hasOnlySubstanceUnits="false" name="D-Glucose" metaid="_28f4713d-ebce-491b-bf79-8ecd0fa99117" boundaryCondition="false" compartment="c"/>
      <species id="M_glc_DASH_D_e" fbc:charge="0" fbc:chemicalFormula="C6H12O6" constant="false" hasOnlySubstanceUnits="false" name="D-Glucose" metaid="_06104bb9-acbe-47a0-aa67-231fa72c04a5" boundaryCondition="false" compartment="e"/>
      <species id="M_glcn_c" fbc:charge="-1" fbc:chemicalFormula="C6H11O7" constant="false" hasOnlySubstanceUnits="false" name="D-Gluconate" metaid="_5d57224e-9d10-4814-8a19-5808766e3bd5" boundaryCondition="false" compartment="c"/>
      <species id="M_glcn_e" fbc:charge="-1" fbc:chemicalFormula="C6H11O7" constant="false" hasOnlySubstanceUnits="false" name="D-Gluconate" metaid="_69a91aac-a939-4ede-b887-bd0a9de8ce05" boundaryCondition="false" compartment="e"/>
      <species id="M_glcp_SA_c" fbc:charge="-100" fbc:chemicalFormula="C996H1868N62O1116P150" constant="false" hasOnlySubstanceUnits="false" name="Glucosyl Phosphoglycerol (SA)" metaid="_48802cf2-1215-47ca-ac19-9907973290e0" boundaryCondition="false" compartment="c"/>
      <species id="M_gln_DASH_L_c" fbc:charge="0" fbc:chemicalFormula="C5H10N2O3" constant="false" hasOnlySubstanceUnits="false" name="L-Glutamine" metaid="ad85faae-4bdf-4af4-8bcc-86a79f854e31" boundaryCondition="false" compartment="c"/>
      <species id="M_glu1sa_c" fbc:charge="0" fbc:chemicalFormula="C5H9NO3" constant="false" hasOnlySubstanceUnits="false" name="L-Glutamate 1-semialdehyde" metaid="_498431dd-b1b9-4ba8-82e5-6e9b729dcf60" boundaryCondition="false" compartment="c"/>
      <species id="M_glu5sa_c" fbc:charge="0" fbc:chemicalFormula="C5H9NO3" constant="false" hasOnlySubstanceUnits="false" name="L-Glutamate 5-semialdehyde" metaid="_45999b41-193c-4d74-9e3b-0bdfc3addc17" boundaryCondition="false" compartment="c"/>
      <species id="M_glu_DASH_D_c" fbc:charge="-1" fbc:chemicalFormula="C5H8NO4" constant="false" hasOnlySubstanceUnits="false" name="D-Glutamate" metaid="_36164372-f726-4585-899c-a04db4ddba4b" boundaryCondition="false" compartment="c"/>
      <species id="M_glu_DASH_L_c" fbc:charge="-1" fbc:chemicalFormula="C5H8NO4" constant="false" hasOnlySubstanceUnits="false" name="L-Glutamate" metaid="_6e147bb8-5d60-4d41-a950-a69b3cf80757" boundaryCondition="false" compartment="c"/>
      <species id="M_glu_DASH_L_e" fbc:charge="-1" fbc:chemicalFormula="C5H8NO4" constant="false" hasOnlySubstanceUnits="false" name="L-Glutamate" metaid="da829eea-a1a4-4284-86e2-23099a9238b7" boundaryCondition="false" compartment="e"/>
      <species id="M_glutrna_c" fbc:charge="0" fbc:chemicalFormula="C5H7NO3R" constant="false" hasOnlySubstanceUnits="false" name="L-Glutamyl-tRNA(Glu)" metaid="_9e73757d-7da4-4836-b963-0d5c1be4ad91" boundaryCondition="false" compartment="c"/>
      <species id="M_gly_c" fbc:charge="0" fbc:chemicalFormula="C2H5NO2" constant="false" hasOnlySubstanceUnits="false" name="Glycine" metaid="_3607b0bd-9424-478c-980c-6a9d5d063464" boundaryCondition="false" compartment="c"/>
      <species id="M_gly_e" fbc:charge="0" fbc:chemicalFormula="C2H5NO2" constant="false" hasOnlySubstanceUnits="false" name="Glycine" metaid="b6aa55cb-7626-4a06-8146-677091aafa8e" boundaryCondition="false" compartment="e"/>
      <species id="M_glyald_c" fbc:charge="0" fbc:chemicalFormula="C3H6O3" constant="false" hasOnlySubstanceUnits="false" name="D-Glyceraldehyde" metaid="bd3eb6d0-7a92-490d-9d48-97162b848413" boundaryCondition="false" compartment="c"/>
      <species id="M_glyald_e" fbc:charge="0" fbc:chemicalFormula="C3H6O3" constant="false" hasOnlySubstanceUnits="false" name="D-Glyceraldehyde" metaid="_17fb7049-45d1-4963-a06a-b3ba5cca92d6" boundaryCondition="false" compartment="e"/>
      <species id="M_glyb_c" fbc:charge="0" fbc:chemicalFormula="C5H11NO2" constant="false" hasOnlySubstanceUnits="false" name="Glycine betaine" metaid="cf2fc1f6-c392-4c3b-bd39-126f3462b1d6" boundaryCondition="false" compartment="c"/>
      <species id="M_glyb_e" fbc:charge="0" fbc:chemicalFormula="C5H11NO2" constant="false" hasOnlySubstanceUnits="false" name="Glycine betaine" metaid="cc93959b-ff77-4c36-bd9f-e7514e8f8cf8" boundaryCondition="false" compartment="e"/>
      <species id="M_glyc3p_c" fbc:charge="-2" fbc:chemicalFormula="C3H7O6P" constant="false" hasOnlySubstanceUnits="false" name="Glycerol 3-phosphate" metaid="f22af14d-2067-4be1-9cfc-91a60402f925" boundaryCondition="false" compartment="c"/>
      <species id="M_glyc3p_e" fbc:charge="-2" fbc:chemicalFormula="C3H7O6P" constant="false" hasOnlySubstanceUnits="false" name="Glycerol 3-phosphate" metaid="_2cd1c5bf-5fa6-4e3f-a1f4-94ed86c946b5" boundaryCondition="false" compartment="e"/>
      <species id="M_glyc_DASH_R_c" fbc:charge="-1" fbc:chemicalFormula="C3H5O4" constant="false" hasOnlySubstanceUnits="false" name="(R)-Glycerate" metaid="_043eb5e9-496d-4a17-8c74-57c7b86603c6" boundaryCondition="false" compartment="c"/>
      <species id="M_glyc_c" fbc:charge="0" fbc:chemicalFormula="C3H8O3" constant="false" hasOnlySubstanceUnits="false" name="Glycerol" metaid="_2f952654-ad7f-40ed-9155-dc5543d0c14e" boundaryCondition="false" compartment="c"/>
      <species id="M_glyc_e" fbc:charge="0" fbc:chemicalFormula="C3H8O3" constant="false" hasOnlySubstanceUnits="false" name="Glycerol" metaid="ee6ef94b-15c5-448b-ad43-4b7393571287" boundaryCondition="false" compartment="e"/>
      <species id="M_glyclt_c" fbc:charge="-1" fbc:chemicalFormula="C2H3O3" constant="false" hasOnlySubstanceUnits="false" name="Glycolate" metaid="_9cbf1895-711a-4ffa-b48f-ba5aa1d4b167" boundaryCondition="false" compartment="c"/>
      <species id="M_glycogen_c" fbc:charge="0" fbc:chemicalFormula="C6H10O5" constant="false" hasOnlySubstanceUnits="false" name="glycogen" metaid="fa1b65b0-02e2-41dd-9946-448c01bc56a7" boundaryCondition="false" compartment="c"/>
      <species id="M_glytrna_c" fbc:charge="1" fbc:chemicalFormula="C2H4NOR" constant="false" hasOnlySubstanceUnits="false" name="Glycyl-tRNA(Gly)" metaid="_881ce6ad-7493-46e3-b73a-4ecfdf6b6bf9" boundaryCondition="false" compartment="c"/>
      <species id="M_gmhep17bp_c" fbc:charge="-4" fbc:chemicalFormula="C7H12O13P2" constant="false" hasOnlySubstanceUnits="false" name="D-Glycero-D-manno-heptose 1,7-bisphosphate" metaid="_6c5f4451-02f1-4f01-bd26-98aab3ba9167" boundaryCondition="false" compartment="c"/>
      <species id="M_gmhep1p_c" fbc:charge="-2" fbc:chemicalFormula="C7H13O10P" constant="false" hasOnlySubstanceUnits="false" name="D-Glycero-D-manno-heptose 1-phosphate" metaid="ab3e1e90-1172-4af0-8935-c2f12485cb77" boundaryCondition="false" compartment="c"/>
      <species id="M_gmhep7p_c" fbc:charge="-2" fbc:chemicalFormula="C7H13O10P" constant="false" hasOnlySubstanceUnits="false" name="D-Glycero-D-manno-heptose 7-phosphate" metaid="a51be2f0-d1e8-40ba-9062-1f5fa6671890" boundaryCondition="false" compartment="c"/>
      <species id="M_gmp_c" fbc:charge="-2" fbc:chemicalFormula="C10H12N5O8P" constant="false" hasOnlySubstanceUnits="false" name="GMP" metaid="_2e75c6be-c9a5-4817-a7b9-2f1926c73997" boundaryCondition="false" compartment="c"/>
      <species id="M_grdp_c" fbc:charge="-3" fbc:chemicalFormula="C10H17O7P2" constant="false" hasOnlySubstanceUnits="false" name="Geranyl diphosphate" metaid="_7b637d75-a2f3-4158-85c0-80d54f87f579" boundaryCondition="false" compartment="c"/>
      <species id="M_gtca1_c" fbc:charge="-25" fbc:chemicalFormula="C91H178N2O136P25" constant="false" hasOnlySubstanceUnits="false" name="glycerol teichoic acid (n=25), unlinked, unsubstituted" metaid="bb87606a-c39d-40be-a8fa-1357ec44e4d4" boundaryCondition="false" compartment="c"/>
      <species id="M_gtca2_c" fbc:charge="0" fbc:chemicalFormula="C166H328N27O161P25" constant="false" hasOnlySubstanceUnits="false" name="glycerol teichoic acid (n=25), unlinked, D-ala substituted" metaid="_850dc7d1-349f-4177-b3fc-0cdb831958d5" boundaryCondition="false" compartment="c"/>
      <species id="M_gtca3_c" fbc:charge="-25" fbc:chemicalFormula="C241H428N2O261P25" constant="false" hasOnlySubstanceUnits="false" name="glycerol teichoic acid (n=25), unlinked, glucose substituted" metaid="_06b9b9b1-8638-49fe-8637-645366a8330b" boundaryCondition="false" compartment="c"/>
      <species id="M_gthox_c" fbc:charge="-2" fbc:chemicalFormula="C20H30N6O12S2" constant="false" hasOnlySubstanceUnits="false" name="Oxidized glutathione" metaid="c77deca5-0928-4456-b7ef-633bae8e6a90" boundaryCondition="false" compartment="c"/>
      <species id="M_gthrd_c" fbc:charge="-1" fbc:chemicalFormula="C10H16N3O6S" constant="false" hasOnlySubstanceUnits="false" name="Reduced glutathione" metaid="_50c9751b-5ace-4a09-a039-bbf7f5702433" boundaryCondition="false" compartment="c"/>
      <species id="M_gtp_c" fbc:charge="-4" fbc:chemicalFormula="C10H12N5O14P3" constant="false" hasOnlySubstanceUnits="false" name="GTP" metaid="_140c69cd-d26d-4112-b540-3b63a5c0ed83" boundaryCondition="false" compartment="c"/>
      <species id="M_gua_c" fbc:charge="0" fbc:chemicalFormula="C5H5N5O" constant="false" hasOnlySubstanceUnits="false" name="Guanine" metaid="fc2469bc-246d-4dd9-bd02-0c94f0ac8c4f" boundaryCondition="false" compartment="c"/>
      <species id="M_gua_e" fbc:charge="0" fbc:chemicalFormula="C5H5N5O" constant="false" hasOnlySubstanceUnits="false" name="Guanine" metaid="b26a4c93-4f4d-4df2-969a-617c79e90efc" boundaryCondition="false" compartment="e"/>
      <species id="M_h2o2_c" fbc:charge="0" fbc:chemicalFormula="H2O2" constant="false" hasOnlySubstanceUnits="false" name="Hydrogen peroxide" metaid="ad1e09c6-15ff-4ccf-a04c-08e96db2cb4e" boundaryCondition="false" compartment="c"/>
      <species id="M_h2o_c" fbc:charge="0" fbc:chemicalFormula="H2O" constant="false" hasOnlySubstanceUnits="false" name="H2O" metaid="c92b527f-2597-46b9-9c85-7f4e2304c74c" boundaryCondition="false" compartment="c"/>
      <species id="M_h2o_e" fbc:charge="0" fbc:chemicalFormula="H2O" constant="false" hasOnlySubstanceUnits="false" name="H2O" metaid="e64c0eec-8253-436e-b3e5-f712136f7b2e" boundaryCondition="false" compartment="e"/>
      <species id="M_h2s_c" fbc:charge="0" fbc:chemicalFormula="H2S" constant="false" hasOnlySubstanceUnits="false" name="Hydrogen sulfide" metaid="b447767d-f09a-4911-ae75-4038401d6299" boundaryCondition="false" compartment="c"/>
      <species id="M_h_c" fbc:charge="1" fbc:chemicalFormula="H" constant="false" hasOnlySubstanceUnits="false" name="H+" metaid="ae22d6f5-8193-47ed-9052-cd604c9a5bbd" boundaryCondition="false" compartment="c"/>
      <species id="M_h_e" fbc:charge="1" fbc:chemicalFormula="H" constant="false" hasOnlySubstanceUnits="false" name="H+" metaid="a3aecd38-3b3a-4b54-9707-361e297bcfce" boundaryCondition="false" compartment="e"/>
      <species id="M_hco3_c" fbc:charge="-1" fbc:chemicalFormula="CHO3" constant="false" hasOnlySubstanceUnits="false" name="Bicarbonate" metaid="a8606f6d-791e-48fa-ac20-4a703b70140e" boundaryCondition="false" compartment="c"/>
      <species id="M_hcys_DASH_L_c" fbc:charge="0" fbc:chemicalFormula="C4H9NO2S" constant="false" hasOnlySubstanceUnits="false" name="L-Homocysteine" metaid="fa1e5328-0b45-4b2d-8d73-2b23475b0f69" boundaryCondition="false" compartment="c"/>
      <species id="M_hdca_c" fbc:charge="-1" fbc:chemicalFormula="C16H31O2" constant="false" hasOnlySubstanceUnits="false" name="Hexadecanoate (n-C16:0)" metaid="d23af3a1-a4cf-418a-bbfc-9b08319f700c" boundaryCondition="false" compartment="c"/>
      <species id="M_hdca_e" fbc:charge="-1" fbc:chemicalFormula="C16H31O2" constant="false" hasOnlySubstanceUnits="false" name="Hexadecanoate (n-C16:0)" metaid="_40421fda-454e-4461-ba12-831c65e3fa4d" boundaryCondition="false" compartment="e"/>
      <species id="M_hdcea_c" fbc:charge="-1" fbc:chemicalFormula="C16H29O2" constant="false" hasOnlySubstanceUnits="false" name="Hexadecenoate (n-C16:1)" metaid="_47f0424c-7b80-4c69-92e9-6285c36f921e" boundaryCondition="false" compartment="c"/>
      <species id="M_hdd2coa_c" fbc:charge="-4" fbc:chemicalFormula="C37H60N7O17P3S" constant="false" hasOnlySubstanceUnits="false" name="trans-Hexadec-2-enoyl-CoA" metaid="e72e2732-c4c3-4505-9026-438d3437e409" boundaryCondition="false" compartment="c"/>
      <species id="M_hemeA__1_c" fbc:charge="-6" fbc:chemicalFormula="C49H54FeN4O6" constant="false" hasOnlySubstanceUnits="false" name="Heme A" metaid="_12e1695c-bd3d-4055-8afc-f2fe0e9dfccb" boundaryCondition="false" compartment="c"/>
      <species id="M_hemeO_c" fbc:charge="-2" fbc:chemicalFormula="C49H56FeN4O5" constant="false" hasOnlySubstanceUnits="false" name="Heme O" metaid="_0a95a652-4410-4ac6-bbd1-56b0b2479ae2" boundaryCondition="false" compartment="c"/>
      <species id="M_hepdp_c" fbc:charge="-3" fbc:chemicalFormula="C35H57O7P2" constant="false" hasOnlySubstanceUnits="false" name="all-trans-Heptaprenyl diphosphate" metaid="_64f7d8d3-403c-4fc5-bda8-7d6544dcc25b" boundaryCondition="false" compartment="c"/>
      <species id="M_hexdp_c" fbc:charge="-3" fbc:chemicalFormula="C30H49O7P2" constant="false" hasOnlySubstanceUnits="false" name="all-trans-Hexaprenyl diphosphate" metaid="_335fe262-42af-428e-9413-ea0ee737292c" boundaryCondition="false" compartment="c"/>
      <species id="M_his_DASH_L_c" fbc:charge="0" fbc:chemicalFormula="C6H9N3O2" constant="false" hasOnlySubstanceUnits="false" name="L-Histidine" metaid="_884b6edb-c344-4bad-8de3-10692648205a" boundaryCondition="false" compartment="c"/>
      <species id="M_his_DASH_L_e" fbc:charge="0" fbc:chemicalFormula="C6H9N3O2" constant="false" hasOnlySubstanceUnits="false" name="L-Histidine" metaid="ee0f36a7-8db2-4409-b4ae-fde7da5216de" boundaryCondition="false" compartment="e"/>
      <species id="M_hisp_c" fbc:charge="-1" fbc:chemicalFormula="C6H11N3O4P" constant="false" hasOnlySubstanceUnits="false" name="L-Histidinol phosphate" metaid="f1c958aa-fa0b-438a-b6b0-12d38d0751f5" boundaryCondition="false" compartment="c"/>
      <species id="M_histd_c" fbc:charge="1" fbc:chemicalFormula="C6H12N3O" constant="false" hasOnlySubstanceUnits="false" name="L-Histidinol" metaid="_975f671a-7b6e-404b-86c8-bc354090b366" boundaryCondition="false" compartment="c"/>
      <species id="M_hmbil_c" fbc:charge="-8" fbc:chemicalFormula="C40H38N4O17" constant="false" hasOnlySubstanceUnits="false" name="Hydroxymethylbilane" metaid="_63f875ea-fe47-43e0-a702-8b5ede43796a" boundaryCondition="false" compartment="c"/>
      <species id="M_hmgcoa_c" fbc:charge="-5" fbc:chemicalFormula="C27H39N7O20P3S" constant="false" hasOnlySubstanceUnits="false" name="Hydroxymethylglutaryl-CoA" metaid="_02ff9d49-d50e-4403-8261-c48b6a28c5ae" boundaryCondition="false" compartment="c"/>
      <species id="M_hom_DASH_L_c" fbc:charge="0" fbc:chemicalFormula="C4H9NO3" constant="false" hasOnlySubstanceUnits="false" name="L-Homoserine" metaid="_75bf5c3e-917a-4a85-b12a-7b7ff81011d3" boundaryCondition="false" compartment="c"/>
      <species id="M_hpglu_c" fbc:charge="0" fbc:chemicalFormula="C24H34N8O12" constant="false" hasOnlySubstanceUnits="false" name="Tetrahydropteroyltri-L-glutamate" metaid="a36a76c7-f9a8-47d1-942d-54443e6bbe7b" boundaryCondition="false" compartment="c"/>
      <species id="M_hpyr_c" fbc:charge="-1" fbc:chemicalFormula="C3H3O4" constant="false" hasOnlySubstanceUnits="false" name="Hydroxypyruvate" metaid="_0e45edd5-a217-4fe3-8f0c-2dabd6c4832f" boundaryCondition="false" compartment="c"/>
      <species id="M_hx2coa_c" fbc:charge="-4" fbc:chemicalFormula="C27H40N7O17P3S" constant="false" hasOnlySubstanceUnits="false" name="trans-Hex-2-enoyl-CoA" metaid="c9c110fc-7c86-47ef-aa1e-2c5f9d53eb1f" boundaryCondition="false" compartment="c"/>
      <species id="M_hxan_c" fbc:charge="0" fbc:chemicalFormula="C5H4N4O" constant="false" hasOnlySubstanceUnits="false" name="Hypoxanthine" metaid="_1b6338a3-b42e-49e9-ac4d-ed39ee867b6b" boundaryCondition="false" compartment="c"/>
      <species id="M_hxcoa_c" fbc:charge="-4" fbc:chemicalFormula="C27H42N7O17P3S" constant="false" hasOnlySubstanceUnits="false" name="Hexanoyl-CoA (n-C6:0CoA)" metaid="db6762c8-e8d1-454b-b21b-4053b2570986" boundaryCondition="false" compartment="c"/>
      <species id="M_ibcoa_c" fbc:charge="-4" fbc:chemicalFormula="C25H38N7O17P3S" constant="false" hasOnlySubstanceUnits="false" name="Isobutyryl-CoA" metaid="_896d8da4-56ce-419c-8def-84cf31d5e0e6" boundaryCondition="false" compartment="c"/>
      <species id="M_ichor_c" fbc:charge="-2" fbc:chemicalFormula="C10H8O6" constant="false" hasOnlySubstanceUnits="false" name="Isochorismate" metaid="_99e3855d-d748-41e3-92aa-44e1635c2778" boundaryCondition="false" compartment="c"/>
      <species id="M_icit_c" fbc:charge="-3" fbc:chemicalFormula="C6H5O7" constant="false" hasOnlySubstanceUnits="false" name="Isocitrate" metaid="_2dbf1af5-0bb5-40ba-85a0-7beb76b2cea1" boundaryCondition="false" compartment="c"/>
      <species id="M_id3acald_c" fbc:charge="0" fbc:chemicalFormula="C10H9NO" constant="false" hasOnlySubstanceUnits="false" name="Indole-3-acetaldehyde" metaid="_9e50fe40-7ebb-48d6-b410-fa4bb2f8aa62" boundaryCondition="false" compartment="c"/>
      <species id="M_idp_c" fbc:charge="-3" fbc:chemicalFormula="C10H11N4O11P2" constant="false" hasOnlySubstanceUnits="false" name="IDP" metaid="_2d434819-7b45-4c67-91a6-89cdbfaddf18" boundaryCondition="false" compartment="c"/>
      <species id="M_ile_DASH_L_c" fbc:charge="0" fbc:chemicalFormula="C6H13NO2" constant="false" hasOnlySubstanceUnits="false" name="L-Isoleucine" metaid="adffb79e-39f1-4018-8eb8-dc3165c94f4a" boundaryCondition="false" compartment="c"/>
      <species id="M_ile_DASH_L_e" fbc:charge="0" fbc:chemicalFormula="C6H13NO2" constant="false" hasOnlySubstanceUnits="false" name="L-Isoleucine" metaid="_6cecbae6-39f0-45b7-9246-ccf17d9f6390" boundaryCondition="false" compartment="e"/>
      <species id="M_iletrna_c" fbc:charge="1" fbc:chemicalFormula="C6H12NOR" constant="false" hasOnlySubstanceUnits="false" name="L-Isoleucyl-tRNA(Ile)" metaid="_3b84dd5e-78f9-459c-ba23-17e3c0318e4c" boundaryCondition="false" compartment="c"/>
      <species id="M_imacp_c" fbc:charge="-2" fbc:chemicalFormula="C6H7N2O5P" constant="false" hasOnlySubstanceUnits="false" name="3-(Imidazol-4-yl)-2-oxopropyl phosphate" metaid="_3061e1f8-1b43-42d0-ae1b-365580fcd8ed" boundaryCondition="false" compartment="c"/>
      <species id="M_imp_c" fbc:charge="-2" fbc:chemicalFormula="C10H11N4O8P" constant="false" hasOnlySubstanceUnits="false" name="IMP" metaid="c15d056d-4bc0-4660-991a-42300073eda8" boundaryCondition="false" compartment="c"/>
      <species id="M_indpyr_c" fbc:charge="-1" fbc:chemicalFormula="C11H8NO3" constant="false" hasOnlySubstanceUnits="false" name="Indolepyruvate" metaid="_73c9d873-fc79-4e7c-8b00-637a20a4c2b9" boundaryCondition="false" compartment="c"/>
      <species id="M_inost_c" fbc:charge="0" fbc:chemicalFormula="C6H12O6" constant="false" hasOnlySubstanceUnits="false" name="myo-Inositol" metaid="_39a4cb7f-69e8-4d3d-8a54-deb6b5f6f999" boundaryCondition="false" compartment="c"/>
      <species id="M_ipdp_c" fbc:charge="-3" fbc:chemicalFormula="C5H9O7P2" constant="false" hasOnlySubstanceUnits="false" name="Isopentenyl diphosphate" metaid="_7e7e5940-7139-4473-bf43-997014eac430" boundaryCondition="false" compartment="c"/>
      <species id="M_itp_c" fbc:charge="-4" fbc:chemicalFormula="C10H11N4O14P3" constant="false" hasOnlySubstanceUnits="false" name="ITP" metaid="d6b1ed0f-4324-47ac-817d-7fd64bb7a3e7" boundaryCondition="false" compartment="c"/>
      <species id="M_ivcoa_c" fbc:charge="-4" fbc:chemicalFormula="C26H40N7O17P3S" constant="false" hasOnlySubstanceUnits="false" name="Isovaleryl-CoA" metaid="_74070c62-b0c8-40f0-bdfa-5d1ae075a2f8" boundaryCondition="false" compartment="c"/>
      <species id="M_k_c" fbc:charge="1" fbc:chemicalFormula="K" constant="false" hasOnlySubstanceUnits="false" name="potassium" metaid="aa887b27-c934-43b6-987a-96246c9bd9e5" boundaryCondition="false" compartment="c"/>
      <species id="M_k_e" fbc:charge="1" fbc:chemicalFormula="K" constant="false" hasOnlySubstanceUnits="false" name="potassium" metaid="_612fff7f-1e84-42cd-9c52-69634cc55251" boundaryCondition="false" compartment="e"/>
      <species id="M_lac6p_c" fbc:charge="-2" fbc:chemicalFormula="C12H21O14P" constant="false" hasOnlySubstanceUnits="false" name="Lactose-6-phosphate" metaid="fc26f5d6-9593-4c76-ae73-44e644195c38" boundaryCondition="false" compartment="c"/>
      <species id="M_lac_DASH_D_c" fbc:charge="-1" fbc:chemicalFormula="C3H5O3" constant="false" hasOnlySubstanceUnits="false" name="D-Lactate" metaid="_4ebb5457-249a-4721-88f4-5cb53a507278" boundaryCondition="false" compartment="c"/>
      <species id="M_lac_DASH_D_e" fbc:charge="-1" fbc:chemicalFormula="C3H5O3" constant="false" hasOnlySubstanceUnits="false" name="D-Lactate" metaid="_635fd467-e99d-4c2e-ab03-809ad84e008c" boundaryCondition="false" compartment="e"/>
      <species id="M_lac_DASH_L_c" fbc:charge="-1" fbc:chemicalFormula="C3H5O3" constant="false" hasOnlySubstanceUnits="false" name="L-Lactate" metaid="_6b41af67-942a-4d01-8669-508308244606" boundaryCondition="false" compartment="c"/>
      <species id="M_lac_DASH_L_e" fbc:charge="-1" fbc:chemicalFormula="C3H5O3" constant="false" hasOnlySubstanceUnits="false" name="L-Lactate" metaid="_0be52007-3686-43c4-b989-d18e03289f65" boundaryCondition="false" compartment="e"/>
      <species id="M_lcts_e" fbc:charge="0" fbc:chemicalFormula="C12H22O11" constant="false" hasOnlySubstanceUnits="false" name="Lactose" metaid="_6be59cd2-6b58-4cad-9686-6dba5b978ac7" boundaryCondition="false" compartment="e"/>
      <species id="M_leu_DASH_L_c" fbc:charge="0" fbc:chemicalFormula="C6H13NO2" constant="false" hasOnlySubstanceUnits="false" name="L-Leucine" metaid="_7b45faf0-6fc4-423c-bb2b-313a77e78bba" boundaryCondition="false" compartment="c"/>
      <species id="M_leu_DASH_L_e" fbc:charge="0" fbc:chemicalFormula="C6H13NO2" constant="false" hasOnlySubstanceUnits="false" name="L-Leucine" metaid="e5755643-dfbe-4309-8d04-ea68aa4bc817" boundaryCondition="false" compartment="e"/>
      <species id="M_lpam_c" fbc:charge="0" fbc:chemicalFormula="C8H15NOS2" constant="false" hasOnlySubstanceUnits="false" name="Lipoamide" metaid="_454b9d1a-7dbf-40cd-b040-2378da6d7765" boundaryCondition="false" compartment="c"/>
      <species id="M_lpro_c" fbc:charge="0" fbc:chemicalFormula="S2X" constant="false" hasOnlySubstanceUnits="false" name="Lipoylprotein" metaid="e80cd33f-7c98-4740-a0d7-34d2a6aa9fed" boundaryCondition="false" compartment="c"/>
      <species id="M_lys_DASH_L_c" fbc:charge="1" fbc:chemicalFormula="C6H15N2O2" constant="false" hasOnlySubstanceUnits="false" name="L-Lysine" metaid="ecfc3117-86a5-4e61-8267-d3b06b5f5233" boundaryCondition="false" compartment="c"/>
      <species id="M_lys_DASH_L_e" fbc:charge="1" fbc:chemicalFormula="C6H15N2O2" constant="false" hasOnlySubstanceUnits="false" name="L-Lysine" metaid="c3ec059c-3a97-494e-b256-19f8b0e56902" boundaryCondition="false" compartment="e"/>
      <species id="M_lystrna_c" fbc:charge="2" fbc:chemicalFormula="C6H14N2OR" constant="false" hasOnlySubstanceUnits="false" name="L-Lysine-tRNA (Lys)" metaid="_80eac2c0-f2cb-436f-9499-e4503f98f545" boundaryCondition="false" compartment="c"/>
      <species id="M_malACP_c" fbc:charge="-2" fbc:chemicalFormula="C14H22N2O10PRS" constant="false" hasOnlySubstanceUnits="false" name="Malonyl-[acyl-carrier protein]" metaid="_318ed8ff-8852-4333-acae-042978ab045f" boundaryCondition="false" compartment="c"/>
      <species id="M_mal_DASH_L_c" fbc:charge="-2" fbc:chemicalFormula="C4H4O5" constant="false" hasOnlySubstanceUnits="false" name="L-Malate" metaid="_313753e9-ca00-43b2-90b3-54589185f3cc" boundaryCondition="false" compartment="c"/>
      <species id="M_mal_DASH_L_e" fbc:charge="-2" fbc:chemicalFormula="C4H4O5" constant="false" hasOnlySubstanceUnits="false" name="L-Malate" metaid="_8df583e6-fe90-48c2-a0ad-dffd12c800c6" boundaryCondition="false" compartment="e"/>
      <species id="M_malcoa_c" fbc:charge="-5" fbc:chemicalFormula="C24H33N7O19P3S" constant="false" hasOnlySubstanceUnits="false" name="Malonyl-CoA" metaid="_30e1014f-1001-4234-a6f8-443fbbf530c3" boundaryCondition="false" compartment="c"/>
      <species id="M_male_c" fbc:charge="-2" fbc:chemicalFormula="C4H2O4" constant="false" hasOnlySubstanceUnits="false" name="Maleate" metaid="e74eeed4-7397-426c-a291-d2ea99229116" boundaryCondition="false" compartment="c"/>
      <species id="M_malm_c" fbc:charge="-1" fbc:chemicalFormula="C4H4NO3" constant="false" hasOnlySubstanceUnits="false" name="Maleamate" metaid="_63a11710-3e6c-4900-be46-3f7a72c3352c" boundaryCondition="false" compartment="c"/>
      <species id="M_malt_c" fbc:charge="0" fbc:chemicalFormula="C12H22O11" constant="false" hasOnlySubstanceUnits="false" name="Maltose" metaid="bb71278d-85ea-466a-98da-726c16d82f6d" boundaryCondition="false" compartment="c"/>
      <species id="M_malt_e" fbc:charge="0" fbc:chemicalFormula="C12H22O11" constant="false" hasOnlySubstanceUnits="false" name="Maltose" metaid="e3b62809-5c0b-44f4-aafb-959bc07d504d" boundaryCondition="false" compartment="e"/>
      <species id="M_man1p_c" fbc:charge="-2" fbc:chemicalFormula="C6H11O9P" constant="false" hasOnlySubstanceUnits="false" name="D-Mannose 1-phosphate" metaid="_161cd7ba-43d1-424d-bb20-b5f27724e703" boundaryCondition="false" compartment="c"/>
      <species id="M_man6p_c" fbc:charge="-2" fbc:chemicalFormula="C6H11O9P" constant="false" hasOnlySubstanceUnits="false" name="D-Mannose 6-phosphate" metaid="_27fff346-aaa4-4cbc-8fe9-fa2bae2ced27" boundaryCondition="false" compartment="c"/>
      <species id="M_man_e" fbc:charge="0" fbc:chemicalFormula="C6H12O6" constant="false" hasOnlySubstanceUnits="false" name="D-Mannose" metaid="_24f4846a-4b7f-4137-9e2e-6e91e9249457" boundaryCondition="false" compartment="e"/>
      <species id="M_melib_c" fbc:charge="0" fbc:chemicalFormula="C12H22O11" constant="false" hasOnlySubstanceUnits="false" name="Melibiose" metaid="ac8bc2de-a34b-4e1c-9ee4-fdc1aad89147" boundaryCondition="false" compartment="c"/>
      <species id="M_meoh_c" fbc:charge="0" fbc:chemicalFormula="CH4O1" constant="false" hasOnlySubstanceUnits="false" name="Methanol" metaid="f94370ae-cbf8-4b45-85bc-fdb878cc7f3c" boundaryCondition="false" compartment="c"/>
      <species id="M_met_DASH_L_c" fbc:charge="0" fbc:chemicalFormula="C5H11NO2S" constant="false" hasOnlySubstanceUnits="false" name="L-Methionine" metaid="_5b51ad9e-d7eb-45cd-8f9d-23e8cc3577d5" boundaryCondition="false" compartment="c"/>
      <species id="M_met_DASH_L_e" fbc:charge="0" fbc:chemicalFormula="C5H11NO2S" constant="false" hasOnlySubstanceUnits="false" name="L-Methionine" metaid="e2e818d2-ad1e-4b75-84fd-ce7748e2a71f" boundaryCondition="false" compartment="e"/>
      <species id="M_methf_c" fbc:charge="-1" fbc:chemicalFormula="C20H20N7O6" constant="false" hasOnlySubstanceUnits="false" name="5,10-Methenyltetrahydrofolate" metaid="_65df8013-1f46-43a2-94a8-c19c446c7085" boundaryCondition="false" compartment="c"/>
      <species id="M_mettrna_c" fbc:charge="1" fbc:chemicalFormula="C5H10NOSR" constant="false" hasOnlySubstanceUnits="false" name="L-Methionyl-tRNA (Met)" metaid="ea13c6fe-369e-4054-b00f-b87899555159" boundaryCondition="false" compartment="c"/>
      <species id="M_mev_DASH_R_c" fbc:charge="-1" fbc:chemicalFormula="C6H11O4" constant="false" hasOnlySubstanceUnits="false" name="(R)-Mevalonate" metaid="_8791ff6d-1856-46ea-b271-4b6e57b16e7b" boundaryCondition="false" compartment="c"/>
      <species id="M_mg2_c" fbc:charge="2" fbc:chemicalFormula="Mg" constant="false" hasOnlySubstanceUnits="false" name="magnesium" metaid="dc1a0adb-a4ee-4b4e-94e8-f192f3804b0a" boundaryCondition="false" compartment="c"/>
      <species id="M_mg2_e" fbc:charge="2" fbc:chemicalFormula="Mg" constant="false" hasOnlySubstanceUnits="false" name="magnesium" metaid="_4fe4e6cf-ec21-4b27-be74-07606d84cef0" boundaryCondition="false" compartment="e"/>
      <species id="M_mhpglu_c" fbc:charge="0" fbc:chemicalFormula="C25H36N8O12" constant="false" hasOnlySubstanceUnits="false" name="5-Methyltetrahydropteroyltri-L-glutamate" metaid="ebb5cc12-8183-4d84-b296-eea83b086f8a" boundaryCondition="false" compartment="c"/>
      <species id="M_mi1p_DASH_D_c" fbc:charge="-2" fbc:chemicalFormula="C6H11O9P" constant="false" hasOnlySubstanceUnits="false" name="1D-myo-Inositol 1-phosphate" metaid="_6aab46c2-21c3-45ef-baab-066af23dca33" boundaryCondition="false" compartment="c"/>
      <species id="M_mlthf_c" fbc:charge="-2" fbc:chemicalFormula="C20H21N7O6" constant="false" hasOnlySubstanceUnits="false" name="5,10-Methylenetetrahydrofolate" metaid="_71e2d2b8-d675-48b0-a406-8808152ee37c" boundaryCondition="false" compartment="c"/>
      <species id="M_mn2_c" fbc:charge="2" fbc:chemicalFormula="Mn" constant="false" hasOnlySubstanceUnits="false" name="Mn2+" metaid="_5dc8240b-ffdd-4fcd-b187-121f9798495e" boundaryCondition="false" compartment="c"/>
      <species id="M_mn2_e" fbc:charge="2" fbc:chemicalFormula="Mn" constant="false" hasOnlySubstanceUnits="false" name="Mn2+" metaid="cb18fb2d-fcba-4bf4-9f35-fdbb1879f0bd" boundaryCondition="false" compartment="e"/>
      <species id="M_mnl1p_c" fbc:charge="-2" fbc:chemicalFormula="C6H13O9P" constant="false" hasOnlySubstanceUnits="false" name="D-Mannitol 1-phosphate" metaid="d9ceb4dd-0424-452c-8b03-29b47bcbed74" boundaryCondition="false" compartment="c"/>
      <species id="M_mnl_e" fbc:charge="0" fbc:chemicalFormula="C6H14O6" constant="false" hasOnlySubstanceUnits="false" name="D-Mannitol" metaid="c0a56a53-9fd0-40b7-b4d0-3e65ca9a409c" boundaryCondition="false" compartment="e"/>
      <species id="M_mobd_c" fbc:charge="-2" fbc:chemicalFormula="MoO4" constant="false" hasOnlySubstanceUnits="false" name="Molybdate" metaid="_019f926a-b75f-4bb6-aa28-14332405a3ec" boundaryCondition="false" compartment="c"/>
      <species id="M_mobd_e" fbc:charge="-2" fbc:chemicalFormula="MoO4" constant="false" hasOnlySubstanceUnits="false" name="Molybdate" metaid="_440af4b1-ccf6-4e01-ad23-abf41173f045" boundaryCondition="false" compartment="e"/>
      <species id="M_mql8_c" fbc:charge="0" fbc:chemicalFormula="C51H74O2" constant="false" hasOnlySubstanceUnits="false" name="Menaquinol 8" metaid="ed3495ff-1970-41b1-b950-3f4450b740f3" boundaryCondition="false" compartment="c"/>
      <species id="M_mqn8_c" fbc:charge="0" fbc:chemicalFormula="C51H72O2" constant="false" hasOnlySubstanceUnits="false" name="Menaquinone 8" metaid="_6ebd700b-bdff-4a74-a1b6-d02f0f4fe142" boundaryCondition="false" compartment="c"/>
      <species id="M_n6all26d_c" fbc:charge="-1" fbc:chemicalFormula="C9H15N2O5" constant="false" hasOnlySubstanceUnits="false" name="N6-Acetyl-LL-2,6-diaminoheptanedioate" metaid="d2bb1ffc-e96b-49ab-9783-bd93ca147ec2" boundaryCondition="false" compartment="c"/>
      <species id="M_na1_c" fbc:charge="1" fbc:chemicalFormula="Na" constant="false" hasOnlySubstanceUnits="false" name="Sodium" metaid="ad4f0b6e-fcf4-4da3-b634-0ba41c696bd5" boundaryCondition="false" compartment="c"/>
      <species id="M_na1_e" fbc:charge="1" fbc:chemicalFormula="Na" constant="false" hasOnlySubstanceUnits="false" name="Sodium" metaid="b52b63c2-25a6-4318-ac55-727d5a4f1bdd" boundaryCondition="false" compartment="e"/>
      <species id="M_nac_c" fbc:charge="-1" fbc:chemicalFormula="C6H4NO2" constant="false" hasOnlySubstanceUnits="false" name="Nicotinate" metaid="d30610ed-0215-4aaf-adca-e7911c43fbe0" boundaryCondition="false" compartment="c"/>
      <species id="M_nac_e" fbc:charge="-1" fbc:chemicalFormula="C6H4NO2" constant="false" hasOnlySubstanceUnits="false" name="Nicotinate" metaid="ab45c60d-a4e4-4a55-8652-b2850efdeb31" boundaryCondition="false" compartment="e"/>
      <species id="M_nad_c" fbc:charge="-1" fbc:chemicalFormula="C21H26N7O14P2" constant="false" hasOnlySubstanceUnits="false" name="Nicotinamide adenine dinucleotide" metaid="_87026d04-dc10-4fba-bd11-609a391c9c36" boundaryCondition="false" compartment="c"/>
      <species id="M_nadh_c" fbc:charge="-2" fbc:chemicalFormula="C21H27N7O14P2" constant="false" hasOnlySubstanceUnits="false" name="Nicotinamide adenine dinucleotide - reduced" metaid="_0bfce708-4ae0-473a-9a2a-f1e92ed30b13" boundaryCondition="false" compartment="c"/>
      <species id="M_nadp_c" fbc:charge="-3" fbc:chemicalFormula="C21H25N7O17P3" constant="false" hasOnlySubstanceUnits="false" name="Nicotinamide adenine dinucleotide phosphate" metaid="_9cd9b7bf-4608-4517-aa29-431dbfa6b32a" boundaryCondition="false" compartment="c"/>
      <species id="M_nadph_c" fbc:charge="-4" fbc:chemicalFormula="C21H26N7O17P3" constant="false" hasOnlySubstanceUnits="false" name="Nicotinamide adenine dinucleotide phosphate - reduced" metaid="_7619f553-74a4-45b6-aec6-8ec437cfef8f" boundaryCondition="false" compartment="c"/>
      <species id="M_nal2a6o_c" fbc:charge="-2" fbc:chemicalFormula="C9H11NO6" constant="false" hasOnlySubstanceUnits="false" name="N-Acetyl-L-2-amino-6-oxopimelate" metaid="_15484daa-1932-43f8-a35a-8d77b216af3e" boundaryCondition="false" compartment="c"/>
      <species id="M_ncam_c" fbc:charge="0" fbc:chemicalFormula="C6H6N2O" constant="false" hasOnlySubstanceUnits="false" name="Nicotinamide" metaid="_81cec01e-d1bf-46b7-b8d3-93cab67d74e9" boundaryCondition="false" compartment="c"/>
      <species id="M_ncam_e" fbc:charge="0" fbc:chemicalFormula="C6H6N2O" constant="false" hasOnlySubstanceUnits="false" name="Nicotinamide" metaid="_46fdf527-2081-4a9a-8662-7b1d786d53b1" boundaryCondition="false" compartment="e"/>
      <species id="M_nh4_c" fbc:charge="1" fbc:chemicalFormula="H4N" constant="false" hasOnlySubstanceUnits="false" name="Ammonium" metaid="_81d94a2f-6b6e-4c92-8e80-663e30089495" boundaryCondition="false" compartment="c"/>
      <species id="M_nh4_e" fbc:charge="1" fbc:chemicalFormula="H4N" constant="false" hasOnlySubstanceUnits="false" name="Ammonium" metaid="d1f99dd2-f19f-4954-9b9b-4673b0b39975" boundaryCondition="false" compartment="e"/>
      <species id="M_nh4oh_c" fbc:charge="0" fbc:chemicalFormula="H5NO" constant="false" hasOnlySubstanceUnits="false" name="Ammonium hydroxide" metaid="_5869f2db-6452-4324-873b-cb64c8933782" boundaryCondition="false" compartment="c"/>
      <species id="M_ni2_c" fbc:charge="2" fbc:chemicalFormula="Ni" constant="false" hasOnlySubstanceUnits="false" name="nickel" metaid="_72e9e5c3-7889-4dff-9725-083047f6aac2" boundaryCondition="false" compartment="c"/>
      <species id="M_ni2_e" fbc:charge="2" fbc:chemicalFormula="Ni" constant="false" hasOnlySubstanceUnits="false" name="nickel" metaid="_3e8a3310-aad0-4206-8107-43b95dcf9a07" boundaryCondition="false" compartment="e"/>
      <species id="M_nicrnt_c" fbc:charge="-2" fbc:chemicalFormula="C11H12NO9P" constant="false" hasOnlySubstanceUnits="false" name="Nicotinate D-ribonucleotide" metaid="aed08ca9-1faa-44a7-860b-93fc9c7e53b5" boundaryCondition="false" compartment="c"/>
      <species id="M_no2_c" fbc:charge="-1" fbc:chemicalFormula="NO2" constant="false" hasOnlySubstanceUnits="false" name="Nitrite" metaid="_189d54f0-8bf9-4ae4-9b4d-48a88fc86d29" boundaryCondition="false" compartment="c"/>
      <species id="M_no2_e" fbc:charge="-1" fbc:chemicalFormula="NO2" constant="false" hasOnlySubstanceUnits="false" name="Nitrite" metaid="_19947151-19f6-41b0-8e18-9c2a393db8c1" boundaryCondition="false" compartment="e"/>
      <species id="M_no3_c" fbc:charge="-1" fbc:chemicalFormula="NO3" constant="false" hasOnlySubstanceUnits="false" name="Nitrate" metaid="c830aca6-3ab0-4113-a5c1-ddb06bfc1f81" boundaryCondition="false" compartment="c"/>
      <species id="M_no3_e" fbc:charge="-1" fbc:chemicalFormula="NO3" constant="false" hasOnlySubstanceUnits="false" name="Nitrate" metaid="bd02423e-82a4-45d6-8f54-2754df4a9ab0" boundaryCondition="false" compartment="e"/>
      <species id="M_nop_c" fbc:charge="-1" fbc:chemicalFormula="C11H19N4O6" constant="false" hasOnlySubstanceUnits="false" name="D-Nopaline" metaid="ee9f645c-5ada-4e29-a9e3-4ec733e22ef6" boundaryCondition="false" compartment="c"/>
      <species id="M_o2_c" fbc:charge="0" fbc:chemicalFormula="O2" constant="false" hasOnlySubstanceUnits="false" name="O2" metaid="_2b6efe89-d059-4227-89b1-d036666c6c7c" boundaryCondition="false" compartment="c"/>
      <species id="M_o2_e" fbc:charge="0" fbc:chemicalFormula="O2" constant="false" hasOnlySubstanceUnits="false" name="O2" metaid="d0376a8f-2839-4064-b289-3d6f57ed0d47" boundaryCondition="false" compartment="e"/>
      <species id="M_o2s_c" fbc:charge="-1" fbc:chemicalFormula="O2" constant="false" hasOnlySubstanceUnits="false" name="Superoxide anion" metaid="_4f2c5b45-2bfe-4318-8f14-81eb67fc9401" boundaryCondition="false" compartment="c"/>
      <species id="M_oaa_c" fbc:charge="-2" fbc:chemicalFormula="C4H2O5" constant="false" hasOnlySubstanceUnits="false" name="Oxaloacetate" metaid="_926b9788-bca6-4845-9786-c1a7e9521a66" boundaryCondition="false" compartment="c"/>
      <species id="M_oc2coa_c" fbc:charge="-4" fbc:chemicalFormula="C29H44N7O17P3S" constant="false" hasOnlySubstanceUnits="false" name="trans-Oct-2-enoyl-CoA" metaid="_7de90c55-2472-4c8d-bf77-10d889cb6a35" boundaryCondition="false" compartment="c"/>
      <species id="M_occoa_c" fbc:charge="-4" fbc:chemicalFormula="C29H46N7O17P3S" constant="false" hasOnlySubstanceUnits="false" name="Octanoyl-CoA (n-C8:0CoA)" metaid="_2ca39239-ef12-4edb-a72f-55dc4a7431bc" boundaryCondition="false" compartment="c"/>
      <species id="M_ocdca_c" fbc:charge="-1" fbc:chemicalFormula="C18H35O2" constant="false" hasOnlySubstanceUnits="false" name="octadecanoate (n-C18:0)" metaid="a963ad8f-028b-4b2f-a927-d254c7d9bab4" boundaryCondition="false" compartment="c"/>
      <species id="M_ocdcea_c" fbc:charge="-1" fbc:chemicalFormula="C18H33O2" constant="false" hasOnlySubstanceUnits="false" name="octadecenoate (n-C18:1)" metaid="b79ff74d-1384-4ab5-bea2-b879387ddec9" boundaryCondition="false" compartment="c"/>
      <species id="M_octdp_c" fbc:charge="-3" fbc:chemicalFormula="C40H65O7P2" constant="false" hasOnlySubstanceUnits="false" name="all-trans-Octaprenyl diphosphate" metaid="_6ee513b2-c573-452a-8416-91788fd7db4b" boundaryCondition="false" compartment="c"/>
      <species id="M_octp_c" fbc:charge="0" fbc:chemicalFormula="C9H18N4O4" constant="false" hasOnlySubstanceUnits="false" name="Octopine" metaid="_65fa85c7-48a4-4082-accd-305f658bf965" boundaryCondition="false" compartment="c"/>
      <species id="M_orn_c" fbc:charge="1" fbc:chemicalFormula="C5H13N2O2" constant="false" hasOnlySubstanceUnits="false" name="Ornithine" metaid="_24675adf-853b-4276-9b1e-a43f3eae4956" boundaryCondition="false" compartment="c"/>
      <species id="M_orn_e" fbc:charge="1" fbc:chemicalFormula="C5H13N2O2" constant="false" hasOnlySubstanceUnits="false" name="Ornithine" metaid="eb1ede3c-8557-495f-98f6-5c531bc7f05f" boundaryCondition="false" compartment="e"/>
      <species id="M_orot5p_c" fbc:charge="-3" fbc:chemicalFormula="C10H10N2O11P" constant="false" hasOnlySubstanceUnits="false" name="Orotidine 5'-phosphate" metaid="_12769a7a-6f12-44d8-ab9a-092712612ae1" boundaryCondition="false" compartment="c"/>
      <species id="M_orot_c" fbc:charge="-1" fbc:chemicalFormula="C5H3N2O4" constant="false" hasOnlySubstanceUnits="false" name="Orotate" metaid="_1fa3bacf-4f53-4edf-99fc-ce5f8a63ea5c" boundaryCondition="false" compartment="c"/>
      <species id="M_pa_SA_c" fbc:charge="-100" fbc:chemicalFormula="C1560H3015O192P50" constant="false" hasOnlySubstanceUnits="false" name="phosphatidate (Saureus)" metaid="_03de5438-58a6-4479-a28f-155f94919e8c" boundaryCondition="false" compartment="c"/>
      <species id="M_pala_SA2_c" fbc:charge="-50" fbc:chemicalFormula="C1710H3315N50O242P50" constant="false" hasOnlySubstanceUnits="false" name="Phosphatidylalanine_SA2" metaid="bc186492-8d46-4c7d-a0bc-d5a8d05bfde4" boundaryCondition="false" compartment="c"/>
      <species id="M_pala_SA_c" fbc:charge="-50" fbc:chemicalFormula="C1986H3698N50O450P50" constant="false" hasOnlySubstanceUnits="false" name="Phosphatidylananine_SA" metaid="_73efa3f8-5a66-4629-bff4-2ff338ffe53f" boundaryCondition="false" compartment="c"/>
      <species id="M_pan4p_c" fbc:charge="-2" fbc:chemicalFormula="C11H21N2O7PS" constant="false" hasOnlySubstanceUnits="false" name="Pantetheine 4'-phosphate" metaid="f486a139-66bb-4774-9494-baa5b4631db4" boundaryCondition="false" compartment="c"/>
      <species id="M_pant_DASH_R_c" fbc:charge="-1" fbc:chemicalFormula="C6H11O4" constant="false" hasOnlySubstanceUnits="false" name="(R)-Pantoate" metaid="f27ba49a-e999-4dce-aa35-424d5a90853a" boundaryCondition="false" compartment="c"/>
      <species id="M_pap_c" fbc:charge="-4" fbc:chemicalFormula="C10H11N5O10P2" constant="false" hasOnlySubstanceUnits="false" name="Adenosine 3',5'-bisphosphate" metaid="_1f5837ab-f86c-4407-9131-17093efbb43c" boundaryCondition="false" compartment="c"/>
      <species id="M_paps_c" fbc:charge="-4" fbc:chemicalFormula="C10H11N5O13P2S" constant="false" hasOnlySubstanceUnits="false" name="3'-Phosphoadenylyl sulfate" metaid="_8cb8e039-a698-484b-b6a1-8ae297642362" boundaryCondition="false" compartment="c"/>
      <species id="M_pe_EC_c" fbc:charge="0" fbc:chemicalFormula="C1936H3748N50O400P50" constant="false" hasOnlySubstanceUnits="false" name="Phosphatidylethanolamine (ecoli)" metaid="_91271cee-d1f5-4910-ae12-d353b1a0de2b" boundaryCondition="false" compartment="c"/>
      <species id="M_pe_SA_c" fbc:charge="0" fbc:chemicalFormula="C1660H3365N50O192P50" constant="false" hasOnlySubstanceUnits="false" name="Phosphatidylethanolamine (Saureus)" metaid="ba70b127-b42f-413e-a539-0a8715b4871e" boundaryCondition="false" compartment="c"/>
      <species id="M_pep_c" fbc:charge="-3" fbc:chemicalFormula="C3H2O6P" constant="false" hasOnlySubstanceUnits="false" name="Phosphoenolpyruvate" metaid="_8572e08e-0058-44d4-9d0e-9b6bbfc72051" boundaryCondition="false" compartment="c"/>
      <species id="M_pg_EC_c" fbc:charge="-50" fbc:chemicalFormula="C1986H3748O500P50" constant="false" hasOnlySubstanceUnits="false" name="Phosphatidylglycerol (Ecoli)" metaid="_3e4b8900-26db-47aa-a06f-6f1030424f0d" boundaryCondition="false" compartment="c"/>
      <species id="M_pg_SA_c" fbc:charge="-50" fbc:chemicalFormula="C1710H3365O292P50" constant="false" hasOnlySubstanceUnits="false" name="Phosphatidylglycerol (Saureus)" metaid="_92d059af-ac03-4a6c-b4e6-1f19227b31aa" boundaryCondition="false" compartment="c"/>
      <species id="M_pgly_SA2_c" fbc:charge="-50" fbc:chemicalFormula="C1660H3215N50O242P50" constant="false" hasOnlySubstanceUnits="false" name="Phosphatidylglycine_SA2" metaid="_0ed02051-ea0c-479e-a74c-4cb81815d7c7" boundaryCondition="false" compartment="c"/>
      <species id="M_pgly_SA_c" fbc:charge="-50" fbc:chemicalFormula="C1936H3598N50O450P50" constant="false" hasOnlySubstanceUnits="false" name="Phosphatidylglycine_SA" metaid="_55eff989-6417-4b97-93d1-0c9634a20d08" boundaryCondition="false" compartment="c"/>
      <species id="M_pgp_SA_c" fbc:charge="-150" fbc:chemicalFormula="C1710H3315O442P100" constant="false" hasOnlySubstanceUnits="false" name="Phosphatidylglycerophosphate (Saureus)" metaid="a517ce54-7fe4-4290-b502-a85f88b877db" boundaryCondition="false" compartment="c"/>
      <species id="M_phe_DASH_L_c" fbc:charge="0" fbc:chemicalFormula="C9H11NO2" constant="false" hasOnlySubstanceUnits="false" name="L-Phenylalanine" metaid="_9ca3962c-d90b-46db-b935-eb952852cecf" boundaryCondition="false" compartment="c"/>
      <species id="M_phe_DASH_L_e" fbc:charge="0" fbc:chemicalFormula="C9H11NO2" constant="false" hasOnlySubstanceUnits="false" name="L-Phenylalanine" metaid="_3929088d-fc40-4b65-9814-465123b0d3b4" boundaryCondition="false" compartment="e"/>
      <species id="M_pheme_c" fbc:charge="-2" fbc:chemicalFormula="C34H30FeN4O4" constant="false" hasOnlySubstanceUnits="false" name="Protoheme" metaid="c623f7b8-76f8-4779-943c-0718d96136a4" boundaryCondition="false" compartment="c"/>
      <species id="M_pheme_e" fbc:charge="-2" fbc:chemicalFormula="C34H30FeN4O4" constant="false" hasOnlySubstanceUnits="false" name="Protoheme" metaid="f3fd5e46-d3aa-4113-887e-0f30e5aab6d2" boundaryCondition="false" compartment="e"/>
      <species id="M_phom_c" fbc:charge="-2" fbc:chemicalFormula="C4H8NO6P" constant="false" hasOnlySubstanceUnits="false" name="O-Phospho-L-homoserine" metaid="b8ff4169-4e92-490d-83fb-c8488c693004" boundaryCondition="false" compartment="c"/>
      <species id="M_phpyr_c" fbc:charge="-1" fbc:chemicalFormula="C9H7O3" constant="false" hasOnlySubstanceUnits="false" name="Phenylpyruvate" metaid="b845d9e1-2c95-4fbe-a144-6e46d506731a" boundaryCondition="false" compartment="c"/>
      <species id="M_pi_c" fbc:charge="-2" fbc:chemicalFormula="HO4P" constant="false" hasOnlySubstanceUnits="false" name="Phosphate" metaid="_98b7c9c4-0e97-4c5f-90bf-2a40b24c5533" boundaryCondition="false" compartment="c"/>
      <species id="M_pi_e" fbc:charge="-2" fbc:chemicalFormula="HO4P" constant="false" hasOnlySubstanceUnits="false" name="Phosphate" metaid="_8833ead9-adc1-4dbe-8ff7-aeae65dda2a6" boundaryCondition="false" compartment="e"/>
      <species id="M_pime_c" fbc:charge="-2" fbc:chemicalFormula="C7H10O4" constant="false" hasOnlySubstanceUnits="false" name="Pimelate" metaid="_376b564e-5685-4c18-83e0-fb31973d4213" boundaryCondition="false" compartment="c"/>
      <species id="M_pleu_SA2_c" fbc:charge="-50" fbc:chemicalFormula="C1860H3615N50O242P50" constant="false" hasOnlySubstanceUnits="false" name="Phosphatidylleucine_SA2" metaid="e117fc40-8720-4929-89b0-c1fe15c29acc" boundaryCondition="false" compartment="c"/>
      <species id="M_pleu_SA_c" fbc:charge="-50" fbc:chemicalFormula="C2136H3998N50O450P50" constant="false" hasOnlySubstanceUnits="false" name="Phosphatidylleucine_SA" metaid="_46cbb90b-c241-4fc5-8ea3-b10be39fb528" boundaryCondition="false" compartment="c"/>
      <species id="M_plys_SA2_c" fbc:charge="0" fbc:chemicalFormula="C1860H3715N100O242P50" constant="false" hasOnlySubstanceUnits="false" name="Phosphatidyllysine_SA2" metaid="_705a5550-209b-4b29-b829-6552c1b28ddc" boundaryCondition="false" compartment="c"/>
      <species id="M_plys_SA_c" fbc:charge="0" fbc:chemicalFormula="C2136H4098N100O450P50" constant="false" hasOnlySubstanceUnits="false" name="Phosphatidyllysine_SA" metaid="b246843d-72eb-4dc4-a2bc-9068ee8c9a89" boundaryCondition="false" compartment="c"/>
      <species id="M_pmcoa_c" fbc:charge="-5" fbc:chemicalFormula="C28H41N7O19P3S" constant="false" hasOnlySubstanceUnits="false" name="Pimeloyl-CoA" metaid="_5cc1dd8f-2256-4cb0-a9d7-a1f399c33354" boundaryCondition="false" compartment="c"/>
      <species id="M_pmtcoa_c" fbc:charge="-4" fbc:chemicalFormula="C37H62N7O17P3S" constant="false" hasOnlySubstanceUnits="false" name="Palmitoyl-CoA (n-C16:0CoA)" metaid="bf0ed17a-b937-4689-b204-a7c155faeefc" boundaryCondition="false" compartment="c"/>
      <species id="M_pnto_DASH_R_c" fbc:charge="-1" fbc:chemicalFormula="C9H16NO5" constant="false" hasOnlySubstanceUnits="false" name="(R)-Pantothenate" metaid="cdf962d4-ba7d-4aa8-a56f-1ff60530b2bf" boundaryCondition="false" compartment="c"/>
      <species id="M_ppbng_c" fbc:charge="-1" fbc:chemicalFormula="C10H13N2O4" constant="false" hasOnlySubstanceUnits="false" name="Porphobilinogen" metaid="f71211cb-9e36-4416-800a-3d7dd5fa2350" boundaryCondition="false" compartment="c"/>
      <species id="M_pphn_c" fbc:charge="-2" fbc:chemicalFormula="C10H8O6" constant="false" hasOnlySubstanceUnits="false" name="Prephenate" metaid="_88936fda-6f64-479c-a904-cd17d6913d56" boundaryCondition="false" compartment="c"/>
      <species id="M_ppi_c" fbc:charge="-3" fbc:chemicalFormula="HO7P2" constant="false" hasOnlySubstanceUnits="false" name="Diphosphate" metaid="_083d759c-1598-483b-8018-87841fcb6155" boundaryCondition="false" compartment="c"/>
      <species id="M_ppp9_c" fbc:charge="-2" fbc:chemicalFormula="C34H32N4O4" constant="false" hasOnlySubstanceUnits="false" name="Protoporphyrin" metaid="_76b3eef2-5917-4df4-8b36-05cdff366ebe" boundaryCondition="false" compartment="c"/>
      <species id="M_pppg9_c" fbc:charge="-2" fbc:chemicalFormula="C34H38N4O4" constant="false" hasOnlySubstanceUnits="false" name="Protoporphyrinogen IX" metaid="_37bdeb3d-40d4-4b21-a7b2-3d26a6d6fbf0" boundaryCondition="false" compartment="c"/>
      <species id="M_pppi_c" fbc:charge="-4" fbc:chemicalFormula="HO10P3" constant="false" hasOnlySubstanceUnits="false" name="Inorganic triphosphate" metaid="fc1fab35-bca6-4e03-b7a8-72e167ff698d" boundaryCondition="false" compartment="c"/>
      <species id="M_pram_c" fbc:charge="-1" fbc:chemicalFormula="C5H11NO7P" constant="false" hasOnlySubstanceUnits="false" name="5-Phospho-beta-D-ribosylamine" metaid="_43baf072-1fae-4209-861a-11c5fa911d14" boundaryCondition="false" compartment="c"/>
      <species id="M_pran_c" fbc:charge="-3" fbc:chemicalFormula="C12H13NO9P" constant="false" hasOnlySubstanceUnits="false" name="N-(5-Phospho-D-ribosyl)anthranilate" metaid="_35d4f67d-3cb8-4ded-a524-920ec8f57423" boundaryCondition="false" compartment="c"/>
      <species id="M_prbamp_c" fbc:charge="-4" fbc:chemicalFormula="C15H19N5O14P2" constant="false" hasOnlySubstanceUnits="false" name="1-(5-Phosphoribosyl)-AMP" metaid="e8724d52-41f3-463b-880a-c79445f4cd1e" boundaryCondition="false" compartment="c"/>
      <species id="M_prbatp_c" fbc:charge="-6" fbc:chemicalFormula="C15H19N5O20P4" constant="false" hasOnlySubstanceUnits="false" name="1-(5-Phosphoribosyl)-ATP" metaid="_8706fc73-5f3b-4ff3-a9a4-f506c988ff27" boundaryCondition="false" compartment="c"/>
      <species id="M_prfp_c" fbc:charge="-4" fbc:chemicalFormula="C15H21N5O15P2" constant="false" hasOnlySubstanceUnits="false" name="1-(5-Phosphoribosyl)-5-[(5-phosphoribosylamino)methylideneamino]imidazole-4-carboxamide" metaid="_72717e46-ea80-4826-bf6b-d24502a255b5" boundaryCondition="false" compartment="c"/>
      <species id="M_prlp_c" fbc:charge="-4" fbc:chemicalFormula="C15H21N5O15P2" constant="false" hasOnlySubstanceUnits="false" name="5-[(5-phospho-1-deoxyribulos-1-ylamino)methylideneamino]-1-(5-phosphoribosyl)imidazole-4-carboxamide" metaid="_50447885-9bd0-4e53-8c45-c635b2d83aad" boundaryCondition="false" compartment="c"/>
      <species id="M_pro_DASH_L_c" fbc:charge="0" fbc:chemicalFormula="C5H9NO2" constant="false" hasOnlySubstanceUnits="false" name="L-Proline" metaid="_9bc935b1-7fb5-410b-b1ec-7ead9468e416" boundaryCondition="false" compartment="c"/>
      <species id="M_pro_DASH_L_e" fbc:charge="0" fbc:chemicalFormula="C5H9NO2" constant="false" hasOnlySubstanceUnits="false" name="L-Proline" metaid="_0c097d30-1b0d-4640-9cec-d735c39ab21c" boundaryCondition="false" compartment="e"/>
      <species id="M_prpp_c" fbc:charge="-5" fbc:chemicalFormula="C5H8O14P3" constant="false" hasOnlySubstanceUnits="false" name="5-Phospho-alpha-D-ribose 1-diphosphate" metaid="_3e1b2530-9593-457b-b17c-53b46a5f313b" boundaryCondition="false" compartment="c"/>
      <species id="M_ps_SA_c" fbc:charge="-50" fbc:chemicalFormula="C1710H3315N50O292P50" constant="false" hasOnlySubstanceUnits="false" name="phosphatidylserine (Saureus)" metaid="b9564641-436b-43b7-8e0f-544b980fdbe2" boundaryCondition="false" compartment="c"/>
      <species id="M_psd5p_c" fbc:charge="-2" fbc:chemicalFormula="C9H11N2O9P" constant="false" hasOnlySubstanceUnits="false" name="Pseudouridine 5'-phosphate" metaid="e0c06aa3-46d8-4f2d-a5e3-16c6a5db76e1" boundaryCondition="false" compartment="c"/>
      <species id="M_pser_DASH_L_c" fbc:charge="-2" fbc:chemicalFormula="C3H6NO6P" constant="false" hasOnlySubstanceUnits="false" name="O-Phospho-L-serine" metaid="_40d75c5c-aed2-44c1-b1bd-6af08f589a90" boundaryCondition="false" compartment="c"/>
      <species id="M_ptrc_c" fbc:charge="2" fbc:chemicalFormula="C4H14N2" constant="false" hasOnlySubstanceUnits="false" name="Putrescine" metaid="f8eb0adf-5abf-439d-b974-d14ef3ee70f7" boundaryCondition="false" compartment="c"/>
      <species id="M_ptrc_e" fbc:charge="2" fbc:chemicalFormula="C4H14N2" constant="false" hasOnlySubstanceUnits="false" name="Putrescine" metaid="a439840a-000b-49ff-849d-5067c57249dd" boundaryCondition="false" compartment="e"/>
      <species id="M_pyr_c" fbc:charge="-1" fbc:chemicalFormula="C3H3O3" constant="false" hasOnlySubstanceUnits="false" name="Pyruvate" metaid="ec4db6af-57c6-4e28-ab08-7f9e87138143" boundaryCondition="false" compartment="c"/>
      <species id="M_q8_c" fbc:charge="0" fbc:chemicalFormula="C49H74O4" constant="false" hasOnlySubstanceUnits="false" name="Ubiquinone-8" metaid="b1c40531-3343-4792-9df8-b61c47fdfe5a" boundaryCondition="false" compartment="c"/>
      <species id="M_q8h2_c" fbc:charge="0" fbc:chemicalFormula="C49H76O4" constant="false" hasOnlySubstanceUnits="false" name="Ubiquinol-8" metaid="d70262e1-ea6c-44c2-94d9-bbbce3d836a8" boundaryCondition="false" compartment="c"/>
      <species id="M_r1p_c" fbc:charge="-2" fbc:chemicalFormula="C5H9O8P" constant="false" hasOnlySubstanceUnits="false" name="alpha-D-Ribose 1-phosphate" metaid="_33886f73-6b84-42c1-8f98-fe587223de5e" boundaryCondition="false" compartment="c"/>
      <species id="M_r5p_c" fbc:charge="-2" fbc:chemicalFormula="C5H9O8P" constant="false" hasOnlySubstanceUnits="false" name="alpha-D-Ribose 5-phosphate" metaid="f84b2c01-7239-4469-9b12-d26e5ee3430c" boundaryCondition="false" compartment="c"/>
      <species id="M_raffin_c" fbc:charge="0" fbc:chemicalFormula="C18H32O16" constant="false" hasOnlySubstanceUnits="false" name="Raffinose" metaid="a5bf9b35-4e06-4ba0-92c2-0175b1860a65" boundaryCondition="false" compartment="c"/>
      <species id="M_rbflvrd_c" fbc:charge="0" fbc:chemicalFormula="C17H22N4O6" constant="false" hasOnlySubstanceUnits="false" name="Reduced riboflavin" metaid="_1caf8d4a-3285-4445-b9a5-ba1ea2eb71c2" boundaryCondition="false" compartment="c"/>
      <species id="M_rbl_DASH_L_c" fbc:charge="0" fbc:chemicalFormula="C5H10O5" constant="false" hasOnlySubstanceUnits="false" name="L-Ribulose" metaid="_7a474aca-abf7-42fc-a3b8-ccfcb34bca40" boundaryCondition="false" compartment="c"/>
      <species id="M_rhcys_c" fbc:charge="0" fbc:chemicalFormula="C9H17NO6S" constant="false" hasOnlySubstanceUnits="false" name="S-Ribosyl-L-homocysteine" metaid="_6f655114-67f0-4cc4-a4de-4c1333373773" boundaryCondition="false" compartment="c"/>
      <species id="M_rib_DASH_D_c" fbc:charge="0" fbc:chemicalFormula="C5H10O5" constant="false" hasOnlySubstanceUnits="false" name="D-Ribose" metaid="c2ca2303-9d6a-485a-ac61-d0f1d41356b1" boundaryCondition="false" compartment="c"/>
      <species id="M_rib_DASH_D_e" fbc:charge="0" fbc:chemicalFormula="C5H10O5" constant="false" hasOnlySubstanceUnits="false" name="D-Ribose" metaid="e5930ca8-c946-48e4-89e0-c653b1a7cd72" boundaryCondition="false" compartment="e"/>
      <species id="M_ribflv_c" fbc:charge="0" fbc:chemicalFormula="C17H20N4O6" constant="false" hasOnlySubstanceUnits="false" name="Riboflavin" metaid="_3b2c5d53-d207-4946-a56c-0c227f7b1059" boundaryCondition="false" compartment="c"/>
      <species id="M_ru5p_DASH_D_c" fbc:charge="-2" fbc:chemicalFormula="C5H9O8P" constant="false" hasOnlySubstanceUnits="false" name="D-Ribulose 5-phosphate" metaid="_7768ecc8-5bec-4140-883c-cde23f01eceb" boundaryCondition="false" compartment="c"/>
      <species id="M_ru5p_DASH_L_c" fbc:charge="-2" fbc:chemicalFormula="C5H9O8P" constant="false" hasOnlySubstanceUnits="false" name="L-Ribulose 5-phosphate" metaid="_690e1a53-2846-4f89-bf50-456e526f0503" boundaryCondition="false" compartment="c"/>
      <species id="M_s7p_c" fbc:charge="-2" fbc:chemicalFormula="C7H13O10P" constant="false" hasOnlySubstanceUnits="false" name="Sedoheptulose 7-phosphate" metaid="b2b40665-6fc9-4340-9768-42b61fa3c70e" boundaryCondition="false" compartment="c"/>
      <species id="M_s_c" fbc:charge="0" fbc:chemicalFormula="S" constant="false" hasOnlySubstanceUnits="false" name="Sulfur" metaid="_67b98921-a423-4b46-874d-427a9452e512" boundaryCondition="false" compartment="c"/>
      <species id="M_salc6p_c" fbc:charge="-2" fbc:chemicalFormula="C13H17O10P" constant="false" hasOnlySubstanceUnits="false" name="Salicin 6-phosphate" metaid="_9240a774-e8b7-44ea-be7f-7c0f3db2e7e3" boundaryCondition="false" compartment="c"/>
      <species id="M_salcn_e" fbc:charge="0" fbc:chemicalFormula="C13H18O7" constant="false" hasOnlySubstanceUnits="false" name="Salicin" metaid="f5a78efc-d4c7-4ab2-856a-2a3baaa1aacb" boundaryCondition="false" compartment="e"/>
      <species id="M_sbt_DASH_D_c" fbc:charge="0" fbc:chemicalFormula="C6H14O6" constant="false" hasOnlySubstanceUnits="false" name="D-Sorbitol" metaid="c99b54e7-ba76-4317-af0c-52aabe790ee2" boundaryCondition="false" compartment="c"/>
      <species id="M_sbzcoa_c" fbc:charge="-5" fbc:chemicalFormula="C32H39N7O20P3S" constant="false" hasOnlySubstanceUnits="false" name="O-Succinylbenzoyl-CoA" metaid="_13952793-1a5e-41c1-89e0-3c81039f245f" boundaryCondition="false" compartment="c"/>
      <species id="M_scl_c" fbc:charge="-7" fbc:chemicalFormula="C42H39N4O16" constant="false" hasOnlySubstanceUnits="false" name="sirohydrochlorin" metaid="_59094329-decf-4763-8f79-776d6d831667" boundaryCondition="false" compartment="c"/>
      <species id="M_sdhlam_c" fbc:charge="-1" fbc:chemicalFormula="C12H20NO4S2" constant="false" hasOnlySubstanceUnits="false" name="S-Succinyldihydrolipoamide" metaid="_68acae09-1efb-4cfd-80bb-b17522347025" boundaryCondition="false" compartment="c"/>
      <species id="M_ser_DASH_L_c" fbc:charge="0" fbc:chemicalFormula="C3H7NO3" constant="false" hasOnlySubstanceUnits="false" name="L-Serine" metaid="ce52f30a-e481-47ff-a35c-78e2b22afcec" boundaryCondition="false" compartment="c"/>
      <species id="M_ser_DASH_L_e" fbc:charge="0" fbc:chemicalFormula="C3H7NO3" constant="false" hasOnlySubstanceUnits="false" name="L-Serine" metaid="_4f6f415b-43db-47e0-a822-3bcb3dc73446" boundaryCondition="false" compartment="e"/>
      <species id="M_sertrna_c" fbc:charge="1" fbc:chemicalFormula="C3H6NO2R" constant="false" hasOnlySubstanceUnits="false" name="L-Seryl-tRNA(Ser)" metaid="dea40859-a445-4263-b7a2-6f75ba576f15" boundaryCondition="false" compartment="c"/>
      <species id="M_sheme_c" fbc:charge="-8" fbc:chemicalFormula="C42H36FeN4O16" constant="false" hasOnlySubstanceUnits="false" name="Siroheme" metaid="_5ee6c93c-bf28-49b3-986a-43837ef8b967" boundaryCondition="false" compartment="c"/>
      <species id="M_skm5p_c" fbc:charge="-3" fbc:chemicalFormula="C7H8O8P" constant="false" hasOnlySubstanceUnits="false" name="Shikimate 5-phosphate" metaid="_23a137ff-1666-4588-8d4d-eef382ad996e" boundaryCondition="false" compartment="c"/>
      <species id="M_skm_c" fbc:charge="-1" fbc:chemicalFormula="C7H9O5" constant="false" hasOnlySubstanceUnits="false" name="Shikimate" metaid="_6f681988-2896-43fb-bf55-e1a75774cde7" boundaryCondition="false" compartment="c"/>
      <species id="M_sl26da_c" fbc:charge="-2" fbc:chemicalFormula="C11H16N2O7" constant="false" hasOnlySubstanceUnits="false" name="N-Succinyl-LL-2,6-diaminoheptanedioate" metaid="_3f80031a-245b-42ed-a667-b4e061ed1ffc" boundaryCondition="false" compartment="c"/>
      <species id="M_sl2a6o_c" fbc:charge="-3" fbc:chemicalFormula="C11H12NO8" constant="false" hasOnlySubstanceUnits="false" name="N-Succinyl-2-L-amino-6-oxoheptanedioate" metaid="_6fb17b92-6d41-4b48-bff9-81a87cd11d2d" boundaryCondition="false" compartment="c"/>
      <species id="M_so3_c" fbc:charge="-2" fbc:chemicalFormula="O3S" constant="false" hasOnlySubstanceUnits="false" name="Sulfite" metaid="e22cceca-0b72-44bf-9df0-1c25b1cf7d90" boundaryCondition="false" compartment="c"/>
      <species id="M_so4_c" fbc:charge="-2" fbc:chemicalFormula="O4S" constant="false" hasOnlySubstanceUnits="false" name="Sulfate" metaid="f683fdcd-0725-44c6-9a8f-4efac742aa56" boundaryCondition="false" compartment="c"/>
      <species id="M_so4_e" fbc:charge="-2" fbc:chemicalFormula="O4S" constant="false" hasOnlySubstanceUnits="false" name="Sulfate" metaid="_99909f9b-00ff-43b5-8e8e-606c85d0d978" boundaryCondition="false" compartment="e"/>
      <species id="M_spmd_c" fbc:charge="3" fbc:chemicalFormula="C7H22N3" constant="false" hasOnlySubstanceUnits="false" name="Spermidine" metaid="_73aea30b-dd87-48bf-bd7a-50d34c04692a" boundaryCondition="false" compartment="c"/>
      <species id="M_spmd_e" fbc:charge="3" fbc:chemicalFormula="C7H22N3" constant="false" hasOnlySubstanceUnits="false" name="Spermidine" metaid="_93fa71e3-20e0-4085-b378-40c2f507e2dd" boundaryCondition="false" compartment="e"/>
      <species id="M_sql_c" fbc:charge="0" fbc:chemicalFormula="C30H50" constant="false" hasOnlySubstanceUnits="false" name="Squalene" metaid="f86a9ae5-1162-48a2-93c1-a601ae1bdb99" boundaryCondition="false" compartment="c"/>
      <species id="M_ssaltpp_c" fbc:charge="-3" fbc:chemicalFormula="C16H21N4O10P2S" constant="false" hasOnlySubstanceUnits="false" name="Succinate semialdehyde-thiamin diphosphate anion" metaid="e51a8a4b-7c7c-473a-8897-620ad877c6b8" boundaryCondition="false" compartment="c"/>
      <species id="M_suc6p_c" fbc:charge="-2" fbc:chemicalFormula="C12H21O14P" constant="false" hasOnlySubstanceUnits="false" name="Sucrose 6-phosphate" metaid="_10566d60-b624-427b-8e20-4e5c1364b8e6" boundaryCondition="false" compartment="c"/>
      <species id="M_sucbz_c" fbc:charge="-2" fbc:chemicalFormula="C11H8O5" constant="false" hasOnlySubstanceUnits="false" name="o-Succinylbenzoate" metaid="b3a91ce5-8929-4587-a585-d4112d08a4bb" boundaryCondition="false" compartment="c"/>
      <species id="M_succ_c" fbc:charge="-2" fbc:chemicalFormula="C4H4O4" constant="false" hasOnlySubstanceUnits="false" name="Succinate" metaid="_2590f024-a2fe-4d64-8dfc-6adc2a752493" boundaryCondition="false" compartment="c"/>
      <species id="M_succoa_c" fbc:charge="-5" fbc:chemicalFormula="C25H35N7O19P3S" constant="false" hasOnlySubstanceUnits="false" name="Succinyl-CoA" metaid="_5c1b50c5-9601-4cdf-93e4-fcf7fb95480b" boundaryCondition="false" compartment="c"/>
      <species id="M_suchms_c" fbc:charge="-1" fbc:chemicalFormula="C8H12NO6" constant="false" hasOnlySubstanceUnits="false" name="O-Succinyl-L-homoserine" metaid="b9b74800-4b0b-4681-a293-907da9015fa1" boundaryCondition="false" compartment="c"/>
      <species id="M_sucr_c" fbc:charge="0" fbc:chemicalFormula="C12H22O11" constant="false" hasOnlySubstanceUnits="false" name="Sucrose" metaid="_00b8707b-b15c-4516-bda8-7fa6a1228bb0" boundaryCondition="false" compartment="c"/>
      <species id="M_sucr_e" fbc:charge="0" fbc:chemicalFormula="C12H22O11" constant="false" hasOnlySubstanceUnits="false" name="Sucrose" metaid="_97f89a24-2f63-4889-a088-09b7f53af394" boundaryCondition="false" compartment="e"/>
      <species id="M_sucsal_c" fbc:charge="-1" fbc:chemicalFormula="C4H5O3" constant="false" hasOnlySubstanceUnits="false" name="Succinic semialdehyde" metaid="aa84d17e-89ea-4d08-8af8-6e117c7b76c9" boundaryCondition="false" compartment="c"/>
      <species id="M_tag6p_DASH_D_c" fbc:charge="-2" fbc:chemicalFormula="C6H11O9P" constant="false" hasOnlySubstanceUnits="false" name="D-Tagatose 6-phosphate" metaid="c120170d-9c90-4afd-9711-ac9be8906eab" boundaryCondition="false" compartment="c"/>
      <species id="M_tagdp_DASH_D_c" fbc:charge="-4" fbc:chemicalFormula="C6H10O12P2" constant="false" hasOnlySubstanceUnits="false" name="D-Tagatose 1,6-biphosphate" metaid="c26b6590-d944-4623-9c53-7910b12bce29" boundaryCondition="false" compartment="c"/>
      <species id="M_tcam_c" fbc:charge="-30" fbc:chemicalFormula="C420H750N30O420P30" constant="false" hasOnlySubstanceUnits="false" name="minor teichoic acid (acetylgalactosamine glucose phosphate, n=30)" metaid="_6e3997f8-7016-44c3-a047-675de7f95847" boundaryCondition="false" compartment="c"/>
      <species id="M_td2coa_c" fbc:charge="-4" fbc:chemicalFormula="C35H56N7O17P3S" constant="false" hasOnlySubstanceUnits="false" name="trans-Tetradec-2-enoyl-CoA" metaid="_54709097-fc68-448a-8f6f-17157d88a365" boundaryCondition="false" compartment="c"/>
      <species id="M_tdcoa_c" fbc:charge="-4" fbc:chemicalFormula="C35H58N7O17P3S" constant="false" hasOnlySubstanceUnits="false" name="Tetradecanoyl-CoA (n-C14:0CoA)" metaid="_4f315405-44ed-4a23-96c6-9ae06471454d" boundaryCondition="false" compartment="c"/>
      <species id="M_thdp_c" fbc:charge="-2" fbc:chemicalFormula="C7H7NO4" constant="false" hasOnlySubstanceUnits="false" name="2,3,4,5-Tetrahydrodipicolinate" metaid="_3386987c-3f88-4a51-b9f7-f16ebeb380ba" boundaryCondition="false" compartment="c"/>
      <species id="M_thf_c" fbc:charge="-2" fbc:chemicalFormula="C19H21N7O6" constant="false" hasOnlySubstanceUnits="false" name="5,6,7,8-Tetrahydrofolate" metaid="_0c44db36-110a-4df0-a4a6-1db1ba3b06c7" boundaryCondition="false" compartment="c"/>
      <species id="M_thfglu_c" fbc:charge="-3" fbc:chemicalFormula="C24H27N8O9" constant="false" hasOnlySubstanceUnits="false" name="Tetrahydrofolyl-[Glu](2)" metaid="_1390aa47-84d1-4d2e-ab69-238f7e8c8e29" boundaryCondition="false" compartment="c"/>
      <species id="M_thm_c" fbc:charge="1" fbc:chemicalFormula="C12H17N4OS" constant="false" hasOnlySubstanceUnits="false" name="Thiamin" metaid="_33e2aa08-778d-4008-8733-5cba96dc153e" boundaryCondition="false" compartment="c"/>
      <species id="M_thm_e" fbc:charge="1" fbc:chemicalFormula="C12H17N4OS" constant="false" hasOnlySubstanceUnits="false" name="Thiamin" metaid="_1d5009e6-7caf-4a9e-b0eb-280c775f5e56" boundaryCondition="false" compartment="e"/>
      <species id="M_thmmp_c" fbc:charge="-1" fbc:chemicalFormula="C12H16N4O4PS" constant="false" hasOnlySubstanceUnits="false" name="Thiamin monophosphate" metaid="_01a6f11a-458f-4cc7-815a-7b75365671d7" boundaryCondition="false" compartment="c"/>
      <species id="M_thmpp_c" fbc:charge="-2" fbc:chemicalFormula="C12H16N4O7P2S" constant="false" hasOnlySubstanceUnits="false" name="Thiamine diphosphate" metaid="_377fc7c9-f488-4732-8081-fb0fa8b4e587" boundaryCondition="false" compartment="c"/>
      <species id="M_thr_DASH_L_c" fbc:charge="0" fbc:chemicalFormula="C4H9NO3" constant="false" hasOnlySubstanceUnits="false" name="L-Threonine" metaid="_0bd43072-40e2-4653-8afd-043534e2f449" boundaryCondition="false" compartment="c"/>
      <species id="M_thr_DASH_L_e" fbc:charge="0" fbc:chemicalFormula="C4H9NO3" constant="false" hasOnlySubstanceUnits="false" name="L-Threonine" metaid="_8879c665-f6a0-4404-9632-a2da4a1e9bd3" boundaryCondition="false" compartment="e"/>
      <species id="M_thrtrna_c" fbc:charge="1" fbc:chemicalFormula="C4H8NO2R" constant="false" hasOnlySubstanceUnits="false" name="L-Threonyl-tRNA(Thr)" metaid="c44fd25a-3ad0-4db7-ba0c-53f11680f11d" boundaryCondition="false" compartment="c"/>
      <species id="M_thymd_c" fbc:charge="0" fbc:chemicalFormula="C10H14N2O5" constant="false" hasOnlySubstanceUnits="false" name="Thymidine" metaid="_7731301b-8f75-4728-918c-e9195501cd0d" boundaryCondition="false" compartment="c"/>
      <species id="M_thymd_e" fbc:charge="0" fbc:chemicalFormula="C10H14N2O5" constant="false" hasOnlySubstanceUnits="false" name="Thymidine" metaid="_45f8ce5c-34bb-4025-b303-6ceb5603d674" boundaryCondition="false" compartment="e"/>
      <species id="M_trdox_c" fbc:charge="0" fbc:chemicalFormula="X" constant="false" hasOnlySubstanceUnits="false" name="Oxidized thioredoxin" metaid="_393c849d-1f56-492c-b674-cce00444b567" boundaryCondition="false" compartment="c"/>
      <species id="M_trdrd_c" fbc:charge="0" fbc:chemicalFormula="XH2" constant="false" hasOnlySubstanceUnits="false" name="Reduced thioredoxin" metaid="_23f76f41-13f2-48cf-8a8c-f686025099c4" boundaryCondition="false" compartment="c"/>
      <species id="M_tre6p_c" fbc:charge="-2" fbc:chemicalFormula="C12H21O14P" constant="false" hasOnlySubstanceUnits="false" name="alpha,alpha'-Trehalose 6-phosphate" metaid="_6a8b0bd6-4928-4223-86a3-d0ac0c9ad721" boundaryCondition="false" compartment="c"/>
      <species id="M_tre_e" fbc:charge="0" fbc:chemicalFormula="C12H22O11" constant="false" hasOnlySubstanceUnits="false" name="Trehalose" metaid="_5ca2f17d-a02c-41de-a705-7505787b3ffb" boundaryCondition="false" compartment="e"/>
      <species id="M_trnaala_c" fbc:charge="0" fbc:chemicalFormula="R" constant="false" hasOnlySubstanceUnits="false" name="tRNA(Ala)" metaid="_58b09ce7-41d0-421f-bb59-ad44e2a553f9" boundaryCondition="false" compartment="c"/>
      <species id="M_trnaarg_c" fbc:charge="0" fbc:chemicalFormula="R" constant="false" hasOnlySubstanceUnits="false" name="tRNA(Arg)" metaid="_6c43e5a7-c3d1-4673-ad75-4ae026152a27" boundaryCondition="false" compartment="c"/>
      <species id="M_trnaasn_c" fbc:charge="0" fbc:chemicalFormula="C10H17O10PR2" constant="false" hasOnlySubstanceUnits="false" name="tRNA(Asn)" metaid="_4337d5d5-bffd-4c63-95fa-071388b24fa7" boundaryCondition="false" compartment="c"/>
      <species id="M_trnaasp_c" fbc:charge="0" fbc:chemicalFormula="R" constant="false" hasOnlySubstanceUnits="false" name="tRNA(Asp)" metaid="e99acfe7-1606-4c31-943d-012e92123298" boundaryCondition="false" compartment="c"/>
      <species id="M_trnacys_c" fbc:charge="0" fbc:chemicalFormula="R" constant="false" hasOnlySubstanceUnits="false" name="tRNA(Cys)" metaid="_0c71e0db-f458-4fc0-a33a-853a91407c1b" boundaryCondition="false" compartment="c"/>
      <species id="M_trnaglu_c" fbc:charge="0" fbc:chemicalFormula="R" constant="false" hasOnlySubstanceUnits="false" name="tRNA (Glu)" metaid="_3eff63ad-84d7-4751-9e40-e29c15337904" boundaryCondition="false" compartment="c"/>
      <species id="M_trnagly_c" fbc:charge="0" fbc:chemicalFormula="R" constant="false" hasOnlySubstanceUnits="false" name="tRNA(Gly)" metaid="d4029614-6ae2-4e3c-b67b-ace6bf6f0d4c" boundaryCondition="false" compartment="c"/>
      <species id="M_trnaile_c" fbc:charge="0" fbc:chemicalFormula="R" constant="false" hasOnlySubstanceUnits="false" name="tRNA(Ile)" metaid="_6428acf9-5aeb-45db-b63d-40974ebc08a3" boundaryCondition="false" compartment="c"/>
      <species id="M_trnalys_c" fbc:charge="0" fbc:chemicalFormula="R" constant="false" hasOnlySubstanceUnits="false" name="tRNA(Lys)" metaid="_40332982-3dd3-43ce-a0cf-e7767d9f51d7" boundaryCondition="false" compartment="c"/>
      <species id="M_trnamet_c" fbc:charge="0" fbc:chemicalFormula="R" constant="false" hasOnlySubstanceUnits="false" name="tRNA(Met)" metaid="_956cdd62-79a1-4c4e-b20f-10c1e044ddfc" boundaryCondition="false" compartment="c"/>
      <species id="M_trnaser_c" fbc:charge="0" fbc:chemicalFormula="R" constant="false" hasOnlySubstanceUnits="false" name="tRNA(Ser)" metaid="_6462cc31-78a6-451d-874d-1d8f2cbfa7ae" boundaryCondition="false" compartment="c"/>
      <species id="M_trnathr_c" fbc:charge="0" fbc:chemicalFormula="R" constant="false" hasOnlySubstanceUnits="false" name="tRNA(Thr)" metaid="_18090e1f-e670-458a-a270-04535b0bfd98" boundaryCondition="false" compartment="c"/>
      <species id="M_trp_DASH_L_c" fbc:charge="0" fbc:chemicalFormula="C11H12N2O2" constant="false" hasOnlySubstanceUnits="false" name="L-Tryptophan" metaid="_73657f20-c31c-4ef5-9c8f-79af3eeaf912" boundaryCondition="false" compartment="c"/>
      <species id="M_trp_DASH_L_e" fbc:charge="0" fbc:chemicalFormula="C11H12N2O2" constant="false" hasOnlySubstanceUnits="false" name="L-Tryptophan" metaid="_358617a5-3ffc-4b97-b97a-0c9299db0fba" boundaryCondition="false" compartment="e"/>
      <species id="M_ttdca_c" fbc:charge="-1" fbc:chemicalFormula="C14H27O2" constant="false" hasOnlySubstanceUnits="false" name="tetradecanoate (n-C14:0)" metaid="_653240fd-db11-40e2-8b08-018dfd1563b1" boundaryCondition="false" compartment="c"/>
      <species id="M_tyr_DASH_L_c" fbc:charge="0" fbc:chemicalFormula="C9H11NO3" constant="false" hasOnlySubstanceUnits="false" name="L-Tyrosine" metaid="c807254c-f4cb-416d-9554-851cf96f37c8" boundaryCondition="false" compartment="c"/>
      <species id="M_tyr_DASH_L_e" fbc:charge="0" fbc:chemicalFormula="C9H11NO3" constant="false" hasOnlySubstanceUnits="false" name="L-Tyrosine" metaid="_28b8fc89-6f5d-44be-99cc-996e52f510de" boundaryCondition="false" compartment="e"/>
      <species id="M_uaagmda_c" fbc:charge="-4" fbc:chemicalFormula="C95H152N8O28P2" constant="false" hasOnlySubstanceUnits="false" name="Undecaprenyl-diphospho-N-acetylmuramoyl-(N-acetylglucosamine)-L-ala-D-glu-meso-2,6-diaminopimeloyl-D-ala-D-ala" metaid="_0e545284-f7cb-436a-b699-07856471e30d" boundaryCondition="false" compartment="c"/>
      <species id="M_uaccg_c" fbc:charge="-3" fbc:chemicalFormula="C20H26N3O19P2" constant="false" hasOnlySubstanceUnits="false" name="UDP-N-acetyl-3-O-(1-carboxyvinyl)-D-glucosamine" metaid="_54266107-9c1d-49f8-8195-bfcb0b128fb9" boundaryCondition="false" compartment="c"/>
      <species id="M_uacgam_c" fbc:charge="-2" fbc:chemicalFormula="C17H25N3O17P2" constant="false" hasOnlySubstanceUnits="false" name="UDP-N-acetyl-D-glucosamine" metaid="_1b6d5883-0416-4087-8618-835abbc5adae" boundaryCondition="false" compartment="c"/>
      <species id="M_uacmam_c" fbc:charge="-2" fbc:chemicalFormula="C17H25N3O17P2" constant="false" hasOnlySubstanceUnits="false" name="UDP-N-acetyl-D-mannosamine" metaid="_2b03016b-3f02-4a13-8870-f2a33d28700e" boundaryCondition="false" compartment="c"/>
      <species id="M_uagmda_c" fbc:charge="-4" fbc:chemicalFormula="C87H139N7O23P2" constant="false" hasOnlySubstanceUnits="false" name="Undecaprenyl-diphospho-N-acetylmuramoyl-L-alanyl-D-glutamyl-meso-2,6-diaminopimeloyl-D-alanyl-D-alanine" metaid="_5a82f192-0954-4b7b-bd29-d3b0e27e83c9" boundaryCondition="false" compartment="c"/>
      <species id="M_uama_c" fbc:charge="-3" fbc:chemicalFormula="C23H33N4O20P2" constant="false" hasOnlySubstanceUnits="false" name="UDP-N-acetylmuramoyl-L-alanine" metaid="a8768b5e-9776-40ca-8ebb-53b8ceb05384" boundaryCondition="false" compartment="c"/>
      <species id="M_uamag_c" fbc:charge="-4" fbc:chemicalFormula="C28H39N5O23P2" constant="false" hasOnlySubstanceUnits="false" name="UDP-N-acetylmuramoyl-L-alanyl-D-glutamate" metaid="_226806b6-3561-4798-b02b-0dcff5f809ae" boundaryCondition="false" compartment="c"/>
      <species id="M_uamr_c" fbc:charge="-3" fbc:chemicalFormula="C20H28N3O19P2" constant="false" hasOnlySubstanceUnits="false" name="UDP-N-acetylmuramate" metaid="_4ad873a1-45e0-43c1-8791-e73327a065fd" boundaryCondition="false" compartment="c"/>
      <species id="M_udcp_c" fbc:charge="0" fbc:chemicalFormula="C55H90O" constant="false" hasOnlySubstanceUnits="false" name="Undecaprenol" metaid="_5327dad4-aa16-4217-a9da-96b7ce35ee9f" boundaryCondition="false" compartment="c"/>
      <species id="M_udcpdp_c" fbc:charge="-3" fbc:chemicalFormula="C55H89O7P2" constant="false" hasOnlySubstanceUnits="false" name="Undecaprenyl diphosphate" metaid="_7c551865-f975-410e-9944-53c626d95a56" boundaryCondition="false" compartment="c"/>
      <species id="M_udcpp_c" fbc:charge="-2" fbc:chemicalFormula="C55H89O4P" constant="false" hasOnlySubstanceUnits="false" name="Undecaprenyl phosphate" metaid="_2a6d8081-f3b6-4582-8a4b-08fd2bcfd80f" boundaryCondition="false" compartment="c"/>
      <species id="M_udp_c" fbc:charge="-3" fbc:chemicalFormula="C9H11N2O12P2" constant="false" hasOnlySubstanceUnits="false" name="UDP" metaid="_92bfda56-4042-4924-8ae1-b77d9688e334" boundaryCondition="false" compartment="c"/>
      <species id="M_udpacgal_c" fbc:charge="-2" fbc:chemicalFormula="C17H25N3O17P2" constant="false" hasOnlySubstanceUnits="false" name="UDP-N-acetyl-D-galactosamine" metaid="eb07590c-f24c-4da4-894a-b2ab3a4d643d" boundaryCondition="false" compartment="c"/>
      <species id="M_udpg_c" fbc:charge="-2" fbc:chemicalFormula="C15H22N2O17P2" constant="false" hasOnlySubstanceUnits="false" name="UDPglucose" metaid="ec91446f-0148-4deb-94bf-efa4a628ff2d" boundaryCondition="false" compartment="c"/>
      <species id="M_udpgal_c" fbc:charge="-2" fbc:chemicalFormula="C15H22N2O17P2" constant="false" hasOnlySubstanceUnits="false" name="UDPgalactose" metaid="dca31d5f-c5da-4f71-9c19-debd249c3520" boundaryCondition="false" compartment="c"/>
      <species id="M_ugmd_c" fbc:charge="-4" fbc:chemicalFormula="C35H51N7O26P2" constant="false" hasOnlySubstanceUnits="false" name="UDP-N-acetylmuramoyl-L-alanyl-D-gamma-glutamyl-meso-2,6-diaminopimelate" metaid="_3afc528e-dffd-4dc8-9a18-b28903b05199" boundaryCondition="false" compartment="c"/>
      <species id="M_ugmda_c" fbc:charge="-4" fbc:chemicalFormula="C41H61N9O28P2" constant="false" hasOnlySubstanceUnits="false" name="UDP-N-acetylmuramoyl-L-alanyl-D-glutamyl-meso-2,6-diaminopimeloyl-D-alanyl-D-alanine" metaid="_05fcf0a9-5060-4f09-9d07-32800d5a7891" boundaryCondition="false" compartment="c"/>
      <species id="M_ump_c" fbc:charge="-2" fbc:chemicalFormula="C9H11N2O9P" constant="false" hasOnlySubstanceUnits="false" name="UMP" metaid="_1c062dc3-50a0-4dad-a4a1-d9615917f0f6" boundaryCondition="false" compartment="c"/>
      <species id="M_uppg1_c" fbc:charge="-8" fbc:chemicalFormula="C40H36N4O16" constant="false" hasOnlySubstanceUnits="false" name="Uroporphyrinogen I" metaid="_1c724ceb-5bef-49e3-a674-490f622e1d48" boundaryCondition="false" compartment="c"/>
      <species id="M_uppg3_c" fbc:charge="-8" fbc:chemicalFormula="C40H36N4O16" constant="false" hasOnlySubstanceUnits="false" name="Uroporphyrinogen III" metaid="de5e0d88-df95-449a-be6c-976c7035d632" boundaryCondition="false" compartment="c"/>
      <species id="M_ura_c" fbc:charge="0" fbc:chemicalFormula="C4H4N2O2" constant="false" hasOnlySubstanceUnits="false" name="Uracil" metaid="e3092e96-9bb9-4e50-b70f-a0e6572a5adb" boundaryCondition="false" compartment="c"/>
      <species id="M_ura_e" fbc:charge="0" fbc:chemicalFormula="C4H4N2O2" constant="false" hasOnlySubstanceUnits="false" name="Uracil" metaid="_878d53f0-2f8c-4785-8b17-5221e82a557f" boundaryCondition="false" compartment="e"/>
      <species id="M_urcan_c" fbc:charge="-1" fbc:chemicalFormula="C6H5N2O2" constant="false" hasOnlySubstanceUnits="false" name="Urocanate" metaid="_7c1987b0-cc88-461f-bb12-74b6f0d41df4" boundaryCondition="false" compartment="c"/>
      <species id="M_urea_c" fbc:charge="0" fbc:chemicalFormula="CH4N2O" constant="false" hasOnlySubstanceUnits="false" name="Urea" metaid="_62aaad57-b6ed-4e6a-91d8-dbc8c80f0f2e" boundaryCondition="false" compartment="c"/>
      <species id="M_urea_e" fbc:charge="0" fbc:chemicalFormula="CH4N2O" constant="false" hasOnlySubstanceUnits="false" name="Urea" metaid="_60a5cc8c-186f-4b9a-b6d4-1a573a3db58c" boundaryCondition="false" compartment="e"/>
      <species id="M_uri_c" fbc:charge="0" fbc:chemicalFormula="C9H12N2O6" constant="false" hasOnlySubstanceUnits="false" name="Uridine" metaid="_2a26fa3d-6c80-416b-b6ca-b96e4dee2025" boundaryCondition="false" compartment="c"/>
      <species id="M_uri_e" fbc:charge="0" fbc:chemicalFormula="C9H12N2O6" constant="false" hasOnlySubstanceUnits="false" name="Uridine" metaid="ac334198-02a8-4d42-9252-5a1743fd8a75" boundaryCondition="false" compartment="e"/>
      <species id="M_utp_c" fbc:charge="-4" fbc:chemicalFormula="C9H11N2O15P3" constant="false" hasOnlySubstanceUnits="false" name="UTP" metaid="_02714e96-0f98-4818-97c9-7999e8bd9f20" boundaryCondition="false" compartment="c"/>
      <species id="M_val_DASH_L_c" fbc:charge="0" fbc:chemicalFormula="C5H11NO2" constant="false" hasOnlySubstanceUnits="false" name="L-Valine" metaid="d5078a71-1e04-4d47-9559-98d8ad3eaab6" boundaryCondition="false" compartment="c"/>
      <species id="M_val_DASH_L_e" fbc:charge="0" fbc:chemicalFormula="C5H11NO2" constant="false" hasOnlySubstanceUnits="false" name="L-Valine" metaid="ed638613-c3be-4319-b6ee-ca31074912a6" boundaryCondition="false" compartment="e"/>
      <species id="M_xan_c" fbc:charge="0" fbc:chemicalFormula="C5H4N4O2" constant="false" hasOnlySubstanceUnits="false" name="Xanthine" metaid="ab079bee-d4f7-4fa6-b8fa-ecc9c60d5807" boundaryCondition="false" compartment="c"/>
      <species id="M_xan_e" fbc:charge="0" fbc:chemicalFormula="C5H4N4O2" constant="false" hasOnlySubstanceUnits="false" name="Xanthine" metaid="b929b251-9040-4ed2-bcb8-0017df8d3345" boundaryCondition="false" compartment="e"/>
      <species id="M_xmp_c" fbc:charge="-2" fbc:chemicalFormula="C10H11N4O9P" constant="false" hasOnlySubstanceUnits="false" name="Xanthosine 5'-phosphate" metaid="ec7bc8da-b053-413f-986a-269dbd810d8d" boundaryCondition="false" compartment="c"/>
      <species id="M_xu5p_DASH_D_c" fbc:charge="-2" fbc:chemicalFormula="C5H9O8P" constant="false" hasOnlySubstanceUnits="false" name="D-Xylulose 5-phosphate" metaid="b5a8456a-0942-4907-aea2-d09617497da5" boundaryCondition="false" compartment="c"/>
      <species id="M_zn2_c" fbc:charge="2" fbc:chemicalFormula="Zn" constant="false" hasOnlySubstanceUnits="false" name="Zinc" metaid="c2cdee1f-cc4d-45f2-99b3-691736ab53ff" boundaryCondition="false" compartment="c"/>
      <species id="M_zn2_e" fbc:charge="2" fbc:chemicalFormula="Zn" constant="false" hasOnlySubstanceUnits="false" name="Zinc" metaid="_56f44a50-a3d0-4a96-9153-b9edd51b95b7" boundaryCondition="false" compartment="e"/>
    </listOfSpecies>
    <listOfParameters>
      <parameter id="cobra_default_lb" constant="true" metaid="_572db512-85ac-4554-84d0-c9c86fc2bc0c" value="-999999" sboTerm="SBO:0000626" units="mmol_per_gDW_per_hr"/>
      <parameter id="cobra_default_ub" constant="true" metaid="_7f46f71b-1931-4e21-90be-4223dbd9353d" value="999999" sboTerm="SBO:0000626" units="mmol_per_gDW_per_hr"/>
      <parameter id="cobra_0_bound" constant="true" metaid="_231dc24a-3920-4c34-8022-c8fa1a85765e" value="0" sboTerm="SBO:0000626" units="mmol_per_gDW_per_hr"/>
      <parameter id="R_EX_csn_e_lower_bound" constant="true" metaid="_2f98ce80-a339-4d6e-88d3-b45b41d49b63" value="-100" sboTerm="SBO:0000625" units="mmol_per_gDW_per_hr"/>
      <parameter id="R_EX_glc_DASH_D_e_lower_bound" constant="true" metaid="b6a7d3d7-0d6e-4e93-b819-52bf9657603d" value="-999" sboTerm="SBO:0000625" units="mmol_per_gDW_per_hr"/>
      <parameter id="R_EX_pro_DASH_L_e_lower_bound" constant="true" metaid="_35529e8a-4b10-4761-bffa-e09306c3b2f4" value="-100" sboTerm="SBO:0000625" units="mmol_per_gDW_per_hr"/>
    </listOfParameters>
    <listOfReactions>
      <reaction id="R_3M2OBLOXRD" fbc:lowerFluxBound="cobra_default_lb" name="3-Methyl-2-oxobutanoate:lipoamide oxidoreductase(decarboxylating and acceptor-2-methylpropanoylating)" metaid="e5f9c52d-2c39-4f6b-a38e-98aa4221bb20" reversible="true" fast="false" fbc:upperFluxBound="cobra_default_ub">
        <fbc:geneProductAssociation xmlns:fbc="http://www.sbml.org/sbml/level3/version1/fbc/version2" metaid="_1ac7bfe7-55d5-4b52-ae3e-05717805580c">
          <fbc:and metaid="_42f972aa-7ba9-413c-8eba-d1127dfb5d1c">
            <fbc:geneProductRef metaid="f5dc8bac-ac21-469c-a665-9cec13810d61" fbc:geneProduct="G_SA1348"/>
            <fbc:geneProductRef metaid="_6de45634-f3a3-4b95-949e-acbfed912dcd" fbc:geneProduct="G_SA1347"/>
          </fbc:and>
        </fbc:geneProductAssociation>
        <listOfReactants>
          <speciesReference constant="true" species="M_3mob_c" metaid="_205a7502-0fbf-4300-bbc9-9089f14a71f7" stoichiometry="1"/>
          <speciesReference constant="true" species="M_h_c" metaid="_49957548-dff3-48c3-9db0-d6f143e7d780" stoichiometry="1"/>
          <speciesReference constant="true" species="M_lpam_c" metaid="_1c251fb8-5119-4ec5-8e34-82f79f413b50" stoichiometry="1"/>
        </listOfReactants>
        <listOfProducts>
          <speciesReference constant="true" species="M_2mpdhl_c" metaid="_1ab8d396-a6a1-44af-a8bc-5003ee3aa2b1" stoichiometry="1"/>
          <speciesReference constant="true" species="M_co2_c" metaid="_20566738-00fc-4de9-bbc1-5af91043af8e" stoichiometry="1"/>
        </listOfProducts>
      </reaction>
      <reaction id="R_3M2OPLOXRD" fbc:lowerFluxBound="cobra_default_lb" name="3-Methyl-2-oxopentanoate:lipoamide oxidoreductase(decarboxylating and acceptor-2-methylpropanoylating)" metaid="_7f6a1352-1595-4b2c-b1ca-bf97bed161ec" reversible="true" fast="false" fbc:upperFluxBound="cobra_default_ub">
        <fbc:geneProductAssociation xmlns:fbc="http://www.sbml.org/sbml/level3/version1/fbc/version2" metaid="c02587c4-1d8c-4433-b2c7-dd1315dcfe1b">
          <fbc:and metaid="c01d1c57-92ff-4511-bfd9-6babb764edf7">
            <fbc:geneProductRef metaid="_163122ee-e4cd-4e9e-8d23-12e1a5fc47c2" fbc:geneProduct="G_SA1348"/>
            <fbc:geneProductRef metaid="_4bd7540e-5f11-4516-b876-c6f9d7874e54" fbc:geneProduct="G_SA1347"/>
          </fbc:and>
        </fbc:geneProductAssociation>
        <listOfReactants>
          <speciesReference constant="true" species="M_3mop_c" metaid="_50bbfebd-b914-4cf7-acd6-e44c0147d606" stoichiometry="1"/>
          <speciesReference constant="true" species="M_h_c" metaid="_77d50326-8d30-43c9-bfc0-72a37da88cf0" stoichiometry="1"/>
          <speciesReference constant="true" species="M_lpam_c" metaid="ed557ad2-a4f2-4f1a-811f-49effadf0d49" stoichiometry="1"/>
        </listOfReactants>
        <listOfProducts>
          <speciesReference constant="true" species="M_2mbdhl_c" metaid="_3d17564c-d263-43e6-bfe2-ad62e667b645" stoichiometry="1"/>
          <speciesReference constant="true" species="M_co2_c" metaid="a1141033-f9d3-4a7a-8605-d70eedcbffec" stoichiometry="1"/>
        </listOfProducts>
      </reaction>
      <reaction id="R_4M2OPLOXRD" fbc:lowerFluxBound="cobra_default_lb" name="4-Methyl-2-oxopentanoate:lipoamide oxidoreductase(decarboxylating and acceptor-2-methylpropanoylating)" metaid="df5276f5-4b4d-4190-951e-17dd05d43268" reversible="true" fast="false" fbc:upperFluxBound="cobra_default_ub">
        <fbc:geneProductAssociation xmlns:fbc="http://www.sbml.org/sbml/level3/version1/fbc/version2" metaid="c09ac43f-f901-4bcb-a452-647b9b7e1821">
          <fbc:and metaid="_39b7cd04-1695-4101-ac0f-a0553b4f1bf4">
            <fbc:geneProductRef metaid="_84600ffe-5561-4fc4-83c8-cc213775659b" fbc:geneProduct="G_SA1348"/>
            <fbc:geneProductRef metaid="edd2b74e-6c94-4168-8a4e-27ea69cb1949" fbc:geneProduct="G_SA1347"/>
          </fbc:and>
        </fbc:geneProductAssociation>
        <listOfReactants>
          <speciesReference constant="true" species="M_4mop_c" metaid="c5b84722-1790-40a8-b0d7-371bf63b5025" stoichiometry="1"/>
          <speciesReference constant="true" species="M_h_c" metaid="_91942450-6c3e-442e-8572-f74cab37ca62" stoichiometry="1"/>
          <speciesReference constant="true" species="M_lpam_c" metaid="_3e9770f6-bf79-4d7e-914d-d8031e3a4f5f" stoichiometry="1"/>
        </listOfReactants>
        <listOfProducts>
          <speciesReference constant="true" species="M_3mbdhl_c" metaid="_8b491b99-68ff-41ae-adf4-dd071936f103" stoichiometry="1"/>
          <speciesReference constant="true" species="M_co2_c" metaid="_5f834402-7825-47b7-a997-36a9b7329644" stoichiometry="1"/>
        </listOfProducts>
      </reaction>
      <reaction id="R_6PGALSZ" fbc:lowerFluxBound="cobra_0_bound" name="6-phospho-beta-galactosidase" metaid="_6cf95308-ec62-49dd-9f3c-5ffae5b1c4e0" reversible="false" fast="false" fbc:upperFluxBound="cobra_default_ub">
        <fbc:geneProductAssociation xmlns:fbc="http://www.sbml.org/sbml/level3/version1/fbc/version2" metaid="_63bacfe9-c994-40c3-a551-4f4950ac5ae6">
          <fbc:geneProductRef metaid="_05d6d429-3f0e-4a0c-bee4-868537f2f409" fbc:geneProduct="G_SA1991"/>
        </fbc:geneProductAssociation>
        <listOfReactants>
          <speciesReference constant="true" species="M_h2o_c" metaid="_4344582f-39b6-4d53-af9e-59eabb3e19d5" stoichiometry="1"/>
          <speciesReference constant="true" species="M_lac6p_c" metaid="afb8e910-388c-4207-a02c-4a2b63b68842" stoichiometry="1"/>
        </listOfReactants>
        <listOfProducts>
          <speciesReference constant="true" species="M_dgal6p_c" metaid="_423cb3a0-b0d9-4975-9fc4-5122787a8d92" stoichiometry="1"/>
          <speciesReference constant="true" species="M_glc_DASH_D_c" metaid="c64809e8-2467-4a09-bcb8-725a3af3ab3c" stoichiometry="1"/>
        </listOfProducts>
      </reaction>
      <reaction id="R_6PHBG" fbc:lowerFluxBound="cobra_0_bound" name="6-phospho-beta-glucosidase" metaid="_7b8423de-d0da-42bf-baf2-e03da88902c1" reversible="false" fast="false" fbc:upperFluxBound="cobra_default_ub">
        <fbc:geneProductAssociation xmlns:fbc="http://www.sbml.org/sbml/level3/version1/fbc/version2" metaid="_5e715147-f954-474f-8b43-eeca7c30a5d7">
          <fbc:geneProductRef metaid="_7c2407f1-f5a3-451e-a931-409205f7b0ef" fbc:geneProduct="G_SA0256"/>
        </fbc:geneProductAssociation>
        <listOfReactants>
          <speciesReference constant="true" species="M_h2o_c" metaid="daed1705-2e01-4054-864b-46cdceea0d49" stoichiometry="1"/>
          <speciesReference constant="true" species="M_salc6p_c" metaid="_3490291e-0ee6-42e2-9fda-d9db9bd251f2" stoichiometry="1"/>
        </listOfReactants>
        <listOfProducts>
          <speciesReference constant="true" species="M_2hymeph_c" metaid="c81a831e-feb3-43f4-ad4d-caa6aa554fe1" stoichiometry="1"/>
          <speciesReference constant="true" species="M_g6p_c" metaid="a9b5b6ab-7314-4081-9fe1-328fd3bc1d6f" stoichiometry="1"/>
        </listOfProducts>
      </reaction>
      <reaction id="R_ABTAr" fbc:lowerFluxBound="cobra_0_bound" name="4-aminobutyrate transaminase" metaid="_11387cb8-bffe-48bb-8f7a-740b4dcc50c2" reversible="false" fast="false" fbc:upperFluxBound="cobra_default_ub">
        <fbc:geneProductAssociation xmlns:fbc="http://www.sbml.org/sbml/level3/version1/fbc/version2" metaid="_1ab28c85-33da-4af1-a427-522e37859438">
          <fbc:geneProductRef metaid="_2e69a398-e997-46ae-8079-c273c2198d13" fbc:geneProduct="G_SA2397"/>
        </fbc:geneProductAssociation>
        <listOfReactants>
          <speciesReference constant="true" species="M_4abut_c" metaid="ebbbc4de-04e1-4405-8170-c7d495b44133" stoichiometry="1"/>
          <speciesReference constant="true" species="M_akg_c" metaid="_6b79a4ba-2a41-4556-a11a-85096e9b3cde" stoichiometry="1"/>
        </listOfReactants>
        <listOfProducts>
          <speciesReference constant="true" species="M_glu_DASH_L_c" metaid="_7272e47d-fe69-4413-b79d-c628eb53ada6" stoichiometry="1"/>
          <speciesReference constant="true" species="M_sucsal_c" metaid="_59c433f4-c0b6-40cf-8dc1-964e22196742" stoichiometry="1"/>
        </listOfProducts>
      </reaction>
      <reaction id="R_ACACT1r" fbc:lowerFluxBound="cobra_default_lb" name="acetyl-CoA C-acetyltransferase" metaid="_4d8be1a5-8820-447a-9d47-765f83710e0d" reversible="true" fast="false" fbc:upperFluxBound="cobra_default_ub">
        <fbc:geneProductAssociation xmlns:fbc="http://www.sbml.org/sbml/level3/version1/fbc/version2" metaid="_03cc70f2-3946-49b3-8c6d-2bc1e748a07a">
          <fbc:or metaid="ccbd1545-73ec-4fad-84aa-ca034c6a9424">
            <fbc:geneProductRef metaid="_38e36e16-480d-4bfc-a714-aba5baf7dcf6" fbc:geneProduct="G_SA0342"/>
            <fbc:or metaid="_3f7bf4da-bf52-4d0b-a2b6-6bf9e14f84b0">
              <fbc:geneProductRef metaid="_121ca622-2952-424d-a2a1-f7058dc14a4a" fbc:geneProduct="G_SA0534"/>
              <fbc:geneProductRef metaid="_679318ac-9c7e-402f-acd9-21e2c2868a0e" fbc:geneProduct="G_SA0223"/>
            </fbc:or>
          </fbc:or>
        </fbc:geneProductAssociation>
        <listOfReactants>
          <speciesReference constant="true" species="M_accoa_c" metaid="_72c8b6e3-a3c3-46a7-96ec-b8f8b8ddba51" stoichiometry="2"/>
        </listOfReactants>
        <listOfProducts>
          <speciesReference constant="true" species="M_aacoa_c" metaid="ab334311-4170-4d75-893c-29e2adab12d3" stoichiometry="1"/>
          <speciesReference constant="true" species="M_coa_c" metaid="_290bc6c4-8251-43cc-b925-4c5556c4ad7a" stoichiometry="1"/>
        </listOfProducts>
      </reaction>
      <reaction id="R_ACACT2r" fbc:lowerFluxBound="cobra_default_lb" name="acetyl-CoA C-acyltransferase (butanoyl-CoA) (r)" metaid="_3c6de2f2-1dee-41a4-89b3-cd1e6e6d9b24" reversible="true" fast="false" fbc:upperFluxBound="cobra_default_ub">
        <fbc:geneProductAssociation xmlns:fbc="http://www.sbml.org/sbml/level3/version1/fbc/version2" metaid="d340c66b-2977-4a20-a173-6970f3b990f5">
          <fbc:or metaid="e01a379a-bfd8-4623-9d31-5b21bd10bc34">
            <fbc:geneProductRef metaid="_263fbd85-0101-4196-a644-8ae4006cd598" fbc:geneProduct="G_SA0342"/>
            <fbc:or metaid="_5d5e61d4-9cc7-4bbc-b8ff-0d6537c4543b">
              <fbc:geneProductRef metaid="_64a06fdf-1cce-4f82-b892-9b4b23394ac8" fbc:geneProduct="G_SA0534"/>
              <fbc:geneProductRef metaid="a9cc90b4-e469-43a5-8500-b7ddfbc904ed" fbc:geneProduct="G_SA0223"/>
            </fbc:or>
          </fbc:or>
        </fbc:geneProductAssociation>
        <listOfReactants>
          <speciesReference constant="true" species="M_accoa_c" metaid="_762ba186-e6b2-4853-aa0a-25dfabf4a8d9" stoichiometry="1"/>
          <speciesReference constant="true" species="M_btcoa_c" metaid="aa21412a-aa49-4538-8d55-213132971c00" stoichiometry="1"/>
        </listOfReactants>
        <listOfProducts>
          <speciesReference constant="true" species="M_3ohcoa_c" metaid="_0b45a68d-f9f1-4ef5-8f7e-9abc99a776b9" stoichiometry="1"/>
          <speciesReference constant="true" species="M_coa_c" metaid="_6945ff75-2f19-4ab6-97cd-423665b6177a" stoichiometry="1"/>
        </listOfProducts>
      </reaction>
      <reaction id="R_ACACT3r" fbc:lowerFluxBound="cobra_default_lb" name="acetyl-CoA C-acyltransferase (hexanoyl-CoA) (r)" metaid="_8c12b7a9-9273-4cb9-8699-c4c40fdd79be" reversible="true" fast="false" fbc:upperFluxBound="cobra_default_ub">
        <fbc:geneProductAssociation xmlns:fbc="http://www.sbml.org/sbml/level3/version1/fbc/version2" metaid="fc8b5e33-15dc-4b15-a307-db73cc51f7e0">
          <fbc:or metaid="b4d8904b-1a5b-4b84-b92e-b30286b8906e">
            <fbc:geneProductRef metaid="_43d259ac-fb64-463f-9bb1-33723e38a9ed" fbc:geneProduct="G_SA0223"/>
            <fbc:geneProductRef metaid="_9293aacb-7639-40a8-bf10-8fc50dfb8835" fbc:geneProduct="G_SA0534"/>
          </fbc:or>
        </fbc:geneProductAssociation>
        <listOfReactants>
          <speciesReference constant="true" species="M_accoa_c" metaid="_2bfc1bb1-204f-462a-ba35-41aedf1066b1" stoichiometry="1"/>
          <speciesReference constant="true" species="M_hxcoa_c" metaid="_53dbca4c-0367-4aea-9086-70ae8008bd7a" stoichiometry="1"/>
        </listOfReactants>
        <listOfProducts>
          <speciesReference constant="true" species="M_3oocoa_c" metaid="cf26c716-8928-44ad-b72f-074772bd5226" stoichiometry="1"/>
          <speciesReference constant="true" species="M_coa_c" metaid="_319ced3a-c019-40a7-84a9-1a75711985f9" stoichiometry="1"/>
        </listOfProducts>
      </reaction>
      <reaction id="R_ACACT4r" fbc:lowerFluxBound="cobra_default_lb" name="acetyl-CoA C-acyltransferase (octanoyl-CoA) (r)" metaid="_0ee201da-6e49-4de9-bd49-03bd4ac0db30" reversible="true" fast="false" fbc:upperFluxBound="cobra_default_ub">
        <fbc:geneProductAssociation xmlns:fbc="http://www.sbml.org/sbml/level3/version1/fbc/version2" metaid="_6ebb26b1-a566-413f-ac89-4fbceece477d">
          <fbc:or metaid="e1fc08e9-4657-4660-9adb-70a05b01e27f">
            <fbc:geneProductRef metaid="c66b560d-d9fa-46a5-8806-d0731bea186c" fbc:geneProduct="G_SA0223"/>
            <fbc:geneProductRef metaid="d3408434-61a3-4b5b-83f8-217ad4d7df56" fbc:geneProduct="G_SA0534"/>
          </fbc:or>
        </fbc:geneProductAssociation>
        <listOfReactants>
          <speciesReference constant="true" species="M_accoa_c" metaid="_4a89d5d8-59d4-4008-a76a-57e2324da739" stoichiometry="1"/>
          <speciesReference constant="true" species="M_occoa_c" metaid="f107d58d-2bb2-4797-b42f-4d8aec300b7a" stoichiometry="1"/>
        </listOfReactants>
        <listOfProducts>
          <speciesReference constant="true" species="M_3odcoa_c" metaid="efd3f3fb-dc5d-42de-ac33-84e6230b2511" stoichiometry="1"/>
          <speciesReference constant="true" species="M_coa_c" metaid="_8784f2aa-2b8a-493e-bac0-681512306e2b" stoichiometry="1"/>
        </listOfProducts>
      </reaction>
      <reaction id="R_ACACT5r" fbc:lowerFluxBound="cobra_default_lb" name="acetyl-CoA C-acyltransferase (decanoyl-CoA) (r)" metaid="f7d6a41e-76f2-4ed3-96a7-5ecf3ccdbb66" reversible="true" fast="false" fbc:upperFluxBound="cobra_default_ub">
        <fbc:geneProductAssociation xmlns:fbc="http://www.sbml.org/sbml/level3/version1/fbc/version2" metaid="aad4994f-58fa-47df-9b77-b8ec9a082b80">
          <fbc:or metaid="_18248e3f-9ebb-49c1-90e6-a58c8e4601d8">
            <fbc:geneProductRef metaid="_8f8a035a-0e72-4051-a4b6-cda7ac4e009b" fbc:geneProduct="G_SA0223"/>
            <fbc:geneProductRef metaid="a2a6a13a-0429-4e1f-9034-c97693fb4fc5" fbc:geneProduct="G_SA0534"/>
          </fbc:or>
        </fbc:geneProductAssociation>
        <listOfReactants>
          <speciesReference constant="true" species="M_accoa_c" metaid="_81de2417-4af0-4d5b-8590-c6759755c339" stoichiometry="1"/>
          <speciesReference constant="true" species="M_dcacoa_c" metaid="_625133f4-3935-4a36-aef9-d70a3ceb5a20" stoichiometry="1"/>
        </listOfReactants>
        <listOfProducts>
          <speciesReference constant="true" species="M_3oddcoa_c" metaid="_935d8321-4e5a-476e-9ae8-b6337ce1b708" stoichiometry="1"/>
          <speciesReference constant="true" species="M_coa_c" metaid="_0f26c6a0-ef03-4dfd-a13c-6a74e099965f" stoichiometry="1"/>
        </listOfProducts>
      </reaction>
      <reaction id="R_ACACT6r" fbc:lowerFluxBound="cobra_default_lb" name="acetyl-CoA C-acyltransferase (dodecanoyl-CoA) (r)" metaid="_314b65f2-92c6-4db1-8886-bd9a2bb0deaf" reversible="true" fast="false" fbc:upperFluxBound="cobra_default_ub">
        <fbc:geneProductAssociation xmlns:fbc="http://www.sbml.org/sbml/level3/version1/fbc/version2" metaid="_0c045db3-5a7d-4a58-8256-a39f80f81a5d">
          <fbc:or metaid="_5aa44338-f41b-49f9-84df-95b5aa7cd8e8">
            <fbc:geneProductRef metaid="f8e3329f-d3ed-4975-a965-7983e324ca38" fbc:geneProduct="G_SA0223"/>
            <fbc:geneProductRef metaid="d4392429-b918-4356-ba31-90077c5be2dd" fbc:geneProduct="G_SA0534"/>
          </fbc:or>
        </fbc:geneProductAssociation>
        <listOfReactants>
          <speciesReference constant="true" species="M_accoa_c" metaid="_80cecb93-2eab-4ca0-be80-0825212bb0d5" stoichiometry="1"/>
          <speciesReference constant="true" species="M_ddcacoa_c" metaid="_851bcaeb-85ee-48a0-a76d-96da52a6afd4" stoichiometry="1"/>
        </listOfReactants>
        <listOfProducts>
          <speciesReference constant="true" species="M_3otdcoa_c" metaid="_5428c4c4-08d8-4cd1-a34c-80193cacadd2" stoichiometry="1"/>
          <speciesReference constant="true" species="M_coa_c" metaid="_75ed76df-6041-4714-a1cf-705a8566ba3e" stoichiometry="1"/>
        </listOfProducts>
      </reaction>
      <reaction id="R_ACACT7r" fbc:lowerFluxBound="cobra_default_lb" name="acetyl-CoA C-acyltransferase (tetradecanoyl-CoA) (r)" metaid="_17d4b996-90e4-47d8-a795-72b6f425fc24" reversible="true" fast="false" fbc:upperFluxBound="cobra_default_ub">
        <fbc:geneProductAssociation xmlns:fbc="http://www.sbml.org/sbml/level3/version1/fbc/version2" metaid="_54e1c4b9-e822-44c6-8508-1329b579b601">
          <fbc:or metaid="_715626a9-6ec9-4536-9868-76b09008faf5">
            <fbc:geneProductRef metaid="_8ad71c89-3baa-4531-8cee-9768c9fc1316" fbc:geneProduct="G_SA0223"/>
            <fbc:geneProductRef metaid="d895d542-c0f1-47a5-a16c-d2c97df7a00b" fbc:geneProduct="G_SA0534"/>
          </fbc:or>
        </fbc:geneProductAssociation>
        <listOfReactants>
          <speciesReference constant="true" species="M_accoa_c" metaid="_3641a1d9-96e5-491a-b8fc-1a266932575a" stoichiometry="1"/>
          <speciesReference constant="true" species="M_tdcoa_c" metaid="_8901880c-b6eb-4285-a50a-8bfee4edabcb" stoichiometry="1"/>
        </listOfReactants>
        <listOfProducts>
          <speciesReference constant="true" species="M_3ohdcoa_c" metaid="_895dd228-0ce7-42ac-b674-c005f17686ed" stoichiometry="1"/>
          <speciesReference constant="true" species="M_coa_c" metaid="bceab140-de70-4be7-a6ba-acc0dee5d276" stoichiometry="1"/>
        </listOfProducts>
      </reaction>
      <reaction id="R_ACALDi" fbc:lowerFluxBound="cobra_0_bound" name="acetaldehyde dehydrogenase (acetylating)" metaid="_7264e834-7af6-48d6-94e0-949e726467ad" reversible="false" fast="false" fbc:upperFluxBound="cobra_default_ub">
        <fbc:geneProductAssociation xmlns:fbc="http://www.sbml.org/sbml/level3/version1/fbc/version2" metaid="_4d1c4353-0ccb-4382-b509-af6cbae6136e">
          <fbc:geneProductRef metaid="_48705ed3-19e8-4419-8057-7f92d5378c66" fbc:geneProduct="G_SA0143"/>
        </fbc:geneProductAssociation>
        <listOfReactants>
          <speciesReference constant="true" species="M_acald_c" metaid="ed380bdc-4eb5-40dd-9785-f318285ab323" stoichiometry="1"/>
          <speciesReference constant="true" species="M_coa_c" metaid="_8dd07737-79f6-4d9b-a7dc-6765f377e340" stoichiometry="1"/>
          <speciesReference constant="true" species="M_nad_c" metaid="_515288f9-8f12-4b9d-b3c4-8ced04a9e61c" stoichiometry="1"/>
        </listOfReactants>
        <listOfProducts>
          <speciesReference constant="true" species="M_accoa_c" metaid="f31cd0fc-72a0-422d-a056-82a57eeae8be" stoichiometry="1"/>
          <speciesReference constant="true" species="M_h_c" metaid="_80e5bd9c-d8d3-487f-a8bb-2500b5e8cb1a" stoichiometry="1"/>
          <speciesReference constant="true" species="M_nadh_c" metaid="dbd37ccf-8e00-4669-9bf7-2319f69052c8" stoichiometry="1"/>
        </listOfProducts>
      </reaction>
      <reaction id="R_ACCOAC" fbc:lowerFluxBound="cobra_0_bound" name="acetyl-CoA carboxylase" metaid="a3ca92b3-837e-4ffd-b3f9-e73eaed19f77" reversible="false" fast="false" fbc:upperFluxBound="cobra_default_ub">
        <fbc:geneProductAssociation xmlns:fbc="http://www.sbml.org/sbml/level3/version1/fbc/version2" metaid="_44ef0b7a-f348-4094-9037-8c7355134238">
          <fbc:and metaid="cd0d912d-d9d0-49df-94cc-6c6766044fbc">
            <fbc:or metaid="_80566876-7f9c-4a34-826e-96707dcf5aac">
              <fbc:geneProductRef metaid="_7105834c-0482-4c57-839f-a81d4e66e2f5" fbc:geneProduct="G_SA1434"/>
              <fbc:geneProductRef metaid="_978329e7-613b-449e-8162-a56ef55b41d1" fbc:geneProduct="G_SA1357"/>
            </fbc:or>
            <fbc:geneProductRef metaid="_6cfa1a65-fa4e-4ad1-9511-4a61e23fc9a4" fbc:geneProduct="G_SA1523"/>
            <fbc:geneProductRef metaid="_071749d2-6197-4f34-a458-1817ed47c7fe" fbc:geneProduct="G_SA1522"/>
            <fbc:or metaid="_6602bd4d-9bda-4367-87e5-c22d279ba450">
              <fbc:geneProductRef metaid="_81cb63bb-dff1-46d2-b478-4c8aa525f509" fbc:geneProduct="G_SA1358"/>
              <fbc:geneProductRef metaid="c2b22719-119c-46de-be7c-24fc3699e5e2" fbc:geneProduct="G_SA1435"/>
            </fbc:or>
          </fbc:and>
        </fbc:geneProductAssociation>
        <listOfReactants>
          <speciesReference constant="true" species="M_accoa_c" metaid="_15ae2887-352c-43d7-98e2-2baffa637f5c" stoichiometry="1"/>
          <speciesReference constant="true" species="M_atp_c" metaid="_6aaf7956-8fbf-443a-8790-38c5bc990c03" stoichiometry="1"/>
          <speciesReference constant="true" species="M_hco3_c" metaid="_3fff2ced-e0ef-41e8-80db-6669b35d2cca" stoichiometry="1"/>
        </listOfReactants>
        <listOfProducts>
          <speciesReference constant="true" species="M_adp_c" metaid="a0623188-011d-4fc5-b917-ffdaf3d6dcb0" stoichiometry="1"/>
          <speciesReference constant="true" species="M_h_c" metaid="cf72568d-c4f6-4a6a-8384-13c42820dd5f" stoichiometry="1"/>
          <speciesReference constant="true" species="M_malcoa_c" metaid="_0c00059e-c0ed-4b67-96cb-2b4f3e50d515" stoichiometry="1"/>
          <speciesReference constant="true" species="M_pi_c" metaid="fc6ef8b8-f42f-42b8-9a46-9f55ae66f056" stoichiometry="1"/>
        </listOfProducts>
      </reaction>
      <reaction id="R_ACGApts" fbc:lowerFluxBound="cobra_0_bound" name="N-Acetyl-D-glucosamine transport via PEP:Pyr PTS" metaid="_496c300a-bbbb-4ab1-9bf0-95ec12bec4c9" reversible="false" fast="false" fbc:upperFluxBound="cobra_default_ub">
        <fbc:geneProductAssociation xmlns:fbc="http://www.sbml.org/sbml/level3/version1/fbc/version2" metaid="_871c5383-9c81-46c3-be8c-5f90db9dfb6c">
          <fbc:geneProductRef metaid="_7b855005-58bd-452f-9cbd-ce5aae55c435" fbc:geneProduct="G_SA1547"/>
        </fbc:geneProductAssociation>
        <listOfReactants>
          <speciesReference constant="true" species="M_acgam_e" metaid="_7c904cd2-3a08-4faa-a124-32c96ca22c31" stoichiometry="1"/>
          <speciesReference constant="true" species="M_pep_c" metaid="_4ce53400-a8de-4b38-b56f-5e08427ffb43" stoichiometry="1"/>
        </listOfReactants>
        <listOfProducts>
          <speciesReference constant="true" species="M_acgam6p_c" metaid="_80e00e59-f61e-4df4-afdd-fdde6ee949f7" stoichiometry="1"/>
          <speciesReference constant="true" species="M_pyr_c" metaid="fa15f9db-6fb6-4ddf-842b-3d948a08eb64" stoichiometry="1"/>
        </listOfProducts>
      </reaction>
      <reaction id="R_ACGK" fbc:lowerFluxBound="cobra_0_bound" name="acetylglutamate kinase" metaid="b77c1236-4fa8-4bcf-98a2-2b57b928bee9" reversible="false" fast="false" fbc:upperFluxBound="cobra_default_ub">
        <fbc:geneProductAssociation xmlns:fbc="http://www.sbml.org/sbml/level3/version1/fbc/version2" metaid="b5ff08be-6412-4f83-9a19-100dfe891844">
          <fbc:geneProductRef metaid="a7235e57-e293-4a5f-956b-37b55c3f74cc" fbc:geneProduct="G_SA0176"/>
        </fbc:geneProductAssociation>
        <listOfReactants>
          <speciesReference constant="true" species="M_acglu_c" metaid="_93acf6a6-85c8-4a90-be11-10df6ea4b2a7" stoichiometry="1"/>
          <speciesReference constant="true" species="M_atp_c" metaid="cd7044db-5bc7-45df-add6-5166e6f9e27c" stoichiometry="1"/>
        </listOfReactants>
        <listOfProducts>
          <speciesReference constant="true" species="M_acg5p_c" metaid="_684016ec-4d8a-4a63-ad78-09ee17178adf" stoichiometry="1"/>
          <speciesReference constant="true" species="M_adp_c" metaid="_31785d69-e23b-49df-adcf-405115545338" stoichiometry="1"/>
        </listOfProducts>
      </reaction>
      <reaction id="R_ACGS" fbc:lowerFluxBound="cobra_0_bound" name="N-acetylglutamate synthase" metaid="_8eab1c11-990e-436d-b006-e636f6a1cee3" reversible="false" fast="false" fbc:upperFluxBound="cobra_default_ub">
        <fbc:geneProductAssociation xmlns:fbc="http://www.sbml.org/sbml/level3/version1/fbc/version2" metaid="bd2a5aea-096c-442a-a0cf-12bfc1063f0c">
          <fbc:geneProductRef metaid="f69cb26b-bab4-4c34-8ea4-8de18da8885b" fbc:geneProduct="G_SA0177"/>
        </fbc:geneProductAssociation>
        <listOfReactants>
          <speciesReference constant="true" species="M_accoa_c" metaid="_023ad086-750b-4c93-a993-5e76fa818809" stoichiometry="1"/>
          <speciesReference constant="true" species="M_glu_DASH_L_c" metaid="_2d147692-427f-41c6-bab1-bd28cf46e59c" stoichiometry="1"/>
        </listOfReactants>
        <listOfProducts>
          <speciesReference constant="true" species="M_acglu_c" metaid="db4ddbd8-19bd-4047-a3e9-48c7846cd41c" stoichiometry="1"/>
          <speciesReference constant="true" species="M_coa_c" metaid="_1a21452b-8816-4da8-a97d-80575590f641" stoichiometry="1"/>
          <speciesReference constant="true" species="M_h_c" metaid="c8e8c932-7bbc-4f91-a979-c06d3d1ef127" stoichiometry="1"/>
        </listOfProducts>
      </reaction>
      <reaction id="R_ACHBS" fbc:lowerFluxBound="cobra_0_bound" name="2-aceto-2-hydroxybutanoate synthase" metaid="_05fc1f08-fb6e-4db6-a4bd-0e042fd34d3c" reversible="false" fast="false" fbc:upperFluxBound="cobra_default_ub">
        <fbc:geneProductAssociation xmlns:fbc="http://www.sbml.org/sbml/level3/version1/fbc/version2" metaid="_794e9da0-771e-401e-870e-4ce6a4a46424">
          <fbc:and metaid="_3d18eddd-c834-45ad-8f7c-521451fd4d0a">
            <fbc:geneProductRef metaid="_914fd5a9-ab29-46dd-bbc8-4bee25e91486" fbc:geneProduct="G_SA1860"/>
            <fbc:or metaid="_977de79b-30fe-4689-8f5e-8cd2a3305c96">
              <fbc:geneProductRef metaid="_9afd0e25-d7a0-4d57-a821-3e110d492734" fbc:geneProduct="G_SA1859"/>
              <fbc:geneProductRef metaid="_2d9c2834-e016-4985-b477-fab0e7fea659" fbc:geneProduct="G_SA2008"/>
            </fbc:or>
          </fbc:and>
        </fbc:geneProductAssociation>
        <listOfReactants>
          <speciesReference constant="true" species="M_2obut_c" metaid="c5dd8c56-5c26-45a3-9702-b06205c44e9b" stoichiometry="1"/>
          <speciesReference constant="true" species="M_h_c" metaid="_0ba9df12-910f-45be-8538-51556ac422ba" stoichiometry="1"/>
          <speciesReference constant="true" species="M_pyr_c" metaid="_31ee97a2-f7a6-47b0-968f-d36d4a197337" stoichiometry="1"/>
        </listOfReactants>
        <listOfProducts>
          <speciesReference constant="true" species="M_2ahbut_c" metaid="bf315bf8-f267-4d72-99b3-237e881e13c9" stoichiometry="1"/>
          <speciesReference constant="true" species="M_co2_c" metaid="_5c9e6373-c43c-480d-b0d3-2c2b36c76879" stoichiometry="1"/>
        </listOfProducts>
      </reaction>
      <reaction id="R_ACKr" fbc:lowerFluxBound="cobra_default_lb" name="acetate kinase" metaid="_23a0d422-07b1-4eb2-91df-4132126acf95" reversible="true" fast="false" fbc:upperFluxBound="cobra_default_ub">
        <fbc:geneProductAssociation xmlns:fbc="http://www.sbml.org/sbml/level3/version1/fbc/version2" metaid="a9821f34-95ab-4114-b410-3db5350a2228">
          <fbc:geneProductRef metaid="_35cf1388-2a1a-4465-a62a-122ecb1697b4" fbc:geneProduct="G_SA1533"/>
        </fbc:geneProductAssociation>
        <listOfReactants>
          <speciesReference constant="true" species="M_ac_c" metaid="cc98c9ef-3d99-439d-9afa-e7f17e677d17" stoichiometry="1"/>
          <speciesReference constant="true" species="M_atp_c" metaid="a2f1bd31-3f48-42db-8c92-3c1cea684e75" stoichiometry="1"/>
        </listOfReactants>
        <listOfProducts>
          <speciesReference constant="true" species="M_actp_c" metaid="_6c37a11e-9d8d-4485-aae5-d29d3b0e8686" stoichiometry="1"/>
          <speciesReference constant="true" species="M_adp_c" metaid="_29b83a81-faf6-41f4-9336-1b772c76ef13" stoichiometry="1"/>
        </listOfProducts>
      </reaction>
      <reaction id="R_ACLDC" fbc:lowerFluxBound="cobra_0_bound" name="acetolactate decarboxylase" metaid="e69c8e76-4ec3-4254-ad20-ad332f436fcd" reversible="false" fast="false" fbc:upperFluxBound="cobra_default_ub">
        <fbc:geneProductAssociation xmlns:fbc="http://www.sbml.org/sbml/level3/version1/fbc/version2" metaid="_10bfea0b-f60a-4f52-9fae-e7d0e555f9c9">
          <fbc:or metaid="a1eeb06a-1f74-4e5b-a7d4-67ec5a348614">
            <fbc:geneProductRef metaid="_5eda7333-542a-4ca0-856f-eaedcc6f8edd" fbc:geneProduct="G_SA2394"/>
            <fbc:geneProductRef metaid="_2b075541-ac4a-4d47-b58f-f0fb2861217c" fbc:geneProduct="G_SA2007"/>
          </fbc:or>
        </fbc:geneProductAssociation>
        <listOfReactants>
          <speciesReference constant="true" species="M_alac_DASH_S_c" metaid="_0db9bf6c-ece0-4d66-8729-fb8e4414c963" stoichiometry="1"/>
          <speciesReference constant="true" species="M_h_c" metaid="_69af4df2-9c34-474a-9b35-c5b6da53c3bd" stoichiometry="1"/>
        </listOfReactants>
        <listOfProducts>
          <speciesReference constant="true" species="M_actn_DASH_R_c" metaid="_77590c63-08fa-4d86-8bd6-338e219e6fde" stoichiometry="1"/>
          <speciesReference constant="true" species="M_co2_c" metaid="_6e2fcfbf-387f-44e9-9c3e-877dc81f7741" stoichiometry="1"/>
        </listOfProducts>
      </reaction>
      <reaction id="R_ACLS" fbc:lowerFluxBound="cobra_0_bound" name="acetolactate synthase" metaid="_60f3e9c2-27a9-4506-9584-ecafcd8b6604" reversible="false" fast="false" fbc:upperFluxBound="cobra_default_ub">
        <fbc:geneProductAssociation xmlns:fbc="http://www.sbml.org/sbml/level3/version1/fbc/version2" metaid="f0ec8934-d52a-4a46-80be-4984f423a065">
          <fbc:and metaid="_6dc27619-a3e4-426e-8601-74ac74061db6">
            <fbc:geneProductRef metaid="ec06bf9e-cc47-4e8f-a4fa-37baa170d7d7" fbc:geneProduct="G_SA1860"/>
            <fbc:or metaid="f1172efe-946c-44e7-9e16-26df02fe0ce2">
              <fbc:geneProductRef metaid="f1c0064c-eb1a-4253-9c2b-e9dc7673edf0" fbc:geneProduct="G_SA1859"/>
              <fbc:geneProductRef metaid="_6ec6975b-4d5f-4d01-9696-35fdd51028ab" fbc:geneProduct="G_SA2008"/>
            </fbc:or>
          </fbc:and>
        </fbc:geneProductAssociation>
        <listOfReactants>
          <speciesReference constant="true" species="M_h_c" metaid="_3bd54226-7de1-45f0-9ca0-0c92a5057b1c" stoichiometry="1"/>
          <speciesReference constant="true" species="M_pyr_c" metaid="fa2b039c-2eef-43c1-8a91-d818b0294118" stoichiometry="2"/>
        </listOfReactants>
        <listOfProducts>
          <speciesReference constant="true" species="M_alac_DASH_S_c" metaid="d681def2-2b68-465c-ab3d-4a28e3126ea8" stoichiometry="1"/>
          <speciesReference constant="true" species="M_co2_c" metaid="bbef3669-cbef-4bc7-b557-a62ac1f5a947" stoichiometry="1"/>
        </listOfProducts>
      </reaction>
      <reaction id="R_ACNAMt2" fbc:lowerFluxBound="cobra_0_bound" name="N-acetylneuraminate proton symport" metaid="_583c1c19-5e5c-47f1-abec-b17caa808391" reversible="false" fast="false" fbc:upperFluxBound="cobra_default_ub">
        <fbc:geneProductAssociation xmlns:fbc="http://www.sbml.org/sbml/level3/version1/fbc/version2" metaid="ba2c6dc7-c122-4c40-943f-2552c1d408ea">
          <fbc:geneProductRef metaid="f3446760-d4b7-41eb-a2dd-e63fe484a998" fbc:geneProduct="G_SA0531"/>
        </fbc:geneProductAssociation>
        <listOfReactants>
          <speciesReference constant="true" species="M_acnam_e" metaid="_751427bc-445d-473c-b3c7-63d6c278e58c" stoichiometry="1"/>
          <speciesReference constant="true" species="M_h_e" metaid="_4990ef42-a075-4de3-8ca4-0b754953068c" stoichiometry="1"/>
        </listOfReactants>
        <listOfProducts>
          <speciesReference constant="true" species="M_acnam_c" metaid="_447c2134-94cf-45a6-8816-fcb632289c2a" stoichiometry="1"/>
          <speciesReference constant="true" species="M_h_c" metaid="_85e83fc0-3a15-4be1-ba11-d914d145cf6e" stoichiometry="1"/>
        </listOfProducts>
      </reaction>
      <reaction id="R_ACNML" fbc:lowerFluxBound="cobra_0_bound" name="N-Acetylneuraminate lyase" metaid="c1d81f66-06f9-41da-b9e0-14c45280d310" reversible="false" fast="false" fbc:upperFluxBound="cobra_default_ub">
        <fbc:geneProductAssociation xmlns:fbc="http://www.sbml.org/sbml/level3/version1/fbc/version2" metaid="_105c94ba-2f3b-4319-a998-13a7e8127df3">
          <fbc:geneProductRef metaid="_41ee9cf0-d60e-4831-a8d5-202bc9b79bc6" fbc:geneProduct="G_SA0304"/>
        </fbc:geneProductAssociation>
        <listOfReactants>
          <speciesReference constant="true" species="M_acnam_c" metaid="fb8a712f-805f-47c1-8125-fa50f8ab1a7b" stoichiometry="1"/>
        </listOfReactants>
        <listOfProducts>
          <speciesReference constant="true" species="M_acmana_c" metaid="_1ad7082d-b115-4fed-8223-8f214e83a404" stoichiometry="1"/>
          <speciesReference constant="true" species="M_pyr_c" metaid="f8af8411-44b7-497c-8044-ec2be2aeac66" stoichiometry="1"/>
        </listOfProducts>
      </reaction>
      <reaction id="R_ACOAD1" fbc:lowerFluxBound="cobra_default_lb" name="acyl-CoA dehydrogenase (butanoyl-CoA)" metaid="_5b4a75ff-a7ce-4714-84ac-93312e870b00" reversible="true" fast="false" fbc:upperFluxBound="cobra_default_ub">
        <fbc:geneProductAssociation xmlns:fbc="http://www.sbml.org/sbml/level3/version1/fbc/version2" metaid="_8b95bbb7-dba0-4f88-94ee-07103a2936a8">
          <fbc:geneProductRef metaid="_157e269b-8ef3-4165-b0e1-bf2928aa36f6" fbc:geneProduct="G_SA2080"/>
        </fbc:geneProductAssociation>
        <listOfReactants>
          <speciesReference constant="true" species="M_b2coa_c" metaid="_71303c55-2bd3-4470-9666-626002b9d139" stoichiometry="1"/>
          <speciesReference constant="true" species="M_h_c" metaid="_6a53559e-5a8d-4349-91cf-ead853cb741c" stoichiometry="1"/>
          <speciesReference constant="true" species="M_nadh_c" metaid="_25de0b3c-b9e7-472f-a694-7a0e3e588fcb" stoichiometry="1"/>
        </listOfReactants>
        <listOfProducts>
          <speciesReference constant="true" species="M_btcoa_c" metaid="b752d2e7-19e3-4ecc-b0af-f9595acaeb0a" stoichiometry="1"/>
          <speciesReference constant="true" species="M_nad_c" metaid="_4406dd41-17f1-4fe9-995d-8f3d68ceda7e" stoichiometry="1"/>
        </listOfProducts>
      </reaction>
      <reaction id="R_ACOAD2" fbc:lowerFluxBound="cobra_default_lb" name="acyl-CoA dehydrogenase (hexanoyl-CoA)" metaid="_42795591-9a6b-46b8-ab4f-3a40c4b09948" reversible="true" fast="false" fbc:upperFluxBound="cobra_default_ub">
        <fbc:geneProductAssociation xmlns:fbc="http://www.sbml.org/sbml/level3/version1/fbc/version2" metaid="d41fe50b-07d1-4dee-84bb-30e3ae4faa51">
          <fbc:geneProductRef metaid="_0706a723-4732-4d2d-aed3-6ec459a62c50" fbc:geneProduct="G_SA2080"/>
        </fbc:geneProductAssociation>
        <listOfReactants>
          <speciesReference constant="true" species="M_h_c" metaid="b7173a96-259c-4ee9-9526-4c9ee8d64733" stoichiometry="1"/>
          <speciesReference constant="true" species="M_hx2coa_c" metaid="_1c4b18ba-267e-42d3-9017-3316d7c8e9c5" stoichiometry="1"/>
          <speciesReference constant="true" species="M_nadh_c" metaid="ae62375a-214f-4890-b346-24eb93bc102f" stoichiometry="1"/>
        </listOfReactants>
        <listOfProducts>
          <speciesReference constant="true" species="M_hxcoa_c" metaid="_47e38cf1-4f42-41eb-9d3c-ced9c63348e1" stoichiometry="1"/>
          <speciesReference constant="true" species="M_nad_c" metaid="f8d79d10-5405-49de-be09-a15ca605eac3" stoichiometry="1"/>
        </listOfProducts>
      </reaction>
      <reaction id="R_ACOAD3" fbc:lowerFluxBound="cobra_default_lb" name="acyl-CoA dehydrogenase (octanoyl-CoA)" metaid="e397ff27-c2d9-4a51-b591-5dd6de11e5e3" reversible="true" fast="false" fbc:upperFluxBound="cobra_default_ub">
        <fbc:geneProductAssociation xmlns:fbc="http://www.sbml.org/sbml/level3/version1/fbc/version2" metaid="_0c5e48c0-3f1d-4152-a72b-674df842055c">
          <fbc:geneProductRef metaid="e630ee7e-6293-462e-9698-6d21e3dc38fb" fbc:geneProduct="G_SA2080"/>
        </fbc:geneProductAssociation>
        <listOfReactants>
          <speciesReference constant="true" species="M_nad_c" metaid="_37623674-169a-4acc-9b20-8690d59c8a90" stoichiometry="1"/>
          <speciesReference constant="true" species="M_occoa_c" metaid="_36b9803a-fc7e-4a55-9afd-54b561e1d44e" stoichiometry="1"/>
        </listOfReactants>
        <listOfProducts>
          <speciesReference constant="true" species="M_h_c" metaid="abc28ac4-306d-4a11-a8a3-c599eb8adc01" stoichiometry="1"/>
          <speciesReference constant="true" species="M_nadh_c" metaid="_9de0b6f6-90f3-4ad5-ab72-90f156137691" stoichiometry="1"/>
          <speciesReference constant="true" species="M_oc2coa_c" metaid="de8fe251-61cb-48a7-9fc1-22cffbeb9a06" stoichiometry="1"/>
        </listOfProducts>
      </reaction>
      <reaction id="R_ACOAD4" fbc:lowerFluxBound="cobra_default_lb" name="acyl-CoA dehydrogenase (decanoyl-CoA)" metaid="a98f2463-84f2-40bf-8183-4d64c135ab82" reversible="true" fast="false" fbc:upperFluxBound="cobra_default_ub">
        <fbc:geneProductAssociation xmlns:fbc="http://www.sbml.org/sbml/level3/version1/fbc/version2" metaid="b0e27b35-12f8-42f1-bc26-686d0d614443">
          <fbc:geneProductRef metaid="_9e7ef473-3bbb-46f9-bcc9-3cf5db1db19f" fbc:geneProduct="G_SA2080"/>
        </fbc:geneProductAssociation>
        <listOfReactants>
          <speciesReference constant="true" species="M_dcacoa_c" metaid="_0b474874-56c8-4479-b5dc-8d7dfa1424f0" stoichiometry="1"/>
          <speciesReference constant="true" species="M_nad_c" metaid="_077474d7-78dc-48ba-8e70-8c30d83b6567" stoichiometry="1"/>
        </listOfReactants>
        <listOfProducts>
          <speciesReference constant="true" species="M_dc2coa_c" metaid="_1e1bac0c-f597-4181-aba3-1505b9d23964" stoichiometry="1"/>
          <speciesReference constant="true" species="M_h_c" metaid="_3e71ccf1-ec88-47d4-a7d4-ff9e7d38b1df" stoichiometry="1"/>
          <speciesReference constant="true" species="M_nadh_c" metaid="d2ea3d1f-4407-4c49-b34b-df5e15d43edd" stoichiometry="1"/>
        </listOfProducts>
      </reaction>
      <reaction id="R_ACOAD5" fbc:lowerFluxBound="cobra_default_lb" name="acyl-CoA dehydrogenase (dodecanoyl-CoA)" metaid="_4ab1a9a4-b45d-4bfa-8561-324dddaf56b2" reversible="true" fast="false" fbc:upperFluxBound="cobra_default_ub">
        <fbc:geneProductAssociation xmlns:fbc="http://www.sbml.org/sbml/level3/version1/fbc/version2" metaid="_1d44c5d8-8a68-47f8-aa65-ecdc6e632f60">
          <fbc:geneProductRef metaid="dad10495-02fb-49f5-b9bb-1846803b2d92" fbc:geneProduct="G_SA2080"/>
        </fbc:geneProductAssociation>
        <listOfReactants>
          <speciesReference constant="true" species="M_ddcacoa_c" metaid="f3ed9be2-3ea9-4dcd-9f7f-454c1bb12e27" stoichiometry="1"/>
          <speciesReference constant="true" species="M_nad_c" metaid="_06a28d5f-19e6-4827-bcf0-6b83ba72965c" stoichiometry="1"/>
        </listOfReactants>
        <listOfProducts>
          <speciesReference constant="true" species="M_dd2coa_c" metaid="_41d768af-b671-468d-962c-f540eeaf5097" stoichiometry="1"/>
          <speciesReference constant="true" species="M_h_c" metaid="_04580f08-0c7e-4ac2-b340-610515040643" stoichiometry="1"/>
          <speciesReference constant="true" species="M_nadh_c" metaid="_81003a3d-00bc-4e46-8173-d6dfdd613249" stoichiometry="1"/>
        </listOfProducts>
      </reaction>
      <reaction id="R_ACOAD6" fbc:lowerFluxBound="cobra_default_lb" name="acyl-CoA dehydrogenase (tetradecanoyl-CoA)" metaid="ffabc823-e9e4-4307-be6c-ca6737241d3a" reversible="true" fast="false" fbc:upperFluxBound="cobra_default_ub">
        <fbc:geneProductAssociation xmlns:fbc="http://www.sbml.org/sbml/level3/version1/fbc/version2" metaid="b4993754-e986-4f6c-974f-6ec8ba96b0a7">
          <fbc:geneProductRef metaid="_8de71954-019a-436c-ade8-3641f89af4c5" fbc:geneProduct="G_SA2080"/>
        </fbc:geneProductAssociation>
        <listOfReactants>
          <speciesReference constant="true" species="M_nad_c" metaid="ccffeb5d-185a-49e7-a563-595cebe9cc78" stoichiometry="1"/>
          <speciesReference constant="true" species="M_tdcoa_c" metaid="_6799604f-0be8-4c42-8e26-97c53e002641" stoichiometry="1"/>
        </listOfReactants>
        <listOfProducts>
          <speciesReference constant="true" species="M_h_c" metaid="_304a212d-d5c7-4237-a054-23c1800d8dd8" stoichiometry="1"/>
          <speciesReference constant="true" species="M_nadh_c" metaid="_81a1d3c7-3d39-417d-9c8a-eab767d61517" stoichiometry="1"/>
          <speciesReference constant="true" species="M_td2coa_c" metaid="be49f0cd-575b-41ac-abfc-99d6d8610ec4" stoichiometry="1"/>
        </listOfProducts>
      </reaction>
      <reaction id="R_ACOAD7" fbc:lowerFluxBound="cobra_0_bound" name="acyl-CoA dehydrogenase (hexadecanoyl-CoA)" metaid="_98a3ac43-5ffd-418b-8af0-3c65e9831bf1" reversible="false" fast="false" fbc:upperFluxBound="cobra_default_ub">
        <fbc:geneProductAssociation xmlns:fbc="http://www.sbml.org/sbml/level3/version1/fbc/version2" metaid="_323f8893-dab2-40f5-9f4e-993c5836f9b3">
          <fbc:geneProductRef metaid="_4e05d4ed-554a-424a-9399-81eb4fde4653" fbc:geneProduct="G_SA2080"/>
        </fbc:geneProductAssociation>
        <listOfReactants>
          <speciesReference constant="true" species="M_nad_c" metaid="_293fbf36-dc3b-46f4-9604-5a7854446946" stoichiometry="1"/>
          <speciesReference constant="true" species="M_pmtcoa_c" metaid="_37cf8dff-bed8-4630-a060-c96826c91f1e" stoichiometry="1"/>
        </listOfReactants>
        <listOfProducts>
          <speciesReference constant="true" species="M_h_c" metaid="_018c371a-f0d4-44de-8c32-d3854adc97c5" stoichiometry="1"/>
          <speciesReference constant="true" species="M_hdd2coa_c" metaid="_46334f29-c614-43fd-aa1d-214b15128643" stoichiometry="1"/>
          <speciesReference constant="true" species="M_nadh_c" metaid="_0211c138-558b-4041-9882-275c2b9b30a1" stoichiometry="1"/>
        </listOfProducts>
      </reaction>
      <reaction id="R_ACOATA" fbc:lowerFluxBound="cobra_default_lb" name="Acetyl-CoA ACP transacylase" metaid="_70c21da6-27b5-4dbe-baf9-4397fbf0139d" reversible="true" fast="false" fbc:upperFluxBound="cobra_default_ub">
        <fbc:geneProductAssociation xmlns:fbc="http://www.sbml.org/sbml/level3/version1/fbc/version2" metaid="_21b9d973-a52f-4315-8542-12bf72b7e945">
          <fbc:geneProductRef metaid="_0b381cbc-f1c4-4e71-aaab-3beb11f95d80" fbc:geneProduct="G_SA0842"/>
        </fbc:geneProductAssociation>
        <listOfReactants>
          <speciesReference constant="true" species="M_ACP_c" metaid="c129b23e-2019-4bef-98af-e8b57138f93b" stoichiometry="1"/>
          <speciesReference constant="true" species="M_accoa_c" metaid="becff223-ad56-484d-a14d-aa289e281e86" stoichiometry="1"/>
        </listOfReactants>
        <listOfProducts>
          <speciesReference constant="true" species="M_acACP_c" metaid="d7e80ea6-103c-41c8-aa9f-bffa3ac1e72e" stoichiometry="1"/>
          <speciesReference constant="true" species="M_coa_c" metaid="_58c7d0ab-3317-4e3e-af7d-441889394db8" stoichiometry="1"/>
        </listOfProducts>
      </reaction>
      <reaction id="R_ACONT" fbc:lowerFluxBound="cobra_default_lb" name="aconitase" metaid="f4a8a8b4-1d34-4646-a512-3d2862d1985d" reversible="true" fast="false" fbc:upperFluxBound="cobra_default_ub">
        <fbc:geneProductAssociation xmlns:fbc="http://www.sbml.org/sbml/level3/version1/fbc/version2" metaid="c8ab3cd3-5a40-4149-a430-628a9c515adf">
          <fbc:geneProductRef metaid="_4dc1b47f-c3ca-4b6e-9dbf-b1d2c0e2ca24" fbc:geneProduct="G_SA1184"/>
        </fbc:geneProductAssociation>
        <listOfReactants>
          <speciesReference constant="true" species="M_cit_c" metaid="cbe2607a-d35d-475a-aa09-11fd829570b7" stoichiometry="1"/>
        </listOfReactants>
        <listOfProducts>
          <speciesReference constant="true" species="M_icit_c" metaid="_7cb5695e-fe1a-4586-af1f-5a841284c0ab" stoichiometry="1"/>
        </listOfProducts>
      </reaction>
      <reaction id="R_ACOTA" fbc:lowerFluxBound="cobra_default_lb" name="acetylornithine transaminase" metaid="_29a4444d-6f80-4154-b255-192ba8239df3" reversible="true" fast="false" fbc:upperFluxBound="cobra_default_ub">
        <fbc:geneProductAssociation xmlns:fbc="http://www.sbml.org/sbml/level3/version1/fbc/version2" metaid="c1dd860f-07b4-4165-af50-31a7314d49c3">
          <fbc:geneProductRef metaid="_91d838c0-6d2c-4fdd-b62b-1f5753ca6e83" fbc:geneProduct="G_SA0179"/>
        </fbc:geneProductAssociation>
        <listOfReactants>
          <speciesReference constant="true" species="M_acorn_c" metaid="_45f53ae1-ba31-4ab7-9cc1-57489f5eacc7" stoichiometry="1"/>
          <speciesReference constant="true" species="M_akg_c" metaid="d55c8e00-d9cc-44b7-9678-6d6bb618c85c" stoichiometry="1"/>
        </listOfReactants>
        <listOfProducts>
          <speciesReference constant="true" species="M_acg5sa_c" metaid="e6251d2e-1ff0-486b-b604-1edef4692de7" stoichiometry="1"/>
          <speciesReference constant="true" species="M_glu_DASH_L_c" metaid="_751a7b96-baea-409a-ab1c-dba042c2bffa" stoichiometry="1"/>
        </listOfProducts>
      </reaction>
      <reaction id="R_ACPS1" fbc:lowerFluxBound="cobra_0_bound" name="acyl-carrier protein synthase" metaid="_2f47f548-d5c1-4785-8a10-a866b4dddfab" reversible="false" fast="false" fbc:upperFluxBound="cobra_default_ub">
        <fbc:geneProductAssociation xmlns:fbc="http://www.sbml.org/sbml/level3/version1/fbc/version2" metaid="ea2ecb7f-e620-4c37-b8e9-fef9338bdf37">
          <fbc:geneProductRef metaid="_735bd98c-d95b-420a-84a5-7f530a3bd265" fbc:geneProduct="G_SA1875"/>
        </fbc:geneProductAssociation>
        <listOfReactants>
          <speciesReference constant="true" species="M_apoACP_c" metaid="af56c918-40b8-41df-9780-3590cc6c22f2" stoichiometry="1"/>
          <speciesReference constant="true" species="M_coa_c" metaid="cc12c886-0003-4dfc-8d7f-5be952ece8ae" stoichiometry="1"/>
        </listOfReactants>
        <listOfProducts>
          <speciesReference constant="true" species="M_ACP_c" metaid="_0ad02c00-5fa6-47ed-bebb-a1e9ed2377d2" stoichiometry="1"/>
          <speciesReference constant="true" species="M_h_c" metaid="_018e214a-bcf7-4a79-9ec0-ce4f84182fd2" stoichiometry="1"/>
          <speciesReference constant="true" species="M_pap_c" metaid="_352f0416-4c03-489d-a0c5-b429e9ef0cd2" stoichiometry="1"/>
        </listOfProducts>
      </reaction>
      <reaction id="R_ACPpds" fbc:lowerFluxBound="cobra_0_bound" name="[acyl-carrier-protein] phosphodiesterase" metaid="_370a8632-4a22-4b5a-9c5b-a7e5261f419c" reversible="false" fast="false" fbc:upperFluxBound="cobra_default_ub">
        <fbc:geneProductAssociation xmlns:fbc="http://www.sbml.org/sbml/level3/version1/fbc/version2" metaid="d80d58ff-1363-47c2-ac78-7f7363cebdeb">
          <fbc:geneProductRef metaid="fdb5bbf9-3da6-4567-a123-f93e11478f8e" fbc:geneProduct="G_SA0204"/>
        </fbc:geneProductAssociation>
        <listOfReactants>
          <speciesReference constant="true" species="M_ACP_c" metaid="_8bcd6aa2-1ac4-4b0e-a96f-e949df246b62" stoichiometry="1"/>
          <speciesReference constant="true" species="M_h2o_c" metaid="_2dd832d8-f1ee-4f92-b768-5a9cd018c894" stoichiometry="1"/>
        </listOfReactants>
        <listOfProducts>
          <speciesReference constant="true" species="M_apoACP_c" metaid="c5dad830-beb0-4017-926c-8b0212804d70" stoichiometry="1"/>
          <speciesReference constant="true" species="M_h_c" metaid="e17cff89-697b-41a7-8a2f-232595c686ba" stoichiometry="1"/>
          <speciesReference constant="true" species="M_pan4p_c" metaid="a7900d34-9762-4268-b6ba-168613bf5884" stoichiometry="1"/>
        </listOfProducts>
      </reaction>
      <reaction id="R_ACS" fbc:lowerFluxBound="cobra_0_bound" name="acetyl-CoA synthetase" metaid="b3a0830c-4356-4e74-a3c3-03bd4b671215" reversible="false" fast="false" fbc:upperFluxBound="cobra_default_ub">
        <fbc:geneProductAssociation xmlns:fbc="http://www.sbml.org/sbml/level3/version1/fbc/version2" metaid="_1b51d877-92d0-470b-b5f8-e9d236a87b31">
          <fbc:and metaid="d3b8ac63-bb0d-4fe8-bae8-77711cf9f074">
            <fbc:geneProductRef metaid="_6443e1e6-db73-4e5c-a758-eca1923ec5c5" fbc:geneProduct="G_SA2402"/>
            <fbc:geneProductRef metaid="_13c726c5-03b8-45bc-8adf-634996b38f9d" fbc:geneProduct="G_SA1554"/>
          </fbc:and>
        </fbc:geneProductAssociation>
        <listOfReactants>
          <speciesReference constant="true" species="M_ac_c" metaid="_40e390ed-d40b-47db-8a33-d269acd21dce" stoichiometry="1"/>
          <speciesReference constant="true" species="M_atp_c" metaid="_8a197c4b-8b06-45c3-ac1f-5befc1c389bd" stoichiometry="1"/>
          <speciesReference constant="true" species="M_coa_c" metaid="_1420623e-ef3b-4997-aa6a-12fe414735e2" stoichiometry="1"/>
        </listOfReactants>
        <listOfProducts>
          <speciesReference constant="true" species="M_accoa_c" metaid="ec3df87c-af41-4104-96a3-f80db3f4cfb9" stoichiometry="1"/>
          <speciesReference constant="true" species="M_amp_c" metaid="_1303ea8a-ab0f-478a-9289-82b7e00669e1" stoichiometry="1"/>
          <speciesReference constant="true" species="M_ppi_c" metaid="e057fc60-333c-466f-b66b-a6d6aca3d39a" stoichiometry="1"/>
        </listOfProducts>
      </reaction>
      <reaction id="R_ACYP_2" fbc:lowerFluxBound="cobra_0_bound" name="acylphosphatase (2)" metaid="_85bd5e01-b370-4d37-b60b-2dd2cf9bc2ec" reversible="false" fast="false" fbc:upperFluxBound="cobra_default_ub">
        <fbc:geneProductAssociation xmlns:fbc="http://www.sbml.org/sbml/level3/version1/fbc/version2" metaid="_3736896d-370a-41af-8138-349862d38563">
          <fbc:geneProductRef metaid="_4a285039-2177-4f13-8866-dbb4113f20ee" fbc:geneProduct="G_SA1236"/>
        </fbc:geneProductAssociation>
        <listOfReactants>
          <speciesReference constant="true" species="M_actp_c" metaid="c7cb1c09-9798-47d1-8937-335c2ca2685d" stoichiometry="1"/>
          <speciesReference constant="true" species="M_h2o_c" metaid="_89c63cc3-0667-4923-80d7-bf91ec2c3503" stoichiometry="1"/>
        </listOfReactants>
        <listOfProducts>
          <speciesReference constant="true" species="M_ac_c" metaid="_0db64022-ed48-41e5-a1c7-3f1751b8ddd7" stoichiometry="1"/>
          <speciesReference constant="true" species="M_h_c" metaid="_5b4f4ba4-a92c-4d66-b1d6-3cbd27903208" stoichiometry="1"/>
          <speciesReference constant="true" species="M_pi_c" metaid="e03183b9-282b-412b-a4d2-0dd38167b20f" stoichiometry="1"/>
        </listOfProducts>
      </reaction>
      <reaction id="R_ADCL" fbc:lowerFluxBound="cobra_0_bound" name="4-aminobenzoate synthase" metaid="_908e523e-060a-4b64-91ea-d0158796ec43" reversible="false" fast="false" fbc:upperFluxBound="cobra_default_ub">
        <fbc:geneProductAssociation xmlns:fbc="http://www.sbml.org/sbml/level3/version1/fbc/version2" metaid="_7bda3cbb-0ac1-4969-bf82-075c0e2bce1b">
          <fbc:geneProductRef metaid="_3e9ad49e-df51-46ed-9bfa-33a3c6eb3d52" fbc:geneProduct="G_SA0670"/>
        </fbc:geneProductAssociation>
        <listOfReactants>
          <speciesReference constant="true" species="M_4adcho_c" metaid="f4376a11-e150-4e1d-9056-9ba69806b6cd" stoichiometry="1"/>
        </listOfReactants>
        <listOfProducts>
          <speciesReference constant="true" species="M_4abz_c" metaid="_83c18c2d-2a12-41f8-a3a0-b054ada73f92" stoichiometry="1"/>
          <speciesReference constant="true" species="M_h_c" metaid="_2d3dacf3-ea50-475b-aa29-0365e4678b5d" stoichiometry="1"/>
          <speciesReference constant="true" species="M_pyr_c" metaid="_7511313c-e323-4350-875d-97b20d6c507b" stoichiometry="1"/>
        </listOfProducts>
      </reaction>
      <reaction id="R_ADCS" fbc:lowerFluxBound="cobra_0_bound" name="4-amino-4-deoxychorismate synthase" metaid="c3d9e786-846b-4047-8bef-743dd85459ac" reversible="false" fast="false" fbc:upperFluxBound="cobra_default_ub">
        <fbc:geneProductAssociation xmlns:fbc="http://www.sbml.org/sbml/level3/version1/fbc/version2" metaid="cf21fe52-4a0e-4b79-8a55-49dd4ef26f74">
          <fbc:geneProductRef metaid="_88d65df9-1bb0-47d8-ab10-bdf0fbd66daf" fbc:geneProduct="G_SA0669"/>
        </fbc:geneProductAssociation>
        <listOfReactants>
          <speciesReference constant="true" species="M_chor_c" metaid="_15486d48-3246-4c80-bb62-26b70ef5ea15" stoichiometry="1"/>
          <speciesReference constant="true" species="M_gln_DASH_L_c" metaid="_54bfaa1c-b36b-4e94-af86-296d46177238" stoichiometry="1"/>
        </listOfReactants>
        <listOfProducts>
          <speciesReference constant="true" species="M_4adcho_c" metaid="b08f5cb6-edd2-4210-b27b-a626dc75402c" stoichiometry="1"/>
          <speciesReference constant="true" species="M_glu_DASH_L_c" metaid="d938e078-af97-463e-a0cd-e503ceba7f7d" stoichiometry="1"/>
        </listOfProducts>
      </reaction>
      <reaction id="R_ADCYRS" fbc:lowerFluxBound="cobra_0_bound" name="adenosylcobyric acid synthase (glutamine-hydrolysing)" metaid="_33f55008-81af-40bd-ad22-3471907e2abd" reversible="false" fast="false" fbc:upperFluxBound="cobra_default_ub">
        <fbc:geneProductAssociation xmlns:fbc="http://www.sbml.org/sbml/level3/version1/fbc/version2" metaid="_1b06ede8-869f-4492-aa4b-6b06c71b4e7c">
          <fbc:geneProductRef metaid="_4c4a1d39-bd29-42dd-984a-3fb2e83a2bff" fbc:geneProduct="G_SA1707"/>
        </fbc:geneProductAssociation>
        <listOfReactants>
          <speciesReference constant="true" species="M_adcobdam_c" metaid="_5a5f387d-5ba6-48ac-8290-a27bb2564dab" stoichiometry="1"/>
          <speciesReference constant="true" species="M_atp_c" metaid="_5a06ef9e-1d7c-4c4c-aa63-5fb96ce438b8" stoichiometry="4"/>
          <speciesReference constant="true" species="M_gln_DASH_L_c" metaid="_0a9d5c8b-3445-4f2f-bd32-e49d95cfb32a" stoichiometry="4"/>
          <speciesReference constant="true" species="M_h2o_c" metaid="f5814bfe-2052-49d2-86c8-a5654e10c497" stoichiometry="4"/>
        </listOfReactants>
        <listOfProducts>
          <speciesReference constant="true" species="M_adcobhex_c" metaid="_964179fa-e3f7-4f87-a1bf-826f126a6d5b" stoichiometry="1"/>
          <speciesReference constant="true" species="M_adp_c" metaid="fc8f0ebd-4a5a-498c-9330-0a0cad07e6b7" stoichiometry="4"/>
          <speciesReference constant="true" species="M_glu_DASH_L_c" metaid="_561efa31-6e61-42df-8d24-e34766b92572" stoichiometry="4"/>
          <speciesReference constant="true" species="M_h_c" metaid="_973286e4-2039-4054-802c-9b13d546c021" stoichiometry="4"/>
          <speciesReference constant="true" species="M_pi_c" metaid="_90175902-e7fb-4125-92d3-df0ed1d278a7" stoichiometry="4"/>
        </listOfProducts>
      </reaction>
      <reaction id="R_ADK1" fbc:lowerFluxBound="cobra_default_lb" name="adenylate kinase" metaid="_4d83293a-59e3-4cd6-8f32-4823a79c55bd" reversible="true" fast="false" fbc:upperFluxBound="cobra_default_ub">
        <fbc:geneProductAssociation xmlns:fbc="http://www.sbml.org/sbml/level3/version1/fbc/version2" metaid="_1a20fe8b-3c2a-47e7-8870-844ae3f52c29">
          <fbc:geneProductRef metaid="_071e0ad4-bdab-4266-af9d-c77cf0ca49e2" fbc:geneProduct="G_SA2027"/>
        </fbc:geneProductAssociation>
        <listOfReactants>
          <speciesReference constant="true" species="M_amp_c" metaid="d14601b5-d152-49e7-9f8b-c3846957a349" stoichiometry="1"/>
          <speciesReference constant="true" species="M_atp_c" metaid="_4595f952-ca25-401c-94e7-a42bbc8710ab" stoichiometry="1"/>
        </listOfReactants>
        <listOfProducts>
          <speciesReference constant="true" species="M_adp_c" metaid="_2832572b-8e47-4463-9807-574091a1afe2" stoichiometry="2"/>
        </listOfProducts>
      </reaction>
      <reaction id="R_ADKd" fbc:lowerFluxBound="cobra_default_lb" name="adenylate kinase (d form)" metaid="_6d252615-0722-4607-bed8-461b15655ff1" reversible="true" fast="false" fbc:upperFluxBound="cobra_default_ub">
        <fbc:geneProductAssociation xmlns:fbc="http://www.sbml.org/sbml/level3/version1/fbc/version2" metaid="fb799483-4630-46aa-b339-c99514571f74">
          <fbc:geneProductRef metaid="_187a9e05-96ef-4edf-9eb7-590f94dab27b" fbc:geneProduct="G_SA2027"/>
        </fbc:geneProductAssociation>
        <listOfReactants>
          <speciesReference constant="true" species="M_damp_c" metaid="_219b9256-e7db-43ad-b4fd-2a06adc8ffe8" stoichiometry="1"/>
          <speciesReference constant="true" species="M_datp_c" metaid="_88029f19-ae6c-41c0-a39d-d4b10b69a6cb" stoichiometry="1"/>
        </listOfReactants>
        <listOfProducts>
          <speciesReference constant="true" species="M_dadp_c" metaid="_91b01c65-277f-4e1c-935a-042a990359e2" stoichiometry="2"/>
        </listOfProducts>
      </reaction>
      <reaction id="R_ADMDCr" fbc:lowerFluxBound="cobra_default_lb" name="Adenosylmethionine decarboxylase" metaid="_0dee5e1b-a3c1-40cc-80ac-aad6d323d517" reversible="true" fast="false" fbc:upperFluxBound="cobra_default_ub">
        <listOfReactants>
          <speciesReference constant="true" species="M_amet_c" metaid="c4f43de4-f60d-4b22-9c2c-87b2a5601dab" stoichiometry="1"/>
          <speciesReference constant="true" species="M_h_c" metaid="_57ea3459-236c-4197-9c5d-aec98e90dff1" stoichiometry="1"/>
        </listOfReactants>
        <listOfProducts>
          <speciesReference constant="true" species="M_ametam_c" metaid="_8926c02e-294a-4307-b585-b50dcac7f73a" stoichiometry="1"/>
          <speciesReference constant="true" species="M_co2_c" metaid="caca3e8a-3d11-4110-92b6-b5502e011c51" stoichiometry="1"/>
        </listOfProducts>
      </reaction>
      <reaction id="R_ADNt2" fbc:lowerFluxBound="cobra_0_bound" name="adenosine transport in via proton symport" metaid="_4deaa6e1-26df-4553-b813-e49ad18aafe4" reversible="false" fast="false" fbc:upperFluxBound="cobra_default_ub">
        <listOfReactants>
          <speciesReference constant="true" species="M_adn_e" metaid="c578f860-fe05-4be0-aa86-d56b4fa7e220" stoichiometry="1"/>
          <speciesReference constant="true" species="M_h_e" metaid="_5ee435de-b46f-4b45-bd1a-299553b022f5" stoichiometry="1"/>
        </listOfReactants>
        <listOfProducts>
          <speciesReference constant="true" species="M_adn_c" metaid="a3cf171f-9e16-452a-8043-234181e5411a" stoichiometry="1"/>
          <speciesReference constant="true" species="M_h_c" metaid="_1a3e1e8a-9577-4518-9b1b-3b6da66c509c" stoichiometry="1"/>
        </listOfProducts>
      </reaction>
      <reaction id="R_ADPRDP" fbc:lowerFluxBound="cobra_0_bound" name="ADPribose diphosphatase" metaid="_77166efe-ed6c-4175-b1a2-65b9a7bf6aba" reversible="false" fast="false" fbc:upperFluxBound="cobra_default_ub">
        <fbc:geneProductAssociation xmlns:fbc="http://www.sbml.org/sbml/level3/version1/fbc/version2" metaid="_4ec6bea3-1cf8-4d32-91a3-ad10be913406">
          <fbc:geneProductRef metaid="_13d839c7-33d2-483a-937e-603cf07f9330" fbc:geneProduct="G_SA1330"/>
        </fbc:geneProductAssociation>
        <listOfReactants>
          <speciesReference constant="true" species="M_adprib_c" metaid="_4d2252a7-127a-471e-a634-8a1d7168fe9d" stoichiometry="1"/>
          <speciesReference constant="true" species="M_h2o_c" metaid="_19528179-ce53-4ad7-a67f-9bbc43a4b0ff" stoichiometry="1"/>
        </listOfReactants>
        <listOfProducts>
          <speciesReference constant="true" species="M_amp_c" metaid="_5d4c3d47-5cd9-47dc-ab47-db05598bd16e" stoichiometry="1"/>
          <speciesReference constant="true" species="M_h_c" metaid="_3fc48c02-7a3e-4ccd-9c2c-21e580886bc7" stoichiometry="2"/>
          <speciesReference constant="true" species="M_r5p_c" metaid="_841b42ff-3bea-4266-af5a-de59c83a1e65" stoichiometry="1"/>
        </listOfProducts>
      </reaction>
      <reaction id="R_ADPT" fbc:lowerFluxBound="cobra_0_bound" name="adenine phosphoribosyltransferase" metaid="_759f0a98-ade1-4c7b-8346-59665386972d" reversible="false" fast="false" fbc:upperFluxBound="cobra_default_ub">
        <fbc:geneProductAssociation xmlns:fbc="http://www.sbml.org/sbml/level3/version1/fbc/version2" metaid="_5e17abe5-63b6-45b9-8f44-90727d025825">
          <fbc:geneProductRef metaid="c969d056-a1bb-4f3a-9949-051f851283dd" fbc:geneProduct="G_SA1461"/>
        </fbc:geneProductAssociation>
        <listOfReactants>
          <speciesReference constant="true" species="M_ade_c" metaid="_001ab73f-461e-4f77-8e60-fc4394eb0591" stoichiometry="1"/>
          <speciesReference constant="true" species="M_prpp_c" metaid="_7d9a307e-a230-470e-8c56-145e4d88afa4" stoichiometry="1"/>
        </listOfReactants>
        <listOfProducts>
          <speciesReference constant="true" species="M_amp_c" metaid="c6218758-7604-4487-af82-405379c41f15" stoichiometry="1"/>
          <speciesReference constant="true" species="M_ppi_c" metaid="_1e403c36-f341-4d82-86c6-07ca4631545b" stoichiometry="1"/>
        </listOfProducts>
      </reaction>
      <reaction id="R_ADSK" fbc:lowerFluxBound="cobra_0_bound" name="adenylyl-sulfate kinase" metaid="_960d1fe5-e5e7-4b55-a00b-fcfb949be5ee" reversible="false" fast="false" fbc:upperFluxBound="cobra_default_ub">
        <fbc:geneProductAssociation xmlns:fbc="http://www.sbml.org/sbml/level3/version1/fbc/version2" metaid="_5e4feb60-17b5-4763-a0dc-23330722bdb4">
          <fbc:geneProductRef metaid="_2af8d21a-66cb-4642-937a-13f344fa85ec" fbc:geneProduct="G_SA2456"/>
        </fbc:geneProductAssociation>
        <listOfReactants>
          <speciesReference constant="true" species="M_aps_c" metaid="_4d3eeed8-ab2a-4eb3-ba08-d192d9e5bb75" stoichiometry="1"/>
          <speciesReference constant="true" species="M_atp_c" metaid="_65137c7a-8cc5-418e-a897-db3d913f4cde" stoichiometry="1"/>
        </listOfReactants>
        <listOfProducts>
          <speciesReference constant="true" species="M_adp_c" metaid="_710f43a5-9923-4756-ae9b-bf3dc8313717" stoichiometry="1"/>
          <speciesReference constant="true" species="M_h_c" metaid="_4e096f6d-15c6-4384-8f76-94a6e3f6495d" stoichiometry="1"/>
          <speciesReference constant="true" species="M_paps_c" metaid="_61b5042b-af17-493e-a8b1-a31a4efefbe2" stoichiometry="1"/>
        </listOfProducts>
      </reaction>
      <reaction id="R_ADSL1" fbc:lowerFluxBound="cobra_0_bound" name="adenylosuccinate lyase" metaid="b6a8712d-468f-4309-aba7-3a773e219921" reversible="false" fast="false" fbc:upperFluxBound="cobra_default_ub">
        <fbc:geneProductAssociation xmlns:fbc="http://www.sbml.org/sbml/level3/version1/fbc/version2" metaid="_00abfa1b-4ec7-4809-98cd-baa53423ea98">
          <fbc:geneProductRef metaid="_65870dfd-563c-42ec-9d6e-f5403a5e3219" fbc:geneProduct="G_SA1724"/>
        </fbc:geneProductAssociation>
        <listOfReactants>
          <speciesReference constant="true" species="M_dcamp_c" metaid="ad137baf-6f28-4af3-a5e7-a5d00e3e53a6" stoichiometry="1"/>
        </listOfReactants>
        <listOfProducts>
          <speciesReference constant="true" species="M_amp_c" metaid="_3c34c0ed-959b-4986-ac57-74834a3cda83" stoichiometry="1"/>
          <speciesReference constant="true" species="M_fum_c" metaid="d06c824a-f5f1-404e-a6f7-e7e5c016c5d6" stoichiometry="1"/>
        </listOfProducts>
      </reaction>
      <reaction id="R_ADSL2r" fbc:lowerFluxBound="cobra_default_lb" name="adenylosuccinate lyase" metaid="ad5a15c9-07f4-405d-990c-4f3dc997b396" reversible="true" fast="false" fbc:upperFluxBound="cobra_default_ub">
        <fbc:geneProductAssociation xmlns:fbc="http://www.sbml.org/sbml/level3/version1/fbc/version2" metaid="cce21ec2-c3d3-4596-bedc-f98a777ed4a6">
          <fbc:geneProductRef metaid="f839f9a4-4f45-41f3-8792-587b4e05622d" fbc:geneProduct="G_SA1724"/>
        </fbc:geneProductAssociation>
        <listOfReactants>
          <speciesReference constant="true" species="M_25aics_c" metaid="ab36f71b-f736-4f38-b8a9-6ec53355fbf4" stoichiometry="1"/>
        </listOfReactants>
        <listOfProducts>
          <speciesReference constant="true" species="M_aicar_c" metaid="_12f9d63c-2139-4e42-8f45-5b2c226038ed" stoichiometry="1"/>
          <speciesReference constant="true" species="M_fum_c" metaid="_43db1dc3-20b0-476d-b028-6fe9a5b26fb5" stoichiometry="1"/>
        </listOfProducts>
      </reaction>
      <reaction id="R_ADSS" fbc:lowerFluxBound="cobra_0_bound" name="adenylosuccinate synthase" metaid="_01aec91d-5fc0-4e55-aced-7ff3fede63e2" reversible="false" fast="false" fbc:upperFluxBound="cobra_default_ub">
        <fbc:geneProductAssociation xmlns:fbc="http://www.sbml.org/sbml/level3/version1/fbc/version2" metaid="ea6683a0-baa0-456e-998d-197a66c5cb3d">
          <fbc:geneProductRef metaid="_6a70271c-6f88-4ff5-b08e-b7a5d1e7b933" fbc:geneProduct="G_SA0016"/>
        </fbc:geneProductAssociation>
        <listOfReactants>
          <speciesReference constant="true" species="M_asp_DASH_L_c" metaid="a09f081f-1da9-4120-98f2-c0d9277f84af" stoichiometry="1"/>
          <speciesReference constant="true" species="M_gtp_c" metaid="f479ec5b-771a-4b34-8df5-4b2c93d3ac99" stoichiometry="1"/>
          <speciesReference constant="true" species="M_imp_c" metaid="e246e8c3-ef0e-45c0-b496-48b7ee95519c" stoichiometry="1"/>
        </listOfReactants>
        <listOfProducts>
          <speciesReference constant="true" species="M_dcamp_c" metaid="f48678b5-9672-4c40-ada2-8937f85441d3" stoichiometry="1"/>
          <speciesReference constant="true" species="M_gdp_c" metaid="_751ab8bd-9b5c-4244-b6b8-468f7c25e209" stoichiometry="1"/>
          <speciesReference constant="true" species="M_h_c" metaid="_70ca462a-da00-4f0c-a2a3-7e446218402a" stoichiometry="2"/>
          <speciesReference constant="true" species="M_pi_c" metaid="_821ad899-4714-4bdd-97a4-4cb5a2aca684" stoichiometry="1"/>
        </listOfProducts>
      </reaction>
      <reaction id="R_AGDC_r" fbc:lowerFluxBound="cobra_default_lb" name="N-acetylglucosamine-6-phosphate deacetylase (reversible)" metaid="_61a7224f-5c7b-4638-bccf-3d64ec58a537" reversible="true" fast="false" fbc:upperFluxBound="cobra_default_ub">
        <fbc:geneProductAssociation xmlns:fbc="http://www.sbml.org/sbml/level3/version1/fbc/version2" metaid="_94908516-e092-4117-bbff-b6c38af1735d">
          <fbc:geneProductRef metaid="_500997ec-89f9-4160-a88f-5c792a7c5b7c" fbc:geneProduct="G_SA0656"/>
        </fbc:geneProductAssociation>
        <listOfReactants>
          <speciesReference constant="true" species="M_acgam6p_c" metaid="_324d5a55-a5c0-4687-8c3f-d5af72fb6a33" stoichiometry="1"/>
          <speciesReference constant="true" species="M_h2o_c" metaid="_93938f3c-9363-4dff-b346-746a34dd7387" stoichiometry="1"/>
        </listOfReactants>
        <listOfProducts>
          <speciesReference constant="true" species="M_ac_c" metaid="_7eaa35ef-78a7-4d7e-b973-68297167b049" stoichiometry="1"/>
          <speciesReference constant="true" species="M_gam6p_c" metaid="_2a9c0877-44fd-40d7-bfa1-2e9343a1f970" stoichiometry="1"/>
        </listOfProducts>
      </reaction>
      <reaction id="R_AGMHE" fbc:lowerFluxBound="cobra_0_bound" name="ADP-D-glycero-D-manno-heptose epimerase" metaid="b2480ecd-60ee-4a30-a1f7-1208eff8e46e" reversible="false" fast="false" fbc:upperFluxBound="cobra_default_ub">
        <fbc:geneProductAssociation xmlns:fbc="http://www.sbml.org/sbml/level3/version1/fbc/version2" metaid="_1b3501fa-7251-42e8-8278-cb8141364905">
          <fbc:geneProductRef metaid="eb05a2bd-e1af-4798-b9e9-0db4ba5e8ce6" fbc:geneProduct="G_SA0123"/>
        </fbc:geneProductAssociation>
        <listOfReactants>
          <speciesReference constant="true" species="M_adphep_DASH_DD_c" metaid="_8affc589-bf1a-468d-995c-f3f90c8a1c9f" stoichiometry="1"/>
        </listOfReactants>
        <listOfProducts>
          <speciesReference constant="true" species="M_adphep_DASH_LD_c" metaid="_5f847592-1b40-4ae1-b630-4070e7c84fbf" stoichiometry="1"/>
        </listOfProducts>
      </reaction>
      <reaction id="R_AGMT" fbc:lowerFluxBound="cobra_0_bound" name="agmatinase" metaid="_44d03b8c-c87c-4ce7-9a0f-ca0235df6a51" reversible="false" fast="false" fbc:upperFluxBound="cobra_default_ub">
        <fbc:geneProductAssociation xmlns:fbc="http://www.sbml.org/sbml/level3/version1/fbc/version2" metaid="_27e0e6d4-6b41-45e2-ba85-bb504843a2af">
          <fbc:geneProductRef metaid="d2f262fb-00f7-4c31-809c-e1de08d427b1" fbc:geneProduct="G_SA1968"/>
        </fbc:geneProductAssociation>
        <listOfReactants>
          <speciesReference constant="true" species="M_agm_c" metaid="_99124590-2fef-498d-a9c1-42daff055465" stoichiometry="1"/>
          <speciesReference constant="true" species="M_h2o_c" metaid="baa49251-8e8b-4d14-9c72-e34b3f2142bc" stoichiometry="1"/>
        </listOfReactants>
        <listOfProducts>
          <speciesReference constant="true" species="M_ptrc_c" metaid="_510fcb74-a6a1-4433-aae6-b2eff7b9436b" stoichiometry="1"/>
          <speciesReference constant="true" species="M_urea_c" metaid="a8527307-9cd4-4a7a-a8ea-310603518ac9" stoichiometry="1"/>
        </listOfProducts>
      </reaction>
      <reaction id="R_AGPR" fbc:lowerFluxBound="cobra_default_lb" name="N-acetyl-g-glutamyl-phosphate reductase" metaid="_4ea3a789-aec9-4a42-94b1-e5bc1d05630f" reversible="true" fast="false" fbc:upperFluxBound="cobra_default_ub">
        <fbc:geneProductAssociation xmlns:fbc="http://www.sbml.org/sbml/level3/version1/fbc/version2" metaid="c975e1ce-8234-4475-b0e9-87447cfb34ba">
          <fbc:geneProductRef metaid="a579de96-f99e-4510-aa05-ff1b881983fa" fbc:geneProduct="G_SA0178"/>
        </fbc:geneProductAssociation>
        <listOfReactants>
          <speciesReference constant="true" species="M_acg5sa_c" metaid="df7dbc52-2b50-466c-9479-5d193cbfe173" stoichiometry="1"/>
          <speciesReference constant="true" species="M_nadp_c" metaid="f496aa9c-2fee-4e0a-9d9d-8668844905b4" stoichiometry="1"/>
          <speciesReference constant="true" species="M_pi_c" metaid="_9c8a3958-64a9-477a-ad3a-39d918b7316b" stoichiometry="1"/>
        </listOfReactants>
        <listOfProducts>
          <speciesReference constant="true" species="M_acg5p_c" metaid="_41fb7193-6899-4865-a5be-00664e6160fa" stoichiometry="1"/>
          <speciesReference constant="true" species="M_h_c" metaid="cfde7c34-ecf4-4939-b2b8-6ac25fa94356" stoichiometry="1"/>
          <speciesReference constant="true" species="M_nadph_c" metaid="_5d34446c-0dae-4ccc-a230-02bad29f70d2" stoichiometry="1"/>
        </listOfProducts>
      </reaction>
      <reaction id="R_AHCYSNS" fbc:lowerFluxBound="cobra_0_bound" name="S-adenosylhomocysteine nucleosidase" metaid="f150e25f-799f-4e8b-b5ee-c923aafe0115" reversible="false" fast="false" fbc:upperFluxBound="cobra_default_ub">
        <fbc:geneProductAssociation xmlns:fbc="http://www.sbml.org/sbml/level3/version1/fbc/version2" metaid="_058e2e7d-a244-4891-945c-049abf41feae">
          <fbc:geneProductRef metaid="_82c65265-8ec3-4ab3-9926-dd7076a53be0" fbc:geneProduct="G_SA1427"/>
        </fbc:geneProductAssociation>
        <listOfReactants>
          <speciesReference constant="true" species="M_ahcys_c" metaid="_435f5794-f84b-490c-9ef8-1a9a79bf2186" stoichiometry="1"/>
          <speciesReference constant="true" species="M_h2o_c" metaid="_750c80da-76d9-4ce1-8456-f0793bb38d10" stoichiometry="1"/>
        </listOfReactants>
        <listOfProducts>
          <speciesReference constant="true" species="M_ade_c" metaid="_2bcadbbf-dfae-414d-9a3d-30b61417153f" stoichiometry="1"/>
          <speciesReference constant="true" species="M_rhcys_c" metaid="_572fa93b-c3e7-4adb-b3de-35417ed537ec" stoichiometry="1"/>
        </listOfProducts>
      </reaction>
      <reaction id="R_AICART" fbc:lowerFluxBound="cobra_default_lb" name="phosphoribosylaminoimidazolecarboxamide formyltransferase" metaid="_3c6a98c9-c1f9-4f28-8ae5-0bc8598dd032" reversible="true" fast="false" fbc:upperFluxBound="cobra_default_ub">
        <fbc:geneProductAssociation xmlns:fbc="http://www.sbml.org/sbml/level3/version1/fbc/version2" metaid="_9b666ba2-94cd-44f7-8642-0d6183c849a9">
          <fbc:geneProductRef metaid="d567344e-4b18-4b1b-a05a-4df684bdc3bb" fbc:geneProduct="G_SA0925"/>
        </fbc:geneProductAssociation>
        <listOfReactants>
          <speciesReference constant="true" species="M_10fthf_c" metaid="_8994c7a3-7c1b-4f55-a752-38805ca36255" stoichiometry="1"/>
          <speciesReference constant="true" species="M_aicar_c" metaid="_95e444ff-b610-4d7b-a68b-a81ca11a3b29" stoichiometry="1"/>
        </listOfReactants>
        <listOfProducts>
          <speciesReference constant="true" species="M_fprica_c" metaid="_0190a5c7-a228-497f-8c41-95d2eb1de349" stoichiometry="1"/>
          <speciesReference constant="true" species="M_thf_c" metaid="fc8e11eb-67f3-4279-95ac-e9569c79e149" stoichiometry="1"/>
        </listOfProducts>
      </reaction>
      <reaction id="R_AIRC2" fbc:lowerFluxBound="cobra_0_bound" name="phosphoribosylaminoimidazole carboxylase" metaid="be5c9d12-8e8e-476c-9764-7f2d87df1992" reversible="false" fast="false" fbc:upperFluxBound="cobra_default_ub">
        <fbc:geneProductAssociation xmlns:fbc="http://www.sbml.org/sbml/level3/version1/fbc/version2" metaid="_76df45f8-5a25-471b-a946-e3b8507969c6">
          <fbc:geneProductRef metaid="e2e256fd-e93d-40b0-bc60-0ca3d6c6974b" fbc:geneProduct="G_SA0917"/>
        </fbc:geneProductAssociation>
        <listOfReactants>
          <speciesReference constant="true" species="M_air_c" metaid="_642d40cd-78c4-4720-88d8-2cc76a01daf9" stoichiometry="1"/>
          <speciesReference constant="true" species="M_atp_c" metaid="a5c65bfa-8048-440d-9b31-797cfceb462f" stoichiometry="1"/>
          <speciesReference constant="true" species="M_hco3_c" metaid="_0fc0dd6f-bfaa-4904-92e4-15528bad9a3a" stoichiometry="1"/>
        </listOfReactants>
        <listOfProducts>
          <speciesReference constant="true" species="M_5caiz_c" metaid="e3381c9b-942e-4133-9b21-7e2f70cbfcd7" stoichiometry="1"/>
          <speciesReference constant="true" species="M_adp_c" metaid="_75166d9b-885e-4f1e-a3a2-a69d1d03268b" stoichiometry="1"/>
          <speciesReference constant="true" species="M_h_c" metaid="f7d9f3ef-b280-4e2e-9baf-03a1864b5254" stoichiometry="1"/>
          <speciesReference constant="true" species="M_pi_c" metaid="_6b11f3a5-77ea-4d20-b8de-f8fd92a1df03" stoichiometry="1"/>
        </listOfProducts>
      </reaction>
      <reaction id="R_AIRC3" fbc:lowerFluxBound="cobra_default_lb" name="phosphoribosylaminoimidazole carboxylase (mutase rxn)" metaid="_7fa099e9-6ea9-42b3-ac8e-18927c5d6574" reversible="true" fast="false" fbc:upperFluxBound="cobra_default_ub">
        <fbc:geneProductAssociation xmlns:fbc="http://www.sbml.org/sbml/level3/version1/fbc/version2" metaid="_59321833-958b-409e-9dc4-f399e0a8e0c9">
          <fbc:geneProductRef metaid="_61df7035-f8f8-48ba-b842-61416ce3ac93" fbc:geneProduct="G_SA0916"/>
        </fbc:geneProductAssociation>
        <listOfReactants>
          <speciesReference constant="true" species="M_5aizc_c" metaid="_48caabc2-e4ba-477c-b6ed-d9a5cbe56aff" stoichiometry="1"/>
        </listOfReactants>
        <listOfProducts>
          <speciesReference constant="true" species="M_5caiz_c" metaid="_1ae13dd0-552e-4d8a-a983-1c36e425a00c" stoichiometry="1"/>
        </listOfProducts>
      </reaction>
      <reaction id="R_AKGDa" fbc:lowerFluxBound="cobra_0_bound" name="oxoglutarate dehydrogenase (lipoamide)" metaid="_2ce171d4-a314-4d26-a3a7-d10a854b6a1f" reversible="false" fast="false" fbc:upperFluxBound="cobra_default_ub">
        <fbc:geneProductAssociation xmlns:fbc="http://www.sbml.org/sbml/level3/version1/fbc/version2" metaid="_0ced1dcd-d963-4faf-864f-5edb75c13121">
          <fbc:geneProductRef metaid="_12324d07-6537-4b8b-9b83-26c9c902b3b2" fbc:geneProduct="G_SA1245"/>
        </fbc:geneProductAssociation>
        <listOfReactants>
          <speciesReference constant="true" species="M_akg_c" metaid="_0dc1ca1d-6d13-4f64-9960-d4717693b09e" stoichiometry="1"/>
          <speciesReference constant="true" species="M_h_c" metaid="_954620b4-6c4a-45dc-a8ec-d866472d2771" stoichiometry="1"/>
          <speciesReference constant="true" species="M_lpam_c" metaid="ed9ee95f-c478-4afc-9f99-6969d4522aff" stoichiometry="1"/>
        </listOfReactants>
        <listOfProducts>
          <speciesReference constant="true" species="M_co2_c" metaid="cd5cb19a-23ac-4edf-a44b-6bb3ebf72106" stoichiometry="1"/>
          <speciesReference constant="true" species="M_sdhlam_c" metaid="_6f1642a2-4b75-420b-af3b-33373ca16bf2" stoichiometry="1"/>
        </listOfProducts>
      </reaction>
      <reaction id="R_AKGDb" fbc:lowerFluxBound="cobra_0_bound" name="oxoglutarate dehydrogenase (dihydrolipoamide S-succinyltransferase)" metaid="eb2001dc-1d49-4b4f-8d4c-6df4821c8092" reversible="false" fast="false" fbc:upperFluxBound="cobra_default_ub">
        <fbc:geneProductAssociation xmlns:fbc="http://www.sbml.org/sbml/level3/version1/fbc/version2" metaid="_1868ed16-05bd-4e61-bb88-9d36bb1db82b">
          <fbc:geneProductRef metaid="d733650d-4f3d-4692-86d3-5a668f37c9ad" fbc:geneProduct="G_SA1244"/>
        </fbc:geneProductAssociation>
        <listOfReactants>
          <speciesReference constant="true" species="M_coa_c" metaid="ef58f511-8c17-4d19-ae86-fba38b94888e" stoichiometry="1"/>
          <speciesReference constant="true" species="M_sdhlam_c" metaid="adb10d1e-0526-40fb-aef9-435f8bb469f7" stoichiometry="1"/>
        </listOfReactants>
        <listOfProducts>
          <speciesReference constant="true" species="M_dhlam_c" metaid="_7535bbba-5d5c-441f-a8a8-a9496b9f0f54" stoichiometry="1"/>
          <speciesReference constant="true" species="M_succoa_c" metaid="aff95e6c-4203-4abd-a638-cba645c10505" stoichiometry="1"/>
        </listOfProducts>
      </reaction>
      <reaction id="R_AKGMAL" fbc:lowerFluxBound="cobra_default_lb" name="alpha-ketoglutarate/malate transporter" metaid="_496e3c22-5d46-4fd0-80db-070262aa9d01" reversible="true" fast="false" fbc:upperFluxBound="cobra_default_ub">
        <fbc:geneProductAssociation xmlns:fbc="http://www.sbml.org/sbml/level3/version1/fbc/version2" metaid="bf5ca796-b0c8-4ad4-a9ee-83653bd2301d">
          <fbc:geneProductRef metaid="a26c902f-4363-460e-a8d9-0791a24cc855" fbc:geneProduct="G_SA2486"/>
        </fbc:geneProductAssociation>
        <listOfReactants>
          <speciesReference constant="true" species="M_akg_c" metaid="_9bb26de8-f117-4d01-b064-fa8339698c5d" stoichiometry="1"/>
          <speciesReference constant="true" species="M_mal_DASH_L_e" metaid="db87eb13-c4b6-4fb5-bd40-fd0c1c58355d" stoichiometry="1"/>
        </listOfReactants>
        <listOfProducts>
          <speciesReference constant="true" species="M_akg_e" metaid="_96a54075-8f15-411c-8fdc-d7da8788c3be" stoichiometry="1"/>
          <speciesReference constant="true" species="M_mal_DASH_L_c" metaid="_10d1d126-3248-42f2-8eec-565dc7d6fa23" stoichiometry="1"/>
        </listOfProducts>
      </reaction>
      <reaction id="R_AKP1" fbc:lowerFluxBound="cobra_0_bound" name="alkaline phosphatase (Dihydroneopterin)" metaid="ad4c5483-44a3-40dd-8931-cf423fdd62b9" reversible="false" fast="false" fbc:upperFluxBound="cobra_default_ub">
        <fbc:geneProductAssociation xmlns:fbc="http://www.sbml.org/sbml/level3/version1/fbc/version2" metaid="_387a19cc-8303-40e9-ae9b-50ed6267479e">
          <fbc:geneProductRef metaid="_6739396a-d3f3-4345-9e0d-5793f59bdc99" fbc:geneProduct="G_SA2420"/>
        </fbc:geneProductAssociation>
        <listOfReactants>
          <speciesReference constant="true" species="M_ahdt_c" metaid="_1e95ce02-c125-41da-a8dd-dba9ccecf22b" stoichiometry="1"/>
          <speciesReference constant="true" species="M_h2o_c" metaid="d4bd138d-ce31-42f1-844c-84e68a7fb52f" stoichiometry="3"/>
        </listOfReactants>
        <listOfProducts>
          <speciesReference constant="true" species="M_dhnpt_c" metaid="_77dfa24d-08ec-4420-aeeb-e6b47e767d8c" stoichiometry="1"/>
          <speciesReference constant="true" species="M_h_c" metaid="_89cd13b5-29c2-4387-8304-189036e0dead" stoichiometry="2"/>
          <speciesReference constant="true" species="M_pi_c" metaid="_039beacc-3847-484b-9ff3-9f2f48620f95" stoichiometry="3"/>
        </listOfProducts>
      </reaction>
      <reaction id="R_ALAALAr" fbc:lowerFluxBound="cobra_default_lb" name="D-alanine-D-alanine ligase (reversible)" metaid="_08d38c98-3493-4e15-8188-53d260099788" reversible="true" fast="false" fbc:upperFluxBound="cobra_default_ub">
        <fbc:geneProductAssociation xmlns:fbc="http://www.sbml.org/sbml/level3/version1/fbc/version2" metaid="db1e2ce1-d3ef-4084-9b70-af01d6402c2a">
          <fbc:geneProductRef metaid="_10262554-8865-427e-982c-50cf45415c15" fbc:geneProduct="G_SA1887"/>
        </fbc:geneProductAssociation>
        <listOfReactants>
          <speciesReference constant="true" species="M_ala_DASH_D_c" metaid="_50e57124-3084-4ecd-be91-422c4ce04024" stoichiometry="2"/>
          <speciesReference constant="true" species="M_atp_c" metaid="_4382548e-519a-49d7-a072-d5d46a895677" stoichiometry="1"/>
        </listOfReactants>
        <listOfProducts>
          <speciesReference constant="true" species="M_adp_c" metaid="d0788f6b-cfc1-4d80-b6c9-287ecd49739f" stoichiometry="1"/>
          <speciesReference constant="true" species="M_alaala_c" metaid="_54124841-f324-4f3b-8054-6a4a930f333a" stoichiometry="1"/>
          <speciesReference constant="true" species="M_h_c" metaid="_70474ef4-bf8b-49e3-9c9b-891af0719233" stoichiometry="1"/>
          <speciesReference constant="true" species="M_pi_c" metaid="b9c56fbb-c0a3-451b-b7fb-d2888971aee4" stoichiometry="1"/>
        </listOfProducts>
      </reaction>
      <reaction id="R_ALAD_L" fbc:lowerFluxBound="cobra_0_bound" name="L-alanine dehydrogenase" metaid="f8d0ab91-887b-40c0-a926-f32ae5a5221f" reversible="false" fast="false" fbc:upperFluxBound="cobra_default_ub">
        <fbc:geneProductAssociation xmlns:fbc="http://www.sbml.org/sbml/level3/version1/fbc/version2" metaid="_08d8b581-6eed-499d-b51c-b91df01e358d">
          <fbc:or metaid="_03c6cef4-7d03-45fd-afb9-8e972f1f862b">
            <fbc:geneProductRef metaid="a3a0f9aa-35e9-440f-9b9f-5a93f58b1723" fbc:geneProduct="G_SA1272"/>
            <fbc:geneProductRef metaid="_1f02e3f9-a5e0-429c-b190-8536f8de25db" fbc:geneProduct="G_SA1531"/>
          </fbc:or>
        </fbc:geneProductAssociation>
        <listOfReactants>
          <speciesReference constant="true" species="M_ala_DASH_L_c" metaid="b45c8a0b-b86b-4be7-bc78-fdbd111cd207" stoichiometry="1"/>
          <speciesReference constant="true" species="M_h2o_c" metaid="_7f523850-2d45-433b-905d-9fdd26def9bf" stoichiometry="1"/>
          <speciesReference constant="true" species="M_nad_c" metaid="e0ab09d7-a16c-4ede-8edf-13442053e0ba" stoichiometry="1"/>
        </listOfReactants>
        <listOfProducts>
          <speciesReference constant="true" species="M_h_c" metaid="dd14d129-6b2d-4f64-bc21-fe881d9ea9cc" stoichiometry="1"/>
          <speciesReference constant="true" species="M_nadh_c" metaid="_104a33c5-dcba-4d5e-89ff-0a4c8503046b" stoichiometry="1"/>
          <speciesReference constant="true" species="M_nh4_c" metaid="_66e7ec10-0f55-4cfb-b5d2-230dbc6b71fe" stoichiometry="1"/>
          <speciesReference constant="true" species="M_pyr_c" metaid="a01a1e47-8c44-4d45-9f99-2524473c8dc2" stoichiometry="1"/>
        </listOfProducts>
      </reaction>
      <reaction id="R_ALAR" fbc:lowerFluxBound="cobra_default_lb" name="alanine racemase" metaid="d4bf7ad2-d472-472e-94b2-ce354c9e2a82" reversible="true" fast="false" fbc:upperFluxBound="cobra_default_ub">
        <fbc:geneProductAssociation xmlns:fbc="http://www.sbml.org/sbml/level3/version1/fbc/version2" metaid="_0907b5de-3d5b-4cf4-993f-7a138b68e80a">
          <fbc:or metaid="_3b6bc0da-4a3b-4c23-b71f-b8ff91473047">
            <fbc:geneProductRef metaid="_802a0638-57a2-4ab6-83bc-6b1daf22345f" fbc:geneProduct="G_SA1874"/>
            <fbc:geneProductRef metaid="_29f3ed3e-b14f-4a69-8a79-74fb207e9684" fbc:geneProduct="G_SA1231"/>
          </fbc:or>
        </fbc:geneProductAssociation>
        <listOfReactants>
          <speciesReference constant="true" species="M_ala_DASH_L_c" metaid="_6bae7bd9-544a-4a29-837d-bcc10f8067f7" stoichiometry="1"/>
        </listOfReactants>
        <listOfProducts>
          <speciesReference constant="true" species="M_ala_DASH_D_c" metaid="aff7d62f-994f-4f09-bea6-401735d87b40" stoichiometry="1"/>
        </listOfProducts>
      </reaction>
      <reaction id="R_ALATA_D" fbc:lowerFluxBound="cobra_default_lb" name="D-alanine transaminase" metaid="_66854eec-71ea-439f-9eaa-5e736d1f3a0d" reversible="true" fast="false" fbc:upperFluxBound="cobra_default_ub">
        <fbc:geneProductAssociation xmlns:fbc="http://www.sbml.org/sbml/level3/version1/fbc/version2" metaid="d07b918c-527e-4f4f-b09b-f53aba9271cf">
          <fbc:geneProductRef metaid="_098c5f39-9489-4f2d-b2ba-70f423aaae4e" fbc:geneProduct="G_SA1571"/>
        </fbc:geneProductAssociation>
        <listOfReactants>
          <speciesReference constant="true" species="M_akg_c" metaid="_76e25c6c-743f-4725-88f0-b98483d97b8b" stoichiometry="1"/>
          <speciesReference constant="true" species="M_ala_DASH_D_c" metaid="e28a78c9-4b54-482a-ba14-c3e4bfacf02c" stoichiometry="1"/>
        </listOfReactants>
        <listOfProducts>
          <speciesReference constant="true" species="M_glu_DASH_D_c" metaid="_337488ce-4c0f-462d-ac24-b693f4352ed5" stoichiometry="1"/>
          <speciesReference constant="true" species="M_pyr_c" metaid="d84921d6-2f75-443e-9769-20c83ca0e48b" stoichiometry="1"/>
        </listOfProducts>
      </reaction>
      <reaction id="R_ALATRS" fbc:lowerFluxBound="cobra_0_bound" name="Alanyl-tRNA synthetase" metaid="_19ec89ca-8392-4011-959d-a33bb6723e8f" reversible="false" fast="false" fbc:upperFluxBound="cobra_default_ub">
        <fbc:geneProductAssociation xmlns:fbc="http://www.sbml.org/sbml/level3/version1/fbc/version2" metaid="b1b21769-43ce-4f02-807f-7f1cb1d532c9">
          <fbc:geneProductRef metaid="_6e032c25-ff6a-4a4d-b5eb-bcfc90b2fc00" fbc:geneProduct="G_SA1446"/>
        </fbc:geneProductAssociation>
        <listOfReactants>
          <speciesReference constant="true" species="M_ala_DASH_L_c" metaid="_9f63562a-9105-43ee-8f0e-759fb54c9e66" stoichiometry="1"/>
          <speciesReference constant="true" species="M_atp_c" metaid="_04ed197d-edd3-4594-a1d3-29e17885f282" stoichiometry="1"/>
          <speciesReference constant="true" species="M_trnaala_c" metaid="_6eb7f230-022f-4695-92b7-3ffe0cfa8636" stoichiometry="1"/>
        </listOfReactants>
        <listOfProducts>
          <speciesReference constant="true" species="M_alatrna_c" metaid="_5a0d2425-9e0e-43c1-909d-81841b281ffa" stoichiometry="1"/>
          <speciesReference constant="true" species="M_amp_c" metaid="bcf2f985-75e2-4d18-aae8-43ec1c29bf38" stoichiometry="1"/>
          <speciesReference constant="true" species="M_ppi_c" metaid="a3954291-18b1-4086-a345-8f2c6b59ab88" stoichiometry="1"/>
        </listOfProducts>
      </reaction>
      <reaction id="R_ALAabc" fbc:lowerFluxBound="cobra_0_bound" name="L-alanine transport via ABC system" metaid="_4ec92713-984e-4660-87d7-342c2ef77639" reversible="false" fast="false" fbc:upperFluxBound="cobra_default_ub">
        <fbc:geneProductAssociation xmlns:fbc="http://www.sbml.org/sbml/level3/version1/fbc/version2" metaid="a435e7da-3d60-4b44-bea9-dfa242697c4b">
          <fbc:and metaid="_5fbee78b-5960-46bd-833e-c764a4fcd9b2">
            <fbc:geneProductRef metaid="_82cefc3d-b75e-4119-9b83-ed7dad2fcdfd" fbc:geneProduct="G_SA2227"/>
            <fbc:geneProductRef metaid="ebde2b83-552f-427e-baec-d5bfca31a920" fbc:geneProduct="G_SA2226"/>
            <fbc:geneProductRef metaid="_26136293-bdb4-49a0-ba3e-d9e5c8ab67db" fbc:geneProduct="G_SA1519"/>
          </fbc:and>
        </fbc:geneProductAssociation>
        <listOfReactants>
          <speciesReference constant="true" species="M_ala_DASH_L_e" metaid="_5ac342b5-73b1-4f4e-aa53-38d327effc1d" stoichiometry="1"/>
          <speciesReference constant="true" species="M_atp_c" metaid="_04796c88-5d7b-41cb-a76c-a3a1454fde38" stoichiometry="1"/>
          <speciesReference constant="true" species="M_h2o_c" metaid="a78bc9dd-e7d5-48c7-99f4-d96d4a353d54" stoichiometry="1"/>
        </listOfReactants>
        <listOfProducts>
          <speciesReference constant="true" species="M_adp_c" metaid="_9aeeeb0c-5867-4435-8805-b8ce7e240445" stoichiometry="1"/>
          <speciesReference constant="true" species="M_ala_DASH_L_c" metaid="_7a2e2769-10d6-4b5b-bd00-6e84ff90529b" stoichiometry="1"/>
          <speciesReference constant="true" species="M_h_c" metaid="_4707b71c-5511-46de-9a1d-0de98bb2c736" stoichiometry="1"/>
          <speciesReference constant="true" species="M_pi_c" metaid="e63fe01a-335f-4dd7-819c-143379dfdca8" stoichiometry="1"/>
        </listOfProducts>
      </reaction>
      <reaction id="R_ALAt2r" fbc:lowerFluxBound="cobra_default_lb" name="L-alanine reversible transport via proton symport" metaid="_80b614fd-2a5b-4ee4-a88e-33d58f4fe036" reversible="true" fast="false" fbc:upperFluxBound="cobra_default_ub">
        <fbc:geneProductAssociation xmlns:fbc="http://www.sbml.org/sbml/level3/version1/fbc/version2" metaid="_1e377982-82db-4ec3-a186-d5cbaaff498a">
          <fbc:or metaid="_8d9fc25a-107a-4507-90ef-5f1c83cab672">
            <fbc:geneProductRef metaid="_217b1101-7f9e-47a8-bea2-355ceb2c8c0a" fbc:geneProduct="G_SA1190"/>
            <fbc:geneProductRef metaid="d1811b43-323b-4fd5-897c-05e50edf44f0" fbc:geneProduct="G_SA0871"/>
          </fbc:or>
        </fbc:geneProductAssociation>
        <listOfReactants>
          <speciesReference constant="true" species="M_ala_DASH_L_e" metaid="bb41c0f5-5c13-4706-9d26-29d23874b908" stoichiometry="1"/>
          <speciesReference constant="true" species="M_h_e" metaid="_3f83597f-f382-49e0-a73d-e8cd51a40e36" stoichiometry="1"/>
        </listOfReactants>
        <listOfProducts>
          <speciesReference constant="true" species="M_ala_DASH_L_c" metaid="_4411a490-fe83-489b-b072-142757554ce5" stoichiometry="1"/>
          <speciesReference constant="true" species="M_h_c" metaid="ea4941f1-5075-4db2-84af-fc4278437b86" stoichiometry="1"/>
        </listOfProducts>
      </reaction>
      <reaction id="R_ALCD1" fbc:lowerFluxBound="cobra_default_lb" name="alcohol dehydrogenase (methanol)" metaid="b409967d-10bc-4924-b820-3a58670b8ad9" reversible="true" fast="false" fbc:upperFluxBound="cobra_default_ub">
        <fbc:geneProductAssociation xmlns:fbc="http://www.sbml.org/sbml/level3/version1/fbc/version2" metaid="_2b128f60-12c5-4877-8d1e-233354d0b6af">
          <fbc:geneProductRef metaid="_132a5e5b-5763-48df-82eb-e9b5ad19d307" fbc:geneProduct="G_SA1170"/>
        </fbc:geneProductAssociation>
        <listOfReactants>
          <speciesReference constant="true" species="M_meoh_c" metaid="a37a9f79-e7ca-4144-a2a8-ccbb5c1f9d86" stoichiometry="1"/>
          <speciesReference constant="true" species="M_nad_c" metaid="c43c2ae5-df3a-46a5-8e61-d8574f12440e" stoichiometry="1"/>
        </listOfReactants>
        <listOfProducts>
          <speciesReference constant="true" species="M_fald_c" metaid="_84ca4fbb-bd01-4b29-a06f-accde42276fd" stoichiometry="1"/>
          <speciesReference constant="true" species="M_h_c" metaid="c49a8097-afa7-4dd3-a783-2a321eb252fb" stoichiometry="1"/>
          <speciesReference constant="true" species="M_nadh_c" metaid="_98208fa9-c7df-4374-a75c-d055e11ab89f" stoichiometry="1"/>
        </listOfProducts>
      </reaction>
      <reaction id="R_ALCD2x" fbc:lowerFluxBound="cobra_default_lb" name="alcohol dehydrogenase (ethanol)" metaid="_616ab4e0-3c38-4827-b8a2-d7b136839fe1" reversible="true" fast="false" fbc:upperFluxBound="cobra_default_ub">
        <fbc:geneProductAssociation xmlns:fbc="http://www.sbml.org/sbml/level3/version1/fbc/version2" metaid="_04c1cf45-b803-4aea-b9fd-77eb13c62409">
          <fbc:geneProductRef metaid="_2fa69bae-4d0e-4bd7-beaf-c26e8553823f" fbc:geneProduct="G_SA0562"/>
        </fbc:geneProductAssociation>
        <listOfReactants>
          <speciesReference constant="true" species="M_etoh_c" metaid="_54947ea8-e2c9-4350-b8d3-afe86b0bef3c" stoichiometry="1"/>
          <speciesReference constant="true" species="M_nad_c" metaid="_2df99762-b21b-42e4-8edc-e20806f8e691" stoichiometry="1"/>
        </listOfReactants>
        <listOfProducts>
          <speciesReference constant="true" species="M_acald_c" metaid="_80a7a2ea-dffc-437c-9cbb-6d4939fe9a27" stoichiometry="1"/>
          <speciesReference constant="true" species="M_h_c" metaid="_520fd099-fd80-4fab-9362-06fef430b1f5" stoichiometry="1"/>
          <speciesReference constant="true" species="M_nadh_c" metaid="d4a55e9e-c6d0-4acf-b3c1-8221777b782e" stoichiometry="1"/>
        </listOfProducts>
      </reaction>
      <reaction id="R_ALDD2x" fbc:lowerFluxBound="cobra_0_bound" name="aldehyde dehydrogenase (acetaldehyde, NAD)" metaid="_6c81a93f-e234-46f3-a549-03317e695ee9" reversible="false" fast="false" fbc:upperFluxBound="cobra_default_ub">
        <fbc:geneProductAssociation xmlns:fbc="http://www.sbml.org/sbml/level3/version1/fbc/version2" metaid="b055e904-fc7c-41d7-8da1-c5d11929fd11">
          <fbc:and metaid="_0d124dc5-a9f1-4a73-8aa7-162c7205c960">
            <fbc:geneProductRef metaid="_5ab8a4e4-3e55-48e3-9ba3-961c7d066fe9" fbc:geneProduct="G_SA0162"/>
            <fbc:geneProductRef metaid="f9b30960-55d7-4bf1-99ac-5d2d9e25409a" fbc:geneProduct="G_SA1736"/>
          </fbc:and>
        </fbc:geneProductAssociation>
        <listOfReactants>
          <speciesReference constant="true" species="M_acald_c" metaid="aa9dd143-0465-4923-802c-4eca1c8732d8" stoichiometry="1"/>
          <speciesReference constant="true" species="M_h2o_c" metaid="_5286667f-7149-4eca-af37-5b6ffd798914" stoichiometry="1"/>
          <speciesReference constant="true" species="M_nad_c" metaid="af4320d9-487b-43ac-bec0-d89b70069ae9" stoichiometry="1"/>
        </listOfReactants>
        <listOfProducts>
          <speciesReference constant="true" species="M_ac_c" metaid="db820b0c-cfc6-4b1d-88f9-84bd5c96666b" stoichiometry="1"/>
          <speciesReference constant="true" species="M_h_c" metaid="e5f2465f-8cb4-4059-95d9-d23e8d778d97" stoichiometry="2"/>
          <speciesReference constant="true" species="M_nadh_c" metaid="ba07e9d1-d3ba-4be5-bd1b-03ad79c8f709" stoichiometry="1"/>
        </listOfProducts>
      </reaction>
      <reaction id="R_ALKP" fbc:lowerFluxBound="cobra_0_bound" name="alkaline phosphatase" metaid="_430f1d7f-51e0-4d55-85e6-e5980b157f32" reversible="false" fast="false" fbc:upperFluxBound="cobra_default_ub">
        <fbc:geneProductAssociation xmlns:fbc="http://www.sbml.org/sbml/level3/version1/fbc/version2" metaid="_1b025810-2578-4940-a231-8457dc6a3254">
          <fbc:geneProductRef metaid="a1f18429-8818-4262-ad6e-2a19bdc14c64" fbc:geneProduct="G_SA2420"/>
        </fbc:geneProductAssociation>
        <listOfReactants>
          <speciesReference constant="true" species="M_dhap_c" metaid="e5324964-dc1a-4691-9690-d60485af03aa" stoichiometry="1"/>
          <speciesReference constant="true" species="M_h2o_c" metaid="_2585edfd-157b-4f30-a08f-d4398055080c" stoichiometry="1"/>
        </listOfReactants>
        <listOfProducts>
          <speciesReference constant="true" species="M_dha_c" metaid="_50ab3c9e-53da-464e-b543-32aa5669772f" stoichiometry="1"/>
          <speciesReference constant="true" species="M_pi_c" metaid="_4b91b096-4a86-42e3-8cf9-79cb944cf593" stoichiometry="1"/>
        </listOfProducts>
      </reaction>
      <reaction id="R_AMAA" fbc:lowerFluxBound="cobra_0_bound" name="N-acetylmuramoyl-L-alanine amidase" metaid="_0fdc1692-8196-4f63-94ba-05e25667c4e9" reversible="false" fast="false" fbc:upperFluxBound="cobra_default_ub">
        <fbc:geneProductAssociation xmlns:fbc="http://www.sbml.org/sbml/level3/version1/fbc/version2" metaid="_2b0f6cb2-575f-4021-8f59-8b6c7b951970">
          <fbc:or metaid="_46ca3bd7-0a8e-4ae8-9cc6-db880ee21c6f">
            <fbc:geneProductRef metaid="a8af8e16-a40e-46a4-bea7-3798d995bfbf" fbc:geneProduct="G_SA2437"/>
            <fbc:geneProductRef metaid="_6b0cea44-8d3d-4b0c-bb74-9e614a0c26fc" fbc:geneProduct="G_SA1458"/>
            <fbc:geneProductRef metaid="c2063d39-20f3-4919-94aa-21926b2d5526" fbc:geneProduct="G_SA2100"/>
            <fbc:geneProductRef metaid="_606d3f50-dc03-4d12-9311-6e577dc8686d" fbc:geneProduct="G_SA0905"/>
          </fbc:or>
        </fbc:geneProductAssociation>
        <listOfReactants>
          <speciesReference constant="true" species="M_acmama_c" metaid="_751072a8-1da2-46d9-a4d6-989c73f8911e" stoichiometry="1"/>
          <speciesReference constant="true" species="M_h2o_c" metaid="_66f98fa3-5410-4045-beac-6f3a98622626" stoichiometry="1"/>
        </listOfReactants>
        <listOfProducts>
          <speciesReference constant="true" species="M_acmam_c" metaid="_095aae8c-09a8-4cbf-8185-5a9f0c6dea15" stoichiometry="1"/>
          <speciesReference constant="true" species="M_ala_DASH_L_c" metaid="_2401aa93-b7c7-4b02-ba11-0638a0f6af52" stoichiometry="1"/>
        </listOfProducts>
      </reaction>
      <reaction id="R_AMANAPEr" fbc:lowerFluxBound="cobra_default_lb" name="N-acetylmannosamine 6-phosphate epimerase" metaid="_5d4d50cb-a556-46fe-8e12-27e9c9cb2706" reversible="true" fast="false" fbc:upperFluxBound="cobra_default_ub">
        <fbc:geneProductAssociation xmlns:fbc="http://www.sbml.org/sbml/level3/version1/fbc/version2" metaid="_61a81c6a-599e-42cb-953b-9c5fd116f538">
          <fbc:geneProductRef metaid="_5b7bfda1-a5e0-4727-b0fd-a5d3df4e7f32" fbc:geneProduct="G_SA0307"/>
        </fbc:geneProductAssociation>
        <listOfReactants>
          <speciesReference constant="true" species="M_acmanap_c" metaid="_75a8b7ea-5967-4cae-9041-1925fd7c744b" stoichiometry="1"/>
        </listOfReactants>
        <listOfProducts>
          <speciesReference constant="true" species="M_acgam6p_c" metaid="fb25d906-ea10-427b-bbf2-2254011a1cc8" stoichiometry="1"/>
        </listOfProducts>
      </reaction>
      <reaction id="R_AMANK" fbc:lowerFluxBound="cobra_0_bound" name="N-acetyl-D-mannosamine kinase" metaid="aa259110-be5b-405f-baa3-221170de4b81" reversible="false" fast="false" fbc:upperFluxBound="cobra_default_ub">
        <fbc:geneProductAssociation xmlns:fbc="http://www.sbml.org/sbml/level3/version1/fbc/version2" metaid="_3b1a3ec7-ab72-4b22-84d4-5fecbeb90eb9">
          <fbc:geneProductRef metaid="_548c0fba-8c77-40ee-a6de-85bd1426a0cf" fbc:geneProduct="G_SA0715"/>
        </fbc:geneProductAssociation>
        <listOfReactants>
          <speciesReference constant="true" species="M_acmana_c" metaid="_7415cbf9-0d3f-451b-8e21-56c7a8e1522b" stoichiometry="1"/>
          <speciesReference constant="true" species="M_atp_c" metaid="_2be9c853-444f-4308-bd17-d5bbe70791a3" stoichiometry="1"/>
        </listOfReactants>
        <listOfProducts>
          <speciesReference constant="true" species="M_acmanap_c" metaid="f9272ab9-6b3f-49ba-a4b4-b902c83eded4" stoichiometry="1"/>
          <speciesReference constant="true" species="M_adp_c" metaid="e7b59354-c3fb-4104-b302-0ed436bd1e44" stoichiometry="1"/>
          <speciesReference constant="true" species="M_h_c" metaid="d1afd07c-4138-4ab4-8cbc-0a997389c09e" stoichiometry="1"/>
        </listOfProducts>
      </reaction>
      <reaction id="R_AMAOTr" fbc:lowerFluxBound="cobra_default_lb" name="adenosylmethionine-8-amino-7-oxononanoate transaminase" metaid="_2ba21a0c-e421-4f8a-b010-df3b787f697c" reversible="true" fast="false" fbc:upperFluxBound="cobra_default_ub">
        <fbc:geneProductAssociation xmlns:fbc="http://www.sbml.org/sbml/level3/version1/fbc/version2" metaid="_7685fbbe-8eb4-4a09-bae5-f7f86d1dbd8d">
          <fbc:geneProductRef metaid="_81a51687-a2bd-48b1-b937-472ef7e1eab8" fbc:geneProduct="G_SA2214"/>
        </fbc:geneProductAssociation>
        <listOfReactants>
          <speciesReference constant="true" species="M_8aonn_c" metaid="_3c2dc19d-2fe3-4fc3-9476-636cecdfc88a" stoichiometry="1"/>
          <speciesReference constant="true" species="M_amet_c" metaid="_7b4a3285-0723-485b-92e0-ea27e9bca359" stoichiometry="1"/>
        </listOfReactants>
        <listOfProducts>
          <speciesReference constant="true" species="M_amob_c" metaid="b5f2b563-12d8-468f-92b0-556df875fc39" stoichiometry="1"/>
          <speciesReference constant="true" species="M_dann_c" metaid="_1412cd03-14c0-4b53-9d71-de5eed9cb76e" stoichiometry="1"/>
        </listOfProducts>
      </reaction>
      <reaction id="R_ANPRT" fbc:lowerFluxBound="cobra_0_bound" name="anthranilate phosphoribosyltransferase" metaid="_9e283751-c58e-4e52-a0bb-5f05ee25fde3" reversible="false" fast="false" fbc:upperFluxBound="cobra_default_ub">
        <fbc:geneProductAssociation xmlns:fbc="http://www.sbml.org/sbml/level3/version1/fbc/version2" metaid="_40bc5c81-0be4-409c-8675-5b90e044484c">
          <fbc:geneProductRef metaid="_3fa3358b-fb76-4231-a8c9-8e3d0e2e3aa2" fbc:geneProduct="G_SA1201"/>
        </fbc:geneProductAssociation>
        <listOfReactants>
          <speciesReference constant="true" species="M_anth_c" metaid="b0e7611d-e2e1-4946-a91c-1ad5fe36fdad" stoichiometry="1"/>
          <speciesReference constant="true" species="M_prpp_c" metaid="a16b74c4-0af1-4be9-8a15-fca4e2e38404" stoichiometry="1"/>
        </listOfReactants>
        <listOfProducts>
          <speciesReference constant="true" species="M_ppi_c" metaid="a69884f1-4c84-4b34-9189-b1805e6d3b7a" stoichiometry="1"/>
          <speciesReference constant="true" species="M_pran_c" metaid="_3ba209b9-1fd8-4e10-a7e5-1a0a8f5586c3" stoichiometry="1"/>
        </listOfProducts>
      </reaction>
      <reaction id="R_ANS" fbc:lowerFluxBound="cobra_0_bound" name="anthranilate synthase" metaid="_431ded7a-792d-42f4-bd53-d5c946683b4c" reversible="false" fast="false" fbc:upperFluxBound="cobra_default_ub">
        <fbc:geneProductAssociation xmlns:fbc="http://www.sbml.org/sbml/level3/version1/fbc/version2" metaid="ebdf1c55-c375-467f-9d30-7c9a995957e7">
          <fbc:and metaid="_5631be6f-3732-4c90-bea3-70ba6413d439">
            <fbc:geneProductRef metaid="_09149149-cb1a-4f2e-b9ca-563285670b67" fbc:geneProduct="G_SA1199"/>
            <fbc:or metaid="_18870079-ef06-4b04-81cf-9b14c83e6d31">
              <fbc:geneProductRef metaid="c38a1e9e-d083-4781-a997-6bd695812165" fbc:geneProduct="G_SA0668"/>
              <fbc:geneProductRef metaid="_181271ad-7450-4946-b4f4-1b55f001bb8f" fbc:geneProduct="G_SA1200"/>
            </fbc:or>
          </fbc:and>
        </fbc:geneProductAssociation>
        <listOfReactants>
          <speciesReference constant="true" species="M_chor_c" metaid="_8d462993-ab28-4aac-8331-0f65f6ade7da" stoichiometry="1"/>
          <speciesReference constant="true" species="M_gln_DASH_L_c" metaid="_15e27bd3-b9d4-4a6e-974a-1431ce207086" stoichiometry="1"/>
        </listOfReactants>
        <listOfProducts>
          <speciesReference constant="true" species="M_anth_c" metaid="_75ad139c-7aae-430f-b525-7f9de7c8e3e3" stoichiometry="1"/>
          <speciesReference constant="true" species="M_glu_DASH_L_c" metaid="dfc73e31-3094-438a-8ccf-29a9830679fc" stoichiometry="1"/>
          <speciesReference constant="true" species="M_h_c" metaid="aaa5e331-7bfa-45dd-8c23-9d79d26e857a" stoichiometry="1"/>
          <speciesReference constant="true" species="M_pyr_c" metaid="aa22e2db-bc5f-49b7-8b4f-b4239a8b1771" stoichiometry="1"/>
        </listOfProducts>
      </reaction>
      <reaction id="R_AOXSr" fbc:lowerFluxBound="cobra_default_lb" name="8-amino-7-oxononanoate synthase" metaid="_37eaae48-7c28-47c7-82e3-95caa2b35df3" reversible="true" fast="false" fbc:upperFluxBound="cobra_default_ub">
        <fbc:geneProductAssociation xmlns:fbc="http://www.sbml.org/sbml/level3/version1/fbc/version2" metaid="_2bce4f46-b040-450b-9e3d-ae6962229794">
          <fbc:geneProductRef metaid="_51eec30e-4ac8-4b18-ad04-f9bce59bf64a" fbc:geneProduct="G_SA2212"/>
        </fbc:geneProductAssociation>
        <listOfReactants>
          <speciesReference constant="true" species="M_ala_DASH_L_c" metaid="_1d1a1fae-9535-49e8-b72a-7a1fcf3dc21a" stoichiometry="1"/>
          <speciesReference constant="true" species="M_h_c" metaid="_622b64d4-31d7-47f6-a638-d58aedbe20e2" stoichiometry="1"/>
          <speciesReference constant="true" species="M_pmcoa_c" metaid="_52726a46-66ca-4c81-aa6e-3eda3d0f1738" stoichiometry="1"/>
        </listOfReactants>
        <listOfProducts>
          <speciesReference constant="true" species="M_8aonn_c" metaid="_06ef9cb8-1784-43c3-80c1-f74beb8510fc" stoichiometry="1"/>
          <speciesReference constant="true" species="M_co2_c" metaid="_5e6373ef-465c-4cec-9075-fb551c1cce0f" stoichiometry="1"/>
          <speciesReference constant="true" species="M_coa_c" metaid="e87bb3f1-39f7-48f8-b1c5-df00a91e318b" stoichiometry="1"/>
        </listOfProducts>
      </reaction>
      <reaction id="R_APRAUR" fbc:lowerFluxBound="cobra_0_bound" name="5-amino-6-(5-phosphoribosylamino)uracil reductase" metaid="_5a81ab86-a34f-4f96-95d1-925c793c291e" reversible="false" fast="false" fbc:upperFluxBound="cobra_default_ub">
        <fbc:geneProductAssociation xmlns:fbc="http://www.sbml.org/sbml/level3/version1/fbc/version2" metaid="_88d17fc6-9728-4f4c-ba2b-1a5e817313e3">
          <fbc:and metaid="a2ba80da-767d-46d3-aaf0-38d2302b02fd">
            <fbc:geneProductRef metaid="b0494f06-9f55-49ac-869e-12ebdb4a9091" fbc:geneProduct="G_SA1588"/>
            <fbc:geneProductRef metaid="b7b9260d-402c-4e00-bf73-faa1d7a116d7" fbc:geneProduct="G_SA1586"/>
          </fbc:and>
        </fbc:geneProductAssociation>
        <listOfReactants>
          <speciesReference constant="true" species="M_5apru_c" metaid="_04796344-8307-4074-a9d5-3bfcd62ec0e3" stoichiometry="1"/>
          <speciesReference constant="true" species="M_h_c" metaid="_45764be5-6024-4d9e-a0cd-84a1b5e928d7" stoichiometry="1"/>
          <speciesReference constant="true" species="M_nadph_c" metaid="f8c141c5-0a8f-41ec-b5f9-9a415e51c528" stoichiometry="1"/>
        </listOfReactants>
        <listOfProducts>
          <speciesReference constant="true" species="M_5aprbu_c" metaid="_6173225a-bd03-4a5e-b0c6-4b6ca83ec64e" stoichiometry="1"/>
          <speciesReference constant="true" species="M_nadp_c" metaid="f888d11b-199c-4d34-bcac-9e78e692984d" stoichiometry="1"/>
        </listOfProducts>
      </reaction>
      <reaction id="R_ARGDC" fbc:lowerFluxBound="cobra_0_bound" name="arginine decarboxylase" metaid="bb524dac-7333-4ef4-b5cc-abe879830cba" reversible="false" fast="false" fbc:upperFluxBound="cobra_default_ub">
        <fbc:geneProductAssociation xmlns:fbc="http://www.sbml.org/sbml/level3/version1/fbc/version2" metaid="_046d079b-38a7-4f05-b19a-252083e8f66a">
          <fbc:geneProductRef metaid="_3ee31255-42af-40b5-8688-42faf8f99965" fbc:geneProduct="G_SA0439"/>
        </fbc:geneProductAssociation>
        <listOfReactants>
          <speciesReference constant="true" species="M_arg_DASH_L_c" metaid="e86cbc66-160d-42fa-847b-966be7f2f464" stoichiometry="1"/>
          <speciesReference constant="true" species="M_h_c" metaid="_59e9f77c-edb7-4f74-adaf-9912a2246afd" stoichiometry="1"/>
        </listOfReactants>
        <listOfProducts>
          <speciesReference constant="true" species="M_agm_c" metaid="_766408f5-fd7e-4bfa-8cd9-91a1994ffbd3" stoichiometry="1"/>
          <speciesReference constant="true" species="M_co2_c" metaid="cfa93562-2532-4095-bb65-00d51fce41fe" stoichiometry="1"/>
        </listOfProducts>
      </reaction>
      <reaction id="R_ARGDr" fbc:lowerFluxBound="cobra_default_lb" name="arginine deiminase" metaid="b00fd180-28ee-48df-b73b-df8b63084461" reversible="true" fast="false" fbc:upperFluxBound="cobra_default_ub">
        <fbc:geneProductAssociation xmlns:fbc="http://www.sbml.org/sbml/level3/version1/fbc/version2" metaid="d7c934f7-491d-403d-98fa-8daf1a80b449">
          <fbc:geneProductRef metaid="_9c82995d-39fd-43df-88ce-04be0a1352d2" fbc:geneProduct="G_SA2428"/>
        </fbc:geneProductAssociation>
        <listOfReactants>
          <speciesReference constant="true" species="M_arg_DASH_L_c" metaid="_965ded49-09f8-49ee-9c19-304f5475e77b" stoichiometry="1"/>
          <speciesReference constant="true" species="M_h2o_c" metaid="de3ddfae-b118-48ef-b570-7deedcbe955c" stoichiometry="1"/>
        </listOfReactants>
        <listOfProducts>
          <speciesReference constant="true" species="M_citr_DASH_L_c" metaid="_2e0a469e-5928-46e3-84d0-00b6722187bc" stoichiometry="1"/>
          <speciesReference constant="true" species="M_nh4_c" metaid="_0a3d049b-7b4a-40eb-9f95-81eb5d2db8d2" stoichiometry="1"/>
        </listOfProducts>
      </reaction>
      <reaction id="R_ARGN" fbc:lowerFluxBound="cobra_0_bound" name="arginase" metaid="_1651b03a-754e-4e79-a60f-f9ac76eaac32" reversible="false" fast="false" fbc:upperFluxBound="cobra_default_ub">
        <fbc:geneProductAssociation xmlns:fbc="http://www.sbml.org/sbml/level3/version1/fbc/version2" metaid="_5f27ba18-1624-4395-a89b-36439d55e032">
          <fbc:geneProductRef metaid="_58b9081b-371d-4e2a-9852-6e6b3206eb5b" fbc:geneProduct="G_SA1968"/>
        </fbc:geneProductAssociation>
        <listOfReactants>
          <speciesReference constant="true" species="M_arg_DASH_L_c" metaid="cbad1ca9-1f76-4acd-9a23-d0c2838929af" stoichiometry="1"/>
          <speciesReference constant="true" species="M_h2o_c" metaid="fd138f62-e33d-4072-8c6a-51e8a9f7937d" stoichiometry="1"/>
        </listOfReactants>
        <listOfProducts>
          <speciesReference constant="true" species="M_orn_c" metaid="a74d547d-3cf2-4ed4-bbb2-cbd459902207" stoichiometry="1"/>
          <speciesReference constant="true" species="M_urea_c" metaid="c8958e5c-de56-4a2a-b284-c48528b53a21" stoichiometry="1"/>
        </listOfProducts>
      </reaction>
      <reaction id="R_ARGORNt7" fbc:lowerFluxBound="cobra_default_lb" name="arginine/ornithine antiporter" metaid="_1a6c3ec6-5d3d-474f-a7f7-b2fe88f88147" reversible="true" fast="false" fbc:upperFluxBound="cobra_default_ub">
        <fbc:geneProductAssociation xmlns:fbc="http://www.sbml.org/sbml/level3/version1/fbc/version2" metaid="_14b8cf98-fb41-4b0a-a136-c967ec2b9229">
          <fbc:geneProductRef metaid="_34ee79bf-9d23-4e1d-b67f-ceeead4c6eb9" fbc:geneProduct="G_SA2426"/>
        </fbc:geneProductAssociation>
        <listOfReactants>
          <speciesReference constant="true" species="M_arg_DASH_L_e" metaid="_099710c7-33f3-4109-ae2e-cb476b0347c7" stoichiometry="1"/>
          <speciesReference constant="true" species="M_orn_c" metaid="_3443e4ad-8c1f-4537-bb6d-3077260cfafb" stoichiometry="1"/>
        </listOfReactants>
        <listOfProducts>
          <speciesReference constant="true" species="M_arg_DASH_L_c" metaid="_664a3779-e222-42b7-a414-6861503e26b1" stoichiometry="1"/>
          <speciesReference constant="true" species="M_orn_e" metaid="_6b03f121-8624-4737-ae0e-5c7583e15b66" stoichiometry="1"/>
        </listOfProducts>
      </reaction>
      <reaction id="R_ARGSL" fbc:lowerFluxBound="cobra_default_lb" name="argininosuccinate lyase" metaid="bcb3c374-2e7a-4445-bfbc-df3370e12f4e" reversible="true" fast="false" fbc:upperFluxBound="cobra_default_ub">
        <fbc:geneProductAssociation xmlns:fbc="http://www.sbml.org/sbml/level3/version1/fbc/version2" metaid="_4d748250-f98d-4276-9eb1-64608fcaa14c">
          <fbc:geneProductRef metaid="_7c716a0b-78bc-41eb-a662-98800938c3d1" fbc:geneProduct="G_SA0821"/>
        </fbc:geneProductAssociation>
        <listOfReactants>
          <speciesReference constant="true" species="M_argsuc_c" metaid="_67163532-8e3d-4dc7-8c48-48bf1e1af54d" stoichiometry="1"/>
        </listOfReactants>
        <listOfProducts>
          <speciesReference constant="true" species="M_arg_DASH_L_c" metaid="a8c48745-9c61-4c4c-8972-99019879cd40" stoichiometry="1"/>
          <speciesReference constant="true" species="M_fum_c" metaid="_1ded05eb-67c2-460d-90fa-c3174db4dba4" stoichiometry="1"/>
        </listOfProducts>
      </reaction>
      <reaction id="R_ARGSSr" fbc:lowerFluxBound="cobra_0_bound" name="argininosuccinate synthase, reversible" metaid="_294b5389-d4ab-4631-a43e-56f6e23ba2e8" reversible="false" fast="false" fbc:upperFluxBound="cobra_default_ub">
        <fbc:geneProductAssociation xmlns:fbc="http://www.sbml.org/sbml/level3/version1/fbc/version2" metaid="_72f53682-a0cd-418c-8c5d-3081e8284c30">
          <fbc:geneProductRef metaid="c0d9ff2d-ea12-49c6-8764-ed8e5c317af8" fbc:geneProduct="G_SA0822"/>
        </fbc:geneProductAssociation>
        <listOfReactants>
          <speciesReference constant="true" species="M_asp_DASH_L_c" metaid="_47fec797-c16d-4944-9b20-68ea5062a572" stoichiometry="1"/>
          <speciesReference constant="true" species="M_atp_c" metaid="bb050e7f-70f0-4394-b4ca-0451a5e23097" stoichiometry="1"/>
          <speciesReference constant="true" species="M_citr_DASH_L_c" metaid="f7b9e462-c51f-4483-8418-5df7d1624d1f" stoichiometry="1"/>
        </listOfReactants>
        <listOfProducts>
          <speciesReference constant="true" species="M_amp_c" metaid="_1d1a3ee0-1bea-471f-90b4-fc1936529fb8" stoichiometry="1"/>
          <speciesReference constant="true" species="M_argsuc_c" metaid="_324da417-822a-48b2-952d-dd2cf71cb8e2" stoichiometry="1"/>
          <speciesReference constant="true" species="M_h_c" metaid="_72a7e4f9-5465-4991-bf63-b20e301fa841" stoichiometry="1"/>
          <speciesReference constant="true" species="M_ppi_c" metaid="_5da2257a-2164-484e-b32a-5cae4a17bed7" stoichiometry="1"/>
        </listOfProducts>
      </reaction>
      <reaction id="R_ARGTRS" fbc:lowerFluxBound="cobra_0_bound" name="Arginyl-tRNA synthetase" metaid="_7af909ca-3511-4fc8-873f-62d0d19e7272" reversible="false" fast="false" fbc:upperFluxBound="cobra_default_ub">
        <fbc:geneProductAssociation xmlns:fbc="http://www.sbml.org/sbml/level3/version1/fbc/version2" metaid="fcfdab84-c482-46d6-9764-b238955c38b5">
          <fbc:geneProductRef metaid="e89f67bb-0905-4f71-b2fe-003a79351b92" fbc:geneProduct="G_SA0564"/>
        </fbc:geneProductAssociation>
        <listOfReactants>
          <speciesReference constant="true" species="M_arg_DASH_L_c" metaid="_1d757431-5c38-4eb5-91fc-a9d1db0edd1d" stoichiometry="1"/>
          <speciesReference constant="true" species="M_atp_c" metaid="d8ae8670-4dd6-4997-9f6a-2865061d5fcb" stoichiometry="1"/>
          <speciesReference constant="true" species="M_trnaarg_c" metaid="_1db2b2a9-ed2e-4b61-96a4-6ab46444b0e4" stoichiometry="1"/>
        </listOfReactants>
        <listOfProducts>
          <speciesReference constant="true" species="M_amp_c" metaid="_0729244a-27f0-4bf1-b1a0-fbc0d9a7a0eb" stoichiometry="1"/>
          <speciesReference constant="true" species="M_argtrna_c" metaid="eb18741d-e42f-452f-baf3-288b1694a596" stoichiometry="1"/>
          <speciesReference constant="true" species="M_ppi_c" metaid="_62fe2bde-2c78-425a-9288-d7853554919c" stoichiometry="1"/>
        </listOfProducts>
      </reaction>
      <reaction id="R_ASAD" fbc:lowerFluxBound="cobra_default_lb" name="aspartate-semialdehyde dehydrogenase" metaid="_6b1d3a50-63d4-420d-b6de-119ec56f3f3e" reversible="true" fast="false" fbc:upperFluxBound="cobra_default_ub">
        <fbc:geneProductAssociation xmlns:fbc="http://www.sbml.org/sbml/level3/version1/fbc/version2" metaid="fa748ea5-9ef9-406c-b00b-fbae39ad232a">
          <fbc:geneProductRef metaid="_3e9daed3-4b31-4f9c-89c0-c215f2f30826" fbc:geneProduct="G_SA1226"/>
        </fbc:geneProductAssociation>
        <listOfReactants>
          <speciesReference constant="true" species="M_aspsa_c" metaid="ef1230c1-3656-4065-a4be-7074e3fa5276" stoichiometry="1"/>
          <speciesReference constant="true" species="M_nadp_c" metaid="_52dbff34-df8f-42dc-a633-61da4d69b75b" stoichiometry="1"/>
          <speciesReference constant="true" species="M_pi_c" metaid="e8e905cd-3306-4229-8960-c465262875aa" stoichiometry="1"/>
        </listOfReactants>
        <listOfProducts>
          <speciesReference constant="true" species="M_4pasp_c" metaid="a3bbb9dc-7118-4664-b2fc-21acbc31a069" stoichiometry="1"/>
          <speciesReference constant="true" species="M_h_c" metaid="d2411ccd-411b-4f1a-962b-d6e141499141" stoichiometry="1"/>
          <speciesReference constant="true" species="M_nadph_c" metaid="_2fbe9117-fc79-4711-8764-286428c7f279" stoichiometry="1"/>
        </listOfProducts>
      </reaction>
      <reaction id="R_ASNN" fbc:lowerFluxBound="cobra_0_bound" name="L-asparaginase" metaid="b03f1615-28c8-434a-9834-6f8a9e893231" reversible="false" fast="false" fbc:upperFluxBound="cobra_default_ub">
        <fbc:geneProductAssociation xmlns:fbc="http://www.sbml.org/sbml/level3/version1/fbc/version2" metaid="_53247aa5-5e2c-4df5-8162-672c59b09ac9">
          <fbc:geneProductRef metaid="bef69fd8-72c4-466f-b29c-a8970b88f259" fbc:geneProduct="G_SA1310"/>
        </fbc:geneProductAssociation>
        <listOfReactants>
          <speciesReference constant="true" species="M_asn_DASH_L_c" metaid="d12de02e-3e67-42ee-ba14-53701a0357e1" stoichiometry="1"/>
          <speciesReference constant="true" species="M_h2o_c" metaid="abfa708a-9a2b-4dc8-87f9-3535092880c5" stoichiometry="1"/>
        </listOfReactants>
        <listOfProducts>
          <speciesReference constant="true" species="M_asp_DASH_L_c" metaid="be8d7ea5-1946-4b14-aa6e-62ca7f001220" stoichiometry="1"/>
          <speciesReference constant="true" species="M_nh4_c" metaid="_3c66a265-7c9b-47dc-8705-3fc5198ac23b" stoichiometry="1"/>
        </listOfProducts>
      </reaction>
      <reaction id="R_ASNS1" fbc:lowerFluxBound="cobra_0_bound" name="asparagine synthase (glutamine-hydrolysing)" metaid="_0c8f8d91-249b-4357-8e30-798bdf499fe6" reversible="false" fast="false" fbc:upperFluxBound="cobra_default_ub">
        <fbc:geneProductAssociation xmlns:fbc="http://www.sbml.org/sbml/level3/version1/fbc/version2" metaid="b7ede730-adf6-45fd-86f4-6e2cb965a9d9">
          <fbc:geneProductRef metaid="_7d84236b-cc20-4a54-8ad6-c96ca8e45106" fbc:geneProduct="G_SA0922"/>
        </fbc:geneProductAssociation>
        <listOfReactants>
          <speciesReference constant="true" species="M_asp_DASH_L_c" metaid="_9b0be320-f64b-40a2-a335-879bb5dfb5e0" stoichiometry="1"/>
          <speciesReference constant="true" species="M_atp_c" metaid="c374e7f8-84fe-49a8-ba40-8f06d20dd85c" stoichiometry="1"/>
          <speciesReference constant="true" species="M_gln_DASH_L_c" metaid="_4d0f6cfa-8e06-4b39-9f71-9d7f65faf04f" stoichiometry="1"/>
          <speciesReference constant="true" species="M_h2o_c" metaid="_9b943d73-99a7-4323-a5d2-b55f1fb84eff" stoichiometry="1"/>
        </listOfReactants>
        <listOfProducts>
          <speciesReference constant="true" species="M_amp_c" metaid="b6c9dfca-4a5e-493f-9fa5-303752f177ee" stoichiometry="1"/>
          <speciesReference constant="true" species="M_asn_DASH_L_c" metaid="dc63e3b4-456d-4630-bff9-c352d60fd36b" stoichiometry="1"/>
          <speciesReference constant="true" species="M_glu_DASH_L_c" metaid="_52587448-74d6-42a2-9fbd-5c8e11690e8f" stoichiometry="1"/>
          <speciesReference constant="true" species="M_h_c" metaid="_0a62aa18-36f5-42e6-81da-aaf46cc6cde8" stoichiometry="1"/>
          <speciesReference constant="true" species="M_ppi_c" metaid="ff98fa8d-ccb8-444f-9fb6-8617e7d6e25e" stoichiometry="1"/>
        </listOfProducts>
      </reaction>
      <reaction id="R_ASNTRS" fbc:lowerFluxBound="cobra_0_bound" name="Asparaginyl-tRNA synthetase" metaid="_08585abe-e5b6-4032-8cf5-94ea4ba20671" reversible="false" fast="false" fbc:upperFluxBound="cobra_default_ub">
        <fbc:geneProductAssociation xmlns:fbc="http://www.sbml.org/sbml/level3/version1/fbc/version2" metaid="_0aaf49ad-20b7-4cb8-9e38-c014dfee4249">
          <fbc:geneProductRef metaid="_3a956f10-36b1-4c4d-84b0-1707ccb33b22" fbc:geneProduct="G_SA1287"/>
        </fbc:geneProductAssociation>
        <listOfReactants>
          <speciesReference constant="true" species="M_asn_DASH_L_c" metaid="eb0deef5-5159-4cb1-a96f-c8bae004b808" stoichiometry="1"/>
          <speciesReference constant="true" species="M_atp_c" metaid="_5f3a0d5f-b642-43d7-aecc-c76d8b909446" stoichiometry="1"/>
          <speciesReference constant="true" species="M_trnaasn_c" metaid="af7ee55f-0106-4ceb-b4eb-87e2507f7ee3" stoichiometry="1"/>
        </listOfReactants>
        <listOfProducts>
          <speciesReference constant="true" species="M_amp_c" metaid="ecbc085b-58d7-4fa9-b6bc-73cd89734ed2" stoichiometry="1"/>
          <speciesReference constant="true" species="M_asntrna_c" metaid="c42c24f8-04eb-4de2-8ce9-756fd4bf99dc" stoichiometry="1"/>
          <speciesReference constant="true" species="M_ppi_c" metaid="c5889505-ade6-4963-ac63-cc59b0e1fb12" stoichiometry="1"/>
        </listOfProducts>
      </reaction>
      <reaction id="R_ASP1DC" fbc:lowerFluxBound="cobra_0_bound" name="aspartate 1-decarboxylase" metaid="_0fd7c47a-f570-4054-8155-6ca907e08f02" reversible="false" fast="false" fbc:upperFluxBound="cobra_default_ub">
        <fbc:geneProductAssociation xmlns:fbc="http://www.sbml.org/sbml/level3/version1/fbc/version2" metaid="ad6d009e-6c83-429c-8c36-121f9aa7a2a8">
          <fbc:geneProductRef metaid="eefda9e3-969b-41d1-b1ca-6574b18f5aef" fbc:geneProduct="G_SA2390"/>
        </fbc:geneProductAssociation>
        <listOfReactants>
          <speciesReference constant="true" species="M_asp_DASH_L_c" metaid="ba3016d3-b99b-4c73-9ae5-58d6b3db4d53" stoichiometry="1"/>
          <speciesReference constant="true" species="M_h_c" metaid="_4fce2278-e29e-4623-86f1-27919a2f0007" stoichiometry="1"/>
        </listOfReactants>
        <listOfProducts>
          <speciesReference constant="true" species="M_ala_DASH_B_c" metaid="cc7ffc2e-1ebf-40b4-b97d-9f9a09541135" stoichiometry="1"/>
          <speciesReference constant="true" species="M_co2_c" metaid="af0acf1e-1bcf-4cde-9773-1ccbd753a33b" stoichiometry="1"/>
        </listOfProducts>
      </reaction>
      <reaction id="R_ASPCT" fbc:lowerFluxBound="cobra_0_bound" name="aspartate carbamoyltransferase" metaid="d0f3fea0-73ae-4a2c-80dd-d1135f920e6d" reversible="false" fast="false" fbc:upperFluxBound="cobra_default_ub">
        <fbc:geneProductAssociation xmlns:fbc="http://www.sbml.org/sbml/level3/version1/fbc/version2" metaid="d5016dcd-81cf-4db4-a985-d7bf48fcc05e">
          <fbc:geneProductRef metaid="_4a693333-0c01-412b-9de4-c26cbcc9e9a3" fbc:geneProduct="G_SA1043"/>
        </fbc:geneProductAssociation>
        <listOfReactants>
          <speciesReference constant="true" species="M_asp_DASH_L_c" metaid="_0afa1adb-33f0-49a1-a8cd-17ac120ff2ec" stoichiometry="1"/>
          <speciesReference constant="true" species="M_cbp_c" metaid="_13cd793f-ab8f-4181-b2b0-f3cf9165501a" stoichiometry="1"/>
        </listOfReactants>
        <listOfProducts>
          <speciesReference constant="true" species="M_cbasp_c" metaid="e81275bb-51ba-4f80-b967-4cc1883956b9" stoichiometry="1"/>
          <speciesReference constant="true" species="M_h_c" metaid="a7e525cf-b87e-49c0-8a62-be57dbbb201f" stoichiometry="1"/>
          <speciesReference constant="true" species="M_pi_c" metaid="ba4431db-c25d-4222-85da-7256f841c535" stoichiometry="1"/>
        </listOfProducts>
      </reaction>
      <reaction id="R_ASPKi" fbc:lowerFluxBound="cobra_0_bound" name="aspartate kinase, irreversible" metaid="b5dd10df-3f81-4c17-9c89-48ba2fc69038" reversible="false" fast="false" fbc:upperFluxBound="cobra_default_ub">
        <fbc:geneProductAssociation xmlns:fbc="http://www.sbml.org/sbml/level3/version1/fbc/version2" metaid="e54174d8-2b4e-43c3-9eca-75300c112aa7">
          <fbc:or metaid="_3116c96f-064b-4b86-b65c-b125f27709eb">
            <fbc:geneProductRef metaid="_52eea890-0141-4797-9b10-be4bd80ecac0" fbc:geneProduct="G_SA1163"/>
            <fbc:geneProductRef metaid="e3e35bbc-4f7e-458c-9d35-40d9d8a41750" fbc:geneProduct="G_SA1225"/>
          </fbc:or>
        </fbc:geneProductAssociation>
        <listOfReactants>
          <speciesReference constant="true" species="M_asp_DASH_L_c" metaid="_253126ff-d7aa-485b-85eb-f77f7053e8ef" stoichiometry="1"/>
          <speciesReference constant="true" species="M_atp_c" metaid="_0e5327f3-5b90-49e6-8df9-3813f8ad488e" stoichiometry="1"/>
        </listOfReactants>
        <listOfProducts>
          <speciesReference constant="true" species="M_4pasp_c" metaid="fa978474-3850-4884-aeb1-6ef30bb473fd" stoichiometry="1"/>
          <speciesReference constant="true" species="M_adp_c" metaid="fa0bb80a-8b2d-4732-9865-d7eaf250dc5b" stoichiometry="1"/>
        </listOfProducts>
      </reaction>
      <reaction id="R_ASPTA" fbc:lowerFluxBound="cobra_default_lb" name="aspartate transaminase" metaid="_5021b5ca-8b46-47f6-9970-08b598eca064" reversible="true" fast="false" fbc:upperFluxBound="cobra_default_ub">
        <fbc:geneProductAssociation xmlns:fbc="http://www.sbml.org/sbml/level3/version1/fbc/version2" metaid="_3f9595c7-3876-46bd-bbed-7b25b4472c3d">
          <fbc:geneProductRef metaid="d66457a2-1aeb-492d-b361-458cb4f62e1c" fbc:geneProduct="G_SA1749"/>
        </fbc:geneProductAssociation>
        <listOfReactants>
          <speciesReference constant="true" species="M_akg_c" metaid="de9eb3d5-0843-4bdb-bda6-36340ed70ed1" stoichiometry="1"/>
          <speciesReference constant="true" species="M_asp_DASH_L_c" metaid="_23472bb3-63f3-47cb-82a4-0dbc85f96a5b" stoichiometry="1"/>
        </listOfReactants>
        <listOfProducts>
          <speciesReference constant="true" species="M_glu_DASH_L_c" metaid="_1282b6b3-e28b-49d1-b619-5b0cc3bbf127" stoichiometry="1"/>
          <speciesReference constant="true" species="M_oaa_c" metaid="_8d26fdbe-8b29-434f-8bf0-5de090fc797a" stoichiometry="1"/>
        </listOfProducts>
      </reaction>
      <reaction id="R_ASPTRS" fbc:lowerFluxBound="cobra_0_bound" name="Aspartyl-tRNA synthetase" metaid="dcc20354-cc0c-4773-8165-b2c143fb1b30" reversible="false" fast="false" fbc:upperFluxBound="cobra_default_ub">
        <fbc:geneProductAssociation xmlns:fbc="http://www.sbml.org/sbml/level3/version1/fbc/version2" metaid="_1d8d6f80-4e33-4ca5-b00c-e9e610f48052">
          <fbc:geneProductRef metaid="_4e24151e-fdfe-4b68-be95-fc7ae7824690" fbc:geneProduct="G_SA1456"/>
        </fbc:geneProductAssociation>
        <listOfReactants>
          <speciesReference constant="true" species="M_asp_DASH_L_c" metaid="f53da62f-adb5-4ba6-a380-77cffbcb3854" stoichiometry="1"/>
          <speciesReference constant="true" species="M_atp_c" metaid="_5083e9e2-2643-46bc-a0b3-5092b7be7cc1" stoichiometry="1"/>
          <speciesReference constant="true" species="M_trnaasp_c" metaid="_9b40bff6-8a12-42f6-8bdc-61d61f98da90" stoichiometry="1"/>
        </listOfReactants>
        <listOfProducts>
          <speciesReference constant="true" species="M_amp_c" metaid="_7831f4d7-07f1-45ad-829c-e51d4857d1cf" stoichiometry="1"/>
          <speciesReference constant="true" species="M_asptrna_c" metaid="ddd0a199-177d-4f89-9388-b7f89d31eb24" stoichiometry="1"/>
          <speciesReference constant="true" species="M_ppi_c" metaid="_7ee917a9-ce34-4540-bd72-b9a4a917a2f1" stoichiometry="1"/>
        </listOfProducts>
      </reaction>
      <reaction id="R_ASPabc" fbc:lowerFluxBound="cobra_0_bound" name="L-aspartate transport via ABC system" metaid="a216e4a2-e338-400c-a5e0-c4cfad17cedb" reversible="false" fast="false" fbc:upperFluxBound="cobra_default_ub">
        <listOfReactants>
          <speciesReference constant="true" species="M_asp_DASH_L_e" metaid="_562fa175-1600-4e91-a283-c7a4c12d9b9c" stoichiometry="1"/>
          <speciesReference constant="true" species="M_atp_c" metaid="_12c9d0d4-3bb4-4fe7-a5e2-201f8de563d3" stoichiometry="1"/>
          <speciesReference constant="true" species="M_h2o_c" metaid="ff149dba-6fbc-45f4-8996-3d8191ac662b" stoichiometry="1"/>
        </listOfReactants>
        <listOfProducts>
          <speciesReference constant="true" species="M_adp_c" metaid="d7538be8-ba13-4cb5-8c59-863c7a9b5a45" stoichiometry="1"/>
          <speciesReference constant="true" species="M_asp_DASH_L_c" metaid="_0b9d2670-39ba-4221-9869-cd028ced975b" stoichiometry="1"/>
          <speciesReference constant="true" species="M_h_c" metaid="_250ff783-ec0e-4248-9b74-6a689dbaf5c6" stoichiometry="1"/>
          <speciesReference constant="true" species="M_pi_c" metaid="_824ef8f7-e795-4f3e-bdb3-439b970b99a5" stoichiometry="1"/>
        </listOfProducts>
      </reaction>
      <reaction id="R_ATPM" fbc:lowerFluxBound="cobra_0_bound" name="ATP maintenance requirement" metaid="fd07dc38-829f-4952-a5e2-05de20795195" reversible="false" fast="false" fbc:upperFluxBound="cobra_default_ub">
        <listOfReactants>
          <speciesReference constant="true" species="M_atp_c" metaid="_70afd7e1-1283-4fa7-9f71-4662a87f829f" stoichiometry="1"/>
          <speciesReference constant="true" species="M_h2o_c" metaid="b67c4b77-649e-4844-9dda-09118a19158b" stoichiometry="1"/>
        </listOfReactants>
        <listOfProducts>
          <speciesReference constant="true" species="M_adp_c" metaid="_69438a97-cb70-4059-b159-341572c5c714" stoichiometry="1"/>
          <speciesReference constant="true" species="M_h_c" metaid="_96ef25b5-740c-4921-a6c9-8e574428aebe" stoichiometry="1"/>
          <speciesReference constant="true" species="M_pi_c" metaid="c04fce05-e946-4573-a4b2-8ef4efbf1924" stoichiometry="1"/>
        </listOfProducts>
      </reaction>
      <reaction id="R_ATPPRT" fbc:lowerFluxBound="cobra_0_bound" name="ATP phosphoribosyltransferase" metaid="_57566c12-51c7-4957-b273-932ec97c0a37" reversible="false" fast="false" fbc:upperFluxBound="cobra_default_ub">
        <fbc:geneProductAssociation xmlns:fbc="http://www.sbml.org/sbml/level3/version1/fbc/version2" metaid="e1e417ff-b45c-4c85-9a61-b3aa54fbb18e">
          <fbc:geneProductRef metaid="b34a2c4a-f013-4fc7-bb0f-cdc1e48c6959" fbc:geneProduct="G_SA2471"/>
        </fbc:geneProductAssociation>
        <listOfReactants>
          <speciesReference constant="true" species="M_atp_c" metaid="_978c12ef-8695-45ee-8ee0-5aa6a14e5058" stoichiometry="1"/>
          <speciesReference constant="true" species="M_prpp_c" metaid="_080dd862-5a8b-470b-ab84-756ff3e244ae" stoichiometry="1"/>
        </listOfReactants>
        <listOfProducts>
          <speciesReference constant="true" species="M_ppi_c" metaid="b33a6e00-eb7d-41b1-857e-34f6d15ea25f" stoichiometry="1"/>
          <speciesReference constant="true" species="M_prbatp_c" metaid="_485b0848-b967-4960-80ae-b06ac017740d" stoichiometry="1"/>
        </listOfProducts>
      </reaction>
      <reaction id="R_ATPS4r" fbc:lowerFluxBound="cobra_default_lb" name="ATP synthase (four protons for one ATP)" metaid="_7be18999-ebc0-48bc-aef9-268ccccf9aff" reversible="true" fast="false" fbc:upperFluxBound="cobra_default_ub">
        <fbc:geneProductAssociation xmlns:fbc="http://www.sbml.org/sbml/level3/version1/fbc/version2" metaid="eb0458b3-b266-4551-a6bb-ad061e851b64">
          <fbc:and metaid="_9a051aac-2142-413e-8365-9d192505f073">
            <fbc:geneProductRef metaid="_7987c525-b9d3-48df-8013-c4af5fa93c10" fbc:geneProduct="G_SA1909"/>
            <fbc:geneProductRef metaid="_74b22736-5739-4acb-87c9-474bb763261d" fbc:geneProduct="G_SA1904"/>
            <fbc:geneProductRef metaid="dccd7896-299b-410e-b440-87a28745f7ae" fbc:geneProduct="G_SA1908"/>
            <fbc:geneProductRef metaid="_353e26cd-93fe-471a-91e5-8af8f5c2beb5" fbc:geneProduct="G_SA1905"/>
            <fbc:geneProductRef metaid="baa1d134-76a9-452b-b129-4bbb4b37c383" fbc:geneProduct="G_SA1906"/>
            <fbc:geneProductRef metaid="e3f527d2-b496-4c1d-bf90-1a2d6bc3eb0e" fbc:geneProduct="G_SA1912"/>
            <fbc:geneProductRef metaid="a6246396-bbe6-43ec-b8d7-958f354b768b" fbc:geneProduct="G_SA1910"/>
            <fbc:geneProductRef metaid="af3ad83b-ae4b-4d38-a5d1-cf7e71b9d372" fbc:geneProduct="G_SA1911"/>
            <fbc:geneProductRef metaid="_743da08a-aa4a-4bdd-823e-024feb5429ba" fbc:geneProduct="G_SA1907"/>
          </fbc:and>
        </fbc:geneProductAssociation>
        <listOfReactants>
          <speciesReference constant="true" species="M_adp_c" metaid="_66c70bf0-9622-4bf9-9aae-f378cab9eb84" stoichiometry="1"/>
          <speciesReference constant="true" species="M_h_e" metaid="ee153553-3748-4588-9e5b-c67a119986ee" stoichiometry="4"/>
          <speciesReference constant="true" species="M_pi_c" metaid="_420a2d9d-0fe5-4b5c-85b4-bbb9d60ddcec" stoichiometry="1"/>
        </listOfReactants>
        <listOfProducts>
          <speciesReference constant="true" species="M_atp_c" metaid="f314a389-0baa-4b26-acac-10b499247821" stoichiometry="1"/>
          <speciesReference constant="true" species="M_h2o_c" metaid="c61f20ea-7ac4-43b7-aba8-dbb8896891c8" stoichiometry="1"/>
          <speciesReference constant="true" species="M_h_c" metaid="acb84d44-055c-4e9b-9f07-464484a4b724" stoichiometry="3"/>
        </listOfProducts>
      </reaction>
      <reaction id="R_BACCL" fbc:lowerFluxBound="cobra_0_bound" name="biotin-[acetyl-CoA-carboxylase] ligase" metaid="_298fb069-22f8-4adc-aed4-d41237b9c96d" reversible="false" fast="false" fbc:upperFluxBound="cobra_default_ub">
        <fbc:geneProductAssociation xmlns:fbc="http://www.sbml.org/sbml/level3/version1/fbc/version2" metaid="_3cad8d98-261e-4c10-9d80-96275147f50e">
          <fbc:geneProductRef metaid="_7f863b7a-1c20-41e2-91cd-cd04fadfc1d9" fbc:geneProduct="G_SA1289"/>
        </fbc:geneProductAssociation>
        <listOfReactants>
          <speciesReference constant="true" species="M_atp_c" metaid="_8040b42a-8563-48d7-a3c6-fe612bb6ee87" stoichiometry="1"/>
          <speciesReference constant="true" species="M_btn_c" metaid="_14d17a64-6593-4800-b330-fbf866e823a2" stoichiometry="1"/>
          <speciesReference constant="true" species="M_h_c" metaid="dc901d91-254c-4752-a62e-5e53113b9283" stoichiometry="1"/>
        </listOfReactants>
        <listOfProducts>
          <speciesReference constant="true" species="M_btamp_c" metaid="fc0f5935-ad4b-4606-b87a-4964e9744562" stoichiometry="1"/>
          <speciesReference constant="true" species="M_ppi_c" metaid="_23a3e335-d43c-412d-8767-de11c4b26721" stoichiometry="1"/>
        </listOfProducts>
      </reaction>
      <reaction id="R_BETALDHx" fbc:lowerFluxBound="cobra_0_bound" name="betaine-aldehyde dehydrogenase" metaid="_0c74a8c3-078c-4a04-b1b7-ee0b6ad15dbd" reversible="false" fast="false" fbc:upperFluxBound="cobra_default_ub">
        <fbc:geneProductAssociation xmlns:fbc="http://www.sbml.org/sbml/level3/version1/fbc/version2" metaid="_3d4a6855-bc15-4fef-aa0d-ecedf302da1d">
          <fbc:geneProductRef metaid="_44422cc4-f565-43d7-8bb6-aa2625a9c3ca" fbc:geneProduct="G_SA2406"/>
        </fbc:geneProductAssociation>
        <listOfReactants>
          <speciesReference constant="true" species="M_betald_c" metaid="ddfaae8a-bace-4902-81d5-b560cb201f2f" stoichiometry="1"/>
          <speciesReference constant="true" species="M_h2o_c" metaid="_12d8e416-76be-4fad-bb7d-ef9c588a2f76" stoichiometry="1"/>
          <speciesReference constant="true" species="M_nad_c" metaid="_0bfe587c-54a3-489b-b4d4-77aeefea6a40" stoichiometry="1"/>
        </listOfReactants>
        <listOfProducts>
          <speciesReference constant="true" species="M_glyb_c" metaid="_7bab8686-492c-4b24-a29b-127d9aa33d00" stoichiometry="1"/>
          <speciesReference constant="true" species="M_h_c" metaid="_052caec3-63c1-4b72-bd93-e81e142762c6" stoichiometry="2"/>
          <speciesReference constant="true" species="M_nadh_c" metaid="_601d365a-3208-4a0f-a02e-c9eab1918f0b" stoichiometry="1"/>
        </listOfProducts>
      </reaction>
      <reaction id="R_BETALDHy" fbc:lowerFluxBound="cobra_0_bound" name="betaine-aldehyde dehydrogenase" metaid="c444bae6-b34c-4dcd-bb74-90e6cc7e692f" reversible="false" fast="false" fbc:upperFluxBound="cobra_default_ub">
        <fbc:geneProductAssociation xmlns:fbc="http://www.sbml.org/sbml/level3/version1/fbc/version2" metaid="_1c485335-454c-4049-aa0d-d789c19d01ff">
          <fbc:geneProductRef metaid="d93209c3-137a-4f4b-be38-33f23d956092" fbc:geneProduct="G_SA2406"/>
        </fbc:geneProductAssociation>
        <listOfReactants>
          <speciesReference constant="true" species="M_betald_c" metaid="_99c4e95f-66c7-460e-9b93-848125a181a5" stoichiometry="1"/>
          <speciesReference constant="true" species="M_h2o_c" metaid="_002cf800-d9b5-4568-9618-2a7071e477b0" stoichiometry="1"/>
          <speciesReference constant="true" species="M_nadp_c" metaid="_72222b0c-c6d3-4218-a0e3-57b476b86c8a" stoichiometry="1"/>
        </listOfReactants>
        <listOfProducts>
          <speciesReference constant="true" species="M_glyb_c" metaid="_9128b1c5-2525-4b29-9308-177b34d520cd" stoichiometry="1"/>
          <speciesReference constant="true" species="M_h_c" metaid="_50fbb063-14e5-45a4-bdd5-48b026c46c4a" stoichiometry="2"/>
          <speciesReference constant="true" species="M_nadph_c" metaid="_11c28288-596e-4ea0-b2a2-2dfa275145f8" stoichiometry="1"/>
        </listOfProducts>
      </reaction>
      <reaction id="R_BPNT" fbc:lowerFluxBound="cobra_0_bound" name="3',5'-bisphosphate nucleotidase" metaid="_354846fc-1b4c-4069-a2f7-3c496ee6fd73" reversible="false" fast="false" fbc:upperFluxBound="cobra_default_ub">
        <listOfReactants>
          <speciesReference constant="true" species="M_h2o_c" metaid="db0c2be3-6c33-427d-b9dc-ceb30ce9262e" stoichiometry="1"/>
          <speciesReference constant="true" species="M_pap_c" metaid="_8536a5b4-3908-4caa-b658-11b696ec0b4e" stoichiometry="1"/>
        </listOfReactants>
        <listOfProducts>
          <speciesReference constant="true" species="M_amp_c" metaid="_6980581b-68b7-4c6c-a4b4-c99e4631a62c" stoichiometry="1"/>
          <speciesReference constant="true" species="M_pi_c" metaid="dad06e34-2e63-444d-9a21-30aad0e6cd04" stoichiometry="1"/>
        </listOfProducts>
      </reaction>
      <reaction id="R_BTNt2i" fbc:lowerFluxBound="cobra_0_bound" name="Biotin uptake" metaid="aedbb39d-31ac-4eea-9eb7-8d92ef388f18" reversible="false" fast="false" fbc:upperFluxBound="cobra_default_ub">
        <listOfReactants>
          <speciesReference constant="true" species="M_btn_e" metaid="a405d081-3011-48a3-9183-76dfddaff2d9" stoichiometry="1"/>
          <speciesReference constant="true" species="M_h_e" metaid="e7b85a24-0266-44e3-a878-ebb5619aac6d" stoichiometry="1"/>
        </listOfReactants>
        <listOfProducts>
          <speciesReference constant="true" species="M_btn_c" metaid="_3eb78d5c-e5d7-4c09-bf81-b75013f178ad" stoichiometry="1"/>
          <speciesReference constant="true" species="M_h_c" metaid="bf379919-1ba5-4e59-bc80-ed0688902f1b" stoichiometry="1"/>
        </listOfProducts>
      </reaction>
      <reaction id="R_BTS3r" fbc:lowerFluxBound="cobra_default_lb" name="biotin synthase" metaid="aef6246e-d198-41fd-bfd2-690dc4212a72" reversible="true" fast="false" fbc:upperFluxBound="cobra_default_ub">
        <fbc:geneProductAssociation xmlns:fbc="http://www.sbml.org/sbml/level3/version1/fbc/version2" metaid="_3e29892b-999a-44f7-9d5b-895ab3bba62c">
          <fbc:geneProductRef metaid="_17ec684a-482a-45d7-8b27-54fcec315db3" fbc:geneProduct="G_SA2213"/>
        </fbc:geneProductAssociation>
        <listOfReactants>
          <speciesReference constant="true" species="M_dtbt_c" metaid="d6c519cf-ebbb-422b-9877-38a2eaf55839" stoichiometry="1"/>
          <speciesReference constant="true" species="M_s_c" metaid="b68d5f70-fbd7-4dc6-be4b-33688fe28a72" stoichiometry="2"/>
        </listOfReactants>
        <listOfProducts>
          <speciesReference constant="true" species="M_btn_c" metaid="_6ad1d96f-84f9-4676-a5b5-0cdddbea62ec" stoichiometry="1"/>
          <speciesReference constant="true" species="M_h2s_c" metaid="_1c656683-ff4d-4add-98c5-a0abc0d46f9d" stoichiometry="1"/>
        </listOfProducts>
      </reaction>
      <reaction id="R_CAT" fbc:lowerFluxBound="cobra_0_bound" name="catalase" metaid="_4216f92c-109b-4d08-9d74-842970155beb" reversible="false" fast="false" fbc:upperFluxBound="cobra_default_ub">
        <fbc:geneProductAssociation xmlns:fbc="http://www.sbml.org/sbml/level3/version1/fbc/version2" metaid="_90ac0e19-3358-4cf3-b733-b7fd5737ff8e">
          <fbc:geneProductRef metaid="_723bcf7a-21ff-4251-818b-c44c3da3b720" fbc:geneProduct="G_SA1170"/>
        </fbc:geneProductAssociation>
        <listOfReactants>
          <speciesReference constant="true" species="M_h2o2_c" metaid="f82e6a41-b1a2-4560-8914-a36904557ccc" stoichiometry="2"/>
        </listOfReactants>
        <listOfProducts>
          <speciesReference constant="true" species="M_h2o_c" metaid="_1e7e05f5-961e-4585-90a6-7b28b507c46f" stoichiometry="2"/>
          <speciesReference constant="true" species="M_o2_c" metaid="_4ad456d8-e02c-46bd-8351-2213dc9498df" stoichiometry="1"/>
        </listOfProducts>
      </reaction>
      <reaction id="R_CBMK" fbc:lowerFluxBound="cobra_0_bound" name="Carbamate kinase" metaid="a14e51b7-f107-434c-b5ee-82b755ff624b" reversible="false" fast="false" fbc:upperFluxBound="cobra_default_ub">
        <fbc:geneProductAssociation xmlns:fbc="http://www.sbml.org/sbml/level3/version1/fbc/version2" metaid="f5b02ba4-936e-4592-96f1-6e755414d592">
          <fbc:or metaid="_1802a77e-ff25-4119-81ce-3cd59d83f37f">
            <fbc:geneProductRef metaid="_3944ef21-6591-44bf-97b8-0d886d295852" fbc:geneProduct="G_SA1013"/>
            <fbc:geneProductRef metaid="eadab71a-6f6c-4a1d-90f1-4180e5a5a615" fbc:geneProduct="G_SA2425"/>
          </fbc:or>
        </fbc:geneProductAssociation>
        <listOfReactants>
          <speciesReference constant="true" species="M_atp_c" metaid="d0519299-0849-43cb-b959-01de2bbd9e02" stoichiometry="1"/>
          <speciesReference constant="true" species="M_co2_c" metaid="fbf6645e-e183-4102-ace8-43d10156e0e2" stoichiometry="1"/>
          <speciesReference constant="true" species="M_nh4_c" metaid="e2f006ae-0be8-4c01-bf0e-944ace5f3a7b" stoichiometry="1"/>
        </listOfReactants>
        <listOfProducts>
          <speciesReference constant="true" species="M_adp_c" metaid="_46a34150-d5b6-4675-8169-917b94a971db" stoichiometry="1"/>
          <speciesReference constant="true" species="M_cbp_c" metaid="_8ec1813e-ad3b-4722-8fc2-ed88a12b2c07" stoichiometry="1"/>
          <speciesReference constant="true" species="M_h_c" metaid="_8a1d54f9-810c-40cb-ab86-6925db91787d" stoichiometry="2"/>
        </listOfProducts>
      </reaction>
      <reaction id="R_CBPS" fbc:lowerFluxBound="cobra_0_bound" name="carbamoyl-phosphate synthase (glutamine-hydrolysing)" metaid="eb4ee2f4-c3a3-417a-a1fa-9e854128d0f6" reversible="false" fast="false" fbc:upperFluxBound="cobra_default_ub">
        <fbc:geneProductAssociation xmlns:fbc="http://www.sbml.org/sbml/level3/version1/fbc/version2" metaid="_81afbc53-9f69-4871-8156-3440a965092f">
          <fbc:and metaid="_590a30d8-8b13-4e31-8678-9b28bccd404d">
            <fbc:geneProductRef metaid="c5154a36-f082-40c9-974b-6230c13ca542" fbc:geneProduct="G_SA1046"/>
            <fbc:geneProductRef metaid="_18677213-590b-4c5a-8c09-109acd992d57" fbc:geneProduct="G_SA1045"/>
          </fbc:and>
        </fbc:geneProductAssociation>
        <listOfReactants>
          <speciesReference constant="true" species="M_atp_c" metaid="_84208199-b26b-47a2-a130-b223ff84f6ec" stoichiometry="2"/>
          <speciesReference constant="true" species="M_gln_DASH_L_c" metaid="_21a3833b-2b3c-454e-be6e-1d0a8c303397" stoichiometry="1"/>
          <speciesReference constant="true" species="M_h2o_c" metaid="_1068706a-9d40-4261-aa47-9883f4eed411" stoichiometry="1"/>
          <speciesReference constant="true" species="M_hco3_c" metaid="_22aab885-7507-47ba-8a54-6cdc8b0237bc" stoichiometry="1"/>
        </listOfReactants>
        <listOfProducts>
          <speciesReference constant="true" species="M_adp_c" metaid="fc81aa2b-c6b2-4b29-b95c-25fff30219dd" stoichiometry="2"/>
          <speciesReference constant="true" species="M_cbp_c" metaid="_339ecaad-2c28-4b72-8fe8-7897edfcf337" stoichiometry="1"/>
          <speciesReference constant="true" species="M_glu_DASH_L_c" metaid="a3ebb2b6-949b-4f13-8828-e95b2bf172b7" stoichiometry="1"/>
          <speciesReference constant="true" species="M_h_c" metaid="_5809c204-cf49-41d0-bc08-da28c7052b35" stoichiometry="2"/>
          <speciesReference constant="true" species="M_pi_c" metaid="_29ba45f6-b8e1-442d-b413-959c5dd84c0c" stoichiometry="1"/>
        </listOfProducts>
      </reaction>
      <reaction id="R_CDAPPA_SA" fbc:lowerFluxBound="cobra_0_bound" name="CDP-Diacylglycerol pyrophostatase (Saureus)" metaid="_6c22c335-8368-4317-ae2f-eeb525044f68" reversible="false" fast="false" fbc:upperFluxBound="cobra_default_ub">
        <listOfReactants>
          <speciesReference constant="true" species="M_cdpdag_SA_c" metaid="_5b6ffb00-83ed-46c8-8aa9-9cdb9310c4ed" stoichiometry="0.02"/>
          <speciesReference constant="true" species="M_h2o_c" metaid="_3c34a264-8c19-4b19-8f07-56dc915ed676" stoichiometry="1"/>
        </listOfReactants>
        <listOfProducts>
          <speciesReference constant="true" species="M_cmp_c" metaid="_4a55df19-da58-48e4-8cda-a8ff9ccb2fd8" stoichiometry="1"/>
          <speciesReference constant="true" species="M_h_c" metaid="_94cf4d85-c8ac-445e-beb1-7b1367eaf342" stoichiometry="2"/>
          <speciesReference constant="true" species="M_pa_SA_c" metaid="f9eda9c0-a1b7-4a5d-87a5-307259149558" stoichiometry="0.02"/>
        </listOfProducts>
      </reaction>
      <reaction id="R_CDPMEK" fbc:lowerFluxBound="cobra_0_bound" name="4-(cytidine 5'-diphospho)-2-C-methyl-D-erythritol kinase" metaid="_7b4c4a53-5a0a-499b-98c4-9e21e6c4a513" reversible="false" fast="false" fbc:upperFluxBound="cobra_default_ub">
        <fbc:geneProductAssociation xmlns:fbc="http://www.sbml.org/sbml/level3/version1/fbc/version2" metaid="_14dde62a-dbe8-4bbc-bf12-2fad087164b8">
          <fbc:geneProductRef metaid="_88173e27-fee3-4ab7-be1b-eb880d762b8b" fbc:geneProduct="G_SA0453"/>
        </fbc:geneProductAssociation>
        <listOfReactants>
          <speciesReference constant="true" species="M_4c2me_c" metaid="_90e5f0a7-91bf-4db9-ab3c-2aef710c7d9e" stoichiometry="1"/>
          <speciesReference constant="true" species="M_atp_c" metaid="_157d2f20-4856-437b-8b98-942871bdbd1e" stoichiometry="1"/>
        </listOfReactants>
        <listOfProducts>
          <speciesReference constant="true" species="M_2p4c2me_c" metaid="a93f6690-139e-49cd-9198-0830fa3990f3" stoichiometry="1"/>
          <speciesReference constant="true" species="M_adp_c" metaid="cd652431-745f-4b5d-b695-895750bf8db0" stoichiometry="1"/>
          <speciesReference constant="true" species="M_h_c" metaid="_36d607e1-309c-4953-9cd5-528ca83ae897" stoichiometry="1"/>
        </listOfProducts>
      </reaction>
      <reaction id="R_CHCOAL" fbc:lowerFluxBound="cobra_0_bound" name="6-carboxyhexanoate-CoA ligase" metaid="_225d55ff-4cd2-44fc-9262-4952d5b22183" reversible="false" fast="false" fbc:upperFluxBound="cobra_default_ub">
        <fbc:geneProductAssociation xmlns:fbc="http://www.sbml.org/sbml/level3/version1/fbc/version2" metaid="_5e14ed77-c131-47b2-b3cd-0deffe87bf68">
          <fbc:geneProductRef metaid="a7632c48-37e5-4670-ba84-d59b481108a1" fbc:geneProduct="G_SA2211"/>
        </fbc:geneProductAssociation>
        <listOfReactants>
          <speciesReference constant="true" species="M_atp_c" metaid="_39de60e5-9188-4990-8547-0a791dc8e220" stoichiometry="1"/>
          <speciesReference constant="true" species="M_coa_c" metaid="dd99e2f0-1781-4a1d-b199-c8a145ec5779" stoichiometry="1"/>
          <speciesReference constant="true" species="M_pime_c" metaid="c19ee090-8677-442c-bf5c-97d17d43f13a" stoichiometry="1"/>
        </listOfReactants>
        <listOfProducts>
          <speciesReference constant="true" species="M_amp_c" metaid="c717cf1e-2271-4c0e-bb14-0d2bc834350a" stoichiometry="1"/>
          <speciesReference constant="true" species="M_pmcoa_c" metaid="_88100caf-cbe5-498f-b0bc-5214856c66b3" stoichiometry="1"/>
          <speciesReference constant="true" species="M_ppi_c" metaid="_9795cc26-f953-4877-9147-556f3bf02208" stoichiometry="1"/>
        </listOfProducts>
      </reaction>
      <reaction id="R_CHLabc" fbc:lowerFluxBound="cobra_0_bound" name="choline transport via ABC system" metaid="_983a32b1-dc79-432c-b5ee-f468cbdc0834" reversible="false" fast="false" fbc:upperFluxBound="cobra_default_ub">
        <fbc:geneProductAssociation xmlns:fbc="http://www.sbml.org/sbml/level3/version1/fbc/version2" metaid="_3a6edfc8-d5c9-4f90-bec0-778848120070">
          <fbc:or metaid="ddba151a-c286-4e74-a49b-58e0f8848411">
            <fbc:and metaid="_068a0235-7908-486f-afde-d76098ac7fb6">
              <fbc:geneProductRef metaid="_9de63411-c3a2-4584-8b98-a33323c971cb" fbc:geneProduct="G_SA2237"/>
              <fbc:geneProductRef metaid="fbf504fc-2fa0-4454-bc3c-3db484164f66" fbc:geneProduct="G_SA2235"/>
              <fbc:geneProductRef metaid="bffcd920-9ee5-45f7-960e-c6db9a570e61" fbc:geneProduct="G_SA2236"/>
              <fbc:geneProductRef metaid="_0031c375-e5b8-41cd-8494-82cd3c1f00a4" fbc:geneProduct="G_SA2234"/>
            </fbc:and>
            <fbc:and metaid="ac781358-f7bd-49b3-8483-931166d32c08">
              <fbc:geneProductRef metaid="_48a5550b-5703-43a3-ae3a-d7a60328308f" fbc:geneProduct="G_SA0678"/>
              <fbc:geneProductRef metaid="_9117e008-1ac5-46b5-b1b8-fcd197aabbb6" fbc:geneProduct="G_SA0677"/>
            </fbc:and>
          </fbc:or>
        </fbc:geneProductAssociation>
        <listOfReactants>
          <speciesReference constant="true" species="M_atp_c" metaid="be6c519a-4f5a-4c30-8fe9-23cab5dd58b2" stoichiometry="1"/>
          <speciesReference constant="true" species="M_chol_e" metaid="_31adfcc3-0a35-4e09-acea-463a72099eb3" stoichiometry="1"/>
          <speciesReference constant="true" species="M_h2o_c" metaid="_6e02fc43-fe66-43d3-bb97-1635f6f9fddc" stoichiometry="1"/>
        </listOfReactants>
        <listOfProducts>
          <speciesReference constant="true" species="M_adp_c" metaid="_7eb3f079-0462-49d5-b7b6-6e88e8c1bf7a" stoichiometry="1"/>
          <speciesReference constant="true" species="M_chol_c" metaid="_15e4551f-d108-4f81-893a-78212fd76210" stoichiometry="1"/>
          <speciesReference constant="true" species="M_h_c" metaid="d3aea1a0-19de-45cf-b3f8-5b98d829bc66" stoichiometry="1"/>
          <speciesReference constant="true" species="M_pi_c" metaid="_0eb2a15a-b469-4dc4-a317-74ec4bd6e72a" stoichiometry="1"/>
        </listOfProducts>
      </reaction>
      <reaction id="R_CHLt2r" fbc:lowerFluxBound="cobra_default_lb" name="choline transport via proton symport, reversible" metaid="eeffa3bc-af25-4c8e-8f90-f1103f284ffc" reversible="true" fast="false" fbc:upperFluxBound="cobra_default_ub">
        <fbc:geneProductAssociation xmlns:fbc="http://www.sbml.org/sbml/level3/version1/fbc/version2" metaid="_92a16812-5c60-4658-aef3-0da10c67caab">
          <fbc:geneProductRef metaid="cc640727-2d38-4776-b34f-cd83c56765f2" fbc:geneProduct="G_SA2408"/>
        </fbc:geneProductAssociation>
        <listOfReactants>
          <speciesReference constant="true" species="M_chol_e" metaid="_7d0805f7-6388-470a-ab8f-f168edce3bcb" stoichiometry="1"/>
          <speciesReference constant="true" species="M_h_e" metaid="_6b958fa4-09eb-45d8-9bde-0625704a7783" stoichiometry="1"/>
        </listOfReactants>
        <listOfProducts>
          <speciesReference constant="true" species="M_chol_c" metaid="_91557449-1c33-4a31-94c1-ce4b6891e883" stoichiometry="1"/>
          <speciesReference constant="true" species="M_h_c" metaid="_75cb42c5-3b94-4a19-8409-c9c6a50ff9c7" stoichiometry="1"/>
        </listOfProducts>
      </reaction>
      <reaction id="R_CHOLD" fbc:lowerFluxBound="cobra_0_bound" name="choline dehydrogenase" metaid="eb6ef976-e622-4d31-824c-112c4c9be88d" reversible="false" fast="false" fbc:upperFluxBound="cobra_default_ub">
        <fbc:geneProductAssociation xmlns:fbc="http://www.sbml.org/sbml/level3/version1/fbc/version2" metaid="_4d56a047-1744-4188-8360-c55c3aa9e84a">
          <fbc:geneProductRef metaid="ecbc68ed-0881-4efb-a733-928920493e44" fbc:geneProduct="G_SA2405"/>
        </fbc:geneProductAssociation>
        <listOfReactants>
          <speciesReference constant="true" species="M_chol_c" metaid="_3f68e355-7d00-4771-97bb-6becc07ad68c" stoichiometry="1"/>
          <speciesReference constant="true" species="M_nad_c" metaid="_61c1795b-6501-4b88-85cb-0c640a3c759a" stoichiometry="1"/>
        </listOfReactants>
        <listOfProducts>
          <speciesReference constant="true" species="M_betald_c" metaid="c332dfb1-3a8e-4f5a-819d-b35414e1c9d4" stoichiometry="1"/>
          <speciesReference constant="true" species="M_h_c" metaid="_163c8fc6-2268-4b9c-8dfb-b286a784e284" stoichiometry="1"/>
          <speciesReference constant="true" species="M_nadh_c" metaid="_7400719a-364c-4c66-a5d7-8c932faee6c5" stoichiometry="1"/>
        </listOfProducts>
      </reaction>
      <reaction id="R_CHORM" fbc:lowerFluxBound="cobra_0_bound" name="chorismate mutase" metaid="_53f4a1c4-3ed8-40ad-a244-2066a3404245" reversible="false" fast="false" fbc:upperFluxBound="cobra_default_ub">
        <fbc:geneProductAssociation xmlns:fbc="http://www.sbml.org/sbml/level3/version1/fbc/version2" metaid="_6943240a-2871-4dd2-8851-3313c4c6ed18">
          <fbc:geneProductRef metaid="b9f1391e-6725-40bd-be70-6ca01df9dde1" fbc:geneProduct="G_SA1558"/>
        </fbc:geneProductAssociation>
        <listOfReactants>
          <speciesReference constant="true" species="M_chor_c" metaid="c4d5fcd9-fb34-457e-9bae-c2a4d4b55bd1" stoichiometry="1"/>
        </listOfReactants>
        <listOfProducts>
          <speciesReference constant="true" species="M_pphn_c" metaid="fad65ecc-e90c-4998-8e97-072ec4f92694" stoichiometry="1"/>
        </listOfProducts>
      </reaction>
      <reaction id="R_CHORS" fbc:lowerFluxBound="cobra_0_bound" name="chorismate synthase" metaid="_695d1f55-929f-4357-ab67-fd1c8db7f32d" reversible="false" fast="false" fbc:upperFluxBound="cobra_default_ub">
        <fbc:geneProductAssociation xmlns:fbc="http://www.sbml.org/sbml/level3/version1/fbc/version2" metaid="fee03bbf-468b-49d5-a9cb-ef13485a47af">
          <fbc:geneProductRef metaid="_04da8660-7412-49b5-a316-8e7a82b33b61" fbc:geneProduct="G_SA1299"/>
        </fbc:geneProductAssociation>
        <listOfReactants>
          <speciesReference constant="true" species="M_3psme_c" metaid="_98b15335-a539-411f-afb9-2d9428a1f667" stoichiometry="1"/>
        </listOfReactants>
        <listOfProducts>
          <speciesReference constant="true" species="M_chor_c" metaid="f7dcea50-13d9-4119-bd1b-9a969baf3834" stoichiometry="1"/>
[truncated: 827,605 more chars]
